# Supplementary material for: Combined Genomic and Genetic Data Integration of Major Agronomical Traits in Bread Wheat (Triticum aestivum L.)
Source: Front Plant Sci. 2017 Nov 14;8:1843. doi: 10.3389/fpls.2017.01843 (PMC5694560; doi:10.3389/fpls.2017.01843)
Supplement: Supplementary Table 1 — Wheat consensus genetic map. [file SupplementaryTable1.XLSX]

## Sheet: Feuil1
Sno	ID	chromosome	locus.id	Position	type of marker	sequence1	sequence2	sequence3	sequence4
1	1	ch1A	Xi754150a	0	PCR
2	3	ch1A	Xar	3.87336	RFLP
3	4	ch1A	Gene_GliA5	5.81004	Gene
4	5	ch1A	XWD004	8.1768	PCR
5	6	ch1A	Gene_GliA1	8.1768	Gene
6	7	ch1A	stm709tcac1	10.4183	PCR
7	8	ch1A	wPt-5374	10.4183	Darts	TGCAGCATTGTGATGATTTGCTCTTAAGCTCTGATCTTGAGGTCTTTCTTGAGGATGTTGCACCACCCTTGAACATGTGGGGCAGCATTATGAGTTTTTTGCCATTCCTTAAGAGTACATATGCTCCAGCAGCGCATGATTACTAGTTCAAGAGCAATTGTACTAGGCAAGTCTTGAATGGCTAGAAGAGCCTCATCAAAGAATGATATTCCTCTGTTCTTATTAGGAATGATCATCTGTCAACAGTTTTGATCAAAAGGGCAGTCCCAATATAGGTGGACTGGAAGCAGCACAATGAAACCATCCTAGCGTCGCCAGTTTGCTTGACAGAATCAAAGCTgaggncagATTGTGCGCAGGGACAGTGGTGACGGGCCTTAGACAATTTTGCCTGCA
8	9	ch1A	Ra_c23068_380	10.4606	90K	CAACGCTGCGCCGCCGCCATTCTCGGCAGCCACGAACGCATTCTGCGTCA[T/C]ggacttgaactgcagttgtgtgccatccaggagatctttgttggggatgcggacttgaactgcagttgtgtgccatccaggagatctttgttggggatgc
9	10	ch1A	wPt-3698	12.7224	Darts
10	11	ch1A	XWC2153	17.1368	PCR
11	12	ch1A	BobWhite_c48447_529	17.4984	90K	ACCATTATATGGATGGGAAAGAAGCAATGTGACGTTCCGGATGTTCCTTG[T/C]GGTAACACTGTTGGTTTGATTGGTCTGGATGCATGCATAACAAAGAGTGCGGTAACACTGTTGGTTTGATTGGTCTGGATGCATGCATAACAAAGAGTGC
12	13	ch1A	BS00062658_51	18.3805	90K	AGGTTCTGTTCTACATGCAGGGTTCAAGATCACAACAGTACTGCATGTCC[T/G]CAGCGGGGTGATCTTCCAAAGGCGCTTGCTGCTCCAGATGCAGCTTGAGACAGCGGGGTGATCTTCCAAAGGCGCTTGCTGCTCCAGATGCAGCTTGAGA
13	14	ch1A	wPt-4765	18.4927	Darts	tgcaggcagaaaaaagaggaaggangcntganggaggctgtgaatgtgacgggggagagaaagagtgagaaggtggtgggtgagcgacccatggagatggttgcatggttgaggcaaaagcgctacgtaccagctgcaaatagatggtttccgtgtctagcatgcccggccacagccaaggccagtagagtaattcatggcctctatcctttcatgctttgttggttgtttaaagcanaaattctcgcgcccgcgtctccntgagttatctagcttgttctatgtacttctacagatttttttaaacaagagaaagattaaccaaaataaaaaatatgacttggagaactattttgtattatgtgaagagggatcacatcctaaacctagagagctgct…
14	15	ch1A	BS00026003_51	18.6636	90K	AGCTCTGTATTAGAGGCACAGAATCATTTCTTCTGAAATCAATGTATCTG[T/C]ATCATCTGAGGTACCTTGATCTCTCAAACAGTTCTATCAAATCACTTCCTATCATCTGAGGTACCTTGATCTCTCAAACAGTTCTATCAAATCACTTCCT
15	16	ch1A	wsnp_Ex_c10657_17376448	19.4997	90K	TTTGGATGCGGTCGTAGCGCGATTATTATTATTCTTGGTTGTAGAAAGAAAGAGAATGAAGGAGGATTAGGTATGTAGTAGTACTAGTAGGTGGCTAACT[A/C]GCTATATGAAGGAGGATTAGGTATGTAGTAGTACTAGTAGGTGGCTAACT[A/C]GCTATATAGTATCTGGGTTCTCATTCCTGTGAATGATGTATTATATTTATGTTGTTGCATTTATATGTACTAYATCTATCTATCTATCTATCAATCATAT
16	17	ch1A	Opata_4168583_18_PstIMspI_SNP	19.4997	GBS	TAACGTAAAATATGTTT[A/G]AAATGAAAAACAATTAAATGAAAAACACAAACTGAAAAGGAAAATAAAGCATAAATCATAAATCCTAAAACCC
17	18	ch1A	M6_372581_PstIMspI_PA	19.4997	GBS	CTGCTGAGACCCCCTTTGCTGGCTAAGTGAGTCGATCTGCTCCTGCTGCTGCTGGAATTTGATTGCCAAGTCCGTGTGCGCTGATTCTAG
18	19	ch1A	Opata_67931_22_PstIMspI_SNP	19.4997	GBS	CCGCGCCGCGGCGAAGTCGCC[G/A]AGCGTGTGCACGCAGCTGTAGGCGGCCTCCGC
19	20	ch1A	Opata_26214_PstIMspI_PA	19.4997	GBS	ATTTTTTGAATTGAAGAAATCTATGTTCTGCTAGTGAGATATGGTCGTGTTAAAGTGCGGTGATTGCTATGCACAT
20	21	ch1A	M6_588496_PstIMluI_PA	19.4997	GBS	CTTTTGCTGAATTCAAAGCCTGTACAACCAAGCAGCATCTTGACCACACAAGCTGAAGCAAAAAAATCCAAACTCAAGTGGGTTACT
21	22	ch1A	Opata_545454_88_PstIMseI_SNP	19.4997	GBS	CCCAAGGGGAATGGGATTTCCTCAAGTCCTTGTCACCTTTTCTGAGCCATGAAAACACATGTTATCCATGGGGTTTGTGGGGCCCAT[A/G]ACA
22	23	ch1A	M6_491384_PstIMspI_PA	19.4997	GBS	CATGTATCCCTTTTGTTTCATGTTGTTAGCTTGCTTTGTTGGGGGCGCCCCACGGGCTGCATCATCCCCAAGTCGCTCAGGCCAGACCCA
23	24	ch1A	M6_364856_PstIMspI_PA	19.4997	GBS	TGGAAGGAAGAGAATGCTGTGCCAGACAAAGGATTTGAGAAGCTACTGAAAATATTGAAGAAGAAGCTTCCAAAGGATAA
24	25	ch1A	M6_872158_PstIMseI_PA	19.4997	GBS	CGCTCGACTATCGGAGTGTGGTGGGGGTAGAGGGAGGCCCAATTAAGATCGGAAGAGCGGTTCAGCAGGAATGCCGAGACCGATCTCGTAT
25	26	ch1A	Opata_4341595_82_PstIMseI_SNP	19.4997	GBS	CTCGCCGTCGGCCTCGGCTCGGGCAACCAGAGGAGGGAAAGGGATGAGCAGGTCGGGCGACGGCGTGGGGCTCGTGGCGCT[G/A]CTGGTGCTC
26	27	ch1A	Opata_1755164_30_PstIMspI_SNP	19.4997	GBS	TGAGCGCCGATTGTGTTTTGTGGTGCTAA[C/G]AGCGCTGAATAAGAGCCCCCGTCAAGCAGCGTTGCCGAGATCGGAAGAGCGGTTCAGCAGG
27	28	ch1A	M6_1477759_PstIMseI_PA	19.4997	GBS	GCGCATGATATCCATCGACCGTGCGTTGAAGAGTTTAGTCTATGGATCTTTCAAGGTGACAGTTGTGTATGCTGCTGCTGCTGCTGC
28	29	ch1A	M6_3379896_PstIMspI_PA	19.4997	GBS	CCTGGTCCGTCGGACCAAAGACCCGCCTTTCTTTCGGCCCATAAGACCCAGCTTCGGCTAGGG
29	30	ch1A	Opata_1648009_PstIMspI_PA	19.4997	GBS	TATTCAGAAAGGGTCTTCCAAGGATGATCGACATGTTGTCGTCCTCGGGAATATCAAGAATGACAAAGTCCGTTAAGATAATAACAT
30	31	ch1A	M6_943620_PstIMspI_PA	19.4997	GBS	CAACGTGTTTAGTAGCAAAGTAATATGATAGTAGTGATAGCGGTAGCAAAAGGCAATAGTAGTAAAAGCAATTTTTTTTTGGTATTTTGT
31	32	ch1A	M6_1519640_PstIMseI_PA	19.4997	GBS	ACAGTAGCTTCGGCTCCCATACATGGAATAGAAAATGCAAGGCGTAGGCACATCAAACAACTGCGTACGGCCACACAAAAAACACCTCCAG
32	33	ch1A	Opata_1460774_3_PstIMspI_SNP	19.4997	GBS	CT[G/A]TAGTGGTTGGATTTGGATACTTGCAGGGGAGGAAAGAAGGGAGATGGGAGATTGGGAGGGCGGCAATGGCGGGGG
33	34	ch1A	M6_646323_PstIMspI_PA	19.4997	GBS	AACAGAAGTATAAATTCTACTAGAATAGGCACAAACGGTATCGGTACTTCCTTGATGACTAGGGTATGCCAAATCTTCACGAGACACTG
34	35	ch1A	M6_3534246_PstIMspI_PA	19.4997	GBS	CCGCGTCCTCGAACACAGCCGAGCTCCGGCCGCCGCCGCAAGCTTGCTCCGCGGAGCTCCGGCGCCCCTGCAGCCCCCCCACC
35	36	ch1A	M6_1902641_PstIMspI_PA	19.4997	GBS	GGTCTGTTATTGATTGCACTAAAGGCAATGTCACTTTTCATGTTAATGGTAATGAGCATACGGTACACTTTTGAGGAAACAACCTCAAG
36	37	ch1A	Opata_687866_PstIMseI_PA	19.4997	GBS	TCCAGCTTCTCCTCCTCTAGGTTGAGTACCTTTCTAATATGGGTCAAGAGAGGTGATAGATATCTATCATCCCATCTTGTCACATGCCAGA
37	38	ch1A	M6_3428352_PstIMspI_PA	19.4997	GBS	AGTCTCACCCAGCTTGTTCTCTCATTTAATCGACTCACAGGACATATCCCTGCATCTCTGGGCAACCTAACCATGTTAACTGATCTT
38	39	ch1A	Opata_3519656_48_PstIMspI_SNP	19.4997	GBS	CCCACCATGAGGTTCGAACTTGTCGAGCACCTTGCTGTCGCCAACCT[T/C]AGTCCATCTTAATGTCAGTTCACGGAGATCCTTCTTGTTTCCA
39	40	ch1A	M6_813375_PstIMspI_PA	19.4997	GBS	GCACGAGAGCCACACATACCATAGTTCACATTCGTGTATAGTGGTAGCTTGAGAAAGAAAGCATGCGACCACGGCGTACATAGTCGTTCC
40	41	ch1A	M6_3532266_PstIMseI_PA	19.4997	GBS	TTAGGAGAAGTAGAGGGGGCAGCATGGCGGCGGTCCATCGTCGGAGGAGAGCGAGGGGGACGGGCGTTTTTCTTTAAGATCGGAAGA
41	42	ch1A	M6_2276272_PstIMspI_PA	19.4997	GBS	TGTTCGTATGATGTCCATCCAACGGCCATAGTCCTTCTTCAACCTCTGGTCTTCTTGCTCTAGCCGCCCAAAGCAGCACCGAGATCGGA
42	43	ch1A	M6_2023986_PstIMspI_PA	19.4997	GBS	CCCTCGCGCCCGTGCAGCCGCAGCTCCGGCAGCCGCCCGGCCCGTCACCACCGCCCCTACACGCTGCCCCAGCACACACC
43	44	ch1A	Opata_754956_PstIMspI_PA	19.4997	GBS	AGTACAACTCACAAAAAGGAGCAAATAAATAAAGAGTACAAATCTCAAAGCCGCATCCGGCTAGACGGAGATACACTAAGGACCTATCC
44	45	ch1A	Opata_13204_83_PstIMluI_SNP	19.4997	GBS	GTCACGGGATAGCATCGTGCTCATACTGCGGCTCTTCAGAATGAAGGTGCGGGCATTTTTGTTTTATCTCTTTAACGTGCTT[T/C]GATTTGTG
45	46	ch1A	Opata_47350_PstIMseI_PA	19.4997	GBS	CAAGCGACTAGCATATATGGTGGCTATCCTGTTCACAAAAGAGAGCGAGAAGAGGAGGCAAAGCGCGAGCGACAAACTAGAGGGCATCCTG
46	47	ch1A	Opata_694860_PstIMspI_PA	19.4997	GBS	GGAAGTTTATCTATTCGAATAGCCGTGATCTTCGGTAACAGCACGACTTGGAGTTGTACCTTGACCTTATGACAACTAGAACCGAGATC
47	48	ch1A	M6_712475_PstIMspI_PA	19.4997	GBS	CCTCATCAGGTTATTTCGATTTGTACTCCTTCGGTTTTCTCTCTATCGTGCAACTGTTCACTTACCACATATGAGCTTTCTTGTATGTCG
48	49	ch1A	M6_35845_PstIMspI_PA	19.4997	GBS	TGCTTCCCCGTCGACAGGTTTTCGCAGGACTGGCCAGCCAAGCCCGTCAGGCATCACTCGATTCCTCC
49	50	ch1A	M6_2125176_PstIMspI_PA	19.4997	GBS	TTCGTAGGAGTGCTAGGATTCGGACTACTAAAAAATTTCATGATGAGTTATGAAAGAAATCTTTTGAAATAGTAGAGGTCTGAAAGACT
50	51	ch1A	M6_81480_PstIMseI_PA	19.4997	GBS	CAGCCTGGTCTTTGTATCCCCTGTTGAGCTTGGCAATCCTATTGCTCCTCCTGCAGAAAGAGTCATTAAGATCGGAAGAGCGGTTCAGCAG
51	52	ch1A	Opata_3854262_PstIMspI_PA	19.4997	GBS	CCAGTATAGATCGACACCGAAACATACTGACTGGGAATTAGCAGCTACGATGATTCGAGCAGGACTAGAGTTCATAATATACCAGAA
52	53	ch1A	Opata_988251_75_PstIMseI_SNP	19.4997	GBS	TGAGCGCCGATTGTGTTTTGTGGTGCTAAGAGCGCTGAATAAGAGCCCCCGTCAAGCAGCGTTGCCGGGCTGGG[G/C]TGCGATTGGCCCATTT
53	54	ch1A	Opata_131095_11_PstIMspI_SNP	19.4997	GBS	CCTAGGTTTT[C/T]CACCAGGACAATGAGCAAACTGTCATTACTTCTACAATACAAAGTTCAAATCCAAGGATTGATGA
54	55	ch1A	Opata_2919494_PstIMspI_PA	19.4997	GBS	TCTCTGGAATAAAAACTAAATTCGTAGACAGGAAAAAAACATGCGATGGGCTGGATCTGGGATGAACTGGGCTGCACAGGAGCATGC
55	56	ch1A	M6_1351277_PstIMspI_PA	19.4997	GBS	CAGTTCGTTTTCAGCTCTTAGGGAACTAGATTCAACAGTAAACTGAGTGTGTACAGGTGACAACAGTTACTACCCCTCCCTCGCCCGCTG
56	57	ch1A	Opata_2389820_39_PstIMspI_SNP	19.4997	GBS	CACACGGCCAAGCACGAGGACCCCGAGGAGGAGCTGGG[T/C]GTCGTCCTGCGCCAGTTCTCGGTGAGGTCCACCGAGATCGGAAGAGCGGTTC
57	58	ch1A	M6_3438881_PstIMspI_PA	19.4997	GBS	TAGCGGATACGATGCGCTCCGTCAGCAAAGCGGTCCTGGTTG
58	59	ch1A	M6_3380284_PstIMspI_PA	19.4997	GBS	CACATCGTCATGAAGTCTCCTTACATCACCGAATCTGGACACTATCGCTGCTTTACGTAGGATTGGTTCACCGAGATCGGAAGAGCGGT
59	60	ch1A	Opata_1260963_PstIMspI_PA	19.4997	GBS	ATCAACGCGAGCCGCCTCCTCCCCTGCGAGCCCGTAGGCGGCCGCGGCTCTGGCGCGCCAGAAGCCGAGATCGGAAGAGCGGGTCAGCA
60	61	ch1A	Opata_815924_PstIMspI_PA	19.4997	GBS	AATTCTGCTAAGACTTCGACGAGGAAACTGGAAAGGTCGAGACGGGTCTGGACCCTATCGCTTCTCCAGTTTGCGACGAAACTGCATTG
61	62	ch1A	Opata_3125886_PstIMseI_PA	19.4997	GBS	GGCCTGCTGCTCCGGCCCGTGGTGGGGCATCACGACGGCGGTGATGACGCTGAGGGCGGGCGAGCGGTGGTCGCTGATGGGGCTGAGGTGG
62	63	ch1A	M6_795541_PstIMspI_PA	19.4997	GBS	GAACTCCGTGGGGTCGGGGGTGCCATCGTAGCACGGAGGCAGGTCCGAGATCGGAAGAGCGGGT
63	64	ch1A	M6_89115_PstIMluI_PA	19.4997	GBS	ATGATATGACAATGAGATATAACCACTAGCTAACTCCATTATTAGTTATGCTCGCTGTGTACCATTCTCACTGTGGGCAGTTGGACATGAA
64	65	ch1A	Opata_915208_28_PstIMspI_SNP	19.4997	GBS	CAGCGAGTTGGGGTACATCCCCAGCTC[G/A]TTGTAAGCTTTTAGACAACCAGTTTTGGAGTCGTATGCTG
65	66	ch1A	M6_1098636_PstIMspI_PA	19.4997	GBS	ATTATGCCTGAGCTGCAGAAATTTTGCGGGGATCCCACTTCGCCTATTTCGATGGTGCTTCCTATGGAGATGGAGTCGCTTGGAGGGGC
66	67	ch1A	Opata_2915399_44_PstIMspI_SNP	19.4997	GBS	GCCCCAACAATTCTTGATCGAGAGCGACTACAGTTCAGTTCAG[C/T]TGTATAAGCAAGCGCAAGACAGTATCCCGCTAGCCACCAGAGT
67	68	ch1A	M6_619013_PstIMspI_PA	19.4997	GBS	TGCGCCGCCATGTTAGACTCCAGCAGCAGCCCGAGAAGGTCGTCGCTCGTAGCCTCGCCGAGATCGGAAGAGCGGGTCAGCAGGAATGCC
68	69	ch1A	M6_1895199_PstIMseI_PA	19.4997	GBS	CGAGGTGTGCTACGCTAACGTCATCCCTATGTGCAATTACGCTTGCGAGATCGTGCGCTACGGATGTAGCGGCTGTTGGAAGTTGGA
69	70	ch1A	M6_374539_PstIMseI_PA	19.4997	GBS	GCCCAGGCGGATGAGATGGTTCAGACCCTACAAATCGGTGTGCACCTCGCCAAGTCGCCGCCGGGTTTGTCCTGTCTGGGCCTTCGAGGCG
70	71	ch1A	Opata_135925_74_PstIMseI_SNP	19.4997	GBS	CCTATTGTTCTTGCAGGAGGTTCTGTGAGGTGGTAGTATGGCCGTAACAGCAGCAGCTTACATCGGGCCACGC[T/C]GTCCGATCGCGCTGTCA
71	72	ch1A	M6_1274194_PstIMspI_PA	19.4997	GBS	GGAGTGGCAGGGAAGTCCGTACGTCTATATTTGTGTTCTCGCTTGTCGGTGCGGTCCGAGATCGGAAGAGCGGTTCAGCAGGAATGCCGA
72	73	ch1A	M6_568617_PstIMspI_PA	19.4997	GBS	AAATTTTTCGGGGATCCCACTTCGCCTATTTCGATGGTGCTTCCTATGGAGATGGAGTCGCTTGGAGGGGCCTTGACGATGCCAAACGCA
73	74	ch1A	M6_182812_PstIMseI_PA	19.4997	GBS	CTAAGCCCCCGAGTGGGAGGATTGCTCTCCACTCGGTAGGATTTTTTCAAACTTAGGCGAGTACTGGACTGCTGCTAAGCCCCCGAGTGGG
74	75	ch1A	M6_2610938_PstIMseI_PA	19.4997	GBS	GACACCGTTGGTATACAGTGTTCAGAAATAAGCATGGATGAGTAATAATGACAAGACCTCAGTCGCAGCTACCTGGGAAGCCGGAGTTAAG
75	76	ch1A	Opata_131095_16_PstIMspI_SNP	19.4997	GBS	CCTAGGTTTTTCACC[T/A]GGACAATGAGCAAACTGTCATTACTTCTACAATACAAAGTTCAAATCCAAGGATTGATGA
76	77	ch1A	M6_3429476_PstIMspI_PA	19.4997	GBS	CTGCTGCTGCGACGGCGGCTGCAAACGCCGAGAGCGCTTGGTCTGTAATTCGTGCCGCCAATGTCGCCCTGGCCCG
77	78	ch1A	Opata_70125_31_PstIMseI_SNP	19.4997	GBS	GCAACGAGACAAGCTGGCCGAGGAACCAAA[T/C]CCTCTGCTTTTTGCTTCGCGAGGCAAGGCAAGCGCTTGCTCAGGAACCAAACGTGCCCGT
78	79	ch1A	M6_1210759_PstIMspI_PA	19.4997	GBS	CGGCTATCATGCCCTGCTCGGACGTACCGCGTTCGCAAAGTTCAACGCGGTGCCGCACTATGCATACCTCAAGCTCAAGATGCCAGGCCC
79	80	ch1A	M6_282364_PstIMspI_PA	19.4997	GBS	TTCGTAGACGCTGTAGAGACGCGATGGTTTCCCCGTCGGCCAGCCGCCCACACGCGCCCCCTTCATCTCTTCTCC
80	81	ch1A	M6_1338614_PstIMseI_PA	19.4997	GBS	GGCTTCGCCAAGCACCGCGAGAGAGGAGGAGCACTTGGGAGAGGGAGGGCTGCGCCAGGGGCAAGGGTTAAGATCGGAAGAGCGGTTCAGC
81	82	ch1A	Opata_87737_PstIMspI_PA	19.4997	GBS	GAACACAGCGGTCTCCTCGGTGCCGTCGTAGTGTGGGGGAAGGTCCGCTCAGGCATCACTCGATTCCTCCGTCGTA
82	83	ch1A	M6_334551_PstIMspI_PA	19.4997	GBS	GCTCCACGCCTGGTGGTGCCCTCCCGTCAATTCCTTTAAGTTTCAGCCTTGCGACCATACTCCCCCCGAAACCCAAAGACTTTGATTTCT
83	84	ch1A	Opata_600964_89_PstIMseI_SNP	19.4997	GBS	CAACCGCAAAAGAAGACGATGTTATATCCAGGAAGCGCCGACAAACTGTTCCCAAGAAATTCGAATCCCCCTTTGCATTTGACAAGCC[T/C]AG
84	85	ch1A	M6_139285_PstIMseI_PA	19.4997	GBS	CTTGATCTGATTCTGCCATCTTGATTTGATGGTAACCGGAGTATGCGTCGAGGAAACACAACAAATCGTATCCTGCGGTGGCATCGATGAT
85	86	ch1A	Opata_28386_PstIMseI_PA	19.4997	GBS	ATCTAGTCCCTGTTCGGACGGGGCTAGCTTGCTTCAATGAGGGGACTCAGGCAGAGGACTTCCCCAATCCGTCCGGGGGAGAGCGAGTGTG
86	87	ch1A	Opata_353153_PstIMseI_PA	19.4997	GBS	GTTTGCAAAAACAGATTAGGTTTCTAAAGCAATTTTCGTCAGGATCTCATGTGCATCTCACAGCCATGGAAGCGCTAGTAATTAAGATCGG
87	88	ch1A	M6_1090745_PstIMspI_PA	19.4997	GBS	TTTCTAATATGTTCAGTGGCCCCATTCCTAGAAGTTTAAAGGCATGTACGAGTTTAGTTCGACTTCGCCTTGAGTCGAACCCACTAACTG
88	89	ch1A	M6_1927148_PstIMspI_PA	19.4997	GBS	AAATCTGTATGCATGCAGGTACTGTAGCAGGATCCCCGTATCAACATCAAATGCAGCAAAGCGCGCGCTGTAGATTGATACGCATTT
89	90	ch1A	M6_487957_PstIMspI_PA	19.4997	GBS	TTCTAATGCCAGTCATCTTTACTGTTCAAATATATGGATGGAAATTTTAGCAGATGATATTTGTCATATAGGGTGCAGTAATCAAGCCTA
90	91	ch1A	M6_348359_PstIMspI_PA	19.4997	GBS	CGAGTTCATCTCCCAAAATTTTCTTCCGAGCGATGTAAGAGCTGCTGGACATAGAGCCCTTCTTTATGTTGGTGATGGCAATTCTCAAAT
91	92	ch1A	M6_906787_PstIMspI_PA	19.4997	GBS	ACTGGGATGGGCCGTAAAGCTTTTGGATACAGACTCCGCTCTTAGAGATTCAAATGCTACTGCATTGCCCAGTAACGTTCTTGGTGACGA
92	93	ch1A	M6_2871628_PstIMspI_PA	19.4997	GBS	AGATGTGAAATGATCCCTCAGTCCACCTTACTTTTCGATAAAGGGCTTTTCATTGAATTGAACTATCGAGTTGATACAACCGCATCAAA
93	94	ch1A	M6_2696536_PstIMspI_PA	19.4997	GBS	AACTCAGCAACATCCTTCCCCTCGTGGCCTTCTCTCCAGGCTTCCAGGATGTGGACCGAGATCGGAAGAGCGGTTCAGCAGGAATGC
94	95	ch1A	M6_314036_PstIMspI_PA	19.4997	GBS	CTCCCTGCCATCTTGAGGATGTTGTAACCATGATGGGTCACTGCCATGAACTTGGCCAGGGCCGAGATCGGAAGAGCGGTTCAGCAGGAA
95	96	ch1A	M6_1696221_PstIMseI_PA	19.4997	GBS	CTACTGAAAACCGAACAATATTTTTGTACACGGCCCAAAGAACAGAAAGATTTACTCACATGAATCCTAGATCGACATTACAAAAGTACGG
96	97	ch1A	M6_472494_PstIMspI_PA	19.4997	GBS	TCCCCGGGCCGAGTTCTGAAGTCCCCGGGCCGGGTGCGACTACGACAGTCGGCAGGCCAGTTGTCGAAGTCCCCGTGCCGCCTGCGGG
97	98	ch1A	M6_1971275_PstIMseI_PA	19.4997	GBS	AAATTTTTCGGGGATCCCACTTCGCCTATTTCGATGATGCTTCCTATGGAGATGGAGTCGCTTGGAGGGGCCTTGACGATGCCAAACGCAA
98	99	ch1A	Opata_2980718_PstIMseI_PA	19.4997	GBS	GTGAGGGTGGGACGCCGCCGATCAAGAGTCCGCCGCCGGTGACCGGTCGTCCTGAAAGTATGGAGCCGCTGTAGGATGTGAGTGGTG
99	100	ch1A	M6_2635986_PstIMspI_PA	19.4997	GBS	TTAGGTCACTAAAGCAGCGCCCGCATTCAGGCCCGACGAACCTACTCCGAGATCGGAAGAGCGGTTCAGCAGGAATGCCGAGACCGA
100	101	ch1A	Opata_403207_70_PstIMspI_SNP	19.4997	GBS	GTGGAGTGGAGGACATTCAGTTTCCCTCTGATGTCCGAGAAGTCCGTCTTCGGTGCAGCAATTGTGGGT[T/G]TCAAAACCGAGATCGGAAG
101	102	ch1A	M6_1426464_PstIMseI_PA	19.4997	GBS	GCTTCGGTCAGCCCGCTTTTCGCGAGCTGAACCTTCTCAATCACCGCACTCATGACGGGGCGGTGTTCTTCCTCGATGGAAGCGCCTTTAA
102	103	ch1A	Opata_2670695_27_PstIMspI_SNP	19.4997	GBS	GGATGGCACTTTGTCGGAAATACTAT[C/T]GATGGATGTGCATCCAACGAAGCCTTGGTGAGTTTATGCTTCCAACAGTATTCATTGGAAGGAT
103	104	ch1A	Opata_602071_58_PstIMseI_SNP	19.4997	GBS	TTTAGGGCTGGCGACTGCTTGGCGTCGAGCCGAGCATCTTTGAATCAACATCCTAGG[T/C]GGAGAGGATCTCATCTTGATCTGGTTTGCTGCT
104	105	ch1A	M6_3332075_PstIMspI_PA	19.4997	GBS	GAAGCATTTCATAGCGCAAGGCGGCGAGTCCCCCGGCCGACTGGTCGGACCCGAGATCGGAAGAGCGGTTCAGCAGGAATGCCGAGACC
105	106	ch1A	M6_192706_PstIMseI_PA	19.4997	GBS	ATGGAGCTGCCATCATGGAGACACTTCGAGCGGAACTTGCCCGAGCCAAGGACCAAGAAAGAATTAGTAATGCGGCCGCTTTAAGATCGGA
106	107	ch1A	Opata_443106_PstIMspI_PA	19.4997	GBS	CTAAGCCCCTGAGTGGGAGGATTTCTCTCCACTCGGTAGGATTTTTTCGAACTTTAGGCGAGTACTGGGCGAGCTTGTGTGGTTTCTGT
107	108	ch1A	M6_3608985_PstIMspI_PA	19.4997	GBS	TTGTGCCCCCACGGCCTTTTCGGCCCCGCATGTCAGTGAGCGTGTAACCATAGCCTTGTACGGGACAAAACATTATC
108	109	ch1A	M6_847999_PstIMspI_PA	19.4997	GBS	CAGAAACAGCTGTGGGGGAGAGCAGCGCATCTCTGTAGGGGGTGCAGCTAGGCGTGGCCGAGATCGGAAGAGCGGTTCAGCAGGAATGCC
109	110	ch1A	M6_3595696_PstIMspI_PA	19.4997	GBS	CAAACTGACAGGGTGAGGGTAATTGGGAGAGAGATGCAGAGTTGGGGCTCGGCTAGAGG
110	111	ch1A	Opata_816510_PstIMseI_PA	19.4997	GBS	CCTTCTCAAGGTTCGATGCCTTCGCTTGGTTTTCCTTTTCAAGAACCCGGCAACGGTTGGCGGCGGCTTTTAAGATCGGAAGAGCGGTTCA
111	112	ch1A	Opata_3293474_PstIMspI_PA	19.4997	GBS	ACAAAAGGAGCGGCAAGCTCACACAGAGCCTTCATGCCAAAACAGAAAGTCCAACAAGCCACAACCGAGATCGGAAGAGCGGTTCAGCAGG
112	113	ch1A	M6_1010289_PstIMspI_PA	19.4997	GBS	CAAAGTGTTTCGTAGCAAAGTAATATGATAGTAGTGATAACGGTACCAAAAGGCAACAGTAGTAAAAGCAATGTTTTTGGTATTTTGTAG
113	114	ch1A	M6_2257103_PstIMspI_PA	19.4997	GBS	CGAAGAGAGGTGTCGAGCAGCAACGTGCAGCGCAACCAACATCTACCCCAGTCGGACGTAGTCCTGCTGCCTAGCAAGCGGGCGCCAA
114	115	ch1A	Opata_1557385_PstIMluI_PA	19.4997	GBS	CGCTTCCGGCACCTCCACAACGACGTCCTGCACAGTCACGCCCTCCACGCGAATCACGCACGCGAGATCGGAGGAGCGGTTCAGCAGGAAT
115	116	ch1A	Opata_131095_23_PstIMspI_SNP	19.4997	GBS	CCTAGGTTTTTCACCAGGACAA[C/T]GAGCAAACTGTCATTACTTCTACAATACAAAGTTCAAATCCAAGGATTGATGA
116	117	ch1A	Opata_2513656_PstIMspI_PA	19.4997	GBS	ACCAAGTGCCAGGCCGCAAGAGAGTTTGCATGAGCATCCCTGTCTTTCACTTTTCTCCATAAGCAATTCCTTCTTGGTTTATCAATG
117	118	ch1A	M6_394763_PstIMluI_PA	19.4997	GBS	CAATGCAAGAAAACAAAGCTTCGACAACGATCATTCTTTTCTTCTTCAGCTCCCCAGCCTATGAACTTCATATCTCCACCCGTGCGAAGCT
118	119	ch1A	Opata_719625_84_PstIMseI_SNP	19.4997	GBS	CTAGCCTTCACGTTGCATTGGTGTGAATGTATGCCTCCTTTCAACGCATTGTGTAAGAAATTGCAGTAGTGATTTGCTTTTTT[G/T]GGGGGGG
119	120	ch1A	Opata_1509374_PstIMluI_PA	19.4997	GBS	TGACTTGTTGCAACTCTAATTCCCTGCACTCCTTAGTGTTACATGCTTATATATCTCGTTGTTGCTGCGTGCTGAGTAGCTCTAGCA
120	121	ch1A	Opata_2483977_56_PstIMspI_SNP	19.4997	GBS	CTAATGTAGAAGCATCTGTGTTTTGTTTTTGTTTAGGCCTCCACACTTGTTTTGT[G/C]AGTGCCATGGGCCAAATTTCACTTAACAATTCGTC
121	122	ch1A	Opata_1059565_PstIMseI_PA	19.4997	GBS	GTAGCTCAAGTTTATATGCATTATCATTTATTTTCTCCAACACCTGAAAAGGACCATTAGCACTTGGCATTAGCTTTGATTTGCGCAAATT
122	123	ch1A	M6_3471473_PstIMseI_PA	19.4997	GBS	CCTCCTGTAGCCAGTCAGTGCTCTACTTCTATAGTATTGTTTGCAATGCTCCACAAACTCACCCTGCCATCGACCTGGGATGTGATTGGAA
123	124	ch1A	M6_3560708_PstIMspI_PA	19.4997	GBS	GATCCATTGCAAGCACCGCCGAAGTGGAGAGTCATGCATTGTCGAAGACGATGGCATTCTGGCGTTTCCACATCATCCAACA
124	125	ch1A	M6_1662322_PstIMseI_PA	19.4997	GBS	GGGACGAGGTAGTCACGTATAGGAACGGCGAGAGGTCGGCCGAGTTTCTGCGGAACTCGGGCTTTTCTTACCTTAGGATCGGAAGAG
125	126	ch1A	M6_1012731_PstIMspI_PA	19.4997	GBS	CCCGAATAGCAGAGTCGATTCAGCCTTCCCAGTCGAAAGTTGGCAGAGGTTTGATGCGGATCCGAGATCGGAAGAGCGGTTCAGCAGGAA
126	127	ch1A	M6_2823890_PstIMspI_PA	19.4997	GBS	CTTGCCGTACCAAAGATTTTGAGGTAGCAGATACATGGGAGCAGCATCGAAGCCATGACAATGAGGAGCGAGCCGACGAGCGCCATGAG
127	128	ch1A	Opata_84995_57_PstIMseI_SNP	19.4997	GBS	CGCCCCTACTTGGCGGCTTCACCAGCGACGACTGCAAATTGACTCCCATCGGCATG[G/C]CTCCTCATCTCTACATAAACAGAATTGCAAATGA
128	129	ch1A	M6_293411_PstIMseI_PA	19.4997	GBS	AACACCACTCTTTTAGGACATAAATCTTTCCATTTTCCTTGGAGAGCTAATACCAAGGATGAAGGAAGCGACATTATTTCTCATGTACACA
129	130	ch1A	M6_1097749_PstIMspI_PA	19.4997	GBS	GTGTCGACGAAGCTCACCGCCAGGGAGGTATGAGACTCCCTGAAGGTGAGGTTCGTCGGCGCCCATCAGGACCGCGGGGCGAGGCTGGGG
130	131	ch1A	Opata_1196736_PstIMseI_PA	19.4997	GBS	CATGAAGAACAACATCTACTGCTGACAGGTAATCATTCGAAACATAAAGAGATTTCTTCTTAGTCTTGCATAGGTTTTGGGCTAATCATTA
131	132	ch1A	M6_422038_PstIMspI_PA	19.4997	GBS	GTCCAGTTGCGTACTGACATGTCGGCCAGACCCCTGTTGGGCCCATATGTCAGTGACCTAATGCACCTGCAGTTAAGTAACTGAAGCAGC
132	133	ch1A	M6_481549_PstIMspI_PA	19.4997	GBS	CAAGCCTTTGCCAGCCTCCGACTGGGAAGGCTGAATCGACTCCGCTATACGGGCCGCAGCTGCTAAATTCTGAATCGGTGTTCGATATAC
133	134	ch1A	Opata_2742460_28_PstIMspI_SNP	19.4997	GBS	ATGTATCCCTCTATCTGTTGACCCTGG[A/G]AAACTTCATTATATAAACAAACATCTAACAGTTGACATGATTTATTATCAAGGGGCTGAACAT
134	135	ch1A	M6_1768547_PstIMspI_PA	19.4997	GBS	CTAAGTATCTAAGTGAGAGAACTTAGGCGAGTACTGGACTGCAGCTAAGCCCCCGAGTGGGAGGATTTCTCTCTACTCGGTAGGATTTT
135	136	ch1A	M6_1079252_PstIMspI_PA	19.4997	GBS	CACATGTCGGGCGCGGGCACGAGCGCGAGGCCGACGGCTGCAGCAGCACATGCCGAGATCGGAAGAGCGGTTCAGCAGGAATGCCGAGAC
136	137	ch1A	M6_1249724_PstIMspI_PA	19.4997	GBS	AAGTCATTCATAACTTTATATCAGCAGCGGATCATTTAGTAGATGTGTGTGTGTTCCAGTTCTGAAAGTAAAATATGATTTACTCAGGAG
137	138	ch1A	M6_1439630_PstIMseI_PA	19.4997	GBS	AAATGAGGATGAGCCGATCGCCCTTGTCGAGTAGTTTCGTGCGCCAGCCCGTAAGTAGTTTTCGAGATTGTTCTATCAACGGGGGGAAGGC
138	139	ch1A	M6_946432_PstIMseI_PA	19.4997	GBS	ATGGAGCTGCCACCGTGGAGACCCTTCGGGCGGAACTTGCCCGAGCCCAAGAACAAGCAAGGAGTAGTAATGCGGCTGCTTTGAAGGCGGC
139	140	ch1A	M6_1173205_PstIMspI_PA	19.4997	GBS	TGCAGACAATATGATTGGCCTAAGTGATGTGGTCATGGTGTCATGTGCTCGTCTATGCGGTCGCCGCTACCGCGCCGACGTTCATGTATA
140	141	ch1A	M6_1275085_PstIMspI_PA	19.4997	GBS	AAAATCACTTTTGGCTGCTTACATGGTGACTTGGAGTGAATTGCATAAAACCACCACATTTGGGGCTTCGCTTGCGGGAAATTACCTAGT
141	142	ch1A	M6_2382410_PstIMspI_PA	19.4997	GBS	CCCGTATCTAAGCACACCAGTGTGCTCAGCGCGCCTCCAAGAACCTGCAGCCACCAGTAGCTCCACCTCCCATGCCCTCTAGCACCGTA
142	143	ch1A	Opata_2454079_PstIMluI_PA	19.4997	GBS	GCCGCGCTCGACTGGGCGTGCGGCCCGGGGAAGGTGGACTGCTCCGTGCTGACGCAGGGGAAGCTGTGCTATGACCCGGACACCGTG
143	144	ch1A	Opata_46426_PstIMseI_PA	19.4997	GBS	CTAATGTAGAAGCATCTGTGTTTTGTTTTTGTTTAGGCCTCCACACTTGTTTTGTCAGTGCCATGGGCCAAATTTCACTTAAGATCGGAAG
144	145	ch1A	Opata_4442608_PstIMseI_PA	19.4997	GBS	CGGGAACTAGAGTCTTGGCCTCCTCCAGGACTCCTTGCGGCCCTGCCCGATCTCATCTGGGTATGCCGGAGAGCGCTCACGGGTGCAGATA
145	146	ch1A	M6_415712_PstIMspI_PA	19.4997	GBS	CAAAATATCTTGGACATCGCAGTAGGATGCTACTCTGCTACTCCCTCCGTCTCTTAATATAAGTCGTTTTTGTAGTTCAAATTGAACTGC
146	147	ch1A	M6_3175544_PstIMspI_PA	19.4997	GBS	AATATACGTCGTGTGCCTACTTGGCAAAGTGAGTAGACATAGGTTTGTGAGTACTGAATAAGGTTCAGGCAGGGAAATATAA
147	148	ch1A	M6_99938_PstIMseI_PA	19.4997	GBS	ATGGATACCTATTAGTAAACACAGAAATTGTGTACTGCAAGTCTGAGATCTTCCACTTGCTACACGTGTTGATCCACTGCCAGTTTACTTG
148	149	ch1A	M6_1393277_PstIMspI_PA	19.4997	GBS	AAAGCTGTGGTGAGGTATCAAAGCGGCAAGGCTTTGTCGCAGGGTATCACGGGCTGCGCCATTGCGCCCGTCTTGATCTACCTTGATTGG
149	150	ch1A	M6_3188410_PstIMspI_PA	19.4997	GBS	CTAAGCCTCCGAGTGTGAGAATTGCTCAACACTTGGTAGGATTTTATAACCTTAGGCGAGTACTGGACAGCAGCTAAGTCCCCGAGTGG
150	151	ch1A	Opata_267219_60_PstIMspI_SNP	19.4997	GBS	CACCGTCGGCATGCGGGAGAGCCCAACCTCCACCGTCAATGACGGTAACCGACTGGACG[C/A]GACAGCGGGAGCATACCCAGCCCTGCCGA
151	152	ch1A	M6_897701_PstIMspI_PA	19.4997	GBS	CCTCCTGTAGCCAGTAAGTGCTCTACTTCTATAGTATTGTTTGCAATGCTCCACAAACTCACCCTGCCATCGACCTGGGATGTGATTGGA
152	153	ch1A	M6_1477502_PstIMspI_PA	19.4997	GBS	TTCTGCTCCTCAACGCTCGGTGGGGCGGCGGAGACCAACGCGTACGCGTACGTCACTGTTTTACATAGCCCGAGATCGGAAGAGCGGTTC
153	154	ch1A	M6_2575408_PstIMspI_PA	19.4997	GBS	CTCGTCCAATCCCACCGTCGAGCACGCATGGACGGCTCGGTGCAGTGACTCTGCGTGAACTGATGGTGCGCATCGCACCCACTCCC
154	155	ch1A	Opata_988251_30_PstIMseI_SNP	19.4997	GBS	TGAGCGCCGATTGTGTTTTGTGGTGCTAA[C/G]AGCGCTGAATAAGAGCCCCCGTCAAGCAGCGTTGCCGGGCTGGGCTGCGATTGGCCCATTT
155	156	ch1A	M6_1612768_PstIMseI_PA	19.4997	GBS	ACGGCGTGGCAGACAGTTGGGGGCAGGTCAAAGAAGTGACGAAGGGAGGGCAAACAAGATAAACAATAGGTTAGGAAAATCGATTGATCCA
156	157	ch1A	M6_738564_PstIMseI_PA	19.4997	GBS	CAGTAATATCCGGGACAGGAGCGGCTGGGGCAGGAGGCCCTGTGCGCCCGCCGGCTCAGGGGCTGATAGATCTCATGGACAAGCTTACGGC
157	158	ch1A	Opata_543797_PstIMseI_PA	19.4997	GBS	GCCGCGGCCGCGGCCACCGCGAGCGCGAGGGTCTGGGCCCCGACGCCGGGCGCCGCCGCCGCGGGTGGGGGGTCCGTCTCCATGAGGG
158	159	ch1A	Opata_3519656_72_PstIMspI_SNP	19.4997	GBS	CCCACCATGAGGTTCGAACTTGTCGAGCACCTTGCTGTCGCCAACCTCAGTCCATCTTAATGTCAGTTCAC[A/G]GAGATCCTTCTTGTTTCCA
159	160	ch1A	M6_372269_PstIMseI_PA	19.4997	GBS	TCTTCATATTTTGCATTTACCAGAAGGTTTGACATTGAGACAATGTCCTCCTCGGTTAGTTGAACCGGGGTATGACGGAGAGAATCATCCG
160	161	ch1A	Opata_879062_PstIMseI_PA	19.4997	GBS	CTAGTGCCATTTTGCTCACCTTTATCATGGCAATCCAATCTAGCTAGTACTGCTATTGCTCTCACAGTCAGTGTTAGAGATATATATTTGA
161	162	ch1A	Opata_1998851_69_PstIMspI_SNP	19.4997	GBS	CAACCGCAAAAGAAGACGATGTTATATCCAGGAAGCGCCGACAAACTGTTCCCAAGAAATTCGAATCC[T/C]CCTTTGCATTTGACAAGCCCAG
162	163	ch1A	Opata_300611_PstIMspI_PA	19.4997	GBS	GGCAAGCCCTAGAGGCGCCCAAGGACAGCGGCGG
163	164	ch1A	Opata_45647_46_PstIMseI_SNP	19.4997	GBS	CTTTTGTGGAACTAGATGACCTGGTTGTGCCAATGGCGCAAGAAG[A/C]GAATTAGAAGCGATGATGGTAGTGAGTAGTCCTTGCCATGGGCAG
164	165	ch1A	M6_758999_PstIMseI_PA	19.4997	GBS	TCCAGTACTCGCCTAAGTTTGTAAAATCCTACGGAGTGGTGAGCAATCCTCTCACTCGGGGGCTTGGTTGTGGTCCAGTACTCGCCAAAGT
165	166	ch1A	M6_1532151_PstIMspI_PA	19.4997	GBS	GTGCTAGCGGGATGCACTGACCAGGGAGCGCTATAAACGCATCAGATTGCTTGCCCATCTCAGCTTTCCTTTGGTGCATATCTGCCA
166	167	ch1A	Opata_3448833_PstIMspI_PA	19.4997	GBS	GAGCAACGCCAGATGTTATGAACACCTGGCTGAGCAAAGCTGATGACTACTCGATAGTTTAGTGTGCCATGCTTTAC
167	168	ch1A	Opata_88617_PstIMluI_PA	19.4997	GBS	CTGCGGAAGCACTTCTTTTATATCGATCGGAACACATGGGCAAGCACCGGTCCGGCTGAATGCCAACAGACAACGCGCCATGGATGT
168	169	ch1A	M6_1459918_PstIMspI_PA	19.4997	GBS	TCCAGTACTCGCCTAAGTTTATAAAATCTTACTGAGTGGTGAGCAATCCTCCCACTCAGGGTGAGGGAGTCCTGTATTAGGGGGTATCCG
169	170	ch1A	M6_1372557_PstIMspI_PA	19.4997	GBS	ATGTAACAATAGATATTGCAGATGAGTCGGGAGAGAATCTGGAGGACCAGCATGTCGTACCACAACTAAAGGCTGGCG
170	171	ch1A	M6_3463328_PstIMspI_PA	19.4997	GBS	GCAGCGGCGGCCGTTAGGCGCTCGTCAAGGCGGGGGGAGGGGTTTGTGCGGGG
171	172	ch1A	Opata_2423575_PstIMspI_PA	19.4997	GBS	GGGGATGTTGAGTATAATGTTTATTAGGAAAGTCGAGATAGACTAGGTTTTGTTCTGACTTGTCTTGTACTCCAAGTAGATGATTGTACTC
172	173	ch1A	M6_4937_PstIMseI_PA	19.4997	GBS	TCCGGCACTCGCCTAAGTTTGACAGAATCCTACCGAGTGGAGAGCAATCCTCCCACTCGGGGGCTTAGCTGCAGTCCAGTACTCGCCTAAG
173	174	ch1A	Opata_991512_14_PstIMseI_SNP	19.4997	GBS	ACTCAATCATACG[G/A]AACATTTCGACCTCATTGAAATTCCTCTCAAGCCTGGGGTCGACTAACCCTTCCAGCTTTCCCGTCTCAAGAGCTCG
174	175	ch1A	M6_2271889_PstIMspI_PA	19.4997	GBS	GGACGTTTTTGCAAATAAGGGTTTTATCTCCTGCATGTAAGTATTGACCGAAAGGTGATTCAGTAAATATCTGCTCAAGTTAAATTGCT
175	176	ch1A	M6_3308219_PstIMspI_PA	19.4997	GBS	AATTTGAGGCAGGCGGTTTAACATGAGGCCACGGGCGTGGCCGTTGCTGCAGC
176	177	ch1A	M6_3290994_PstIMseI_PA	19.4997	GBS	GCGCCTCCAGATACCTGCTGACGATGCCGACGGCGTAGGTGATGTCGGGTCGAGTGTTGCAGAGGTATCGAAGGCTGCTGACGACGC
177	178	ch1A	Opata_403207_60_PstIMspI_SNP	19.4997	GBS	GTGGAGTGGAGGACATTCAGTTTCCCTCTGATGTCCGAGAAGTCCGTCTTCGGTGCAGC[G/A]ATTGTGGGTGTCAAAACCGAGATCGGAAG
178	179	ch1A	Opata_948220_39_PstIMseI_SNP	19.4997	GBS	CACACGGCCAAGCACGAGGACCCCGAGGAGGAGCTGGG[T/C]GTCGTCCTGCGCCAGTTCTCGGTGAGGTCCACCGGGGTGGGCGTGTCGGCGC
179	180	ch1A	M6_881418_PstIMseI_PA	19.4997	GBS	TTCCTCCGCCATCTCCGACTAATCCCGGGAGAGAGACACGTGGAGAAGCCTCGACATCCGCCAGGCACCCCCGTTTAGACATAAACGAGG
180	181	ch1A	M6_327366_PstIMspI_PA	19.4997	GBS	ACTTGACCTTGCTGAAACCTTTGCCAACCTCAGGAGGTATGATATCAAGCTTAATCCATCAAAGTGCACATTCGGAGTTCCGGGTGGAAA
181	182	ch1A	M6_2183365_PstIMspI_PA	19.4997	GBS	GGAGGATCACGTACGCATGTCGGGCATAAAGCTAGCGTGCAAGCCGCAAGTTTAGTGAATCGATTCCACCTCCATTCCGAGAT
182	183	ch1A	Opata_562499_52_PstIMseI_SNP	19.4997	GBS	GTACAGGGTCCACATGGCGACCCTATGATGGACCTGTCCTCAAGTACGTAC[A/G]GTGAGTAACGAATCAAAACTCTCAACACATTTAGTACTT
183	184	ch1A	Opata_709655_PstIMseI_PA	19.4997	GBS	GTGGAGGAGTTTGCGGCAGCAGAGAGGGCGGCGGCCGGCGGGGTGAGGGGGATGCTGATGGACACGACGGAGGCGATGATCCTG
184	185	ch1A	M6_3963121_PstIMseI_PA	19.4997	GBS	CTGGGGCATGGCGACAACCGTTGGAACGAAGGCCAGATCGGAGGTGCCCGTCGCTGCTGCCACAAGGAGGGGATCAGGAGACGCCCG
185	186	ch1A	Opata_2602411_31_PstIMspI_SNP	19.4997	GBS	CTATAGCTCATTGTGCCCTTTATGTAACGC[A/G]GAATTTGCTTGACGGCTGCCCAATGATGAGTACTTGGTTTCTCCATGAAGCGACTG
186	187	ch1A	Opata_1890454_PstIMspI_PA	19.4997	GBS	CAGAGCACGATATTTGCTTTGGGTCGATCGTGCATACATGGCACGATTGCATGTTCATGATTTCAAGCGCTCTCTTTCCGAAATCAC
187	188	ch1A	M6_2284851_PstIMseI_PA	19.4997	GBS	CAAGCGACTAGCATATATGGTGGCTAACATGTTCGCAAAAGAGAGCGAGAAGAGAAGGCAAAGCGCGAACGCATACCTAGAGAACAACCTG
188	189	ch1A	M6_1825472_PstIMseI_PA	19.4997	GBS	TATGTTGAGGACCTGATGAGGCCTTTCATTCCAGCACGAGATGGTACGCTGGCCAAACCAAAGATTGGCGCGCAGGTAAATGAGTTACATA
189	190	ch1A	M6_1877991_PstIMspI_PA	19.4997	GBS	CGCTCTTTAACTTTTTGTCCATCTTGGCCATCTCTTCCTTGCTTCGGCAATGAGCAGCCTGTTCGGCTCTCAGCTCTTCAAGGGCTTTC
190	191	ch1A	Opata_3320904_2_PstIMspI_SNP	19.4997	GBS	C[T/C]GAGGAGAATAGATCAAGCCACCAAGATTGTGTACTTGCACGGCTGTTGGGAGATACATAGAGTGCTAAGCATCGTCTACTTGTGCATCA
191	192	ch1A	M6_2758255_PstIMspI_PA	19.4997	GBS	TGCTCACATGACGGTCGGCAGAACAAGACGCGGGGCTTGCGCTTGCCCCACGTTAAACGATGCTACGATTATGTAAGTTCTACTCCTTG
192	193	ch1A	Opata_545454_24_PstIMseI_SNP	19.4997	GBS	CCCAAGGGGAATGGGATTTCCTC[T/A]AGTCCTTGTCACCTTTTCTGAGCCATGAAAACACATGTTATCCATGGGGTTTGTGGGGCCCATGACA
193	194	ch1A	M6_468059_PstIMseI_PA	19.4997	GBS	CCCGTCACCAGCCAATAAACTGCAGCATGCAAGTGGGCCACTCTGTGCGCGTGGGAGAGGGAAAAGGCAACCGAAGAGCCCGTCCAATACA
194	195	ch1A	Opata_1613519_PstIMspI_PA	19.4997	GBS	TATTAAGAAAAGGTCTTCCAAGAATAATAGACATAGTATCATCCTCGGGAATATCAAGTATAACAAAGTCCGTTAAAATAGTAACGT
195	196	ch1A	M6_1379211_PstIMspI_PA	19.4997	GBS	CCACCATTCGCTGCGCCCCCTTCTGCCTCCGCATGGGACTGGACCCGCTGGAGCCTCCACTTCCCGAGATCGGCAGAGCGG
196	197	ch1A	Opata_4168583_3_PstIMspI_SNP	19.4997	GBS	TA[G/A]CGTAAAATATGTTTGAAATGAAAAACAATTAAATGAAAAACACAAACTGAAAAGGAAAATAAAGCATAAATCATAAATCCTAAAACCC
197	198	ch1A	Opata_1998851_43_PstIMspI_SNP	19.4997	GBS	CAACCGCAAAAGAAGACGATGTTATATCCAGGAAGCGCCGAC[G/A]AACTGTTCCCAAGAAATTCGAATCCCCCTTTGCATTTGACAAGCCCAG
198	199	ch1A	M6_2443127_PstIMspI_PA	19.4997	GBS	GTGATAGAAGTGTGCAAAAGAGAAACGGTGATCATACAACACCGACAAGGCATGAAACGGGTGTGGTGGGGGGGGGGGGGGGGTAGGGG
199	200	ch1A	M6_3416028_PstIMspI_PA	19.4997	GBS	CTAAGCCTCCGAGTGGGAGGAGTGCTCACCACTCGGTAGGATTTTATAACCTTAGGCGAGTACTGGACTGCAGCTAAGCCCCCGAG
200	201	ch1A	M6_1458332_PstIMspI_PA	19.4997	GBS	AGGTTTGCGCACTTTTCCCCACGAGACTCGATCTCCTCCGTTGGTTTTCTCGCACTACATGGTGTTTGAGAAACGGATGACCGAGACATA
201	202	ch1A	M6_2427942_PstIMspI_PA	19.4997	GBS	TCACAACATATTAAAGATACTGGCATCATGCTCCTCTTACTATATGTTGATCACCGAAGAAATCACTTACCCTATGCATCGTCAAGCCG
202	203	ch1A	Opata_521774_PstIMseI_PA	19.4997	GBS	TAGGGGCAGAAAACTTAGCCGTGGTACCGGCGGGCAAAACTGCGAAAACGATCGTATCAAA
203	204	ch1A	Opata_102105_PstIMseI_PA	19.4997	GBS	AGGTTTGCACACTTTTCCCCCACAAGACTCGACCGCATCCATGATTGGATGATCGAGACATAGTCTTTCTGAAGCATTAAGATCGGAAGAG
204	205	ch1A	M6_59444_PstIMseI_PA	19.4997	GBS	GTGGAACTTCAGGCAGGTGCGCATTCCAGTCACTGCTACGCAGCATGGTGACGCAAACAGTCCAACAGTGCCTATCGCCTCCCAACTGACG
205	206	ch1A	Opata_3724781_PstIMspI_PA	19.4997	GBS	GTCAAAGGCTACATACTTGCCACCCTTACTCAGCCAAATCATTCGCAGAGCCTGCATGCACACTGGGCATGGCATCTTACCACTTGTACAC
206	207	ch1A	M6_1056645_PstIMspI_PA	19.4997	GBS	TAGCCAGTCTTCTTCCGTTTCATCCTCTTTTGTATCATTTGTCTTATCGGCAATCTCAAATTTGGGCATTTCTTCAGTGTAGATGAAAGT
207	208	ch1A	Opata_119381_PstIMseI_PA	19.4997	GBS	TCCACAAGTCTGAGGTGACAGCAACTCGTTGTTTGAAATTTGCAAAATATTTCACCATCTTTTCCTTTCGGGCTGAATGCATAAGCAAGAT
208	209	ch1A	M6_720122_PstIMspI_PA	19.4997	GBS	CAAGCGACTAGCAAGAATGGTGGCTAACTTATTCGCAAAGGAGAGCGAGAAGAGGAGGCAAAGCGCGGGCGAGAAAACTA
209	210	ch1A	M6_842468_PstIMspI_PA	19.4997	GBS	ATTTAGGGGTAGTAATTCAAACCATACGCAATTGCACATTTGTGTGCACAAATTTGAATATATCTAACTGACAGCAAACGCAGAGTGCAT
210	211	ch1A	M6_1376879_PstIMspI_PA	19.4997	GBS	GAAAATTTCACCTTCCCGCCAGAGGAGGATCTGGAGAATCCAGTTAAAAAGCCAATGATCAAGGCTTATGCTCTTAAGAAGATGGCTAAG
211	212	ch1A	M6_2899182_PstIMspI_PA	19.4997	GBS	CCTTCGCCGAGGAGCCCGCTTGTCCTACTTTAGCAACTCCTTTAGCAACCCCGAGATCGGAAGAGCGGTTCAGCAGGAATGCCGAGA
212	213	ch1A	M6_3410894_PstIMspI_PA	19.4997	GBS	TGCCGCCCCGTACGCCGCCGCTCCGTACGTACAAGCGGGGACGCCGAGATCGGAAGAGCGGGTCAGCAGGAATGCCGAGA
213	214	ch1A	Opata_752918_PstIMspI_PA	19.4997	GBS	CAGCAACTGGGAAGCATCAACTACAAACGACTAGATGCCTGTTATGAAGGTATGCTTGCAGCATGTCCAGATGCAGTCATCCATTCCAT
214	215	ch1A	Opata_3591_PstIMspI_PA	19.4997	GBS	TGCGGCTCCGTACGCCGCCGCCCCGTACGTACGAGCGGGGGCGCCGCCCAGGCATCACTCGATTCCTCC
215	216	ch1A	M6_827602_PstIMspI_PA	19.4997	GBS	CTCCATCAACACCACGCCGTCGTGCTGCTGCTGGTGCCATCTCCCTCAACCTCTCCTCCGTCCCTTGCTGGATCAAGAAGGAGGAGACGT
216	217	ch1A	M6_2775650_PstIMspI_PA	19.4997	GBS	CCGTAAAGGTCCGGACTCCACCGCCGCTCTAGCGAAAGTACTGTCTGATTTATACAAAGGGGAGGAAGCACTAGTAGAAAAGGGGGC
217	218	ch1A	Opata_282333_16_PstIMspI_SNP	19.4997	GBS	CTTTGGCGAGAAGGT[C/G]AAAACCTGTTAGATGCAACCATGTGAAGCATGGACAGAACTGCCACCGCATAAACAGCCCAAAATATCAATCT
218	219	ch1A	M6_196270_PstIMseI_PA	19.4997	GBS	TTCAAATTTGACTCGCTTCCCGCTGAATCGGTGAAAATTTCTCTTTTTCACGAGAGGTGGATAAAACCTTTTAAGATCGGAAGAGCGGTTC
219	220	ch1A	M6_669038_PstIMspI_PA	19.4997	GBS	TCCCTCCTCGCGATGCCGCCACGCTGCCAAGCACGCGAGCAGCTGGTGGAGCCGCGTTATGCACGCAGCATACGAAGAGGAGGAC
220	221	ch1A	M6_1733086_PstIMluI_PA	19.4997	GBS	CTTTTGCTGAATTCAAAGCCTGTACAACCAAGCAGCATCTTGACCACACAAGCTGAAGCAAAAAAATCCAAGCTCAAGTGGGTTACC
221	222	ch1A	BS00071289_51	19.4997	90K	GGTGAAGTTCAGCTAGCGCACTTGGTAAAATTACAGTGCATTTGAATGTC[T/C]TGAAAGCAAGATAGCATAGGTGCTTTAACTGGCTAATGGATTCTGGGATCTGAAAGCAAGATAGCATAGGTGCTTTAACTGGCTAATGGATTCTGGGATC
222	223	ch1A	Excalibur_c9509_1180	19.4997	90K	TTTGTTGTTGTCCTGTCTCGCTGTTACATTTGCTCTCGTGGTGAAGCAAA[T/C]GCAGACTTGATTCAAATCTGGACATTGCTATATTTGTTGGTGATGCCAGCGCAGACTTGATTCAAATCTGGACATTGCTATATTTGTTGGTGATGCCAGC
223	224	ch1A	GENE-0412_338	19.4997	90K	CTACACAGTCCTTCCTCTTGGATTTATAGATTCATTTCTATCATTCAAAA[T/C]CAGGTRCATACACACAAGAGTTCCTTTTCTGTGAGAARGTCACAGGTRCATACACACAAGAGTTCCTTTTCTGTGAGAARGTCA
224	225	ch1A	IAAV3919	19.4997	90K	TGGTTGGTTGGTATTTACCAGCTCCAGCGGTCCCTCTCGGCACAAAAAGGTTGGAAAGCAGCTTTAGCTTCCCACCCACCACATTTGTTGAAAGCACGTC[A/G]GCGTCAAGCAGCTTTAGCTTCCCACCCACCACATTTGTTGAAAGCACGTC[A/G]GCGTCGTCTCTGGATTAGATGATACCATGGCAGAATCTGCCAGCATGGCCCTAGGACCTAGAAAGAAGAAATTTATGAAACCGCTGTGCTTTCACGACAT
225	226	ch1A	Kukri_c18951_853	19.4997	90K	AATGATTACGCGGATGCTGGCCTCAGAACACTAGTTCTTGCATACCGTCA[T/G]CTCGAGGAGATCGAGTACGCAAAATTCGAAAGGAAGTTCACTGCAGCTAACTCGAGGAGATCGAGTACGCAAAATTCGAAAGGAAGTTCACTGCAGCTAA
226	227	ch1A	RAC875_c42700_264	19.4997	90K	GCCTCATCGGGAGACTCTGCTTCGTATGAAATCTTCCCTGTTACTTCGTC[A/G]ACCTCCGGTATGCATGTGTGGCAGATGGCCAGCAACCGGAAGAACATCTCACCTCCGGTATGCATGTGTGGCAGATGGCCAGCAACCGGAAGAACATCTC
227	228	ch1A	RAC875_rep_c110533_92	19.4997	90K	AGGCAGAGGGAAACACAGGCGCACATGATGCCGATGGAGGGATGTCACTA[T/C]CCTTTTCAGAGCGTTTGCATAATACAGTTAGACCACTCGCCAAGCATGTCCCTTTTCAGAGCGTTTGCATAATACAGTTAGACCACTCGCCAAGCATGTC
228	229	ch1A	Tdurum_contig19376_154	19.4997	90K	ATTGAGCATATCACAAGCATAAATATCTTGATGAGACATGGTAGCACCAT[T/C]TTTGGTACATGGCCAGCAACAGGCATTAAGGACTAATCTGATCACCATTCTTTGGTACATGGCCAGCAACAGGCATTAAGGACTAATCTGATCACCATTC
229	230	ch1A	Tdurum_contig35757_161	19.4997	90K	actgctgagcgtgacagcagtgttgatcgccctgatctcgagcatgaccc[T/C]GACAGAAAGCGTGTCGACAAGGAAAAGGATCGTAAGATCGACCGGGACAGGACAGAAAGCGTGTCGACAAGGAAAAGGATCGTAAGATCGACCGGGACAG
230	231	ch1A	Tdurum_contig44888_837	19.4997	90K	ggccatgctggcagattctgccatggtatcatctaatccagagacgacgc[T/C]GACGTGCTTTCAACAAATGTGGTGGGTGGGAAGCTAAAGCTGCTTTCCAAGACGTGCTTTCAACAAATGTGGTGGGTGGGAAGCTAAAGCTGCTTTCCAA
231	232	ch1A	Tdurum_contig59794_640	19.4997	90K	TCTTCTTTTGTAGGCTTGCATCCACAGCGATCACGTCTAGATGTTAAGTC[T/C]GAAAATTTGGTGTATGTATAGTGCAGAACTGCAGCCTCTTCCAGCTTGATGAAAATTTGGTGTATGTATAGTGCAGAACTGCAGCCTCTTCCAGCTTGAT
232	233	ch1A	Tdurum_contig60323_605	19.4997	90K	GCCGACACGCCCACCCCGGTGGACCTCACCGAGAACTGGCGCAGGACGAC[A/G]CCCAGCTCCTCCTCGGGGTCCTCGTGCTTGGCCGTGTGCTGCAGCCACTGCCCAGCTCCTCCTCGGGGTCCTCGTGCTTGGCCGTGTGCTGCAGCCACTG
233	234	ch1A	Tdurum_contig97729_491	19.4997	90K	TTAGATAGTGTATGCAGATTGCCTCTGCTCAGGCAGAATCTGAAGAGGAC[A/G]ctgagagaatagcactttattgtgatcacgatagacataaaaagagtaatctgagagaatagcactttattgtgatcacgatagacataaaaagagtaat
234	235	ch1A	BS00033749_51	19.4997	90K	GTGATGAATCCACGCTCCCTTTCTCGCGACGATCAAGCGTCTTCTCTTGC[A/G]AACGGGATGCTGATGAGATGATGTGAGCACTACCATATATTATTTGGTTTAACGGGATGCTGATGAGATGATGTGAGCACTACCATATATTATTTGGTTT
235	236	ch1A	BS00100774_51	19.4997	90K	ATGAAGAAAGAGCGCAAGCAGGACGCCGATGGCACCAAGCTGACCCTTTC[T/C]GGGATGCTCAACTTCATTGATGGGCTGTGGTCGGCGTGCGGCGGCGAGCGGGGATGCTCAACTTCATTGATGGGCTGTGGTCGGCGTGCGGCGGCGAGCG
236	237	ch1A	D_contig37179_75	19.4997	90K	GGCATTGCGTCATGCGCCGCGCCGGGGGACAGATCCAGAGCGTCGCCATCCACCTCCCATGCTTGGACAACGAC[T/C]CTGTTTGCTTCCTCGCCTTCGCGCTTCGCTCCCCATGCTTGGACAACGAC[T/C]CTGTTTGCTTCCTCGCCTTCGCGCTTCGCTCCGAACAGCATCAGCCGCTCAGCGCCGGCACGACCAGGCGCGACGCCCCACGTGTAAACGCTGGCGTCTGGTCTCAGGCAACGTGTGGGACCCCA
237	238	ch1A	Kukri_c7192_1077	19.4997	90K	AAGGCTGCCAAGGAGAAGCCAGACGCGGAGGGATCTGCTGAGGAAAATGA[T/C]GATGAGGAGGATGCTCTGGAGAAGGAAGAGGAGGATGACAGCAGCCTGAAGATGAGGAGGATGCTCTGGAGAAGGAAGAGGAGGATGACAGCAGCCTGAA
238	239	ch1A	BS00009423_51	19.4997	90K	GCGGCGCAGTCAAAAAAGATAGCGATCGAGCGCCTCGTCCTGAAAGCACC[A/G]CGGGGAGACGCCAGATGCGCTGACGAAACATGCTATACTGGTTTTTGCTTCGGGGAGACGCCAGATGCGCTGACGAAACATGCTATACTGGTTTTTGCTT
239	240	ch1A	Tdurum_contig42405_197	19.4997	90K	AAGTACATCATATCCTCAGGTCAGCCGGAACCCTCAGGGATCAGGACAGC[A/G]AAACCTTCCGAAGGGTTTTCGACATGTAAGGTCAGAAGAATCTTATTGTTAAACCTTCCGAAGGGTTTTCGACATGTAAGGTCAGAAGAATCTTATTGTT
240	241	ch1A	BS00063479_51	19.4997	90K	AAGCTGCAACAAAGCACCGTACGAATAGCCAGCTAAAAGGACTAGGTTCT[A/G]TTCTATATGCAGGGTTCAAGATCACAGGATTACTGCATGTCCGCAGCGGGTTCTATATGCAGGGTTCAAGATCACAGGATTACTGCATGTCCGCAGCGGG
241	242	ch1A	BobWhite_c1361_1187	19.4997	90K	CTTTCTGTAGATCTCTGGGCACTTTCGTCACCTTCATCATCCGCATCAGC[A/G]TCATTCTCTCCAGCAAACTCAGCTGCTCTAGTTCTACCAGCAGAAACTTCTCATTCTCTCCAGCAAACTCAGCTGCTCTAGTTCTACCAGCAGAAACTTC
242	243	ch1A	BS00022677_51	19.4997	90K	CGGTCGGCGACGTGGCAGCAGCAGCAGTGCCCGACGATTACACAGAGAAC[A/G]CGCCGTCAAGCAGTGGATACGCGAATGGCCATATGGCCACCGCTTCATCGCGCCGTCAAGCAGTGGATACGCGAATGGCCATATGGCCACCGCTTCATCG
243	244	ch1A	BS00033750_51	19.4997	90K	ACGATCAAGCGTCTTCTCTTGCAAACGGGATGCTGATGAGATGATGTGAG[T/C]ACTACCATATATTATTTGGTTTAGATTACATAGATAGATAAATAGATGGAACTACCATATATTATTTGGTTTAGATTACATAGATAGATAAATAGATGGA
244	245	ch1A	BS00059424_51	19.4997	90K	CATTTCAGCTACTATTTAATCTATATTCCGTAACTCAAATGGAAGATGTA[A/G]ACCAGACCTCAGCCAAAGATCTGATAAAGACGGAAATCCATCGACTGGGTACCAGACCTCAGCCAAAGATCTGATAAAGACGGAAATCCATCGACTGGGT
245	246	ch1A	BS00066697_51	19.4997	90K	TATTGCAGGCTTTTAGGATTAGATTCTCATGTCTGTTTCAGTATTAAGGA[A/G]AAGTAAAACCATTCATTTCTTGTATATTTATTATTACTGTAGTACTAGCTAAGTAAAACCATTCATTTCTTGTATATTTATTATTACTGTAGTACTAGCT
246	247	ch1A	RAC875_rep_c105697_366	19.9862	90K	TAATGTGATGACACATCCGAAGTGCGAGATTACTCAAGCATGGGGTGTGC[A/G]CAATGAAGCGCATCCCGGCATCAGTTACCGCATGACACAATATAAGCTCGCAATGAAGCGCATCCCGGCATCAGTTACCGCATGACACAATATAAGCTCG
247	248	ch1A	XksuD14_d1	20.7968	RFLP
248	249	ch1A	stm594acag	20.7968	PCR
249	250	ch1A	Xgpw5193_d1	20.8968	PCR
250	251	ch1A	stm626tctg1	20.9766	PCR
251	252	ch1A	RAC875_c24163_994	21.3105	90K	GAAGCTTTGCCTTGAGTATGTTCTTGCCTTAAATGACAATGACATGATTG[T/C]ATTATCTCGGAGCTGCAGCAACCTTAAAAGCATCACACTTTGGCTTAAGCATTATCTCGGAGCTGCAGCAACCTTAAAAGCATCACACTTTGGCTTAAGC
252	253	ch1A	BS00011810_51	21.3105	90K	gaccaccgacaaggcagggatgaccatgaaggggtgcaagttgttggatt[T/C]GAAGTCCCATCATCACCAGACTCAAGCTACAGCAACCCTATCCCTGGAAAGAAGTCCCATCATCACCAGACTCAAGCTACAGCAACCCTATCCCTGGAAA
253	254	ch1A	stm581tctg	21.3361	PCR
254	255	ch1A	wPt-7726	21.5721	Darts
255	256	ch1A	wPt-9266	21.5721	Darts
256	257	ch1A	wPt-9317	21.5721	Darts
257	258	ch1A	M77/P64_d1	21.6168	PCR
258	259	ch1A	Xpsr963	21.6168	PCR
259	260	ch1A	stm552acag1	21.8754	PCR
260	261	ch1A	wPt-2311	22.0411	Darts	tgcagngcacatgtgagcccagccggctttcactactgaaatgggctttacacctgtccacctgaAnGGGCnnGATCCTaCCTTACTAGGCnGcCAGCCcAnGCaTACACAgCnGcTCCCCGCCgcnGcaCCGAACGCTCGCTGGCTCCACGAGAAGTTGGCTCATTTCGGAAGCCAGCGAGCTTCCGAACGGGGCCTTACTTCTCGGCGGACATCCCTACAACCTCCAGCAACGATGTCTTTGCGCTGCTGGCTACGGTGCCTCCAGCACGCTGTGGTACTTCACGCCGTTTGCCTCCACAGAACTCAGGCTATTGGATAAACTCTTGGATCAAGAAAATTGAAGTGTTAAGCATGATATAATCGCTGGGGAAAAAATGGGTAAACAAAACAGAGTAT…
261	262	ch1A	wPt-8504	22.1442	Darts	TGCAGTGAcCAAGAGCTACCTATGGGCCTATGCaTCCTTCCAGTTTGCTATCGnGaTCCTGTTnGCACATaTcnnTTACAACGTGGTAnGGAacCTCTTCCTTACTTACATCCGATGCAGATACATAATGTCTGCAACAACTCGTAATGTTATCGCCAATCTTGCAGCTAAGAGTGAATGCAGTCCTTGCGGTCCTACTGTCATCATTCACCGGGTTCGGGATCGCTATCAGTACGAACTCACTGCTAGTTGAGTGCATGAGGTGGAGATCCAGGAGGAGGAGCCAACGGTTGGCTCAGGGTCAACCTCAGCCCGGGAATGAAGGTCAGCATCCAGGATCCGGGAGTAACGCTACGAGCGAAAACTCTGGTGATAGGCAGCAACAGGGGCAGCCTCCAC…
262	263	ch1A	Excalibur_c35316_154	22.1484	90K	TCATCATCACCAGACTCGAGCTACAGCAACCCTATCCCTGGAAACGAAGA[T/C]GAAGCTCGAGAGCCCCCATTGGTTCCTCCTCACCTGCAGCACACACTGCTGAAGCTCGAGAGCCCCCATTGGTTCCTCCTCACCTGCAGCACACACTGCT
263	264	ch1A	Kukri_s115525_295	22.1484	90K	GCTGTGCATCATCCGACCTAGATTCACTTGTCTGGACTTTCTATTGCCTT[A/C]TACCTTTACTGCTATGATTTTTTCTGTATGACAGTCTAATGATGATCTTTTACCTTTACTGCTATGATTTTTTCTGTATGACAGTCTAATGATGATCTTT
264	265	ch1A	BS00010488_51	22.1484	90K	AGACATGAGCCATGTATGCATACATAGTTCACACTTAAATCACAAACGTA[T/C]GCATATTAGCTCTTTTTTTAGAGAGAAAGCAAAATCCAACGTTTTAGGGTGCATATTAGCTCTTTTTTTAGAGAGAAAGCAAAATCCAACGTTTTAGGGT
265	266	ch1A	wsnp_Ex_c12254_19574891	22.2024	90K	GACACCAGAGGAGACGCGAGCCTGTCGACCTCGCCTAACCAGGAGAACTCYAGCCGCAGGGCTAACGCGGCCGAGGGCGATGACTCGATCTTCGCTCACT[A/C]ACTGGGCAGGGCTAACGCGGCCGAGGGCGATGACTCGATCTTCGCTCACT[A/C]ACTGGAGGACGAAGAAGCTGCAATAAATTATCCCCAGTTTTGCTATTTATTTTTCTCCCCGGCAAGGCTGGGGTATGTAGCGAGTTCGAACGGTCTGCTG
266	267	ch1A	wsnp_Ku_c1818_3557408	22.2024	90K	GCTTCATCTGCGAGGGAGATGAAGCTCTAGGGTCCATGAAGGAAGTTGAAGCTCAAACTATTGGAGATCTTCTACCAACCGATGATGATTTGATATCGGG[T/C]GTTATAACTATTGGAGATCTTCTACCAACCGATGATGATTTGATATCGGG[T/C]GTTATCGATGGCTTTGAACTCTCTGGCCTGTCTATCAACCAGGATGACGCCGATGAAGATATATTTGGCACTGRCGGAGGGTTGGAGCTTGAGAATGATG
267	268	ch1A	Excalibur_c11258_1700	22.2024	90K	TGGTGGAATTCACACACTTGCTGTTGTTGCTCAGGCATGCATAAGTACCC[A/G]TGTTATTCCATTGGGCATCTTCACAAGAACTCACATTTCTTATAGCCCAATGTTATTCCATTGGGCATCTTCACAAGAACTCACATTTCTTATAGCCCAA
268	269	ch1A	BobWhite_c31470_532	22.2024	90K	GAGAACGGTTGGTTGTTTTTCCTATTTGCAGTACTCTAGTCGTACCGTGT[A/G]TGTGGGTGTTAACTTATGATCTTGAGTCGGTTTGTATTTTCCGTGTAAGTTGTGGGTGTTAACTTATGATCTTGAGTCGGTTTGTATTTTCCGTGTAAGT
269	270	ch1A	Excalibur_c35316_388	22.2024	90K	AAGTATGTCACCGTCGTGCTCTACAAGCCGGTACAGAGGCGGTAGCGTGG[T/C]GGCGAACATCTATGAGGGTTTCTTCCCATTGGGGTTGTGGCGACCTACCAGGCGAACATCTATGAGGGTTTCTTCCCATTGGGGTTGTGGCGACCTACCA
270	271	ch1A	IAAV3403	22.2024	90K	ATGGCTCGCTCACCACCAGAGGAGATGGAAACGGAGGCGGCGAGATCAGAAAAGATAGCGATTGAGCGCCTCGTCCTGAAAGC[A/G]CCGCGGGGAGACGCGAAATGCGTAGCGATTGAGCGCCTCGTCCTGAAAGC[A/G]CCGCGGGGAGACGCGAAATGCGCCGACGAAACATGCTATACTGGTTTTTGCTTCG
271	272	ch1A	BS00015608_51	22.2024	90K	TCGTGTGTCTCCTTTGTTCTTGTGAGAGTTGTGTGAGGCAGCCTAAAATC[T/C]CAGGGAGAAGCATAAAATCCTGTGAGAGAGAGGCATGGAGAGCGTTCATACAGGGAGAAGCATAAAATCCTGTGAGAGAGAGGCATGGAGAGCGTTCATA
272	273	ch1A	BS00065168_51	22.2024	90K	CTGAGAGAGGAAGACCTCCAAATACTTGGTAGCATGCCATCTCTGCGTGA[T/C]CTCTCTCTATTTGTAGTGTATCAGGGAAAAGTCACATATAAAAGGCTAGTCTCTCTCTATTTGTAGTGTATCAGGGAAAAGTCACATATAAAAGGCTAGT
273	274	ch1A	tplb0025b13_150	22.2024	90K	acggatcggtggcgtaggcagtttaggggctgaggaggtgaagagacaag[A/G]AAAGAAGAAAGAAGGTGACACCATGGTGATAGCTTCCGGAGTGATTGACAAAAGAAGAAAGAAGGTGACACCATGGTGATAGCTTCCGGAGTGATTGACA
274	275	ch1A	BS00026456_51	22.2024	90K	CTATGAACACAGCCTAGCCAATTTACAGGTGTGTACAATTTACAAATGAA[T/C]GAAGGAATGCAAATGTGAATAAATTAATGGATCAGAACTACAATTAAGCTGAAGGAATGCAAATGTGAATAAATTAATGGATCAGAACTACAATTAAGCT
275	276	ch1A	BS00064205_51	22.2024	90K	TTCATACAGCAATATTTATGGAAGAGTTTAAATGATGCTTGATGCCTACT[T/G]GGGAGGACAGGATAACTGGAGTGGGGGAGACAACTTGGGATGCTGCTGAAGGGAGGACAGGATAACTGGAGTGGGGGAGACAACTTGGGATGCTGCTGAA
276	277	ch1A	BS00064204_51	22.2024	90K	CTTATACCAGATCGTTTTCATACAGCAATATTTATGGAAGAGTTTAAATG[A/G]TGCTTGATGCCTACTGGGGAGGACAGGATAACTGGAGTGGGGGAGACAACTGCTTGATGCCTACTGGGGAGGACAGGATAACTGGAGTGGGGGAGACAAC
277	278	ch1A	wPt-5167	22.2349	Darts
278	279	ch1A	Xgdm33	22.4418	PCR
279	280	ch1A	wPt-7567	22.5116	Darts
280	281	ch1A	Tdurum_contig46733_6628	22.5147	90K	cgggatgattgattgaataacgtgcctggatttttggtgagacctgaaac[A/G]CCATCAGTTGTAGATTAATTCTGGTAACGGATTGCTACTGGTGTTGGCAACCATCAGTTGTAGATTAATTCTGGTAACGGATTGCTACTGGTGTTGGCAA
281	282	ch1A	BS00031289_51	22.5147	90K	taaaacagagtgctggtgatgctcgctgggagcaatgcatgtccactcta[T/G]ATCCATCGGAGGTGCAGAGGCTAGCGAGTCTGATGGCGGAGACCGAGCCGATCCATCGGAGGTGCAGAGGCTAGCGAGTCTGATGGCGGAGACCGAGCCG
282	283	ch1A	XGliA3	22.5944	PCR
283	284	ch1A	stm619agtg	22.5944	PCR
284	285	ch1A	RAC875_c744_1935	22.6877	90K	caaacaatgcatgctggatcatcggggaactggcaatgaagttcggccaa[T/G]AAACTTCATCACCAGTGGTGACCACCATTCTATCACGGCTGCTTCCTATTAAACTTCATCACCAGTGGTGACCACCATTCTATCACGGCTGCTTCCTATT
285	286	ch1A	BS00058867_51	22.6877	90K	CGATGCTGCAACCGGTCGGCTTTTTGCTGGAACCATGCCGTCGAAAAGCT[A/G]GAACCATTCCGGCGAAAAGCTGCAAGCAGCGTTGCCGGCGATGGAGATGAGAACCATTCCGGCGAAAAGCTGCAAGCAGCGTTGCCGGCGATGGAGATGA
286	287	ch1A	CAP11_rep_c7878_143	22.6962	90K	AAAACAGAGAGAGGGGGGAGGGGGTGAAGAACATGAGCCATGATTGGCCG[A/G]CTTATTGCTTTGTGCTCAGCCTAACAGCTGCTGAGCCTCCTCTGCCCCTTATTGCTTTGTGCTCAGCCTAACAGCTGCTGAGCCTCCTCTGCCC
287	288	ch1A	Kukri_c3888_1478	22.6962	90K	ATCCAGTAGGGGAAATTGATATGTAGTAGAGTTGCCTTAACTAATATATT[A/G]TGCTAGCTAGTGTAATGAGATGAATACAACAACAACAACAAAGCCTTTAGTGCTAGCTAGTGTAATGAGATGAATACAACAACAACAACAAAGCCTTTAG
288	289	ch1A	RAC875_c95364_259	22.6962	90K	CACTTACATATGCGCTCAAAGACGATGCCAAGGCCGCGTTCCTTGATCTC[A/G]CAATTGCCTGTGGGTCAGTCATTTGCTGCCGTTCTTCCCCAAAGCAGAAGCAATTGCCTGTGGGTCAGTCATTTGCTGCCGTTCTTCCCCAAAGCAGAAG
289	290	ch1A	Gene_Rg-A1b	22.8052	Gene
290	291	ch1A	Gene_Hg	22.8052	Gene
291	292	ch1A	M62/P64	23.1068	PCR
292	293	ch1A	Xgpw2186	23.1068	PCR
293	294	ch1A	Xfba165	23.1068	RFLP
294	295	ch1A	Xi750623d	23.1068	PCR
295	296	ch1A	Xi358207b	23.1068	PCR
296	297	ch1A	wPt-2527	23.2947	Darts
297	298	ch1A	Gene_GluA3	23.2947	Gene
298	299	ch1A	Gene_Si2	23.2947	Gene
299	300	ch1A	BS00082567_51	23.3039	90K	TCCCCAAGCAGTCAAGATGTGAGGCCATCCACAACGTCGTGCACGCCATC[A/G]TTTTGCAACAGCAACAACAATTGGTACAAGGTATTTCCACCCAACCTCAGTTTTGCAACAGCAACAACAATTGGTACAAGGTATTTCCACCCAACCTCAG
300	301	ch1A	CAP12_c3074_192	23.3039	90K	TCCTCGTCCACGCCATCATCTACTTCGCCCTCATCGCGCTCTTCGTCATC[A/G]TCATCGGCGTGCACATCACCACTGACTAGAGACCGGCTGAGCTCCATCACTCATCGGCGTGCACATCACCACTGACTAGAGACCGGCTGAGCTCCATCAC
301	302	ch1A	BobWhite_c42252_276	23.3039	90K	GTTGTAGGGGTGAATGGATCCTCCCAAGGCCAAGAGAATGCTTGTACTCC[A/G]TTGACAAATTCTTCTCATCCTGAAGATCTTGCTCATGCTACACACCTGGATTGACAAATTCTTCTCATCCTGAAGATCTTGCTCATGCTACACACCTGGA
302	303	ch1A	Tdurum_contig43475_155	23.3039	90K	CGTTGTTACAGTGGTCTGACGGAGTAATTTAGTATGACTGGATCAAAATT[T/C]AGGTCACTTGGATCAAAATTTCATTAGCCCCTAAATGGAAGGAGCCACGGAGGTCACTTGGATCAAAATTTCATTAGCCCCTAAATGGAAGGAGCCACGG
303	304	ch1A	wPt-7030	23.3135	Darts	TGCAGGAACAAGAGTAGTTACCTGCATGCGTCCCTCATAATTTTTAATTAGCGCCTGTTCTGCATTGCATAAACGATACTAGCGCACTACAGAAGGTGCACATGTGCACTGCACGAACAATGCAAATATTACTAAAAACACACATTATCACAAGTTCATCGCAGAGGGAAGGGGAAGAAACTTCATCACAGGTACGGGTGAACTGCATATGAACGACCCGTGAGGAAAACCCACGTTATCCCATGTCTGAAAAAAGCAAAGAAAAACTACACTGCATCAACCTGTCCAAGCATTGATCATATACAAGGGTGTTTTCCTGCGAGGGAATTGACTACATACACCATGGAGTGGATCCATAGGGCTGCCGCGCTGGCGGTCTGCAAGCATGCGCCTGCTGCA…
304	305	ch1A	wPt-4652	23.3442	Darts
305	306	ch1A	wPt-1782	23.3442	Darts
306	307	ch1A	wPt-0595	23.3442	Darts
307	308	ch1A	Opata_520143_PstIMluI_PA	23.3442	GBS	CCTGCTCCTGCGAGCGACAGCGCCGGCCCGCCGCCTCTTCCAAGCCGCACGGCCGACGCGAGATCGGAAGAGCGGTTCAGCAGGATC
308	309	ch1A	Opata_2527884_54_PstIMspI_SNP	23.3442	GBS	GGAAAGAGGAGGAGGTCAATCGTGTCCCTGGGGTGCCAAGCAGATCCCCACCA[A/G]GGGTGGACTGGCACTTGGAGCCGCCGCGGCCGCCATT
309	310	ch1A	M6_908013_PstIMspI_PA	23.3442	GBS	TACATATAGCACTGTATCTCCAGTTGGGGACGTCAGGACGATGCCAGCCCCCATACCAGCTAGCATTTTGGAGCCGTCGAAGTGCATGAT
310	311	ch1A	Opata_317751_PstIMseI_PA	23.3442	GBS	GTATCTCCAAAAGTGTCTGTTGGGTTGGCACGAATCGAGACTGGGATTTGTCACTCCGGTTAAGATCGGAAGAGCGGTTCAGCAGGAATGC
311	312	ch1A	Opata_3055645_PstIMspI_PA	23.3442	GBS	GAGTAGAAAAATCATGCAACAATAGTTGTCATCAATGGTTACACTTTTTTTTTCTGATATACACAGTAAATGTTCTTCTGATAGGAA
312	313	ch1A	Opata_777334_PstIMseI_PA	23.3442	GBS	TTTAGATTTCTGTGACCTTCACATCAAGTGCATAAAACTTCCACTCTATGATTCTCTCCAAGCTCTCCTGGTTTTGAGTGAGGGTGGCCAA
313	314	ch1A	Opata_2235145_PstIMluI_PA	23.3442	GBS	CGGGCGGCGAGGACGAGGTGGGGCTGCCCCCGCTTGAGCTCCGAGCCATCGACGACCCGGGCCGTGGGCGCGCGCCCGTCGCTGCGG
314	315	ch1A	Opata_67784_PstIMluI_PA	23.3442	GBS	CACGACCCGTGGCGGCCGCGGCTGTTACTCCGGCCCGATCCGGTTATGGGAGGGGGAGGACGCGAGATCGGAAGAGGGGTTCAGCAG
315	316	ch1A	M6_1672711_PstIMseI_PA	23.3442	GBS	CTGCAGCTGATTCTCAGAATCCAAGCCAAAGCTGATTTTCAAGAATCCGTAGCCCAAACAAAGGGGGCCTCAGGTTCCGCTTCGAGCTGCA
316	317	ch1A	Opata_958914_4_PstIMseI_SNP	23.3442	GBS	CAA[G/A]CGACTAGCATATATGGTGGCTAACCTGTTCGCAAAAGAGAGTGAGAAGAGGAGGCAAAGCGCGAACGAATAACTAGAGGACATCCTG
317	318	ch1A	Opata_2241158_PstIMspI_PA	23.3442	GBS	CAAGCGACTAGCATATATGGTGGCTAACATATGCAAACGAGAGCGAGAAGAGAAGGCGAAGCACGGTCAATAAAAGTATGATCAA
318	319	ch1A	Opata_1835163_PstIMluI_PA	23.3442	GBS	AGAGGTGTGCAGGTGCGCATCTGTTTTGTGTGAAGACGAGGCGAGGCGGTTGGAACTGACATGCGTAACT
319	320	ch1A	M6_1432033_PstIMspI_PA	23.3442	GBS	GTATGTTATTAACAGAAAACATACCAATGACGACTTCGGGGTTCTCTTGGGCTTCATCGGCGGAGAGGAGATGCACGTGCCCAGTGATGT
320	321	ch1A	Opata_167756_PstIMspI_PA	23.3442	GBS	TGCCACCCGCCGCCGTTGCTGTGTTCGTCAAGCATCATCGCCGCTCAGGCATCACTAGATTTCTCCGTCGTATGCC
321	322	ch1A	Opata_4200185_PstIMspI_PA	23.3442	GBS	CAAGCGGCTAGCATATGTGGTGGCTAACTTATACGCAAAAGAGAGCGAGAAGAGAGGGCAAAGCACGGTCAATACAAATATGATCAA
322	323	ch1A	Opata_522514_PstIMseI_PA	23.3442	GBS	GGTTTTGAACTTTCAAAAGCCGCGCCCGCGGTTATGGGCATATGGGAATTTGTTAAGATCGGAAGAGCGGTTCAGCAGGAATGCCGAGACC
323	324	ch1A	M6_28476_PstIMseI_PA	23.3442	GBS	TAGTACTCCATCATTGTTCGACTTCCCGAAGAGGCGAAGAGCCAAGTGCAACCCTATGATGCTCGTGTGGCAGTTTCATGTGTAGAGTAGT
324	325	ch1A	Opata_568300_PstIMspI_PA	23.3442	GBS	CCTAGCCGATTACGATATCCAGAAGGACTCCACCCTCCACCTCCTGCTTCAGCTCCGCGGGGGCAACATGTGGTTCGAGCCCAGTCTGA
325	326	ch1A	Opata_1074507_PstIMspI_PA	23.3442	GBS	AATAGATTTGTTCAGTTAAAATCCTAGTGCATAAGTCATCTACCATTAGTACATGGATAAGTAGTCCTGGTGATAGTTGGAGGCTGACA
326	327	ch1A	Opata_940420_9_PstIMseI_SNP	23.3442	GBS	GAGCAGCC[G/A]GACGTTGATGACATGCAGCTGAGGTGTGCTTTGAGAGCTGCCAAGTTGCGCGACGTCGAGACCTCCACTGGTATGTCGGTTA
327	328	ch1A	Opata_722522_PstIMluI_PA	23.3442	GBS	AACGCCACGGGCCTCGCCACGCTCTACGACTACGCCAAGCAGCGGCCGTACGCGAGATCGGAAGAGCGGTTCGGCAGGAATGCCGAG
328	329	ch1A	Opata_4222798_PstIMseI_PA	23.3442	GBS	CCCCCGACAATGGCTTGCCGGGGTCAGGGATGTCGATCCGTCTCCCCGCCCTTAAGATCGGAAGAGCGGTTCAGCAGGAATGCCGAGACCG
329	330	ch1A	M6_1083512_PstIMspI_PA	23.3442	GBS	ATGGTGTTGCCACCGTGGAAGCCCTTCGGTCGGAGCTAGCCCGGACCAAGGAGCAGGCCCGAGATCGGAAGAGCGGTTCAGCAGGAATGC
330	331	ch1A	M6_3846532_PstIMseI_PA	23.3442	GBS	TCACAAAAAGAGCAACGGGGATTGCCAGCCCGGTTTCGTCGCTTCGTAACATCTCTGGTTAGAATAGCATACTGGAAAAGTTGCCATAGGA
331	332	ch1A	Opata_2451_54_PstIMseI_SNP	23.3442	GBS	CTGTATCAGAGTTGCCATCCTCACCCATGAATCACTTTTGTCCATGCCTACAA[G/A]ATCTACATTTAGTTGGATGTGGAAGCTTACCAGCGGT
332	333	ch1A	Opata_1814588_PstIMspI_PA	23.3442	GBS	CTAAGCCTCCGAGTGAGAGGTTTGCTCTTCACTCGGTAGGATTTTGATAACTTAGAGTACTTGGACTGCAGCTAAGCCTCCGAGTGG
333	334	ch1A	M6_3171257_PstIMspI_PA	23.3442	GBS	TCTTTGCTGGCGCAGGCGCAGGAGGAGATGGAGGCGGAGGCGGAGGAGGCTAGGGGGGG
334	335	ch1A	M6_2073558_PstIMspI_PA	23.3442	GBS	TTCAGTCCACATATACTACCCCTTTCATTGATACCAATGCATATGTAGTGTAGCTCCTTGCTTGCGAGTACTTTGAATGAGTACTCTGT
335	336	ch1A	Opata_4308389_PstIMseI_PA	23.3442	GBS	GGATTTGAACTTTCGAAAGCCGTGCCCGCGGTTATGGGCGGATGGGGATTTGTTAAGATCGGAAGAGCGGTTCAGCAGGAATGCCGAGA
336	337	ch1A	Opata_1728738_PstIMseI_PA	23.3442	GBS	GGTTCGAACTTTCGAAAGTCGTGCCCACGGTTATGGGCAGATGGGAATTTGTTAAGATCGGAAGAGCGGTTCAGCAGGAATGCCGAGACCG
337	338	ch1A	Opata_107663_60_PstIMseI_SNP	23.3442	GBS	CAGCAACTGGGCACCATCGACCACAAATATCTAGATGCCTGCTATAAAGGTATGCTTGC[T/A]GCACGTCCTTCTATCTTTGCCACATTTAAGA
338	339	ch1A	Opata_461926_PstIMseI_PA	23.3442	GBS	GCCTCACCGGTTTCATGAACGACCGAATTGGTCAGTATCTCTTACTTACCAATACTTTTGTCCAAAACTTTTATTATTATCCTAAGAAGTG
339	340	ch1A	Opata_311726_PstIMluI_PA	23.3442	GBS	GCGCGGCGGGCCCCGGCGCGGGCAGATCCAAAACCTCCCGCCAGGCCGGGGGGGCAGGGCCCCGACGCGAGATCGGAAGAGCGGTTC
340	341	ch1A	M6_2022113_PstIMspI_PA	23.3442	GBS	TCGCTGCGCGCGGCCGCGGGGTGGAAGAAACGAGGCGCGCAGACAGCCGGGGGAAGCAGAAGCCGCGACGGGAAAAGGC
341	342	ch1A	M6_1190886_9_PstIMspI_SNP	23.3442	GBS	AAATGATT[G/T]GCCTTTTAACAGAACAACAAATATTCATTTTTTGCAAGTTTTATTCCGAGCTACTGCGCTGATCCGTATGTGGTCGTTACT
342	343	ch1A	Opata_2451_51_PstIMseI_SNP	23.3442	GBS	CTGTATCAGAGTTGCCATCCTCACCCATGAATCACTTTTGTCCATGCCTA[G/C]AAAATCTACATTTAGTTGGATGTGGAAGCTTACCAGCGGT
343	344	ch1A	Opata_1005610_PstIMluI_PA	23.3442	GBS	ACGCCGCCTGCCGACCTGCTGCCCCCCTGCCTGAGGGAGATCAACCTGGTGAACTACCAGGGCGGCGACGCGCGGGGACCTCCTCCCGGCA
344	345	ch1A	Opata_825104_PstIMseI_PA	23.3442	GBS	GAGCAGTTTATCGGGGTATAGGCGACGCGGCCTAGCTTGGGATGGGCGAGGCAACTATGTCAGGCGGAGGTCAGCTAGCGG
345	346	ch1A	Opata_3345924_PstIMspI_PA	23.3442	GBS	TCCATCCCGTCAGGCGTCTCCCTCAAGCACCTGTGCAAGCCGTCCGTCAAACCATCACCAGACTCCGAGTCCATCCACGTCCCAGAC
346	347	ch1A	M6_908798_PstIMspI_PA	23.3442	GBS	TGTTGAGTATTTTACTCCATCTGATTTGGAGTGTGTCTTGCGCGGCCTTCAGCCTTTGCTTCTGCTTTTTAAGACTCCTCGCGATGGCAA
347	348	ch1A	M6_2778968_PstIMseI_PA	23.3442	GBS	CAAGGCGTCGCGGCTGCGGCGCCGGCGGCGTAAGGGTCTGCGGCGGCGGGAGAAACCACCACACCCTCTGCATCCAATTTCTCTTTCTAAC
348	349	ch1A	Opata_3221243_PstIMspI_PA	23.3442	GBS	AACCTACATGTCGTGAACAAGAAGTTGACGGCCAACTGCATGCCCAATGGGCTCACCAGACCTGCCAACGAGGACTAAACCGCAATC
349	350	ch1A	M6_1379549_PstIMspI_PA	23.3442	GBS	CTGCGGCGATGACGGAGGGGGCCTTGTTGGTCACCCCACTGCGCGTTGCAGCGCCCGGGGCCCCGGAGCCCCCGCCAGAA
350	351	ch1A	Opata_1174816_PstIMseI_PA	23.3442	GBS	GGGTGTACTTCGTCAAACACGCTCTCGCCACTTACCACCATGTACACGTCGTGTATCTTGGCACCTTAAGATCGGAAGAGCGGTTCAGCAG
351	352	ch1A	Opata_3342505_PstIMspI_PA	23.3442	GBS	AAATTAAGTGATGATAAGAGGACAATGTATGTAATGAAGAAGGTAGAAATCGCTCAGAATACTTACATCTGGAGCCTTGTTAAGG
352	353	ch1A	Opata_338670_PstIMseI_PA	23.3442	GBS	ATCAACTGCGACGTCGACTTGTTCGTCACCGACTCGACTGGTCACCTTGGCTTAAGATCGGAAGAGCGGTTCAGCAGGAATGCCGAGACCG
353	354	ch1A	Opata_33538_PstIMseI_PA	23.3442	GBS	CATGGACAAGTGGTAGTACAAAACAAGTATGGGGGTTACTGGAACAAGACTCGATCTATGGTCGACTCAGGAGGTTTAAGATCGGAAGAGC
354	355	ch1A	Opata_53801_PstIMspI_PA	23.3442	GBS	CACGTTGGCAGCAATGGCACAAGAGAGCTGGAAGGAGTCTGAGGAGACTGTCCAAACACCTGAGGCACCAATATTG
355	356	ch1A	Opata_84995_40_PstIMseI_SNP	23.3442	GBS	CGCCCCTACTTGGCGGCTTCACCAGCGACGACTGCAAAT[T/C]GACTCCCATCGGCATGGCTCCTCATCTCTACATAAACAGAATTGCAAATGA
356	357	ch1A	Opata_2742659_PstIMspI_PA	23.3442	GBS	ACTATGCAACTTTTGAATTTGGTCAACACAACATATTATCAATAGTGAATTTCCGTGAATTTTCACAGTGGCATACATCTTAATTAG
357	358	ch1A	Opata_489416_PstIMluI_PA	23.3442	GBS	CCGCACGCACGCATATGCCTTCCACTAGCGGCGCATCGTGGCCGGGGCCCCGGCCCGGCAAACAATTGGGACGCGAGATCGG
358	359	ch1A	Opata_2901916_PstIMspI_PA	23.3442	GBS	GGGCGAGGGGAGGTAGCACCGTTGAGGGGCGAGCGTTGGCTAGCCATGGTTTTGTGCTGCTGAGCTTTTTTCTTGGAACCATCATCT
359	360	ch1A	M6_1554129_PstIMspI_PA	23.3442	GBS	CAAGCGACTAGCGTATATGGTGGCTAACCTGTTCGCGAAAGAGAGCGAGAAGAGGAGGCAAAGCGCGAACGAATAACTAGAGGACAT
360	361	ch1A	Opata_414768_PstIMseI_PA	23.3442	GBS	ATGCGTTTGGGTTACTGACATGTGGGCCCAACGGACATCTGGCCCGCATGTCAATGACACACCAATTGCACTTGCAGTTAAGATCGGAAGA
361	362	ch1A	Opata_3690916_PstIMspI_PA	23.3442	GBS	GTGTTTGAGGCGGACTTGCAGAAGGGCCGGTGGTCCGAGGTCAAGGACTTGGGCAGCCAGGTCCTCGTCGTCGGCCAGACTAGCTCC
362	363	ch1A	Opata_2451_26_PstIMseI_SNP	23.3442	GBS	CTGTATCAGAGTTGCCATCCTCACC[G/C]ATGAATCACTTTTGTCCATGCCTACAAAATCTACATTTAGTTGGATGTGGAAGCTTACCAGCGGT
363	364	ch1A	Opata_193172_PstIMluI_PA	23.3442	GBS	CTCATGTCCAACGACAGGTTCAAGAGCGTGGAGCACCGCGTGGTGGCCAAGAGCGTGGGGCCGAGAGTCTCGGTAGCTTGCTTCTTC
364	365	ch1A	Opata_107663_29_PstIMseI_SNP	23.3442	GBS	CAGCAACTGGGCACCATCGACCACAAAT[T/A]TCTAGATGCCTGCTATAAAGGTATGCTTGCAGCACGTCCTTCTATCTTTGCCACATTTAAGA
365	366	ch1A	M6_2583425_PstIMspI_PA	23.3442	GBS	CGATCATGTTATCCAAAGGGTTAGAGTAATGACCCGATGGTGTTGGCACGTGCTGTGGCGGG
366	367	ch1A	Opata_1163054_PstIMluI_PA	23.3442	GBS	CACGGAGATGGGGCTCGTGTAGTGCATCTTGGGCAACAGCGGTCGCCCGTACTGTGCCAGCATGTTGGCCCATGCCGTGCAAGTGAACCGG
367	368	ch1A	Opata_264427_PstIMseI_PA	23.3442	GBS	GGATTGATCTTTCGGAAGCCGTGCCCGCGGTTATTGGCAGATGGGAATTTGTTAAGATCGGAAGAGCGGTTCAGCAGGAATGCCGAGACCG
368	369	ch1A	Opata_3030713_PstIMspI_PA	23.3442	GBS	CGTGCACAGGGGAGGGGGTGGCCATGCGGAGGCTCCGGGTGGCTTGGGCGGTGCTGGTCGGCGCCAAAAGGCA
369	370	ch1A	Opata_1292584_PstIMseI_PA	23.3442	GBS	CCACGCCTTCCGCGATGCATCGACCGTTACGACTGTGGA
370	371	ch1A	M6_702298_PstIMspI_PA	23.3442	GBS	AATATCATCTCACCTCATAAGTTACAATTGAAGAAAAACAGTAGTAGAGCACCCCCAACTGTATGTATACCAGTATATATAATCCAGAAG
371	372	ch1A	BS00023130_51	23.4685	90K	CATGCTTGTAGTAAGGTTGATGACACGGTTTACAATTGGAAGCAGCGTAG[T/G]ACAAACAAAGCGTTCACGGTTGATAGTTTTCCATGCATCTTCAACCAGACACAAACAAAGCGTTCACGGTTGATAGTTTTCCATGCATCTTCAACCAGAC
372	373	ch1A	BS00059422_51	23.4685	90K	TGTACAATTCTTCTTTGTGCATCATTTCAGCTACTATTTAATCTATATTC[T/C]GTAACTCAAATGGAAGATGTAGACCAGACCTCAGCCAAAGATCTGATAAAGTAACTCAAATGGAAGATGTAGACCAGACCTCAGCCAAAGATCTGATAAA
373	374	ch1A	BS00110974_51	23.6457	90K	GGTCAGTGAGAGGCGTGAAAGATACAAGGTTGACAGCGTTGTGTCCAAGC[A/C]TACAGGCACAAGTACTGATACCCTTCGCCAATTAGCCTTGTTCAAAAAGGTACAGGCACAAGTACTGATACCCTTCGCCAATTAGCCTTGTTCAAAAAGG
374	375	ch1A	TA001286-0611-w	23.6457	90K	GTGCACCATTTGGTGGCATCACTGCCTACAACNGTGGACAATGAAATCACAAGAGTTGTACTACTATATAGATGGAACTTCATTGTTTACTCGATTGGAC[T/C]ATCGATTGTACTACTATATAGATGGAACTTCATTGTTTACTCGATTGGAC[T/C]ATCGATGTAGCAATGGAAAAATNAAAATGTCG
375	376	ch1A	CAP8_c1356_189	23.6753	90K	ACAGCCACGAATGGGACTGCGCTGCCGATCAGCGTGTTCATGCTGATTCC[A/G]CAGTTCCTGCTGGTGGGCGCGGGCGAGGCGTTCATCTACACGGGGCAGCTCAGTTCCTGCTGGTGGGCGCGGGCGAGGCGTTCATCTACACGGGGCAGCT
376	377	ch1A	Ex_c2840_1013	23.709	90K	CACTGGTGAGTTTCCTAGTTTTTTAGTACTGCAAGTTCCATAGGCAAGTA[T/C]TGGAAGCTTCCTAGTTTTGCAATGCCCACTTGCACTTTTAGAACCGAACATGGAAGCTTCCTAGTTTTGCAATGCCCACTTGCACTTTTAGAACCGAACA
377	378	ch1A	Tdurum_contig52189_1322	23.709	90K	agcatttcattttgagcaccttgagggcaggaaaggctgaacgtaccaat[T/C]TATAACCACCTCCGCTACATGGTTCTTCAAGCAATGGTGCTTCAGGTAAATATAACCACCTCCGCTACATGGTTCTTCAAGCAATGGTGCTTCAGGTAAA
378	379	ch1A	stm610actc	23.7637	PCR
379	380	ch1A	stm569tctg	23.8543	PCR
380	381	ch1A	wPt-8455	23.8684	Darts
381	382	ch1A	wPt-1924	23.8684	Darts
382	383	ch1A	Opata_137624_42_PstIMseI_SNP	23.8684	GBS	AGTAGAGCAAAGTTTCTCAGCAAGTTCAAGCTGTATTACTT[T/C]GTCCCGCGAAAGGCTGACTTGGCATATGCCGCAGCCATCTGCCCAGTGT
383	384	ch1A	Opata_4203439_46_PstIMspI_SNP	23.8684	GBS	ATGACATTGTCAGTATTTCACTCCCTAGCACTAGCCGCAACCTCA[T/G]CAGGTCAGCAGCAAATCATAGTTGATACAACAGAGGCCAATACCC
384	385	ch1A	wPt-4029	24.1232	Darts	TGCAGCTTATCCGTAGTGAGGTTAACAAGCTTCTTCAAGGTTGTGACCCTAGAATTGTCCCAAACATTGCTCAGAGGCGTCCTGTCACCAAAGGTCGGATTGATGAGCCAAAATTGCATGGGAGGGGCCCTGTCATGAATACAATCATACATGACATCACCAATGGTCAGTACTGTGACAAGGGTCTAACTGTGCTTCCAGTTGTTGGTCCTGGTGGAATGGGGAAGACTACACTGATACAACACATATATCGCAGCCAACAAATGCAAGATCATTTTCCCGTCATGATTTGGATATGTGTGTCACTCAGTTTCAATCTGGATCAGGTGCTAGAGCAGATTAAAACTTGCACCCCTGCA
385	386	ch1A	Opata_390364_30_PstIMseI_SNP	24.1232	GBS	TTTATAGTTTGGTGCCTGCCGAAGAACTT[T/C]ACTCTGGAGGGGTCAGCTAGTGGTTTAGTTTGCTGCTCCTGCTTGTCCTTTAGGCTTTTAT
386	387	ch1A	M6_1952470_PstIMspI_PA	24.1232	GBS	CCCAGTGCTCGCCTAAGGAATAAGTCGACTGCAGTGGGCATCTTGCTGTGAACCTGCAAAGGACAATTCGAACCAAGAGCAACCATA
387	388	ch1A	Opata_648452_71_PstIMseI_SNP	24.1232	GBS	GCGCAGACACGCACATGGGAACCCATGCCCCTGTTCTCGATGTTATACCCAGCCATTGCGCAGAATTTTT[T/C]GGTAAAACAGCCATCACTCA
388	389	ch1A	Opata_913228_20_PstIMseI_SNP	24.1232	GBS	TTCGTCCAGCCGTTGCCTC[C/T]TGTACCTCCGCCGCCGCTGTCGCCCAGGTCGACTATTAGCTGTTTTCTGTTGACATATCTTCAGGAGGTGC
389	390	ch1A	Opata_1907811_5_PstIMspI_SNP	24.1232	GBS	GCAA[C/T]TTCTCGACAAGTTAAAGCTTTAAAATAGATGGTTTGACACGACACCGCCAACTCCCCAGCAGTATCAAAGCAGATAAAAGTAACAG
390	391	ch1A	M6_171397_PstIMspI_PA	24.1232	GBS	CCTTCGCCGAGGAGCCCGCTTGTCCTACTTTAGCAACTCCTTTAGCAACCCCGCTCAGGCATCACTCGATTCCTC
391	392	ch1A	M6_2416959_PstIMspI_PA	24.1232	GBS	CCCTGCTCGAGCAGGATCTCAACCGAGACAGCAGAAAAAAAAAATGCTTCCCCGATGCAGTCTGCACAATCCCGAGATCGGAAGA
392	393	ch1A	Opata_85856_67_PstIMseI_SNP	24.1232	GBS	TCAGAAGGTTGAACCGAAACCAAGAGGCAGGTAGTTGCGACAATCCTGATGAACAACAGTGAGAGA[G/A]GAGGGGAAGGAATGAAAAAGCATC
393	394	ch1A	M6_3741788_PstIMseI_PA	24.1232	GBS	GAGCAACTCTGGATGTTGTGAACGTCTGGCAGAGCAAAGCTGATGACTACTCGATAGTTCAGTGTGCCATGCTTTACGGCTTAGAATTGGG
394	395	ch1A	Opata_1937873_27_PstIMspI_SNP	24.1232	GBS	GCACGTCTGCCTCACTGCTAGAAGAC[C/A]CTTGGACTAACTCTGCCATGCCCTGCTGCTTGCCGAATATGGACTCAAGCTTAATGCACCCATA
395	396	ch1A	Opata_610859_78_PstIMspI_SNP	24.1232	GBS	CTTATCAAGGGCTTATTTCCACCGCAGCTTATGTAGAAGCCATGGCTCAAAAGAACTGGCCCTTATAGCATGTACAA[C/G]GGGAGCCCCC
396	397	ch1A	Opata_2264180_16_PstIMspI_SNP	24.1232	GBS	TCTGATTGGGACAAC[A/G]AGGACCTCGCCCTTCGCATCGCGCTTTGCCTGTCGGATGGACAGGTGCGGGAGCTCGAGCTCTGCAATGTCCCCA
397	398	ch1A	Opata_235336_60_PstIMseI_SNP	24.1232	GBS	AACATGAGGCAGTGGTCGGATTGGACAAGCTGCTGCTTGTTCGGCCTCAAGCTGTGTTT[A/T]GATTTTCGGTTTGAGCTTTTTTCGCCCTAGG
398	399	ch1A	Opata_610859_1_PstIMspI_SNP	24.1232	GBS	[A/C]TTATCAAGGGCTTATTTCCACCGCAGCTTATGTAGAAGCCATGGCTCAAAAGAACTGGCCCTTATAGCATGTACAAGGGGAGCCCCC
399	400	ch1A	Opata_390364_5_PstIMseI_SNP	24.1232	GBS	TTTA[C/T]AGTTTGGTGCCTGCCGAAGAACTTCACTCTGGAGGGGTCAGCTAGTGGTTTAGTTTGCTGCTCCTGCTTGTCCTTTAGGCTTTTAT
400	401	ch1A	Opata_411721_10_PstIMseI_SNP	24.1232	GBS	TCGCTTTGC[C/T]TTTTAGTCTATAAGAAGTTTGACCTGAGCCATCTCGAATGCAGAGGCCTGAGATGAACTCTTTTTAGTCATGCCACACCAA
401	402	ch1A	Opata_913228_4_PstIMseI_SNP	24.1232	GBS	TTC[A/G]TCCAGCCGTTGCCTCTTGTACCTCCGCCGCCGCTGTCGCCCAGGTCGACTATTAGCTGTTTTCTGTTGACATATCTTCAGGAGGTGC
402	403	ch1A	Opata_1937873_26_PstIMspI_SNP	24.1232	GBS	GCACGTCTGCCTCACTGCTAGAAGA[T/C]ACTTGGACTAACTCTGCCATGCCCTGCTGCTTGCCGAATATGGACTCAAGCTTAATGCACCCATA
403	404	ch1A	Opata_1937873_33_PstIMspI_SNP	24.1232	GBS	GCACGTCTGCCTCACTGCTAGAAGACACTTGG[G/A]CTAACTCTGCCATGCCCTGCTGCTTGCCGAATATGGACTCAAGCTTAATGCACCCATA
404	405	ch1A	Opata_2264180_60_PstIMspI_SNP	24.1232	GBS	TCTGATTGGGACAACGAGGACCTCGCCCTTCGCATCGCGCTTTGCCTGTCGGATGGACA[G/T]GTGCGGGAGCTCGAGCTCTGCAATGTCCCCA
405	406	ch1A	M6_1131230_PstIMseI_PA	24.1232	GBS	CGTGGTGCCCGCCGAGTCCGGCGTGAATTTCAGCCAGATCGGAAGAGCGGTTCAGCAGGAATGCCGAGACCGATCTCGTATGCCGTCTTCT
406	407	ch1A	BobWhite_c20902_177	24.2366	90K	gcgccggagaagaggaaggggaggggagagggaggatgtcggactggggg[T/C]CGGTGGTGATCGCGGTGGTGCTGTTCGTGCTGCTGTCGCCGGGGCTGCTGCGGTGGTGATCGCGGTGGTGCTGTTCGTGCTGCTGTCGCCGGGGCTGCTG
407	408	ch1A	D_contig36054_1409	24.2366	90K	CCAATACATTGAGTACTTCAGTTGTAAGTCCGTAAGCAGTCCTCTTTGAAAGAGAAAATGTATACATGCTTCAGTGAATGGCCACCCCCTTCTATTTCAGTAACAGGGTAAAATGTATACATGCTTCAGTGAATGGCCACCCCCTTCTATTTCAGTAACAGGGTAATTGCTATCGGTAC[T/G]TGCTAATCAGTATGAACTAGCATTGCGGGGAAAACTTTCTCCAAAGCTCTTACAGAGTCCCCAAACTTTTTCAACATAACC
408	409	ch1A	Ku_c28007_1398	24.2366	90K	AAAGTTGTAGTGGAGGTTATAGGTTGGTACAGTCAGCATTTCCTGCTCTA[A/G]AGGTACTTGCATTGGAAGACTTGGGGAGTTTTCAGAAATGGGATGCTGCTAGGTACTTGCATTGGAAGACTTGGGGAGTTTTCAGAAATGGGATGCTGCT
409	410	ch1A	RAC875_c38756_141	24.2366	90K	AGACCATCGGCAACTCCACCGCCTCCGTCGTCGTCTTCGCAAACAACAAG[T/C]TCGTCGGATGCATCCCCAAGAGCATCGGCCGCATGGCCAAGACGCTCGACTCGTCGGATGCATCCCCAAGAGCATCGGCCGCATGGCCAAGACGCTCGAC
410	411	ch1A	Tdurum_contig43475_978	24.2366	90K	AGAAATTCGGCCCAGAAGGGCCAGAGCACTTTGTCGAACACCAGCTACTT[T/C]ATCCTTGCAGCATCGCATAATGAGGTCAATCAAATCACTTCGCGCGACCAATCCTTGCAGCATCGCATAATGAGGTCAATCAAATCACTTCGCGCGACCA
411	412	ch1A	BS00023201_51	24.2366	90K	AGCATCCATGCCGTCCCTTAGATCTGTTCGTCCCTACTCCGTCTATTTCC[A/G]TTTCCTTTACGTTGCTCCTAGGGATGACTGAAAATAAAGTAGCTACCTGCTTTCCTTTACGTTGCTCCTAGGGATGACTGAAAATAAAGTAGCTACCTGC
412	413	ch1A	wPt-7872	24.4702	Darts
413	414	ch1A	Xwg180	24.5968	PCR
414	415	ch1A	stm542acag2	24.8673	PCR
415	417	ch1A	wsnp_Ex_c2868_5293115	24.9157	90K	agctcggcttggcaccaagctattcgtcatgtacccagacgactcggttgtttgctacaggtgctaccgaaaccaaggcgattctgtttcaggacgaggc[T/C]GTAACTTCAGGAAAGATGCTATATTCAAACAAAGCTGGCTTGTCAGTAGATAGCGAAGATTGAGCAGCAAAACTCGTACAGACATTCCTTTGCCATGAAC
416	418	ch1A	stm512tcac	24.9345	PCR
417	419	ch1A	BS00056550_51	25.2958	90K	AATCTGAATGGTGTTGATTTGGTGTTGACTTTTTACATACGTAACGAACA[A/G]TATGTATATTGTGTTCTTTTGAACTTTCTTGCTTCGAATTCTTAGATCAATATGTATATTGTGTTCTTTTGAACTTTCTTGCTTCGAATTCTTAGATCAA
418	420	ch1A	wPt-11723	25.4018	Darts
419	421	ch1A	wsnp_CAP11_c710_458019	25.4435	90K	CGAGGGCAAGCTCGACGGCCACAACATCAGGGAAGCCCTCCTGAGGTCCACTGGGCTGTGCATAAGCAGCAGCGCCTGGACCGGGGTGCCAGACTACTGC[T/C]GGTTCCTGTGCATAAGCAGCAGCGCCTGGACCGGGGTGCCAGACTACTGC[T/C]GGTTCAGCTTCGCTTTGGAGAGTAGCGAGTTCGACCGGGCGATGGAGTGCATCGCCCGGTTCAGGGAGCTGGTCCTGGGAGGCAG
420	422	ch1A	BS00079769_51	25.4435	90K	CTTTGCTGCATGCAAGAACAGGGCACCTTGCTTTTCCCCTTGGGCACCAA[T/C]GGGCATTATGTCAACGCAGCAAAGTTTGTGAATGCAACTACCTTGACTATGGGCATTATGTCAACGCAGCAAAGTTTGTGAATGCAACTACCTTGACTAT
421	423	ch1A	wsnp_RFL_Contig4735_5673999	25.4435	90K	CCTCTGGTCTGGAGTTCCAAGCCACTGGCTGTAGCCAATGGAATTTGGAA[A/C]AATGTCTTTCTAATGTGAAGTCTTCAAAGCCCTCGTTCTCTGTTGTCCTG
422	424	ch1A	stm552acag_d2	25.4589	PCR
423	425	ch1A	wPt-6709	25.4859	Darts	TGCAGTTACATATcnTTcTAcTTTnGTGTGCATGGGTTGCTACCTCAGTATGTCAAAGTGATcTCAGAAATGAAACGaCAGAAGATATAAAACACAAATGATTGACATGAAGAATTACCAAATCACCGACAGTCAGAGCACCACTCATTATACCATATGAGCTCAAAACCATTGCTGTGGATAATGTCAAACTAAATATAACATTTTGCCCAAAGTTCAAGTAGGCAAGGCTACTTTGGGCTTTCAGTGCAGCATCCTCGTATCCTGAGCACATTGTTAAAGAAAACACTAGTTAATAGATAAAAAATATCAAACGAAACTGACTTATGGTGTATGCAATGGTAATCCCATTTAAGATTCACCTAATGTTACAGCATAACTTAATGTTTTATTTGACAC…
424	426	ch1A	wPt-3198	25.4859	Darts
425	427	ch1A	wPt-4886	25.491	Darts
426	428	ch1A	Xi796508a	25.532	PCR
427	429	ch1A	Xi605525a	25.532	PCR
428	430	ch1A	Xi492937a	25.532	PCR
429	431	ch1A	Xgpw7052	25.5868	PCR
430	432	ch1A	Xgpw7070	25.5868	PCR
431	433	ch1A	Xgpw7072	25.5868	PCR
432	434	ch1A	Gene_tin1	25.5868	Gene
433	435	ch1A	wsnp_Ex_c5469_9655281	25.8658	90K	ATAACTAGTGGGGAGATAGAGCAGCAGGATCTTGAGATGATAGGAAGCATATCTACCCTTGTCCGATTTGATGTGTGGTATGTGTGTGAAGGTCCCATCA[T/G]CAGCAGCAACAGTGGATTTCAACAATTACAGAAGTTTACCCTCAGTTTTTGTAACGGGTTCATGTTTGAAGCAGGGGCTATGCCAAATCTTAGGGAGCTT
434	436	ch1A	Xgwm136	25.9868	PCR
435	437	ch1A	Xmta16	26.0868	PCR
436	438	ch1A	Xpsp2999	26.0868	PCR
437	439	ch1A	Xi767326b	26.5424	PCR
438	440	ch1A	Pm3	26.7168	gene
439	441	ch1A	P38/M47	26.7168	PCR
440	442	ch1A	Xhor_d1	26.9868	PCR
441	443	ch1A	D_GA8KES402HR8TV_187	27.0375	90K	AACCCCAATCCAGAGGCGATGTCAAAGATTGTAACTGAAAATTCAAGTGAGGAGTTCTTGTACTCATTGAGCAACTACTGTGCTCTTCAGGTAAGTTGAGATATGTCTTCTCTTGTACTCATTGAGCAACTACTGTGCTCTTCAGGTAAGTTGAGATATGTCTTCTATTTAAACTTGAG[T/C]CATTCAGTTTACCTGTTACTAAAATGGTTACACATGTCAGAGTGCCC
442	444	ch1A	Ex_c57982_980	27.0375	90K	GATTGATATGCCCCCGATGCCAAGACTACTTGCAGCTCTAATGGTCTAAC[A/G]GAACTGTCTGAATCTGCAACTTCAATGTAATATAATAACTCATAGAGTGTGAACTGTCTGAATCTGCAACTTCAATGTAATATAATAACTCATAGAGTGT
443	445	ch1A	Excalibur_c87411_54	27.1875	90K	catctatcttgcagcagctaaamcccatgcaaggtattcctccagcagca[A/G]TGCAGCCCTGTGGCAATGCCACAAAGTCTTGCTAGGTCGCAAATGTTGCATGCAGCCCTGTGGCAATGCCACAAAGTCTTGCTAGGTCGCAAATGTTGCA
444	446	ch1A	GENE-1118_58	27.1875	90K	TTCGAAATTGGATGTTAGCATAGATCACCTAGAGCTGGTAAGTTTCAGCC[A/G]RGTACTGGAGTTARGTGTTGATCCTRRGCAGAATRGTACTGGAGTTARGTGTTGATCCTRRGCAGAAT
445	447	ch1A	Kukri_c22349_754	27.1875	90K	TATGTTGCAGGCCTCCTTGTGATAAGTTCTATGAGGACAACTCCGAAGCC[A/G]TAGACATCGCTCTTCTGTGTGACGATCCCTTGTTCCATATATACCGGATCTAGACATCGCTCTTCTGTGTGACGATCCCTTGTTCCATATATACCGGATC
446	448	ch1A	Kukri_rep_c102231_265	27.1875	90K	ATTCAGTAATTTCATGCAGGTTGCAGACATTGATCAAGACCTTGCAACTG[T/C]gattttaacatctgagatgagggaaaaacaactttcttctgaaaaggttagattttaacatctgagatgagggaaaaacaactttcttctgaaaaggtta
447	449	ch1A	RAC875_c30657_82	27.1875	90K	ACCTCATCAGCCTCTCTAGTATCAACCTCCGCCGCAACAGCCTCTCCGGC[A/G]CCATCCCGTCGCTCCTCTTGTCCAAGTCCCCCGACGGCGCCTACCTCCAGCCATCCCGTCGCTCCTCTTGTCCAAGTCCCCCGACGGCGCCTACCTCCAG
448	450	ch1A	Tdurum_contig11679_319	27.1875	90K	atccaaaggcgtgtctatcaatctgttgacacgcgagcaagtaagccagt[T/G]GGTGTTTGAACCGTCTTTATGTGACCAGACCCAATCAGATCACGGAGGTGGGTGTTTGAACCGTCTTTATGTGACCAGACCCAATCAGATCACGGAGGTG
449	451	ch1A	wsnp_Ex_c2868_5293485	27.1875	90K	AGGGGCTGTCTGGCACACTCTTATCCCGGAAAATGTTGAGGAACTCGGTTTCGTTTTCTTTTTCTCCCAGATCACTTGAAAATGGGATGTAACTTGCAGG[A/G]ATAGTTTCTTTTTCTCCCAGATCACTTGAAAATGGGATGTAACTTGCAGG[A/G]ATAGTTTGTTAGCGGCAACACTGTAAATGGCGGTTGTAATTGCTGAGCTGAGAGATAGAAACGAATATATCGACAGTGGAACATAACACTAAACAAATTT
450	452	ch1A	BS00060796_51	27.1875	90K	GGGATAATCGTCCTCATGCCATCATTGCCACGTCCTGCCGAGGATGGTCT[T/G]GACAAGAATTTTCATCCTGATTGCTGACCGGCCAATGAAGATCAGCACCAGACAAGAATTTTCATCCTGATTGCTGACCGGCCAATGAAGATCAGCACCA
451	453	ch1A	Xi605525d	27.5529	PCR
452	454	ch1A	Xi492937b	27.5529	PCR
453	455	ch1A	Xi750623b	27.5529	PCR
454	456	ch1A	Xi767326c	27.5529	PCR
455	457	ch1A	Xmta14	27.9868	PCR
456	458	ch1A	XgpwE5	27.9868	PCR
457	459	ch1A	XgpwE8	27.9868	PCR
458	460	ch1A	XgpwE9	27.9868	PCR
459	461	ch1A	Xcfa2153	27.9868	PCR
460	462	ch1A	wsnp_Ex_c6420_11162653	28.009	90K	ACCAGTACCTTSATTGTTGTATAATGGTTTGAATTTGTTCTTCCAAATCAGTAACAGCAGCACGAGCATTAGCAATAATCCAAAACCAATAATGCTTGCA[A/G]CAGTTAGCAGCACGAGCATTAGCAATAATCCAAAACCAATAATGCTTGCA[A/G]CAGTTACAACTCTTATGTTTGTTTGATTCTTCTTCTTTTCAAACTTTGCAGCCGCGGCAAGACGGAGGTAAAGGGCATCTTTAGAATTATTGTCAATGCC
461	463	ch1A	Xcdo431	28.4168	RFLP	tcaattaacacactgatatattcctgtttattccgtccaatagtagcgtattatagtacatattacaaattgggctctagccacagcaaccagtcactaatgtacagtgtacacaggcagttttggagcaaaacatagtattttgctacacacctctctcgacagatttggaggctgccatggcgctaattcaccacacaattgacgagctcagcagtaagtggagtggagtatcaaaaaaatactgggagtaga	tccttattggcttccaccacctccttcaagtcatcaacattgtatacccgcgcatgctccacatcagacacacaggcaccgacattcctcgggacagatatatcgacaaaaagccgaacaccacccatagcaagagaaatgggaggaagvgcctctgcatgctccttcgtgaacaataaagattcagacgctgtgcttgaaaacacgacatcagcttcagcggcagcttcatacatctctgtaagaggcctgtac
462	464	ch1A	Xfbb196	28.8468	RFLP
463	465	ch1A	wsnp_JD_c7522_8606553	29.0753	90K	GGAACAAGCTGCAGTACAGGAAGCAGTTCCTGAGATCACCAGGCAAGTCATGGTAGCTCAGATTAAGTATAGCCTGTACATGGTTATTCCCCCGCAGCTC[A/G]CTCCGGAGATGGTTGTACACCTGATTCCAGGCGTGCTCTGTTGGTTGCTTTGTGGACAATAGGCTGCCAGACGATACAATGGCCAATGGCAGGCCACGAC
464	466	ch1A	XksuD14_d2	29.2768	RFLP
465	467	ch1A	Xi754150b	29.3718	PCR
466	468	ch1A	wsnp_Ex_rep_c106111_90308719	29.5504	90K	GGACGTCAGGCCCACAAAAGATGGCTTCTGGGCTTATAAGTATCACCTTGAAATGTGTGGGGCCATCCATGGGTGAGAAGCAACCATTGACAAAGAAACT[T/G]CCTCCTGTGGGGCCATCCATGGGTGAGAAGCAACCATTGACAAAGAAACT[T/G]CCTCCTGCAACTACTGTTGGAAAGCTGAAATCTTTGTGCGAGAGCTTCTTTAAACTGAAGGACATCAAACTGAGATTATTTCTTGAAGAAGAGGGATGCC
467	469	ch1A	BS00080187_51	29.5504	90K	GGCTAGAGGAGTTCGCGCCTCCGAGGAGGCTGACGGTGGAGGAGATACCT[A/G]CCATCGTCGACGACTTCAGGAAGGCCGCCAGGAACGCCATCGACGCCGGTCCATCGTCGACGACTTCAGGAAGGCCGCCAGGAACGCCATCGACGCCGGT
468	470	ch1A	GENE-0411_723	29.5504	90K	NNNNNNNAAAAGAGCAAAACACCTCARTRRRTAATAAATG[T/C]TTTTGGAAGCTTTCTGCCAGTTCATTGCCAATGTGCTGCATTTTAAATGGTTTCTGCCAGTTCATTGCCAATGTGCTGCATTTTAAATGG
469	471	ch1A	GENE-0411_807	29.5504	90K	AATGTGCTGCATTTTAAATGGATAACCATTCCCAAAGTTTGTAGTTCATA[A/C]TTTTARTCCTTCAGRAAAGTGTGCTAATTTTARTCCTTCAGRAAAGTGTGCTAA
470	472	ch1A	Kukri_c37212_1286	29.5504	90K	CTTCAGCAATGGACTTTCTACAAAGTCATTCTCCATGGTATTGTTTGTCA[T/G]ATCGAGAACTTCCAGAGATGGCAGAGCTTGACACAGAGAGAATATATCTTATCGAGAACTTCCAGAGATGGCAGAGCTTGACACAGAGAGAATATATCTT
471	473	ch1A	RFL_Contig1027_442	29.5504	90K	aaggaggaggaagatgaaatgtacgtgttctcgacgagccagaagcgcgt[A/G]TCGGTGGAATTGGTCGGGACGAACAAGGTCCGGGACAAGCTGAAGAACTTTCGGTGGAATTGGTCGGGACGAACAAGGTCCGGGACAAGCTGAAGAACTT
472	474	ch1A	BS00060058_51	29.5504	90K	AGGCCACCGCGGTCCACGTCCAACTTGGGGAAGCAAGAGTAGCCGCCGCC[A/G]TCCTGGCTCAGGCGGCAGCGGAGGAGGCGCGGCGCGTGACGCGTGAGATGTCCTGGCTCAGGCGGCAGCGGAGGAGGCGCGGCGCGTGACGCGTGAGATG
473	475	ch1A	Kukri_c93012_76	29.5504	90K	AGGGCCTAGTCGAAGCACAAGCACTTGAATCACCTTAATTTTCTGGACTG[T/C]GTTTCTTTCTTACAAGAATAATTATAGCAGAAAGAATGTTTAGCTCATCTGTTTCTTTCTTACAAGAATAATTATAGCAGAAAGAATGTTTAGCTCATCT
474	476	ch1A	Ra_c2029_3163	29.5504	90K	GAAGACTTGGGGAGTTTTCAGAAATGGGATGCTGCTGTCGAAGGAGAACC[T/G]ATATTGTTTCCTCAGCTTGAGACACTATCAGTTCAGAAATGCCCAAAGCTATATTGTTTCCTCAGCTTGAGACACTATCAGTTCAGAAATGCCCAAAGCT
475	477	ch1A	Xgpw2246	31.1768	PCR
476	478	ch1A	wPt-1167	32.6499	Darts
477	479	ch1A	wPt-8261	32.6499	Darts	tgcaggtaacgccaTcnGGTGGATCACGCCGATCAGTGATnAaTAATAantGTTTAGATAccTCGTTTGATCATaCAAAAAAAGaCAAGTcAAAGTCAaGAAAAAATATACCCACTCATTTcTAAATATCATTTGTGTAAAATAGTTGGATCCCCTTCCCGGTcTTTATCGATCGACCGGCCCCATACTTGACCCGCTGACCCGGCACTTGCCgCATTATTCTACACACAGTCACGCATGACACATGccCAATTGAAGACCACGACGACGACGACGACCAATACTTACACGGAGCTCTGGCTCGCGCCTATACGGTGACTAGACTACTAGTTCTTGATCTGGGCGAGCATGCAGCGCACGTCCTTGGCCTCGGGCCGCTCCTTGGCTTCGTCGGCGGTG…
478	480	ch1A	wPt-5876	32.6499	Darts
479	481	ch1A	wPt-8770	32.6499	Darts	tgcagacaaaatactagtgttctctgttggaggtgaatcgctcacctccctctaatatcttttttctcggctgcttcacacagctgacacagcacaattacacaggcgacgagaggtttacctcgcgcaagcTTGACAGcgTCCCAAAATGCCAAnnGTTCacgTacgTTTcAGacaTAcTcCCncCgncCcgGGTTAcTngTcTTAAATTTGGTATCTAGacAAATcTaAGacAacTAAATTGGGACCCAnGTAGGAGTAATATTTAaCAGcgTcTCaCAACaTcGncAAGACGCacACCaCCAAACCAAacTCACTTGCAAGnnGCAACAGCGTTTCAGTAGCCCAGCCCAGCCCAGCCCAGCATCAaCAAAAACAGAGAacATTATTCAGTAGCTG…
480	482	ch1A	wPt-6280	32.6499	Darts
481	483	ch1A	wPt-9752	32.6499	Darts
482	484	ch1A	wPt-6290	32.8318	Darts
483	485	ch1A	hplc2	33.2043	PCR
484	486	ch1A	stm719agac	33.2649	PCR
485	487	ch1A	stm98tgag2	33.7674	PCR
486	488	ch1A	P32/M54	33.8068	PCR
487	490	ch1A	Xgpw2276	34.5768	PCR
488	491	ch1A	hplc5	34.9542	PCR
489	492	ch1A	wPt-6358	35.3267	Darts	tgcagcaaggctgtttgactgtgaagccaccgatgcaggtccaagcgtgcttttagcataggctacacgtaacacctggccatttttctcatgtctAATCCCATTTGTAGCTTCAAGAGCTTTCGTGGCATCTTCAACCTAGCACAGATGGATGTATAGCGACTGTCAAAAATTTACATCAGATAAAACCTACTCCTAGTGATCCACTAGTACTTACCGAATGAAAATGGACAAATGCAAAACCTCTAGACACATGAGTAAATTTGTCCCGAACAAGCCGGATATCCTGCA
490	493	ch1A	stm709tcac_d1	36.867	PCR
491	494	ch1A	Xi473056c	37.2536	PCR
492	495	ch1A	Xgwm33	37.3768	PCR
493	496	ch1A	stm626tctg_d1	37.7399	PCR
494	497	ch1A	M51/P65	38.3468	PCR
495	498	ch1A	P36/M60159	38.8264	PCR
496	499	ch1A	Xi726204b	38.8703	PCR
497	500	ch1A	Xi726204a	38.8703	PCR
498	501	ch1A	wPt-5707	39.762	Darts
499	502	ch1A	wPt-3983	39.892	Darts
500	503	ch1A	stm98tgag_d2	40.0138	PCR
501	504	ch1A	wsnp_Ex_c57982_59470152	40.68	90K	ATTGACGTTTATGGCTTTGGCATGGTACTTCTGGAAATCATTTCAGGAAGGAGGAATTCCTCACTTGAAACATCATACAACACTAGTGGCAGTAGCAGTT[A/G]CCAGAATTCCTCACTTGAAACATCATACAACACTAGTGGCAGTAGCAGTT[A/G]CCAGAATGTTGAATATTTCCCTGTGCAAGCCATCAGCAAGCTTCACAGCGGAGATGTGAAGAGTTTGGTGGATCCACAATTGCATGGGGATTTCAATTTG
502	505	ch1A	wsnp_Ku_c183_358844	40.68	90K	GCGTTTGTGGGAAGGGATTTTAGCCGAGTTCTGACAACATTCAGAGGAACTGCTGGTTATCTTGCCCCAGAGTGGCTTAGCGGAGTTGCAATCACACCGA[A/G]AATTGACGTTTATGGCTTTGGCATGGTACTTCTGGAAATCATTTCAGGAAGGAGGAATTCCTCACTTGAAACATCATACAACACTAGTGGCAGTAGCAGT
503	506	ch1A	M6_1262556_PstIMspI_PA	40.68	GBS	CATAGTATTTAGTAGCAAAGTAATATGGAAGTAACAGTAACGGTAGCAAAGTAATATTTTTGGGGTTTGTAGTGATTGTAACAGT
504	507	ch1A	M6_2425289_PstIMspI_PA	40.68	GBS	CGGTATTTCGCGGACCCTAAGCTAGCAAAGCTCCTGCGCTGGCACGCGGATAGGGAGGAGGAGAAGCG
505	508	ch1A	M6_1225453_PstIMspI_PA	40.68	GBS	TCTTAATGTTAGAGCAGAATTGTCATTTTGCGCCCCTGAAGATGAAGCTCGGGCGGCTCAAGCGCGATTGCAATGATATGGGGCCGCTGA
506	509	ch1A	Opata_1673642_PstIMseI_PA	40.68	GBS	ATGCTTTCGAGGCCGTTTTTCTGCAACGAAGGGCACATCCATGTGGAGGACTCTTACCAGTTCACTTCTGAGCTGACGGCGGTCTCGAAGG
507	510	ch1A	M6_3254176_PstIMseI_PA	40.68	GBS	CGCCCTCGGCTGCACTGTCCGGGAAGCGGCGGCGGGAGCCGCCGCCATGGCGGGG
508	511	ch1A	Opata_1085151_PstIMluI_PA	40.68	GBS	CCGGCGGCGAAGAAGCTGCGGAAGAGCGCCATCGGCATGCTCGAGGGGGGCATCCTCAGCGCACGCGGCCTCGGCGGCAACAAGAACCCCT
509	512	ch1A	M6_1035696_PstIMspI_PA	40.68	GBS	TTAAGATTACCTCAAGCATGTTGTCCTACTTGAGAATTTAAGCATGATCATTTTTTAACTTTAATATGATTGTTGTGATTACTTTGTTAG
510	513	ch1A	Opata_2670549_PstIMluI_PA	40.68	GBS	CTAAGCCTCCGAGTGAGAGGTTTGCTCTTCACTCGGTAGGATTTCTATATCTTAGGCGAGCACTGGGCTGCAGCTAAGCCCCCGAGT
511	514	ch1A	M6_3505265_PstIMspI_PA	40.68	GBS	CTAGTCGCGACAAGGTTTCTTGTCGGAGCGGCACCGCCAGCAGGCTGCTGACGTCCCGCACTCAGCGCTCGCGG
512	515	ch1A	Opata_4273772_PstIMseI_PA	40.68	GBS	CTGATGATCCTGTGCAGCTTCCTGGATCCTCTGCGGCTACAGATTCTACTGATCCACCATCGCGACGTACACGGCTGCAACAAGGGGTAAC
513	516	ch1A	Opata_346918_75_PstIMspI_SNP	40.68	GBS	CCATACCCTACCATCGCGTCGACTTTCCCCTGCCTGGCGCGGTGCTCGCTGGTTTGGATCGTGGCGTTGACGCA[G/T]CCGAGATCGGAAGA
514	517	ch1A	Opata_2837826_PstIMluI_PA	40.68	GBS	GTGGCGGCCATGTTCCTGCGTACCAGGATGCTCATGTGCAACACTTCGCCAGGACAACCAGACGCGGGATCGGAAGAGCGGTTCAGC
515	518	ch1A	Opata_2801516_PstIMluI_PA	40.68	GBS	TGGCGAACCCATGGCCGTCCTGCGACAACTGTGACTCATGCACCAAGTCCAACTCTCCGGGGTGCACGCGAGATCGGAAGACGGTTC
516	519	ch1A	M6_2809162_PstIMspI_PA	40.68	GBS	AAGAAAAATGATGGGCCCGCATGTTGGAACAATGCAACGTGGCTGTCACCCCAGGAAATAAGCTGTCAGTATTCTCAGCTATGGTCACC
517	520	ch1A	Opata_2300_39_PstIMseI_SNP	40.68	GBS	TACTGGCTATAGTAACATGTCTTTATTTCTGGAGGCTA[C/T]AGAGGAGACGAGAAGCAAAACTTGTATTCATTTTGACTCATCACAATTACGT
518	521	ch1A	M6_499201_PstIMspI_PA	40.68	GBS	GAATCGTTGCTGGATCTCCGCGATCATCTCATCACGACTTCTCAGAAGGGCCCCGGCTGCCTCGGTCCGCGCCGAGGCCTGTTCAACC
519	522	ch1A	Opata_33696_PstIMspI_PA	40.68	GBS	CACGTCACCCTGCCCGAAAGCCCTCGCGTCTCGGTAGTGCATGCAGGGACACTGCCGCTCAGGCATCACTCGATTC
520	523	ch1A	Opata_1954087_PstIMspI_PA	40.68	GBS	TGCTTCGGTCAATCCTCCATTGTAGGTATAAATCAGTATACCACTAGTAGTTTGAGCTAACAAATAGCTTGCAAACTGTGTGATCCC
521	524	ch1A	M6_584640_PstIMspI_PA	40.68	GBS	GAAGCTGTCTGGGATGCTGACATTGTGGTCAATGGGCTGCCGCCCACTGAGACGAGGGAGGTGTTCGAGGAGCTCAGCAAGTATTGGAAG
522	525	ch1A	Opata_2300_29_PstIMseI_SNP	40.68	GBS	TACTGGCTATAGTAACATGTCTTTATTT[T/C]TGGAGGCTATAGAGGAGACGAGAAGCAAAACTTGTATTCATTTTGACTCATCACAATTACGT
523	526	ch1A	Opata_38813_50_PstIMluI_SNP	40.68	GBS	GTGCTGAAGTCTCTTGACGGCCAGTGATGCTTTTGATGGCCAACAGACC[G/A]AAGATGACGATGTAGGGCCAGAACACATACACAGTGTTGAT
524	527	ch1A	Opata_2619586_PstIMspI_PA	40.68	GBS	TATAAGGGCATGTACAATGTATAGCCTCAAGGTGATGCCTCGCATGCCATGTAGGATCGGATATGACGTAAAGCAGGCTTGGATAGG
525	528	ch1A	Opata_100538_22_PstIMseI_SNP	40.68	GBS	AAAATATATAATATTAGCTCC[A/G]AAAAAATCATGGTAGTCAGCAAAAAGCAGGTGGAAACTCTATCATTGCAGCATGCTCCCATGTTATCAC
526	529	ch1A	Opata_298349_5_PstIMspI_SNP	40.68	GBS	CAAA[G/A]TGTTTAGTAGCAAGGTAATATGATAGTAGTGGTAACGGTAGAAAAAGGTAACAGTAGTAAAAGCAATGTTTTTCGTATTTTGTA
527	530	ch1A	Opata_1099177_PstIMspI_PA	40.68	GBS	TCTAGGTTGCGCGGTGCCTTTCGATTGCGTCGATGGTGCAGTGGCATGGTTTGGTCCGCTTGGTGATGCTCTTTGACTATACCAGTTGT
528	531	ch1A	M6_1029891_PstIMseI_PA	40.68	GBS	ATAAGACGCCGTCGATCCATCCCTGAACAGCTGCATCTCGGCATCCTCCAGCATCGTTTGGATGGCCACCAGCACCTCCAACATATCCCGC
529	532	ch1A	Opata_4174785_2_PstIMspI_SNP	40.68	GBS	A[G/C]GTATTTTGAAAGGGATGGATGCACTGTTTGGAGAATGACTATTTGGGCATCTGACATGTTCAGACTAGTTCTGTGTGATTGCAGAGTGT
530	533	ch1A	Opata_448704_84_PstIMseI_SNP	40.68	GBS	AAACATTTATTAGTTCTGCTGAGACCACGGTGTGTTGGAATGATCACAGTTGCGAAAAATGTGAGCTCAGTGGGCGACGCTGC[G/A]CGTTCAG
531	534	ch1A	Opata_656918_PstIMspI_PA	40.68	GBS	TTGAGGAAACGATGTCTTGGTAGTGATGCTTTCGCATGCTGCATGAAGAAGCACTTGAGCAGTAGTTATGGTGGGGCGAGGCCTTCC
532	535	ch1A	Opata_1233445_PstIMluI_PA	40.68	GBS	CTGCTGGCGGGCTCTGGGCCGGGCCGGTTTCGGCCAGGGCGACGCGAGATCGGAAGAGCGGTTCAGCAGGAATGCCGAGACCGATCTCGTA
533	536	ch1A	Opata_2148559_31_PstIMspI_SNP	40.68	GBS	ATCGCGGAGGACAGAGGTCAAACGAGCATG[C/T]AGCCGAGGAAGGAACACATGCGACACCTGATCTGCTAATAGAAATGGAATCGACCGAGAT
534	537	ch1A	M6_453966_PstIMseI_PA	40.68	GBS	CGGTACACCCAAGAGTTCCTCGCGACGCGGGCCGTCATCCGGGTGAGTCTTCTGGCCTTGGTTATTTTGCTCTTTTGATTTCTTCCATGGG
535	538	ch1A	Opata_2750832_84_PstIMspI_SNP	40.68	GBS	GTGCGTGTACATGCAGAGATAAGATGTGCAACTGAACATGGAAAAAGAAGGTTCAGCGGAGGTGGAACTCACTTGGGACGCCG[T/C]TCTCGTT
536	539	ch1A	M6_1941001_PstIMspI_PA	40.68	GBS	ATGGATTTTGCAAAAAATTTGAAGTCATGCTTATATACACCAACCTTTAGTCCCGGTTGGAGCCACCAACCAGGACTAATGGTCAATTT
537	540	ch1A	Opata_846243_PstIMspI_PA	40.68	GBS	TTGAGGAAACGATGTCTTGGTAGTGATGCTTTCGCATGCTGCATGAAGAAGCACTTGAGCAGTAGTTATGGTGGGTCGAGGCCTTCCTA
538	541	ch1A	Opata_2948853_PstIMspI_PA	40.68	GBS	AATCAGTAGAAACAAACAAGAGCATCAGGGACGATAGCATGAGCATCGAAACAAGTAGAGCAGCAGCACCGCCACCAATTTCTCCTCCTT
539	542	ch1A	Opata_2997873_4_PstIMspI_SNP	40.68	GBS	CCT[C/T]GCCTACAGTGTGTAGTCAACATCAGGTTTGGCTGCTTGTGCTCCTGTGCCACCCGTGACTCGATGACATGCACCGAGATCGGAAGAG
540	543	ch1A	M6_2519492_PstIMspI_PA	40.68	GBS	TAAGCACTAGCATATATGGTGGCTAACTTATGCAAATGAGAGCAATAAGAGAAGCAAAGCACGGTCGAGAAGCTATCATGATCAAGAAG
541	544	ch1A	M6_1188949_PstIMspI_PA	40.68	GBS	CGCCTCTGCCACGGCCTCGTTTACACCGCAGCTAACCGCGCCTCGTGGCGCCTTGCCAAACTCGCTTCCATCGTGAGCCATCTGCGCCTC
542	545	ch1A	Opata_599420_21_PstIMspI_SNP	40.68	GBS	CGTCAAAATCCAATTTCACC[G/A]TGTTGTACACATGAGCAACCAGAGTTGTATTACCTACACCAGGCATCCCCCACACCATCGTGGCTTTG
543	546	ch1A	Opata_1657574_37_PstIMspI_SNP	40.68	GBS	GGTGGTGTTGGCGCCGTTGACGAGGCAGCGCTCCTA[C/T]GGCAACGTGCCACAGCCGCACGCCGCCGTGTACTACTCCCA
544	547	ch1A	Opata_1894426_PstIMseI_PA	40.68	GBS	CAACGGCAAAACCGAAAGCTCCTCCTCCAGGCTTCGCCAAGATACATGTAGATGCTGCCTTGGCCCGGTCATAGGAAAGAGGGGATG
545	548	ch1A	Opata_2148559_24_PstIMspI_SNP	40.68	GBS	ATCGCGGAGGACAGAGGTCAAAC[C/G]AGCATGTAGCCGAGGAAGGAACACATGCGACACCTGATCTGCTAATAGAAATGGAATCGACCGAGAT
546	549	ch1A	Opata_2308140_PstIMseI_PA	40.68	GBS	ATTTTTTTTACTAGGTGCACGGAATAATGGAGATGTAATTCATATAGCTTGGAGTCGATTCCACTTCCTTGTGTGTGCACCTGCATATCTC
547	550	ch1A	Opata_38813_8_PstIMluI_SNP	40.68	GBS	GTGCTGA[G/A]GTCTCTTGACGGCCAGTGATGCTTTTGATGGCCAACAGACCAAAGATGACGATGTAGGGCCAGAACACATACACAGTGTTGAT
548	551	ch1A	Opata_1035625_PstIMseI_PA	40.68	GBS	CGGTCATCCACCTCGACGACCCGTAAGCAAACACCGGTCGAGCCGCCGTGTCCCTCCACCAGCTGCCGACGTTGGCCGCCATGTCCTCGTC
549	552	ch1A	Opata_2504366_PstIMspI_PA	40.68	GBS	CAGCAACAACCACCGGGTCGGCAGCGGTCGGGTTAGGAGACCCCGCGCGCCCCTCAGCTCAGATGCTAATGGACCTCATGGATAAGC
550	553	ch1A	M6_2564708_PstIMspI_PA	40.68	GBS	TGACCATACGATGTCCATCCAACGGCCGTCATGCTTCTTCAACCTCTGGTCTTCTTGCTCCAGCCGCCCAAACCAGCACCGAGATCGGA
551	554	ch1A	Opata_2969234_PstIMseI_PA	40.68	GBS	CATGGAAGCTGATGAAAAGGCAAAAGCAAGTGGAAGAGTTCTCCCCTCCAAAAGAAAGAGAACAAAAGCCATACGAGTTCATCAAGCCTT
552	555	ch1A	Opata_448704_26_PstIMseI_SNP	40.68	GBS	AAACATTTATTAGTTCTGCTGAGAC[T/C]ACGGTGTGTTGGAATGATCACAGTTGCGAAAAATGTGAGCTCAGTGGGCGACGCTGCACGTTCAG
553	556	ch1A	M6_110907_PstIMseI_PA	40.68	GBS	TGCAAATAGCACGCTGGGATCCAGAGAACAGTTGTTCTATCAAGGTGTACGCCGCTTTAAGATCGGAAGAGCGGTTCAGCAGGAATGCCGA
554	557	ch1A	M6_3330087_PstIMseI_PA	40.68	GBS	CAACACTAAGAAAATCGCCATCTTGTGCCATCCAAACCCAATCATGGCCAGCAGAAAGTGCATATGGCTC
555	558	ch1A	Opata_333978_35_PstIMseI_SNP	40.68	GBS	ACTACAGTCTTGACTACACTTTTTCAATTCTCTA[G/A]TGGTTCAGCGTCAAGGTTACCACTACTGAGTCTGAGTACTACCCCTCTCAACTCAC
556	559	ch1A	Opata_3879140_PstIMspI_PA	40.68	GBS	GTGGAGTGGAGGACATTCAGTTTCCCTCTGATGTCCGAGAAGTCCGTCTTCGGTGCAGCAATTGTGGGTGTCAAAACCGGGGGATC
557	560	ch1A	Opata_11956_14_PstIMseI_SNP	40.68	GBS	CTGTCTTTGTCTG[T/A]CCCTGGCCCAATCTTTTTTGATTGACCAGACGTTTGCAATGCAACCTCCACTAAAATTTAAGATCGGAAGAGCGGTT
558	561	ch1A	Opata_3672438_PstIMspI_PA	40.68	GBS	ATCCTAGTACAGGTAATCCTCTTGCTTGAAAACTTCCCTTGGGTTCTTCTTCTTCTGGTTTTCTTTCTGGATATTTGCTTGACTTTT
559	562	ch1A	Opata_3075614_49_PstIMspI_SNP	40.68	GBS	TAGGCTTCGGTTCACAAGCTCAGCCAAGTATCCCTCTGCCACTTCCTC[T/C]AATGTTTTGCCCTCTTCCTTTACCCTAATAAACCCTGCCGCA
560	563	ch1A	Opata_1557556_PstIMseI_PA	40.68	GBS	GCCGACTGGGCCTAGTCGGCCCACAGCAGGCCCCCTGTCGGCCCACTGTGGGCCGACTGGAGCTAATTGCTCGCTGTGGGCTAATTGTTTT
561	564	ch1A	Opata_202254_49_PstIMseI_SNP	40.68	GBS	CTACCTCTAGCCGCTGCACCGCCTGCCTACATGAACATGTAGCGGCTA[A/C]TTAGCGATACCTTACCACATCTTCGATCTTGTCTCAAACGAA
562	565	ch1A	Opata_185800_57_PstIMseI_SNP	40.68	GBS	AGGGGAAGAGAACGGAGCCTGCGTCACGAAGACTCGCAATTTACAAGCCGCTACCC[A/G]AGAGCCATCGATCAAGGATTACCTGGATAAACTC
563	566	ch1A	M6_3368522_PstIMspI_PA	40.68	GBS	TCCCATGATAATTTCCCTTGCATAAGCGTGCGTCCAAATCCCCCAGTGGGTGACTTAGTCGCGAAACCTGTTTTCGCCTAAGTTAAAAA
564	567	ch1A	Opata_2810626_PstIMspI_PA	40.68	GBS	TACACGAGCCGCCATCACCGCCACTCCCCGCACGAGTCGCCCCGCCGTCCGCCGGAGACGCCGCAGAGGAGCCCCGAGATCGGAAGA
565	568	ch1A	Opata_185800_80_PstIMseI_SNP	40.68	GBS	AGGGGAAGAGAACGGAGCCTGCGTCACGAAGACTCGCAATTTACAAGCCGCTACCCGAGAGCCATCGATCAAGGATTAC[T/C]TGGATAAACTC
566	569	ch1A	Opata_633436_77_PstIMseI_SNP	40.68	GBS	CCCTCTCTCTCCCCTCAGGCCCACTAAGGCCCAATACTTCCCCGGGGGGGGGGGTTCCGGTAACCCCTCCGGCACT[T/C]CGGTTTTCTCCGAA
567	570	ch1A	Opata_751024_PstIMspI_PA	40.68	GBS	GAAAGCAAAGAATTTGAAGAGGGAGTCAGACGCCTTCCTCGGGAAAACCTTCTCTATCACCATCTTATTCCTAGTCGTCCAAAGAGTCC
568	571	ch1A	Opata_2729364_PstIMseI_PA	40.68	GBS	CGATTTCTCTGGGGAGAGACACGGGATCGACATGGAGGTGGTTTGGATTATGAGATGATGGGGGCGTGGGAGTGGATCGGGTGGGACGTGC
569	572	ch1A	Opata_2300_36_PstIMseI_SNP	40.68	GBS	TACTGGCTATAGTAACATGTCTTTATTTCTGGAGG[T/C]TATAGAGGAGACGAGAAGCAAAACTTGTATTCATTTTGACTCATCACAATTACGT
570	573	ch1A	Opata_1635704_PstIMluI_PA	40.68	GBS	CCGCCGCGCACGTCGACGACGCCGCGGGGCATGGTGCGCGCGGTCTGACGCGCCGCACGGAGGCTGATGTGCGGGCGATGTTCGACG
571	574	ch1A	Excalibur_c5139_198	40.68	90K	GCTGAGCAGCTCCAGCGACGTCTCTGCGTCTCATGTAGGTCGTGTTAGGA[A/G]tcgaagacgccctaatgaggttacaaccgatgggaatagaacaaatggactcgaagacgccctaatgaggttacaaccgatgggaatagaacaaatggac
572	575	ch1A	Excalibur_c82557_201	40.68	90K	AAGCTTCRGRTCGGGTCACATATCATTGGAACGAGCATGCGAGTCTCTGT[A/C]TGAGATCTTCGAAGAGTTGGCTTTCGTTCTGTAGTGGATTAGAGCACATTTGAGATCTTCGAAGAGTTGGCTTTCGTTCTGTAGTGGATTAGAGCACATT
573	576	ch1A	Excalibur_c71158_54	40.68	90K	CCGAGGATGGCCATTGTGGACGGACGGAGAGTGGTGCCGAAGCGGTTGCT[A/G]CCTTACAGAGAAGCATTCAAAGGGACCTTCATCGCCAATGGTGGATATGACCTTACAGAGAAGCATTCAAAGGGACCTTCATCGCCAATGGTGGATATGA
574	577	ch1A	BS00010128_51	40.68	90K	CTGTACAATGTTTTCGACAAGGACACCATCACTCCCATCACAAGGGTACA[A/G]AGGAGCTACGACGACGATGCTGTACACGGTGAATCTAGAGCTACATTCATAGGAGCTACGACGACGATGCTGTACACGGTGAATCTAGAGCTACATTCAT
575	578	ch1A	Tdurum_contig75476_167	40.68	90K	CCGTGCAGCGCCGTCCAGGTCCAGCTGCCGTCGATAAGGAGAGCCGCGCC[A/G]GGGGGCAGGATGGCGACGGTGGCGCGCGCGGTGGGCGACGTGGGGGCGGAGGGGGCAGGATGGCGACGGTGGCGCGCGCGGTGGGCGACGTGGGGGCGGA
576	579	ch1A	wPt-8072	40.8535	Darts	TGCAGCCTCCCAACGCGAGCTGACCAAGGAGACGACCCCAAGAAGTTCAGGGAGCCGGCGACGCGGATGATGGGGTCGCCGGTGCCGCACGGAGTGGTGCCCGACACCTAATCGGACCCGTCATCCTGCTGCCTACTACCCTCGTCATCGCTGCCGCTGTCCTCCTTGTTACTCCCGCCCGAGGAGGAGTCTTCACTATCAGAAGAGCTCTCCACGCAGCACCTTGCACGGGTCCCAAAGCACCCAAAGACCTTGACGGAGAGAAGGCCACCCCCCATCAGCTTAAAATGGAGAGTGAGCCCCTCCGTCAAGCGGTGGATATGGGCAAACATCCTGCA
577	580	ch1A	wPt-9402	40.8882	Darts	TGCAGGATcTGCTCCGAGCCCCTCAAGGCACCCATCTTCAAGGTGATACCTCCCGCCGCATTCCATCCCTcTTCTTGTTCTTTAATTTTATTTGCCCGGATGGGTTCCTGAGAGCAGAGTGTCCATCAGATGTGGACGGCTGTAGCTGCTCCCCTCACTGATACTAGTAGGCTGTAGGCTGCTACTACTGCACATGGGCTGTTnncncnGAAATGTGTACTATGTGATATGATGCCAGTGGAGTGGATTGACATTTCATTTTCAATGGCATGAATTGCAGTTGTGCCTTGTcTGCTCcTCAAGGGAAAATATCTCCCGTTTTACCTTTCTGAATGCTGCTGTTCTTGGTAGGATGgAcaaATGCCGCCTTGTAgggncnTGATTGGTTGCGTGTGagan…
578	581	ch1A	wPt-9423	40.9488	Darts
579	582	ch1A	BobWhite_c39996_126	40.9728	90K	ACCCAGAACCGAGCAATGGCACGCTCGTATGGGTCAACGGGCAGGAAGGA[A/G]GGGCCTACGGTACCATAGGCATCGTCGATGTACTCTAGGATGACGACGGAGGGCCTACGGTACCATAGGCATCGTCGATGTACTCTAGGATGACGACGGA
580	583	ch1A	RAC875_c1710_376	40.9728	90K	ATGGCAGCACCGGCCCCTCCCTCCTACCCACTGACCCCTACGAGCGTGCC[A/G]ttgctcggttttgggtagactacattgaccacaagctagtcatcccgtggttgctcggttttgggtagactacattgaccacaagctagtcatcccgtgg
581	584	ch1A	BS00038243_51	40.9728	90K	CCTTGCAAAAATGCCAAGAGACCGCCCAGTGCAATGTCCACGTATCCAAC[A/G]CTATCACCACCAAAGAAGGGCTTCCCCTTGGAGCATTCCTTGAGAGCCCCCTATCACCACCAAAGAAGGGCTTCCCCTTGGAGCATTCCTTGAGAGCCCC
582	585	ch1A	BobWhite_c39996_85	40.9728	90K	ccactttccacggtatgactagcttctggtcaatgtagtctacccagaac[T/C]GAGCAATGGCACGCTCGTATGGGTCAACGGGCAGGAAGGAAGGGCCTACGGAGCAATGGCACGCTCGTATGGGTCAACGGGCAGGAAGGAAGGGCCTACG
583	586	ch1A	GENE-4120_155	40.9728	90K	GTATGTGGTGAGCTGATTAACATTGCCATTTGGTGCATGCAGCTAGTCAT[A/C]CCGTGGAAAGTGGCGTTCACGGCCGACGGAGAGGAGGAGAAGACRGCCGTGGAAAGTGGCGTTCACGGCCGACGGAGAGGAGGAGAAGACRG
584	587	ch1A	Kukri_c32052_171	40.9728	90K	GCCAGCAGCCCACTTCTGCTGGCGTGGGTGGAGCGTTTCACCGCGCTGGA[T/C]GCCGCCAAGGTGGCCCTGCCAGATGTCAGCAAGTTGGTTGAGTTTGCCAAGCCGCCAAGGTGGCCCTGCCAGATGTCAGCAAGTTGGTTGAGTTTGCCAA
585	588	ch1A	Xcdo426	41.4768	RFLP
586	589	ch1A	P36/M49258	42.0143	PCR
587	590	ch1A	Xfbb319	42.2768	RFLP	GAATCTTTACACATGGATTTGTTTTTCAGTTGTCAGATACTATGTATTTTCACATAGTATTATCAAGTCATCTCATCTTATAAAGATGCCTATCATAGTAGAAAATATGATTGCAATTTTGTCCTCATTTAAGTATGGTGGTATAAAGAATAGCAACAAACCTGCTTAATCTCGGTAAACATCGCAAGCAAGTCATCTGGAATAGACCAATAATAAACATCAAGATTTTGCTTTATCCTTTCCTCATTCAGGCTC	GTTTAAGTTCTCCGAGTATTTGATTGGTGATTTTAGGCATGATCATCACGCTCCAGAAGATGTGCCGGAGTCGCTTCACAGAAGTCTGAATGACTTGCAGCTTGAGTACTTGGATCTTTACCTTGTAAGCATCTTCCATTTCGTAATCATGTTTCACTATCCAGTTGCTCCAATCTTGCCGTTGTGTTCTACTATCTCACTTTGCGAACTGAATATGGTGATTTCTACTCTACTTTTGCATGCTCCTTTTATCAT
588	591	ch1A	JD_c26750_378	42.3949	90K	TACGAAAATTGTGCACTCCCAAGCTCTACGATTGAGCAGATATCCAAGGA[A/G]ATTGATGTCATTGTCAGTGTAGCTGCAACTACTAGCTTCTACGAGAGGTGATTGATGTCATTGTCAGTGTAGCTGCAACTACTAGCTTCTACGAGAGGTG
589	592	ch1A	Kukri_c1977_1940	42.3949	90K	CTTGCCAACCTAGAAAATTTATATATCAGTGGTGGGGATGAGATAGAGCA[A/G]GATGATCTGCGTACAGTTGGAAGCATACCAACTCTGGTTGAATTCAAGCTGATGATCTGCGTACAGTTGGAAGCATACCAACTCTGGTTGAATTCAAGCT
590	593	ch1A	BS00004903_51	42.6145	90K	GATAGCACTGTCTCAGAGTGCTGCGGTGTTTCCGCTGGCTATATATCAGA[A/C]GCCGCTGGATTTGAATGCAAGCCCGGTTATATAGATATAGAGACTGCACTGCCGCTGGATTTGAATGCAAGCCCGGTTATATAGATATAGAGACTGCACT
591	594	ch1A	Tdurum_contig46413_680	42.6145	90K	AGCTTGAATTCAACCAGAGTTGGTATGCTTCCAACTGTACGCAGATCATC[T/C]tgctctatctcatccccaccactgatatataatttttctaggttggcaagtgctctatctcatccccaccactgatatataatttttctaggttggcaag
592	595	ch1A	Tdurum_contig46413_779	42.6145	90K	agtgaaagcagccatttgttcatccaacacatgcgtccacggcggagata[A/G]ACCTCTCGGATGCTATTGAGAGCAGGCAAGAACGGATGTCCTATGAAGCCACCTCTCGGATGCTATTGAGAGCAGGCAAGAACGGATGTCCTATGAAGCC
593	596	ch1A	BS00025755_51	42.6145	90K	GGATGCCATGATCTATGCACCAAGAGCAACACTGACATTGCAAAAGTCCA[T/C]AATGCTTAACTAGTTAAGCATTGGAACTAGATGTCAAAACCCGGCCAAGGAATGCTTAACTAGTTAAGCATTGGAACTAGATGTCAAAACCCGGCCAAGG
594	597	ch1A	BS00069278_51	42.8132	90K	TGAGCTTAGAAGGCCTCAAGCTCCGGGGATTGATCAGATAACAATTAACA[A/G]TTGAAGATTTCACAGTGCATACGTACGTTTCCAGGCATCCATCTTTGCCATTGAAGATTTCACAGTGCATACGTACGTTTCCAGGCATCCATCTTTGCCA
595	598	ch1A	BS00076278_51	42.8132	90K	AGATCTTCAAAGGCTCTTTTTATGACGGACGTTTCCCCAACATCAGTACT[T/C]GTTCCCCACACCGCTATCACTCGAAGGCGGTCATCCATCTTCCTTATCAGGTTCCCCACACCGCTATCACTCGAAGGCGGTCATCCATCTTCCTTATCAG
596	599	ch1A	IAAV8297	42.8132	90K	GCTTCATACTCTTCCAGCCATTCATCATGCAAGTGCCTGGCAGCGCCATTG[C/G]CGTTCACGCTAGGGTGGGCAGCAACACGTGCCTCGGCACCGCTTGGAGCATGCA]CGTTCACGCTAGGGTGGGCAGCAACACGTGCCTCGGCACCGCTTGGAGCATGCATTGTCCCATCCATACTGCCTGTGCTGCTAACTGATAATGGAACTTG
597	600	ch1A	Kukri_c24962_123	42.8132	90K	CACTCCATTTTCATCCCTACACATGGACCATGGCTGAAACACTAATTGAC[T/C]GCCCATGCTTTGATTAACCTCAAAAGACCCCTTGCCAACCACAACATTGCGCCCATGCTTTGATTAACCTCAAAAGACCCCTTGCCAACCACAACATTGC
598	601	ch1A	Kukri_c29150_143	42.8132	90K	ATCGAGCAGTATGAACCAGGTGTTTACATAACTCTCACGACCCTCCGTGA[T/C]gggactcgggatctgaagagggttcgcttcagccgaaggcgctttggggagggactcgggatctgaagagggttcgcttcagccgaaggcgctttgggga
599	602	ch1A	RAC875_rep_c101110_474	42.8132	90K	AACTAGTTATGCCAACGAGCTGCATCTGACAAGCCCGCCAAGGAGTGTTT[A/G]TGTTGCCTTCAATAATTGGTGCCAAATCCAATAAGGATCATGAGCTGTATTGTTGCCTTCAATAATTGGTGCCAAATCCAATAAGGATCATGAGCTGTAT
600	603	ch1A	RAC875_rep_c101110_563	42.8132	90K	CATGAGCTGTATGATATGCATCTTCCTGCAAGGATGTATAGTGCTCGATC[A/G]TCATTTCTTGTTAAATGTTTTATGTTGTATCCTTGGCAAATGGCATGATGTCATTTCTTGTTAAATGTTTTATGTTGTATCCTTGGCAAATGGCATGATG
601	604	ch1A	tplb0053o08_2004	42.8132	90K	GATTGACAAAGTCACCACATGCACACATGCACCTCAGTCAACAGGTACGT[A/G]ATCTACAGCTGGACAAATAGCCTACCCATGTCAAGCTCTGCCGGGTGGACATCTACAGCTGGACAAATAGCCTACCCATGTCAAGCTCTGCCGGGTGGAC
602	605	ch1A	BS00081035_51	42.8132	90K	TCGCTTGCCTGAATAATGCCGATTAGCTTGTGCCTTCACTTTCTCTCACT[T/C]GTTCGGAGCTTCCTCTGTATGCATCTTGGTGTGGATAGATGCCTAGAAGAGTTCGGAGCTTCCTCTGTATGCATCTTGGTGTGGATAGATGCCTAGAAGA
603	606	ch1A	Kukri_c7393_851	42.8132	90K	CACGAATCTCTGAAAATTCCATGTGATGTAACTGTGATTATCACCGTCTC[A/G]TGAGCAGCCACAAGACAGATCATGTATGCAATGGAGATACGAGAGAGCATTGAGCAGCCACAAGACAGATCATGTATGCAATGGAGATACGAGAGAGCAT
604	607	ch1A	BS00081729_51	42.8132	90K	TTATTCATTACTGCTCTTGAACAATTAGCAAAACATGCTCTGTCATAACT[T/C]CGAGTGGCCAAATACCGAAAGCCAGGTGGTGAAACTGAATCAATTCCGCCCGAGTGGCCAAATACCGAAAGCCAGGTGGTGAAACTGAATCAATTCCGCC
605	608	ch1A	Excalibur_c9196_313	42.8132	90K	GGTCGCCCACGGCACACTGGTGTCATGGTAGGGATGGGGCAGAAGGATGC[T/C]TATGTTGGTGATGAGGCGCAGTCCAAGAGAGGTATCCTCACACTCAAGTATATGTTGGTGATGAGGCGCAGTCCAAGAGAGGTATCCTCACACTCAAGTA
606	609	ch1A	Jagger_c6846_109	42.8132	90K	GAACAATGCCGAAATTGCGCAAGTCGTCACAGCTTAACTAGTTATGCCAA[A/C]GAGCTGCATCTGACAAGCCCGCCAAGGAGTGTTTGTGTTGCCTTCAATAAGAGCTGCATCTGACAAGCCCGCCAAGGAGTGTTTGTGTTGCCTTCAATAA
607	610	ch1A	JD_c49343_475	42.8132	90K	ATTGATCACTTTATCATAGATCCACTCAGGGAGGTAAACATCGTCCTGGC[T/C]CCCGATTCTTGGGTCCGCGTTCCTCCTTCCGCTCACCATTTCTAGCACCACCCGATTCTTGGGTCCGCGTTCCTCCTTCCGCTCACCATTTCTAGCACCA
608	611	ch1A	Kukri_c2446_683	42.8132	90K	atcacaggccatttcagagataaactgggccaagggggatacggcaccgt[A/G]TACAAGGGCGTGCTACTCCCAGGCGATGTTCATGTCGCCGTGAAGATGCTTACAAGGGCGTGCTACTCCCAGGCGATGTTCATGTCGCCGTGAAGATGCT
609	612	ch1A	Kukri_c24615_364	42.8132	90K	GGTGGCATCTGCAGACTCTGAAGCCTCCCAGTTAGCATGTTAACGACCTT[T/C]GTCATCGACGGCCGGTTTCTCGGGTTCCACTGGATACACCACAGTGCCACGTCATCGACGGCCGGTTTCTCGGGTTCCACTGGATACACCACAGTGCCAC
610	613	ch1A	Kukri_s105761_144	42.8132	90K	GGCCTTTCGCATTTCCTCTGAGCAGAACCCCACTAAACGCACCACGTTGA[T/C]GTGGTGGATCCTGCCGATGGTGGAGACCTCGCTGATGAAATCTTCTCCATGTGGTGGATCCTGCCGATGGTGGAGACCTCGCTGATGAAATCTTCTCCAT
611	614	ch1A	RAC875_c18640_821	42.8132	90K	GGGTTTACTCGAAAGAGGCATAACTGCTACAACTGTGGACTTGTCCACTG[T/C]AATGCATGCACCTCACGGAAGGCGTTGAGAGCGGCATTGGCTCCGAGTCCAATGCATGCACCTCACGGAAGGCGTTGAGAGCGGCATTGGCTCCGAGTCC
612	615	ch1A	BS00003595_51	42.8132	90K	GTTGATGCTCGTAGTTGTGGGTCTTGTGGCACTCCAGCAAACCCAGCAAG[T/C]ACAAGCATCCCACTGTTGTTGCCATCTAGACTCCGTCCCTACCTACTTTAACAAGCATCCCACTGTTGTTGCCATCTAGACTCCGTCCCTACCTACTTTA
613	616	ch1A	Tdurum_contig43943_1165	42.8132	90K	TACTTGAGTGTGAGGATACCTCTCTTGGACTGCGCCTCATCACCAACATA[A/G]gcatccttctgccccatccctaccataacaccagtgtgccgagggcgaccgcatccttctgccccatccctaccataacaccagtgtgccgagggcgacc
614	617	ch1A	Tdurum_contig68827_118	42.8132	90K	CACCAAACTTACTAAAAGGAAGCAGACAACCACATCTAAACAACCTAGGG[A/C]acacgctccagcggaatgtcagtaaacagggaaaataatgaatgtccagcacacgctccagcggaatgtcagtaaacagggaaaataatgaatgtccagc
615	618	ch1A	BS00023177_51	42.8132	90K	TCCTTGCACAGCAGCGCCCCACCATAGGTTGCCGCCTCTTTCGCCAGCGC[T/G]GCCCCGAGTGTCATCACCAGCTGCCCAACAACAGCCTCCGCCATGGTTGTGCCCCGAGTGTCATCACCAGCTGCCCAACAACAGCCTCCGCCATGGTTGT
616	619	ch1A	BS00110709_51	42.8132	90K	ATGGCAGGATTCTACGGCAGGAATACCCTGAGGTTTTTGCATGGTCCAGG[T/C]GCAAGAACAGATCAGTTTGCGACGCACTTCATGAAGACAGATGGCTCCATGCAAGAACAGATCAGTTTGCGACGCACTTCATGAAGACAGATGGCTCCAT
617	620	ch1A	CAP11_c2581_302	42.8132	90K	TAGTTCCCGGAAAGGAAAATTCCCCTTTATTCCTGCATGCTTGTCAAGAA[T/C]CAGACCGGCGGCTACTTAGCTACTCCGTTTGAAAGCACCAGACAAGGCGTCAGACCGGCGGCTACTTAGCTACTCCGTTTGAAAGCACCAGACAAGGCGT
618	621	ch1A	Tdurum_contig43943_56	42.8132	90K	TAGATATAGTGTACTTGCACTTGCACCATGGAGCCGCCACGTATATAGGT[A/G]gcatatcccaagagtactcacgtcacgtctggaaaaaaacatagcttgcagcatatcccaagagtactcacgtcacgtctggaaaaaaacatagcttgca
619	622	ch1A	CAP8_c2448_355	42.8132	90K	CCGGCGGCTACTTAGCTACTCCGTTTGAAAGCACCAGACAAGGCGTTGTA[A/C]gcttcgacgcagcgcctgaacttatcctctgcttcagcctgtgaagatccgcttcgacgcagcgcctgaacttatcctctgcttcagcctgtgaagatcc
620	623	ch1A	Excalibur_c9676_163	42.8132	90K	TCAAGTCCATGGCGCTCGGTGCCGCCACCGATCTGCGCATCGCCGACGCC[A/G]TCCACCTTAGGGGAGGTGCTGCCACCTTGTCTGATCTTGCCGCCCATACATCCACCTTAGGGGAGGTGCTGCCACCTTGTCTGATCTTGCCGCCCATACA
621	624	ch1A	IAAV7479	42.8132	90K	GGTAAGAGTCCTCCACATGGATGTGCCCTTCGTCGCAGAAAAACGGCCTCGAAGGCATCTGCAGGCCATCAGCCCCGGCCTCCAGAATCTCTATGACCTC[A/G]CCCATCATCTGCAGGCCATCAGCCCCGGCCTCCAGAATCTCTATGACCTC[A/G]CCCATCGTTGGCCGATCACGAGACCTCATCTGAATGCACCACAATCCGACAATGCATAGTTTCTTCTCGAGCTCGTGCATGTC
622	625	ch1A	JG_c936_115	42.8132	90K	CTGCCTGGCATATCGCGCATTCAGGTGTTTCGGCCATACTCTGATGCTTG[T/C]GCACATCCCTTGTCGGCAAAGATGTCCTAGCTAGTTGCCATGCAAAAACCGCACATCCCTTGTCGGCAAAGATGTCCTAGCTAGTTGCCATGCAAAAACC
623	626	ch1A	Excalibur_rep_c108929_181	42.8132	90K	GTCAGCAACACAGGATGATCCTCTGGTGCGACACGGAGCTCGTTGTAGAA[T/C]GTGTGATGCCATATTTTCTCCATGTCATCCCAGTTGTTGACAATGCCATGGTGTGATGCCATATTTTCTCCATGTCATCCCAGTTGTTGACAATGCCATG
624	627	ch1A	RAC875_c5831_1486	42.8132	90K	gcacaagaaattcgttggacgagtttgtgttctggaacgtatgagcagta[T/C]GCCAGGAAGAAGCTGAAGATTGCAGAACTCATAGGATTAATTCCCAAGGAGCCAGGAAGAAGCTGAAGATTGCAGAACTCATAGGATTAATTCCCAAGGA
625	628	ch1A	Excalibur_c21298_515	42.8132	90K	aacgtggacaacccaaattytgcaactccagaacaatctgacattccagt[A/G]TCTGCTAATGACATGTGTTCCCTTGCTGAATGGCCATCCCATGCTCGCCGTCTGCTAATGACATGTGTTCCCTTGCTGAATGGCCATCCCATGCTCGCCG
626	629	ch1A	BS00010267_51	42.8132	90K	TGCTGTAGCACGAGCTTGCTCTTCAATCTGGATACGGAACTTTTCAGAAC[T/C]AGTTGAAGTTTTGGCCATGTATCCGTACCCACGAGGCTGCGATGACTTGCAGTTGAAGTTTTGGCCATGTATCCGTACCCACGAGGCTGCGATGACTTGC
627	630	ch1A	RAC875_c63624_1002	42.8132	90K	GCAAGCTATGTTTTTTTCCAGACGTGACGTGAGTACTCTCGGGATATGCC[A/G]CCTATATACGTGGCGGCTCCATGGTGCAAGTGCAAGTACAAGTACACTATCCTATATACGTGGCGGCTCCATGGTGCAAGTGCAAGTACAAGTACACTAT
628	631	ch1A	RAC875_c97040_104	42.855	90K	CCTGGCGAGGAAAACCACATCAATGGGACACAAAATGTAGAACCCAATGA[A/G]TGGTTTCATGAGATGGCCCCGATGGCACACAGACTCCTTTCAGCTTTAATTGGTTTCATGAGATGGCCCCGATGGCACACAGACTCCTTTCAGCTTTAAT
629	632	ch1A	BS00022288_51	42.855	90K	GTGTTTGGTGTGAGATATGTTTAATTATCAAGTGTGGTTTGTGACTTTAA[A/G]TGACCTGTGTATTTATTTGTTTCAGCTGTTGTGTTTAACTACAAGTGTGTTGACCTGTGTATTTATTTGTTTCAGCTGTTGTGTTTAACTACAAGTGTGT
630	633	ch1A	Xfba254	42.8768	RFLP
631	634	ch1A	Xfba393	42.8768	RFLP
632	635	ch1A	Xwmc336	42.8968	PCR
633	636	ch1A	Xbarc119	42.8968	RFLP
634	637	ch1A	wPt-3870	42.8974	Darts
635	638	ch1A	M6_347742_PstIMspI_PA	42.8974	GBS	AATTCATCATCGTACCCATGTTCGGCAAAGTACTTATCGACGTTGCTAAATGTACGGCCGTCGTCGTTGTCGTCGTCGTCCAGATGCTGT
636	639	ch1A	M6_201107_PstIMseI_PA	42.8974	GBS	TTCTTGATGCACCTTTGGGTCTCGAATCCCCTAACGCATGTTGAGGAAGGCAACCCATGATGTCGGTACCTGGTGATTAAGATCGGAAGAG
637	640	ch1A	M6_689682_PstIMspI_PA	42.8974	GBS	TGTTTAAAAAGGGTCTACCAAGGATAATCGACGTACTGTCGTCCTCAGGAATATCAAGAATGACAAAGTCTGTTAAGATAGAAACATTCG
638	641	ch1A	M6_2647227_PstIMseI_PA	42.8974	GBS	GCAAATGAAGAACAAGCAAGAAACTAAGATTGCAATCTGAATATTGCGAATATAAGAGTTGATCAAGGTGGTGTCTGTGACGCCTTTGTCT
639	642	ch1A	M6_1390277_PstIMseI_PA	42.8974	GBS	GATAGACCACGTACGGAGCCATCGCGTACAAGCATGGATAACCTGCACAGTAGATGAAACACATTTATTGTTAAGATCGGAAGAGCGGTTC
640	643	ch1A	M6_574197_PstIMseI_PA	42.8974	GBS	CCGGACGCTGATCTGGAAGCGCTCAAGGCCCTTGTCCCACCCATTGTGGACAAGGTGAGCGGGATCAAGAGGGTTGAGGGCGATCGCGTAG
641	644	ch1A	Opata_4209841_59_PstIMspI_SNP	42.8974	GBS	GAGGCGGAGCGGTTCAAGGACACCGACAAGACCACCGCCATTTTTGTCGGCGAGATCA[G/A]GGGCCTCGCCTTCCGAGATCGGAAGAGCGGTT
642	645	ch1A	M6_4223903_PstIMseI_PA	42.8974	GBS	CCGAGACCAATGTGTAACAAGATTATTCCAGTCACCGTCGGATAAATGTAGCACCGGAGACTTTGCAGAAATTTCATTCAGAGGCTT
643	646	ch1A	M6_596632_PstIMseI_PA	42.8974	GBS	GGAAGTCCGAACTTAGCCCATGACAAGCTCTGATGGTCAATGAAGGAATAGACCTCCTCCCAAGACATTCCGATCAGACTCGGTATCTCGG
644	647	ch1A	Opata_550114_88_PstIMseI_SNP	42.8974	GBS	ATGTTGCTGATAAAAAAAATTGCTTGTTTTTTCTTGCCCTGGAAGCAACAGGTTTTGCTCCAGGAATTGCACTTGCCTTACTTGATC[C/A]AGA
645	648	ch1A	M6_2458603_PstIMspI_PA	42.8974	GBS	TCCGAGGATCCCAGTATGGCTGCCTCCCATTCTCTCGCAAGTCTGCATTTGCTGCCCCTGGCCGACCAGACG
646	649	ch1A	Opata_800212_28_PstIMseI_SNP	42.8974	GBS	TGTGGCTTTGACCTTCGATCCGGTCCG[A/G]ACGAGGTGCCGGACCTATGTAATGCAGATTTGGCTGCTGCTTGATGAATGAAACTCCTTTTCC
647	650	ch1A	M6_401682_PstIMseI_PA	42.8974	GBS	CAAAGCGTGCGCCGGCCGAAGCGGAGGAAGAAGCTTCATCGAGGATTGCAGCCACATTGCCGCTGACCAGGGCCAAGCTCAAGCCTGAAAG
648	651	ch1A	M6_1452034_PstIMseI_PA	42.8974	GBS	TGTTAGGTCTTCTTGAATTGCATATATGATCCAATACCGCGTGAATTTGATCCAAGCAGAGCATGATTACAATTTACATATTGATATAGGA
649	652	ch1A	M6_2363684_PstIMseI_PA	42.8974	GBS	CTTCCTCCTCGCCGTGTAGGGACAACGGCGAGAGGCCCTCCTAGGTGAGCTCCTCCTATTATCTGTGGTGTCTCTGGTGGATCTGGTGCTA
650	653	ch1A	M6_2281892_PstIMseI_PA	42.8974	GBS	GATGCTACTAATGTGACACTACCATCAGAAGCCCTTCGGCGAAACTGTGTGGGATGCAATAATCACAGATGATGGTGTCAAAAACCTTTAA
651	654	ch1A	Opata_800212_83_PstIMseI_SNP	42.8974	GBS	TGTGGCTTTGACCTTCGATCCGGTCCGGACGAGGTGCCGGACCTATGTAATGCAGATTTGGCTGCTGCTTGATGAATGAAAC[C/T]CCTTTTCC
652	655	ch1A	M6_746328_PstIMspI_PA	42.8974	GBS	ATCCACTTAGCCGCCTCCAACAACATGGCCGAGTACGAGGCGCTCATCCATGGGCTCCGAGATCGGAAGAGCGGTTCAGCAGGAATGCCG
653	656	ch1A	M6_2326738_PstIMseI_PA	42.8974	GBS	TTTTTGCAGGTGCTAGATGTGAGTCGAAACCCTGATATAGAAGAACTACCATCGAGTGTTACTAAACTGAGAAGATTGATGTGCCTACTTT
654	657	ch1A	Opata_518303_70_PstIMseI_SNP	42.8974	GBS	GTAGGCCTGCATGCTCTCCAGCTCCGCCTTGGAGTCGCGGATCTTGCCGAAGAGGCCCCTGATGGCGGC[G/A]GCTTCCTTGCTGAGCAGTGCC
655	658	ch1A	M6_1029888_PstIMspI_PA	42.8974	GBS	CTCAAGATGCCGGGTCACAAGGGAACTATAACCGTGCATGGGAGCCGCAAGATTGCTGTGGAGTGTGAAGAAGGTGATGCGGCTTATGCT
656	659	ch1A	M6_2857651_PstIMspI_PA	42.8974	GBS	TCGAGTACTCGCCTAAGTTTGAAAAATCCTACCGAGTGGTGACCAAGCCTCTCACTCGGAGGCTTAGCTGCAGTCCAGTACTCGCCTAA
657	660	ch1A	M6_1354991_PstIMspI_PA	42.8974	GBS	GAAGCATTTCATAGTACAAGGCGGCAAGTCCCCGGGTCGACTGGTCGAGCCCGAGATCGGAAGAGCGGTTCAGCAGGAATGCCGAGACCG
658	661	ch1A	Opata_940779_53_PstIMseI_SNP	42.8974	GBS	ATGAATGCAGTGAGAGATTCAGAAAAGACAAAGGTAGCAGAAGTTGATGTGC[T/A]TTCAAAAGTGGCTTATGTCTGTTATCATTTTAGCAAAT
659	662	ch1A	M6_534506_PstIMspI_PA	42.8974	GBS	TTAAACTCCACCACCCCCTTTGTTGATAATGATGCATATGTAGACAGATCTGATGTAAGTCTTGCTGGGTACATTTGTACTCACGTTGCT
660	663	ch1A	M6_465878_PstIMspI_PA	42.8974	GBS	AGATGACATGTGAACTGCAAACCCATTAATAAGATGATGGTAGCTATAAAGCTTCTCGTAAGTTCCCGCTACAAAAAGCGAGTCCAGAAG
661	664	ch1A	M6_79723_PstIMseI_PA	42.8974	GBS	CCCGGGCTATTGTAGGAAAGGCATTCCATACAGGATTTTATTGGCCAACCGCCCGGGCAGATGCTCAGGACTTAGTCCAAAGATGCGTCGG
662	665	ch1A	Opata_800212_9_PstIMseI_SNP	42.8974	GBS	TGTGGCTT[C/T]GACCTTCGATCCGGTCCGGACGAGGTGCCGGACCTATGTAATGCAGATTTGGCTGCTGCTTGATGAATGAAACTCCTTTTCC
663	666	ch1A	M6_441357_PstIMseI_PA	42.8974	GBS	GTGCAATTGCTGTGTCACTCACATGCGGGCCAGATGCCCGTTGGGCCCGCATGTCAGTAACCCAAACGCATCTGCAGTTAAGATCGGAAGA
664	667	ch1A	M6_3168230_PstIMseI_PA	42.8974	GBS	CACGGGCCCCGGGGCACCAACAAGGAAGCTGACGACATCGCCAAGAGAGCATCCAAGCGGCAACCTCAAGAGCCCGGCGTCTTCGAAGAAC
665	668	ch1A	Opata_1302350_33_PstIMseI_SNP	42.8974	GBS	AACGAAGGCACAGATGATGCTAACCACGTCAG[T/A]TTATCGAATACAATAATGGCCGACCAGGGACATCTCTATCTCTACTACTATTAAGATC
666	669	ch1A	M6_1774393_PstIMseI_PA	42.8974	GBS	AAGAGGAACGGAATAGAGCTCATCTCAGGGTTCCAGCAGCAGCAGCCCGGGAAAGCCGCGCGGCTCGGGGGTGCTGGGATCCTCTTGAGCC
667	670	ch1A	M6_1966205_PstIMseI_PA	42.8974	GBS	CCGGATCGGACGGACTGCTGCTTGCCGAGCGGACGGCGCGCGCCACCAACCTCGTGCTGCGGCCGGCCAGCCCCACATGCCCCCC
668	671	ch1A	M6_1378686_PstIMseI_PA	42.8974	GBS	CATGCCCATCTTTGCCAAAGGCTTTTTCAGCTCAAGGTTTACGAGGTCGGCAGGGCCGAGAGGACCGGCAAGGCCGAGAAGACCGGCAAGG
669	672	ch1A	Opata_2750832_74_PstIMspI_SNP	42.8974	GBS	GTGCGTGTACATGCAGAGATAAGATGTGCAACTGAACATGGAAAAAGAAGGTTCAGCGGAGGTGGAACTCACT[C/T]GGGACGCCGCTCTCGTT
670	673	ch1A	M6_973203_PstIMspI_PA	42.8974	GBS	CCTTGGTTACCGCTCCCTTGTTACGAGTAGTTCTCGACCTGGAGCTCTGCTCACCGAGATCGGAAGAGCGGGTCAGCAGGAATGCCGAG
671	674	ch1A	M6_1998110_PstIMspI_PA	42.8974	GBS	TAGCTTGCATTTTGGGTAGCTCTTTGTATGGCGATCGTCGCCATATCGTTCTTCAGTGTCTAGCACTTTATTCCATCTGCGATTGAG
672	675	ch1A	Opata_1810484_89_PstIMspI_SNP	42.8974	GBS	TATGAGGGTCTTAACCAACATAAATCAAAAGAGATGGGTCATTACTGGAGGAAGAAGGATAAGACAGAGAGCCGTGCAGAAACGTAAC[A/G]CA
673	676	ch1A	M6_621292_PstIMseI_PA	42.8974	GBS	AAAACAAATCTGCCATGGAATTTTCGGGATTGAAAAATATATGTGTCATTTTCCGAAAGATTCATAAAAGGCCCTCTCAGCCTAGTGGCAT
674	677	ch1A	Opata_940779_54_PstIMseI_SNP	42.8974	GBS	ATGAATGCAGTGAGAGATTCAGAAAAGACAAAGGTAGCAGAAGTTGATGTGCA[G/T]TCAAAAGTGGCTTATGTCTGTTATCATTTTAGCAAAT
675	678	ch1A	Opata_3517992_PstIMseI_PA	42.8974	GBS	GCGCGGGCATGGCGTGCTGGGATCTGGGAATGGGCAGACGGAGGGGATCAGAGGAAGGAGGAGGAGTCGAGCTGGGCTTCTTCTTCTCCCT
676	679	ch1A	M6_2101827_PstIMspI_PA	42.8974	GBS	TCCAAGTACTCGCCTAAGTTATCAAAATCCTACCGAGTGAAGAGCAAACCTCTCACTGGGAGGCTTAGCTGCAGTCCAAGTACTCGC
677	680	ch1A	Opata_262687_84_PstIMspI_SNP	42.8974	GBS	CTGCCATCATTTCCCTTCAGCACACGCTGTCGCCGTCGCTGTCGTAAGCGAATCCCTAACCCTAGGCGCGAGCGAGAGCGGTG[A/C]GTGCG
678	681	ch1A	M6_724195_PstIMspI_PA	42.8974	GBS	CTGGGGTCTTCCGGGTGCAGCTTCACCTTCTTGGTCTCCTTAGAGGGCTTGAACGCGGCCTCATCGGCCGGCTCC
679	682	ch1A	M6_1939072_PstIMspI_PA	42.8974	GBS	CGGCGAACTCCATGATCGGCGCCCAGTCGGATTCGATTGGTGGGGGCGCGGCAGGTTCGGAGTCCGGCAAGGAGTCC
680	683	ch1A	M6_800823_PstIMspI_PA	42.8974	GBS	ATCCACTTCGCCGCCTCCAACAACGTGGCCGAGTACGAGGCTCTCATACACGGACTCCGGGATCGGAAGAGCG
681	684	ch1A	M6_1114266_PstIMspI_PA	42.8974	GBS	TACACCTCCGTCCACACCATGCCCGAGGATATCCTTCACGTCGTCGTCCTTCACGATGCCGAGAGCGGAAGAGCG
682	685	ch1A	M6_2365295_PstIMseI_PA	42.8974	GBS	GGTGGTTAGAATGCAAATGCTCTACATCCTTAGGTCCCGGCCCTCGAGCGAGCTCAGCCGCTGCTGGTATGATAGGTCGCGATGCCGTGGT
683	686	ch1A	M6_682984_PstIMspI_PA	42.8974	GBS	CTCCACCTCACTACCTTCTCCTACCTATAAGCTTAAATAGTCTTGATCTCGCGTGTGTGAAATTGCTGAGTCCTTGTGACTCACAGATAC
684	687	ch1A	M6_2378936_PstIMspI_PA	42.8974	GBS	CCGGCTCACCGTATGCTCCGCCGCCTCCAGCGTGCCGGGGCGCAGGTGTTGGCCGCCCTCTGGTCAAGCAAGACGATTCCCC
685	688	ch1A	M6_3515980_PstIMseI_PA	42.8974	GBS	ATGAAGCAGAAGCAGGCAAAAGGCGAGCGCACAGCGAGGAATTTTCCATACTAGATCGAATCAACATTACCGAATCTACTCTGAGACTCTC
686	689	ch1A	M6_3871842_PstIMseI_PA	42.8974	GBS	TGCAGAGGCACAACTAGCTAGGTCATAACCTGTCCCATGCGCCACCTCCCTGGAGACACTGGTGACACCCTACCGTTTCATTGGCGGTACC
687	690	ch1A	M6_3785557_PstIMseI_PA	42.8974	GBS	GGATTGAACTTTCGAAAGCCGTGCCCGCGGATATGGGCAGATGGGAATTTTTAAGATCGGAAGAGCGGTTCAGCAGGAATGCCGAGACCGA
688	691	ch1A	M6_3292278_PstIMspI_PA	42.8974	GBS	ATAAGAAGCTTAAAGCGCCTTGGCGGTTTACCACCGGGCGGGTCATGATACCCAAATATATATATGACCAAGGTTTATAACCAAGGTAA
689	692	ch1A	M6_668004_PstIMspI_PA	42.8974	GBS	CTCGGGCAAACCTACTGGTCACTTGCACGTACCCTCGAAAGTTCTCACGAACACTCGGGATAGCTCTTCCCAACTGTGAATACTACCTGG
690	693	ch1A	M6_2723525_PstIMspI_PA	42.8974	GBS	CGAAAGACAACGGAGCCATGGGTGTCGGGGGCGGGCACTGGTGGGCGGCGGAAGG
691	694	ch1A	M6_2211539_PstIMspI_PA	42.8974	GBS	GGGTGTCCCAACTTAGCCCATGATAAGCTCTCGCGATCAACGAAGGATATACCTTCTCCCAGGAGACCCGATCAGACTCGGAATCCC
692	695	ch1A	M6_1468827_PstIMseI_PA	42.8974	GBS	TTATTTTACTGTATATATATCATGTCTTCACAGTAAATCGGCCAAACCGTAAAATTATGGTACATAATCGGGCCATCATGCAATCACGATG
693	696	ch1A	M6_1455119_PstIMseI_PA	42.8974	GBS	AACCCAAGGGAAAAAAAGGCTAGGTGGCAAATGGTAAAACCAAGGTTGGGCATTGCTGGCAGAGCTTTAAGATCGGAAGAGCGGTTCAGCA
694	697	ch1A	Opata_1183291_69_PstIMseI_SNP	42.8974	GBS	CTCAGGGTGGACACGGTCCAGGCCGGTCCGGTCCCTGACCGAGCCGACGTTTGGACCGGCCGCCGGCG[T/G]GCCGGACCGGACCGGACTGACC
695	698	ch1A	M6_756877_PstIMseI_PA	42.8974	GBS	CGGCAGAGGCAACCTAGGATGGCAAGTGTCTGTACTTTGGGCTGGTTTGTTGGATGGCACTTGGTGGTATATATAGTGTCAAGTACGTATT
696	699	ch1A	M6_1399491_PstIMspI_PA	42.8974	GBS	AAAAAATGAGAGAGATGAATGTCAGGTCACATGTATAGAGAGAACAGAGAGGCTT
697	700	ch1A	M6_2384208_PstIMspI_PA	42.8974	GBS	CACCTCAAAGGGGTCGTCCAGGAAGGCCGCCGCCCCGTGCTTCCGCGATCGGAAGAGCGGTTCAGCAGGAATGCCGAGACCGATCTC
698	701	ch1A	M6_942875_PstIMseI_PA	42.8974	GBS	GTCACTTCTCCCATTTACTTCTCCATCGGGAACCAATTTTCCTCGGCTTTTTCACCTCTCCTTCATCTTCATTTGCATCCAAACCCCACTG
699	702	ch1A	M6_840389_PstIMspI_PA	42.8974	GBS	TTTGTTACTGATGAAGAGCATTGGAATGAAGAGCTGCTGCTACAATTCTATGCCACACTTCACATCAAAGGGTACAGCAGAGATCCGAAC
700	703	ch1A	M6_474922_PstIMspI_PA	42.8974	GBS	CCCGTATATCAGAGTCAATTCAGCCTTCCCAGTCGAAAGCTGGCAGAGATTTGATGCAGATCTGGGCTTTACTCCGAGATCGGA
701	704	ch1A	M6_646910_PstIMspI_PA	42.8974	GBS	CTAAGTCTCTAAGTGAGGGAACTTAGGCGAGTGCTGGACTGCAGCTAAGCCCTCGAGTGGGAGGATCGCTCTCCACTCGGTAGAATTTTT
702	705	ch1A	M6_2028666_PstIMspI_PA	42.8974	GBS	GGGTGTCCCAACTTAGCCCATCACAAGCTCTCACGGTCAACTAAGGATATTCCTTCTCCCAGGAAGACCCGATCAGACTCAGAATCCCG
703	706	ch1A	M6_3165760_PstIMspI_PA	42.8974	GBS	AATGCCAGAATAAGAGGGGGATAGCTAGTCCTATCGAAGACTACGCTTCTGGTAGCCTCCATCTTGCAGCATGTAGAAAAGAGTAGA
704	707	ch1A	M6_2674826_PstIMspI_PA	42.8974	GBS	TAAGCGACTAGCATATATGGTGGCTAACCTGTTCGCAAAAGAGAGCGAGAAGAGAAGGCAAAGCACGAACGAAGAACTATAGAACCACC
705	708	ch1A	M6_316217_PstIMseI_PA	42.8974	GBS	CAGGCCTGGCACCCATCGGTGCTTCCGGGATGTAATTCTTCTGTGCAGCAATGAGGATAATCCTCAGGTTACGGACCCAGTCCGTGTAATT
706	709	ch1A	M6_2025170_PstIMspI_PA	42.8974	GBS	CTCGGTCCCTTTTAAGCAAGGCCTTCCGTACAGGCTTTTATTGGCCGACGGCCCGAGATCGGAAGAGCGGTTCAGCAGGAATGCCGA
707	710	ch1A	Opata_2527982_55_PstIMseI_SNP	42.8974	GBS	TACGGCTCACCGCCGGAGCATCGGGCATTGCGGAGAGCCCCAGATATTGGCGCC[T/C]GGAGAAGCGGTGGAGCGTGGAGAGAAGGCTCGGATG
708	711	ch1A	M6_679371_PstIMspI_PA	42.8974	GBS	AAGATGGGCGGCTCCATGGCGACGGCTGCGTCGACGTTGACAGATCGGAAGAGCGGTTCAGCAGGAATGCCGAGACCGATCTCG
709	712	ch1A	M6_3487418_PstIMspI_PA	42.8974	GBS	TACGTAGACGAGTGGGAAAACGGGAACTCTCCCAGTTCATACGAGGAGCTGGGGCGACGGCAAGCCGGGACGGCGGAATGTCCCG
710	713	ch1A	M6_3463591_PstIMspI_PA	42.8974	GBS	GCTTTTTTGCTGGAACCGACTGCGTGTTTTGCTACATGGGGGCAGACACACGCGGGGCATGAGCGATGCGACCGTCGAGCCGAGATCGG
711	714	ch1A	M6_312456_PstIMseI_PA	42.8974	GBS	TGGGAAAGTTGCATCCCAAACAAACACACATGTAGCATTCTCGGAACGGCCATCTCTTCATGCGTACATGATGGTGAGGAGGATGAGGCTG
712	715	ch1A	M6_998729_PstIMspI_PA	42.8974	GBS	TTCATCTTCAACCCGCACCCCCTGAACCGCCAGCCACCACTGGCCGAACCGCCGAGATCGGAAGAGCGGTTCAGCAGGAATGCCGAGACC
713	716	ch1A	M6_20868_PstIMseI_PA	42.8974	GBS	AGGTGCGGTAGGTGCAGCCGGTGGTGGAAGACGCGCAAGCAGTTCATTAAGATCGGAAGAGCGGTTCAGCAGGAATGCCGAGACCGATCTC
714	717	ch1A	M6_3143643_PstIMspI_PA	42.8974	GBS	CTAAATAGGCACTAAACAGAAGCTGGAAGGACAAGTTGGCTCGGTCCCAACGAGCCGGACAAG
715	718	ch1A	M6_339038_PstIMseI_PA	42.8974	GBS	TTTTGGATACTTTGGTTTATTTCACCCTTTGCTGTCAAACACAGCCTAAGCAACAACGATAAAAAGGAGCAATACAGTTTAGCACACGCGA
716	719	ch1A	Opata_1178618_16_PstIMseI_SNP	42.8974	GBS	CGTATGTGAGTTTGC[G/A]GTTCTTGTCATAGAAAAACATTATGCGTGATTTATTGAACTAATTCAATGTGGTTTTATATATATGCAGTCACCT
717	720	ch1A	M6_350195_PstIMspI_PA	42.8974	GBS	ATATGTCTCCGTCGTATCTATAATTTTTGATTGTTCCATGCCAATATTATCCAACTTTCATATACTTTTGGCAACTTTTTATATTATTTT
718	721	ch1A	M6_2216444_PstIMspI_PA	42.8974	GBS	TTGTCCAGATGAAGGAGTATCTTGACAAGTTTGCACAAAATGAGGAGCATTCAGAAGTCATTGAGGAGACTGACGGTTTCCAGCTTAGG
719	722	ch1A	M6_1264942_PstIMseI_PA	42.8974	GBS	ATTTGAGGATCCCGGAGACTCGTTCATCCTTCTATGATGGTGAGCCTATGCATTGGAAGATGGACGACAAGCCTACTTCATCATCACCACC
720	723	ch1A	M6_1372656_PstIMseI_PA	42.8974	GBS	CAATGTCTTCCGAATCGAGGAGCAGCGGCCGGAGGTGCGGGAGACTAACGGACGGGCGGCACCGATTAAGATCGGACGGTTCAGCA
721	724	ch1A	M6_2802826_PstIMspI_PA	42.8974	GBS	TATTGGTATTGGTGGTCTGTTATCAACATCCAACTCTAAATACAAATTATATTTAAGTTGTAGCTATAATTCTTATTTCAAGCAATA
722	725	ch1A	M6_744457_PstIMseI_PA	42.8974	GBS	GTGGCCCGTTCGGTGATCTTCCGTGGCGCCAGCCGTGCCTGGTTTTGTTCTTCTGTGCTCTCCATTTGAGTCGGAGCTGCGTTGTCCGGTC
723	726	ch1A	M6_330438_PstIMspI_PA	42.8974	GBS	CGATGCGACGCATGACATAGGGGCAGCGTAGGGCGCGCCATACGGCGCCTCGTAGGGCACCGCGGAGGACGAGGCATACGACGCCGA
724	727	ch1A	M6_2507124_PstIMseI_PA	42.8974	GBS	CCGAACCAGTGAACCCTCGTACTCCTCTCCGCGTGGGCATCCACTGCCGCGTCTTCCCCGGCTCCGCGTCGTCCCCTTCCTAGGCCTT
725	728	ch1A	M6_127420_PstIMseI_PA	42.8974	GBS	GATGTTTCTCATCTTGATGGCGTTCAGCCTCACAACGACCAGCATGTATCTTGGGCATCCTCGCAGCGCTGTGTTGTTAAGATGGAAGAGC
726	729	ch1A	M6_710309_PstIMspI_PA	42.8974	GBS	GTCCCCCTTTTCCTTTTCCCGACTCGGTCATATTTATAATGTAATTTAGGAAATGTCTTGTAGTGGAAATTTTTTCTTCATTTTCCTTTA
727	730	ch1A	M6_1087083_PstIMspI_PA	42.8974	GBS	TCAGCCTGAAGCCACCATCTAGGCAACACTTGTTGCTACTCCTATCCCTTGATGAAGGTGTGCTGAATATCCGGGCCTAATACCAAACGG
728	731	ch1A	M6_3590787_PstIMseI_PA	42.8974	GBS	AGTTGTGATCTGCTTTGATTTTAGTTTCTTCCTAATACGAACTAAATTTCCTGCCCTAGCTTCTTGTCGCGGTCTGGCTTGTGAAGGAAGA
729	732	ch1A	M6_2365831_PstIMseI_PA	42.8974	GBS	TCTAGTACTCGCCTAAGTTTGAAAAATCCTACCGAGTGGAGAGCAACCCTCCCACTCGGAGGCTTAGCTACAGTCCAGTACTCGCCTAAGT
730	733	ch1A	M6_1838720_PstIMseI_PA	42.8974	GBS	CGAACCGTAGACCCTTAGCGCTCCCTGTCGCCGCCATTGCTTGCCGGTCGGTCGATCGATCGATCGGTCGCCCTGTACGCTCTGGAAGCCT
731	734	ch1A	M6_3263313_PstIMspI_PA	42.8974	GBS	CTAAGCCCCCGAGTGGGAGGGTTGCTCACCACTCGGTAGGACTTTTCAAACTTAGGCGAGTACTGGACTGCAGCTAAGCCCCCGAGTGG
732	735	ch1A	Opata_940779_23_PstIMseI_SNP	42.8974	GBS	ATGAATGCAGTGAGAGATTCAG[G/A]AAAGACAAAGGTAGCAGAAGTTGATGTGCATTCAAAAGTGGCTTATGTCTGTTATCATTTTAGCAAAT
733	736	ch1A	Opata_1302350_46_PstIMseI_SNP	42.8974	GBS	AACGAAGGCACAGATGATGCTAACCACGTCAGATTATCGAATACA[G/A]TAATGGCCGACCAGGGACATCTCTATCTCTACTACTATTAAGATC
734	737	ch1A	M6_397693_PstIMseI_PA	42.8974	GBS	TAGGTGTGGTGCAGAATTTGGGACAGTTGAGAGATGCTCTATCAAAAACCATGATTTGCCTCGGTTCTTGGAGTAGAAAATTTGGTAACAT
735	738	ch1A	M6_22712_PstIMspI_PA	42.8974	GBS	CAGCCATCTGCCTGAAGCCAGAGGCCGCCCGGGGCGCCGGCCGGGAGCTCGCTGAGGAGGAACCGAGGAAG
736	739	ch1A	M6_480102_PstIMspI_PA	42.8974	GBS	TCCAAGGACTCGCCTAAGTTTGTAAAAATCCTACCAAGTGAAGAGCAAACCTCTCACTCGGGGGCTTAACTGCAGTCCAAGCACTCGCCT
737	740	ch1A	M6_3255615_PstIMseI_PA	42.8974	GBS	GACAATTCTCCATCTCTAGTGCATGAACTCAATCATATGATACATTTATCCTCTCAAGGTGGTACAAAAGCGCATGTGTTAGAGCAACTAT
738	741	ch1A	M6_1326940_PstIMseI_PA	42.8974	GBS	CAAGCACTAGCATATACGGTGGCTAACTTGCGCAAATGAGAGCGAGAAGAGAAGCAAAGCACGGTCGAGAAACAATAAAGATGAAGAAGTG
739	742	ch1A	M6_1851061_PstIMspI_PA	42.8974	GBS	CAGAAGCTTTGGCGCGAGCTCAACTGCTCCTGGACTACCCTCCAACGGCAGACAAGATCGACGACTGTAGGGCCACCATTCAGAGTCTC
740	743	ch1A	Opata_2593959_35_PstIMspI_SNP	42.8974	GBS	TTCAGTCAGTTCTCACTGAATGTGATCCATGAGG[T/C]CATCAATGCATCTAAATCGGAGCTTCGCTTATTTCAATTTAATAAACTAAAT
741	744	ch1A	M6_1975962_PstIMseI_PA	42.8974	GBS	CAGATAAGATCTGGACTTAGACTCTTCCTTGAGCCGGGGTTGCTCGGAAGCGAAATTCGGCTCGTAGATCCGGAGATCCGGATGGCAAGGG
742	745	ch1A	M6_1338512_PstIMseI_PA	42.8974	GBS	GGGTGTCCCAACTCAGCCCATCACAAGCTCTCACGGTCAACGAAGGAATAGACCTTCTCCCGGGAAGACCCGATCAGTCTTGGAATCCCGG
743	746	ch1A	M6_1185056_PstIMspI_PA	42.8974	GBS	CTCCGGCTCCTCCAGCGCCTCCGCTTCGGCCTCTTCCACCTGTATCTCCGCGTTGAGTTCGACAAAGAGTGCGTCGGACTCCGCCTTCTC
744	747	ch1A	M6_3445085_PstIMspI_PA	42.8974	GBS	CTGCCTCTTCACCAGGGCTGTGTAGATGCCGTCGCGGTCGAGGAGCTCGTCGTGCGTGCCGCTCTGCACGATCTGGCCCTC
745	748	ch1A	M6_367176_PstIMseI_PA	42.8974	GBS	CTTCCTACGGTGGTGTGGAGGCGTGCTGAGTGTGAGTGCGGAGAGAAACGAGCTCGGGGGAGCTATGTTTATAGGCGAGGCCAAGGCGGGG
746	749	ch1A	M6_70293_PstIMseI_PA	42.8974	GBS	CAGGCCTGGCACCCAACGGTGCTTCCAGGACGTAATTCTTCTGCACTGAGGATAGTCCTCAACTTACGGACCCAGTCTGTGTAGTTGCTGC
747	750	ch1A	M6_846817_PstIMseI_PA	42.8974	GBS	TTTGCAAATTTTGAAAAACGCCACTCCAGACTTCAAAAAATGCCACTAGAAATGGCATGAAATGGAATTTTTCAAAGTTTGGAAATTGCAG
748	751	ch1A	M6_100870_PstIMseI_PA	42.8974	GBS	CATGAGCTACAATGACATACCATCCACTAGCAGTTCCCAGCCTTTGAAGACTAGCAACATTGCTGTTGAGGGTGCTACTGAGCACATTAAG
749	752	ch1A	Opata_168811_7_PstIMspI_SNP	42.8974	GBS	AAATTG[G/T]CTCGGAAGCTCATAGCAAAGTGTCAAGGCTTGCCTATTGCTATAACATGCATTAGCCGCCTACTCTCCC
750	753	ch1A	M6_348322_PstIMspI_PA	42.8974	GBS	ATCTACTTCGCCGCCTCCAACAACGTGGCCGAGTACGAGGCACTCGTACATGGGCTCCGGTTGGCCAAAGAACTCGGCATACGCCGAGAT
751	754	ch1A	M6_2713571_PstIMspI_PA	42.8974	GBS	CGCATACATTAGGTCGCATATATCCGGAGGACCAGAATTGCTTGGGGAATATTGCTTGTGGTGGG
752	755	ch1A	M6_1229143_PstIMspI_PA	42.8974	GBS	ATCGAGGTGCTCTCCTAGGGTGGGAATCGCTAGCTTTGATGGATTGGATTGAGATTGGGGACAGCCACGCGAAATCACGAAGGATTTTCC
753	756	ch1A	M6_102751_PstIMseI_PA	42.8974	GBS	TTTCTAGAGCATATCCCCAGAATGACAAGGGTAAATCTTATTTGCTCATCATTGACCGGACCATGTCCAACAAGGTCCTATTCCTCCGTTC
754	757	ch1A	M6_3906609_PstIMseI_PA	42.8974	GBS	CGCGAGCTTGAGCGTGTCCATGAGCTCGTCCCCGTCCGGCCCGGTGGTCGCGTCCCGCATCAGCTCGACGTCGAACACCTCGCTC
755	758	ch1A	M6_626673_PstIMseI_PA	42.8974	GBS	CTAAGCCTCCGAGTTGGAGGTCTGCTCTCCACTCGGTAGGATTTTCAAAAACTTAGGCGAGCACTGGGCTGCAGCTAAGCCCCCGAGTGGG
756	759	ch1A	M6_2620329_PstIMspI_PA	42.8974	GBS	CCACATTGCCGCTGTGGGCCATGGGCCGAGGAGCTCGGGCGGCCGAGCGAAGCTCGCACAGCAGGCCGTGGGCCGCGAGCGGCGCGCGC
757	760	ch1A	M6_427537_PstIMseI_PA	42.8974	GBS	AGAAAAAATGAAGCTCATTGCAAAGGGTGATGCAGAGACGGCAGTTGGCATTATGAGGAGCAGGAAGGAGAAGGACCCTGAGTTTTTTTTT
758	761	ch1A	M6_1135781_PstIMseI_PA	42.8974	GBS	TTGGGCTGTCAGTGTTTTTTTACTGTGTTGTCCTGTCGTGTCCCTAGCTCTTACATCATACTCCCTCCGTCCGGATTAAGATCGGAAGAGC
759	762	ch1A	wPt-4666	42.9103	Darts	TGCAGTTTTAGATAAgaangaAGCAGgcaaaTATTAGTGaCAATcTACATGCATATGTTcTTGAAACACaTAAACTGAACACGAAATcTAAGCCCGACTCTCACAGAGTAACATGGGCTAGCTAACTCAAATTTAGAGCCGATGATGCTTAAGATCCAACCACAAaaaAGGAGGACTTGACCTGACTTGAACTACCAGTAACCACATCTCCATCATTTTTTTTTGGTCTGGCCATGGCGTGGATCCGTCCATGTTGTACCTTTTCCATTTCCTTTTGAGTATTATATTTTGCCAGACAAAGCAAAGGCCATGCTTCACAGTAAAGCGCTAACAAAACAACAAAGACAAAGAAgAATCTCTTCTTTGGAACCTAGCCAGACCTGAAGATCTTTCTTTGAC…
760	763	ch1A	Xcfd15	42.9168	PCR
761	764	ch1A	Xfbb234	42.9668	RFLP
762	765	ch1A	Xpsp3151	42.9668	PCR
763	766	ch1A	XksuD49	42.9668	RFLP
764	767	ch1A	Kukri_c76307_259	43.4092	90K	TTCCAGAAGGCCAACACTCCCATACAGATTCGCCATGCACCAATAGTGTG[A/C]GAATGTTGGCCTGAGACTGTACGTCGTGGTCATCTGGTTGAAATATACCTGAATGTTGGCCTGAGACTGTACGTCGTGGTCATCTGGTTGAAATATACCT
765	768	ch1A	RAC875_c41145_189	43.4092	90K	TCCTTTTCGGGTTTGGCGCGATGTCACCGCCGTCAGCATAGTTATACCCC[A/G]CTGCAGGTGTGGCGGACCTACCATTGTCTCCTTGATTGTGGTCAGGGTGCCTGCAGGTGTGGCGGACCTACCATTGTCTCCTTGATTGTGGTCAGGGTGC
766	769	ch1A	Tdurum_contig68827_61	43.4092	90K	accataattataatgcccacttagttccattcgttgctagttttcagcgt[A/G]GGCATACACCAAACTTACTAAAAGGAAGCAGACAACCACATCTAAACAACGGCATACACCAAACTTACTAAAAGGAAGCAGACAACCACATCTAAACAAC
767	770	ch1A	BS00022943_51	43.4092	90K	GTTGTTTAGATGTGGTTGTCTGCTTCCTTTTAGTAAGTTTGGTGTATGCC[T/C]ATGCTGAAAACTAGCAGCGAATGGAACTAAGTGGGTGCTATAATCATGGTATGCTGAAAACTAGCAGCGAATGGAACTAAGTGGGTGCTATAATCATGGT
768	771	ch1A	Xgpw4071	43.4668	PCR
769	772	ch1A	Xi732651a	43.5186	PCR
770	773	ch1A	Xi200531b	43.5186	PCR
771	774	ch1A	Xi732651d	43.5186	PCR
772	775	ch1A	Xi473056d	43.5186	PCR
773	776	ch1A	Xfbb160	44.1668	RFLP
774	777	ch1A	BS00074511_51	44.779	90K	GGCCGATTTGTCATCACATCAAGAAAGCAGGCAGTGTTGACAACTAGGGA[A/G]TTTTCATATGCAATTCACTTGGAACCATTACAAGAGCATCACTCATGGCTTTTTCATATGCAATTCACTTGGAACCATTACAAGAGCATCACTCATGGCT
775	778	ch1A	Kukri_c46939_83	44.779	90K	ACGCCGATGATGAGGAAACAGAAGAAGATGAAGACTAGCTGGACATTCAT[T/C]ATTTTCCCTGTTTACTGACATTCCGCTGGAGGGTGTGCCCTAGGTTGTTTATTTTCCCTGTTTACTGACATTCCGCTGGAGGGTGTGCCCTAGGTTGTTT
776	779	ch1A	BS00085235_51	44.779	90K	CGACGGCATCCGCTTCTTCTACTACTTCATCCAGTCGGAGCGCAGCCCGG[A/C]GGACGATCCCGTGCTGCTCTGGCTGACGGGTGGGCCTGGATGCTCCGCTCGGACGATCCCGTGCTGCTCTGGCTGACGGGTGGGCCTGGATGCTCCGCTC
777	780	ch1A	Ex_c4876_1221	44.779	90K	TGCTCTAGGGCTTTCCACAACAGCCTGGGCCGCAAGTGCCCTTCAGAGCT[T/C]GAGGAGGTGGCGGCTGCTATAGTTGACCGGTGTCGTGGCCTGCCATTGGCGAGGAGGTGGCGGCTGCTATAGTTGACCGGTGTCGTGGCCTGCCATTGGC
778	781	ch1A	Kukri_c29655_239	44.779	90K	GTTGACACCAGTGGTGCAAAGAACCAGTGGCCAGGCAAGGGTATGTATGA[T/C]GATGACAGTGAAGAGACCGAGGAAGATCCTGGTGGTAACAACGTAGAAGAGATGACAGTGAAGAGACCGAGGAAGATCCTGGTGGTAACAACGTAGAAGA
779	782	ch1A	Kukri_c4126_240	44.779	90K	CATCGAGTCGCTTGGGTCTCTGAAGAAGCTCTGGATGCTAGACCTGCACA[A/G]GGACTTCAAGGCTGACTGGGATTTGAACCAGATGCACGACAAGATGAAGCGGACTTCAAGGCTGACTGGGATTTGAACCAGATGCACGACAAGATGAAGC
780	783	ch1A	RAC875_c57939_175	44.779	90K	TTGCACATTGGTTCCTGTAGCTAGCAAGAATAAGATGGTGAGGGTGCCAA[T/C]GGCATCTTAGCTTGCAATTTTGTTTCCTGCGATTGATTCCGCCTCCGTTTGGCATCTTAGCTTGCAATTTTGTTTCCTGCGATTGATTCCGCCTCCGTTT
781	784	ch1A	RAC875_c57939_78	44.779	90K	CGACCCGACGCAGCTTGGGTTCATGTGAAAGAAAAGGGGAATAACCTGAT[T/C]GTTTTATTTAAACTGTGCATATGTAGTTGCTAGTTGTGACCTATTGTTGCGTTTTATTTAAACTGTGCATATGTAGTTGCTAGTTGTGACCTATTGTTGC
782	785	ch1A	Xgpw2032	45.3668	PCR
783	786	ch1A	wPt-4735	45.7508	Darts	TGCAGCAGAAGCAGTGCAGCCGACACCACCACCTCCTGCTGCTTAACCGGAGCCAGCCATGGAGGCAACTTCAAACACCAAGCATGAAATACAAATGCCTACTAATATTTTTGACTCTTCTGATGTCATTCCGGAAGAGCAGCCCATTAATGCGGCTGCTAACCTCCATGAAGAGGGGGCGGTGAGCTTGAGCAGTAAGTAGCAGGAGGAGGAGGAGGTGCGGCAGTACCTGCACGAGATGACGGTGAAGGTTCAGAGGGAACTGGACATGCCATACGACCCGGTGCAGAAGTTTTGCCATGGCAATACCTACACCTGGATGTGGTGCCGGGTATGTATGTGTCCCACGACTGATGCATGCATGCATCAATAGGTCTTCATATTCCTTTGTTATTAGAA…
784	788	ch1A	wsnp_Ex_c1137_2183772	46.3999	90K	TTAAAGAGGGCGCCATTCCATGCATTGATGGGATCTACATCGTGTCACTCTYGGAGCTGAGTATGGTCCCTCGTGGCATCGAAGCCCTTGGATCTCTCAA[A/G]AAGCTCTGGATGTTGTACCTCCACAAGGGCTTCAAGGATGACTGGGATCAGAAGGAGATGCACAACAAGATGAAGCATGTCCTAGAGCTCCGTGCCTAGT
785	789	ch1A	Tdurum_contig26035_231	47.4455	90K	tcgagcccgtcggggaaccacgagctgaaatcgccgccttcctgcacgtc[A/G]AGCCCCACCGGGACGTCCAACATGTCGTCGTCCAGTCCAGGCAGGCTTGCAGCCCCACCGGGACGTCCAACATGTCGTCGTCCAGTCCAGGCAGGCTTGC
786	790	ch1A	wsnp_Ex_c7252_12452995	47.6773	90K	TATATGTTCAGTACCTTGCTGCCCAAGTTGCAGCCAGTTATGATGATCCTTTCATGGCCGGTGGACATCTAGGAAATTCTTACATGGATTTACTTGGTCC[T/C]CAGAAGGCCGGTGGACATCTAGGAAATTCTTACATGGATTTACTTGGTCC[T/C]CAGAAGGGTTGCCTTAGCCCACTGCTTCAGTCACAGAAGAACTATGGCTGCTRTGGAAATCTTGGATTTGGCCTTGGTTATGGMGGTAGCCCTTTGACGA
787	791	ch1A	Kukri_c5715_141	47.7801	90K	ACGGCGATCTCAAAGAGCCTTTATGACTTCATGGGCGAGCAGCGTGAGTG[T/C]GATCGGTTCGTTACCTCTGCTGGGAAACATCCACAGTACTTCATAGCAGCGATCGGTTCGTTACCTCTGCTGGGAAACATCCACAGTACTTCATAGCAGC
788	792	ch1A	Xfba285	48.1668	RFLP	GCCCGGGGGATCCGCTAGTTCTAGAGCGGCCCCCACCGCGGTGGAGCT
789	793	ch1A	Xfba286	48.1668	RFLP
790	794	ch1A	Xhor12	48.1668	PCR
791	795	ch1A	Xbarc263	48.1668	RFLP
792	796	ch1A	wPt-2150	48.3106	Darts
793	797	ch1A	Xabc156	48.4668	RFLP	ctttttttttacgggatcaaagctgaggcgccatgtatatttcggatcggaggcatgaggaaggacacactggtcgaacgctacacgcagggcatacagaactaacgaacacgacggcggttttattttattcagcgcgcgcgcatgcagcggctactgatgatacgatggcgatggtgatggtgcttggttggtgttgcttgtcctcctctcatcctcgtgctcgcctctgccggccgg
794	798	ch1A	BS00083340_51	48.6585	90K	GCTCTTATACCCTTCCACTCCGTGGAGTTGAAGCTCATCGACGGCGAGGG[A/G]AACTGGGAGCTGTGCGAGATCCAGCACTGATTGACGCCGCCAGCTAGAGTAACTGGGAGCTGTGCGAGATCCAGCACTGATTGACGCCGCCAGCTAGAGT
795	799	ch1A	D_GBF1XID02F3H8U_128	48.6585	90K	TACACGACACGGATCGAAAAAAAGTTCTGTGGCTGCGATGCGATGCTCTGCTCTAGGATCGCAGAGCATGAGATCCTTCTTCTACAGGTACCCATGGATTATGAAGAGGGGGATCGCAGAGCATGAGATCCTTCTTCTACAGGTACCCATGGATTATGAAGAGGGGGATGTGGTGGCGG[T/G]GGTGGTGGTGGTGGAGTTCTTCTCTAGCGGAGGCGGGGATCGAACGAGCCCCGCCTCCGGGAGCCAGCTCATGTGAGCTGC
796	800	ch1A	RAC875_c34888_65	48.6585	90K	CTGAGTAGCTTGGAGTCGCAGGCCACGATCTTCACCTTGCCCACCTGCTC[A/G]GTCGTCTCCTCGTTCTTGAACTGCGCGTCCGTCAGGATGAATGTCCACACGTCGTCTCCTCGTTCTTGAACTGCGCGTCCGTCAGGATGAATGTCCACAC
797	801	ch1A	P34/M4998	48.7806	PCR
798	802	ch1A	BobWhite_c6558_234	48.8572	90K	CAAGGAGACCTAAGAAGTCAGATTGCAGATTCATGTAGACCATACTGCTG[T/C]ATCAGCGGCTTGCACCACGACCATGAGTGCTCAGTGCCTCAGTCCACCACATCAGCGGCTTGCACCACGACCATGAGTGCTCAGTGCCTCAGTCCACCAC
799	803	ch1A	RAC875_c16352_594	48.8572	90K	CCCCTGACCCTCTGCTCTCCCAGTTCATCTGCACCGTCGCGCCCCCGGTC[A/G]TCGATCCAGAGCCCAGCAAGGCCGAGGAGGTTGATCATGCTGCACCTTCCTCGATCCAGAGCCCAGCAAGGCCGAGGAGGTTGATCATGCTGCACCTTCC
800	804	ch1A	wsnp_Ex_c3612_6599842	48.9126	90K	TCTTCAACATCGACGAGGAGTCGTCTGTCCCTCCAATGCGATACACWGATAGTATCTACCAAGATGAATTTGGGCTAGAAGACTCTGCAAACATCCTCTC[T/C]GTCAGCTACCAAGATGAATTTGGGCTAGAAGACTCTGCAAACATCCTCTC[T/C]GTCAGCATAGTCTCCTCAGATGCAGGCTTCCCAGTCGATGTCTATGGCCGTGTCATTGCCAGAGACAGCATTGACTACAAGTGCATTTATCTCTTTCACC
801	805	ch1A	wsnp_Ex_c4876_8692783	48.9126	90K	TATCGTCTGGCAGCCTATTGTCCACAAAGCAACCAACAGAGCACGCCTGGAATCAGGTGTACAACCATCTCCGGAGCGAGCTGCGGGGGAATAACCATGT[A/C]CAGGCTATACTTAATCTGAGCTACCATGACTTGCCTGGTGATCTCAGGAACTGCTTCCTGTACTGYAGCTTGTTCCGTGAAGACTATGAAATGTCACGGG
802	806	ch1A	wsnp_Ku_c3097_5801027	48.9126	90K	CTTGAATGGGGTGCCTGCACAACATCGCGAGGAAACCTTAACTAGGTGCCGCTTGAAGGCAGATCAGAAGAAGTTATGACTCCTTTATGTACATCTTGGC[T/G]GCGTCAAGGCAGATCAGAAGAAGTTATGACTCCTTTATGTACATCTTGGC[T/G]GCGTCTTGTTTTAGGTACCGGCAGCACCAAGGAGTTTCTTAGAATCATTGTTGTGCAAAATTGGCCTCGCCRTTTCCTCTTCTTTTTTCAATGGAGAAGC
803	807	ch1A	Gene_GliA3	48.9921	Gene
804	808	ch1A	BS00022667_51	49.0349	90K	CTGACTCCTCTACTAGGATGATGAAGATGACGATGACAACGATGACGACG[A/G]TGAATGTATAGCTTTTAGATGCATGTAGAGTACATGATGGTGGTTATGTATGAATGTATAGCTTTTAGATGCATGTAGAGTACATGATGGTGGTTATGTA
805	809	ch1A	BS00069300_51	49.2127	90K	CAGTTGGCGGGCATCTCTCCCACCAGGCTGTTGCGCCCCAGAAGTAGTGC[A/G]CGAAGTCTGGAGGAGCGCGTGAGGGACGAAGGGATCTCACCTTGCAGGTTCGAAGTCTGGAGGAGCGCGTGAGGGACGAAGGGATCTCACCTTGCAGGTT
806	810	ch1A	BS00069301_51	49.2127	90K	TGAGGTTGTTGACGCCAACGTCCAAGACCTCGAGGTGGCGACAGTGGCTC[A/C]AGTTGGCGGGCATCTCTCCCACCAGGCTGTTGCGCCCCAGAAGTAGTGCGAGTTGGCGGGCATCTCTCCCACCAGGCTGTTGCGCCCCAGAAGTAGTGCG
807	811	ch1A	BS00077350_51	49.2127	90K	GTTATTTCTTCTTCAGTTCAATGGGAGTCTAGCTGTCATTGACCTGCTGT[T/G]ATTGCTGGACTTTTTATAGATTATATAATCGAAGAATAATCGCCCGGCCTATTGCTGGACTTTTTATAGATTATATAATCGAAGAATAATCGCCCGGCCT
808	812	ch1A	BS00077351_51	49.2127	90K	TTATTTCTTCTTCAGTTCAATGGGAGTCTAGCTGTCATTGACCTGCTGTT[A/G]TTGCTGGACTTTTTATAGATTATATAATCGAAGAATAATCGCCCGGCCTCTTGCTGGACTTTTTATAGATTATATAATCGAAGAATAATCGCCCGGCCTC
809	813	ch1A	BS00101309_51	49.2127	90K	CGTCTTCCAGCCTCCAGCTCATGCTCCGGCTTCTCGAGCCATGGCTGAAC[A/G]CGGCGGAATGATCCGATGCCTCGGTCATCTCCTCGGGCCTCATGTGGGAGCGGCGGAATGATCCGATGCCTCGGTCATCTCCTCGGGCCTCATGTGGGAG
810	814	ch1A	CAP11_c65_237	49.2127	90K	GAAAGAAGAAAAATCACGGTGAAGGATGCAGTTGGGAACCCGGGAATTCT[A/G]CAGGACCTCGATCTTCTCTATATGGATCAGTTCCTGTAGGATTCCTGCGTCAGGACCTCGATCTTCTCTATATGGATCAGTTCCTGTAGGATTCCTGCGT
811	815	ch1A	Excalibur_c12789_1184	49.2127	90K	ATATGGTTTGCTTCGCTGATGTAATTCCCGATAGAAGAGCTGTGATTCAA[T/C]GATCTATCACGGACCCCAGACAGCTCACGTGAAACATCTAGTAACTCACGGATCTATCACGGACCCCAGACAGCTCACGTGAAACATCTAGTAACTCACG
812	816	ch1A	Excalibur_c44883_244	49.2127	90K	CTGGAATACTTGCTAGAACGTTATCCTCTTGACAAGGAAGTTAACTGGGG[T/C]GATGAGCTATCCCTTGGCGAGCAACAAAGATTAGGAATGGCCAGGCTGTTGATGAGCTATCCCTTGGCGAGCAACAAAGATTAGGAATGGCCAGGCTGTT
813	817	ch1A	Excalibur_c47455_133	49.2127	90K	acaccctggccaccgttggaggagatcctcggctggaggtaccagtttgc[A/G]CCCTTGCTTGCCTCCAGCGCCCACCACACCCTCCCTTGCTCCCTTATCCTCCCTTGCTTGCCTCCAGCGCCCACCACACCCTCCCTTGCTCCCTTATCCT
814	818	ch1A	BobWhite_c34604_222	49.2127	90K	GCGTTTGTTGAAATAATGGCTCCAGTCTTCTCAAGGGAGGCATGGCGATG[T/C]gtatggcatatgattcagaatgatttggttcatggatggggtctcgacttgtatggcatatgattcagaatgatttggttcatggatggggtctcgactt
815	819	ch1A	IAAV6115	49.2127	90K	TGTAGCTAGACTATGATTGCAATGTTCTGCGTCGAGTTCCTGAAGCGGATTCTTCTTCTTCTTTTCCGGCCTGCTTCATAGTTGTACAGGCTGCTACAGC[A/T]TCCAGTTCTTCTTTTCCGGCCTGCTTCATAGTTGTACAGGCTGCTACAGC[A/T]TCCAGACGGTCTGTGAAGGCGACCCGATATGAACAAATCGCTGCAGTAGCAGCAGCAGCATCTTCTGTGTGGCGTAAGTAAGTGAGAGCCGATAAAACTC
816	820	ch1A	BobWhite_c1265_607	49.2127	90K	ATGGCCTATGTATTTACGTTTTGGACCTGCTATGTACTTAAGAATGAGTA[T/C]GAAAGAGTCGCGACTATGAGGTTGCGCTTTCTTGCTTCAGAGAAACGCCGGAAAGAGTCGCGACTATGAGGTTGCGCTTTCTTGCTTCAGAGAAACGCCG
817	821	ch1A	Ku_c2121_1232	49.2127	90K	CGCAAGTGCCCTTCAGAGCTTGAGGAGGTGGCGGCTGCTATAGTTGACCG[A/G]TGTCGTGGCCTGCCATTGGCCATTGTATCGTCTGGCAGCCTATTGTCCACTGTCGTGGCCTGCCATTGGCCATTGTATCGTCTGGCAGCCTATTGTCCAC
818	822	ch1A	Kukri_c17177_2181	49.2127	90K	TTGTTAAGATCGGAACCAACACCAGGTTTGACAATATGGCCAGATACTAG[T/C]GGCCATAGGCCCCCAAGGACCCGAAAAAGGGAGCTTTTTCCACTACCATTGGCCATAGGCCCCCAAGGACCCGAAAAAGGGAGCTTTTTCCACTACCATT
819	823	ch1A	Kukri_c2121_1994	49.2127	90K	GGCTTGAGGCGCACCAGAGTTCAGTCACTGCCAGACACTATTGAAAAACT[A/G]TCAAACCTCGAGACGCTGGACGTCAAGCAAACAAAAATAGAAAAACTACCTCAAACCTCGAGACGCTGGACGTCAAGCAAACAAAAATAGAAAAACTACC
820	824	ch1A	Kukri_c4126_208	49.2127	90K	TCGCTCTCGGAGCTCGGTATGGTCCCTCGTGGCATCGAGTCGCTTGGGTC[T/C]CTGAAGAAGCTCTGGATGCTAGACCTGCACAGGGACTTCAAGGCTGACTGCTGAAGAAGCTCTGGATGCTAGACCTGCACAGGGACTTCAAGGCTGACTG
821	825	ch1A	Kukri_rep_c69910_1153	49.2127	90K	TCGAGGCTGCGGACTCATGCTGAATCAATCGCTTTCTTTGGTGGTGGTTC[A/G]agagaaaaagctatggtcgaggctaagttcatgaaattgcttaaccactcagagaaaaagctatggtcgaggctaagttcatgaaattgcttaaccactc
822	826	ch1A	TA002993-0179-w	49.2127	90K	AGACTATGATTGCAATGTTCTGCGTCGAGTTCCTGAAGCGGATTCTTCTTCTTNTTNNCCGGCCTGCTTCATAGTTGTACAGGCTGCTANAGCNTCCAGA[T/C]GGTCTTNNCCGGCCTGCTTCATAGTTGTACAGGCTGCTANAGCNTCCAGA[T/C]GGTCTGTGAAGGCGACCCGATATGAACAAATCGCTGCAGTAGCAGCAGCAGCATCTTCTNTGTGGCGTAAGTAAGTGAGAGCCGANNAAACTCTAGCTGG
823	827	ch1A	tplb0061f07_961	49.2127	90K	GTCTCAGAATGAGCTCCTTCATCCCCTTGGTTGTCAACTGATTCATCAAA[T/C]GCCCATTCAGGAATATGTGCCTGTATTTCAGCATCTATCATTTCTGCAATGCCCATTCAGGAATATGTGCCTGTATTTCAGCATCTATCATTTCTGCAAT
824	828	ch1A	BS00074341_51	49.2127	90K	ATTAGCAGCAGCCTGGAATCTATGTACTATTATTGTTCTTATTACAAACT[T/C]GGAACATATCTTCTGTGTGTGAGTGTGTTGGGTTCAGTTCTACTGTTGAAGGAACATATCTTCTGTGTGTGAGTGTGTTGGGTTCAGTTCTACTGTTGAA
825	829	ch1A	BS00110945_51	49.2127	90K	GTGTGAGATATGTTTAATTATCAAGTGTGGTTTGTGACTTTAAGTGACCT[T/G]TGTATTTATTTGTTTCAGCTGTTGTGTTTAACTACAAGTGTGTTGTACTCTGTATTTATTTGTTTCAGCTGTTGTGTTTAACTACAAGTGTGTTGTACTC
826	830	ch1A	Excalibur_c26496_352	49.2127	90K	CATCCTGGTTGGCAGCAAACTAAGCTCCACAACTTTTGTCAGTCAACTGG[A/C]gttcatcttagtgcttactcaccactaggttcacctggtactacttggatgttcatcttagtgcttactcaccactaggttcacctggtactacttggat
827	831	ch1A	BobWhite_c18592_327	49.2127	90K	TCATCCGAGGACGGTGCAGCATGATCCTCCTCCTCGGCCTTGCTGGGCTC[T/C]GGATCGACGACCGGAGGCGCGACCGTGCAGATGAACTGGGAGAGCAGAGGGGATCGACGACCGGAGGCGCGACCGTGCAGATGAACTGGGAGAGCAGAGG
828	832	ch1A	Kukri_c45607_199	49.2127	90K	catttaaccgcccttcggagggactcaattggtgactattcggtcaatga[T/C]GCTTGGAACTTCGACGAACTGCAAGAACAAATCACCAAGGGATACTTATGGCTTGGAACTTCGACGAACTGCAAGAACAAATCACCAAGGGATACTTATG
829	833	ch1A	RAC875_c33470_345	49.2127	90K	GAAGACAGGCAAAATTTGATATTTCGAGTTACTTGCTCGAAAGGAACATA[T/C]ATTCGGTCCCTCTGTGCAGACTTGGGGAAAGCGCTTCGAAGCTGTGCTCAATTCGGTCCCTCTGTGCAGACTTGGGGAAAGCGCTTCGAAGCTGTGCTCA
830	834	ch1A	Excalibur_rep_c113950_132	49.2232	90K	TCCAACACACCCCATCAGGCTTGGGCTTGCACTCAACTTTTCTGTGTTCT[A/G]CTATGAGATCTTGAACTCCCCTGACCGTGCCTGCAACCTTGCAAAACAAACTATGAGATCTTGAACTCCCCTGACCGTGCCTGCAACCTTGCAAAACAAA
831	835	ch1A	Excalibur_c48152_563	49.265	90K	TACCAGGCTCTACCTGGCTGCACAGAACCACGGGGTCAGACATCGCCAGA[T/C]GCTTCAAACCTTGTACAAGTTTGGAAACATCGGTCGGAACCTTGCAGTTAGCTTCAAACCTTGTACAAGTTTGGAAACATCGGTCGGAACCTTGCAGTTA
832	836	ch1A	BS00022701_51	49.265	90K	AAGGAATTCATTTGTTAAGCCTGAACAATGTATGACTGTCGCAGTTCTGT[T/C]ATTTGCAAAACTATAGTGAATGGATAGCCCTATGTTTTGCAGGATCCACTATTTGCAAAACTATAGTGAATGGATAGCCCTATGTTTTGCAGGATCCACT
833	837	ch1A	Ex_c28368_426	49.3905	90K	GATAATTAATTAGTTTCTCAAGATTGAAGAACAGAGGAAGAAGCAGAGAG[A/G]CAGGAAAGTGACGGCGTCAGGCTGCAACGCGCTTTGAGATTGCATCTTTTCAGGAAAGTGACGGCGTCAGGCTGCAACGCGCTTTGAGATTGCATCTTTT
834	838	ch1A	Excalibur_c25891_1402	49.3905	90K	TTCATAATTCTTGTCCAAATATATCCCATCAATCTCCTTGGCAGTTGGAA[T/C]AGGAGCTGGGCCAAGGTTTTGAGTTATCTTGACAGCCGCACGAAAATAGGAGGAGCTGGGCCAAGGTTTTGAGTTATCTTGACAGCCGCACGAAAATAGG
835	839	ch1A	Excalibur_c38379_478	49.3905	90K	CGGCATGGGAGCAAAAGAGCTTTTGGTTTGATGAAGACTAACGGGTGGAT[A/G]AACAGGAAGTCCGAAGTGAAGGTCTCTGTTCGACTCAATACTTTTGGTGCAACAGGAAGTCCGAAGTGAAGGTCTCTGTTCGACTCAATACTTTTGGTGC
836	840	ch1A	BS00022270_51	49.3905	90K	CGGACTGCCTCCTTCTGGTTCTGCCCATGGCTTGATGGCAGGATTCTACG[A/G]CAGGAATACCCTGAGGTTTTTGCATGGTCCAGGCGCAAGAACAGATCAGTCAGGAATACCCTGAGGTTTTTGCATGGTCCAGGCGCAAGAACAGATCAGT
837	841	ch1A	Ku_c4823_673	49.3905	90K	CTTCAGACGTTAGATTCGAGAGACTCATACAACAGAAAGATGAGAGAGGC[T/C]GCTATGAGGATATTGGAGCAGCTTGCTGGCGAGATCCGTTTGGAGCAGTTGCTATGAGGATATTGGAGCAGCTTGCTGGCGAGATCCGTTTGGAGCAGTT
838	843	ch1A	P37/M59175	49.5823	PCR
839	844	ch1A	BS00103478_51	49.6519	90K	TAATCCACAAGCACCTGCAGCGGCTTCTCCATTGAAAAAAGAAGAGGAAA[T/C]GGCCAGGCCAATTTTGCACAACAATGATTCTAAGAAACTCCTTGGTGCTGGGCCAGGCCAATTTTGCACAACAATGATTCTAAGAAACTCCTTGGTGCTG
840	845	ch1A	Excalibur_c11562_742	49.6519	90K	TTTCCCTCTTCTTCCGCATTGAGTCATCCCGGGATTCCCTCATTGCAGCA[T/C]GAATATTTCTTGGAACATTAGGGCACTCCCTCACATCACCTGGTATACCTGAATATTTCTTGGAACATTAGGGCACTCCCTCACATCACCTGGTATACCT
841	846	ch1A	Excalibur_c25175_512	49.6519	90K	AGTGGGTACACTCGTACTGCCTCGATCCCCCACTGACCCCATGGACGTGC[A/G]TACACTGCCGAGATCTGCGGAGGATGTACCAGCGCTACCGCTAGTCCCGATACACTGCCGAGATCTGCGGAGGATGTACCAGCGCTACCGCTAGTCCCGA
842	847	ch1A	Kukri_c2121_1936	49.6519	90K	CTCTGCAATCTGCCAAGTGCCAGCATCCATCGGGAATCTGTTCAATCTCC[A/G]CTACATCGGCTTGAGGCGCACCAGAGTTCAGTCACTGCCAGACACTATTGCTACATCGGCTTGAGGCGCACCAGAGTTCAGTCACTGCCAGACACTATTG
843	848	ch1A	RAC875_c21801_1572	49.6519	90K	GAGCAGTACTGGCTGGGAGCCAAGTTTGCATGACACACTTCACAAGAGCC[A/G]TGCCTGTTAGGTCCTTCTCATCATCCCTCAAGCTCACCTCAAGCTTCTGGTGCCTGTTAGGTCCTTCTCATCATCCCTCAAGCTCACCTCAAGCTTCTGG
844	849	ch1A	Tdurum_contig42479_1624	49.6519	90K	GCATATAATGTAGGTGATTTGTTGAAGACATTGCTCACGAAGATACAACA[A/G]CACACACAAGAGTCACCGCCGCCGTCACCTCTTAGGACGGACGCCAAACCCACACACAAGAGTCACCGCCGCCGTCACCTCTTAGGACGGACGCCAAACC
845	850	ch1A	Tdurum_contig42479_2158	49.6519	90K	aataaccatgtccaagctatacttaatctgagctaccatgacttgccagg[T/C]GATCTCAGGAACTGCTTCCTGTACTGCAGCTTGTTCCCTGAAGACTATGCGATCTCAGGAACTGCTTCCTGTACTGCAGCTTGTTCCCTGAAGACTATGC
846	851	ch1A	Excalibur_c58154_84	49.6519	90K	GTACAGAAAGATGGTTCATGTCCTGACAAATCACCAGGTTGCAAGCTTCT[T/C]GACCTCTCACCCAAATCAATAGTTTCTTGCTCTTCACTCTTTTCCGGTTCGACCTCTCACCCAAATCAATAGTTTCTTGCTCTTCACTCTTTTCCGGTTC
847	852	ch1A	RAC875_c67106_97	49.6519	90K	AGTTGTGGAGAGGGATGAGCTCTTCAGGGTTAGTAAATGTAAGATGCATG[A/G]CATTGTCCGAGACCTGGCCCTGGTTATTGCTAAAGAGGAGAGGTTTGGTTCATTGTCCGAGACCTGGCCCTGGTTATTGCTAAAGAGGAGAGGTTTGGTT
848	853	ch1A	IACX9458	49.6519	90K	CACCATCACAAATAGAGGGAACCAGAACACTATGCAAGGCAACCAAACTCAGGCGTCGTCGAAGGGCACCGAGCTCCGAGACCTTACCGCTGTCACGAGC[T/G]CCCAGTCGTCGAAGGGCACCGAGCTCCGAGACCTTACCGCTGTCACGAGC[T/G]CCCAGGAGATAGGTCAACCAACAGCACCAGAATGACCAAGGAATTGTCGCTGCCATAGATCACTTCCACCGCCACCACCCTACACTCCAACAACCCAACA
849	854	ch1A	BobWhite_c27474_124	50.1852	90K	tgaaagatggttaatgcaatcaaggggctgttcatctcctgtgatatacc[A/G]ATGGCTCAGTTCATTGTTAATATGAATGCGTCAATGCCCGCATCGGAGAAATGGCTCAGTTCATTGTTAATATGAATGCGTCAATGCCCGCATCGGAGAA
850	855	ch1A	BS00065909_51	50.1852	90K	TAGAGGTAGTGTGGTACAGGGAACTGTCTTTTTTGCAGTAGAAAAGAGTC[A/G]GTGGATTATATCCTCTGTAATTGTTTGGTTGCTTGTTATATTTGCTTTTTGTGGATTATATCCTCTGTAATTGTTTGGTTGCTTGTTATATTTGCTTTTT
851	856	ch1A	Jagger_rep_c10343_173	50.1852	90K	GGCGCGGGGTTACTGCTGGTGGGCACCGGCCGTGCGAAGAATTGAAGATG[A/G]GAAAGTTTCGAGCTTCGCTGGAAGTTGTGTGATGTGGTTCTTTTAAATGGGAAAGTTTCGAGCTTCGCTGGAAGTTGTGTGATGTGGTTCTTTTAAATGG
852	857	ch1A	RAC875_c20875_753	50.1852	90K	CTCGACAAACAAGACAAGCTCTGGGCCGATGATGTCAGAGAGCTCTCCTA[T/C]GTCATCGAGGATGTCGTTGACAAGTTCCTCGTACGAGTCGACCATATTCAGTCATCGAGGATGTCGTTGACAAGTTCCTCGTACGAGTCGACCATATTCA
853	858	ch1A	wPt-6122	50.2164	Darts
854	859	ch1A	wPt-7326	50.2164	Darts
855	860	ch1A	M6_1383695_PstIMspI_PA	50.2164	GBS	CCTGGAAGGCGCGCTCAAGGGAGCACACCGCATCTCTTTCTTCACATGGGACCGTGATGATTCCTCCACTTCCTGGCATCTTGAGGACGT
856	861	ch1A	Opata_1713561_85_PstIMspI_SNP	50.2164	GBS	GTTTCGTTCCGCAATCAAGTTTCTCTACCATCCCAGGTCGTTCTCTCAGCATACGGCGTGGGCATGTACTTCCTCCCCTCCACC[C/G]TGCATC
857	862	ch1A	Opata_3194315_PstIMspI_PA	50.2164	GBS	CTCCGCAACTCGTGCCCCGTGTGCCGCCACGAGATGCCCACCGACACCGCCGCGGCAAGATCGCAGGCCGCCAGCGCCGAGATCGGAAGAG
858	863	ch1A	M6_2254624_PstIMspI_PA	50.2164	GBS	GCAATTCTGGAGGTCATGTCCCTTGGTGCGATGGATCTTGCAGTACTGCTTGTCGGAGCCTCCCGAGATCGGAAGAGCGGTTCAGCAGG
859	864	ch1A	Opata_4062960_PstIMspI_PA	50.2164	GBS	GAAGGCGGCCAGGCCCAAAGAGCGGCCCTAGAGTGGGCCGACTCCTAGCACCCTCGCGCCCTCAAAGTTTGCACCCACATAACGGTGACGA
860	865	ch1A	Opata_200846_PstIMluI_PA	50.2164	GBS	ACATAGACGATCTTGCAGGCGGGGTTGTCGGCGACGGAGGCGGGGGGAAGGGAGTGGTGCATGTGCGTGTTCATGAGCCTCGGCGACGGCA
861	866	ch1A	M6_863414_PstIMspI_PA	50.2164	GBS	CAAGCCAGCTTTGACTCGGTGGCTATCCTGAACTACGACTGCAAGTAACTCTTTTGAGGTGGGGCACACGAGTCCACATATTCACCATAT
862	867	ch1A	Opata_169861_52_PstIMseI_SNP	50.2164	GBS	ACAACTGCCCATCACCTATACGAGCCAGATGAACTGCTCACGGTAAATATT[T/C]GCCCTTTTGTACCCACAGATACATTGAAGTAGTCAGGAT
863	868	ch1A	M6_316996_PstIMspI_PA	50.2164	GBS	ATTTGAGGATCCCGGAGACTCGATCATCCTTCTATGATGGTGAGCCTATGCCTTGGAAGATGGACGAGCCTACATCATCAACAACTCCAT
864	869	ch1A	M6_2965815_PstIMspI_PA	50.2164	GBS	ATGCAACTGCCAACGTTAAGAACGTCTGGCAGAGCAAAGCTGATGACTACTCAATAGTTTAGTGTGCCATGCTTTACGGCTTAGAACCC
865	870	ch1A	M6_1196596_PstIMspI_PA	50.2164	GBS	CTCGAGCGCGGCAACGTCTACTACAACGAGGCCTCCTGCGGCCGCTTCGTGCCCCGCGCCGTGCTCATGGACCTCGAGCCCGAGATCGGA
866	871	ch1A	M6_834155_PstIMspI_PA	50.2164	GBS	AAATATGACTCTCAAGTTGAGAAGATTAAGCGCTACTCGCAGAAGGAAGGCCCTCATTCTTCACTCTTGAAGATGATGACACCTTGTTCT
867	872	ch1A	M6_443125_PstIMseI_PA	50.2164	GBS	TTGAGTCACTGAAGCTTCTGTTTGGCTCAGCCGGACACAGGTGGGTAGCTTTGGTTAAGATCGGAAGAGCGGTTCAGCAGGAATGCCGAGA
868	873	ch1A	Opata_1475427_PstIMluI_PA	50.2164	GBS	CGGTACAGCCCACTTACAGCGGTGCTGCTGACACGTAGCACGTGTTTTTCGTTTAGCCTGCGTTCGACCGCGCGTAGTAGACGCTAC
869	874	ch1A	M6_204145_PstIMseI_PA	50.2164	GBS	GATAACACAGGTAGAAGTCCCTCATTGATTTGGTTTTCCTACCAGAGGTGACCCCTAAAAATGAATGAAGACGTTGAAGTCAAAGGTGGTA
870	875	ch1A	Opata_4141069_82_PstIMseI_SNP	50.2164	GBS	GCCACCGTGCTCCGCGGCGGCCTCGCCATCGGCATCTCCCTGCACCATGCCGCCTGCGATGGCGCCTCCTCCACGCGCTTC[C/T]TCCACACCT
871	876	ch1A	M6_589296_PstIMspI_PA	50.2164	GBS	CTGGGTCTCACCCTGCTGATTCAGCGGCCGGCAACTGAACCGAGATCGGAAGAGCGGTTCAGCAGGAATGCCGAGACCGATCTCGTATGC
872	877	ch1A	M6_1235001_PstIMspI_PA	50.2164	GBS	CGGCTATTCGCTGTTGTCCACGACGGGACGGTGAACCTCGACGCGATCAACCGAGCCTACATCGCCCTCCTGCCCAAAGGGGTGG
873	878	ch1A	M6_2064677_PstIMluI_PA	50.2164	GBS	CTCCGTGACCGCACTCGAGACTCGGAGGGAGAAGTCCTCGACATTCTCTCTGGCCTTAAACGCGAACGCGAGATCGGAAGAGCGGTTCAGC
874	879	ch1A	Opata_3119089_35_PstIMspI_SNP	50.2164	GBS	AGGAAGCACACCTTGTGGGCATTGACGGTCCAAG[A/G]GGCGATCTTGCCAATGGATGATGGAAGGAGACAGGTCGACCAAGCGTCATCGCAGG
875	880	ch1A	M6_487657_PstIMseI_PA	50.2164	GBS	GTCCCTGGACTTGCATGTTAGGTGATGGTTTGGTCCTTGAAGTTGAAAAAGCTGATTATTTCGTCCCTAAACTTGTCATGAATGTGCAAGT
876	881	ch1A	M6_737043_PstIMseI_PA	50.2164	GBS	GGGTGTCCCAACTTAGCCCATCACAAGCTCTCACGGTCCACGAAGGATATTCCTTCTCCCAAGAAGACCCGATCAGGCTCGGAATCCCGGT
877	882	ch1A	M6_1431534_PstIMspI_PA	50.2164	GBS	CCGGAACCGCCGAGCTGCCGTGTAGAAACCAAGCAGCAGGTAGGCCACCATACCACCCCGCGCCGCCGTAGCCCCCGACCAGAG
878	883	ch1A	M6_454805_PstIMspI_PA	50.2164	GBS	TGCATCTCTTGTGTCTCCTGACACGGTGAGGACGCCGCTGCTCCCGGGCATCTTCATGAGGTTGTACGCCGAGATCGGAAGAGCG
879	884	ch1A	M6_483939_PstIMseI_PA	50.2164	GBS	CAATTCATTCAGCCTCAGATGGCCACAACAATATGTACTACAGTACCATTATTGTTGAACTTCTTGAAGAGGCGAAGAGCCAAGCGCAAGG
880	885	ch1A	M6_3081871_PstIMseI_PA	50.2164	GBS	TCCCTCCCTACATGCTTCCAACTCCGCTTGGAGGCTATTATCACATGTGAGCAGCTGCCTACAAGCTGTAAAAATGAGCTCCCCTCTATCA
881	886	ch1A	Opata_49904_63_PstIMseI_SNP	50.2164	GBS	CAGTGGAAATTCCTGGAGACGTAGCTTTTGGAGCTGATAAGTATCATCTTGCAGACCAGAGT[T/G]GTTGGCATATATACAACATGGCCGTATG
882	887	ch1A	Opata_911398_52_PstIMspI_SNP	50.2164	GBS	ACTCCACTGCTCACGAGCGATCCGCTCGGCCACGCGCACGACGCGCTAATC[G/A]TGGCCACTCACAGCAGACCCGCTAACTACCTCCTGCG
883	888	ch1A	M6_345471_PstIMseI_PA	50.2164	GBS	AGCCATCGTCGTGAGCTGGAAGGCACAGAGCGCGCTCCCTGCCGCCGACGTGCCCGTACGGCCGTTCCGTCTAGGGCCGGAGTATTACCCA
884	889	ch1A	Opata_1647393_86_PstIMspI_SNP	50.2164	GBS	TTTCCGAGCAACAAGCTCGTTCAGCTTGGCGAGTCATCAGGGCGAAGGACTGAGACCACGGACAAATGGGCGCCATAGAAAGCGT[T/C]GGGGT
885	890	ch1A	Opata_212867_73_PstIMseI_SNP	50.2164	GBS	CGTCGACGGCAACAGCGGCTGCAACGGCGGCATGATGGACTACGCCTTCTCCTACATCGCCTCCAGCGGCGG[G/C]CTCCACACCGAGGAGGCC
886	891	ch1A	Opata_911398_19_PstIMspI_SNP	50.2164	GBS	ACTCCACTGCTCACGAGC[A/G]ATCCGCTCGGCCACGCGCACGACGCGCTAATCATGGCCACTCACAGCAGACCCGCTAACTACCTCCTGCG
887	892	ch1A	Opata_1154069_70_PstIMseI_SNP	50.2164	GBS	TACGTAACTTATCATAGTGTTTGAACTGAAGTTATCACAAGGATGTTTCGACTACTTTATCCATGTGTC[G/A]AAGTTATCGTCGGGTCTATGG
888	893	ch1A	M6_919210_PstIMseI_PA	50.2164	GBS	GAAAAATAATATGAGAACACAATGTATTCCCTATCCAAATCTAGAAATAATTTCCTCCTTCACGTCAGTGTTGACCATGGTACCAGTATCG
889	894	ch1A	M6_516112_PstIMspI_PA	50.2164	GBS	GTCTCGCGTGGAGGTCGCGTCGAGGAGAGGAGGTAGAGGGAGGAGAGGAGGAGAGGAGGGAGGTGGCCGAGATCGGAAGAGCGG
890	895	ch1A	M6_2647174_PstIMseI_PA	50.2164	GBS	AAACTTGCACCTTGAAGAACTGTTTGTTTAGCGATAGTACACAAAGATATACCATTATGATCCTCTATGGCTAACTGTTTGTTTAGCGACA
891	896	ch1A	M6_1552639_PstIMspI_PA	50.2164	GBS	CGGCACGACTGGCGGCTCTCCCGGTCGAGGGTGATTCTCCAACGGCGG
892	897	ch1A	M6_1327533_PstIMspI_PA	50.2164	GBS	TCATAATGATCCTTAAATCAGTAGTCTATACTGCTTCAAGTCTCGGGGGCTACTATCACATATCTATCAAATTTGCACAAATTATCACCT
893	898	ch1A	M6_2799877_PstIMspI_PA	50.2164	GBS	AGCTACCGCTCCGTATTGAATATGGCTTTAGGGCGGATGCGACCTCTCACTGCCTCCACCATTGAAGTGGCGTGCCGAGATCGGAAG
894	899	ch1A	Opata_581137_32_PstIMseI_SNP	50.2164	GBS	GGGCAAGCCCGTGGCCGTGCTGCGACAAGTG[C/T]GGCGTGTGCACCAAGTCCATCCCGCCGCAGTGCAGGTGCCAGGATGTGTCGCCGACCGG
895	900	ch1A	M6_347697_PstIMspI_PA	50.2164	GBS	CCTCCGCCTCCTCCAAAGTGAACCCAAACGCGCCCGCGGCAGCTG
896	901	ch1A	M6_786476_PstIMspI_PA	50.2164	GBS	ATCAATGCATCTTTGCAATCTCTATCTTGACCTTCCTTCGAGTATTACCCTCCGGTATCTCGAGAATAACAAAGAACTGTGTTGCTTCCT
897	902	ch1A	M6_777709_PstIMseI_PA	50.2164	GBS	TTGTTCCTCCATGGCAACTACAGGTGTCCAGGGATGGAAACAACAGTTGTCCAGGGATGAGAAGTGGTTTTTAAGATCGGAAGAGCGGTTC
898	903	ch1A	Opata_1167131_25_PstIMseI_SNP	50.2164	GBS	TAGGGAGGAGGAGCCGGCGGCAGA[C/G]AGAGAAGTACATGGAGGTGGTGGTGGAAGGGAAGGGGACGGGGACATAATCGAGGGCGAGCAAGGC
899	904	ch1A	M6_745361_PstIMseI_PA	50.2164	GBS	GTGCATTGGGTCAGTGAAATATGGGCCCAATAGGGGTCTGGCCCACATGTCAGTGACGCAACTGGACCTGTAGTTAAGATCGGAAGAGCGG
900	905	ch1A	M6_651427_PstIMspI_PA	50.2164	GBS	GATCTTGGCCGCCCTGCTGTGTGCGAGGGGGCTGCCGAGCAGCAAGACACCTCGAGGAGCGCCTGCACGGCACCGAGCTGGCGCA
901	906	ch1A	M6_2234667_PstIMspI_PA	50.2164	GBS	AACAAAGATGAATAAACCCAGGTGGAGATCTTTCAGCTGAGAATTGGCTCCCACATAGACTGAATGTTCCATGCAAGAGATGTACTG
902	907	ch1A	M6_2572048_PstIMseI_PA	50.2164	GBS	ATGGAGCAGCCACCGTGGAGACCCTTCGGGTGGAACTTGCCCGAGCCAAAGAACAAGCAAGAAGTAGTAATGCGGCTGCTTTGAAGGCGGC
903	908	ch1A	Opata_1713561_86_PstIMspI_SNP	50.2164	GBS	GTTTCGTTCCGCAATCAAGTTTCTCTACCATCCCAGGTCGTTCTCTCAGCATACGGCGTGGGCATGTACTTCCTCCCCTCCACCG[G/T]GCATC
904	909	ch1A	M6_690977_PstIMspI_PA	50.2164	GBS	AAAACTATAATAACAGAGAAGATCAAACATGCACATACTAACCTATGAGGCTGATTAAATCGCCTGTGTGACTGTGAGATGTTGAACTGT
905	910	ch1A	M6_1005056_PstIMspI_PA	50.2164	GBS	CCGCGCCTCCCGCTCCCTCCTCGATCTAGATCGAGAGGGGTTCGATCCCCTGCCTCTGCCCAAGCTCCTCCCGC
906	911	ch1A	M6_755287_PstIMspI_PA	50.2164	GBS	TGAAGATATCAGACAATGTTCGTACTCGGAGCTCGCCAATTAAAGTTCCGAGCCGCCTGGTCAGTAGCCGAGATCGGAAGAGCGGTTCAG
907	912	ch1A	M6_1832485_PstIMspI_PA	50.2164	GBS	ATGGAACCATCCTAGTGTTTGGAAGAAGAAAAGGATTTACCTCGAGGAGAGGCACCGTGGTGTCGCTGCGCCGTCTCCTGCT
908	913	ch1A	M6_3600062_PstIMspI_PA	50.2164	GBS	CAAGCGACTAGCATATATGGTGGCTAACCTTACGCAAATGAGAGCGAGAAGAGAAGGCAAAAGCACGGTCGAACAACTATGACCAAG
909	914	ch1A	Opata_514855_PstIMspI_PA	50.2164	GBS	GGCGTGGCGAGTGGGCACGTTCGAGCGTGGCCCGAGATCGGAAGAGCGGTTCAGCAGGAATGCCGAGACCGATCTCGTATGCCGTCTTC
910	915	ch1A	M6_245655_PstIMspI_PA	50.2164	GBS	GTGCTCAGCAACAAGAAGTTCAAGAGCGCCACGCACAGGGCGGTGAGGAGGCCGCTCAGGCATCACTCGATTCCT
911	916	ch1A	M6_80124_PstIMseI_PA	50.2164	GBS	CTCCGCCGTGAAGCCATTGCATCAATGGTGAGGTGCCAGTCCAGCTTTTTGTCACTGGGTTGAAGCTTTTTAAGATCGGAAGAGCGGTTCA
912	917	ch1A	M6_398438_PstIMspI_PA	50.2164	GBS	CAGGCACTAGGCATATATGGTGGCTAACATACGCAAGTGAGAGCGAGAATAGAAGCAACGCAACGGTCGCGAAGCTAGAAAAGATCAAGA
913	918	ch1A	M6_3942762_PstIMseI_PA	50.2164	GBS	CCGGCGTATCGAGTCGCCGACAGTCTCCAGCAGTGAACAGCGTTGTAACTCGCCCCGTCATGATGACCTGCCCCGTGGAAATAACCAGCCC
914	919	ch1A	M6_1514138_PstIMspI_PA	50.2164	GBS	CAACTGCTGGGGCTAGACATGGCGGGGGTTTGCGGCGACGTTGGAG
915	920	ch1A	M6_1906312_PstIMseI_PA	50.2164	GBS	ACGAGCAGTATATAGGCTGCGTGATAATATGTTAGAACATCTATAAACAAAGATACGTCCGCGACGGTGACCGGTTGCCAAACATCC
916	921	ch1A	Opata_683707_PstIMseI_PA	50.2164	GBS	TTCAAATTTGACCCGCTTCTAGCTGAATCGGCGAAAATTTGTCTTTTTCACGAGAGGTGGATCAAAACTTTTTACACCCAACCATTTTGTC
917	922	ch1A	M6_3915871_PstIMseI_PA	50.2164	GBS	TTCAAATTTGACCCGCTTCATGCTGAATCGGCGGGGATTTGTCTTTTTTACCAAAAGTGGATCAAAACTTTTTACACCC
918	923	ch1A	M6_95183_PstIMseI_PA	50.2164	GBS	GTCCGTCTCGACCAGGGCTTGCTGCACCTCCGCCACCTTGGCAACCTCCACCCTAAGGAGCTCGACCTCGGCCTCGAGGTAGCTCTTATGG
919	924	ch1A	M6_2082584_PstIMspI_PA	50.2164	GBS	GCAGTTTAATAGAACTAGCAGTGATTTAACGAACTCGTTGAATATCTGACGATCCAGTTGGTACGTGCTGCTCCCAGAACCTGGAGAAG
920	925	ch1A	Opata_3058941_48_PstIMspI_SNP	50.2164	GBS	CTTATGAAGTTTGGCACCTGCAAGCTTATGTGTAGCTACTGATCGAC[A/G]AATAAAATGAAAAAAAGAATGAGCAATAGCCTCCAAGCATTTA
921	926	ch1A	M6_1757624_PstIMspI_PA	50.2164	GBS	CAAGCGACTAGCATATATGGTGGCTAACATACGCAAAAGAGAGCGAGAAGTGAAGGCAAAGCACGATCGAGAAACTATGATCAAGAA
922	927	ch1A	M6_317470_PstIMseI_PA	50.2164	GBS	AGTGTGTGCCAGTGTGTAGCGCAGCCTGCTGGGGACGATGAAGATGGTGGACACTTAAGATCGGAAGAGCGGTTCAGCAGGAATGCCGAGA
923	928	ch1A	M6_1142092_PstIMspI_PA	50.2164	GBS	CCTCACGTAAAAGGTCATGAGCCACAAACCAAAGTGCGGAGGAGTCCGGAGGAAGGCTTCACACGTGACGATAAATGTCGAGATGAGGAG
924	929	ch1A	Opata_873568_28_PstIMspI_SNP	50.2164	GBS	CTTGTTTACCATAATAATCTTCTCAGC[C/T]GTTTCTCTGATCTTCTTGGTGTGTTGCTCATCACCTAGTTTCTCTGTGGCTTCCTCCACC
925	930	ch1A	M6_528075_PstIMspI_PA	50.2164	GBS	TCTCGACGGTGGTCGAGCCAAACACCAGCAAGATCCTCTGCGCAGCCCGTGACTCCAAGGTGTTGGACTCTCTTCCGAGATCGGAAGAG
926	931	ch1A	M6_1403914_PstIMseI_PA	50.2164	GBS	CTCCGTCCAATCATTGATGAAGTCCCCCAGTGCTTGAGACTTGATGGCAGTGCGTGGCACATACTTTAAGATCGGAAGAGCGGTTCAGCAG
927	932	ch1A	M6_603464_PstIMseI_PA	50.2164	GBS	CGCAAGCAGCTTAGCATCCTGATGAGACTGTGCTTCTTTGGTGCTCATATCCACTACCTTAAGATCGGAAGAGCGGTTCAGCAGGAATGCC
928	933	ch1A	M6_615617_PstIMseI_PA	50.2164	GBS	TAATTATGACGCTATTTTTGTATAGGGTAGGTTTATCTTAGTAATGTATTCGGCCGAAAGCTTCGTAGGAGCCCAACATGCCAACATTCAT
929	934	ch1A	M6_310234_PstIMseI_PA	50.2164	GBS	GGATATGGGTTGGCGTGATGGCTCCCTAGGCAGCCACCGGTCTCGCCAAATGCGGATGTCCTGCCCGCCCCTGACGCGCCATATGATGCCT
930	935	ch1A	M6_3810116_PstIMseI_PA	50.2164	GBS	GAGATTTGGATGCGCCTCTACTATGTGATCTGATCGTTGTCTTCCCCACGCCATCCTTCAGCACTGAAGCGTTCCCCTGCGGAGTCGCCGT
931	936	ch1A	M6_27778_PstIMseI_PA	50.2164	GBS	CGCTCGACTATCGGTGTGTGGTGGGGGAAGAGGGAGGCCCAATTCACTATAGAGGTACAATGGCTAGTATATGTGTGGAGGAGGAGAGAGG
932	937	ch1A	M6_3537417_PstIMspI_PA	50.2164	GBS	GATGTAGATGACGCGTTTGTGGCGGAGCGCGAAGGCAACCACACCAGCAAAGTCCCCGAGATCGGAAGA
933	938	ch1A	M6_632511_PstIMseI_PA	50.2164	GBS	AGTCAATCATAAGCAGAAAAGATATGGCAAGCCGAATAAAATATAAAAGTAATATACATATCCAAGTGTTCTGTAGATTGGCTCCAATTAT
934	939	ch1A	Opata_273042_21_PstIMspI_SNP	50.2164	GBS	GAAAATACTCAATTGCACTG[C/G]GGCAGAGGGCCAGGCCCATTGCCTATGTGCGAGACGTGCAACCGAGATCGGAAGAGCGGTTCAGCAGG
935	940	ch1A	Opata_2006036_31_PstIMspI_SNP	50.2164	GBS	TTCTGAACCGAGCTCCGTCGGAGTCCGCCC[G/A]CGGTCTGCCTCCCGAGATCGGAAGAGCGGTTCAGCAGGAATGCCGAGACCGATCTCGTAT
936	941	ch1A	Opata_1431989_70_PstIMseI_SNP	50.2164	GBS	GCGTTCGTGTGTACGTGCGCACAGGTAACGTGGGAGCAGCGCTGCCGTGGGACTACAAAAGGCCCGACC[A/G]CGAGTGTGTTTGTACCTGGGA
937	942	ch1A	Opata_1778198_PstIMluI_PA	50.2164	GBS	TGGCGAACCCATGGCCGTCCTGCGACAACTGTGACTCATGCACCAAGTCCAACTCTCCGGGGAGCACGCGAGATCGGAAGAGCGGTT
938	943	ch1A	M6_2571213_PstIMspI_PA	50.2164	GBS	TTTTAGCACTAAAGCGGTCATTTCCATCAAGTTTGGGCTTTCTTGGATCATTCCTTTGGCGGCCAAGCTCTACAAGGGTTCGCTCCA
939	944	ch1A	M6_1485014_PstIMspI_PA	50.2164	GBS	TCGCTCCACAAGATCGAGAGCTTTGTCGTCGAAGACACCGCCGTCGCCGACCCACAAACGGAATCGCAAGCTCAAAGGATCCATACCTTG
940	945	ch1A	M6_1046132_PstIMspI_PA	50.2164	GBS	GTCCTACTGCTCGGTGGGCAGCAACGAGGCCAGCCCCAGCGGCGCGTGCTGCGGCGCGGCGCGCGGCGCCAACTTCAAGTGCCT
941	946	ch1A	M6_560689_PstIMspI_PA	50.2164	GBS	ATTTAAAGGCCGAACAGGTCACCCGCCGCCATATGAGGAGAGGGTGACCGAAGTGGAGAAAGAGCTTGAGGACGCCTCCAATAAGTGCGA
942	947	ch1A	M6_2486400_PstIMspI_PA	50.2164	GBS	CAAGAGCTAAGCAAATATGGTGGCTAACAACGCAAGTAAGAGTAAGATGAGAAGCTACGCAATGGTCGTGAAGCTAGAAGTGATCCT
943	948	ch1A	M6_940066_PstIMspI_PA	50.2164	GBS	TCTTCTGGTATTCCTGCAACTCCACCACTGCCATCTGCGCGTTGGCGATCCTCGAACCTTTCTGAAAACATTCTTCCGCTTTCTTCCGAT
944	949	ch1A	M6_2045065_PstIMspI_PA	50.2164	GBS	AGCGCGGCCCTGGTCGAAGACGAGCGTCTTCTTGAGACCAATGACCCGCTTGGGGGCGTCGGTG
945	950	ch1A	Opata_1766213_PstIMspI_PA	50.2164	GBS	TAGCTTCACGGCTCTCCGTTGGAACGTCTATCCTGCTGGCATGTGATGTCAATTCAATATATAGTTGCCTACTTTTGCAATTGAATT
946	951	ch1A	M6_2286586_PstIMspI_PA	50.2164	GBS	TCAGGGAGAGGTAACCATCATTCAATCAAAACAAGTGATACTTGATAAATTTGCTGCTGAGCTAAGCTGATTCTTTTCGTGCCGTGCAG
947	952	ch1A	Opata_973955_PstIMspI_PA	50.2164	GBS	TTCAAACATAAACAACCTCACACGAATAGGAGAAAAATAATTTTTCACACTAATTGGGGGTATTTGTTAATTTTCTGTTATTGTATTCA
948	953	ch1A	M6_2745757_PstIMspI_PA	50.2164	GBS	GAGCAACACCAGATGTTGTGAACGTCTGGTAGAGCAAAGCTGATGACTACTCTATAGTTCAGTGTGCCATGCTTTACGGCTTA
949	954	ch1A	M6_781984_PstIMspI_PA	50.2164	GBS	TATACAGTATACAATTTCATTGCTTGTTCAAACCGCTCTGTCAATCAAGAAACGGTAACAAGTTCTGCGTCGTGCGCTTCTCTTGTTCCG
950	955	ch1A	Opata_1645739_PstIMspI_PA	50.2164	GBS	TTCATTTTTTAATCTCGCTATTTCCCGCCTGACACTGCCAAAATGTGTCCTGTCCCAGGTGAAGAGATCAGTTGACATCGACTAGAGTTTA
951	956	ch1A	M6_1804157_PstIMseI_PA	50.2164	GBS	TACTTGTCTAACTGCTGTTTGTATCACCAAAGGGCAATTGTCACCAAACTGAATAGAGCACTTTTGCGGATTTATGAGCTGGCCCGTGGCT
952	957	ch1A	M6_956785_PstIMspI_PA	50.2164	GBS	AAAGACAAAATTAGAGCTTGAAGGCCTTGAAGGATGAGTGCACCGCACAAGGTTTAACAAGACAGGCCAAAAAAATTATTGCAAGATTAT
953	958	ch1A	M6_622190_PstIMseI_PA	50.2164	GBS	CCCCACCGGGTGAACCTGGACCTCTCCGACTACACCAACCTGAGCATCGGAGAGCTCGTCTCTGGCTACATCAACCAAGTGCACAAGAGCC
954	959	ch1A	M6_3336871_PstIMspI_PA	50.2164	GBS	CGACGGGAAGACCTACTCCAGCTGCCGCTGCCGTCCCTGGCCAGTCCCGAGATCGGAAGAGCGGTTCAGCAGGAATGCCGAGACCGA
955	960	ch1A	M6_3245437_PstIMspI_PA	50.2164	GBS	TTTGCGCTGTCTATGCATCCGGATCTTCAGCTGGACGCGCTGATGGGTCAGCGCGCTGGTTCGGAGCAGTTGCTGCAGGAGCAAGCT
956	961	ch1A	M6_864204_PstIMspI_PA	50.2164	GBS	CGGCTAGGATTAAGAGCCGCCTGCATATGGGCGCTCGCGCCGCCGTGTAGATCGGAAGAGCGGTTCAGCAGGAATGCCGAGACCGATCTC
957	962	ch1A	M6_941596_PstIMspI_PA	50.2164	GBS	TCCAGTACTCGCCTAAGTTTGAAAAATCCTACCGTGTGATGAGCAAGCCTCTCAGTCGGGGGCTTAGCAACAGTCCAGTGCTCGCCTAAG
958	963	ch1A	M6_1853503_PstIMseI_PA	50.2164	GBS	CTCAGCAGGCGATAGCCGCTGCATCGCAGTATGACCCCCAACTACTATTATGGATATCCGCCAGGCCAGCCGTGGCCATAGACCAACTTAG
959	964	ch1A	M6_3196578_PstIMseI_PA	50.2164	GBS	CCAAACTCATCCTCTTGAATCTATATTCATACTCACAGTTTTGGTTTTGCAGGTCATAGATTTGGGCTTGGAGATGCTCGATCTTCTCATG
960	965	ch1A	M6_859571_PstIMspI_PA	50.2164	GBS	TTCAGTCCACTGATATGGCCTCCTTACACATATACCCATGCATATGTAGTGTAGATCCTTGCTTGCGAGTACTTTGGATGAGTACTGACG
961	966	ch1A	M6_3326398_PstIMspI_PA	50.2164	GBS	ATCCAGAGCCACACTTGTGCCACATCTAACAACAGTACTACCGCCTCCCTCTTGCTCCAGCCCGAGATCGGAAGAGCGGGTCAGCAGGA
962	967	ch1A	Opata_873568_25_PstIMspI_SNP	50.2164	GBS	CTTGTTTACCATAATAATCTTCTC[C/A]GCTGTTTCTCTGATCTTCTTGGTGTGTTGCTCATCACCTAGTTTCTCTGTGGCTTCCTCCACC
963	968	ch1A	M6_1355600_PstIMspI_PA	50.2164	GBS	CCCCCGCGCCCTGGTGCGCGAAGGCACCATCAAAATACATGACCCATCCGTCGGGCGCCTCACTTCCTGGCGAGGTGGACCGAGATCGGA
964	969	ch1A	M6_2673934_PstIMspI_PA	50.2164	GBS	CGAGTCGGACCGCAGGTTGAAGCCGTTGAGGTCGACGGACGCGACGGGCCGAGATCGGAAGAGCGGTTCAGCAGG
965	970	ch1A	M6_1411280_PstIMspI_PA	50.2164	GBS	ATTCCTGATGGAGACCTCGAAGAGACGGGCACGTTTCAAGGGGTCAACCCGGGGAGGAGTTAGCCGAAGGGTAAGGTCACGCTGCCCGTG
966	971	ch1A	M6_533510_PstIMseI_PA	50.2164	GBS	TCAACGCCATCGTAGAAGGGATGACACCAATCACCAACATAGATGATTCAATTCATGGGACCTTTTGGTGCAGTTCGCCTAAAATGAAGCA
967	972	ch1A	M6_3255092_PstIMspI_PA	50.2164	GBS	CCGCGCTCATGGCTATGCATGCATCGGAAGTACAACCTGCACATACAGGTAGAGAGTCGGGCGATCAGCTGGGCCACGCAAAGAACG
968	973	ch1A	Opata_4141069_42_PstIMseI_SNP	50.2164	GBS	GCCACCGTGCTCCGCGGCGGCCTCGCCATCGGCATCTCCCT[C/G]CACCATGCCGCCTGCGATGGCGCCTCCTCCACGCGCTTCTTCCACACCT
969	974	ch1A	Opata_3790408_PstIMspI_PA	50.2164	GBS	TAATCCTGCTGGCTTCCGATGTTCTGCCTTCACTCTCTGACATACATCACATAGTGCTACATACTCAGCAATATCCTTCTTCATACC
970	975	ch1A	M6_1072784_PstIMseI_PA	50.2164	GBS	GATACCTTGCACCCGAATGGATAAGCGGGGTTGCTATCACGGCAAAAGTCGATGTTTATGGTTATGGGATGGTGCTAATGGAAATAATATC
971	976	ch1A	M6_862991_PstIMspI_PA	50.2164	GBS	AGTTTGTACAAAATTATTCCCACAGCCAACGGATTTTCGTAGTCACAAAGGACTAGTTCCGTTTACGGTATTTCGGAAGAAAACACAGCT
972	977	ch1A	M6_1276360_PstIMseI_PA	50.2164	GBS	CTTTTGCGGTGCCCTCTGGGCCCCGTGTCGCCCCGGCTAGAGGTGCAGCACGGCGCGGCGGACCCTTGGCCTGGCGCTCTTCCCGAACTGT
973	978	ch1A	M6_914946_PstIMseI_PA	50.2164	GBS	TTCAAATTCGACCCGCTTCCAGCTGAATCGGCGGGGATTTGTCTTTTT
974	979	ch1A	M6_160090_PstIMseI_PA	50.2164	GBS	GCAGGGGATCGAGGTAGAGGGAAAGGGGAGAGGAGATGCAAGCGGGCATGGCAATGAATGCTTGAGTGTTTGTTTTTACTTGAGGGTCAGG
975	980	ch1A	M6_138129_PstIMseI_PA	50.2164	GBS	CGGCTATCATGCCTTGCTCGGACGTACCGCGTTCGCAAAGTTCAACGCGGTGCCACACTATGCATACCTCAAGCTCAAGATGCCAGGCCCT
976	981	ch1A	M6_1428366_PstIMseI_PA	50.2164	GBS	TAAGGTATTTAGTAGCAAAGTAGTGTGGAAGTAAAGGTAACGGTGGAAAAAGTAACAACGGCAATTTTGTAGTGATTGTAACAGCAGCACG
977	982	ch1A	M6_3407949_PstIMseI_PA	50.2164	GBS	TACAGCAACAACAAGCAAGAGCAACAGTAAGGTATACCTCCCTCTCCCTTCTCCCACACCCTCCTCTGCTCTCTTTCTTCTTTCCTG
978	983	ch1A	M6_1152798_PstIMspI_PA	50.2164	GBS	TACTGATGTGCTGTGACAGTTCACTGCCAGGGATGAGCACTTCAGCCACTGATACGTTGTAGTTTGGAATGAACACCACCTGGAGGAACA
979	984	ch1A	M6_353346_PstIMspI_PA	50.2164	GBS	GAGCAACGCCAGATGTTATGAACGTCTGGCAGAGCAAAGCTGATGACTACTCGATAGTTCAATGGGCCATGCTTTACGG
980	985	ch1A	Opata_315353_PstIMspI_PA	50.2164	GBS	CTTGCTGAACGGCAATGGGATTGGCACGGGGCTCGTCTCCACGAACCACCTCGCGAGCACCGAGATCGGAAGAGCGGGTCAGCAGGGAT
981	986	ch1A	M6_1259893_PstIMspI_PA	50.2164	GBS	CTCCCACTGTAATGTGACCTTGGCGTCGACGGCCTCGGCCAGTTCGTCCATCTCGCCGTCCGAGATCGGAAGAGCGGTTCAGCAGGAATG
982	987	ch1A	Opata_593144_3_PstIMseI_SNP	50.2164	GBS	CC[G/A]TAAAACCAAGGATCCGAAATAGTAATGCAATTACTATACACTAGTGGCTGTGTATATGGGCATTACCATCTATTCTATACCCATTACT
983	988	ch1A	M6_1431969_PstIMseI_PA	50.2164	GBS	TTCAAATTTGACCCGCTTCCACCTGAATCGGCGCAAATTTGTCTTTTTCACCAGAGGTGGATCAAAACTTTTGACACCCAACCATTTTGTC
984	989	ch1A	M6_3360517_PstIMspI_PA	50.2164	GBS	GCTACACGTTACTGAACCCAAGCGATCGATTGATGGCTGTTAACTGAACCCGATCGAGCCATTCCTTCGCT
985	990	ch1A	M6_1195605_PstIMspI_PA	50.2164	GBS	TTCCCTTACTAACTGCTCGTGTTTGGATGCTCTATGGTGGAGACGGTGCTGTGTCAACTGGAACTGGGTTACTATCTGCCGAGATCGGAA
986	991	ch1A	M6_1541724_PstIMspI_PA	50.2164	GBS	GAGATGCTGGCCGTCGGGGTGGGGGCGAAGCTGCTGCTGGGTCTACAGGGGGGCG
987	992	ch1A	Opata_30224_38_PstIMseI_SNP	50.2164	GBS	TGGCGAACCCATGGCCGTCCTGCGACAACTGTGACTC[G/A]TGCACCAAGTCCAACTCTCCGGGGTGCACGCGTTGGAATTACTTAAGATCGGA
988	993	ch1A	M6_1150906_PstIMspI_PA	50.2164	GBS	GCCCTGCTCGCGCACCTCTGGCGGGCAGTGTGCCGCGCCCGAGATCGGAAGAGCGGTTCAGCAGGAATGCCGAGACCGATCTCGTATG
989	994	ch1A	Opata_2718276_PstIMspI_PA	50.2164	GBS	CTCTCCAAACTTCCATTGAGAAGAGTCTTGGTCATCTCATTGATAGCCTAATCAGTCAAACATATTGAACCGTAACGCAGTGAATCT
990	995	ch1A	M6_1834305_PstIMspI_PA	50.2164	GBS	TGAAAACGTTGTTGTACCGATTGCGATGAAGGTTAGCTGTGTGACAATGTTGTTGTGAAAGCGGGCGTGAGCGGGTGAAAA
991	996	ch1A	M6_2308794_PstIMspI_PA	50.2164	GBS	TATTCAAAAAGGGTCTACCAAGGATAATCAGCATACTATCGTCCTCAGGAATATCAAGAATAACAAAGTCTGTTAAAATAGTAACGTTT
992	997	ch1A	M6_3437559_PstIMspI_PA	50.2164	GBS	TCAGACAAGTAGTGTACCAGCACCCGAGTCCTCTCTTGTTGAAAGTCGCAGCTCGAAGAACTGACTGACCGACTGGCAAGAGCCAAAGG
993	998	ch1A	M6_692767_PstIMspI_PA	50.2164	GBS	CAGAAAAATCCATAGCAGCATCCCCCGATTATCCCGAGGCAGATACTCTGCGGTCCGACGAGGAGGCAGGATTTTCTGTGGCTT
994	999	ch1A	M6_991313_PstIMspI_PA	50.2164	GBS	CAGCGACTAAGCATATATGGTGGCTAACATACGCAAATAAGAGCGAGAAGACAGAAAATGGAACGATCGTCAATTAGTAATGATCAAGAA
995	1000	ch1A	M6_238036_PstIMseI_PA	50.2164	GBS	GGTATAAACTTTCGAGAGCCGTGCCCGCGGTTATGTGGCGGATGGGAATTTTTTAAGATCGGAAGAGCGGTTCAGCAGGAATGCCGAGACC
996	1001	ch1A	Opata_19339_18_PstIMseI_SNP	50.2164	GBS	GCTTTGGCGCGCACAAG[G/A]ACACGGCCCTGAGTGCGCGTCACCCGCAACAGCCGAGAACCAATCTATTAAGATCGGAAGAGCGGTTCAGCAG
997	1002	ch1A	M6_2188045_PstIMseI_PA	50.2164	GBS	GCTGTAGCTGCGCCGAAAGGCCGGCCCTTTCGCCGCCCGGCTTGATCGGGCCGGACCGATTACGCGCAGCGACCTGCAACCGGTTTG
998	1003	ch1A	Opata_873568_35_PstIMspI_SNP	50.2164	GBS	CTTGTTTACCATAATAATCTTCTCAGCTGTTTCT[T/C]TGATCTTCTTGGTGTGTTGCTCATCACCTAGTTTCTCTGTGGCTTCCTCCACC
999	1004	ch1A	M6_573237_PstIMspI_PA	50.2164	GBS	TCACAACAAAAATAAAAGGTAAACCCTCCAAGTGTTAGAAGCACTATTGCTGAAATCTGTTGAAACAGAGGTAGTACATCATAGTCAGTT
1000	1005	ch1A	M6_549677_PstIMseI_PA	50.2164	GBS	CACGGCCAGGTTAGGGGGCAAAAGAAAGTATTGAGCGATGATTAGTTCGTTCCTTGCTGTTACAGTGAATTTAAGATCGGAAGAGCGGTTC
1001	1006	ch1A	M6_213194_PstIMspI_PA	50.2164	GBS	TTCAATGAGTTTGAGTCAGATTTGGAGGGTGAGATGAGTGGGAGCAGGGTGGCCTTCCTCCGCCTGAGTGGCCCG
1002	1007	ch1A	Opata_3660532_PstIMspI_PA	50.2164	GBS	TTTTTCTGACCGCGATTTCTGATCCGATGTTCGTTTTAGTTTAACTTTTCGCTCATTTGTCGGAATCAGGCGATTCAAGCGCCTGGA
1003	1008	ch1A	M6_318484_PstIMseI_PA	50.2164	GBS	CTCCACGACCCGGCCCGGGACGCAGGCCCGCGCCAGCACCGCCCGAGCGGGGAGACAAAGGGGCCCCGCCGCCGCCAGCAACAGCAGGGCT
1004	1009	ch1A	M6_386969_PstIMspI_PA	50.2164	GBS	GAGAAGCTACTGCCATGGAGGCCCTGAGGGCGAAACTTGCCTTAGCCAAGGAGCAAACCCGAGATCGGAAGAGCGGTTCAGCAGGAATGC
1005	1010	ch1A	M6_2590223_PstIMluI_PA	50.2164	GBS	CAGCAGAGAGGGAGCTGCACGAGCGCGAACACGAACAGAGGACAACAACCATCCGCTTGTGTGAGAAATCTGAATCAGAGGACAAAATCGA
1006	1011	ch1A	M6_2816999_PstIMseI_PA	50.2164	GBS	TAGAAAATAGAAACAAGGAACAACATGTGAACCTTGGAGGTTGCAAAGCTATGAATGATGAGTACAATGGACAAGAAGGAATTGAACCCGC
1007	1012	ch1A	M6_631596_PstIMspI_PA	50.2164	GBS	ATATTAAGTCTTTCAGGTGTGGTTGAATTGACAACTCAATTGCTAATACTTGAGAATATTCTTTGGCTCCCCTTCTATTGAAT
1008	1013	ch1A	M6_518442_PstIMspI_PA	50.2164	GBS	CAAGACACTAGCATATTTGGTGGCTAACATACGCAAATGAGAGTGAGAAGAGAGGGCAAAGCACGTTCGAGAAATCTATGATCAAGAAG
1009	1014	ch1A	M6_1393312_PstIMspI_PA	50.2164	GBS	TTTTTGACGAAAATGAAAAGTTGCACATCTAGAAAAGCATCTCGCCAATTCAACCATCAAGATGCGCAAAAATTTGACGAAAATGAAATG
1010	1015	ch1A	M6_2193455_PstIMspI_PA	50.2164	GBS	TCCAATATGTTTGCACGCGTGCTTATGATGAGTTGCATCTTGCACGCACGATGGCCGCGTGGAGACATGGAGCCGTCGGGCCATTTG
1011	1016	ch1A	M6_564665_PstIMspI_PA	50.2164	GBS	CAGGGCTGCGGTCAGTATGGTTCTTAGTCCTAAGTGGTTTAGCCAACGCAGGCTCGGGACTTATCTTAACGGTCCGAGATCGGAAGAGCG
1012	1017	ch1A	M6_1412039_PstIMspI_PA	50.2164	GBS	GAGGAGGCCAACAACAAGGAAGAATCACCTGCACCCGCCGCCGCCGCACCTGAAGCTGCACCGAGATCGGAAGAGCGGTTCAGCAGGAAT
1013	1018	ch1A	Opata_343735_PstIMseI_PA	50.2164	GBS	CAAGCGACTAGCATATATGGTGGCTAACATACGCAAATGTGAGCGAGAAGAGAAGGCAAAGCACTTTCGATAAAAGTATGATCAAGAAGTG
1014	1019	ch1A	M6_3507305_PstIMspI_PA	50.2164	GBS	CTTGGAAGGTGCGCTCGAGGGAGCACACCGCATCTCTTTCTTCACATGGGACCGTGATGATTCCGCCGCTTCCCGAGATCGGAAGAG
1015	1020	ch1A	M6_57170_PstIMspI_PA	50.2164	GBS	TGCACCCTAGCGCTAGCTAGCGGCGTGCAGGGCAGGGAAGGCAACGCATCTCTTTCCGCTCAGGCGTCACTCGAT
1016	1021	ch1A	Opata_1706797_PstIMseI_PA	50.2164	GBS	CGGCTCGCGCGTCGAGTTCTCGCACCAGTCCTACTTCAGGAAAGGGGCGGTGGGGGACTGGGCCAACCACATGACGGCGGACATGGC
1017	1022	ch1A	Opata_148884_48_PstIMseI_SNP	50.2164	GBS	AACCCTCCCCATGCTGTCGCTCCCACCCCGCCATGCGACATCATCCT[A/C]GTCGCGTAAAGGCTCTTAAGATCGGAAGAGCGGTTCAGCAGGA
1018	1023	ch1A	M6_1383884_PstIMseI_PA	50.2164	GBS	TAGTAATCTGGGTCAATGTTACTACGACCAACAATCCAAAATGACTAGTGTGTGTTCCTAGGGCCGGAATTTTGAAACCCTGTGAACTTTA
1019	1024	ch1A	M6_2099812_PstIMspI_PA	50.2164	GBS	CTCCCAGTGAGGGACCAGGCATGGCTGGTCCTCCTTGCCAAGCCTAGCGATGCGCACCGGGTGCCCTTGTACCTTCCC
1020	1025	ch1A	Opata_264632_78_PstIMspI_SNP	50.2164	GBS	TTCTTAGCCACGCCACCATCAACGTTCATTTTAACCAATCCTCCTGTAGGTGGAATCCACTTCCGTACTTGCATAGT[C/T]CGCTGCCCTAC
1021	1026	ch1A	Xhor_d2	50.2668	PCR
1022	1027	ch1A	wPt-9757	50.3564	Darts
1023	1028	ch1A	wsnp_Ex_c7442_12743707	50.7812	90K	AGAGCGATGAAGCTCTCTGTATGCCCTCTGATGTTTGTTACAATTAACTGYAAGGTTCCGTCTGAGTCTCCCAAACTTGTACAAGGTTTGAAGCGTCTGG[T/C]GATGTCTGATCCCGTGGTTCTGTGGAGCAAGGTAGAGCCTGGTACTTACACAGTTGCTGGAGTGGGAGAACTTCATCTGRAAATTTGCTTGAAGGATCTA
1024	1029	ch1A	wsnp_Ex_c38203_45790396	50.7812	90K	CTGAGTTGCTAGATGACCACCTGAAGACGGTTCTTGTGAATGTCCGGTTGGTCTACCTTCTAGAGAGAGAAGGTTGGGACTCTACCCCAAACTGGGAAGA[T/C]GTTTTGTCGCTGGGAGAACAGCAGAGGCTTGGGATGGCTCGTTTGTTCTTCCACCATCCAAAATTCGGCATCCTCGACGAGTGCACAAACGCTACGAGTG
1025	1030	ch1A	wsnp_Ex_c7965_13520238	50.7812	90K	GTTATGACTCCTTTATGTACATCTTGGCGGCGTCTTGTTTTAGGTACCGGCAGCACCAAGGAGTTTCTTAGAATCATTGTTGTGCAAAATTGGCCTCGCC[A/G]TTTCCCCAAGGAGTTTCTTAGAATCATTGTTGTGCAAAATTGGCCTCGCC[A/G]TTTCCTCTTCTTTTTTCAATGGAGAAGCCGCTGCAGGTGCTTGTGGATTACGTATGATACTCGCTCCCAGTGCAAGTTGTCTGGAGGTTTTTGAAGTCAA
1026	1031	ch1A	Opata_3991_81_PstIMseI_SNP	50.7812	GBS	GAGTCCTGATGTGGGAGAAGGAATTGACTTCTATATCCACGTAGCCACACCAGTAGTGAAACTAGCACTCGTGAAGGAAA[G/T]AATACTACGG
1027	1032	ch1A	Opata_250621_19_PstIMseI_SNP	50.7812	GBS	TGCACAGCGAAGGAGCGG[A/G]CAGAAAGACCCACCATGTCGGATGTTATTGACTTGCTAGACGGCAAGGAGCTGCTCCGGAAGCCCCCAACTG
1028	1033	ch1A	Opata_186815_67_PstIMseI_SNP	50.7812	GBS	TCAGAGTAGTACCTGCGATGACTTTGATACGTGAACCTGCAAATACCAAGAAAGAGAATTTGATTC[A/C]GATGATGGTTTAGTAAAACTGTCA
1029	1034	ch1A	Opata_54442_39_PstIMseI_SNP	50.7812	GBS	CTGGAAGGGCTATATTTACCTCCAACCCTTTCTGGGCT[A/T]GCTTTAGCAGGGCAGCTAGAAAAAACATCGATGCCTCAGCTTTTCTCTTCTT
1030	1035	ch1A	Opata_1886323_1_PstIMluI_SNP	50.7812	GBS	[G/A]GCGAGCACCGGGCCAACCCCCGTCGAGAGAGGCGGCACGAGCGGCAAGATCCTGGCGACCTCCCTCGGCCCGTCGGCGGCCAGCTCGTCG
1031	1036	ch1A	Opata_3980868_33_PstIMspI_SNP	50.7812	GBS	CTGGGCTTCGATTTCTTGGAGTGTGTTTACCA[G/A]GCGGCGCCAGGTCTTGATATGCTCGAGCCGCTTCTTCATCTTGCCAGCGAACCCTCCA
1032	1037	ch1A	Opata_1829203_74_PstIMseI_SNP	50.7812	GBS	CTCTGCGCGATCGAAAGAAGCAAGTGCACAAAGTGTACCATAGAGAACCACATCTTGTGGAGCCAAGACTTGC[G/A]CATAGTTCCTTCCCAGT
1033	1038	ch1A	Opata_40580_48_PstIMseI_SNP	50.7812	GBS	AGCCTCATGGATTTGCTCTCCAGCGTTTCAGAGGACATGGTGGATCT[T/C]GAGAGCTGCATGGTTTTTGCCACTGGAACAAGGACAACGACAA
1034	1039	ch1A	Opata_250621_87_PstIMseI_SNP	50.7812	GBS	TGCACAGCGAAGGAGCGGGCAGAAAGACCCACCATGTCGGATGTTATTGACTTGCTAGACGGCAAGGAGCTGCTCCGGAAGCCCCC[G/A]ACTG
1035	1040	ch1A	M6_682473_PstIMspI_PA	50.7812	GBS	GCAGAGGGTTTGCGCGGGAGTACGACCGCTTGCCAAACTGCCACTCTCCCTCCGAGAGCTTGCAGTTCAAAATAAAGTTTACCAGTCCAG
1036	1041	ch1A	M6_193051_PstIMspI_PA	50.7812	GBS	TCGGCGGTGGGGTAGGGGAGACTTCGTCGGGCTCGGTGTGCCGCAGCGGACGGACAACAGTTCCTGGCGTTGGGC
1037	1042	ch1A	Opata_216379_45_PstIMseI_SNP	50.7812	GBS	CAGAAATTCTAGAGCATCTATGTATTCATTACAATTGGAATGAT[G/C]AATATCTCGGTACACTCAAGAATGCCATGACGGGTGTGATGCCAAG
1038	1043	ch1A	Opata_984656_15_PstIMseI_SNP	50.7812	GBS	ATACAGAAAGAATT[C/T]CAAGGAAGAGCTGAAACTTCTCCTCTTTAGAACCAAGAGAAAGAAATATATCTCCTTACCGGCCTGGGCCTCGGCC
1039	1044	ch1A	Opata_313592_63_PstIMseI_SNP	50.7812	GBS	AGATGCGATGCATCAGCCAATTGTTGACGCACCTCGCTCCTTCTCCACTGCATCATATCCAT[T/C]GTGCATTGCAGTGTTATCGGACACATCT
1040	1045	ch1A	Opata_3375339_41_PstIMseI_SNP	50.7812	GBS	CTCATCAAGGACGAAGCTCGGCTTTGGGCGCGAGTAGGTG[T/C]GGGTGCTTTTGGCTTGGCCAACATCATTACCGAGTAATCTGCATGTGGTT
1041	1046	ch1A	Opata_250621_6_PstIMseI_SNP	50.7812	GBS	TGCAC[C/A]GCGAAGGAGCGGGCAGAAAGACCCACCATGTCGGATGTTATTGACTTGCTAGACGGCAAGGAGCTGCTCCGGAAGCCCCCAACTG
1042	1047	ch1A	Opata_1183291_87_PstIMseI_SNP	50.7812	GBS	CTCAGGGTGGACACGGTCCAGGCCGGTCCGGTCCCTGACCGAGCCGACGTTTGGACCGGCCGCCGGCGGGCCGGACCGGACCGGAC[C/T]GACC
1043	1048	ch1A	Opata_444265_66_PstIMseI_SNP	50.7812	GBS	GCTTAGCTTGGCGGCGTGGGTAGCTGCCAATCCGCCATGCGAGGTTGTGTGGGCTTTGGTTGTGG[A/G]TCGGAATGGATTATTCTTCGCGTCC
1044	1049	ch1A	Opata_176539_67_PstIMseI_SNP	50.7812	GBS	CTGGACACGGGATACTCACCAGCGCCAAGGTGCGCGAGATAGCTGTTGTCGCTGTTGGGCCGAAGC[C/T]CAATAGAGAAAGGGCACTTAAGAT
1045	1050	ch1A	Opata_54442_67_PstIMseI_SNP	50.7812	GBS	CTGGAAGGGCTATATTTACCTCCAACCCTTTCTGGGCTTGCTTTAGCAGGGCAGCTAGAAAAAACA[A/T]CGATGCCTCAGCTTTTCTCTTCTT
1046	1051	ch1A	Opata_745362_12_PstIMseI_SNP	50.7812	GBS	AATGTGAGCAG[C/A]AGATGTAGATCCGATCAGCTGCTTGATCACCCTGCGCTGTTGCACAATGATCTCCTCTTCTGTTCGAGGACGATGCTGC
1047	1052	ch1A	Opata_54442_34_PstIMseI_SNP	50.7812	GBS	CTGGAAGGGCTATATTTACCTCCAACCCTTTCT[T/G]GGCTTGCTTTAGCAGGGCAGCTAGAAAAAACATCGATGCCTCAGCTTTTCTCTTCTT
1048	1053	ch1A	Opata_1886323_45_PstIMluI_SNP	50.7812	GBS	AGCGAGCACCGGGCCAACCCCCGTCGAGAGAGGCGGCACGAGCG[A/G]CAAGATCCTGGCGACCTCCCTCGGCCCGTCGGCGGCCAGCTCGTCG
1049	1054	ch1A	Opata_268853_75_PstIMseI_SNP	50.7812	GBS	CACTTCCACGACAACGACATCACCATCACAACGCCGGCGTTGAAGGAGCTCCACGTCCGAGGGTGTTGGAGCCT[T/C]CGATTCCTCCCACGCC
1050	1055	ch1A	Opata_268853_40_PstIMseI_SNP	50.7812	GBS	CACTTCCACGACAACGACATCACCATCACAACGCCGGCG[C/T]TGAAGGAGCTCCACGTCCGAGGGTGTTGGAGCCTCCGATTCCTCCCACGCC
1051	1056	ch1A	Opata_740460_29_PstIMseI_SNP	50.7812	GBS	GTCCTCCCTCGCATGCGGTGGCTCTTTG[G/C]CCGGGTTCGCCTGTGCGCTGCCCCTACGGTCGTCAGCACCGGATGCGCGTCAGTCGGGCGGA
1052	1057	ch1A	Opata_740460_15_PstIMseI_SNP	50.7812	GBS	GTCCTCCCTCGCAT[A/G]CGGTGGCTCTTTGCCCGGGTTCGCCTGTGCGCTGCCCCTACGGTCGTCAGCACCGGATGCGCGTCAGTCGGGCGGA
1053	1058	ch1A	M6_1498169_PstIMspI_PA	50.7812	GBS	TAGGGCCTCGATGAGAGCGGCATCCGCGCGCTCCGCGTCGAGCTGAGCCTCTGCCGCCCGGTTCAAGTCGAGGACGTCCG
1054	1059	ch1A	M6_829363_PstIMspI_PA	50.7812	GBS	ATCAAAGTAATTGGCATTAGCAATAGAGATTTGGGATGGATGTTTGCAAATCATGTCAGCATATTCATTTAGAGGACATAAAAAAACGAT
1055	1060	ch1A	Opata_49033_34_PstIMseI_SNP	50.7812	GBS	CGTCTGTCCCTCCAATGCGATACACCGATAGTA[C/T]CTATGAAGAAGAATTTGGGTTAGAAGACTCTGCAAACATACTCTCCGTCAGCATAGT
1056	1061	ch1A	Opata_40580_40_PstIMseI_SNP	50.7812	GBS	AGCCTCATGGATTTGCTCTCCAGCGTTTCAGAGGACATG[C/G]TGGATCTCGAGAGCTGCATGGTTTTTGCCACTGGAACAAGGACAACGACAA
1057	1062	ch1A	M6_411332_PstIMseI_PA	50.7812	GBS	AGGCCGGAGGATAGAGACCTTTTTATAATGGCGTCTACACGGCTGGAGCGTTCGGCTAGGGAGGTTTTCTCCCCCCATGGATGGCGG
1058	1063	ch1A	Opata_186815_11_PstIMseI_SNP	50.7812	GBS	TCAGAGTAGT[T/A]CCTGCGATGACTTTGATACGTGAACCTGCAAATACCAAGAAAGAGAATTTGATTCCGATGATGGTTTAGTAAAACTGTCA
1059	1064	ch1A	Opata_229806_54_PstIMseI_SNP	50.7812	GBS	AGTGCTGCAAATTCTTTCGTCGCACCATCTCTGAGGTAACTGGTTTACGTGCA[C/T]TCAGTAGACTCTCTTGACATGGGATCATGCATAATCA
1060	1065	ch1A	M6_947195_PstIMspI_PA	50.7812	GBS	CAACTCCCTTGCCATGGTGAGCGCTGCCTGCATGTTTTCTTGCTCTTGCCATGAGTGTGGTGCCGTTGCTGCGGCATCACTCGCCGCTCT
1061	1066	ch1A	Opata_581137_56_PstIMseI_SNP	50.7812	GBS	GGGCAAGCCCGTGGCCGTGCTGCGACAAGTGTGGCGTGTGCACCAAGTCCATCCC[A/G]CCGCAGTGCAGGTGCCAGGATGTGTCGCCGACCGG
1062	1067	ch1A	Opata_444265_68_PstIMseI_SNP	50.7812	GBS	GCTTAGCTTGGCGGCGTGGGTAGCTGCCAATCCGCCATGCGAGGTTGTGTGGGCTTTGGTTGTGGGT[T/C]GGAATGGATTATTCTTCGCGTCC
1063	1068	ch1A	wsnp_Ex_c1137_2182795	50.7812	90K	AATGATGCGTGTGGATAAAGAAGTTCGCCGGTTTTCAACATGTGGTTGGAGAGACAGTAACACAGTTGCTACAGAAGTGGAATTTCCACGACTCCGGACC[A/G]TCATCTCGCTTGGGGCAACTTCATCCTCCACCAGCATGATTTCCTCAGTTTTGTCTGGATCCAGCTACCTTACTGTTCTCGAGCTTCAAGACTCTGCAAT
1064	1069	ch1A	wsnp_Ex_c4876_8692849	50.7812	90K	ATCTCCGGAGCGAGCTGCGGGGGAATAACCATGTMCAGGCTATACTTAATCTGAGCTACCATGACTTGCCTGGTGATCTCAGGAACTGCTTCCTGTACTG[T/C]AGCTTGTTCCGTGAAGACTATGAAATGTCACGGGAGAACCTTGTGCGRTTGTGGGTTGCTGAAGGTTTTGCAAAGAAGAAAGATAACAGCACGCCGGAGG
1065	1070	ch1A	wsnp_Ra_c5485_9703900	50.7812	90K	TAGGAAATTCTTACATGGATTTACTTGGTCCTCAGAAGGGTTGCCTTAGCCCACTGCTTCAGTCACAGAAGAACTATGGCTGCTATGGAAATCTTGGATT[T/C]GGCCTGCTTCAGTCACAGAAGAACTATGGCTGCTATGGAAATCTTGGATT[T/C]GGCCTTGGTTATGGCGGTAGCCCTTTGACAAGTCCTGTTCTGCCCTCCTCACCTGTTGCATCTGGTAGTCCACTCAGGCACGGTGAGCGTAGCATGCGCT
1066	1071	ch1A	wsnp_Ex_c19717_28713417	50.7812	90K	AGAAGTGCTTAGCTTTTGGTAACCCTGTAGAGCGGCAGATCTTGATTGGTGAAATGCTTGAGTCTACTACTGAAAGTGAACCTCTTGAGGTAATGATGAA[A/G]GATCAGCTTGAGTCTACTACTGAAAGTGAACCTCTTGAGGTAATGATGAA[A/G]GATCAGTTTGCAAACTATGTGGTGCAGAAGGTGCTGGAGACTTGTGATGATCAGCAGAGAGAGATGATCCTCACAAGGATCAAAGCTCACCTGAACACAC
1067	1072	ch1A	wsnp_Ex_c7252_12453079	50.7812	90K	TGGATTTACTTGGTCCYCAGAAGGGTTGCCTTAGCCCACTGCTTCAGTCACAGAAGAACTATGGCTGCTRTGGAAATCTTGGATTTGGCCTTGGTTATGG[A/C]GGTAGGAACTATGGCTGCTRTGGAAATCTTGGATTTGGCCTTGGTTATGG[A/C]GGTAGCCCTTTGACGAGTCCTGTTCTGCCCTCTTCACCTGTTGCATCTGGTAGCCCACTTAGGCACGGTGAACGCAGCATGCGCTTTGCATCAGGCATGA
1068	1073	ch1A	BS00081680_51	50.916	90K	CCAGTGTTCAAGAGCGACGACGTCGACAAGTTCTACGTCGCCGAGGACCC[T/C]GGCGCGGAGGAGGTGATTGTAGCGACCAAGCGGCAGTCGAGGAGGACCACGGCGCGGAGGAGGTGATTGTAGCGACCAAGCGGCAGTCGAGGAGGACCAC
1069	1074	ch1A	RAC875_c23587_271	50.916	90K	ACAATCACCTCCTCCGCGCCGGGGTCCTCGGCGACGTAGAACTTGTCGAC[A/G]TCGTCGCTCTTGAACACTGGGTGCAGGTACGAGTCCGCCAGGTACGACTTTCGTCGCTCTTGAACACTGGGTGCAGGTACGAGTCCGCCAGGTACGACTT
1070	1075	ch1A	BS00081682_51	50.916	90K	CGGAGGAGGTGATTGTAGCGACCAAGCGGCAGTCGAGGAGGACCACGCCC[A/G]TGCAGAGCAAGTACGACGGCTCCGACAGGCTCTCCGTGCCGGACTCCATATGCAGAGCAAGTACGACGGCTCCGACAGGCTCTCCGTGCCGGACTCCATA
1071	1076	ch1A	RFL_Contig1338_2646	50.916	90K	GGGGGGAATGGAATTCTGCTTGATGAGATGTCACACGGCTGGGGATGTTG[A/G]TTGCACTTGCAAACTTGCAATGCACACGGCACACCAGTACACCTGTTTTTTTGCACTTGCAAACTTGCAATGCACACGGCACACCAGTACACCTGTTTTT
1072	1077	ch1A	BS00079071_51	51.0419	90K	CTCCCCAGCCGCCGCAGATCCTGTCCCCCGTCGTTTCCCGTCTAGCTGGG[T/C]TGACTTCCGCGCAGCAAATTTGGAGGTCGGCGTATCATCAATTTCCTCATTGACTTCCGCGCAGCAAATTTGGAGGTCGGCGTATCATCAATTTCCTCAT
1073	1078	ch1A	BS00083459_51	51.0419	90K	TCCTTACAAGGATAGCTTTGCTTTGCTTTAGTTGAGGGCCATCGTTGCTC[T/C]TCTGTTTTGCATGTTGTTACATGGGAGGGCTAGCCCATGACATGCTGGTGTCTGTTTTGCATGTTGTTACATGGGAGGGCTAGCCCATGACATGCTGGTG
1074	1079	ch1A	Excalibur_c45969_370	51.0419	90K	GGATCTCTTGGGAGAACGCTGGGTGCCTCCTGTACATCTCCGCGAATTTG[T/C]GTCATACATGCCCAGCCAACTCTCCGCACTGCAAGGGTGGATAAAGAAAGGTCATACATGCCCAGCCAACTCTCCGCACTGCAAGGGTGGATAAAGAAAG
1075	1080	ch1A	BobWhite_c1265_247	51.0419	90K	AAATGGTACCTCAAGGGAATGCGGGACAGCCCCTCCTCCGCCGGCGCCGC[T/C]GTGACCAAGTATGTCAACCTGAACGTGCGGTCGTACTTGAAGTTCTTGAGGTGACCAAGTATGTCAACCTGAACGTGCGGTCGTACTTGAAGTTCTTGAG
1076	1081	ch1A	Xwmc33	51.1637	PCR
1077	1082	ch1A	BS00067961_51	51.4014	90K	GTGTGTGCATTGATACATACTCTATAATTCTTGGTGGACTTTGTAGAAAT[A/G]GCTGCAGTAGCGAAGCGATCACCCTTTTCCGGAAATTAAGCGCAATGAATGCTGCAGTAGCGAAGCGATCACCCTTTTCCGGAAATTAAGCGCAATGAAT
1078	1083	ch1A	BobWhite_c1764_139	51.4014	90K	gtgaacctcttctttatcactgatggcatggaactgttgcatacgaagga[A/G]AGGCAAGAAGAGATTTGCTCGATGCTGATTGCTACCTTAGGTCCTTCCCTAGGCAAGAAGAGATTTGCTCGATGCTGATTGCTACCTTAGGTCCTTCCCT
1079	1084	ch1A	BS00077492_51	51.4014	90K	CGTGTCCTCCCTCTACCTCTTGAATACCACCTCATGTTGTTGATGCCGCC[A/C]TCCATCGGCACCGGAGAGCATCAGCACCTGATGGTGCCATTGCTGGCTCCTCCATCGGCACCGGAGAGCATCAGCACCTGATGGTGCCATTGCTGGCTCC
1080	1085	ch1A	BS00082266_51	51.4014	90K	AACAACCATTCCCTCTGCTGGCAAACCAACCTCAGCAACCTTATCCACAA[T/C]AGCAACCATCAGGAGTAATGGTATAGGCATCGGGGGCCAAGGAAATGAAGAGCAACCATCAGGAGTAATGGTATAGGCATCGGGGGCCAAGGAAATGAAG
1081	1086	ch1A	BS00100287_51	51.4014	90K	CGGAAACTACTTTTTGAAGATAGTAGTCTTGTTGCTCTGTAGTGCATATT[T/C]CCATTGTCCATTGATCAAACCAAGCATTTTGTAAAGCAGTCCATTCTTTCCCATTGTCCATTGATCAAACCAAGCATTTTGTAAAGCAGTCCATTCTTTC
1082	1087	ch1A	Excalibur_c105151_200	51.4014	90K	TCGCACCAGGTGCAACTCAAGAAGAGGAAGAAAGAACAGAAACGCGAAGG[A/G]CAAGGACCAACCAAACGGAGAAAATTCCCCACCAAGAAGTGAATCCCCATCAAGGACCAACCAAACGGAGAAAATTCCCCACCAAGAAGTGAATCCCCAT
1083	1088	ch1A	Excalibur_c16353_264	51.4014	90K	CTTTGGGGTGTAATCATATCAGTTGTATCTTGGTTCACCTTGATTTGGTA[T/C]TTGACAGTTGAGACACACTTCATTATCAGTCTGATCCAATTCCTATCAAATTGACAGTTGAGACACACTTCATTATCAGTCTGATCCAATTCCTATCAAA
1084	1089	ch1A	GENE-0211_139	51.4014	90K	ATTACGGCCTCTTAGTTCTCAACAATACAACCCCATGCAAAATTCAGGTT[T/G]TGRGAGAAAAATAGTACCTRRAGGACTGTARATATGRGAGAAAAATAGTACCTRRAGGACTGTARATA
1085	1090	ch1A	IAAV5327	51.4014	90K	CACTAGCCTTCATTTCTTGATTCCCACTCACCATTTACAACACAGCTCCCAGGAAGATATTT[T/C]TGAGGCATCCAAAGGACATGTTTTGTCTTGTGTCCTGTGCTCAGATATTT[T/C]TGAGGCATCCAAAGGACATGTTTTGTCTTGTGTCCTGTGCTCATTTGCTGACCATAGATTCACTTTG
1086	1091	ch1A	BobWhite_c46501_92	51.4014	90K	GATAAGTGGTGATGGAGAACTACAGAAAGCTTCGTCTATGATGCAGGATC[T/C]CAAAGTGAATCTATGGTCAGCAAATGAGCACATGACACAAGACAAAACATCAAAGTGAATCTATGGTCAGCAAATGAGCACATGACACAAGACAAAACAT
1087	1092	ch1A	Kukri_c11891_1015	51.4014	90K	TGTAACCTGAATCCAGCATATTTCCTGAACCCTGTCTAGTGAATTCAGTG[A/C]GTGAACTAGAGCCCAGTTAACAAAATGCCACTTCAAGGACTGCAGCACGAGTGAACTAGAGCCCAGTTAACAAAATGCCACTTCAAGGACTGCAGCACGA
1088	1093	ch1A	Kukri_rep_c108031_378	51.4014	90K	GAAGGACAAGGACCAACCAAACGGAGAAAATTCCCCACCAAGAAGTGAAT[T/C]CCCATATGGCAATAGAAGATCGTCACACAGTGAGACAGGACCTGATGGATCCCATATGGCAATAGAAGATCGTCACACAGTGAGACAGGACCTGATGGAT
1089	1094	ch1A	RAC875_c108229_54	51.4014	90K	GCCACAACAAATAAGCTTGCCAGGGATGCCTTCTGTTCCTGGCTTCGCGC[T/C]TACACCGCCCACCGAGGGGAGCTGAAGAAGATTTTCATGGTGAAGAAGCTTACACCGCCCACCGAGGGGAGCTGAAGAAGATTTTCATGGTGAAGAAGCT
1090	1095	ch1A	RAC875_c29598_147	51.4014	90K	ACACGGTTCCTATTAGTTAGGCTGTTTGACAAGGGAAATTCTTTGCTGTC[A/G]tccaggaggaatcggtagacctcccattggcgctccgacgctgcctgtcttccaggaggaatcggtagacctcccattggcgctccgacgctgcctgtct
1091	1096	ch1A	RAC875_c59712_105	51.4014	90K	CTGAAGCCTGCGCTGCGGCGCATATACATGACACGCGCCTCTACCTACAC[A/G]AGTGCAGTGAAGAACTATGTGGAGACCTACCAGGAAGGGCTGAAGGATGTAGTGCAGTGAAGAACTATGTGGAGACCTACCAGGAAGGGCTGAAGGATGT
1092	1097	ch1A	RAC875_c64371_209	51.4014	90K	GTTCAAGGCGTTTGATCTGGCTTCAAAACCTGAAGGTGAAGGAACACCGA[T/C]GACAGATTTTAAGTCTGTTTTTGCACAAATTGCTACTCGCTTCTAAGAGGGACAGATTTTAAGTCTGTTTTTGCACAAATTGCTACTCGCTTCTAAGAGG
1093	1098	ch1A	RFL_Contig1118_65	51.4014	90K	ATGGAGATTGAGAGGTCATCGTGGAGCGAGGACGGCAACCTGGTTCAGGA[T/C]GCGGTCGACTACCGGGGTTGCCCGGCCAACAGGTCCAACACCGGCAGCTGGCGGTCGACTACCGGGGTTGCCCGGCCAACAGGTCCAACACCGGCAGCTG
1094	1099	ch1A	Tdurum_contig11756_1415	51.4014	90K	tcaacacaaagaatttggagcagtgtgtgtgcaggactcagggtattgtc[A/G]AAGTTGATGGTGGCCTTCTGCACCTTTTTCATCTCTGCACAAAGAGGCCCAAGTTGATGGTGGCCTTCTGCACCTTTTTCATCTCTGCACAAAGAGGCCC
1095	1100	ch1A	Tdurum_contig11756_264	51.4014	90K	aatctattggcaaagcagtaatcatacaagaaggcaggaagggagcaggc[A/G]GGTGAGGCAGGCAGATAGCACATTCTACATTAATCTACAACAAACTGATGGGTGAGGCAGGCAGATAGCACATTCTACATTAATCTACAACAAACTGATG
1096	1101	ch1A	Tdurum_contig15335_452	51.4014	90K	GGCGTAGCGCCGGAACAGCGAGCTCTCCGACGGCAGGATCTTGTAGGGGA[T/C]gtagcgcaggccgagccgccgcgccggctcgccgtagtagttctcggcgggtagcgcaggccgagccgccgcgccggctcgccgtagtagttctcggcgg
1097	1102	ch1A	BS00022443_51	51.4014	90K	AGCAGCAGCAGCAACAGATCCAATGCTTTGAGAGAGGAGTAGTGAGGGTG[T/G]GGACTATGAAAGATGAGTAGCGAGGTTGCGGTGTTGATGTGAAGTAAATTGGACTATGAAAGATGAGTAGCGAGGTTGCGGTGTTGATGTGAAGTAAATT
1098	1103	ch1A	Tdurum_contig50845_215	51.4014	90K	ggaatatgcactacggagcaacaagactactatcttcagaaagtagtttc[A/C]GGCTTTCAGCCAATAAGAACGCACTAGATGTGGATCTCTTCAACAGCTATGGCTTTCAGCCAATAAGAACGCACTAGATGTGGATCTCTTCAACAGCTAT
1099	1104	ch1A	Tdurum_contig50845_82	51.4014	90K	TGAGCAAATATTTGACAAGCAAACCACTATAATATTCGCCAATAATTTTA[T/C]catctgttcatgtgcagagtttggatatctcgggaaagaatggactgcttcatctgttcatgtgcagagtttggatatctcgggaaagaatggactgctt
1100	1105	ch1A	Tdurum_contig52332_94	51.4014	90K	CTGATATGCTAAGATGTTCTATCAAAATTACACTGGGATTCAGAAACAAC[A/G]ttactgcctgaaccgatttgatacaatgctgttctagggctctttgataattactgcctgaaccgatttgatacaatgctgttctagggctctttgataa
1101	1106	ch1A	BS00022738_51	51.4014	90K	TCTTCATGTCATTCGACAGCGCTGTGGACGTGTGACCAATTTCCCAAGAT[A/C]AGTGGTGATGGAGAACTACAGAAAGCTTCGTCTATGATGCAGGATCTCAAAGTGGTGATGGAGAACTACAGAAAGCTTCGTCTATGATGCAGGATCTCAA
1102	1107	ch1A	BS00022977_51	51.4014	90K	ATAGCTGTTGAAGAGATCCACATCTAGTGCGTTCTTATTGGCTGAAAGCC[T/G]GAAACTACTTTTTGAAGATAGTAGTCTTGTTGCTCTGTAGTGCATATTTCGAAACTACTTTTTGAAGATAGTAGTCTTGTTGCTCTGTAGTGCATATTTC
1103	1108	ch1A	Tdurum_contig83113_134	51.4014	90K	AGCGTTCCTAATAAACAATTTTTTATACGTCTAGCCTAGAACTAATCGCC[T/C]ggataactgcggtaatctggactcattctctgtcacaattaccatgtccgggataactgcggtaatctggactcattctctgtcacaattaccatgtccg
1104	1109	ch1A	tplb0036l23_243	51.4014	90K	GCCGTGAACCTGGTGACCTACCTCACGGACACCATGCACCTGCCCAGCGC[T/C]GCGTCCGCCAACGTCGTCACCGACTTCATGGGCACCTCCTTCCTCCTCTGGCGTCCGCCAACGTCGTCACCGACTTCATGGGCACCTCCTTCCTCCTCTG
1105	1110	ch1A	BS00101392_51	51.4014	90K	cttgaggtccatttagccggctggtccatcaacgatgagctccacagatg[T/C]CCCAGCTAGCACCGACAGCCTCGCCGGTGAGTCATGGCAGAAGTCATGGCCCCAGCTAGCACCGACAGCCTCGCCGGTGAGTCATGGCAGAAGTCATGGC
1106	1111	ch1A	Kukri_c2121_1334	51.4014	90K	aagcaaccaacagagcacgcctggaatcaggtgtacaaccatctccggag[T/C]GAGCTGCGGGGGAATAACCATGTACAGGCTATACTTAATCTGAGCTACCAGAGCTGCGGGGGAATAACCATGTACAGGCTATACTTAATCTGAGCTACCA
1107	1112	ch1A	Kukri_c35451_857	51.4014	90K	AAAGAACATTGGTGGTGAACTCATAAAACCGAATGCGACCCGGTTTGGAA[T/C]GGTGTTCATGTTCTTGGAGAGTTTCCATTGTAAGAAAGATGAGTTTTGGAGGTGTTCATGTTCTTGGAGAGTTTCCATTGTAAGAAAGATGAGTTTTGGA
1108	1113	ch1A	Tdurum_contig42479_3800	51.4014	90K	tgccccgtagtgggtgctcgagagcagcactcagcagcgggtttcctatt[A/G]GTGCCCAAACTTGCTATCTTCATTTCCATTCCCTCTATTGTTGTATTGTAGTGCCCAAACTTGCTATCTTCATTTCCATTCCCTCTATTGTTGTATTGTA
1109	1114	ch1A	IAAV4132	51.4014	90K	CATTGAAGTGTTGAGGGGGATCTTGGTCTCTTTGAACATTATTGCACAAGA[A/G]CTTGGCAACCTCGCAAGGCTGAGGGAACTTCAGATTCGCTTCAGATTCGCTTCA]CTTGGCAACCTCGCAAGGCTGAGGGAACTTCAGATTCGCTTCAGATTCGCTTCAGAGTTAGCTTCGTATGAAGGTTTCGTGAAGTCTCTGTGCAAC
1110	1115	ch1A	Kukri_c37592_531	51.4014	90K	AGGGAAGATGGAGTGTCTCCAGACAGGCCATTTAGCAAGGGTCTAATAAG[T/C]ATTGATGGCCGAGTACTGTCTAGAGAGGAAGATGTCGTGGTTAGAAGGGAATTGATGGCCGAGTACTGTCTAGAGAGGAAGATGTCGTGGTTAGAAGGGA
1111	1116	ch1A	Kukri_c41943_535	51.4014	90K	AATATAACTTAGTGCACCACATTATTACATCACGATTAACATAGTTCACT[A/G]CATCATTGCATCACTTCATTACATCAGAACTAAGTTTACCAAGTGACAGGCATCATTGCATCACTTCATTACATCAGAACTAAGTTTACCAAGTGACAGG
1112	1117	ch1A	tplb0043h23_1346	51.4014	90K	GAGATGATGATCTGCCACCTCCCCTCTCCGTTAGAAGCACAGAAATATCG[T/C]GTGGAGAACCTGTATGAGGGCCCCCTTGATGATAAATACGCAGAAGCTATGTGGAGAACCTGTATGAGGGCCCCCTTGATGATAAATACGCAGAAGCTAT
1113	1118	ch1A	IACX11001	51.4014	90K	GGTGCTCTCTGCAGGGTGCTTCTGTCAGTTGAAGACGCTTGTCTTGAGGCGCATGCCTAATGTCAAGCAACTGGAGATTGAGGAGGGTGCCATTCCGTGC[A/G]TTGATCCTAATGTCAAGCAACTGGAGATTGAGGAGGGTGCCATTCCGTGC[A/G]TTGATGGTATCTACATCGTGTCGCTCTCAGAGCTCGGTATGGTCCCTCGTGGCATCGAGTCGCTTGGGTCCCTGAAGAAGCTCTGGATGCTAGACCTGCA
1114	1119	ch1A	Kukri_rep_c113971_162	51.4014	90K	GGGAAGAGGGATAAGGAGCTCATGAGTTTGCTCTCCTTGGAGGGCGATGA[T/C]GCCTCTACCAAGAAACTGAAGAAGGTCTCCATTGTTGGATTTGGAGGGTTGCCTCTACCAAGAAACTGAAGAAGGTCTCCATTGTTGGATTTGGAGGGTT
1115	1120	ch1A	RFL_Contig1338_2574	51.4014	90K	CCTGGCTGGCCAGCCATGGGAGGAGTGCTATTGGTTCTTTAGGCTGTTAG[T/C]GTGTACAGAGAGAGACAGAGAGGGGGGAATGGAATTCTGCTTGATGAGATGTGTACAGAGAGAGACAGAGAGGGGGGAATGGAATTCTGCTTGATGAGAT
1116	1121	ch1A	RFL_Contig1703_695	51.4014	90K	CTCTTCTCGGGGCTGGGCGGGAGCGTGCTCTCGGTGCTCTTCATCAGGAA[T/C]GGCGTCTCCGTCGGCGCCTCCGGCGCGCTCTTCGGCCTCCTCGGGGCCATGGCGTCTCCGTCGGCGCCTCCGGCGCGCTCTTCGGCCTCCTCGGGGCCAT
1117	1122	ch1A	Kukri_c2121_2345	51.4014	90K	ACCCTCTCAGATATGCCTCTGCTTTCCAGCTTACTTCTCTGTGCATGTGA[T/C]GAGAAGGAGACACTTACGTTCCAAGCACTCAAGCCAATTTCCAAGAGGCTGAGAAGGAGACACTTACGTTCCAAGCACTCAAGCCAATTTCCAAGAGGCT
1118	1123	ch1A	P34/M5912	51.49	PCR
1119	1124	ch1A	wsnp_Ku_c5756_10191339	51.5578	90K	AGAAATGCATAGAGTGCATCCCTCAGGACGTTATCCAGTTCATTGTCTCAACTTTCTATGGTCAAGTTGTGCTGCTATCCACTCATCCATATGGTTGTCG[A/G]GTTATCTATGGTCAAGTTGTGCTGCTATCCACTCATCCATATGGTTGTCG[A/G]GTTATACAGAGGGTGCTGGAGCACTGTGATGATCCCACRACACAGCAGATAATGATGGATGAGATTCTCCAGTCTGTTTGCTTGCTGGCTCAAGATCAAT
1120	1125	ch1A	wsnp_Ex_c7965_13519586	51.5578	90K	CTACGGAGATGGTTGTACAGCTGGATCTCACGGACCAAGATGTCACTGCGATTGCAGAAATGATAGATGCTGAAATACAGGCACATATTCCTGAATGGGC[A/G]TTTGAAGAAATGATAGATGCTGAAATACAGGCACATATTCCTGAATGGGC[A/G]TTTGATGAATCAGTTGACAACCAAGGGGATGAAGGAGCTCATTCTGAGACTGATAATTCAGAATCCGATAACGGTGAGACTTCTGAGCTTCGTAACGAGG
1121	1126	ch1A	wsnp_JD_c2805_3748370	51.5578	90K	TAGCAGCAGCAGCATCTTCTGTGTGGCGTAAGTAAGTGAGAGCCGATAAAACTCTAGCTGGCGGCGTCAATCAGTGCTGGATCTCGCACAGCTCCCAGTT[T/C]CCCTCAGCTGGCGGCGTCAATCAGTGCTGGATCTCGCACAGCTCCCAGTT[T/C]CCCTCGCCGTCGATGAGCTTCAACTCCACGGAGTGGAAGGGTATAAGAGCAGGCCTTTGTGATGAAGTGATCACAGTTATGCCCATGTTTGTTGCTAGCC
1122	1127	ch1A	M6_235120_PstIMseI_PA	51.5578	GBS	CAGCTAGCGGATGATCCAGCATTGGATACCACCGCCCCATCCATGCTGAGAAGCAGCGTGGGTTCCGCCCCTTTGACGCAATGCTGGATAG
1123	1128	ch1A	Opata_208651_79_PstIMseI_SNP	51.5578	GBS	TTCAAATTTGACCCGCTTCCTACTGAATCGACGGAAATTTGTCTTTTTCACGAGAGGAGGATCAAAACTTTTTACACC[A/C]AACCATTTCGTC
1124	1129	ch1A	M6_1530939_PstIMseI_PA	51.5578	GBS	TTCCTCTGCCATCTCCGACTAATCCCGGCAATGAGACACGTGGAGAAGCCTCGACATCCACCAGGCACGCCCGTTTAGACATAAACAAGGT
1125	1130	ch1A	M6_2404497_PstIMseI_PA	51.5578	GBS	CCACCCTCCACCGGAGCCGCCCCATTGCCGCCCGGCCCCTGCCCCCCCTGTGCCTGACCGTGGCCGCCGGCCCTCCTCTGCGAGGTCGTGC
1126	1131	ch1A	M6_1303230_PstIMseI_PA	51.5578	GBS	CTTGGAGGCGAGCTATCTCAGCCCCTCCTCTTATACTGTTCCGCCTCCTCTCTGGTTATAAAATATCTCCCTTCTGCCTGAAAGTCAAAGA
1127	1132	ch1A	M6_3533504_PstIMspI_PA	51.5578	GBS	CCCGTATAGCAGAGTCAATTTAGCCTTCCCAGTCAGAGGCTAGCAGAGGCTTGATGCAGATCAGAGATTT
1128	1133	ch1A	M6_2434057_PstIMspI_PA	51.5578	GBS	CTGATCATAAGGCACCTGAAGGTGGTCGAACGTCTCGATGGAAAGAACATTGAGCCCCGCACCACCATCGATGAGGGTCTTAGTGACGA
1129	1134	ch1A	M6_3442215_PstIMspI_PA	51.5578	GBS	CTGGCAAGGATGTGCGCGCTTGTCCTGTCCACACGTAGTACCTGCCATCGGTCGATCGATCCACTTCCTCTCC
1130	1135	ch1A	M6_513028_PstIMspI_PA	51.5578	GBS	TAGAACCAGCATGAGCGACGGCACTGCCACCTACTCGGAGTTCGAGTCCACGTCCTCGACTTCGTCCTCGTCCCTCTTCCTCTTCATCTT
1131	1136	ch1A	XksuE18	52.1668	RFLP
1132	1137	ch1A	Excalibur_c20777_315	52.3406	90K	CAGCTGATGCACAAGAATTTTCAGAACTCCGTCACATTCATATGGCAAAA[T/C]GCACAAGGTCTGAAAGTTCGTGCATGAATGGAGGTGATGCTAACGAAGGTGCACAAGGTCTGAAAGTTCGTGCATGAATGGAGGTGATGCTAACGAAGGT
1133	1138	ch1A	sec11	52.5531	PCR
1134	1139	ch1A	Excalibur_c20777_428	52.6372	90K	TTAATGAACGATGTATTCTCACCTGATAGAAGTCACCATGAGTTATCCGC[A/G]ccacctccaaagaggttgaaaggcagacctcaagagagaaggcgccttatccacctccaaagaggttgaaaggcagacctcaagagagaaggcgccttat
1135	1140	ch1A	Sec-11	52.9578	PCR
1136	1141	ch1A	Xwmc104	53.0668	PCR
1137	1142	ch1A	P40/M60	53.0668	PCR
1138	1143	ch1A	P42/M50	53.0668	PCR
1139	1144	ch1A	Xwmc329	53.0668	PCR
1140	1145	ch1A	wPt-3560	53.0678	Darts	ccttganggatccagnncagggagcataaantgggattntntgantnttnntngtgctcacctnggtcntnttgatcacccgtgccnccntcacagatattgntgntgAgAAGGCCCGCCTcnGGgCCnGACAGTTTCaTnGNCcnnnccTTCAAACGTTGcTGGCACaCAATTAGGATGGATTTACAGAATGCCCTCAGTCAGCTATcTGCTcTGAACGCTACAACCTGGAACATGCTCAACACCGCCATCACTGCGCTTGTGCCAAAGAAAGACAATGCCCATTAGCCTTACTCACGGTGTTGACAAGATCCTcGGAAAATTCCTTGCTAACCATATTGCCCCTGAAATACAGAACAACATCTCCATCAGTTTTTTTTTGCGGGTGTATTTAAGATA…
1141	1146	ch1A	sec-1	53.0695	PCR
1142	1147	ch1A	BobWhite_c18861_438	53.1899	90K	CCAGTAACCGGCCATGCTACAACCGATGGCCGGATTTGTTACAAGGGAGG[T/C]GACGGTGATTTGTGGCGGCGACGTCGGTGCTGCGATTTTGCTGCAGCCGGGACGGTGATTTGTGGCGGCGACGTCGGTGCTGCGATTTTGCTGCAGCCGG
1143	1148	ch1A	P34/M49162	53.4197	PCR
1144	1149	ch1A	Sec-1	53.4197	PCR
1145	1150	ch1A	BS00110358_51	53.4461	90K	TCGGTGGGCTCAGCCGGCGCATGACACGGACACTCGGACAAGGTCGAGCC[A/G]GCGGCTAGGCTTAGCCATAAGGAGTACTGTGGAGGTCATGGGCGGCAAGGGCGGCTAGGCTTAGCCATAAGGAGTACTGTGGAGGTCATGGGCGGCAAGG
1146	1151	ch1A	Tdurum_contig44731_2508	53.4461	90K	ATGGCGCTACTCGTTGACCCGGTTGGCGTAAACATCACAGCAATGATATT[A/G]TTTGTTAGTGATGCCATTTTGTTGGCATGTTATGGCCTCAACTAGTACTATTTGTTAGTGATGCCATTTTGTTGGCATGTTATGGCCTCAACTAGTACTA
1147	1152	ch1A	BS00029416_51	53.4461	90K	CAGAGGACCTGCTTGATGAGTTTGATTATGATGTACTCAAGTTGAAGATT[A/G]AATGCAGCAAGAATTTGAAGCCAGGTCATTATAATGACACCTTTCTGGAAAATGCAGCAAGAATTTGAAGCCAGGTCATTATAATGACACCTTTCTGGAA
1148	1153	ch1A	BobWhite_c1890_712	53.7247	90K	ccatcagatccagctgtggcaaacgtgtgatgaacagggtgaaagttgag[T/C]GAATTGACAGAGAAGATATCATTTCCTTCCCTGTGACATTTGAATGTGAAGAATTGACAGAGAAGATATCATTTCCTTCCCTGTGACATTTGAATGTGAA
1149	1154	ch1A	IACX5892	53.7247	90K	TCGACGGCGGTCGCGATGGCGCCTCCGGTGATGGCGTCCTGGGCGATCTTG[T/C]TCCCTTTGTTGTTGGTAGCAGCAGAGACCAGGGCACCGGTTGCAATGCC]TCCCTTTGTTGTTGGTAGCAGCAGAGACCAGGGCACCGGTTGCAATGCC
1150	1155	ch1A	RAC875_c2122_159	53.7247	90K	CTGTGGAGATAGATGGATGTCTTTGCATTTGCAGGATTATGGTTCTCAGC[A/G]ccacggctccagtcatagcagaccccataagcaaatattgagccatcattccacggctccagtcatagcagaccccataagcaaatattgagccatcatt
1151	1156	ch1A	BS00003802_51	53.7247	90K	ATCCACCCTCTGTGTTAATAATTGGAGCCGTTTCCTCCAATGTTCTTCCA[T/C]TTTTTGTTGCCTGCCTCCTCATGTCCATGTTCTGAACAATTTATTTTTCTTTTTTGTTGCCTGCCTCCTCATGTCCATGTTCTGAACAATTTATTTTTCT
1152	1157	ch1A	BS00003761_51	53.7247	90K	AGGCATTGCAACCGGCGCCCTGGTCTCTGCTGCTACCAACAACAAAGGGA[A/G]CAAGATCGCCCAGGACGCCATCACCGGAGGCGCCATCGCGACCGCCGTCGCAAGATCGCCCAGGACGCCATCACCGGAGGCGCCATCGCGACCGCCGTCG
1153	1158	ch1A	RAC875_c54245_88	53.7247	90K	GGGCTTACCTCACTATCAGTGATGACTACCCCGGCGGTTCCGACATCGAG[A/G]TCGACATGTACGATGATCTGCTGGACGTGGTCACCGACGACGAGGATGCTTCGACATGTACGATGATCTGCTGGACGTGGTCACCGACGACGAGGATGCT
1154	1159	ch1A	Tdurum_contig29484_628	53.7247	90K	gaaaaccaagaatcgcaacggggcggaagtgatggtggcatcctgcctgc[T/C]GAAAAGTCGATAGTTGTGCAAGAGATGATGTATATTCAAGGGCCTTGTTTGAAAAGTCGATAGTTGTGCAAGAGATGATGTATATTCAAGGGCCTTGTTT
1155	1160	ch1A	Tdurum_contig61492_458	53.7247	90K	AGCATCCTCGTCGTCGGTGACCACGTCCAGCAGATCATCGTACATGTCGA[T/C]CTCGATGTCGGAACCGCCGGGGTAGTCATCACTGATAGTGAGGTAAGCCCCTCGATGTCGGAACCGCCGGGGTAGTCATCACTGATAGTGAGGTAAGCCC
1156	1161	ch1A	Tdurum_contig61492_684	53.7247	90K	GGGCAGTGGTCGAGGATCGCGGCCAGTCCGGTGTTGGTCAGGTTGTTGCC[A/G]ATCAGCTGGAGGTCTCGGAGCTCAGGCATGCTGCTTGCGATCCCGAGCGCATCAGCTGGAGGTCTCGGAGCTCAGGCATGCTGCTTGCGATCCCGAGCGC
1157	1162	ch1A	RFL_Contig1118_1073	53.7427	90K	GCGAGGCTGATGCCGGTGTGGGCGACGACGATCTTGTTCTGGACCATCTA[T/C]GCGCAGATGATCACCTTCTCGGTGGAGCAGGCGACCACCATGGACCGGCGGCGCAGATGATCACCTTCTCGGTGGAGCAGGCGACCACCATGGACCGGCG
1158	1163	ch1A	tplb0036l23_696	53.7427	90K	GTTACCGTCCTCGTCTACATCCAGGACCATGTCGGCCGGAGCTGGGCCTA[T/C]GGCCTCTGCTCTGGCGCCATGCTCGTGGCCATCGCAGTCTTCCTCTCGGGGGCCTCTGCTCTGGCGCCATGCTCGTGGCCATCGCAGTCTTCCTCTCGGG
1159	1164	ch1A	wPt-0164	53.8012	Darts
1160	1165	ch1A	wsnp_BF200531A_Ta_2_1	53.8101	90K	CTATGCTATTTATTTAACAGTGCCACAAATCACTCCTAATTGTAATTCTTGGTAACATTG[A/C]CGCATGATTTTCGTACAACAATATCAACTGGTACACAAAATAATAACCAGATAGATCCAA
1161	1166	ch1A	CAP7_c1645_359	53.8101	90K	GGCTTCTTCCTCAGCAGCGCCCTCGTCTCTCTCGTTAGGGGCGCCACCAC[A/G]TGGCTCGGTGACACCATCAATCACAGCCGCCTCAATTACTTCTACTGGCTTGGCTCGGTGACACCATCAATCACAGCCGCCTCAATTACTTCTACTGGCT
1162	1167	ch1A	D_GDEEGVY02H7D8K_299	53.8101	90K	ATAATGACAAGTACAGGGACGGCAACATAGATTGCCAGTTTGCTCTTCCTTTTAGCAGCAAGCTGACATGAATTTCCGTCGGTGCAAAGGTTTGGATTGTTGCCATGTCTCAGCAAGCTGACATGAATTTCCGTCGGTGCAAAGGTTTGGATTGTTGCCATGTCTAACAAATCGAGTAC[T/C]AAGTTAATTAACGAAGTCCCCGCCAAAAGTTTTTTACGAAGAAGCTTAGTGGAATTTATCAAGTATGTATATACTATGAAC
1163	1168	ch1A	IAAV6899	53.8101	90K	NNNNNNNNNNNNNNNNNNNNNNNNNNNNNNNNNNNNNNNNNNNNNNNNNNNNNNNNGCAAGGATTGGTGAAAAGGGAGAGGCCCTCCTGTTTCTCCAACC[T/C]GTTGANGCAAGGATTGGTGAAAAGGGAGAGGCCCTCCTGTTTCTCCAACC[T/C]GTTGAACTCGACTACTTGAAAGACCTAGAGCTACACGGTGTATCTCTGACTGAATTACGTCGCATCCGAGNNNNNNNNNNNNNNNNNNNNNNNNNNNNNN
1164	1169	ch1A	BS00026453_51	53.8101	90K	GAACCCGAGGTGATGGAGTATGCCGCTGACCACAGATTAGGTGGCATCTT[T/C]GACAAGTCGCAGATGAAGCGTGTGATTGTCCTGGGCCTCAGGTGCTCTCAGACAAGTCGCAGATGAAGCGTGTGATTGTCCTGGGCCTCAGGTGCTCTCA
1165	1170	ch1A	RAC875_c85031_525	53.8101	90K	CCTGCGCCCACCAGCAGGAACTGTGGAATCAGCATGAACACGCTGATCGG[T/C]AGCGCGGTCCCATTCGTGGCCGTGGAGGCGACGGTGAGACGCTTCTTCTCAGCGCGGTCCCATTCGTGGCCGTGGAGGCGACGGTGAGACGCTTCTTCTC
1166	1171	ch1A	BS00012052_51	53.8101	90K	CAGCAAAGCAAAAACTTCACATTCAAGTGTCACAGGGAAGGAAATGATAT[T/C]ttctctgtcaattcgctcaactttcaccctgttcatcacacgtttgccacttctctgtcaattcgctcaactttcaccctgttcatcacacgtttgccac
1167	1172	ch1A	BS00064536_51	53.8101	90K	CAGTCCACAGCTATTGGAACCGCTGTATGAAAAATTGGCTGATTAATTAG[T/C]TAACTACCACCCGACCGAGCAGTTACCAATTAACGATTTCCTGAACAATGTAACTACCACCCGACCGAGCAGTTACCAATTAACGATTTCCTGAACAATG
1168	1173	ch1A	sec-1p	54.2172	PCR
1169	1174	ch1A	Sec-1P	54.2839	PCR
1170	1177	ch1A	wPt-3904	54.5864	Darts	tgcngaatgtatctactaccttgtccgccacaaaggcaagggttagtgagaagattcatcttactaacttgtacttacngtgcagtagtatactttgggttgatgggctgattaaagatgaagaaggtgtctctgagcaacgacagattaaggaggtgtttgatgagttgtgcccnccgcccagcttanatgttctttttatgcnaggatattttggccgacaactcccaagcnggatgacgtcnacattattagcatcctccctcaggagcttgagaactctagtgatgatanacntggcttgctgcacacnactcccngatggnnngngncaactcccctatctggaggnncttcaaatcctgnncgctccatccntcnngcgtgntggaccagaat…
1171	1178	ch1A	Xi405834a	55.0797	PCR
1172	1179	ch1A	P44/M60267	55.0985	PCR
1173	1180	ch1A	Xi473056b	55.4653	PCR
1174	1181	ch1A	Xcfa2226	55.4668	PCR
1175	1182	ch1A	Xcfa2158	55.4668	PCR
1176	1183	ch1A	M77/P64_d2	55.4668	PCR
1177	1184	ch1A	P78/M71	55.4668	PCR
1178	1185	ch1A	Xgpw2005	55.4668	PCR
1179	1186	ch1A	BS00107852_51	55.4944	90K	GCCGAACCGGAGGACTCATGCTGTGATGCCGATGATGACGCGCCGAAGGA[T/C]gcgcacacttaccagcgctctgtgtccttgcctccaactgtgaagctcatgcgcacacttaccagcgctctgtgtccttgcctccaactgtgaagctcat
1180	1187	ch1A	Excalibur_c10065_570	55.4944	90K	ACCACCAAGTTGTTGAAGAAAGTCGTGGATAAGCATGGGATAGCTCACGC[A/G]ATCAAGGACATCAAGAAGGAACTCCAGGAGGTGGCTGCTAGGCGTGACAGATCAAGGACATCAAGAAGGAACTCCAGGAGGTGGCTGCTAGGCGTGACAG
1181	1188	ch1A	IAAV1469	55.4944	90K	GACACAAGCTCATGACGATGATGGCGGTGGCGGTGGCGGTGGTGGAGGTGGCGTCGATACAAGGTCATGACGATGATGGCGGTGGCGGTGGTGGAGGTGG[T/C]GTCGAGATACAAGGTCATGACGATGATGGCGGTGGCGGTGGTGGAGGTGG[T/C]GTCGATGGTCCCCTTGGCTCATTGCCTTGCTGGTGATCCTTTCCAGCAACCTTCTCGTCCAAGACATCCTTCAGCCCTTCCTGGTAGGTCTCCACATAGT
1182	1189	ch1A	Ku_c20069_531	55.4944	90K	CGCATGGTCTTGTGCTGCAAGGTCGTCAGTGCTGTCGGCAGCAGTTCCTT[A/G]ggagaggcatcgtttgggttccaccctagctgcttgttgatcagcgtcacggagaggcatcgtttgggttccaccctagctgcttgttgatcagcgtcac
1183	1190	ch1A	Kukri_c18434_200	55.4944	90K	CATGACGTCAGGTTCTACCAGGCCGGTTGCTTCGATGGTTACATCACCGC[A/G]CACTATCAGTCCCCCCAGCACATGATCTGTCTCTGGAGAAAGTTGCAGTCCACTATCAGTCCCCCCAGCACATGATCTGTCTCTGGAGAAAGTTGCAGTC
1184	1191	ch1A	TA015410-0477	55.4944	90K	AACCTGCGCCCCTGGTACCTGCACAACGCAAGTCTTTCTTCTGTAAGCTA[T/G]ACCACC
1185	1192	ch1A	BS00022458_51	55.4944	90K	TCACAAGATCTGAGTTAGAGTTGCCAGGATCTGAGTTTGATTTTTGGAGA[T/C]CCATGAGGATATCCCTGAAAACCTTCTTGATATCAGGGTTCTGCCCGACACCATGAGGATATCCCTGAAAACCTTCTTGATATCAGGGTTCTGCCCGACA
1186	1193	ch1A	BS00039749_51	55.4944	90K	GCCGACTGGCGATGGCCGGCAATGGAGCTACCACCCGGAGGCTGCTCACC[A/C]TGTTTCCGCTCCACGTGACCCTCATCTTCCTTCTCGGCGCCAACGGGGCGTGTTTCCGCTCCACGTGACCCTCATCTTCCTTCTCGGCGCCAACGGGGCG
1187	1194	ch1A	BS00062578_51	55.4944	90K	AATCAAGTAGCTAGCCATGAACTCAAAGCTTTGCATCTCCTCCTCCCATC[A/G]ACCATGGCATGGGTTCCACATCCATGAGAGTGCGACCGAGAGAGTAGCGCACCATGGCATGGGTTCCACATCCATGAGAGTGCGACCGAGAGAGTAGCGC
1188	1195	ch1A	RAC875_c37934_225	55.4944	90K	ATCTACAAGATAGACGATAAGAAGAAGATGGTTGTTGTGGAGAAAGTCGG[T/C]GAGCCTGCCCTGAACTATGAGGACTTCGCCGCCAGCCTCCCCACCAATGAGAGCCTGCCCTGAACTATGAGGACTTCGCCGCCAGCCTCCCCACCAATGA
1189	1196	ch1A	RAC875_c56994_301	55.4944	90K	AAGCTCTCTCTAAGAGCCAGTTCTTGATTGCCAGTGTCATCCAGTAGATT[A/C]tgtatctcagttaatgcttcaaatcctttctggatattttccttgcttaatgtatctcagttaatgcttcaaatcctttctggatattttccttgcttaa
1190	1197	ch1A	XksuE19	55.5568	RFLP
1191	1198	ch1A	Gene_Chs3	55.5568	Gene
1192	1199	ch1A	Xwmc95	55.8168	PCR
1193	1200	ch1A	P34/M51_d1	55.9868	PCR
1194	1201	ch1A	Xwmc24	56.0768	PCR
1195	1202	ch1A	BS00063263_51	56.2446	90K	GGGACAGAACCCATCATATACTCTTCTATTGAATACTATCGCGAAACAGC[A/G]CTCCAACTTACAAATCGGCATGTGAATGATGACGAGAAGTACAGCGCTGACTCCAACTTACAAATCGGCATGTGAATGATGACGAGAAGTACAGCGCTGA
1196	1203	ch1A	wPt-1862	56.5	Darts	TGCAGTAAAGTAAGATCTgCCACCCATGCTGGGAATCCAATACCTTTATAGGAGTTTATTTGTAAAACTCTAGTGCAACATGAGGTTTAAGAGCATCAAGCACATTCCTGTGCTGGTCCAGTTCTTCACTGCCATCATCGCTCCATTCAAGAGATAAATGTGTGAGTTTCTCTTTATTTCCAAGACTGCATGCTCTAGCGTCTTGTTCAGTTACATACTGAAGACCAGCAAGTTTTAATTCACCACCAAGATTTAAATCCCTTAGTTCTCCAATAGTACTGCAATCAGGACTAGAACCCACCACAAAGTATGTTAGGGTCTGCA
1197	1204	ch1A	wPt-8749	56.5	Darts
1198	1205	ch1A	wPt-5776	56.5	Darts	TGCAGAATGCcnGAAACGCCCACTGCnGGGTACATGCATaCAACAATCATGCCATgTcTTCCCAATGCGATnGGCTGCACATGTATGTTTCTTnTCCTTcTTcTnnTAGTTTTAAAGAAAATATTAACTTTcTGAACTCACCATGTTTTTTAGTATATATAAGCACGGATGACTAGAACAGTTGATTGTCAGTTCACTTATATTTCCCCTACGGAAAGGAGCATCGGTTTTACATGTGCTTCCAGGGCCCTTGGTGAGAGGCCTTTGTGGTGTTATTCTTTCAGGTAAGCTTTACTTACATTGCTACTCATGTCACAGTGTCCATAATGCAGAACGCATAAGTTAAATCAAGCCAATGATCTTTTTTCTTCTAGCCAGAGTCAGGTTCAGAGTTGTTCA…
1199	1206	ch1A	Opata_61344_PstIMseI_PA	56.5	GBS	CAAAGCTGAGGGATGATTTGTTGCATGACCCATCTCAGCTTGTTCTTCAGGGATGTCTCCTTGTTCCTCAGGTTAGACAAGAAATCCCCGT
1200	1207	ch1A	Opata_2486894_PstIMspI_PA	56.5	GBS	GCAGATGGAGCTTCATTTGAGCGTGCAAGAGGTGAGATGCCGATGGCGACGAGATGCTGCCGAGATCGGAAGAGCGGTTCAGC
1201	1208	ch1A	Opata_1219385_24_PstIMspI_SNP	56.5	GBS	GCCGCGCTTCACAGCGCCACGGC[T/C]AGGCCTTCGTCGTCCGAGATCGGAAGAGCGGTTCAGCAGGAATGCCGAGACCGATCTCGTATGCC
1202	1209	ch1A	Opata_1734899_PstIMspI_PA	56.5	GBS	GAAAACTTCTCTCTAAATGGGAAGGCCCCTACGTTATCGAGGAGGTCTATCGTTCTGGTGCCATAAAAATCAACAACTTCGAAGGCACGAA
1203	1210	ch1A	Opata_685268_PstIMspI_PA	56.5	GBS	GAAAGGTGCAACTTTGTGATTTGACGCCTCATTGCTCATTACTACGCCGACGCCATGACTGGGTGCTTCACCCCGGCTGCTCTCCAC
1204	1211	ch1A	Opata_1214029_83_PstIMseI_SNP	56.5	GBS	CATGGAGCTCTAGAGTAGTTAGTCTAGATTCAACTGAGTTCCAAGTGTACCTTTGTCCCGTTATTGCTACCTTTTTTGGTAG[C/T]TTTTAGAC
1205	1212	ch1A	Opata_3437762_PstIMspI_PA	56.5	GBS	ATTGCAACCGATTTCTTCACTCATATTTTTGGAGAAAGCTCACCTTCAGTACCAGTCCTGGACCCCTCCCACCTTTACGAACCAGCTGACT
1206	1213	ch1A	Opata_1929912_PstIMseI_PA	56.5	GBS	CTAAGCCCCCGAGTGGGAGTCTGGCTCGCCACTCGGTAGGATCTTTCAAACTTAGGCGAGCATTGGGCTGCAGCTAAGCCCCC
1207	1214	ch1A	Opata_1734533_59_PstIMseI_SNP	56.5	GBS	CTCGCCGCCGCCCTGATCCCTTCGATCTCCGCATGCCTCGGTCGTCCCCGGCAGTGCC[C/A]CACGAAGAGGCTCCCCCGCAGCTCGTCGCCGT
1208	1215	ch1A	Opata_273661_PstIMspI_PA	56.5	GBS	CGTTGACTAGTGAACGGTGATGTAGCAAGCTAGCGTGATTCGTTCCTGGTGCAACAGTGCATGAAACTTGGCCGAGATCGGAAGAGCGG
1209	1216	ch1A	Opata_2364211_PstIMspI_PA	56.5	GBS	AGGCGTCCGCCACCTCCCTTAAATATTCACCTCCACCACTTTTTACTTGAGAGGACGATTCCACATGAACCCTATGGGCAACATAAT
1210	1217	ch1A	Opata_1031151_74_PstIMspI_SNP	56.5	GBS	TCCAGTACTCGCCTATGTTTGAAAAAATCCTACCGAGTGGAGAGCAATCCTCCCACTCGGGGGCTTAGCAGCA[G/A]TCCGAGATCGGAAGA
1211	1218	ch1A	Opata_1829648_PstIMspI_PA	56.5	GBS	GTGGTGTTCGACCGCATCCTTCGGCGTCAGGTGGTGTACGACGCGCTTGGGCAGGGCGGAGGTGCCGTCGTGGGTCCAACTGCTCAC
1212	1219	ch1A	Opata_2702166_72_PstIMspI_SNP	56.5	GBS	TAAAGTAAGATCTTTCACCAATTTTGGGAAGCCAGAAGCTCTATAGGAGTGTATTCTTAGCAACTCCAGCG[C/T]GGCAAGAGGATTAAGAGTA
1213	1220	ch1A	Opata_1518928_PstIMspI_PA	56.5	GBS	TATAGTACAATAATTAATCTGCCGAGTACGAGAGAATCTTGGAGTACTTTTAACTAATTCGCCAGTGCAGCATTGCACGTTCCAGGAAG
1214	1221	ch1A	Opata_247874_61_PstIMseI_SNP	56.5	GBS	ATTAGCCAAACTCTTGTGTCAGGGTCAGCCTTATTTTAGTCAGTAGCTTTACTGATGATG[C/T]CCGCAGCCAATCCTCTTCACTTTACGACCA
1215	1222	ch1A	Opata_388560_PstIMspI_PA	56.5	GBS	CGTTGACTAGTGAACGGTGATGTAGCAAGCTAGCGTGATTCGTTCCCGGTGCAACAGTGCATGAAACTTGGCCGAGATCGGAAGAGCGG
1216	1223	ch1A	M6_3712081_PstIMseI_PA	56.5	GBS	TCACTTCTTTGACGATGGTTTGGCAGTCTATTTCCAGAATCAAAGGCCCGGAGTAATACTCCCTCCGTCCCATATTACTTGTCGCAGGTAT
1217	1224	ch1A	Opata_827953_PstIMspI_PA	56.5	GBS	CGGGACCTGCCCCATTGGCCGAGCACCCAGGTGGCGGTCGCCGCGCCCCAAGTTTTCCGAGATCGGAAGAGCGGGTCAGCAGGAATGCC
1218	1225	ch1A	Opata_3434825_PstIMspI_PA	56.5	GBS	GTAAACCTTCTACGAGTTTGGTCAGGTTATTAATTATTTGGTGTCTTTAACTTGCTCTTTTTCCTGTATTTATCAAATTGTATTATT
1219	1226	ch1A	Opata_2040177_PstIMspI_PA	56.5	GBS	GCATGCTCGTCAGATCTGGATGGCGATGCGCCAGGTTTGGGAGCTCCCTGATCCAGCGTTACTACAGGAGTCCGAGATCGGAAGAGCGGTT
1220	1227	ch1A	Opata_906929_PstIMseI_PA	56.5	GBS	TGAGCTGTCTAGTGATGAGTCCCTTCATCGTATAAGCCGAGGGAGGGGATGGATCGACAGAAGAAGCTCTCAAGCTGAGTTAGGCTTCGAT
1221	1228	ch1A	Opata_2168481_PstIMluI_PA	56.5	GBS	GTCACACGGCCATTGGCCTCAAGTGGGTCTTTAAGCTGAAGAAAGATGCCGCTGGCGTCGTCGTCAACCACAAGGCGAGGCTCATCGCAAG
1222	1229	ch1A	Opata_1757659_PstIMseI_PA	56.5	GBS	CAAGTGACGAGCAAATATGGTGGCTATCCTGTTCGCAATAGAGAGCGAGAAGAGGAGGCAAAGCGTGAGCGAGAAACTAGAGAACAACCTA
1223	1230	ch1A	Opata_1214029_32_PstIMseI_SNP	56.5	GBS	CATGGAGCTCTAGAGTAGTTAGTCTAGATTC[G/A]ACTGAGTTCCAAGTGTACCTTTGTCCCGTTATTGCTACCTTTTTTGGTAGTTTTTAGAC
1224	1231	ch1A	Opata_133609_PstIMseI_PA	56.5	GBS	GTTGTCTTCTCACCTTCGCATGAACGGCAGCGTCCGCATATCAGATCCAGTTTTGCACGTCATAGCAAATTGTACTGTCCTACATGCATTT
1225	1232	ch1A	Opata_1123423_PstIMspI_PA	56.5	GBS	TTATTTTACTGTATATATATCCTATCTTCGCAGTAAACCGGCCAAACCGTAAAATTAAGGTACATAATCGGGCCGTCATGCAATCACCA
1226	1233	ch1A	Opata_4469009_5_PstIMseI_SNP	56.5	GBS	CTAT[C/A]TATAACTTCATGTAACCCTGAATGCCGCTCCCACATGATCTCGTACCGTGGTGGGGAACGCTGTCCTCGAGGCTTGTCGATGACCT
1227	1234	ch1A	Opata_1126870_32_PstIMseI_SNP	56.5	GBS	AGTGATAACATCGAGTAGTGGCGGCTGGCTT[T/C]CACCCTCTACTCAAACCCC
1228	1235	ch1A	Opata_1885152_PstIMspI_PA	56.5	GBS	TTCTCAAAATTGATAGGAAGCGGTGCCCAACTCCCAATATCTATGTACTCTTCCTCTAGGTCATCAAAGAAAAAAATCCGATCTCACAAAT
1229	1236	ch1A	Opata_4469009_46_PstIMseI_SNP	56.5	GBS	CTATATATAACTTCATGTAACCCTGAATGCCGCTCCCACATGATC[A/T]CGTACCGTGGTGGGGAACGCTGTCCTCGAGGCTTGTCGATGACCT
1230	1237	ch1A	Opata_2593181_PstIMspI_PA	56.5	GBS	ATATTAAGTTATCCAGGTGTGGTTGTATTGACAACTCAACTGCTAATACTTGAGAATATTCTTTGGCTCCCCTTGTGTCGAATC
1231	1238	ch1A	Opata_38345_PstIMseI_PA	56.5	GBS	CAAGCGACTAGCAAATATGGTGGCTAACTTATTCGCAAAAGAGAGCGAGAAGAGGAGGCAAAGCGTGAGCGAGAACCTAGAGAACAACCTG
1232	1239	ch1A	Opata_1067300_33_PstIMspI_SNP	56.5	GBS	CGTGGTTCTAGAGGAGGGGATGAAGCAGGATC[C/T]GTGCGGAGAAGGGGAAGAGGGCAGCGGCCGAGATCGGAAGAGCGGTTCAGCAGGAA
1233	1240	ch1A	Opata_840269_PstIMspI_PA	56.5	GBS	CAAGCACTAGCATATGTGGTGGCTAACTTACGCAAATGAGAGCGAGAAGAGAAGCAAAGCACGGTCGAGAAGCTATAAGATCAAGAAGT
1234	1241	ch1A	Opata_2538872_PstIMseI_PA	56.5	GBS	CCAACTCTCAATAGCTTTAGAAGAGGAAGCATATTGTTGAGGTTCCGCTTCTTTTCATACAATGTTGGTTGTCCACTCATGATGAATCACA
1235	1242	ch1A	M6_685148_PstIMseI_PA	56.5	GBS	AGATCATTCCAATCAGCTAGCATCTTTTGGGTGAAACACCTCCTAAAAATAATTTGAAGGTTAGTGCCATCCCATACTTCACTGATAGAAA
1236	1243	ch1A	Opata_1308713_PstIMspI_PA	56.5	GBS	AAAGTGTGCTTAAAATTGAAACAGATGCAGACGGATCTAAGTAGCTAGGCTGCTACAGATTTTGGCTC
1237	1244	ch1A	Opata_1640510_PstIMspI_PA	56.5	GBS	ACCAGCCACCGCCATCTAGATCGGCAATGCGCCTTGGCGCGAGGGTGCCGAGATCGGAAGAGCGGTTCAGCAGGAATGCCGAGACCGATCT
1238	1245	ch1A	Opata_3943041_65_PstIMspI_SNP	56.5	GBS	TGTGATGTTTTCCTGTTCGGTATGCTCTGATGAAAATAAGCCTCGAAGACCTGAAAGGCTGAAG[C/T]TTGGACAACATGAATCCCAAGTTACA
1239	1246	ch1A	M6_1552118_PstIMseI_PA	56.5	GBS	TGTTATGCTCCCTCGGGCAATTGACGCGACATCAGCGGAAGAGAAACCAGTATCTATTGATGGCGAGCTCGGATAATTGAAACAAGC
1240	1247	ch1A	Opata_3480741_81_PstIMspI_SNP	56.5	GBS	ATTTGTGTCACAATTAGACTGACAGGTGCACATATGCCTTGCACACATTATCTTATCATCAGCTATGGTACATATATAAA[T/G]AGTTATCATC
1241	1248	ch1A	Opata_247593_PstIMseI_PA	56.5	GBS	CAAGCGACTAGCATATATGTTGGCTAACTTATTCGCAAAAGAGAGCGAGAAGAGGAGGCAAAGCGCGAGCGAGAAACTAGAGAGCAACCTG
1242	1249	ch1A	Opata_1297322_2_PstIMseI_SNP	56.5	GBS	C[C/T]GGGTGCAAGTTCCAAAACCATGCATCAGCACAGTTTGTTTCCTTCAACCGGTTGCCGAGAGTAAAAGTTTCACTGAGCTATAAGGTTGA
1243	1250	ch1A	Opata_1734533_53_PstIMseI_SNP	56.5	GBS	CTCGCCGCCGCCCTGATCCCTTCGATCTCCGCATGCCTCGGTCGTCCCCGGC[G/A]GTGCCACACGAAGAGGCTCCCCCGCAGCTCGTCGCCGT
1244	1251	ch1A	Opata_1606141_PstIMspI_PA	56.5	GBS	CTTATTTCCACGGAGCAGCTCAAACCGAGCTCCTGGAGCTCCTCGGAGTGGAGCGGACCGAGATCGGAAGAGCGGTTCAGCAGGAATGCCG
1245	1252	ch1A	M6_1426973_PstIMspI_PA	56.5	GBS	GACCTTCATTCCTCTGGTTTTTCCTATAAGCCCAACGGGCCCTTAGTATTTTATTTCCTCCCACCTGATTCCCTCTCGTTCCCACGCTTG
1246	1253	ch1A	Opata_3930630_PstIMspI_PA	56.5	GBS	CAAGCGACTAGCATATATGGTGGCTAACATACGCAAAAGAGAGTGAGAAGAGAAGGCAAAGCACGATCGAGAAACTAAGATCAAGAA
1247	1254	ch1A	Opata_432503_PstIMspI_PA	56.5	GBS	ACACGTTATTCTGTTGTTCGTGGACCTGCTAAACAATGGGACCCAGAAACCTTGTGAGAGGTGATGACATGTTGTGTGATCATGCACAA
1248	1255	ch1A	Opata_381833_PstIMspI_PA	56.5	GBS	ACCACGGGGGCCGCTGTCGCGCGTAGATGGCGCCAGAGCGAGCGGGCAGCGCCGAGATCGGAAGAGCGGTTCAGCAGGAATGCCGAGAC
1249	1256	ch1A	Opata_302355_87_PstIMspI_SNP	56.5	GBS	CTAGGAGCAGGAGAGACGAGTCTGGTTATGTTCCTGCGTCCACACTATTCCCGACACCTGCCAAAAGCAATGTGATGGAGAAACCG[A/G]AA
1250	1257	ch1A	Opata_82770_23_PstIMseI_SNP	56.5	GBS	AGAGAAGCACGCGGCAGGGGTG[G/T]GGGCGCCTTGGAGGGGCTGAATGCGGCGGCGCTGCCCGCGCTGCATTCTCGGGAGAGGAAGCGCACGG
1251	1258	ch1A	Opata_75762_PstIMspI_PA	56.5	GBS	TGGCGAACCCATGGCCGTCCTGCGACAACTGTGACTCATGCACCAAGTCCAACTCTCCGCTCAGGCATCCCTCGCT
1252	1259	ch1A	Opata_1856393_PstIMspI_PA	56.5	GBS	ATTAAGGTCGATCGAGTTTGCCTGTTGCCTGTTGGGCTGGGCAGGCGAGGTCAATCGATCGATCGACAAGACTTCGTCCTAACGATTGGCA
1253	1260	ch1A	Opata_1261814_PstIMseI_PA	56.5	GBS	GGTGTCCCATGTCCTATACCAGACCTCCCAAGCGTACGGACACTGTAGGAGAATATGATCAGCATTATCCTCATCCTGCAAACACGTGTAG
1254	1261	ch1A	Opata_1285193_PstIMspI_PA	56.5	GBS	CTCCCCTCACATTACCCCTTCCTCACCTATTTAGCTTAAATAGTCTTGATCGCAAGGGTGCGAGATTGCTGAGTCCTTGTGGCTCACAG
1255	1262	ch1A	Opata_3995791_PstIMspI_PA	56.5	GBS	GTGACGCGGCTCAAGTGTGGAGGCTTCATATTTGGGCATCGTGTGTGCCACTGCATGGTGGACGCGCCGAGATCGGGAGAGCGGTTCAGC
1256	1263	ch1A	Opata_943392_PstIMspI_PA	56.5	GBS	CGAGAAGAGTGGTGGCGACCGCAAGTTAGGTCAAACACAGGGTCCTGCAAGCAGGTGGGCTGGATTCAGTGGCATAGGAGGCA
1257	1264	ch1A	Opata_867077_PstIMspI_PA	56.5	GBS	CTACGCCCCCGAGTGAGAGGATTGCTCTTCACTCAGTAGGATTTTTGAAACTTAGGCGAGTACGGGACCGCAACTAAGCCCCCGAGATC
1258	1265	ch1A	Opata_1062959_PstIMseI_PA	56.5	GBS	CACGGGTTGCGGCGGCGGGGCTGGCGAGGGCTGCGGCGGCGGCGACTTGGGGCTACAGGGGGGCCCCGGGGGGGGTTTTAAGATCGGAAGA
1259	1266	ch1A	Opata_3458837_PstIMspI_PA	56.5	GBS	CCGATTCAAGAGTGAGGTATGAATTCAAGCGTGAGGTCTTGGTTCAAGTGAGCGAGCGTCGATGGGGAATTTAGGGTTCAAGCCCCC
1260	1267	ch1A	Opata_1819014_PstIMspI_PA	56.5	GBS	CATGTCCGATGCTGCCGCTTTCTATAGGGCCGAGGACGGGAGCTCGACGGAGAAGGTATTCTGGTCTCAGTATGTTGAGGCTGGACATCCG
1261	1268	ch1A	Opata_2538173_PstIMspI_PA	56.5	GBS	GTGACGCGGCTCAAGTGTGGAGGCTTCATATTTGGGCATCGTGTGTGCCACTGCATGGTGGACGCGCCGAGATCGGAAGAGCGGGTCAGCA
1262	1269	ch1A	M6_146035_PstIMseI_PA	56.5	GBS	GGGCAATACTCATTTACTAAGTGGACTCGGGTCATAGCTTGCATGGTGCCGCACCCCACGATCACGGGGTGGAAATCAATTGTACCACCTG
1263	1270	ch1A	Opata_1593780_PstIMspI_PA	56.5	GBS	AACCTGTAAGTAACCTGATCGACAATACCCATTGAACATATTTATCTGATGATTATGCCCAATTCTCTCGGGAATTTTATTCACCTG
1264	1271	ch1A	Opata_1545516_4_PstIMseI_SNP	56.5	GBS	AAT[G/C]GATCAAAGCAAGAAACTTGAGCAGGGCAGAACAAATACAGCAAAACTTGAGCGGCACAAAACTCACTCCCGGCGCAATGTCCAGCCG
1265	1272	ch1A	Opata_212877_77_PstIMseI_SNP	56.5	GBS	GGACGGTGATGGTACGAGTGCGGGCGATGCATGCACTGCCGAGGAAGATGGCCGCGTACATCCGCGGCAGGCCCTT[G/C]CCCAAACCCGTCGT
1266	1273	ch1A	Opata_1031151_70_PstIMspI_SNP	56.5	GBS	TCCAGTACTCGCCTATGTTTGAAAAAATCCTACCGAGTGGAGAGCAATCCTCCCACTCGGGGGCTTAGC[T/A]GCAATCCGAGATCGGAAGA
1267	1274	ch1A	Opata_2778623_PstIMspI_PA	56.5	GBS	GTTCGCGCTCTACGGACAGATCGCGGCGGAGAGTTTACGTCGAACGAGTTCAACGACTACTGCGAGAAGATTGGCATAAAGAGGTTCCTCA
1268	1275	ch1A	Opata_817281_PstIMspI_PA	56.5	GBS	CTGTTGCCCGCGCGCCAGGAGCCCCTCGACGTCCATGTCGTGCACCGAGACCGTCATGTCCGAGATCGGAAGAGCGGTTCAGCAGGAAT
1269	1276	ch1A	Opata_2294463_PstIMseI_PA	56.5	GBS	CGAGGTGCTAGAGGGGCCGGCCCAAGCGTGGGTGGCCACAGTCTCGTTTTTTTTCATGTTTTTTGTTTTTTTTTGTTTCATTTTTACTTTC
1270	1277	ch1A	Opata_3382956_PstIMseI_PA	56.5	GBS	TATCCGTGGCCCATTGACTGACCAAAAGGCCTTTCGTCCATCATCCTGGTAAGAGAAGAGTACATCAACAGATCAAGATTAGAATGTAAGC
1271	1278	ch1A	Opata_1751059_PstIMspI_PA	56.5	GBS	AAACATTTTCGCTTGCTCAGCCTCTCGTAAGGAACCTTCTCTCTGCTTATCTGGTGCAGCTAAACCGTGTAGGGCATTCACACTTGCAGAC
1272	1279	ch1A	Opata_3480741_35_PstIMspI_SNP	56.5	GBS	ATTTGTGTCACAATTAGACTGACAGGTGCACATA[C/T]GCCTTGCACACATTATCTTATCATCAGCTATGGTACATATATAAAGAGTTATCATC
1273	1280	ch1A	Opata_1575857_PstIMseI_PA	56.5	GBS	CCCTGAGCTCGCCTAAGTTACAAAAATCCTACCGAGTGAAGAGCAACCCTCTCACTCGGGGGCTTAGCTGCAGTCCAAGCGCTCGCCTAAG
1274	1281	ch1A	Opata_294388_PstIMspI_PA	56.5	GBS	GCTAATGATGATGGTGGCGTGCGCAATGCGCCGACGGCTGGAGTCCTTGCTTGCGGCGCGGATTAGAGGCTGGGGG
1275	1282	ch1A	Opata_89100_PstIMspI_PA	56.5	GBS	GAACTTCGCGGGGTCGGCAATGCCATCGTAGCGAGGAGGCAGATCCGCTCAGGCATCACTCGATTCCTCCGTCGTA
1276	1283	ch1A	Opata_2990475_PstIMspI_PA	56.5	GBS	CTGGGCTGCGTGGCTGGGCTGAGCTCCCTCTCCTTTCCAAAACAAATCACACGACGAAAACCCGGAAACATGGAAAGAATCTGAAAC
1277	1284	ch1A	Opata_4170543_PstIMspI_PA	56.5	GBS	CAAAGTGTTTAGTAGCAAAGTAATATGATAGTGGTGTTAGCGGCAACAAAAGTAAAGACATCAAAAGTAATGTTTTTGGTATTTTGT
1278	1285	ch1A	M6_2676898_PstIMluI_PA	56.5	GBS	CGGGTGGCGTTCCTCAAGGCGTCGTCGGAGGAGGCGCCGTACGTGGGGGTGGAGACGGCGAGACGGCGTTGCTGCGTGATCGTGACG
1279	1286	ch1A	Opata_2032345_PstIMspI_PA	56.5	GBS	CAAGCGACTAGCATATATGGTGGCTAACCTATTCGCAAAAGAGAGCGAGAAGAGGAGACAAAGCGCGAGGGAGTAACTAGA
1280	1287	ch1A	Opata_149446_12_PstIMseI_SNP	56.5	GBS	AACACGGTGAC[T/C]CGAAGCACCAGCAACCCATCATGTACATTGTCCCCGAGGAACTTAAGATCGGAAGAGCGGTTCAGCAGGAATGCCGAGA
1281	1288	ch1A	Opata_534594_PstIMseI_PA	56.5	GBS	CAAGCACTAGCATATGTGGTGGCTAACTTACGCAAATGAGAGCGAGAAGAGAAGCAAAGCACGGTCGAGAAGCTATAAGATCAAGAAGTGA
1282	1289	ch1A	Opata_2413429_68_PstIMspI_SNP	56.5	GBS	AAGACGAAAGGGGTAGACAGGGACTCCCAAACCTTGCCCAGGACGCACTTGGCCATCCTCAGCACGC[C/T]GCCGAGATCGGAAGAGCGG
1283	1290	ch1A	Opata_4059907_PstIMspI_PA	56.5	GBS	GTGCGGGCAATCTAGAGCGAGTCTCTGATGCACTTCATTCCGAGGCGTTGGCGATGCTTTATGCCATAAACACAGCCATTCAGCTAGGTTG
1284	1291	ch1A	Opata_2443679_PstIMspI_PA	56.5	GBS	ACAAGTTGTCGAAAGGCAGATGTCACAGGCTCCATCGTCGAGTTACACAACTTGCCGCGGGTTTGGATTCTGCGGCGACATTGCTCA
1285	1292	ch1A	Opata_2751493_PstIMluI_PA	56.5	GBS	GTCTTGGTTCCCACATGTTTACAGAGTAGCAGCAGCTGGTGGAACAAGGACAGGTTTGATGAAGACGGCGACAGGAATTTGACATCGACAT
1286	1293	ch1A	Opata_864440_PstIMspI_PA	56.5	GBS	GAACTTCATTCCTCTGGTTTTTCCTATAAGCCCAACGGGCCCTTAGTATTTTATTACCTCCCACCTGATTCCCTCTCGTTCCCACGCTT
1287	1294	ch1A	Opata_2963599_PstIMspI_PA	56.5	GBS	CTCACGGGTAAAGGCTGTGAAACCCACCTCGTAAGGTAGGCCGCCGGAGCCTCCCGATGCTGGGTGGTCCATAGCGGGCCCC
1288	1295	ch1A	Opata_391935_PstIMspI_PA	56.5	GBS	AAATGATATGATCTTTAATGGGAAAGAAATTAATAACTTTTTACAGATTATCTTCAGAACCACTGCTTGGATCGATACGTGGTCGTTAC
1289	1296	ch1A	Opata_1694075_78_PstIMspI_SNP	56.5	GBS	CACTGCTCGACAGAAAAGCAATGGTAGCTCTCGCGCAAGAAATGGAGCGAAGGGTCGACTAATGGGGGCCCTCTTCC[T/C]GACAAATTACGGA
1290	1297	ch1A	Opata_86605_PstIMspI_PA	56.5	GBS	CTTCCCTGGTAGCACGTCGTTGCATCTGGCCGCCCGCAGCGGGGCCTTGGATTGCATCCGCTCAGGCATCACTCG
1291	1298	ch1A	Opata_2844879_76_PstIMspI_SNP	56.5	GBS	GCAGATGGAGCTTCATTTGAGCGTGCAAGAGGTGAGATGCCGATGGCGACGAGATGCTGCCGAGCTGCGTGATGC[G/A]GCGTAGCCGTGTGAA
1292	1299	ch1A	Opata_517218_PstIMluI_PA	56.5	GBS	CCGCGCCTTGTCCTCGGGCGGTGCCAACCTGCTTGGCTCCGGCCTATGAATGAGCGTGACGCGAGATCGGGAGAGCGGTTCAGCAGGAATG
1293	1300	ch1A	Opata_3902978_PstIMspI_PA	56.5	GBS	GTTTTATCTCTTACCATTTTCCAGAGTGGATAACCATCCGTTGATTCCATAGGTCGTCTCGAGCATGCGAGCTAAGATGATCAGAGGATCG
1294	1301	ch1A	Opata_2004714_PstIMspI_PA	56.5	GBS	TTTTGGACTTCTTTAAGTCAGGAATTATGCCGGACGGGGTAAATGATGCGGCTATCGTTCTTATTCCGAAAGTTCCACACCCAAAGGAGC
1295	1302	ch1A	Opata_3058882_41_PstIMspI_SNP	56.5	GBS	GCGATCGTTGCGCCAGAGTCTGTCTTGGAGGAGAAGCCAT[A/G]CAAACATCTTAACGGTTCCAGGGGCCCAAGCCTTCCAGATTGCCGCCTTG
1296	1303	ch1A	Tdurum_contig76492_676	56.7424	90K	TGTTCAGTATTTGTGCTTTGATGAAACCACATATTTCCAGGAGTTTGGTT[T/C]ccatagtttaggcccttcacatgtaatgttgttgctggctcctccgtaacccatagtttaggcccttcacatgtaatgttgttgctggctcctccgtaac
1297	1304	ch1A	Xbcd98_d1	56.8768	RFLP	cagaatagctttattcatctgcgatccaacattgaacttacagagggcttgcacaaaaactgcagcgctcaaccttaacctactgcccaccgaggaattaataacgatattaaacgcaaaagggaatggagacggtaaaagaaaagtacacaagagacccaagggaggaggaactaatgttagaaactacgtactccactaagcttccatccatggttggcaaagggcatgccccctatatatcttcctagtgtt	gtgaatgctagtgcacagttctgtggtgttgcagagatgaccgggccagtgaatttcgacaaaagtgtggagtactggcagcaagataagtggactggccagttccctgtataagtggcacatagtgaaggatgttccaaataatctcttccgccatataattcttgagaacaatgagaacaagcctgtaaccaacagccgggatacacaggaggtgaaactggaacaaggactggagatgctgaaaatcttcaa	aattcggcacgaggngaatgctagtgcacagttctgtggtgttgcagagatgaccgggccagtgaatttcgacaaaagtgtggagtactagnctagcaagtannactgcagtctgtagtgcacatagtgaagatgtcaatattccatatatt	atgtgcttcckcatcagaaagctgggtgcataaagacatccggtgccaccgccaaaatatgtatgaagacgcaggcgaagatgactggcgtcccgggatgcgtctggtgaagcatgatgtacactaggaagatatatagggggcatgccctttgccaaccatggatggaagcttagtggagtacgtagtttcttacattagttcctcgtcccttgggtctcttgtgtacttttcttttaccgtctccgattccct
1298	1305	ch1A	Kukri_c63400_54	56.9333	90K	TGCTATGAAATTTGGGATCCTTTGAGACCTTGATTGCCGCCTGGTTATCA[T/C]AGAAAATAGTAACAGGATATGAAGCGCTTTCCACCACCACGAGAGACGCAAGAAAATAGTAACAGGATATGAAGCGCTTTCCACCACCACGAGAGACGCA
1299	1306	ch1A	wsnp_Ex_c64327_63176640	57.2061	90K	AGTAGCTGTTAACACCTTGTGTCATGTCAGAAATGTTTAAGGTTGTATTGTAAATGCTTTTGCCATTTTCCAGAATATGGCCCGTATCTTGCAGACCGGA[A/G]GCCTCGCTTTTGCCATTTTCCAGAATATGGCCCGTATCTTGCAGACCGGA[A/G]GCCTCATGAACAGCACTTCGGCCCTTAACTTTAACAGTGACCGTGCTACCTTTTGATGACTCCTCCAAGGTAGTCGCTACTTTGTATAAATCAAATGGAA
1300	1307	ch1A	Opata_2615530_60_PstIMspI_SNP	57.2061	GBS	TCCTCCTCGCCTGCCAACAGCTGGTCTTGGCCTGATTCTCCCATTGATTTATCTAGCTG[G/A]TGAAGTGACACTGGCAGCAGCAGCTCC
1301	1308	ch1A	Opata_2273767_40_PstIMspI_SNP	57.2061	GBS	AGGAAACTCATAAACTCGAAATCGGCAAAAGCAGATCCT[C/T]CAAAATTTCCCTGCGTGTGGGACCCATATGTCATAGACTACAACTATTTGT
1302	1309	ch1A	Opata_2304190_20_PstIMspI_SNP	57.2061	GBS	TGTCTTTTCTCTATTCCGC[A/G]TCGTCCTGCAACGTTTGTACGATCAGGGCGATATCAAGAATGTCATGATGGCTTGCATCATTCTTCACAAT
1303	1310	ch1A	Opata_82770_32_PstIMseI_SNP	57.2061	GBS	AGAGAAGCACGCGGCAGGGGTGTGGGCGCCT[C/T]GGAGGGGCTGAATGCGGCGGCGCTGCCCGCGCTGCATTCTCGGGAGAGGAAGCGCACGG
1304	1311	ch1A	Opata_687787_86_PstIMseI_SNP	57.2061	GBS	CCAAGCTTCTCGCCGACGGTGTGTTGCTAAGCTGGATCATGGCCTAAGATCGTATTCCCTTTGTTCATTGAGATTCATGCGTTAG[G/A]CTGGG
1305	1312	ch1A	Opata_1636190_50_PstIMspI_SNP	57.2061	GBS	CCAAGGGATGCATTCAGCCTGCACAGTGCGCCGCTGGTACGGCAAGTGG[C/A]GGCGCCCAAGAGCATCGCCGTGGCATGTGGGGAAAAGCACA
1306	1313	ch1A	Opata_1642139_7_PstIMspI_SNP	57.2061	GBS	TACCAA[C/T]GTCGCAAGGACAGAGAAGCCATAGGTCGGCAAGTACCTCAAAACAATGCTCGGCCTGACTGACTGAACTGGGCCAGTCTTGTCT
1307	1314	ch1A	M6_3059359_PstIMspI_PA	57.2061	GBS	GCTTCATTCAATCCACTCTTGGCAGACTAAATCTTCTCGATCATCGCCCCCATAAGGACACGGTGCTCGTCCATGATGGAGGCACCTCG
1308	1315	ch1A	Opata_181465_12_PstIMseI_SNP	57.2061	GBS	GAAAGTAGAAG[A/C]GAGAAAAAGCTAGCGATAGAGCAAGCTTTACTGGGCCAGGTCCATGCGGGCGACGCCCTGGGCTTTCGTTCGTCAACTG
1309	1316	ch1A	Opata_517629_41_PstIMseI_SNP	57.2061	GBS	CCGAGACCGACAGAAGTTCTTTTTGTACGTACGCATACAA[A/G]TTACTCCAAGGTTGCAGCCATTCCGCCAAGTTGCTGGCCTGGTCGATTCA
1310	1317	ch1A	Opata_1104027_PstIMspI_PA	57.2061	GBS	TGCTCAATTGCATGAAAACACTCAAACGCCACTAATGCATTGTCAGTAATCAAGCGCCCCGGGACAAAGGCACTTTGATTCAATGATAC
1311	1318	ch1A	Opata_687787_47_PstIMseI_SNP	57.2061	GBS	CCAAGCTTCTCGCCGACGGTGTGTTGCTAAGCTGGATCATGGCCTA[G/A]GATCGTATTCCCTTTGTTCATTGAGATTCATGCGTTAGACTGGG
1312	1319	ch1A	Opata_686325_70_PstIMseI_SNP	57.2061	GBS	CAAGCGACTAGCATGTATAGTGGCTAACTTATTCGCAAAGGAGAGCGAGAAGAGGAGGCAAAGCGCGAA[C/T]GAGAAACTAAAGGAACAACCT
1313	1320	ch1A	Opata_687787_36_PstIMseI_SNP	57.2061	GBS	CCAAGCTTCTCGCCGACGGTGTGTTGCTAAGCTGG[C/A]TCATGGCCTAAGATCGTATTCCCTTTGTTCATTGAGATTCATGCGTTAGACTGGG
1314	1321	ch1A	Opata_320630_42_PstIMseI_SNP	57.2061	GBS	AAACGCAGATGGGATAAAAAGATGAAAGAGGAGGAGGCGGC[G/A]GCAGCAAAGGCTACTTAGGGACTGGCCTGCTGGTGATTCTACCGTTTGT
1315	1322	ch1A	Opata_166238_PstIMseI_PA	57.2061	GBS	GTCGATTTAGGGTTCGCTTCCCGTTTCTCCCCCATCCACCTCCGCCATGAAACCTCTCCTCCGACGAGAAATCCCTAGAACTCCAGCTACG
1316	1323	ch1A	M6_537588_PstIMseI_PA	57.2061	GBS	TCAGGCACTTGCCTAAGTTTGAAAAATCCTACCGAGTGGAGAGTAATCCTCCCACTCGGGGGCTTAGCTGCAGTCCAGTAACCGCCTAAGT
1317	1324	ch1A	Opata_1181411_53_PstIMspI_SNP	57.2061	GBS	AACACGGTGACTCGAAGCACCAGCAACCCATCATGTACATTATCCCCGAGGA[G/A]CTTAAAACCTCGGATCATAACCCCAGCGGAGAATAT
1318	1325	ch1A	Opata_3152879_PstIMspI_PA	57.2061	GBS	CAAAGTGTTTAGTAGCAAAGTAATATGATAGTAGCGATAACGGTAGCAAAAGGTAACAGTAGTAAAAGTAATGTTTTTGGTATTTTG
1319	1326	ch1A	M6_399586_PstIMseI_PA	57.2061	GBS	TTCGACCAATCGACTATGTGGGACTGAACACCTCTCCCAATCACCAAGCTTAGGGCTACGGGGGCGGGAGGATGAGTTGCGGAGGTTGGCC
1320	1327	ch1A	Opata_3265408_70_PstIMspI_SNP	57.2061	GBS	CCCGATGCAGTCTCTGAACACCCTCTCGTACACATTCACGGGTGTGGAAACAGACATGTCATGCAGGAC[A/G]AGCTTAGTAAGCATGATGTAG
1321	1328	ch1A	Opata_68748_29_PstIMseI_SNP	57.2061	GBS	ATTCTCTTGAAGAAGAGGGGAGATACCA[A/G]TCATGCTGATCATTTGCTTGTGCAGGAGCAACCCTGCGAGGAGTTCACACAGTCAGCCCAAG
1322	1329	ch1A	M6_1207871_PstIMspI_PA	57.2061	GBS	CAGCGCCTTCAAAAAGGAAAAATGTTTGCAAGCCATCATTGCCATGTATAGCCGTAGACGCCTTGAGGAAGGATTTTCATCTTGATTGCC
1323	1330	ch1A	M6_1183799_PstIMspI_PA	57.2061	GBS	CTGGGGTCAGCCTTGGGAGGCCCGAAAGCAGAAGGCACGTCAGGAGGGCTGGAGCCGGCCTCAGACCGCCCGGGGAACAGAGCAGACCC
1324	1331	ch1A	Opata_3111394_PstIMseI_PA	57.2061	GBS	GGCATGCCCTCTACACTGACACCTTTGTTCCTCTATCATAATTCGCAAAATCTTGTAATCCAGAAATACCGAAGTTTTCAGGTAATGATCA
1325	1332	ch1A	Opata_2006886_68_PstIMspI_SNP	57.2061	GBS	TCGCAAGTTGCAAGTTCAAGAGCAAAATAAATCACAATTTGCAGCTCACTGCTAAAGTATTATCAAA[A/G]GTTGAAGCAAGTGAATAATACAA
1326	1333	ch1A	Opata_485606_60_PstIMseI_SNP	57.2061	GBS	GTCCGGTGGTGCTGGCCGCCGGGCCGCAGCACTTGTCATTCAGCTCGCGATGTACCTCC[T/C]CGTGTGCCCGTCCGAGGCTCTTGCTGGTTCC
1327	1334	ch1A	Opata_762397_13_PstIMspI_SNP	57.2061	GBS	TACAACCACAAT[A/T]GAGCACATATTACTAGATGAAGAGCATATCGATTGCATGAACGGTACGAGAAGTGAAAAATATAGCCACTCAATCA
1328	1335	ch1A	Opata_3265408_50_PstIMspI_SNP	57.2061	GBS	CCCGATGCAGTCTCTGAACACCCTCTCGTACACATTCACGGGTGTGGAA[G/A]CAGACATGTCATGCAGGACGAGCTTAGTAAGCATGATGTAG
1329	1336	ch1A	Opata_389357_1_PstIMseI_SNP	57.2061	GBS	[G/C]TTGGTTATGAGGACGAAGAGGACCTGAAAGTGATGGGAGCATATGAGTTGATTGGTTCTTTGGTATTACCACTGAACTTTGGAATGTCTA
1330	1337	ch1A	Opata_246439_6_PstIMseI_SNP	57.2061	GBS	TTCTG[T/C]TGCTGCGTTTTCCATGTTTGGCTAAGTTGTTAGAGCATTCCCCATGCCATATTCTTCGTCAAGAACCCTGATCCTAATGTGATAA
1331	1338	ch1A	M6_1756595_PstIMspI_PA	57.2061	GBS	TTGTTGATGCACCAGTGGGTCTCGGATCTCCTGATGCATACTGAGGAAGGCCGTCTAGGATGCCGAGATCGGAAGAGC
1332	1339	ch1A	Opata_63171_72_PstIMseI_SNP	57.2061	GBS	CTGTCTAAACTAATGTACATGCCCTAAGAGCATCTCTAGCAGATCCCGCAATCGGGCGGCCCGCACAACGC[T/G]TTTAAGATCGGAAGAGCGG
1333	1340	ch1A	Opata_22072_54_PstIMseI_SNP	57.2061	GBS	TGTTTGTGTCGAATGAGATCTGTAGTACTACAGAAAAAAGTAATTGTGTGTTC[C/T]GTACAAAACCCACATGTTTTCCTACAGAAAACCAAAA
1334	1341	ch1A	Opata_7557_54_PstIMseI_SNP	57.2061	GBS	AAGACGTGTGTGGTGTTCGTACGAGGACCTCCTCGCCCCCTAGCTTCCTCTTC[G/A]TGCAATTGGCGTTCCAGCCTCCCAAAGGCATGCGCTG
1335	1342	ch1A	Opata_1481071_70_PstIMspI_SNP	57.2061	GBS	CCATCTCCCCCGGAGCTGCAACCACAAGTGCATGTTGTTGCATGCATGGAGCTGGCGAGAAACGTCGGC[G/C]GCGACCGAGATCGGAAGAG
1336	1343	ch1A	Opata_39226_21_PstIMseI_SNP	57.2061	GBS	AGTGCAGACCCACGTGTCAG[C/A]CTCACAAACGGTTGCTCTACGTGCATGCTGAAGGAACGCTCTGGAGCACTTCATTTGGACTTTGCAGCCG
1337	1344	ch1A	Opata_2980308_PstIMspI_PA	57.2061	GBS	CGAAAACAGTACCGAAAATTTGAAAAAAATTGAAAAACAGAATTCCGTGATTTAGTAAATTTGAAACTGCTCTTA
1338	1345	ch1A	Opata_762397_3_PstIMspI_SNP	57.2061	GBS	TA[T/C]AACCACAATTGAGCACATATTACTAGATGAAGAGCATATCGATTGCATGAACGGTACGAGAAGTGAAAAATATAGCCACTCAATCA
1339	1346	ch1A	Opata_320630_6_PstIMseI_SNP	57.2061	GBS	AAACG[T/C]AGATGGGATAAAAAGATGAAAGAGGAGGAGGCGGCAGCAGCAAAGGCTACTTAGGGACTGGCCTGCTGGTGATTCTACCGTTTGT
1340	1347	ch1A	Opata_440101_16_PstIMseI_SNP	57.2061	GBS	GCCACAAGGTATACA[T/G]TTGTAACACAATAGAGAAGGGAAGATAAGAGAACTAAATGAAGAAAAGGAAACTGAAAGGTACCTTCATCAGGAT
1341	1348	ch1A	Opata_2537397_PstIMseI_PA	57.2061	GBS	TGCCAATGATACATGAGAATAACTAACACACACTCATAATTTTGATCTGTTTCAGCAAACAAGTTGGGTTCAATGCAGGTTGGGACCAGGC
1342	1349	ch1A	Opata_3672_37_PstIMseI_SNP	57.2061	GBS	AGTTTACTTCTGTCAGTCCCATCAGTTTTGGTCGTG[A/G]CTACCTAGGCTGATTGGTATGGCAACCTAGAATTGCAATTAAGATCGGAAGAGC
1343	1350	ch1A	Opata_246439_7_PstIMseI_SNP	57.2061	GBS	TTCTGC[C/T]GCTGCGTTTTCCATGTTTGGCTAAGTTGTTAGAGCATTCCCCATGCCATATTCTTCGTCAAGAACCCTGATCCTAATGTGATAA
1344	1351	ch1A	Opata_130674_43_PstIMseI_SNP	57.2061	GBS	GATTGGTGTTGAGCATCGCCAATACATAGCCATCCTATAGGA[G/A]CTGCTTCCCAAGCAGCACACCACACAGGCAAAAGTAGCCACAAATAAG
1345	1352	ch1A	Opata_783710_PstIMspI_PA	57.2061	GBS	TAGTACATCAAGATCGTCACTACGCCGTCGTGCTGACGGAACTCTTCCCCGACACTTGGCTGGATCGGAGTCCGAGATCGGAAGAGCA
1346	1353	ch1A	M6_2470843_PstIMseI_PA	57.2061	GBS	CACATATTCGCTTCTCCATCTTTGTCCGCTCTTCCATCCCCGCTAAGGCGCCTCCCCCCTCGTCCAATCTTCCATCCCC
1347	1354	ch1A	M6_1464771_PstIMseI_PA	57.2061	GBS	CGGGTTTGTCACCTAACGGTGCTTTCAGGGCGTAATTCTTCTGTGCAGCAATGAGGATAATCCTCAAGTTACGGACCCAGTCCGTGTAGTT
1348	1355	ch1A	Opata_1481071_65_PstIMspI_SNP	57.2061	GBS	CCATCTCCCCCGGAGCTGCAACCACAAGTGCATGTTGTTGCATGCATGGAGCTGGCGAGAAACG[C/T]CGGCCGCGACCGAGATCGGAAGAG
1349	1356	ch1A	Opata_263574_25_PstIMseI_SNP	57.2061	GBS	GGCCGTACCATATCTCGGCGCTCA[G/C]GGAGTCAAACCAAACCGCCGTGCGCTGGCTGGTGTTGTTGGCCACGAGATCGAAGTTTAAGATCGG
1350	1357	ch1A	Opata_2439048_45_PstIMspI_SNP	57.2061	GBS	GAACTCGATTCACCCGTTGATTCCAGATACCTTTTCATCTTATC[A/C]ACTGTCTCGTCAAGGATCTTTTCCTGGGTTTGACTTTGATTCTCAC
1351	1358	ch1A	Opata_56519_31_PstIMseI_SNP	57.2061	GBS	GATGGATGAGGCAATTACTGAAATGGATCC[A/G]CTGATCGCGGAGGTGGAGCTAAAGGCAATCAAATTCGATCTCATGTCCAGTAAAGATATG
1352	1359	ch1A	M6_1384977_PstIMspI_PA	57.2061	GBS	TCGAAAGTTGTCCAGAACCTGACGAAGAAATCAGCCGGTGGCGGACAGACTTCAACGAGCAAGTCACTTATTTGGATGG
1353	1360	ch1A	Opata_3239753_PstIMspI_PA	57.2061	GBS	TTTCCGAGCAGTCGCTCGTTCGGCTAGCCAAGTCATCGGGGGAAGATTTCGGAGCAGCGAGAACCTCATCAGGGCAGAGGACTCGG
1354	1361	ch1A	Opata_950211_PstIMspI_PA	57.2061	GBS	CCTCCCCTCGGTACGCAAGGCGACTTTGGCTGAAGGACTGCCCTTGCTAGGTTTGTGAGATGGTACAGACGAACTACGTGTCGCCTATT
1355	1362	ch1A	Opata_2588408_PstIMseI_PA	57.2061	GBS	CTAATGTGGGTTCCTTTGAAATGATCTGGTTACATGTGGCAAGATGAGATGTCATTACAAAACACACGATAAAAGAAAAGTCAGGCTGAAT
1356	1363	ch1A	Opata_718862_PstIMspI_PA	57.2061	GBS	TCCAGTACTCGCCTAAGTTCTCCCACTCGGAAGCTTAGCTGCAGTCGAGCACTCGCCTAAGTTTGAAAAAACCCACCGAGATCGGAAGA
1357	1364	ch1A	Opata_517629_33_PstIMseI_SNP	57.2061	GBS	CCGAGACCGACAGAAGTTCTTTTTGTACGTAC[A/G]CATACAAGTTACTCCAAGGTTGCAGCCATTCCGCCAAGTTGCTGGCCTGGTCGATTCA
1358	1365	ch1A	Opata_63171_56_PstIMseI_SNP	57.2061	GBS	CTGTCTAAACTAATGTACATGCCCTAAGAGCATCTCTAGCAGATCCCGCAATCGG[A/G]CGGCCCGCACAACGCGTTTAAGATCGGAAGAGCGG
1359	1366	ch1A	Opata_440101_11_PstIMseI_SNP	57.2061	GBS	GCCACAAGGT[G/A]TACAGTTGTAACACAATAGAGAAGGGAAGATAAGAGAACTAAATGAAGAAAAGGAAACTGAAAGGTACCTTCATCAGGAT
1360	1367	ch1A	Opata_1894656_67_PstIMspI_SNP	57.2061	GBS	CCCAGCATGGAAAACAGCACATTCTTTTAGGCAAGAAAAAGAACACATTTATTAATCACGAAAGGA[C/A]GAAATCGCTGTGCCTTCCTATTAA
1361	1368	ch1A	Opata_517629_35_PstIMseI_SNP	57.2061	GBS	CCGAGACCGACAGAAGTTCTTTTTGTACGTACGC[G/A]TACAAGTTACTCCAAGGTTGCAGCCATTCCGCCAAGTTGCTGGCCTGGTCGATTCA
1362	1369	ch1A	M6_763748_PstIMseI_PA	57.2061	GBS	GAACTCGCTAAGATCCGGCATGATCTGTGCCCACTCCACATGAAGGATACGCAGTTCTGGACAATCTACTTCCTGCTCGCCAGGAACTACA
1363	1370	ch1A	Opata_2467247_5_PstIMspI_SNP	57.2061	GBS	TCAC[T/C]TACCAACTGCCTGCTAACTTGGTGAGATATTGCTGCCTGATAACTTAAACAATAATTTTCAATTTGCTATTTGGTGTTCTTGAAAA
1364	1371	ch1A	Opata_112055_72_PstIMseI_SNP	57.2061	GBS	CAGGAAAGAAAAGCAGTGAGAAAATTTTGCACCACGATGGCCTAAATAATAAAGCACCTTCCAATTTCCTT[G/C]TTTGCTGCTCCAGCGAAAA
1365	1372	ch1A	Opata_181465_85_PstIMseI_SNP	57.2061	GBS	GAAAGTAGAAGCGAGAAAAAGCTAGCGATAGAGCAAGCTTTACTGGGCCAGGTCCATGCGGGCGACGCCCTGGGCTTTCGTTCG[C/T]CAACTG
1366	1373	ch1A	Opata_1611278_PstIMspI_PA	57.2061	GBS	ATAAGTAGAGATTATAAGGAAAATAAATCTGAAGTATGTAGATTTATTTTTTCAAAAATAGGTATGTCGATTGAAAACTAAACATTG
1367	1374	ch1A	Opata_2808325_PstIMspI_PA	57.2061	GBS	TAGTTGACCATCTGCTCAGTGTAATTGTTGAGGAGGTCTTCCTGAATGAACGACTTGCAACCCTGCATACATTAATAACATGGGGAAAAG
1368	1375	ch1A	Opata_838637_PstIMspI_PA	57.2061	GBS	GCCATCTACGCACTGAGCTGCGGCAGCCTACGGGTCCG
1369	1376	ch1A	Opata_1894656_77_PstIMspI_SNP	57.2061	GBS	CCCAGCATGGAAAACAGCACATTCTTTTAGGCAAGAAAAAGAACACATTTATTAATCACGAAAGGAAGAAATCGCT[C/G]TGCCTTCCTATTAA
1370	1377	ch1A	M6_3589288_PstIMspI_PA	57.2061	GBS	ACGATTTGACCGACCCTGCCCCTGCCACAACATTTGCACATTCGGATGCAACTACCGTACTTTCCAGAGGATTAGCTTCCAAGGGTATT
1371	1378	ch1A	Opata_105248_72_PstIMseI_SNP	57.2061	GBS	TAAAGTAAGATCTTTCACCAATTTTGGGAAGCCAGAAGCTCTATAGGAGTGTATTCTTAGCAACTCCAGCG[C/T]GGCAAGAGGATTAAGATCG
1372	1379	ch1A	M6_2739535_PstIMspI_PA	57.2061	GBS	TGATATGGGTACACTGATGGCGGCTCTCGTCAAGTACGCCGATTCTGATAGGACCAAGGACCCCGC
1373	1380	ch1A	Opata_2273767_74_PstIMspI_SNP	57.2061	GBS	AGGAAACTCATAAACTCGAAATCGGCAAAAGCAGATCCTTCAAAATTTCCCTGCGTGTGGGACCCATATGTCA[C/T]AGACTACAACTATTTGT
1374	1381	ch1A	Opata_74624_PstIMseI_PA	57.2061	GBS	GAACTAGCCCCCTAGTCGGTTTGCAGCAAAGGCCTAGTAGCAGTCTTGCCTTCTAAAACATGGGTGAAGTTGCATGAATATGGAGTAGGTG
1375	1382	ch1A	Opata_1181411_42_PstIMspI_SNP	57.2061	GBS	AACACGGTGACTCGAAGCACCAGCAACCCATCATGTACATT[G/A]TCCCCGAGGAACTTAAAACCTCGGATCATAACCCCAGCGGAGAATAT
1376	1383	ch1A	M6_1356927_PstIMspI_PA	57.2061	GBS	CCCCTTGTCTTTGTTTTCGGCATTCAACTTGCCAGACTGTTTAAACACCCATCATTCTCTGTTAGTGTGGTTGGCTGGTTTATTAGGGG
1377	1384	ch1A	M6_2445490_PstIMseI_PA	57.2061	GBS	GCGGCGTGTCCCATGCGGCTCGCGGGTCGCAACGGATTGGCGGGCGCGATGTTTCCCTTTAAGATCGGAAGAGCGG
1378	1385	ch1A	Opata_64825_13_PstIMseI_SNP	57.2061	GBS	GATTGTCTGCAA[T/C]GTCAGGATCTTCTGTGACTGTTGAACCGGAGCGACCCAATACACGGTCACAAAGAGGTATTTTTAAGATCGGAAGAGC
1379	1386	ch1A	Opata_546666_39_PstIMspI_SNP	57.2061	GBS	ACGCTGCTCATCCTGCTCCTCAGCCGCGTCCTGGCCCT[G/C]CTTCTCCGCCCGCTCCGCCAGCCCAAGGTGATCGCCGAGATCGTGGCC
1380	1387	ch1A	Opata_1608642_10_PstIMspI_SNP	57.2061	GBS	TTTTTTATC[G/A]TCACAATACTTCATTACGTTGCATCAAGCAGAGCTTAAGAAAGTGTTAGGGAAGTCAAGCACTTTCATACCTTAGGTGGAA
1381	1388	ch1A	Opata_2535040_PstIMseI_PA	57.2061	GBS	CGGTGCACTAGCAAGGTGAGATGCGGCGGCCGCTGAAAAAGGAGAAACTCGAAAGAAATAGGACGAATCGATAATGCTGACGGCGGC
1382	1389	ch1A	Opata_130674_38_PstIMseI_SNP	57.2061	GBS	GATTGGTGTTGAGCATCGCCAATACATAGCCATCCTA[C/T]AGGAACTGCTTCCCAAGCAGCACACCACACAGGCAAAAGTAGCCACAAATAAG
1383	1390	ch1A	Opata_762397_60_PstIMspI_SNP	57.2061	GBS	TACAACCACAATTGAGCACATATTACTAGATGAAGAGCATATCGATTGCATGAACGGTA[T/C]GAGAAGTGAAAAATATAGCCACTCAATCA
1384	1391	ch1A	Opata_1911856_PstIMseI_PA	57.2061	GBS	GCCGGGCGATCCGGGCGATCCGGTTGGGTGGAGGGCATGGCGGCCAGCGGAGGAAGGGGATTTAAGATCGGAAGAGCGGTTCAGCAG
1385	1392	ch1A	Opata_485606_35_PstIMseI_SNP	57.2061	GBS	GTCCGGTGGTGCTGGCCGCCGGGCCGCAGCACTT[A/G]TCATTCAGCTCGCGATGTACCTCCCCGTGTGCCCGTCCGAGGCTCTTGCTGGTTCC
1386	1393	ch1A	Opata_681488_1_PstIMseI_SNP	57.2061	GBS	[C/G]CAGCAAGGTGTACATTTGTAGCACAATAGAGAGAGAGAGGGAGATAAGAGAAACTAAATGAAGAAAAAGGAAACTGAAAGGTACGTTCAT
1387	1394	ch1A	M6_2754569_PstIMspI_PA	57.2061	GBS	CAAATCAACGGTTGGATCCTCCAAAGGACATCCGAGCTAGATGCTGGATACCAAGCCCTAAACTCGTCCGAGATCGGAA
1388	1395	ch1A	M6_1390326_PstIMspI_PA	57.2061	GBS	GTGAAGACGGCGGTGTGGGAATGGAGGGGGCGCGAAAGACGAGGGGAACATCGGGGCAGCTCCTTGGAGG
1389	1396	ch1A	Opata_292612_75_PstIMseI_SNP	57.2061	GBS	AGAGGGACTAGGCCATCCCGACGAGGTGGTTACGGACGGGACGACCACGGCCATGAAGCAACGACAACCTTCGA[G/A]GCAACCAAAGCAAATA
1390	1397	ch1A	Opata_3672_54_PstIMseI_SNP	57.2061	GBS	AGTTTACTTCTGTCAGTCCCATCAGTTTTGGTCGTGGCTACCTAGGCTGATTG[C/G]TATGGCAACCTAGAATTGCAATTAAGATCGGAAGAGC
1391	1398	ch1A	Opata_64825_41_PstIMseI_SNP	57.2061	GBS	GATTGTCTGCAACGTCAGGATCTTCTGTGACTGTTGAACC[T/G]GAGCGACCCAATACACGGTCACAAAGAGGTATTTTTAAGATCGGAAGAGC
1392	1399	ch1A	Opata_1149160_14_PstIMspI_SNP	57.2061	GBS	CTGGAGTGGTATA[C/G]AAAAGACTGATGTAGACTTGCTAGCTCATTTTTGTGTCCTCCACATCACAAGAATCCTATTAATTTGTGTCTCAC
1393	1400	ch1A	M6_795737_PstIMspI_PA	57.2061	GBS	GAACTCCGCGGGGTCGGGGGTGCTGTCGTAGCGAGGAGGCAGATCTGGCTTGAACTTGCCCGACATCGGAAGAGCGGTTCAGCAGGAATG
1394	1401	ch1A	Opata_39226_25_PstIMseI_SNP	57.2061	GBS	AGTGCAGACCCACGTGTCAGACTC[T/A]CAAACGGTTGCTCTACGTGCATGCTGAAGGAACGCTCTGGAGCACTTCATTTGGACTTTGCAGCCG
1395	1402	ch1A	Opata_1636190_8_PstIMspI_SNP	57.2061	GBS	CCAAGGG[G/A]TGCATTCAGCCTGCACAGTGCGCCGCTGGTACGGCAAGTGGAGGCGCCCAAGAGCATCGCCGTGGCATGTGGGGAAAAGCACA
1396	1403	ch1A	M6_2036559_PstIMseI_PA	57.2061	GBS	AATGCCAGAATGAGAGGAGGATAGCTAGTCCTATCGAAGACTACGCTTCTGGCAGCCTCCGTCTTGCAGCATGTAGAAGAGAGTAGATTGA
1397	1404	ch1A	Opata_25208_PstIMluI_PA	57.2061	GBS	GCGGCGCGGCAGCAGGCACACGCCACAGTGGTTGTCGATGGCCTTCACGGGGCAGAGGGGGAGGAACACGGCCGTGGCGCGCGGCGA
1398	1405	ch1A	Opata_1881907_PstIMseI_PA	57.2061	GBS	ACCCGTGCGGAATCGTCCCAGCGCACGCACGCGCCTCTTGCCTGTCGGTCGTTTCGGTTGCGGAGCAGAATGGGCTCTGAAATCCTAGCAA
1399	1406	ch1A	Opata_1894656_59_PstIMspI_SNP	57.2061	GBS	CCCAGCATGGAAAACAGCACATTCTTTTAGGCAAGAAAAAGAACACATTTATTAATCA[T/C]GAAAGGAAGAAATCGCTGTGCCTTCCTATTAA
1400	1407	ch1A	M6_3120034_PstIMspI_PA	57.2061	GBS	TAGTTAGTACTCCAACTGTCCCAGAAGGTTTGTCTTACATTTGCTTAGATATGGATGAATGCAGACACGTTCTAGTGTTAGATACATCC
1401	1408	ch1A	Opata_452141_34_PstIMseI_SNP	57.2061	GBS	TTTTTTCCTTAGCAACATCACCCACGGCAGCAG[A/G]CACCCAAGACATCAAACAGTCATCGGTACACCTCCTCCCTTGCATCAACCATCATGG
1402	1409	ch1A	Opata_847170_36_PstIMspI_SNP	57.2061	GBS	CAACGGCAAAACCGAAAGCTCCTCCTCCAGGCTTC[C/G]CCAAGATACATGTAGATGCTGCCTTGGCCCGAGATCGGAAGAGCGGTTCAGCA
1403	1410	ch1A	Opata_686325_87_PstIMseI_SNP	57.2061	GBS	CAAGCGACTAGCATGTATAGTGGCTAACTTATTCGCAAAGGAGAGCGAGAAGAGGAGGCAAAGCGCGAACGAGAAACTAAAGGAAC[A/C]ACCT
1404	1411	ch1A	Opata_1608642_13_PstIMspI_SNP	57.2061	GBS	TTTTTTATCATC[G/A]CAATACTTCATTACGTTGCATCAAGCAGAGCTTAAGAAAGTGTTAGGGAAGTCAAGCACTTTCATACCTTAGGTGGAA
1405	1412	ch1A	Opata_215738_4_PstIMspI_SNP	57.2061	GBS	AAT[G/C]GATCAAAGCAAGAAACTTGAGCAGGGCAGAACAAATACAGCAAAACTTGAGCGGCACAAAACTCACTCCCGC
1406	1413	ch1A	M6_1102900_PstIMspI_PA	57.2061	GBS	CATACTACCATGCATGGGAGGTCCCGTGCATTGTCCAACCATTGATAGTTGCACTGCGATTGGTGCCAAACAGTACAACCCACCCATACT
1407	1414	ch1A	M6_337820_PstIMspI_PA	57.2061	GBS	GAATACCCTTGGCTCCACCAAACATAACACCATTACATGCTTTCTCTTTTGCTTTGTTTCCGCCCAGTTTTGGTATTTTTTTAATGACCA
1408	1415	ch1A	Opata_2057431_PstIMseI_PA	57.2061	GBS	GGCCGTACCATATCTCGGCGCTCACGGAGTCAAACCAAACCGCCGTGCGCTGGCTGGTGTTGTTGGCCACGAGATCGAAGTTTAAGG
1409	1416	ch1A	Opata_246439_63_PstIMseI_SNP	57.2061	GBS	TTCTGCTGCTGCGTTTTCCATGTTTGGCTAAGTTGTTAGAGCATTCCCCATGCCATATTCTT[T/C]GTCAAGAACCCTGATCCTAATGTGATAA
1410	1417	ch1A	Opata_610497_68_PstIMspI_SNP	57.2061	GBS	TTTCTGACGTGTGGGCGTGTGGCACTATATCTGGGGAAGGCTGACTTCAAATCCACTGATTTTTATC[C/G]GTTCTTCTTCAAGGATGTACA
1411	1418	ch1A	Opata_112055_26_PstIMseI_SNP	57.2061	GBS	CAGGAAAGAAAAGCAGTGAGAAAAT[C/T]TTGCACCACGATGGCCTAAATAATAAAGCACCTTCCAATTTCCTTCTTTGCTGCTCCAGCGAAAA
1412	1419	ch1A	Opata_3332953_9_PstIMspI_SNP	57.2061	GBS	CGCTTGAC[C/T]CCTCACTGGTGGAGTGAGTAACTACATTTTCCTTGCACCTAATTCTTAAGCCTCTCCTGCATACTTCTTCTTCTTGCT
1413	1420	ch1A	Opata_2439048_39_PstIMspI_SNP	57.2061	GBS	GAACTCGATTCACCCGTTGATTCCAGATACCTTTTCAT[T/C]TTATCCACTGTCTCGTCAAGGATCTTTTCCTGGGTTTGACTTTGATTCTCAC
1414	1421	ch1A	Opata_106634_68_PstIMspI_SNP	57.2061	GBS	AAGACGAAAGGGGTAGACAGGGACTCCCAAACCTTGCCCAGGACGCACTTGGCCATCCTCAGCACGC[C/T]GCCGCTCA
1415	1422	ch1A	Opata_847787_31_PstIMseI_SNP	57.2061	GBS	AGTACCGGCTCACCTCGTCGTTCTCGTGTT[G/C]TTTGTCTGCTGAGGTGGCATCAGCTCTATGATGCCTCCTCCAAGCTCCATTTCTCATCAC
1416	1423	ch1A	Opata_2610121_6_PstIMspI_SNP	57.2061	GBS	CCCAA[A/G]GAAGGGCTTGCCATGGTGAATGGCACGGCTGTTGGCTCGGGG
1417	1424	ch1A	Opata_465348_54_PstIMseI_SNP	57.2061	GBS	CCAGGTCCATTTTCTTAGTGTTTTTTATTTGCTTTAGTTCACATACATGGTGA[C/A]ATGCTCGGCTCTAGACAGATTTAGTATGAGACTGGAC
1418	1425	ch1A	Excalibur_c110483_103	57.2061	90K	tgcttccactcatcagtatctttagattgtcctactatacaaactctcaa[T/C]TTATCCAATGCTTCACCGACGAGAGACTGCTGAGGTGATTGACCTACAGATTATCCAATGCTTCACCGACGAGAGACTGCTGAGGTGATTGACCTACAGA
1419	1426	ch1A	Excalibur_c18694_273	57.2061	90K	cagatgaccaggaatgccacattcatagcatgtccgtctcttcttcgatg[A/C]TGTTGTGGCTGAGTCAATATTGGCCTTAGTTTCATCAGCTATGACTTCAGTGTTGTGGCTGAGTCAATATTGGCCTTAGTTTCATCAGCTATGACTTCAG
1420	1427	ch1A	Excalibur_c22642_90	57.2061	90K	GAAGTCATAGCTGATGAAAATAAGGCCAATACTGAATCTGCCTCAACAGC[A/G]TCGAAGAAGAGACGGACATGCTATGAATGTGGCGTCTCCGGTCATCTCTCTCGAAGAAGAGACGGACATGCTATGAATGTGGCGTCTCCGGTCATCTCTC
1421	1428	ch1A	Excalibur_c55677_217	57.2061	90K	GAATGTTCTGTCGTATGGATCCAAATTTCTTGCAGTAGCTGGCTTGTTCT[A/C]TCTCCTGGTTTCAGTTTTGTTGTCCACAATTTCAATGCAACTATGTAAGATCTCCTGGTTTCAGTTTTGTTGTCCACAATTTCAATGCAACTATGTAAGA
1422	1429	ch1A	Excalibur_rep_c92985_618	57.2061	90K	caaggaataactcttccctgatggattaattgatagaagctgtgttgccc[A/G]TTTGTTCCAGGTTCACCAAAATCAATTTCACCAGCCTCATATGGAAGTCGTTTGTTCCAGGTTCACCAAAATCAATTTCACCAGCCTCATATGGAAGTCG
1423	1430	ch1A	GENE-0249_161	57.2061	90K	CTATAGCTGACRTTTCCCTTCACTGTTRCAGCTCGATTTTGT[A/G]GTCCAAGATGGCCAAATAGCACCTTTGGTTTATGGTTCACAGGGTGATTGTGGCCAAATAGCACCTTTGGTTTATGGTTCACAGGGTGATTG
1424	1431	ch1A	IAAV3168	57.2061	90K	GTTGTCCACAATTTCAATGCAACTATGTAAGAGCATTAAGAACATGTTCGG[T/C]TTTTGCCTCTGATGGACAGATTGATTTACAGCATAATGTGTAGGATGATAGATG]TTTTGCCTCTGATGGACAGATTGATTTACAGCATAATGTGTAGGATGATAGATGTGGCCGACTAGACCTGTGTTCTTTTTCTTCTTGAAATATATGTGCT
1425	1432	ch1A	Kukri_c24144_1568	57.2061	90K	CAGAACTAGAATTTGGCTCACATGGTACAACAAGTTTTCCTTTGCTTCGT[A/G]CAGCACCTTCAGATGTACTTCCATCTAAGTTCGGAGCTTTGGAGTTACGCCAGCACCTTCAGATGTACTTCCATCTAAGTTCGGAGCTTTGGAGTTACGC
1426	1433	ch1A	RAC875_c37934_285	57.2061	90K	CTGAACTATGAGGACTTCGCCGCCAGCCTCCCCACCAATGAATGCAGATA[T/C]GCGATATTCGACTACGACTTTGTCACCGAGGAGAACTGCCAGAAGAGCAAGCGATATTCGACTACGACTTTGTCACCGAGGAGAACTGCCAGAAGAGCAA
1427	1434	ch1A	RAC875_c64603_663	57.2061	90K	tccattcctcctccatcgtcttgaaaaactagcattggactgttgtcttt[T/C]GTGTTGGTGCTTTTATCCACTTTTATGAATGTGGCACCATTGCAGATCTGGTGTTGGTGCTTTTATCCACTTTTATGAATGTGGCACCATTGCAGATCTG
1428	1435	ch1A	Tdurum_contig20965_1446	57.2061	90K	TTTGCTGCTCATAGTGTGTTTTACTTTGTCACTCGAACTCAAGAAACATG[A/C]ATGTGAGACAAGCAAGCTAAATACAGCAGCAAAAGTTGAACCAGATTTTAATGTGAGACAAGCAAGCTAAATACAGCAGCAAAAGTTGAACCAGATTTTA
1429	1436	ch1A	BS00064608_51	57.2061	90K	ACTGCAGAAGGGGATAAAACTTATGAACAAACAGTGAACGAAGCATGTGT[T/G]AGTGAGCCTTTGAACGATCCTGCTGTAATAAACAACAAGTCAGTGAGGAAAGTGAGCCTTTGAACGATCCTGCTGTAATAAACAACAAGTCAGTGAGGAA
1430	1437	ch1A	BS00065419_51	57.2061	90K	ATGTCCGTGTTCCTTCTCTTTTCACGATCTTCCTGTTTCAGGTTGTCAAG[T/C]TTCTTGACATCGAATGTAATGTTACCCAATTTTCCACCAGACAGCTTCCTTTCTTGACATCGAATGTAATGTTACCCAATTTTCCACCAGACAGCTTCCT
1431	1438	ch1A	Excalibur_rep_c92985_510	57.2061	90K	AGTGCGTCAGGCTGAGCAAAGAAATTGGACATCAACTCATCATGATTGCT[A/G]acagtttcccctttcaagtaaacaggctgctggctttttatgacgccaatacagtttcccctttcaagtaaacaggctgctggctttttatgacgccaat
1432	1439	ch1A	Ra_c39042_935	57.2061	90K	GTATCATTCCACAAGATCCAACACTTTTTCAGGGTACAATAAGATACAAC[T/C]tagaccctcttgggcaattctcagatgaaaaaatatgggaggttctttcctagaccctcttgggcaattctcagatgaaaaaatatgggaggttctttcc
1433	1440	ch1A	GENE-0249_122	57.2061	90K	GTTGGTCCAGCAGTATATCTTTGATGCAGCCTTGCCTGTCTATAGCTGAC[A/G]TTTCCCTTCACTGTTRCAGCTCGATTTTGTRGTCCAAGATGGTTTCCCTTCACTGTTRCAGCTCGATTTTGTRGTCCAAGATGG
1434	1441	ch1A	Tdurum_contig17530_822	57.2061	90K	AAGCTGGACAATGAACAAACGATTGTGATTCATGATAGCACAGCAGATGG[A/C]GTGGTTACAAGTGATGAAAGTGGAGTTATCAAACTCCGGCGAAGTGTCATGTGGTTACAAGTGATGAAAGTGGAGTTATCAAACTCCGGCGAAGTGTCAT
1435	1442	ch1A	Kukri_rep_c81545_195	57.2061	90K	CGAGGTCGGCTTTGATGTGATCCAAGGCCGTGCCAACTGAGCACCATGGC[T/C]GTGCTGCTGCTTACCTTAAGTATGAGCCTCTGATGAGGATTTAGCGCGCTGTGCTGCTGCTTACCTTAAGTATGAGCCTCTGATGAGGATTTAGCGCGCT
1436	1443	ch1A	Ex_c3941_906	57.7677	90K	GTGACAACTATGATTGCACAAGTGTCTTCTCTCATATCATGGAAGTGACA[A/G]CGGTTAGTAAAGGAAAGAAGTATGAAATTCTTCCTCGTGTTGGCCAGGTACGGTTAGTAAAGGAAAGAAGTATGAAATTCTTCCTCGTGTTGGCCAGGTA
1437	1444	ch1A	Excalibur_c3941_537	57.7677	90K	CAAATATCAATGCAGATGGCAAGCACGATAATGGCTCAGAGGCTTCTGTA[A/G]TTGATGCTCATACTGTTGACCAATGGGATGATAGCTTTCAATCTGAATCTTTGATGCTCATACTGTTGACCAATGGGATGATAGCTTTCAATCTGAATCT
1438	1445	ch1A	Xfba26	57.7768	RFLP
1439	1446	ch1A	RAC875_c13012_1598	57.8239	90K	CTGAACTTCCCGGTGTCAGGAAAAGTCATGCAGTCCAGCGCAGTGATACT[A/G]CCACATCCTTCAAAGAAACTTCTAATGTCATCCTCAGATGAATAGTACGGCCACATCCTTCAAAGAAACTTCTAATGTCATCCTCAGATGAATAGTACGG
1440	1447	ch1A	D_contig08749_250	57.9811	90K	GTTTGAGAGCTGTTCGGGAGGCAACGTGGCGAAGATGATATGTCCTATAAGGTGTTCGTGATTCATCCTGATTGTGATTTGATTTTCCTTACTGACGAGGACGAGATGGCTCGTGATTCATCCTGATTGTGATTTGATTTTCCTTACTGACGAGGACGAGATGGCAGTGTCATATGATA[T/C]GGAGAATCAGAAAGTCAATGCTACATGCACTTTTTCTCAAGAA
1441	1448	ch1A	Xi591682c	58.1302	PCR
1442	1449	ch1A	wPt-1906	58.8927	Darts
1443	1450	ch1A	wPt-2872	58.8927	Darts	TGCAGCATCATTTTCGCCGTGAAAAAccnngTTTCTGCCCTGGAGAAGGTAGGAGATCCGCAGGCCTCTCTATCCGAGGTAATGCACATTTngTCCCTCCCTTTCTCATCCATTGGTTCAGATTTCAGAACGCAAATGTAAGCTACTGACCTTTGCCTAATTGTTTCTCAGATGTAGCTTCACGGTGCATGCCCAGTCACTGCGCCACTGGACACTGGAGATGGAGCTCCTCTTTACTTTCGTCTCAGCGAGAATACATTAGGCGCCTTACTATTTTATTGTACTACCGTCTGCAAGCAGAAGTGCCCATCCGGTGGCCTATTATTTGGGCTATAGTAATGTCGTAGTGTTTATGGTGCTGGAGTCTGTCTGCA
1444	1451	ch1A	IAAV2838	59.5536	90K	TCTCCACGGAGTTTGTCGGCCGTGCCTGGGACCTCAAGGAGGACGATGCTGCCAAGCTCGTCTCCAGTCAACCTGCGTCTGGCATTGTGAAGCTCACTGC[T/C]GGGCAGCTCGTCTCCAGTCAACCTGCGTCTGGCATTGTGAAGCTCACTGC[T/C]GGGCAGAAGCTCCCAGTGCCGGTCGATGCTGACCGCAAGGACATGGCGCTTAACTGCCTCGAGGCCAAGCTGGACGTGGACATCCCCAATGGTGGCCGCG
1445	1452	ch1A	Excalibur_c11941_612	59.6884	90K	cgctgatttcttctcttcagcaactctcttcttttggctcctaaggcggt[A/C]GCGGAGGGTTCTGTTCAGGGAATAATCATCAGAATGACGGCTATCAGAGAGCGGAGGGTTCTGTTCAGGGAATAATCATCAGAATGACGGCTATCAGAGA
1446	1453	ch1A	wsnp_Ku_c42878_50516167	60.1714	90K	GTCACTTYGCTGTACCGGATGGAATTTTTCATGTCCGTGGCGAATGACAGGCACCCTAACAAATTGACTGAGAGAGAACAGATTGTAGAGTCATGCCTTC[A/G]CTCCGCTAACAAATTGACTGAGAGAGAACAGATTGTAGAGTCATGCCTTC[A/G]CTCCGAATCATCAACCTGGGGAGCTCTGAAAGGCTTAGCTGAAGGCCCATTAGTTTGTTGATGAGCAAGAGTGATCGGGACTGCTGAATTTGTTCTCTGA
1447	1454	ch1A	wsnp_Ex_c48087_53105842	60.1714	90K	ATTAGTAATTATCATCAGACCAATGTAGTTTCACCATCGAGTGGATTTGATTATCATACAACGTGTACGGTGCTGCAACTTATGTGATGGAATTGTGTTT[A/G]TCACCCCCCTTGTTGAAGCGGGCGATATTTCTGTTACCGAAAGCGCACACATCTTTGCGTGTTTTGTGGTCTATAATCCATCGAGAGATCACAGT
1448	1455	ch1A	wsnp_Ex_c5323_9409407	60.1714	90K	gtgttgaaagtattgattggcagcaagttgctggtgattttcttaatcagaaggggttcagcaatactcttcctgttaaggttttcaaggagcatgaaac[T/C]GAGAAgttcagcaatactcttcctgttaaggttttcaaggagcatgaaac[T/C]GAGAATCTTTTGGAGGTGCTGGATGCTCGTTAACAGTAGGTCAGGGTATTCTACTAGCTTAACAAACAGCCGCAAACTATCAATTCAATGAAGGCATTTC
1449	1456	ch1A	wsnp_Ku_rep_c101175_88380491	60.1714	90K	TCAGAACGAGCCATGAAGACAGAAATGTTCCCATCAGATGAACCGCAAGCCAAGCATAGGCCGAGCTCGTGAGGCGCCCAAGCAATGGAATTGACAGAAG[A/G]CTTGTGCTCATTGAAAGTGTGTGCCTGTGCCCACTCATCGGGCTTACTCCCTTCTTTCCATATGATGACCCGACCATCATAGCTGCAGGATGCAAGCATT
1450	1457	ch1A	Opata_1473026_PstIMseI_PA	60.1714	GBS	CGCAGCACCGACGGCACCGTGAACGGTGACTGCTGCGGCGAGATGTGCTAGAGCACCACGGTTGTTGCAACCCTGATGGCACCCACTTCCA
1451	1458	ch1A	M6_321313_PstIMseI_PA	60.1714	GBS	GCGGGCCCCGCTCGTCAGTGGCCCAGCCACCGGGCCACGCTGGCAAGTGGAGGCGGGGTCGCCCCC
1452	1459	ch1A	Opata_572727_58_PstIMseI_SNP	60.1714	GBS	CTGGTGTTGAGTAGTAGTAGTGGAGATAGTCACAGCTGGTCAGAGTGCGTCTTCTTG[C/T]GTGTGTCTTCTTTCGGGTGTCGCTCATTATATT
1453	1460	ch1A	Opata_3564665_PstIMspI_PA	60.1714	GBS	CTCATGTCGTCTAGCACGGCGACCACCTCGGAGATGAGCCCCGTGCGGTCGGCGCCCGTCAGATCAAGCATGGTGGCCGAGGCCGCC
1454	1461	ch1A	Opata_1914119_7_PstIMspI_SNP	60.1714	GBS	TTCCGA[A/C]GTGGTCTAGCTCCAGCTGCCCCTCTTCCATACACTCTCGTATGAAGTGATACATCACATCTATGTGCTTGCTTTTGTCATGGTG
1455	1462	ch1A	M6_319751_PstIMseI_PA	60.1714	GBS	GTTCGAATCCTGTCCCCGCCTAATCATAGTCAAAATCTGAGTTTGATCCTGGTTCAGAAGGAACGCTAGCTATATGCTTAAGATCGGAAGA
1456	1463	ch1A	Opata_134162_11_PstIMseI_SNP	60.1714	GBS	CTTTTGTGGA[G/A]TTCAAAGCCTGCACATCAAGCTAATAAGTGGGCTACTGGCGCTTTGTGTAGTGATCAGAAGGGTGCGAAATCCACTCGTC
1457	1464	ch1A	Opata_2249003_PstIMseI_PA	60.1714	GBS	ATGGGACAGAAGTTGTCCTGAATCTGTAGCAGCGGATCTGCTCTCAGAGGTCGCAAGTAGCACAGCAATGCCTGCGGGTTCCTTCCAACTG
1458	1465	ch1A	Opata_1185590_65_PstIMseI_SNP	60.1714	GBS	GTCATCCGCATCTGGCTGTCCCTGGATCCGGTTGCTGACATGCCTGCCGGCTGACACCGGATCC[A/G]CAATCCCGCCAAAAGCGATGAGCTCC
1459	1466	ch1A	Opata_348301_64_PstIMseI_SNP	60.1714	GBS	CTGGTGTTGAGTAGTAGTGGAGCTGGTTTCTCGTGTGTCTCCACCGCATGAAAGTATTCCCTC[C/T]GTTCCAAATTACTCGTCGTGGTTTTAG
1460	1467	ch1A	Opata_284843_57_PstIMseI_SNP	60.1714	GBS	GTCACGGTCTCCTTGAGTTGCAGGTCGCGCCCTTTACCCATCAGCGTCGTCACCTG[T/C]GCCCTAGTTCATATTCTACAGCTGAAATATTATT
1461	1468	ch1A	Opata_136054_14_PstIMseI_SNP	60.1714	GBS	TCCCGGGAGGAAT[T/C]GTTTGTGTAGTTTGTCATGGTAGTATTTTATCTTCCAATTTTATATTCATATACGATGAAAATAAATGTAGAAGGCA
1462	1469	ch1A	M6_927736_PstIMseI_PA	60.1714	GBS	ATCAACTGCGACTTCGGCATCTTCGTCACCAGCTCGACTGGTCACCTTGGTTCGACCAAGAATTGTGCCCCGTGTTCGGATCACCATGTCC
1463	1470	ch1A	M6_1369992_PstIMspI_PA	60.1714	GBS	GCAGAGGCTGCCTGTGAGGAGCGTGTGGGCTGCTGCAGGCGCGCGCGTGCAAGGCACAACGGGGCTGCTACTGACGGCGG
1464	1471	ch1A	Opata_99641_45_PstIMseI_SNP	60.1714	GBS	TTGCAGAAATCTTCTTTGCATGGTAATTACAATCAACTGCAAAG[C/T]ACCCTTCTGATGTGGTAATTGACACTAGTGATGCAGTAATTAGGAA
1465	1472	ch1A	M6_2324432_PstIMspI_PA	60.1714	GBS	CCATGGCAAACTTTCCGGTCCGGCCATTCGCCTTCACCCCCATCGGCTCCAACATTGAGCGTGGACCAGATCACCGAGATCGGAAGAGC
1466	1473	ch1A	Opata_566244_69_PstIMspI_SNP	60.1714	GBS	CTCTACCACAAAATGATGCATCTACGGAGTGTCAGGGTTCTCCTTCATTGTAGCACAAGTATTAACCA[T/C]AGAACAAAGAACTACTGCTC
1467	1474	ch1A	Opata_158029_PstIMspI_PA	60.1714	GBS	CTGGCGTCCGTGGTGGTGGCGGTGAGTTGGACGTTGCCGCGTTTGGCCCGCTCAGGCATCACTCGATT
1468	1475	ch1A	Opata_1185590_57_PstIMseI_SNP	60.1714	GBS	GTCATCCGCATCTGGCTGTCCCTGGATCCGGTTGCTGACATGCCTGCCGGCTGACA[A/C]CGGATCCGCAATCCCGCCAAAAGCGATGAGCTCC
1469	1476	ch1A	Opata_2576154_14_PstIMspI_SNP	60.1714	GBS	ACCTGCTCCAAAC[T/C]GCTCTAAATGAGGCACTCCAAAACCAGACCATCCAACACCCAATCCCGCCAAAAGTAAATGACCAGTATCCGAGATC
1470	1477	ch1A	Opata_151986_12_PstIMseI_SNP	60.1714	GBS	ATACCACTACA[C/T]CACAGCACGTGGGCTGCCTTGCTACTTCGTGCGTTCGGAAAAATTACCATGCGTTTTGTTTAAGATCGGAAGAGCGGTT
1471	1478	ch1A	M6_2463629_PstIMseI_PA	60.1714	GBS	ATGGGCGTGTCAGTCGTTCGTGCAGCGACGAGATGACGTGCAAAACCGTGGGTACGTATCTACAAATTAAGATCGGAAGTGCGGTTC
1472	1479	ch1A	Opata_389214_67_PstIMseI_SNP	60.1714	GBS	ATGCGGCTTCTAGGTCTAGCTTTACAGTAACGCTTTTGAGGAAGAAACTTAGCACCCGAGGAGAAA[T/A]CACTGTACCAAATTTACTTGGGTA
1473	1480	ch1A	Opata_239477_34_PstIMseI_SNP	60.1714	GBS	AATTTGAAAATACGTCACCAATCCATTGTCGTC[G/C]AGCCCGGTTAGGATACCTGGCTTTCACCCAGGCGACCCGGGTTCAAATCCCGGCAAT
1474	1481	ch1A	Opata_869469_5_PstIMspI_SNP	60.1714	GBS	AAAT[A/G]GGGTCTCCAAAACATGGCAGGCAGAGAGCAGCACATGCAAGGCTTCCTCCGACATGCTAAGACTCCACAGAGTGAGGTCCCGAG
1475	1482	ch1A	Opata_2254486_6_PstIMspI_SNP	60.1714	GBS	CTCGT[G/C]GCGCAGCAGTTCGAGGACACGCTGGTCCGCATCCTCCTCGCCGCCGCCGCCGTCTCCTTCGCGCTCGCGCTCTCCTC
1476	1483	ch1A	Opata_1638351_PstIMspI_PA	60.1714	GBS	CTAAAAACTGAAGTAGGGCATGGGTGTGTTACTCACGCCCAAGGAGGCGACGATGGAGTTGTAGGCGGAGCCG
1477	1484	ch1A	Opata_4141716_PstIMseI_PA	60.1714	GBS	AATGCATATGAATCCTTACAGGTCACAGGCAGTTTCATAATAAATGACAACTTTAGAGATCCTTCCAGTACATATATTCCCAAATAGCATC
1478	1485	ch1A	Opata_72798_8_PstIMspI_SNP	60.1714	GBS	TTTGTTA[G/C]TGCATGCAGCAGGGGCCGTTGGAGGCAGCCGCGTCGTGCGTATAGCAGTGCGTCGTCCGCGCGGC
1479	1486	ch1A	Opata_1914119_16_PstIMspI_SNP	60.1714	GBS	TTCCGACGTGGTCTA[C/G]CTCCAGCTGCCCCTCTTCCATACACTCTCGTATGAAGTGATACATCACATCTATGTGCTTGCTTTTGTCATGGTG
1480	1487	ch1A	Opata_908301_26_PstIMseI_SNP	60.1714	GBS	GACCATCCACAGTACAATCTGCTAC[A/G]GAGTTCTTTCACAGATCGGTGCTACAGGACCAGCTACAGTACGTAATCTACATTGCGTGATCTTG
1481	1488	ch1A	Opata_2389371_44_PstIMseI_SNP	60.1714	GBS	CGGTGGGCTCGCGAGGGTAGCTTTCCAGTGGAGGAGGGCCATG[T/C]GTTGAGACCTCAGTGAGATCCCTCCATGGCGCGCCGCATGTGCTTCT
1482	1489	ch1A	Opata_954002_60_PstIMseI_SNP	60.1714	GBS	TTCTTGTATATATGCACCCTGCCCACCTAACTAGACTCACAAAACCATTTGAAATTTCA[C/G]ATTTATCTTCATTTATGAAGGTGATAGTTTT
1483	1490	ch1A	Opata_750081_PstIMseI_PA	60.1714	GBS	TAATGTCTTTCTCATTCCTGTACTGGATCCATGTTCGGAGGATACGTGCATGACACCTAATGGCAACAGCTGCCTCTGATACTAATTTGGC
1484	1491	ch1A	Opata_3370735_81_PstIMseI_SNP	60.1714	GBS	TACTGCGACCATGCCTACAAGGAAATACAATGCTCAGCAACATCATTGAAATGTTAGACTACTTTGATATAGAGAGGGTG[T/C]ATTGAAAGAT
1485	1492	ch1A	Opata_141487_31_PstIMseI_SNP	60.1714	GBS	ATGTAAGAATTCAGGTCATAAAGCTCGCGT[A/G]TAGTTCTGGACCCTAAAATCCGGTGAAAAGTCCTACATATAATTGGCATATTGTAAACTG
1486	1493	ch1A	Opata_298403_49_PstIMspI_SNP	60.1714	GBS	CAGTGCCCCCTGTTCATGTTCATCCGATCATCGATTCTCGATCCGACG[A/G]ACAGAAATGGGGAGCAAGGCACGCCACTGTTCACAGATCG
1487	1494	ch1A	Opata_2982729_14_PstIMspI_SNP	60.1714	GBS	TGCCCTAAAGAAC[A/G]CGGTGCTGGGACAGATGCAGATGGGAAAAGAATCTTTCGTGGTGGCAAAGCCACTTTGAAAAAATATGGATAA
1488	1495	ch1A	Opata_906305_36_PstIMseI_SNP	60.1714	GBS	TAGTACTAGTAGAGTCAATGAGAGCGCGGCCGTCC[C/T]CAACACGCCGACCACCTGGTCTGCTCAATCTCAACTCTCAAGAGTGGCTATTTGT
1489	1496	ch1A	Opata_176290_43_PstIMseI_SNP	60.1714	GBS	CCCACGATGGTGGTCACATCGATCTTCGGCTCTTGTGAACCA[C/T]GGTTGGACCTCATGCCTCGTAATATCTTCTTCGCTTCCTCAAATTGGA
1490	1497	ch1A	M6_954807_PstIMspI_PA	60.1714	GBS	GAAGTGGACAGGTGATGATGACTACAGCACGCCGCTTGACTTACGAGACACATACCAGCAGTGTAGGGTCATATCGATGCCAGACAACTT
1491	1498	ch1A	Opata_80803_5_PstIMseI_SNP	60.1714	GBS	GTCA[T/C]GGCGTGATGGGCCGATTTCCCATGGTGGTATATAGTAGCAAGCCCGGTGAGCTGTTTACTACAATACCGCTCGCTGATATACCCAA
1492	1499	ch1A	Opata_137368_17_PstIMseI_SNP	60.1714	GBS	CGCACATCACCTCACT[T/C]GAGCTGGGCCGGCCCGGTTTATTTTTTCCTGGTTTGTTAAGATCGGAAGAGCGGTTCAGCAGGAATGCCGAGAC
1493	1500	ch1A	Opata_141487_28_PstIMseI_SNP	60.1714	GBS	ATGTAAGAATTCAGGTCATAAAGCTCG[T/C]GTGTAGTTCTGGACCCTAAAATCCGGTGAAAAGTCCTACATATAATTGGCATATTGTAAACTG
1494	1501	ch1A	Opata_536340_12_PstIMspI_SNP	60.1714	GBS	ATTCTTGTATT[T/C]CGCGGAGCTGATGAAGTATCGAACAGGGCCCTAGTCCGTGTGTTTAGAGTTTTCGATGTGAGGCTGCGACCTGTGAG
1495	1502	ch1A	Opata_572727_71_PstIMseI_SNP	60.1714	GBS	CTGGTGTTGAGTAGTAGTAGTGGAGATAGTCACAGCTGGTCAGAGTGCGTCTTCTTGTGTGTGTCTTCTT[C/T]CGGGTGTCGCTCATTATATT
1496	1503	ch1A	M6_913000_PstIMseI_PA	60.1714	GBS	GTCACCGCCTTCCATTCAACGAATCTGTCTTAGATGTGCTTGAAAATACTCGCAAGCAGCTTGCCAATGCCATGGAACACGGGAGTTTGGC
1497	1504	ch1A	Opata_2925801_77_PstIMspI_SNP	60.1714	GBS	TCGTACTCATCTTATTCATGCCAAGATTTTGATCATGCAGCTAGCAGAGAAAATCAAAGAATGGACAAACTACAAA[C/T]GTGAAAGAGGAAGA
1498	1505	ch1A	Opata_148076_37_PstIMseI_SNP	60.1714	GBS	CTCCACAAAGCAAGCCTTTGCCACTATGCCAATGTG[A/G]GCACTGTTGCTACATGAGAGATGCCGCTTATTTAAGATCGGAAGAGCGGTTCAG
1499	1506	ch1A	Opata_1789315_PstIMspI_PA	60.1714	GBS	AACCGTGCGTCCGTATGTGTGCTCATCTGGACGTAAGGACAAAGTTGGGGCAGGCTATTTCTATTTTATGCATGGATCAAGGAAAGGCCGC
1500	1507	ch1A	Opata_2385896_15_PstIMspI_SNP	60.1714	GBS	ATTTGCACGGCACT[G/A]GGCAAGCCGGAGTGGACGCCAACGCAGGACGACATGGTACCATCATGGCTGGG
1501	1508	ch1A	Opata_2963566_8_PstIMspI_SNP	60.1714	GBS	GTGTATC[T/G]CGATAGAGACGTAGGAGTACAGTATCAAGGTTGCTTATATAGTTATTTAAGCTCGCGCCCACAGGCTCTCTCATCACCCTGGT
1502	1509	ch1A	Opata_4214996_40_PstIMseI_SNP	60.1714	GBS	ACAAAATGCAATTCGGCTGTTCTGTAAAGGACATACGTA[C/T]TGGATACAGGTTCTTGGACAACTGGCAGACAGACATGCAGATGCAGATGAA
1503	1510	ch1A	Opata_1057285_70_PstIMseI_SNP	60.1714	GBS	CCCCTCACCCCACTCCAGCTAATTCCGACGGCGAGACCCGTGAAGAAGCCTCAACATCCACAAGGCACG[C/A]CCGCTTGGATGTAAACGAGG
1504	1511	ch1A	Opata_22916_48_PstIMseI_SNP	60.1714	GBS	CTAAGAAGATGGGAGAGAAAAATGCCGGTGCAAGATTGTTGTTGAAG[T/G]GGTTGATCGCCGTGTCGGAATCGGTGGTTACTTAGAGACAAAA
1505	1512	ch1A	Opata_176290_7_PstIMseI_SNP	60.1714	GBS	CCCACG[G/A]TGGTGGTCACATCGATCTTCGGCTCTTGTGAACCATGGTTGGACCTCATGCCTCGTAATATCTTCTTCGCTTCCTCAAATTGGA
1506	1513	ch1A	Opata_1868330_15_PstIMspI_SNP	60.1714	GBS	ATCAACTTGCTGAT[A/G]TGCTGACTAAGGCACTGGGTCGCGTGCGCCATGTCGAGATGCGGCAGAGGCTGGGGGGCAGGGGG
1507	1514	ch1A	Opata_566244_33_PstIMspI_SNP	60.1714	GBS	CTCTACCACAAAATGATGCATCTACGGAGTGT[G/C]AGGGTTCTCCTTCATTGTAGCACAAGTATTAACCACAGAACAAAGAACTACTGCTC
1508	1515	ch1A	Opata_1185590_13_PstIMseI_SNP	60.1714	GBS	GTCATCCGCATC[C/T]GGCTGTCCCTGGATCCGGTTGCTGACATGCCTGCCGGCTGACACCGGATCCGCAATCCCGCCAAAAGCGATGAGCTCC
1509	1516	ch1A	Opata_23781_6_PstIMseI_SNP	60.1714	GBS	CCAGC[G/A]ACAGAACATAATATTTTGCTAGAGAGAGCTTCTCACAAATGGTGAAGGTGTTGTTGTTGAGAGCACGTCACGCCTGGAGTAGTAG
1510	1517	ch1A	Opata_602821_62_PstIMseI_SNP	60.1714	GBS	CGGAAGGAGTATCCTTGCTGAAGAATTTGTTCAAATGACTAAACTTATTTGGGATTGCAGA[C/T]AATGAAACGCCAACCTCTGTGGTTTTTGT
1511	1518	ch1A	Opata_1914119_37_PstIMspI_SNP	60.1714	GBS	TTCCGACGTGGTCTAGCTCCAGCTGCCCCTCTTCCA[C/T]ACACTCTCGTATGAAGTGATACATCACATCTATGTGCTTGCTTTTGTCATGGTG
1512	1519	ch1A	M6_2003280_PstIMspI_PA	60.1714	GBS	TAATGAGTGATCTGATCTCCAACTCCAACCCATGTTTCCAAAATCTAGCACCATCTTGACTCGTATGCCG
1513	1520	ch1A	Opata_1771485_72_PstIMseI_SNP	60.1714	GBS	ATTGAACGTGGTGGTCGGTGGCTGGTCGCTCGAGTCGTCCACGATGGCGCTTGGTGCGTCGTGCGTGGCTC[G/A]TGGAACGCGTGGAGGGAGT
1514	1521	ch1A	Opata_384280_6_PstIMspI_SNP	60.1714	GBS	TTCCC[T/G]TTCCTACCTATTCTTTCGTTCCTTTGAGTAGAGGCCGTGGTCGAGACTCGAGAACTCCAGATCGGCGG
1515	1522	ch1A	Opata_524521_12_PstIMseI_SNP	60.1714	GBS	CGGTACAATGA[A/G]GGGATTTGACTCGTCGAATCATGGGCCACGGCGGCAAGCCCAACGCCCCTGCTCCGACTGCCCAGTGTTAAGATCGGAA
1516	1523	ch1A	M6_794581_PstIMseI_PA	60.1714	GBS	GAGAAACTCCAGACGTTATGAACGTCTCATAGACTAAAGCTGATGACTACTCGATAGTTCAGTGTGCCATGCTTTACGGCTTAGAATCAGG
1517	1524	ch1A	wsnp_Ex_c5323_9408829	60.1714	90K	ACTTGGTCTTTCACCTGCTTCATCTAATTTGCCACACGCTTTGGTGCCATCATCTAGGTCTCCTCTTCGCCAGTCATCTAATGCGGAACATTCGAAGCCC[A/G]TCCTGGGATCAATACGCTCTCCGTCCAAGGTCTCATCTATAGCAGAAAGAAGAGGAGGATTTTCATGTCTGAAGCTGCCATCACTCCCAAAGGAGCTAGT
1518	1525	ch1A	wsnp_Ex_c10783_17555091	60.1714	90K	CAACAGAAGGCTTCTCATCTTTACTATCATCCTCTGCTTGCTTCTTAGGCCTGGTGGCACGTGGACCCCGGCTTTGCTCATTGAGGAAGTCAAGTGGACC[A/G]TCACAGCTGCATAACAAAGAATTACCCCTTCCTCTCCTGCGCCCTTTATCAATTGGAATAAAACTTCTGCCATTCATGCCATAGCCAGGGAAAGGACCCC
1519	1526	ch1A	BS00078982_51	60.1714	90K	AATCTCAATCTGGGCGGCAAGACGAAGCGGAGCAACTACGCGGTGGACGC[A/C]GACATTGTCCAGGACGTCAAGAGATTTCAGGGCAACGTCTTCTTGGCCAAGACATTGTCCAGGACGTCAAGAGATTTCAGGGCAACGTCTTCTTGGCCAA
1520	1527	ch1A	Kukri_c7436_2259	60.1714	90K	CTCTGCTGGTCTTAACTTTTAACCTTGAACCCGGCTATTTGCTGTCCTGC[T/G]CATGTCGTATTAGCAATGTACTTCCAGACTCTGGTCATATTCATACTTGCCATGTCGTATTAGCAATGTACTTCCAGACTCTGGTCATATTCATACTTGC
1521	1528	ch1A	Excalibur_c10689_254	60.1714	90K	AATTTGCAGCAGGCTATGTACATTACCTGGTCAAATATCTCAACCACTAC[A/G]GGTCACAGCCTTAGGGTGTCAGTTGATATGCGACGCGAGTTCGGCCACAAGGTCACAGCCTTAGGGTGTCAGTTGATATGCGACGCGAGTTCGGCCACAA
1522	1529	ch1A	Excalibur_c11941_675	60.2523	90K	GTTCAGGGAATAATCATCAGAATGACGGCTATCAGAGAGGCGTTGAAGCC[T/G]AACTAAAACAGGCTCCTCTTCTTTCTTCTTCCGAATATCCTCTCCCTGGTAACTAAAACAGGCTCCTCTTCTTTCTTCTTCCGAATATCCTCTCCCTGGT
1523	1530	ch1A	XcsIH69	60.3468	PCR
1524	1531	ch1A	XgbxR507	60.3468	RFLP
1525	1532	ch1A	wsnp_Ex_c10783_17554146	60.3838	90K	TCATCTTCACCTGCGCCTTCATATTTTGGCGGCACCAGATGTCTTTATGCACCCARCTCTCTGGTGAGGAAGCACATGATTTGAATTTCAACCACGGCCA[A/G]ATCGCACTTCAACTGCTCTCTTTCACTTCAACAGGCTTAGCAGCAGCAGATGAATCTCCAGCGGGGACTTTATCGGCGGAAGGGCTCACACTCTTGGCCT
1526	1533	ch1A	BS00105601_51	60.3838	90K	CCCCTAAAGATACAAGTGCTCAGCTGGGGCAACTACAAACAAGACTCTTC[T/C]CTGTCTCACAAAGACTTGTTGAATGTCCACAGGAACTACGATTTCCGCGCCTGTCTCACAAAGACTTGTTGAATGTCCACAGGAACTACGATTTCCGCGC
1527	1534	ch1A	CAP7_c4833_141	60.3838	90K	GGCTCAACTGAGATTAATTCTGTTCGGTTCTTGTGCTCATGCTTGTCTAC[T/G]CCTCAGTATCTCCACCCCGAGGTAGTCCACGACGCCCTGCACCGCGACGTCCTCAGTATCTCCACCCCGAGGTAGTCCACGACGCCCTGCACCGCGACGT
1528	1535	ch1A	Kukri_c16098_95	60.3838	90K	TCTGCCGCTGCTAAGCCTGTTGAAGTGAAAGAGAGCAGTTGAAGTGCGAT[T/C]TGGCCGTGGTTGAAATTCAAATCATGTGCTTCCTCACCAGAGAGCTGGGTTGGCCGTGGTTGAAATTCAAATCATGTGCTTCCTCACCAGAGAGCTGGGT
1529	1536	ch1A	RAC875_c26820_847	60.3838	90K	CATCTTGCCCGTTCGACCTGGACAAACAAACCCCCTCGTCATCAGGGACC[A/G]CAAACAACTTGCAACCGCATTATGGAAACGCTGCGACAAGCGAATAGGAACAAACAACTTGCAACCGCATTATGGAAACGCTGCGACAAGCGAATAGGAA
1530	1537	ch1A	Xpsr937	60.7582	PCR
1531	1538	ch1A	wsnp_JD_c9290_10155594	60.7616	90K	GCAACTCTATGAAAAAGCTCTAGAAGTGTTTGAGGATGATCCTGCTACCTCTGGCATATTACACAAGCATCTGCTAAGAACTATGGGTACTCCAATAGTC[A/G]ACAAGATATTACACAAGCATCTGCTAAGAACTATGGGTACTCCAATAGTC[A/G]ACAAGATTTTATCTAGTCTGGATAGGGACAACAAATTGAAGAATGGAATGGAGTATGAAGACAGTGAAGAACAGCATGCTCAGCTGAGCACTACTGACCG
1532	1539	ch1A	RAC875_c16820_419	60.7616	90K	GCGAGCCTTGATGTGCTCTGGTTGTCGCAAGACGTGCACTTGCTGCCTGG[A/G]CTGTGCCCTGCCTGGCTTGTGTGTGTGGGTGTGGGTGATATGTGTGTGGTCTGTGCCCTGCCTGGCTTGTGTGTGTGGGTGTGGGTGATATGTGTGTGGT
1533	1540	ch1A	CAP7_c4833_55	60.8112	90K	ATTATTCCGTTCATGATTCTTGTTTCGTGAGCGCGATTAACATATGTTCA[T/C]ACATAGATAGATAATATAAGACACAGAGATCGATCGGCTCAACTGAGATTACATAGATAGATAATATAAGACACAGAGATCGATCGGCTCAACTGAGATT
1534	1541	ch1A	RAC875_c1825_188	60.8112	90K	GTTAAACCCACTATTTCACTTGATTCAAGTGTTATCAATCTACCAAGTGA[T/C]GGACAAGCCCAGGCTGGCACATCCAACATAGGTGGGGAACATAATGTTGTGGACAAGCCCAGGCTGGCACATCCAACATAGGTGGGGAACATAATGTTGT
1535	1542	ch1A	Excalibur_c25050_372	60.8112	90K	TGATAATCTATCTTAGTTGCCCCTGGCAGAACACAATGTTACTGTCAGGT[T/C]GCCATCGGTTATATCGAGTGAGTGTTTGTGGCTGGCCGAGCTGGTCTGAGGCCATCGGTTATATCGAGTGAGTGTTTGTGGCTGGCCGAGCTGGTCTGAG
1536	1543	ch1A	GENE-0509_349	60.8112	90K	CCGTATGGCAAAACTACAAAAGAACTTGGACTACTGTCTTCGATGCTCAT[T/G]CGTGCAATGATGCATCATCTRRTRTTTGCCRTGCCGTGCAATGATGCATCATCTRRTRTTTGCCRTGC
1537	1544	ch1A	Kukri_c48959_528	60.8112	90K	TGGATGGTGCAGGTCAGAGCTCCAGTGCGTGTCCGTGGAGCAGATCCACC[A/G]tgggtgcaggggaatggaaatkctaytgagaagaagaagaragcttggtctgggtgcaggggaatggaaatkctaytgagaagaagaagaragcttggtc
1538	1545	ch1A	RAC875_c8245_272	60.8112	90K	TGAAGGCTGCCAGGGGGATCGCGAATCCGAACATGGGGTTTGCCTGCCAG[T/C]TGCTTCAGTGCCAGAAGCGGGTGCATGCCATTCCTCTGTCCCCAAACTCATGCTTCAGTGCCAGAAGCGGGTGCATGCCATTCCTCTGTCCCCAAACTCA
1539	1546	ch1A	TA006139-0953	60.8112	90K	[A/G]GTTTCATGCTCCTTGaAAACCTGtATTgTTtAAagaTCAaCAgGGGTTAT
1540	1547	ch1A	Excalibur_c7026_2635	61.0275	90K	CTGAAGGAAAGGGATCCATGGGTAATACACCGTGTACATTCTAGGGGGTC[A/G]TGTGACAGCAGAATCAACTTAATTTTTGACGAGCAACCAAATACCGACTGTGTGACAGCAGAATCAACTTAATTTTTGACGAGCAACCAAATACCGACTG
1541	1548	ch1A	BobWhite_c48591_394	61.0275	90K	TCCCGAATTACTGCCATGGTCCGTGGTGCGACAAGGGGTTTAACAGTTCC[A/G]ACAAACTTGCCATCTGTCTGGAACTCCTTGCAGCAACAGCTCCAAGAAATACAAACTTGCCATCTGTCTGGAACTCCTTGCAGCAACAGCTCCAAGAAAT
1542	1549	ch1A	Kukri_c13136_1363	61.0275	90K	AAAGCTCATAGGAAAAACAAGGACACTGGTTCTTCAGGTGATGCGAAGCG[T/C]GGTGGTAAAAAGGCACCAGAGAAACCAAAAGAGGAGAACACAAATATCTTGGTGGTAAAAAGGCACCAGAGAAACCAAAAGAGGAGAACACAAATATCTT
1543	1550	ch1A	GENE-0509_639	61.0275	90K	TAGTCCAAGTTCTTTTGAGTTTTGCCARACGGCAGATGATRG[A/G]TACCGACAAAGAAATGTTAATGCATGAATCCAATGTAGTTACTGTTTGACAAGAAATGTTAATGCATGAATCCAATGTAGTTACTGTTTGAC
1544	1551	ch1A	BobWhite_c4328_1345	61.0275	90K	CCCTGGCCCTCGGCACGAGCAAAGAGCAGTGAGCAGGAAACATTGTGTGC[A/G]TGGTGGTGCCCCATGCCCTCGTGTATGTAAATGCACAGATCTATCTACCTTGGTGGTGCCCCATGCCCTCGTGTATGTAAATGCACAGATCTATCTACCT
1545	1552	ch1A	RAC875_c14926_589	61.0417	90K	CGCTGGCATATTACACGATCATCTGCTAAGAACTATGGGTACTCCAGTAG[T/C]cgacaagattttatttagtctggataaggacaacaaattgaagaatggaacgacaagattttatttagtctggataaggacaacaaattgaagaatggaa
1546	1553	ch1A	wsnp_BF484606A_Ta_2_3	61.1008	90K	TTGTCTTAAGTCAACATTTTCCAAGTTCTAAATTATCAAGTATACATTACTCCTCAAGTA[A/C]ATTTGTTCGGTATCTGAAAGAAAAAGAGTGATTATACTCAGAGCATTTTGTTTTTCAAGT
1547	1554	ch1A	wsnp_Ku_c11896_19337444	61.1008	90K	CAGCTAACTTTCTCCAATCCATTTGAGGCCAGGAGTTCATCATGATTTTTGAACATAGGCTGCTGCCGGGAGCCGTCATATCAGCTAAGATTGAGTTAAC[A/G]AGATCGAAAAGAAGCTTCCTGTCTGATTTCGACCACAGGAGCAGCTTGCTGTACTTGTTTTCCAGCCATACGAACACATCTGAGCTGAACTGCCACTGST
1548	1555	ch1A	GENE-3653_323	61.3573	90K	GGGTATGCAATTTGTTCGTTTTCAGTTCACGCCTGTCTGGTTCTAAACCC[A/G]TAGTTTCGTGGCTCGACCATCATCAGTTATAACTGGGCTGTCTGCAATGTTAGTTTCGTGGCTCGACCATCATCAGTTATAACTGGGCTGTCTGCAATGT
1549	1556	ch1A	XksuG9	61.3768	RFLP
1550	1557	ch1A	wsnp_Ra_c26191_35761997	61.407	90K	ACATTGAATATCACGCTGTGTTCTCTACAGACCTTCCTGAGGAACGCATACAGGTGATCCACAACAATCCTCTTGATGATCCCTGAATCCCTGCGCGCGC[A/G]CACAAGATCCACAACAATCCTCTTGATGATCCCTGAATCCCTGCGCGCGC[A/G]CACAATGGTGTTGCCGAGGATGTGCACGACGCCGGCGTCCTTGCAGCTGTTGAGGAACTCCAGTTCGTCRCCGTATGTTTGGCTGGAATACCTTGTTACG
1551	1558	ch1A	IAAV5252	61.407	90K	CGTAACAAGGTATTCCAGCCAAACATACGGNGACGAACTGGAGTTCCTCAACAGCTGCAAGGACGCCGGCGTCGTGCACATCCTCGGCAACACCATTGTG[T/C]GNGCGTGCAAGGACGCCGGCGTCGTGCACATCCTCGGCAACACCATTGTG[T/C]GNGCGCGCAGGGATTCAGGGATCATCAAGAGGATTGTTGTGGATCACCTGTATGCNTTCCTCAGGAAGGTCTGTAGAGAACACAGCGTGATATTCAATGT
1552	1559	ch1A	Kukri_c22508_119	61.407	90K	TACTCGCAGCTCTCAAACTGGGGCCAGTGCTCTACCTGGGACAACTTCAC[A/C]GCCGCGCCCTTCACTGCTGGAGCTAGAACTTTCACCTTCGACGACAACCCGCCGCGCCCTTCACTGCTGGAGCTAGAACTTTCACCTTCGACGACAACCC
1553	1560	ch1A	BS00011787_51	61.407	90K	CTCCTTCACTCGCCCTTCTGCTTTTTTAAACGCCGCTTGGGGCCTGAGGC[A/G]GTCGTGCTCCTGCCCACGAACTTGAGGACCTCGTCGATGAGCACCACGGGGTCGTGCTCCTGCCCACGAACTTGAGGACCTCGTCGATGAGCACCACGGG
1554	1561	ch1A	Tdurum_contig98378_452	61.407	90K	GCTCCCCGTGGTGCTCATCGACGAGGTCCTCAAGTTCGTTGGCAGGTGCA[T/C]GACCGCCTCAGGTCCCAAGCGGCGTTTAAAAAAGCAAAAGGGCGAGTGAAGACCGCCTCAGGTCCCAAGCGGCGTTTAAAAAAGCAAAAGGGCGAGTGAA
1555	1562	ch1A	Kukri_c13593_203	61.4321	90K	CATATATACAGACCAAACAAAATTGGACACCAGTGGTTACATGAAGTACA[A/G]TAGCTAATATATAGTGGAAGGAAGCAGCATGAATAGTGACTTTGAGATCATAGCTAATATATAGTGGAAGGAAGCAGCATGAATAGTGACTTTGAGATCA
1556	1563	ch1A	Kukri_rep_c102900_1715	61.5977	90K	CCGCTAACAGGGAACAACAGCCTAACAAGGTATTCCAGCCAAACATACGG[T/C]GACGAACTGGAGTTCCTCAACAGCTGCAAGGACGCCGGCGTCGTGCACATGACGAACTGGAGTTCCTCAACAGCTGCAAGGACGCCGGCGTCGTGCACAT
1557	1564	ch1A	wsnp_BE490041A_Ta_2_1	61.6541	90K	TCACCCTGCACAATGCGGCCGGTGGGAGGCGCGCATGGGCCAGTTCCTCGGCAAGAAGGCTTACGACAAGGCGGCGATCAAATGCAATGGTAGAGAGGCCGTGACCAACTTCGAGCCGAGCACCTATGATGCGGAGCTGCTCAATGAAGTTGCTGCTGAAGGCGCAGATGTCGACCTCAACTTGAGCATATCTCAACCAACTTCACAAAGTCCCAAAAGGGATAAGAGCAGCCTTGGCCTGCAACTCCACCATGGATCATATGATGGCTCTGAACTAAAGAGACCAAAGGTCGATGCTCCCCCTGAGATGGTTGCGATCCCTCATCGGTACCCCCTTCTGACCGAGCATCCACCAATCTGGCATGGCCAATCATATCCCCTCTTTTTAAATAATGAGGA…
1558	1565	ch1A	Opata_608877_82_PstIMseI_SNP	61.6541	GBS	CAAGCGACTAGCATATATGGTGTCTAACCTGTTTGCAAAAGAGAGCGATAAGAGAAGACAAAGCGCGAATGAATAACTAGA[T/G]AACAACCTG
1559	1566	ch1A	Opata_195301_59_PstIMseI_SNP	61.6541	GBS	TCTTCTTTCGATTAGTTGTTCTAACAGACACCTTTCTCAGGGCAAAATTTGTTGGGTC[C/T]GTTACCACTTGAAAACTGAAGATGATTTCACA
1560	1567	ch1A	M6_1137752_PstIMspI_PA	61.6541	GBS	CCAAAACGAGATGCTGACGTGCCGTTGGAGCCGCTCCCCTACAGGAGCCGAGATCGGAAGAGCGGTTCAGCAGGAATGACGAG
1561	1568	ch1A	M6_2198662_PstIMseI_PA	61.6541	GBS	CGTGTATTCTCACTTCACTGCGAAGACTAGTTGAATAGTTCTTTCTGACCGAGATGGGGAATAATGGATCGCGAGGACTTCCTTTCT
1562	1569	ch1A	Opata_423217_30_PstIMspI_SNP	61.6541	GBS	CCTTACCGCGTCTTGTCTCCTTAATGGAG[C/T]GTCTCCTTCGAGGGGGGAAGCGAGCTGGCTGCGGGAAGCCGAGATCGGAAGAGCGGGTC
1563	1570	ch1A	Opata_2524483_56_PstIMspI_SNP	61.6541	GBS	GCAGGGAGCCAATCCAACAGAGAAGATAACAATAGAAAACCTACGACATCACATG[T/C]ACGCACAACCCGCAGATATTTCCCTGGCAACGGAT
1564	1571	ch1A	M6_3580697_PstIMspI_PA	61.6541	GBS	ATTTATTTGTAGATCTTTTAGACCAATATTCTGCAGGTAAGCAAGTCTTTTAGACGAATATCCCGCAGGCAAGAAATGATTAATCACGC
1565	1572	ch1A	M6_2674518_PstIMspI_PA	61.6541	GBS	TCCACCCAAGGATGATCTTCCTGCTTCGTCGAGCGGGTCCTTAGGTGCGTCGGACATGGATTCCCTTCCGACTGCCTCCACCCCCTG
1566	1573	ch1A	M6_3234043_PstIMspI_PA	61.6541	GBS	TGCAATCGCTCAGGTTCAGTTAGAGCCCAACGCCTCGCTCGGGTTCAGTTAGAGCCAACGCCTCACACACACGCGCATATGTGTACGAG
1567	1574	ch1A	M6_952566_PstIMseI_PA	61.6541	GBS	TAAGCCGAAGTAGCTTGTCGCCTTGGACCTCTCTGGCCAGACATGAGCCACGATGTCAGTCATGGCAAGTCCGGACATTCTATTTAGCTCG
1568	1575	ch1A	Opata_938846_28_PstIMseI_SNP	61.6541	GBS	CTGGCCCGGCCTGGGCCCAACGCGCGA[G/C]TCCCGCGGTGGGAGGAAACGCACAGGGCCTGCCATTCGCACGCCCCTGGCCAAAAACGGCCCG
1569	1576	ch1A	M6_341297_PstIMseI_PA	61.6541	GBS	GCGGCAGAGCCTTCCAGGTGGACGGGTGAGCTGAAGCACCGGATTTCTTCTTAGGCGCCATGGTCGATGGCGCCGTCGAAGATGAAGATGG
1570	1577	ch1A	M6_1587970_PstIMseI_PA	61.6541	GBS	CCGCTCCGTCTGCTCCGGCGTCTAGCAGCACAACCAGAGGCGGGAGGCAATACAGATACGGTCCACCTCTCAAGCCTCTAGAGAAGT
1571	1578	ch1A	M6_2080087_PstIMspI_PA	61.6541	GBS	TCCATGACCAACATCTCTCTGGTGTAGGGGGACATCTGTCATGAGACCAACCAGCCAGCTCCTCCTGCTGCTCTTCTTGGCATGCATCT
1572	1579	ch1A	M6_775487_PstIMseI_PA	61.6541	GBS	TAATGAAGGATTTGGCAACTGCTTTTGGTTGCAAAATTGGTACAATGCCATTTACTTATCTGGGATTACCTTGGGGACCACAAGACCCAAA
1573	1580	ch1A	M6_385984_PstIMseI_PA	61.6541	GBS	GGCCGAAGGACGACGGGGATGCAGGGGCGCAGGGTCGAGGAGGGGCGCACAAGGAGGAGCTTCGGGGAAGGAGGAGCTCAGGGTCGAGCCT
1574	1581	ch1A	M6_495754_PstIMspI_PA	61.6541	GBS	CCCCCTTGCGCTTCACGTCCTTGACCTTGGGCTTCTTCTCTTCTAGGTCGGCAGC
1575	1582	ch1A	M6_790563_PstIMseI_PA	61.6541	GBS	TTGGAGCCCCAACAACGTCTACAAGAAGAAGGTTGTGTAGTAGACATCAAGCTCTTTTATGGCGTCGTTGCCCGGGAGGTGAGTGCTTGAA
1576	1583	ch1A	M6_831802_PstIMspI_PA	61.6541	GBS	TGATTTCCACACTTGACGAACCCCGGGGTGCATTTACGTGTCGGTCATCAACACCCGCGGTTTTGGCCGATTCTGCCCCGTTTCGTGGAC
1577	1584	ch1A	M6_149053_PstIMspI_PA	61.6541	GBS	AAACGAGTACGCTTGCTTGTACCCCCGCCATCTGGAGCTTGGCTGTTCACTGTGCCCTTGAATTTTTTGTTCTTT
1578	1585	ch1A	M6_1449903_PstIMspI_PA	61.6541	GBS	GGTTCATGCCCAGTGTTTTTAGGAAGGCGACCTTGTCCTTAGGCGCATTCAATCCGCCAAGGGAGCAAACAAGTTGTCGCCGAAGTGGGA
1579	1586	ch1A	M6_2232986_PstIMspI_PA	61.6541	GBS	CCAGGGAGACATGATGCAGTAGCAAAGAGTGTGGATATTTTTTGTCTTCCCATGTAGCTGCACCTTCTATCCTGCCCGCTGGTCCATGC
1580	1587	ch1A	M6_395673_PstIMseI_PA	61.6541	GBS	CAGGTTTGGCACCTAGCGGTGCTTCCAGGAAGTAATTCTTCTGTGCAGCAATGAGGATAATCCTCAAGTTACTGACCCAGACCGTGTAATT
1581	1588	ch1A	M6_3484225_PstIMspI_PA	61.6541	GBS	CAAGCCGCCGCCGCGTCTGCCCTCCTTTCTCCAGTTTTCCCTCTCCCCGTCTCCTTTCTGACAGGAGCCCAGATGCCATGAATTCGCCT
1582	1589	ch1A	M6_2669483_PstIMseI_PA	61.6541	GBS	TGGCAAAGCATATATGGTGGCTACATTGCGCAACTGAGAGCGAGAAGAGAAGCAATGGAACGGACGTCATCTAGCAATGACCAAGAAGAGG
1583	1590	ch1A	M6_2422692_PstIMspI_PA	61.6541	GBS	CAGAAAAACTTTTCCGGACGTCCGGACGATTGCTCGGATTGTCCGGCCTTTACCCGGATCATCCGAGATCGGAAGAGCGGTTCAGCA
1584	1591	ch1A	M6_1376924_PstIMspI_PA	61.6541	GBS	TGGTCAACTCCCTTCCAACTTTGCGGAGTCAATCATCTGCAACAATCGGCTCGGTGCTACTGGAAAA
1585	1592	ch1A	Opata_1728809_40_PstIMseI_SNP	61.6541	GBS	CAGCAGCCGGTCCGCTGGCTGGCTGGCTGGCTCGTGGGA[C/T]CTCCATCTCAATCACCAGGTGAGTTCGTGGCTCCAGCGCCAGCGGTGAAAT
1586	1593	ch1A	Opata_218576_79_PstIMseI_SNP	61.6541	GBS	TCTCGAGCTTAGTGTGTGTCAACAATATGAATCGTACCTTGACAGCGAATCGAGGTTATCTCAGGACCTGACACATCA[A/G]TGCCTTCATCAT
1587	1594	ch1A	M6_1021901_PstIMspI_PA	61.6541	GBS	TGCCTTTTCATCACCGAGGAGTCTGCCAAAATGATGAAGTGGCACAAGGAAGGGAAAAGGTATAATCCAAAAAAGATTGTACATCCATCA
1588	1595	ch1A	M6_717884_PstIMspI_PA	61.6541	GBS	AACCGTCGTCGTGGCCTGAGAGGCGTAGAGCGCGCTCTCTGCCGCCGACGAGTCCGTGAGCTCCGTTCCGTCGAGGCCACGGGAGCAGGC
1589	1596	ch1A	Opata_54388_89_PstIMseI_SNP	61.6541	GBS	CTCCAGCTACTCCTTCAACTGGTTGGCAAGAGCATCCAAGGCAGCCTCAGTGACGTCCTTGCCATTTTTTATGACGCCCAGGCCACGG[A/C]AA
1590	1597	ch1A	M6_689353_PstIMspI_PA	61.6541	GBS	CAACTGCTCCGAATCGGTGCACTGGCCCATCAGCGCGTCCAGCTGAAGATCCGAGATCGGAAGAGCGGTTCAGCAGGAATGCCGAGACCG
1591	1598	ch1A	M6_3593829_PstIMspI_PA	61.6541	GBS	GCTTCGTTGAGTCCACTCTTGGCGGACTGAACCTTCTCGACCACCGCGCCCATAAGGAAACGGTGCTCTTCCATAACGGAGGCGCCT
1592	1599	ch1A	M6_3358066_PstIMspI_PA	61.6541	GBS	ACAGCAGTATACAAGAAAGAAAACTCTTCTTGCCGCTCTACTGTACGCGGCATCTCATCTGACATTCGGCAGCTTCGCTAAACTTGCAC
1593	1600	ch1A	M6_2267439_PstIMspI_PA	61.6541	GBS	GCCGTATACTATCTCCGATGATGATGACTCCAAAAGCAACGTTGACCGTCTCGACGATGCGCACAACTTCCGTGTAGAGAACTTTTCCA
1594	1601	ch1A	M6_3344932_PstIMseI_PA	61.6541	GBS	CTGAAGCGGGCAGTGGTAATCCGGTGGCTTGGAGACCGAGCGGCGACTTGCAGCGCAAGAGGCCTGCCACGAAACCATAGTGACAAGGTCT
1595	1602	ch1A	Opata_776309_45_PstIMspI_SNP	61.6541	GBS	CGATCCGTACTAGTATGGTAGTACTGTGCAGGGTGCTGGAGTAC[G/A]CCGATCTTCATGTATCTCTATGCGAATATATCGTGGATTGTGTG
1596	1603	ch1A	M6_2437839_PstIMspI_PA	61.6541	GBS	CAATCCAGAACTCCATCGGCCCGCGCGTGCGCCTGACCCGAGATCGGAAGAGCGGTTCAGCAGGAATGCCGAGACCGATCTCGTATG
1597	1604	ch1A	Opata_423217_68_PstIMspI_SNP	61.6541	GBS	CCTTACCGCGTCTTGTCTCCTTAATGGAGTGTCTCCTTCGAGGGGGGAAGCGAGCTGGCTGCGGGAA[A/G]CCGAGATCGGAAGAGCGGGTC
1598	1605	ch1A	M6_672268_PstIMspI_PA	61.6541	GBS	CCAGCAAGACCCGCCCGCGGCGGACACGGGCTGACGCCCTCGTACCAGGCCAGTCGGCGGGGCCC
1599	1606	ch1A	M6_1594746_PstIMspI_PA	61.6541	GBS	AGCCCATTCCGCCAAAGAACAATACGGCCATTCGGTCATACCAACCACTTCATGGCTGCGATAGAGTAGCCAC
1600	1607	ch1A	M6_99254_PstIMseI_PA	61.6541	GBS	AGGATGTCAAGTCTTCAGTTCCAAACAACACCTGCCGGCTTCTTCCCTCAAGACCATTCCCCTCACCTGGCCTTTTGCCGTCTGGGGACTG
1601	1608	ch1A	M6_3138953_PstIMspI_PA	61.6541	GBS	ATACTAAGTTATTCAGGTGTGGTTGAATTGACAACTCAACTGCTAATACTCAAGAATATTCTTTGGCTCCCCTTGTGTTGAATCAATAA
1602	1609	ch1A	M6_104473_PstIMseI_PA	61.6541	GBS	TGGTCGGGCATTGAGTCTTACTCAACTTTACACCTTGTAATACAGGCAAGAACCCTTTCTTTGCTTGATCCATTTTGAACTTCTTCAAAAC
1603	1610	ch1A	Opata_608877_62_PstIMseI_SNP	61.6541	GBS	CAAGCGACTAGCATATATGGTGTCTAACCTGTTTGCAAAAGAGAGCGATAAGAGAAGACAA[T/A]GCGCGAATGAATAACTAGAGAACAACCTG
1604	1611	ch1A	M6_3028934_PstIMspI_PA	61.6541	GBS	TCCAATGCTCCTGAAGATGTTATTGATGGCTCCTATCGGAGGTGTACGGTGCGAGAGTAACCGTTTACATTGACAAAACAGGAATCAGC
1605	1612	ch1A	M6_1686422_PstIMspI_PA	61.6541	GBS	CTGTGAGCGAGCGATGGCTCCCACGGTCCCGCCCCCACGTGTGGCTG
1606	1613	ch1A	Opata_379316_83_PstIMspI_SNP	61.6541	GBS	GCTTCATCGACGAGCACCAGCCGCACCATGTCTACCGCCTCAACAAGTCGCTGTATGGGCTTAAACAAGCTCCCCATGCCTG[T/G]TTTCAA
1607	1614	ch1A	M6_4249622_PstIMseI_PA	61.6541	GBS	TCGTCCTCAAACTCCAGGCCCATGGTGTTGCCGCACCCCAGGAAGCAGCGGAGAGCTACCTGGCCGGCTTTGACATAGGGCAGGTCAAAGA
1608	1615	ch1A	M6_1302684_PstIMspI_PA	61.6541	GBS	CTGAAGAACCTTGCCATACTGGATCGTTTGCACGGGCATGGGGTGGGCATCGGTGAGGTG
1609	1616	ch1A	M6_836789_PstIMseI_PA	61.6541	GBS	GGGTGCACCAACTTACCCACCACGCTCGATTGACTCCGGTCGGACACACTTTCCTGGGTCATGACCGGCCTCGGCCAAACAATACGCCGCA
1610	1617	ch1A	Opata_4180_59_PstIMseI_SNP	61.6541	GBS	AGGGAGAGGTGTTTCATATAGGGGGGAGAGTAAATTCCGTGGAGAAGATGAGTAGCAG[C/T]CGTGGGGAAGATTCGGTCAGTTAAGATCGGAA
1611	1618	ch1A	M6_2422399_PstIMspI_PA	61.6541	GBS	GACTTTATGTAAGACAGGTATTTAGCTCGTTAAAGAGACCACCTGGACATTCGACGTAGCTTTCTGCCTCCCTGGATGTTGCATCGTGT
1612	1619	ch1A	Opata_2822617_31_PstIMspI_SNP	61.6541	GBS	CTCGTTATATAACAAGCCAACACTCACTTT[T/G]GTAATTCACCCAAGGGTCAAAGAAAGGAGGCCACGGTTCAACACCATATATGTTGGCGTT
1613	1620	ch1A	Opata_486638_64_PstIMspI_SNP	61.6541	GBS	TAAGGAATTAGCACCTCATAAATAGCAAATTTGAAATTATTCCTATCAATTTACATGAGAAAT[A/G]TTGAAATTACCACTGAAGATTGCTA
1614	1621	ch1A	M6_1446353_PstIMseI_PA	61.6541	GBS	CAAGCCAGCTTTGACTCAGTGGCTATCCTGTTCTACGACTACGAGTAACTTATTTGAGGTGAGAAAGCACACATGAGTCCACTACTCACCA
1615	1622	ch1A	XksuB5	61.7768	RFLP
1616	1623	ch1A	Xgpw7006	61.7768	PCR
1617	1624	ch1A	wsnp_BE586140A_Ta_2_1	61.7986	90K	ATTGCCAGAATAGCCCGAGGAGTCTCAGGTATGGATTTATAAATTTGTTAACCTCCATCG[T/C]GATACTCTAAATGGCCTGAAATGTTCTTCTATCTCAGTACATGAGCATCG[T/C]GATACTCTAAATGGCCTGAAATGTTCTTCTATCTCAGTACATGAGAGTTCTTATTTAATC
1618	1625	ch1A	GENE-0002_856	61.7986	90K	AACGTGTCCAAGGGCTCCACCGTAGCAATATTCGGACTTGGTGCTGTTGG[T/C]CTTGCGGTRAGTCAATTAAGGACCTGTGATCATCACGCAGAAAAGACTTGCGGTRAGTCAATTAAGGACCTGTGATCATCACGCAGAAAAGA
1619	1626	ch1A	GENE-0507_285	61.7986	90K	ATTGGACTCCCAGGTCCTGTGTGTTTGAATGGTCTTGTTTGAGTGTTTTT[T/G]GRTTRTAGCAGCTGTTGGGTACCCTATTGGTGTTTCCAAACTGRTTRTAGCAGCTGTTGGGTACCCTATTGGTGTTTCCAAACT
1620	1627	ch1A	RAC875_rep_c107325_644	61.7986	90K	CTGCAAGCACTTCAGAAGGCAATGATCATTCAGTGGCTTTGCTTCACACC[A/G]ccatcctcaattccaggctttgagacgatcacagggaaacttctgatacgccatcctcaattccaggctttgagacgatcacagggaaacttctgatacg
1621	1628	ch1A	BobWhite_c4384_262	61.7986	90K	TGTGTTCTTTTGGCTTGCAGGTCAAACCCTATTGGGGATGTGATTTCCCT[A/G]CTCCAGATTGAAGTGGTTGGCGTTGGGCGCCGCCGTGATGCTGGATGGTGCTCCAGATTGAAGTGGTTGGCGTTGGGCGCCGCCGTGATGCTGGATGGTG
1622	1629	ch1A	BobWhite_c4499_153	61.7986	90K	cgccccgctgctcccgaggagatgcctcgttatgatgatcgttatggaaa[T/C]GCACGCTTGTATGTTGGTAGATTGTCCTCCCGTACTCGTTCGCGCGACCTGCACGCTTGTATGTTGGTAGATTGTCCTCCCGTACTCGTTCGCGCGACCT
1623	1630	ch1A	Kukri_c51861_262	61.7986	90K	TGTGCAGCCCAGGCTCTGGGCGACGCTCAATAGCAGGACCTGAGCTCGAC[A/G]TGGTAGCACGGAGGTCGGCAAGTTTTGGAATGTCCTTCTTACGGCTGGAATGGTAGCACGGAGGTCGGCAAGTTTTGGAATGTCCTTCTTACGGCTGGAA
1624	1631	ch1A	Kukri_c12534_559	61.7986	90K	TGGGAGAAGATATGTGGAACACCACTTGCCAACTCGGTGTACACAAAGCC[T/G]ATCCCAGGAACCCTAACAAGACCGAGGCTCGGCCCGAGTCCTAGAATCCAATCCCAGGAACCCTAACAAGACCGAGGCTCGGCCCGAGTCCTAGAATCCA
1625	1632	ch1A	Tdurum_contig13937_2280	61.7986	90K	gattctgaggacttcaccatgacggagcacaaggtcgagagacccgctaa[T/C]GCACTGCTGATGAGCGAAAAGGCTGGAAGCGACCTGAGCTACTCATCACAGCACTGCTGATGAGCGAAAAGGCTGGAAGCGACCTGAGCTACTCATCACA
1626	1633	ch1A	RFL_Contig4873_542	61.7986	90K	CGGCGGACGTGGGGAGCGGCGGCGCGTCGCTCCAGAGCTCGGCCGGCATC[A/G]TCGCCGGCTTCATCGTGGCCGCGGTCTACGCCGTGTCCACCATGTGATCTTCGCCGGCTTCATCGTGGCCGCGGTCTACGCCGTGTCCACCATGTGATCT
1627	1634	ch1A	BobWhite_c15557_395	61.7986	90K	TATCTGGAGGAGCCGGAAGGGCGGTACCTTGCCCAGCACCTGCTGTCGAA[A/G]GTGTTCATGTGTGAAGATCAACACCGGATGGCTACCAGTGCTCCGGTTTCGTGTTCATGTGTGAAGATCAACACCGGATGGCTACCAGTGCTCCGGTTTC
1628	1635	ch1A	BS00065005_51	61.7986	90K	GGCCGGCATCTCTTGCGCATTACTGGAATTGGTATTTGAATCTGACAAAC[A/G]CTTTTGGGTGGTTACCTTCGTTGCATCTCTAGCAGTCAGTTCAAGCATCTCTTTTGGGTGGTTACCTTCGTTGCATCTCTAGCAGTCAGTTCAAGCATCT
1629	1636	ch1A	Kukri_c45123_242	61.7986	90K	AGTTCCAAATTCATACAACTGAAAAGAAGATAGATACTACTTTATATATC[A/G]TTTTTGTCAAGCCAATATTGCCATGGTCATGAAGCATTGGATTCTAGATATTTTTGTCAAGCCAATATTGCCATGGTCATGAAGCATTGGATTCTAGATA
1630	1637	ch1A	wsnp_Ex_c31983_40710608	62.2895	90K	ACAGCTGCAGAAACTGAAGATACGGAAGGAGAGAGTGACAAAAAACCGAGCATGGAACTCATCGTCGCCAATGGGAACTCCAACGGCGACATGAACCAAG[A/G]GGAAGAGAAACACGACAGCAAGGTCGAACAGCAGGAAGCAAAAGGTGATTTCACCACGATACACGAGAGCGACAAAGTTGTCGAGAAGCAGCTGCAGGCA
1631	1638	ch1A	wPt-2436	62.4391	Darts	tgcagggagccctttgtttcagtgatctattccatatccnttnnnngnnnngttggtaagtttattcantatatggattttgtctcagccatcatttatttcactgtctgtctctatatactgcatttctgtttggctgcgtgctctgtttctagagcggagcagtagctactccactgcacttttctttgtgtagcagcagaagcaaattaacatattccacttctgtacaaagggcagcagcaacatattaacattataatctattttgtatgatgtatcaacagattaacattataatcctaactacaccaacccaccttgtatcagtctcagaatatggccagcatgcctcctctctctttaagaactagtcacttaactctgaatcacttagca…
1632	1639	ch1A	Xmwg67	62.4768	PCR
1633	1640	ch1A	Xmwg2021	62.4768	PCR
1634	1641	ch1A	P34/M51_d2	62.4768	PCR
1635	1642	ch1A	CAP7_c2317_217	62.4771	90K	ccgtcagacgactcctcgtccgactcgctgagctcgtcgtcgctcaccag[T/C]ACGCTGCGCAAGGGCGGCCACGACATCGGCTTCAGCAGCGCCGCCGGCGGACGCTGCGCAAGGGCGGCCACGACATCGGCTTCAGCAGCGCCGCCGGCGG
1636	1643	ch1A	Kukri_c31964_109	62.4771	90K	TTTTTTCCTACAATCTCCCATATCCCCGTGTGTTTAGTCGAGATGACTGC[T/C]GTGGAGACATGGTCCTTACCTTTCGTCTCTGACTCTATTCTGGCCAAGGGGTGGAGACATGGTCCTTACCTTTCGTCTCTGACTCTATTCTGGCCAAGGG
1637	1644	ch1A	Tdurum_contig11004_400	62.4771	90K	TGGATGGAGCTTTCTGAGAAGGACAAATCAGTAACTGTTGAGGAGTTTGC[T/C]GATATAGTTTATGGCAGCAAGGAGTCTCTGGAAAGCTACTGTGCACACTTGATATAGTTTATGGCAGCAAGGAGTCTCTGGAAAGCTACTGTGCACACTT
1638	1645	ch1A	Tdurum_contig11004_613	62.4771	90K	AAAGAGGCCGCCGATAAGGAACTGGAAGAATTTGTCCACCTACTCAAGTC[T/C]GCTAAAGCATTGCCTCTAGGCTCTAAGCCTCCAAAAAATTCATGGTTGATGCTAAAGCATTGCCTCTAGGCTCTAAGCCTCCAAAAAATTCATGGTTGAT
1639	1646	ch1A	Tdurum_contig61515_259	62.4771	90K	CCAAGGAAATTCAACCAAACCAGACCTGTGCTTTCATCAGAACTGCCTCA[T/G]cctcaaaaatggattagcgagacggttgtatcctgctcgaacgttcacagcctcaaaaatggattagcgagacggttgtatcctgctcgaacgttcacag
1640	1647	ch1A	wPt-2251	62.5494	Darts	tgCAGGGAgcCcTTTGTTTCAGTGATcTATTCCAnaTCCTTTCAGTGGTAAGTnGGTAAGTTTATTCAGTATATGGATTTTgTcTCAGCCATCATTTATTTCACTgTCTGTCTCTATATACTGCATTTCTGTTnGGCTGCGTGCTCTGTTTCTAGAGCGGAGCAGTAGcTACTCCACTGCACTTTTCTTTGTGTAGCAGCAGAAGCAAATTAACATATTCCACTTCTGTACAAAGGGCAGCAGCAACATATTAaCATTATAATCTATTTTGTATGATGTATCAACAGATTAACATTATAATCCTAACTACACCAACCCACCTTGTATCAGTCTCAGAATATGGCCAGCATGCCTCCTCTCTCTTTAAGAACTAGTCACTTAACTCTGAATCACTTAGCA…
1641	1648	ch1A	Xfbb274	62.5768	RFLP
1642	1649	ch1A	Xfba118	62.6768	RFLP	GCAGGTGCAGACAGAAGATGAGAGGTGTGGCAGTTCCTACCACGCTTTGCTTTCGCTTTCGCTTTCTGATGAAACGGATTGCTTCTTTCTTTGTGGCAGACCCCCTTCCCATCTTTTGCTGATGGCTAGGCCGGTTGCCTCTGCTCATCTTGGTGTGATCTGAGCCGCAACAGGGCCCTGATGGAATTTTACTTCGTGTCAATCCCCAGCGAGTACGGCCGCATATACCACCACGCAACAACGGAATATTTCGTG
1643	1650	ch1A	Xfba298	62.6768	RFLP
1644	1651	ch1A	Xpsr381	62.6768	PCR
1645	1652	ch1A	Xbarc148	62.6768	RFLP
1646	1653	ch1A	Gene_Tri	62.6768	Gene
1647	1654	ch1A	Xbarc1048	62.6768	RFLP
1648	1655	ch1A	Kukri_c46010_146	62.691	90K	TCAAGAGAAGTTCTTGTACACGGAGTCAGCAGTTGCTGAAGCTAACAAGG[T/C]TGTTCAGGAGGTAAAGGCTGAGAAAGAGGGCCTTCAAGAGCAGCTAGCACTGTTCAGGAGGTAAAGGCTGAGAAAGAGGGCCTTCAAGAGCAGCTAGCAC
1649	1656	ch1A	wsnp_Ex_c31983_40709866	62.7131	90K	CCAAACTGTCAATGAGGAGAAAGAGATACTTCAGGAGAAGCTACTGTACACAGAATCAGCGGTTGTTGAAGCTAACAGGGCTGTGCAGGATGTAAAGGCC[A/G]AGAAAGAGGGTCTTCAGGAGCAGCTAATGCACTCGGAATCAGCGGTCGCTGAAGCCAACAAGGCTATGCAGGAGGTAAAGGCTGAGAAAGAGGACCTTCA
1650	1657	ch1A	wsnp_Ku_c52464_57427549	62.7131	90K	GGCTGCAGACAACAATAGATGTTCTGAAAAACAAGCTTGAGGCTGCCGAAGAAGTGGCCTCGGAGGCTTTAAACAATGAGAAGACTGCTAATGCAAATAT[T/C]GTAAGGGCCTCGGAGGCTTTAAACAATGAGAAGACTGCTAATGCAAATAT[T/C]GTAAGCCTGACAGAGGAGAAAATCAAGCTCATTAATGAGTTGAATGATGCTAGGGACAGAGAGGAGAAAGAAAGAAAGTCAGTTGAGGATCTCACTGCTG
1651	1658	ch1A	wsnp_Ex_c31983_40709607	62.7131	90K	AGATTGGCGATCTCAAGATGTCCCTAAATAGTACCAAAGAGAACTATGAGGTAATGATTGAGGAGGCACACTATGACATCACTTGTTTAAGGAATACCGT[T/C]GGAAGGATTGAGGAGGCACACTATGACATCACTTGTTTAAGGAATACCGT[T/C]GGAAGATTGGAGGCTGAGGTGAGCAAGTATAGAGAAGAATGCGAAGCTAAGGAGCTTGAGATTGTCAGATCAAACAAGCAGTCGGAGGAAGAAATTGCCG
1652	1659	ch1A	Opata_1803960_67_PstIMspI_SNP	62.7131	GBS	GTACATATTTGGCCATGTTTTCTCTGAGCAGGAAGAGGACATTGCGACCTCATCCCGCTTCAGTGC[A/G]TATATACTCGACAGGTATGGTATC
1653	1660	ch1A	Opata_274839_10_PstIMspI_SNP	62.7131	GBS	AGTGATCTT[A/G]TCTTCCCAGGTAGCCATATCCAGCGGAGACGAACTCCACTTGATTAAGACTTGGAGCATGGAATCAGAGCCTCGATGGA
1654	1661	ch1A	Opata_274839_69_PstIMspI_SNP	62.7131	GBS	AGTGATCTTGTCTTCCCAGGTAGCCATATCCAGCGGAGACGAACTCCACTTGATTAAGACTTGGAGCA[C/T]GGAATCAGAGCCTCGATGGA
1655	1662	ch1A	Opata_23345_30_PstIMspI_SNP	62.7131	GBS	CACGAGCAGGAGGTGAGTTTCCAGGGCGC[C/G]GCCGACTTCAGGTTCGTCCCGTTCAGCGCCGCTCAGGCATCACTCG
1656	1663	ch1A	wsnp_Ra_c8910_14988517	62.7131	90K	CCTGATCATGCATCTATTTTAGATCATATAATTATGCTATATCATATATGTTGTTTAGTTCAGACTTGTGCATGTGCATGCATTGGCATTGATTTAGACA[A/G]AGATATTGCATGATTTGTACATAGAAGGAGTACGGATGATCTAGGAATAAATGTTTGAATAAAGTTAGTAGTGAGATTTAGATAGAGGTTACCTGCACTG
1657	1664	ch1A	XWG50	62.871	PCR
1658	1665	ch1A	Kukri_c82555_88	62.9258	90K	TTGCTGCCGTCCTCGGGCTTCTTGTGGGCATGGTCCAGCTCCTTGGCCTT[T/G]CCCATCAGGCCCTGCATGTAGTTCTTGATGTTGGGAACGTCGTAGTTCTGCCCATCAGGCCCTGCATGTAGTTCTTGATGTTGGGAACGTCGTAGTTCTG
1659	1666	ch1A	Tdurum_contig77289_179	62.9258	90K	attcagagcaaaacgacacatgaccagcatcagaacagggtaagcatagc[A/G]CCACACAGAATTCAGGTACTTATTAGCAAGTCATATCTTGTCACAGACGCCCACACAGAATTCAGGTACTTATTAGCAAGTCATATCTTGTCACAGACGC
1660	1667	ch1A	Tdurum_contig13946_241	62.9258	90K	ATGTAAAGAGTCCCAAGTTCTCTTGTATCAAACCTCATTGTTTCTCAGGT[T/C]GTATGTGTAGTATGCACTGGATTGATGTACATTTATATGTGTAGTGTGTGGTATGTGTAGTATGCACTGGATTGATGTACATTTATATGTGTAGTGTGTG
1661	1668	ch1A	Tdurum_contig13946_329	62.9258	90K	TGTGTAGTGTGTGCTGGATTGATATCCATTTATATATGTGTGGTATGCGC[T/C]GCATCTTCAATAATATGCCAAGTTCCATCTCAGGATACGAGTAGTGGTTTGCATCTTCAATAATATGCCAAGTTCCATCTCAGGATACGAGTAGTGGTTT
1662	1669	ch1A	Tdurum_contig29280_216	62.9258	90K	TGGACAGAGTCATCCCTCAAATCATATATAGTGAACCTACTAAGTACTAA[T/G]TGATAGTGATAACAATTAGCATGCTAAACGGTCGGTCATGCTCTCATGGATGATAGTGATAACAATTAGCATGCTAAACGGTCGGTCATGCTCTCATGGA
1663	1670	ch1A	Tdurum_contig50355_269	62.9258	90K	ctccagcaatcatgagtcgccacccgagcactaagtgggcgcagaggctg[A/G]ACAAGGTTTACTTGACGATTGAGCTGCCCGACGCAAAGGATGTGAAGCTCACAAGGTTTACTTGACGATTGAGCTGCCCGACGCAAAGGATGTGAAGCTC
1664	1671	ch1A	Tdurum_contig50355_685	62.9258	90K	GACGACGATGATGATGAGATTGAGGAGGAGGAGGATGAAGACAATGTGGT[T/G]gacagtgctaacaaaggtgatgtagatgctgaggcagagccggggagcaagacagtgctaacaaaggtgatgtagatgctgaggcagagccggggagcaa
1665	1672	ch1A	wPt-6654	63.1007	Darts
1666	1673	ch1A	Xgpw2277	63.3768	PCR
1667	1674	ch1A	Excalibur_c1622_594	63.5258	90K	CGACACGTTTGCCAGCAGGATAATTGTCAGATAAGTATGTATACACCCAA[T/C]GCTCCAGGTATTCTTGACCCATGCTGACAAGAAAACCTCGATGGACTGCAGCTCCAGGTATTCTTGACCCATGCTGACAAGAAAACCTCGATGGACTGCA
1668	1675	ch1A	Excalibur_rep_c114535_55	63.5258	90K	gaatcggcccgccctctagttggcgaggggggcacccctccagctgggaa[A/G]GACAGCCTCTTCTTGGCTGACCCAACGCTAATAGAGCCTCCTTTCTCTGGGACAGCCTCTTCTTGGCTGACCCAACGCTAATAGAGCCTCCTTTCTCTGG
1669	1676	ch1A	Ku_c11769_252	63.5258	90K	GATCTGGGAGGCGCAGATCTGACTGACCGGCCGGTGTTCGTCCTCCTTCC[T/C]GTCGGTGAGTGTTTGTTGGCCAAGAATTTGTTGGGGCCATGGGGAAGAAGGTCGGTGAGTGTTTGTTGGCCAAGAATTTGTTGGGGCCATGGGGAAGAAG
1670	1677	ch1A	Ku_c44068_601	63.5258	90K	CTACTGCAGATTTGGAACCCTACCAGACTCAGAGCAAGCGGTCACACAGA[T/G]GAAAGGTTGCAGAGCCTGATTATTTACGCGATGTGCATGTGGAGGTGGCGGAAAGGTTGCAGAGCCTGATTATTTACGCGATGTGCATGTGGAGGTGGCG
1671	1678	ch1A	Kukri_c29134_108	63.5258	90K	TACTTGGCCAGTGATGCTTATTCCATACAACCTACCACCTTGGATCTGCA[T/C]GAAGCAAACATCTCTAATTTTATCAATGATTATTCCTGGACCAAGTTCCCGAAGCAAACATCTCTAATTTTATCAATGATTATTCCTGGACCAAGTTCCC
1672	1679	ch1A	Excalibur_c46833_204	63.5258	90K	ttgaggtcgacatctgcgccttcagcagcaacttcattgagcagctccgc[A/G]TCATAGGTGCTCGGCTCGAAGTTGGTCACGGCCTCTCTACCATTGCATTTTCATAGGTGCTCGGCTCGAAGTTGGTCACGGCCTCTCTACCATTGCATTT
1673	1680	ch1A	RAC875_c89908_105	63.5258	90K	TTGTGCAGGGTGACGCCTCTGTACTTGGAGCTGCCCCGCGAGAAGCCGGT[A/G]CTCTGCCGCCGCAGCACGTGCACGAACTCCTCCTTGGACAGGCCCTTCATCTCTGCCGCCGCAGCACGTGCACGAACTCCTCCTTGGACAGGCCCTTCAT
1674	1681	ch1A	Kukri_c31964_56	63.5368	90K	GACCTTTCCCTCCCTCTCTCTATACCAGATTCATTTCTCTGATCTTCAAG[T/C]CATTTTTTCCTACAATCTCCCATATCCCCGTGTGTTTAGTCGAGATGACTCATTTTTTCCTACAATCTCCCATATCCCCGTGTGTTTAGTCGAGATGACT
1675	1682	ch1A	Tdurum_contig8382_300	63.5368	90K	CATAGATAAATAACTACTTCCGGCACCTAGAGCCAAACCAAAGCCACATT[T/C]ATATGCTAGGACACGGCATGTCACGGTAATGTGGCCAGTACGGGAGAAGAATATGCTAGGACACGGCATGTCACGGTAATGTGGCCAGTACGGGAGAAGA
1676	1683	ch1A	XBCD175	63.5468	RFLP	gtgtaaccagccatccgacatggagaccgggtcgtagtcttgttgtatttgttcgtggtacaagtatacggttgtacaatttctcactgcccataaagctaccaacaattgtagcgtctatgaaacagagcaactaaatataaccgaaacaaaattacagcccagaagatgtccttgtaaattacaggccacatggcattgatttgaacaactatgtgctgaatacaagtccaatgccagagataactggtcacc	aattcggcacgaggtgtaaaccagccatccgacatggagaccgggtcgtagtcttgttgtatttgttcgtggtacaagtatacggttgtacaattttcactgccataagctaccaacattgtagcgtctatgaacagagcactaatatacgaacaaatacagccagagatgtctgtatannnnnnnnntatatactgttatgtatttcacatagatgagcgacatcctccatgaaaagcagccttcctccnnn
1677	1684	ch1A	Xwmc278	63.5468	PCR
1678	1685	ch1A	XWB148	63.5468	PCR
1679	1686	ch1A	Xfbb171	63.5668	RFLP	CATCCGCACCCGCCCGCAGCAGGTGGATCGATTCCACCTGCCTCCCCCTCCCTCTTCTCTCCTCTCGCTGCCGCTACAGGATGCCTCCGGGGTCGCTCTCATCCCTCCAGCAGCGTCGGCACCGCGGGACGCAGCGGGCTCAACTTGCATCGGCGGCGCCGGTGTCCCTCTCCTCCGTCGAGCGGCGGCGGCGTGGGACGTAGCAGGTTAAATCTGCGTTTGGCGGCA	GATTCAAAAAGGAAGGACATGTGTGCAGTTCGTGTGCTCTTGAAATTTTTGGTATGGAAGAATGCATTTTATTTCAGCACAAAAAAGAAGAAGAAAATGATGATATGTTACAGAAAAACAAGTACATACACCAAATTAAAGGAACACATTTTTTATTTGCAAAAAGGCAACCAGGGAACTACGCAATTTAAAGGAACACCTTTAGTTTTATTCTAACCTGGATCCAAGAGGGCATCAAATGCATGAATCCAATAT
1680	1687	ch1A	Xgwm164	63.6668	PCR
1681	1688	ch1A	Xgwm108	63.6668	PCR
1682	1689	ch1A	XE41M60	63.6668	PCR
1683	1690	ch1A	pawr173-31	63.6668	PCR
1684	1691	ch1A	wsnp_Ku_c4271_7774388	63.759	90K	CCATATGTCGATAACACAGGAGATGTTGAAGGGTTCTATTTACTTACAAGACCTGAATATTCTGGATCAGCACCAACAAGAGAACCACCCCCTGTCCCTG[A/G]CGCTGCACCATTACCAGTTGTGGTACCACCACCAGTTGTTGAACAACCACAAATTGCTGTTCCATCATCAGTTGCAAACTTACCAAAATCATTATCATTG
1685	1692	ch1A	Xgpw2142	63.8668	PCR
1686	1693	ch1A	PawR173-3I	63.8668	PCR
1687	1694	ch1A	scm9F	63.8668	PCR
1688	1695	ch1A	PawR173-3P	63.8668	PCR
1689	1696	ch1A	Ra_c22663_367	64.0168	90K	cttgagctctttgatgctgtcagtgttgaggagagccaagcggctgttgc[T/C]CCGAGGACTATATGCTACCTTGTCAAGAAAGCTGAGGGCAAGTGGTGGCCCCGAGGACTATATGCTACCTTGTCAAGAAAGCTGAGGGCAAGTGGTGGCC
1690	1697	ch1A	Xfbb107	64.0668	RFLP
1691	1698	ch1A	IACX1465	64.1913	90K	ATGTTGGGAACGTCGTAGTTCTGGGCGATGTAGATGCCGCCCGCGGCGCCGACCAGCAGC[A/G]AGAAGGTGCTCTGGATGAAGCCCATTGGGAGCAAGTAAGCAGC[A/G]AGAAGGTGCTCTGGATGAAGCCCATTGGGAGCAAGTAA
1692	1699	ch1A	RAC875_c14066_452	64.1913	90K	CGAACACGCGAGACCAAATTCTCAACAGTTCCACGAGGCAGCCCATCTCC[A/G]ccagatatgaagaattccttcagaatttcaagatcttcctccaaaagaggccagatatgaagaattccttcagaatttcaagatcttcctccaaaagagg
1693	1700	ch1A	M6_578969_PstIMspI_PA	64.1958	GBS	CAAGCGACTAGCATATATGGTGGCTAACTTATTTGCAAAAGAGAGCAAGAAGAGGAGGCAAAGCGCGAGCGAGAAACTAGAGAACAACGT
1694	1701	ch1A	M6_2325434_PstIMspI_PA	64.1958	GBS	CTAAGCCTCCGACTAAGAGGCTTGCTCACCACTCGGTAGGATTTTTAAAAACGTAGGTGAGTACTGGACTGCAGCTAAGCCTCCGAG
1695	1702	ch1A	M6_615967_PstIMseI_PA	64.1958	GBS	CCGGCTCATCGTATGCTCCGCCACCTCCAGCGCGCCGGAGCACAGGTGTTGGCCGCCCTCTGGCCAAGCGAGGCGATTCCCCGCACCCCGA
1696	1703	ch1A	Opata_111340_88_PstIMseI_SNP	64.1958	GBS	TAAATAGTTGGATTCACGCACAGGAGCGTCTCCGACTGGCCCGGCCCATATATAGCGGAGAAAAATCGCAAAAAAGAAGCACGGCCG[A/C]GAC
1697	1704	ch1A	M6_2305486_PstIMspI_PA	64.1958	GBS	GGGCCTGTTGCTCAATTGTTTTGTAGTATCTGGTTGATACTACATTTTAAGTTAATAAAAGTGCCTTTATCGGAGAAGAAAAACAGA
1698	1705	ch1A	Opata_2775824_31_PstIMspI_SNP	64.1958	GBS	TTAACATTTGATCGCCATCACTCCTGTTCA[G/A]TGAGTTAATCCATGTGCCAGTGCATTCTTGCAGCGCATCACGTAGCCGATCTTGCATGCA
1699	1706	ch1A	M6_2748734_PstIMspI_PA	64.1958	GBS	TGAAGTACGGCAGTAATCGCCACACCAAGAGCTACCCGAAGCGAAAGCTGCTACCTAAATTCGATGAGGAGGCCTTAGATCCCCCGC
1700	1707	ch1A	Opata_2860626_33_PstIMseI_SNP	64.1958	GBS	GCTACGCCCGTCCAGTCACAGGGGCTGGTTCC[C/A]TTCCATAGTTCACGCTACACGGTATCCCTTATCTTTGCCATCCATTTATGCATCAAGA
1701	1708	ch1A	M6_1845934_PstIMspI_PA	64.1958	GBS	TGCTCACTGTCGTTTTCTTCAGAAACGGGCGTCGATCTCGCCAGTACCCTCGCGTCGCCTTGCTCCTCGTCCTCGCCCTCTCGTTCC
1702	1709	ch1A	M6_816465_PstIMseI_PA	64.1958	GBS	GCAATTACTGCAACTCGGTGTGACCGAAATGTTCTAATCGGTTGCACCGAGATTGAAAACCTAGATCAACTTAGTGATCTCGGTAGGACCG
1703	1710	ch1A	M6_2033496_PstIMseI_PA	64.1958	GBS	ATACTAAGTTTCCAGGTGTGGTTGAATTGACAACTCAGCTGCTAATACTTGAGAATATTCTTTGGCTCCCCTGGTGTCAAATCAATAAATT
1704	1711	ch1A	Opata_560294_39_PstIMseI_SNP	64.1958	GBS	CGGCCTTCTTCGTAGGCCTGATGGATCCCGTTCCCTGT[C/A]ATTGTGTGGATACGATGATCATGTAAACGTTTGGGCTACTAGCCCTGTACTG
1705	1712	ch1A	M6_1739374_PstIMspI_PA	64.1958	GBS	CAAGCGACTAGCAAAATATGGTGGCTAACTTATTCGCAAAAGAGAATGAGAAGAGGAGGCAAAGCGCGAGCGAAAAA
1706	1713	ch1A	M6_299991_PstIMseI_PA	64.1958	GBS	TAGTGGAGGGAGAGGAACGAGCGAGGGGGGCATCTGGGGCTGCCTGATAACCCACAAGTATAGGGGATCGCAATAGTTTTCGAGGGTAGAA
1707	1714	ch1A	M6_2418353_PstIMspI_PA	64.1958	GBS	GGTTTGCGCGACAAGCACGTCAAAGAAGTTCATGACCACTAGGTGAAGGAGGAGAAGATGAAGGCTCGGGAGGACACCGTCAGGGAC
1708	1715	ch1A	M6_1254245_PstIMseI_PA	64.1958	GBS	CCCATGTGGCCCCTCGGGGCAGGTGGACCCCCCCGGTGGACCCCCGGACCCTTTTCGGCACTCCCGGTACAATACCGATAAAGTGCAAAAC
1709	1716	ch1A	M6_1281608_PstIMseI_PA	64.1958	GBS	CAGCTGCTTCTCCTCACGGAGGCGACGACAACGAACGAGGGCTACTAGGCACTGATGGAACCCACGATCGAGTTCTCCTTCAAGTATCATG
1710	1717	ch1A	M6_865954_PstIMspI_PA	64.1958	GBS	CAAAGTATTTAGTAGCAAAGTAATATGGAAGTAACAGTAACGGTAGCAAAAGTAATATTTTTGGGTTATGTAGTGATTGTAACAGTAGCA
1711	1718	ch1A	Opata_560294_18_PstIMseI_SNP	64.1958	GBS	CGGCCTTCTTCGTAGGC[A/C]TGATGGATCCCGTTCCCTGTAATTGTGTGGATACGATGATCATGTAAACGTTTGGGCTACTAGCCCTGTACTG
1712	1719	ch1A	Opata_152910_5_PstIMseI_SNP	64.1958	GBS	GAAT[G/C]GACATTGTAGGTGTAATTGGTCTTCTTGCTAAACTGAACCCTGGAAGTGATGTCAGCATGTGTACCAATACCTAGTAATCATGGAG
1713	1720	ch1A	Opata_1496467_71_PstIMseI_SNP	64.1958	GBS	CTTTGATGTGCGGCAGGACTTGCGTCTTCCATACAAGGAAGTTTTCCCTGGTCAGTTTCTCGGTGATGCT[A/G]TGACCAAGGGATGCGAGGGA
1714	1721	ch1A	M6_936169_PstIMspI_PA	64.1958	GBS	TAATCATGTTATCCAAAGGGCTTGAAAAGTGACCCGGCGGTGTTGACACGTATTGTGGAGGGGTATCTGTTCGTCGAGG
1715	1722	ch1A	M6_137434_PstIMseI_PA	64.1958	GBS	CCTCGGCGCTTGTTTTCTAGGGTTTGAACTCTTCACACTCTCTCCAGTATATATATACACGCTGGAGCCTTAGCACTTGTAGTTGCTCTCT
1716	1723	ch1A	M6_3220588_PstIMspI_PA	64.1958	GBS	CTGCCCCGTATGTTCAGAACAACCAGCACAGCGGGATCGCTTCATGCCAGCAAGCCAGCAGCTTGTGGAAGACAGGGAGGACACAAA
1717	1724	ch1A	M6_559081_PstIMseI_PA	64.1958	GBS	AGAAATCAACAATATACAAGTCTCCTTTCCTAAAGCCTTCGAAGACTTTGGAATTGTCAGATTCCATTAGCACAATGCAGCGATATTTCCT
1718	1725	ch1A	M6_1711113_PstIMspI_PA	64.1958	GBS	TACGTATTTGGCTTCCAGGTAACCTTTCTCTGCCATATTTTCATGGTTTGGGTCATATTATATTAGATCCTCCTCTATTAAGTGAAAAA
1719	1726	ch1A	M6_695068_PstIMseI_PA	64.1958	GBS	CTAAGCCCCCGAGTGGGAGGTCTGCTCTCCACTCGGTAGGATTTTTTCAAACTTAGGCGAGTACTGGACTGCAACTAAGCCCCCGACTGGG
1720	1727	ch1A	M6_873194_PstIMseI_PA	64.1958	GBS	CTAAGCCCCCGAGTGAGAGGATTGCTCACCACTCGGTAGGATTTTTCAAAGTTAGGCGGGTACTGGACTGCAGCTAAGCCTCCGAGTGAGA
1721	1728	ch1A	M6_2508642_PstIMspI_PA	64.1958	GBS	GGGTGTACTCCTTCATACACGCTCTCACCACTTACCGTCGTTTACACGACATGTACTCGGCAACCTTCAAGCAGAAGCCCAACGTGGGT
1722	1729	ch1A	M6_262494_PstIMseI_PA	64.1958	GBS	GCTATTGGGTCCCACTATAACACCCACAATGCGACTATATCTCCCACGTGTCGGGGCAAGACTTAGAGGCATAGCTGCATGGTAGGTTTGT
1723	1730	ch1A	M6_1778514_PstIMseI_PA	64.1958	GBS	GCCGCAGGCAGGCAAGTCTGGGACCCCCGTTCTCAGAACGCCGACAAACTTGCATGATTTGAATGGAACTAACCTGGACTGACGCTGTTTT
1724	1731	ch1A	M6_1710609_PstIMspI_PA	64.1958	GBS	GCTTCGGTCAGCCCGCTCTTGGCGAGCTGAACCTTCTGACTCACCACACTCATAATAGTGCGGTGTTCTTCCTCGATGGAAGCGCCTTT
1725	1732	ch1A	M6_2916915_PstIMspI_PA	64.1958	GBS	GTTTTTGAACTTTTGAAAGTCGTGCCCTCGGTTATGGGCAGATGGGAATTTGTTAATGTCCGGTTCTAGAGAACTTGACGCTTAACTTA
1726	1733	ch1A	Opata_2860626_58_PstIMseI_SNP	64.1958	GBS	GCTACGCCCGTCCAGTCACAGGGGCTGGTTCCATTCCATAGTTCACGCTACACGGTA[C/T]CCCTTATCTTTGCCATCCATTTATGCATCAAGA
1727	1734	ch1A	Opata_784865_15_PstIMseI_SNP	64.1958	GBS	CAGCAAATACATAT[A/G]TGAAACACTGGATACCTCAACAAAAGATGATGTTTCATGGAAGCCACCCGGTGAATCCCAAAACTATAAACCTCTC
1728	1735	ch1A	M6_370117_PstIMseI_PA	64.1958	GBS	TCCAGTACTCGCCTAAGTTTGAAAAAATCCTACCGAGTGGAGAGCAATCCTCCCACTCGGGGGCTTAGCTACAGTCCAGTACTCGCCTAAG
1729	1736	ch1A	Opata_560294_30_PstIMseI_SNP	64.1958	GBS	CGGCCTTCTTCGTAGGCCTGATGGATCCC[A/G]TTCCCTGTAATTGTGTGGATACGATGATCATGTAAACGTTTGGGCTACTAGCCCTGTACTG
1730	1737	ch1A	M6_539977_PstIMseI_PA	64.1958	GBS	ACCCAGGGGAATTGCACTGTTACAACCAAGACAAATATGAAAAAGCAACAAATTTATGCCTGAAGTGGACTTCTTTCTAAGTTTTTTTTTT
1731	1738	ch1A	M6_2134200_PstIMseI_PA	64.1958	GBS	GGGTGTACTTCTTCATACATGTTTCCACCACTTAGTGTCTGCACACGATATGTGCTCGGCAGACTTCAAGCGAAAGCCGACATGGGTGTAG
1732	1739	ch1A	M6_3171123_PstIMspI_PA	64.1958	GBS	ATCGGGTTCTACCACGACAGGTGCCCCGAGGCGGAGGCCATCGTCAAGGGCGTCATGATGGAGGCCGTCTCCCAGAACCCCG
1733	1740	ch1A	M6_1271779_PstIMspI_PA	64.1958	GBS	GCTTTAAGGCTATACATGAGGGCCTGCGGGAATGGCAGCATGTGGGTCGATGCCGACTTCCCCGCCCCTCACGTCTTGTATATTCGCC
1734	1741	ch1A	M6_2331535_PstIMspI_PA	64.1958	GBS	CCCTGGAGGAGGCGCATTCCGAGCCGCCTTCTCAGGCGTGTCCATGTAGCGAGGGTTGGGGAGGAAGATGTCGTCCTTGCCGCGCG
1735	1742	ch1A	Opata_1855654_88_PstIMspI_SNP	64.1958	GBS	ATCATGTTAGATGTGAGCAACAATAACCTCAGTGGTGTGTTGCCGCAGCAACTTGGGAAGTTGGAGATGCTAGAATTTCTGAATTTA[T/C]CAC
1736	1743	ch1A	Opata_335298_PstIMseI_PA	64.1958	GBS	TATGACGCCCACCTTCCTCTTCTCCGCCCACCGCCGCCGCTCTCTCTTCTACGCGCAGCCGCCGCTCTCTCTTCTGCGCCCTCATGAAAAA
1737	1744	ch1A	M6_1228245_PstIMseI_PA	64.1958	GBS	TCTGCGCCACGAGAAGGCTCGCACAAGGAACAACAAGCACACAAGAAAAGAAACAAATCAATTGGGCAGAGAGAAGCTCGTGAATTACGGG
1738	1745	ch1A	M6_1244599_PstIMspI_PA	64.1958	GBS	ATAATATATCTCTAGGTGTGGTTGAATAGACAACTCAGCTGCCAATACTCGCAAATATTCTTTGGCTCCCTTTGTGTCGAATCTATAAAT
1739	1746	ch1A	M6_2011639_PstIMspI_PA	64.1958	GBS	GCGAGACGGACAAGAATCGTCGGGATCGAGAATTCGAGATGAGATTTACGCTGAAAGTGCATGTATTACAGGATCCGAGATCGGAAGAG
1740	1747	ch1A	M6_3879499_PstIMseI_PA	64.1958	GBS	CCCGATGAAATCCAGGGAATGGTCACTAATCAAGTCTGAGAGGCAGGTGGCCATTCCTTTCTTGCCTGCCCCTCTACAATTCCAAATGAGA
1741	1748	ch1A	Opata_212322_68_PstIMseI_SNP	64.1958	GBS	TAACTTGGCTAGTGGGAATTTGAGAAAAAGATTTTGGATGGATTTATCTTGATTATAGAAACAACAT[C/T]GTTTACTACCCTCCCAACTATGT
1742	1749	ch1A	Opata_3139331_49_PstIMspI_SNP	64.4076	GBS	CTCCACATCATACCTTGCCTTACTTATAAGCTTAAATAGTCTTGATAG[C/T]GAGGGTGTGAGATTGCTGAGTCCCCGTGACTCACAGCT
1743	1750	ch1A	Opata_2644353_10_PstIMspI_SNP	64.4076	GBS	CCACCTGCT[G/A]CGTCGATCATCAGCCATGCTGGTAAATACCACGTAGGCTCCATGCTCTTCGGGGTATTCGTCTTGTACTTCGCCGAC
1744	1751	ch1A	M6_2160032_PstIMseI_PA	64.4076	GBS	CAGGCAAGCTTGAGCATATTAGCGAGGCACTTCACGCTGAGGCATGCGCCATGATCAAAGCAATACAGTTAGCAGAGACCCATGGGATGGG
1745	1752	ch1A	Opata_701980_71_PstIMspI_SNP	64.4076	GBS	CCCGCATAGCCGAATCTATTCAACCATCCCAGTCGGAAGCTGGTAGAGGTTTGGTGCAGATCAGAGCGCT[G/A]CTCCGAGATCGGAAGAGC
1746	1753	ch1A	Opata_50595_51_PstIMseI_SNP	64.4076	GBS	GGAGTCAATCGCGGAGGAGGCGGCTGACCGGTGAACATTTATGATATTTT[T/C]TAGGCCACAAAAAGTGTCTGGGACCAATTAAGATCGGAAG
1747	1754	ch1A	Opata_392477_76_PstIMspI_SNP	64.4076	GBS	CCAGCAGTCGGCTGGTCGAGTCCCTGGTGATTGCCGAAGAAAAGAAGATGTTGGACCGAGTCGTGGCCATGGCCA[G/A]CAAACAGCCGAGA
1748	1755	ch1A	Opata_2934551_34_PstIMspI_SNP	64.4076	GBS	ACTAACTCAAACTGGCACAAGTACGAACTCGTG[C/A]ACTTAGACCTACACGCACGCTTGCCACGCTTCCGTTGTGTCCCGCACGTCCCACGCG
1749	1756	ch1A	Opata_1679603_84_PstIMspI_SNP	64.4076	GBS	CTTCATGGCCTCCATGTTTTCCTCGACCCACTGGTTCGAGACCTCGATTGCCTCGGGGTCTCCCGTGGCGATCCACTTGATGA[C/T]GGCGTCC
1750	1757	ch1A	Opata_92415_10_PstIMspI_SNP	64.4076	GBS	GTCTGTGGT[T/A]AGGGAAATCGATTAGTTGGGAAATTGATTAAGCTGATGGTGATTATCCTAATGGTGCTCTTCACAA
1751	1758	ch1A	M6_2652865_PstIMspI_PA	64.4076	GBS	CCACACTACTTGGGGGCAAACGTCGTCCTACAGCTCGCGGCTTCACCACGTGTTGGGAGGGCTACCTTGGGCTCC
1752	1759	ch1A	M6_916456_PstIMseI_PA	64.4076	GBS	GGGTGTACTTCTTCACACAAGCTCCCACCACTTACCACCATATACACGTCATGTATCTCGGCAACCTTCAAGCGGAAGCCTGGCGAGGGTG
1753	1760	ch1A	M6_2698841_PstIMseI_PA	64.4076	GBS	GGCACAACAGCGGGTGACTGAGTCTCTGAACTCATAGACCGACATGAATGGCTGCACAACCGCGGCGCGTGCGTGTAAGCTCGTTCGCGAC
1754	1761	ch1A	M6_1612988_PstIMspI_PA	64.4076	GBS	GGTCTACACTTCCGAATGCCAGCTTCTTGAAAAGGAACCTCAATTCGTCGTCAGACAGAAGGCTTAGGAAAATTGGTTTCACCG
1755	1762	ch1A	Opata_523475_46_PstIMspI_SNP	64.4076	GBS	CTCCACTATCGCAACCGTCCACCGCACCAGAGTTGTTCCCGCTAC[G/A]CCGTCATTCGCCGCCTCGGATCTGCTTCCCCGTCGAAGACAGA
1756	1763	ch1A	Opata_2790342_65_PstIMspI_SNP	64.4076	GBS	CCCATTGTTGTTACTTTCCTTTTCATAGTGGTATATACGTGAGCGTTAAGTGTTCGTCTTCAAT[T/G]TAGTTATGAGACAAGCGGTGAACGTC
1757	1764	ch1A	M6_1646431_PstIMseI_PA	64.4076	GBS	CACGAGTAGCAGGAGAATCTGCAGAGATCATCTGTTTCGGTTACTCCAGAGGACCACCATCATTCCGTGCCTTCGTCCTTTCAGATTTTGC
1758	1765	ch1A	M6_2050865_PstIMseI_PA	64.4076	GBS	CAGGTTTGGCACCCAGCGCTTCTTTCAGGATGTAATTCTTCTATGCAGCAATGAGGATAATCCTCAAGTTACGGACCCAGTCCGTGTAATT
1759	1766	ch1A	M6_2453576_PstIMspI_PA	64.4076	GBS	CCGGCAAGACTTACGATATCGAAGCCGATTGGGCAAGACACATGACGACGACGGCGATCCGCTGTATCCAGCCGAGATCGGAAGAGC
1760	1767	ch1A	Opata_43225_1_PstIMseI_SNP	64.4076	GBS	[C/T]CCAGTACTCAAAAATCCTACCGAGTGGTGAGCAAGTCTCTCACTTGGGGGCTTAGCTGCAGTCCAGTACTCGCCTAAGTTTAAGATCGGA
1761	1768	ch1A	M6_2632993_PstIMspI_PA	64.4076	GBS	GAGGAGCTCGCGCAGGTCGCCATGGCCTACGGCGGGG
1762	1769	ch1A	Opata_239028_20_PstIMspI_SNP	64.4076	GBS	AATGTGACTATATAGCTTT[G/A]GCTGCCAAATTCATTGAGTCATCGTCGCCTGAGGTATAACCACGGCTGTCAAGCCATCGTGCGGAAGGA
1763	1770	ch1A	M6_1327895_PstIMseI_PA	64.4076	GBS	ACGCGGAGGCTGCCGCCGCCGCCACCGAATTCGATAAAGATTAAGATCGGAAGAGCGGTTCAGCAGGAATGCCAAGACCGATCTCGTATGC
1764	1771	ch1A	M6_1775195_PstIMspI_PA	64.4076	GBS	CAAGCAACTAGCATATATGGTGGCTAACCTGTTCGCAAAAGAGAGCGAGAAGAGAAGGCAAAGCACGAATGAAGAACTATAGAACACCC
1765	1772	ch1A	M6_1507300_PstIMseI_PA	64.4076	GBS	CCGATTGCTCATCGCAACACGGTGCCGTTGGTGTGGTGCCACTGCTGCAAATCACGCAGAGTCATCCGTCGCATCTCAACCACAATCCGCA
1766	1773	ch1A	M6_1296255_PstIMspI_PA	64.4076	GBS	TCACAACATATTAAAGATACTAGCATGATGCTGCTATTTCTATGTGGCCTTTACCAGATAATGACACTTACCCTGTGCCTCGTCAAGCCT
1767	1774	ch1A	M6_569974_PstIMspI_PA	64.4076	GBS	TTTGGTTTAACAAAAACGCCACAATTAGTCCTTCTCGCGTTTAGAAGAAATGAAGAAAAAGACTAGATCAAGGTCACGGATCCTAGTCAA
1768	1775	ch1A	M6_3574873_PstIMseI_PA	64.4076	GBS	AAACAACGACGCAGGTAGATGCACTGCACCGTGCTTCGTTGGGCTGTGGAAGATGGGCTGAAAACGACGCTGAGAGGAGATGTGGTGTAGG
1769	1776	ch1A	M6_784039_PstIMspI_PA	64.4076	GBS	CCCCCGGCAACCTTGTCTTGCCGTGGTTGGATCCTTGTGCTTACAGCCCCCGGCAACTCTGGTTCGCCAGGGTCGGGACGCCGAGATCGG
1770	1777	ch1A	M6_2698968_PstIMspI_PA	64.4076	GBS	CTTGTAACACCTCAGGTGCTCGCCTGTCGTAGCAAACCACGGCGCACGACCCGTCACCGACCGCTAGCAGCACCGGGGCTCG
1771	1778	ch1A	M6_1360986_PstIMspI_PA	64.4076	GBS	GTCAAGCCCTCCTCTAGCTACAGGTGGACGTCGGGTGGTGGCCGCCGGCGCACGGCATCAATGGGGAGGCAGGTG
1772	1779	ch1A	Opata_683032_78_PstIMspI_SNP	64.4076	GBS	CGAGAAGAGTATCAGTTTCGCCTCTAGCGGTCGGTGCGTCCTCGCCTTAGTAGCTCGGCCGATCAAAGCGGTTTTAG[A/G]AAGGGTCAATG
1773	1780	ch1A	M6_329622_PstIMseI_PA	64.4076	GBS	CTAATCCCTCGCTGGGAGGGTCGCTCTCCACTCGGTAGGATTTTGAAACACTTAGGAGAGTACTGGACTGCAGCTAAGCCCCCAAGTGGGA
1774	1781	ch1A	Opata_3058882_12_PstIMspI_SNP	64.4076	GBS	GCGATCGTTGC[A/G]CCAGAGTCTGTCTTGGAGGAGAAGCCATGCAAACATCTTAACGGTTCCAGGGGCCCAAGCCTTCCAGATTGCCGCCTTG
1775	1782	ch1A	Opata_99013_90_PstIMseI_SNP	64.4076	GBS	TTGTTGTGCATCAACAAAACAGTACGAAAATTTGTACTGCACCAGCCCAGTTCCGTTGCCTGGGAGCGTCACGTTCCCCATTTGACGCC[T/A]A
1776	1783	ch1A	M6_1422429_PstIMseI_PA	64.4076	GBS	AGACTTCTACGAGAGATTTTGTCTGCGGATATCGTCTGTTCATCTGGGATGTGTCGTTGAACTCAAACACCTGATCGGTGATATTGCTGGG
1777	1784	ch1A	Opata_557803_PstIMspI_PA	64.4076	GBS	CAATCATATTATCCAAAGGGTTAGGATAATGACCCGGTGCGTCGGTACATACTGAGGGAGAGTAGTATTCAAACGGGGCGGCTCCGTCG
1778	1785	ch1A	M6_3282487_PstIMspI_PA	64.4076	GBS	GAGCAACACCAGATGTTATGAACGTCTGGCAGAGCAAAACTGATGACTACTCGATAGGTCAGTGTGCCATGCTTTACG
1779	1786	ch1A	Opata_2924287_58_PstIMseI_SNP	64.4076	GBS	CTCATCAGGCAATTGTCGCTGCATCTCAGTACGACCCCAGCTACAACTTTGGATATC[C/T]GCCAGGCCAGCTATGGCCATAGACCAACTTAGG
1780	1787	ch1A	Opata_701980_64_PstIMspI_SNP	64.4076	GBS	CCCGCATAGCCGAATCTATTCAACCATCCCAGTCGGAAGCTGGTAGAGGTTTGGTGCAGATCA[A/G]AGCGCTACTCCGAGATCGGAAGAGC
1781	1788	ch1A	M6_679715_PstIMspI_PA	64.4076	GBS	TACCCCTGCGACCGGAGCGGAGGTCGAGGTTGTCGCTCCGGGCAAGGTCTACATGACCCGGGGCTGGGGCGAGATTGCCCGAGATCGGAA
1782	1789	ch1A	M6_3261125_PstIMspI_PA	64.4076	GBS	CTGCCGCGGGCGTGTTTGGGTTCACTATGGAGGAGGCGGAGGCGGCAAACCTTGCCAAGCGCGCGGAGTTCATTGGCGAGGAGG
1783	1790	ch1A	M6_1444616_PstIMseI_PA	64.4076	GBS	GCAATTACTGCAACTTGGTGTGACCGAAAGGTTCTAGTCGGTTGCATCGAGATTGAAAACCTAGATCAACTAAGTGATCTCGGTAGGGCCG
1784	1791	ch1A	M6_155335_PstIMseI_PA	64.4076	GBS	TCCGTGCTCAGCCCTCCTCTATCTCTCTTCTCAGCCAGCCAGCGAACGCGCGGAGCCCATCGTCTATTTGCTCACATGCGGCCCCACATGT
1785	1792	ch1A	M6_1502971_PstIMspI_PA	64.4076	GBS	CTCAACCAGATGTTTCTTCTTCCTCTATAATGGCTGCCGCCCAGAAGATGCGCATGCTGAACACCGCCTACA
1786	1793	ch1A	M6_19245_PstIMspI_PA	64.4076	GBS	CTGCCCACCCGGGCCGCCGGCAACACCAACGAGGAGGAGCTCCCAGCCCGCTCAGGCATCACTCGATTCCTCCGC
1787	1794	ch1A	M6_2715448_PstIMspI_PA	64.4076	GBS	CAAGGCCTCTTGGGTTGCGGTCGAGACTTCCGCCGCGGGCAACATAGCCCTGGCCCGTGGCTGG
1788	1795	ch1A	M6_214846_PstIMseI_PA	64.4076	GBS	TAGTATTCTACATCAAAGGCCTCATCATAATAGTTGTTGACAGAAAGTCTTCACTTTTTCTTCGCTTGTGTTCTTTGCTTATTGCGCCGTA
1789	1796	ch1A	M6_694731_PstIMspI_PA	64.4076	GBS	GCTTCGGGCAGCCCGCTTTTGGCGAGCTGAACCTTCTGAATCACCGCACTCATGACAGTGCGG
1790	1797	ch1A	Opata_142444_PstIMluI_PA	64.4076	GBS	AAAGGAAGGCCCGAGCATGGGCCGCTCCTCCTCCTGCCAAACAGCAGCAGCGTTGGTCCGCGCTCCTTGGTGTAGTGGCTTTGAGATTCTC
1791	1798	ch1A	M6_1311676_PstIMspI_PA	64.4076	GBS	CAAAGTATTTAGTAGCAAAGTAGTATGGAAGTAATGGTAACGGTGGCAAAAGTAACACTAGCAGCTTTGTAGTAATTGTAAAAGTGGCAA
1792	1799	ch1A	Opata_764173_PstIMseI_PA	64.4076	GBS	CAAGCGACTAGCATATATGGTGGCTAACCTATTCGCAAAAGAGAGCGAGAAGAGAGGGCAAAGCGCGAGCGAGAATCTAGAGAACAACCTG
1793	1800	ch1A	Opata_2074647_42_PstIMspI_SNP	64.4076	GBS	AGTTCGCATGGGGGAGACTGCACCAGGTGGAGGCTTCTCGT[C/T]CGTGTAATGCGCAGATTGATGTCAATCAATCAAGGCGCCTTT
1794	1801	ch1A	M6_406343_PstIMseI_PA	64.4076	GBS	TCCAAGCGCTCGCCTAAGCACAGACAGCTTGCTTTGAACCTGCAAAGGACATTTTGAGCCGAAGGCAACCATATTCAAGCGCCAAATTCAA
1795	1802	ch1A	M6_3310477_PstIMspI_PA	64.4076	GBS	GCCCCCGTCCCGCGCTGTTCGCGGACGCGTCCACGAGCGCACAGTCACTCCGAGATCGGAAGAGCGGTTGAGC
1796	1803	ch1A	M6_298831_PstIMseI_PA	64.4076	GBS	TTGGCTTGTTCCTTCCTATTTGAAGTTTTATTGAAGCTGTTGCCGTCTCTAGTTTGTGACCCCTTGCCTTTTTCACTCGTTTAAGATCGGA
1797	1804	ch1A	M6_870613_PstIMseI_PA	64.4076	GBS	CGAAGTACGGCGGTAATCGCCACACCAAGAGCTACCCGAAGCGAAAGTTGATACCTGAATTCGATGAGGAGGCCTTAGATCCCCCGCAATT
1798	1805	ch1A	M6_3612775_PstIMseI_PA	64.4076	GBS	TCACAGGGAAGCAATCATCTCCATGATTATCTCTGGAAAAAACACGAGACAGTGCAGGACAAACTACACATTGCGGGATATTCATAAGACT
1799	1806	ch1A	M6_1210141_PstIMseI_PA	64.4076	GBS	TAGTACTCCATCATTGTTCGACTTCCTGAAGAGGCGAAGAGCTAAGCGCTGCCCGGACGCTCATGTGGCAGTTTCATGTGTAGAGTAGTCT
1800	1807	ch1A	M6_1197322_PstIMseI_PA	64.4076	GBS	GTACCAACTTGATGATGTCTGATGCATCCATTTTTTTTTCTCATGTTCGCAAATCTGAGGCTGCCGTGGCTGCCCTTTCGCGGGTGTATGC
1801	1808	ch1A	M6_2082385_PstIMspI_PA	64.4076	GBS	TGCAGCAGTAGTCTACGTGGCCAGCTACTGGTGGGATGGGCTGTGCATGCGTGTGAGGTTCGGTTCCCAAGGAGATCCATGATATG
1802	1809	ch1A	Opata_1608384_78_PstIMspI_SNP	64.4076	GBS	GATGCAGCTGTATTTAAAGAACTGTATCCGAGTACAAAATTACGGATTAGGTGTATGCGCTTTTTGGTTTATCTTGA[C/T]TACCTTTTTTACG
1803	1810	ch1A	M6_1087500_PstIMseI_PA	64.4076	GBS	GCAGTTCAAAGAAAACAAAGCTAGTAATGCAGTAGGATTGTAGCAGGTTGCATCACTAAGGATATGTTCATACTAAATATTTACCAAAAAC
1804	1811	ch1A	M6_38845_PstIMseI_PA	64.4076	GBS	GGGAGTACCAACTTAGCCCATGACAAGCTCTCACGGTCAACGAAGGAATAGACCTCCTCGCAAGATGTTCCGATCAGACTCGGTATCTCGG
1805	1812	ch1A	M6_777308_PstIMspI_PA	64.4076	GBS	TCATTGAAGAGGAGCTGGTGCAATTGGGGGTGGAAGGCTTCGGGTACTCCTCCGATGAGAACCTCCAACCCAGCGCCAAGCTCAGTCTGT
1806	1813	ch1A	M6_2364327_PstIMluI_PA	64.4076	GBS	ATTTTGACGCGCACGGCGGGCGCACCCACCTACAGTTTCCTCCTCCATCCCTCCGCTCCTTCCGTGCATGCACCC
1807	1814	ch1A	Opata_2039361_79_PstIMspI_SNP	64.4076	GBS	TAGATTCTCATATCATTCTTCTTCGGCATTGATCAATCCAAATAAGAGAATTATTTTATATCTGGATCCTGAATTGGC[C/T]GATTAATTGGAA
1808	1815	ch1A	Opata_92415_13_PstIMspI_SNP	64.4076	GBS	GTCTGTGGTAAG[A/G]GAAATCGATTAGTTGGGAAATTGATTAAGCTGATGGTGATTATCCTAATGGTGCTCTTCACAA
1809	1816	ch1A	M6_1287858_PstIMspI_PA	64.4076	GBS	CAACTTTTTGGTCAGATGTGACCCTGATCAATTTGTCCACTTGAGCGCTGCAGGATCAATGTTTTGTTTATTGTCTCCATGTACAGACTG
1810	1817	ch1A	Opata_1380391_PstIMseI_PA	64.4076	GBS	CTCAGCAGGCGATAGCCGCTACATCGTAGTTCGACCCCAGCTACTATTATGGATATCCGCCAGGCCAGCCGTGGCCATAGACCAACTTAGG
1811	1818	ch1A	M6_603354_PstIMspI_PA	64.4076	GBS	GCGTGGATTGCTGGCGGCCAACAGGGGCCGCCCCGATTCCCAGCTTCACGGGCAGCAACTCGCACAACGCGCCGAGATCGGAAGAGCGGT
1812	1819	ch1A	Opata_77007_78_PstIMseI_SNP	64.4076	GBS	CGTTTGTCAATTTGTTGAAGCGTTCCGATGGGCAGCAGCAGCGCACTCATAGCATATATAGGAAGGGCCCGAAGAGC[T/C]GCGCGAACAAGAA
1813	1820	ch1A	Xwmc286	64.4168	PCR
1814	1821	ch1A	Xcdo580	64.4668	RFLP	ggcacgagctgatcagtggggagcatattggggcattggcaatgagtgaacccaactctggctctgatgttgtcagtatgaagtgcaaagctgagaaagtagatggcggctacgtcattaatgggaataagatgtggtgcacaaatggtccgtctgctcagacactggttgtttacgcgaaaacggatataactgctggatcaaaaggaataactgcattcataattgag	aaaaaaaggaactttattgggaagtatgttggacatntacagaagtatgagaaggattagatagaatgtnttcaaactctgaacctcttggacagtncactaatggtctagatcctgctcacgtcctccagttagtaatatgccgataccttgcttccaaaagaatagtctcagncctcttggaacagctcacggccaattatcattcttcttatctcactagtaccagccccaatctcaaatagttgggaat	ccaataggacccgcagctaatacaagtctttccagatcaagaccagacatcatgacataaacacctttcccttcttctccaagaacattctcttgaggcacaaagcagttctcaaagacaagttcacatgtgtcacttcctcgcatgccaagcttgtccaacttctgggcagtactgaaccctggcatccctttctcaattatgaatgcagttattccttttgatccagcagttatatccgttttcgcgtaaaca
1815	1822	ch1A	Xi793279b	64.4778	PCR
1816	1823	ch1A	Xi793279a	64.4778	PCR
1817	1824	ch1A	Xi474092c	64.4778	PCR
1818	1825	ch1A	Excalibur_c4887_1814	64.5022	90K	AAGTTTGAGGGTCTGCTAGAGAAAACTCCAAATGAAGTGAACTCATTTAT[A/G]TCTAATCCTGCTGAATATGCTGCTGCTATGAGAAAGGCAGGTGATGCTCATCTAATCCTGCTGAATATGCTGCTGCTATGAGAAAGGCAGGTGATGCTCA
1819	1826	ch1A	Excalibur_rep_c77404_218	64.5022	90K	TGGGTGAGCCAAAAGAAGCAGCGAGGCGAGGCGAGGCCATGGCAAAAGTG[T/C]GGCGGCGACGAGGAGGAGGAGGAGGACGGAGAGGTAGAGCGACCTCAACAGGCGGCGACGAGGAGGAGGAGGAGGACGGAGAGGTAGAGCGACCTCAACA
1820	1827	ch1A	Excalibur_c7237_1084	64.5022	90K	TGCTGGAGTACTTAAGGAGGCAGCCAAAGGGGAGGAAGTATAGAGCACTC[A/G]TACTTAAGTTCATCAAGGATCGCATGGCAACATTGCTTTTGGTGGATGTCTACTTAAGTTCATCAAGGATCGCATGGCAACATTGCTTTTGGTGGATGTC
1821	1828	ch1A	Excalibur_c7237_1208	64.5022	90K	TGCAGCCGGGAAAGTGGGAGATGAAGCGAGTGTCGTTGTGGAAATGGTTC[A/G]TCCCCGCGACGACATCTTATCAGTTATGGAGATTGCACAAGACATGGAGGTCCCCGCGACGACATCTTATCAGTTATGGAGATTGCACAAGACATGGAGG
1822	1829	ch1A	Kukri_c7579_559	64.5022	90K	CGTGTCGATGTGGCTTGTTTACCTCGTCCTTGCTACACTTGATCGCATTA[T/C]ATGATCTCTGCTCGAGGATCTGATAGAGATGGTTCATTCAAAATAGTAGAATGATCTCTGCTCGAGGATCTGATAGAGATGGTTCATTCAAAATAGTAGA
1823	1830	ch1A	RAC875_c10090_963	64.5022	90K	TCATAACCATGCATGTCCAGGTTTGCAATTCCCTTGCGCTTTCTTTCACT[A/C]CTTGCTGCTGGGGGTCTCATCACTTCACTAATCTGTTCCGCCACCTCCACCTTGCTGCTGGGGGTCTCATCACTTCACTAATCTGTTCCGCCACCTCCAC
1824	1831	ch1A	RAC875_rep_c111911_116	64.5022	90K	GTTCTAGATGACAGTACCTTGAGCACTCCTCGAACTAAATCCTGCAGGGG[T/C]TCCTGTGTTTCAAGTATGTTGGGATCTCCAGGATTAGTTTTAATCCGGTTTCCTGTGTTTCAAGTATGTTGGGATCTCCAGGATTAGTTTTAATCCGGTT
1825	1832	ch1A	Kukri_c7579_443	64.5022	90K	CCTACCACTGCCCTCTCCTTAAGGACACAACCAGAAAGACGCTCAATAAA[T/C]AGATCGTCGTCCTCTCAAAGCGGAGGGGTCAGCTCAAGCGATAGTCAGTTAGATCGTCGTCCTCTCAAAGCGGAGGGGTCAGCTCAAGCGATAGTCAGTT
1826	1833	ch1A	Tdurum_contig61515_522	64.5022	90K	gtctattacccattgcaagcatttactcctccgtgtcttgtgcaatttcc[A/G]TAACTGATAAGATGTCGTCGCGGGGATGAACCATTTCCACAACGACACTCTAACTGATAAGATGTCGTCGCGGGGATGAACCATTTCCACAACGACACTC
1827	1834	ch1A	XCI_48	64.64	PCR
1828	1835	ch1A	wsnp_Ex_c9948_16379630	64.7989	90K	TTTAGCCTGCTAGGGAAACTTCCATTTAATGTTATCAATTTTCTTGCAGCAAACTTCAAAGTTCTTGATACTTCTGTTTGCACTTATTTTTCACAGGCTC[A/G]CATATATTAGTGTTGTGCAGTTTAGATCTCAATATGATGTCGATTTCTTTTACAGGTAAGGCAAGAGCTCCGCCTGCTGCTACTACGATCGGCCGCTGCC
1829	1836	ch1A	wsnp_Ku_c34659_43981982	64.7989	90K	TGTATGATAATGACAAAAAATTGTGGACCTATCTGCACAGGGGTAGAGAGGAGGAAGATTTTGAGGATGATGGCACATCATCTACGAAAAAGTGGAAGAG[A/G]CCAAGAGATTTTGAGGATGATGGCACATCATCTACGAAAAAGTGGAAGAG[A/G]CCAAGGAAAGATTCAGATCCCGCAGACCCTGGTGCAGGAAACGATGATCCTGAGGATGATGGCACCCCTAATGCAAAAAAAACAGAAGAAAGCTGATGCA
1830	1837	ch1A	Xs744533a	64.8022	PCR
1831	1838	ch1A	Xscm9f	64.8259	PCR
1832	1839	ch1A	pawr173-3p	64.8259	PCR
1833	1840	ch1A	wPt-1720	64.8312	Darts
1834	1841	ch1A	wPt-8478	64.8312	Darts
1835	1842	ch1A	Opata_881752_49_PstIMseI_SNP	64.8312	GBS	ATCTCGTTCATGGTAAATATACTAGTAAGATGCATCAAGTTTTGAACA[A/G]ATGACCACGCCGGCGCTGGTGACGCTCGTGCTTGAGCTAGGA
1836	1843	ch1A	M6_950822_PstIMspI_PA	64.8312	GBS	GGGTGTCCCAACTTAGCCCATCACAAGCTCTCGCGGTCAATGAAGGATATTCCTTCTCCCAAGACAGTCCGATCAGACTCGGCATCCCG
1837	1844	ch1A	M6_946142_PstIMspI_PA	64.8312	GBS	TATGGATTGAAGATATCCTTCTCCACATTCACATGGCCCGCGGTGACGATCTACACGCCATCAAGTATCTTCCCCTTAAGCTCAAAGGAC
1838	1845	ch1A	M6_931854_PstIMspI_PA	64.8312	GBS	TATTGTTAATGAGGAGATCCTCGCCGCTCTTGGCCACCTGCCGAAGTATCCAACATGCTCTAAGGGTGTGTGTAGGTATGGTATCCGAGA
1839	1846	ch1A	Opata_953131_PstIMspI_PA	64.8312	GBS	TTGGAGCCGTCGACTACGGGCTCAAGGCGGCGACCACGGGGGCACGTGTTCGGCGCGCTCAACGCCCTCGGGGCGGTGGCGTTCGCGGT
1840	1847	ch1A	M6_3435853_PstIMspI_PA	64.8312	GBS	ATGATGAACACACCGTCGCCGCTGTCGCAGACGGCGGGGGCGCAACCGATGGCCGTTGAGGCGCGCCACACCACCTGC
1841	1848	ch1A	M6_607959_PstIMspI_PA	64.8312	GBS	GTCATCTCCACCAACGTCGCCTGGTCCACATCGCTGGATTAAAATGGGCAGTGGACCTCCCACGATCTGGCAATAAACCGAGATCGGAAG
1842	1849	ch1A	M6_1396393_PstIMspI_PA	64.8312	GBS	TATAATCGCTCGGGTTCAGTTAGAGCCCAACGCCTCGCTCGGGTTCAGTAAGAGCTAACGCCTCACACACACCCGCGTACGTGTACGAGA
1843	1850	ch1A	Opata_1105_73_PstIMseI_SNP	64.8312	GBS	CGGCGTTGGAGGCAGAGCCGACCGGCGGCGTTCGAGGAAGGTACCAGCCGGCTGCGTCCGAGGAGCAGGGCG[A/C]GGAGGAGGTTGCAGGAGG
1844	1851	ch1A	M6_888220_PstIMspI_PA	64.8312	GBS	GTGCTCCTGGAGGAGATGGTGGTTGTAGGCGGGGACAGCCTGCACCTCCCGA
1845	1852	ch1A	Opata_22220_PstIMspI_PA	64.8312	GBS	GTACCAACATCAAAACCCTCAATGACTGTTTTTTCCCCGCTTACTAGCATAAGAGAGGGCGTTTTCTATCACATTT
1846	1853	ch1A	Opata_881752_24_PstIMseI_SNP	64.8312	GBS	ATCTCGTTCATGGTAAATATACT[G/A]GTAAGATGCATCAAGTTTTGAACAGATGACCACGCCGGCGCTGGTGACGCTCGTGCTTGAGCTAGGA
1847	1854	ch1A	Opata_881752_11_PstIMseI_SNP	64.8312	GBS	ATCTCGTTCA[G/T]GGTAAATATACTAGTAAGATGCATCAAGTTTTGAACAGATGACCACGCCGGCGCTGGTGACGCTCGTGCTTGAGCTAGGA
1848	1855	ch1A	M6_1148824_PstIMspI_PA	64.8312	GBS	CAAGCGACTAGCATATATGGTGGCTAACCCGTTCGCAAAAGAGAGCGAGAAGAGAAGGTAGAGCGCGAACGAAGAACTAAAGAACAAGCT
1849	1856	ch1A	M6_3317134_PstIMspI_PA	64.8312	GBS	TTCGCACTTCATATACCAAAGTCCTTACATAAACCGACATGTCCACCTTCTTGGTAAGCATTGGCTGCCCAAGTGCTTCGTTCTTTTTT
1850	1857	ch1A	M6_1461847_PstIMspI_PA	64.8312	GBS	TTAAGTCACTGAAGCTTCTGTTCTGCTCAGCAGGACACAGGCGGGGAGCTTCGGTTAATTAATTATACATCCAGCGCACCCCTTTTTAGT
1851	1858	ch1A	M6_1293528_PstIMspI_PA	64.8312	GBS	GGGGAGGACATCCGACGGCTTCATCCTCTCCGTCCTCCATGCTTGCTCCATGTCTGAGTTCTCGAGGGGAAAGAAGGCAGTAGTACTACA
1852	1859	ch1A	M6_565224_PstIMspI_PA	64.8312	GBS	CCGGCTCATCGTATGCTCCGCTGCCTCGAGCGCGCCGGAGCGCAGGTGTTGGCCGCCCTCTGGCCAAGCGAGACGATTCCCCGCACCC
1853	1860	ch1A	M6_834821_PstIMspI_PA	64.8312	GBS	CAACCATCCGAATCGCGAACTGCCTGAACCTGATGTGCTTTGCGCATTATCTGATCCACCACCCTGTTAGACGGTCAATGTCAGGCAGAG
1854	1861	ch1A	M6_1783888_PstIMspI_PA	64.8312	GBS	TCGGACAAGTAGTATGTCGGCACCAGTAAACTTCTCCTGTCAGAAGCCACAACTCGCAAAGCGACTGTATGGCGG
1855	1862	ch1A	M6_3223519_PstIMspI_PA	64.8312	GBS	ATTGCTAGATTGGGTTGGAGAGGTGGAGCCGTGGCACGTAGCGCCTGCACGCGGCTCGGC
1856	1863	ch1A	M6_489717_PstIMspI_PA	64.8312	GBS	GAGGCGCGCTCGCACGTGCCTCGTTGCTGGAGGCACGATCAAGCTGAGGCTGGGC
1857	1864	ch1A	Opata_384280_65_PstIMspI_SNP	64.8312	GBS	TTCCCGTTCCTACCTATTCTTTCGTTCCTTTGAGTAGAGGCCGTGGTCGAGACTCGAGAACTCC[C/A]GATCGGCGG
1858	1865	ch1A	M6_357320_PstIMseI_PA	64.8312	GBS	TTCCTCCGCCATCTCCGACTAATCCCGGCAGTGAGACACGTGGACAAGCCTCGACATCCACCAGGCACGCCCGTTTAGACATAAACGAGGT
1859	1866	ch1A	M6_1348324_PstIMspI_PA	64.8312	GBS	TCGAAAGTTGTCCGGAACCTGATGAAGAAATCAGCTGGTGGCGGACAGACTTCGACGAGCAAGTCACTTATTTGGATGCCGTGTGCAATG
1860	1867	ch1A	BS00029346_51	65.0586	90K	AATACAAGTGCTTGTTCAGACAAATTTCTTTTGTGTAACACACACAGTTG[A/G]TGCTTAAACTGATTCTAACCTGACAAACTTCATTGAATTTGCAGAATTCATGCTTAAACTGATTCTAACCTGACAAACTTCATTGAATTTGCAGAATTCA
1861	1868	ch1A	Xpsr161	65.2868	PCR
1862	1869	ch1A	Xmwg645	65.2868	PCR
1863	1870	ch1A	Xbcd368	65.2868	RFLP
1864	1871	ch1A	P40/M61_d1	65.2868	PCR
1865	1872	ch1A	wsnp_CAP12_c2438_1180601	65.7786	90K	CCTTACGGCCGGGGGAGGCGCGCAGAATGAGAAGTGGACGGCAATCCGGGAGAGAGTCCTTGGGGTGCCTGTTTGGAAGGCAGAGCAGACAGAGGCGGCG[T/C]ACGGAGTCCTTGGGGTGCCTGTTTGGAAGGCAGAGCAGACAGAGGCGGCG[T/C]ACGGAGCTGCATTGCTAGCACTCAGGGGTGCTACCACGGGCTCATGAAAACACACTCAGGGGTGCCATTTTCTTTTCAATCCCAGTAGAATCATTGAGTT
1866	1873	ch1A	IACX1592	65.7786	90K	ATCTGAATCGTCAACTCTCTAGGATGTTCCTTTAGGAGGAAAAATCAAGCATATTTATAC[T/C]ATATACTCCGTCCGTCAAATAAGTGTCTCAACTTTGTAAAGTTGATATAC[T/C]ATATACTCCGTCCGTCAAATAAGTGTCTCAACTTTGTAAAGTTGAGACACTTATTTCGGG
1867	1874	ch1A	RAC875_c826_2186	65.7786	90K	GAAACTACAGCAGCACCTTGCGAGGTTAACACTTCTCAAACCGAGGTATC[A/G]CCTTCACTGCCACTTGGAGTTGCAAAAATGGAAGTAGAATCACTGGAGGTCCTTCACTGCCACTTGGAGTTGCAAAAATGGAAGTAGAATCACTGGAGGT
1868	1875	ch1A	TA003773-0807	65.7786	90K	CAAAATATCCAGCCTgAAGAGCATATGACTCCTGTAAAGGGAAGCATtCT[T/G]GCCGCC
1869	1876	ch1A	IAAV5652	65.9986	90K	AGCAGAGTCAGACCAGGCAGTCAAAACCCGCATTAACACGTCCAATCCCAACTTTACTACAAATCTTGGAGTCTTGATTCAGAG[A/G]AAAGAAGAAGAAAAAATCTACACTACAAATCTTGGAGTCTTGATTCAGAG[A/G]AAAGAAGAAGAAAAAATCTACCAGTACGAAGCATTCTTCAAACAAGAAGCATCATGAGACATCGAAATTGAGGATTGTTTTCCATTGATTTGATTCTTCC
1870	1877	ch1A	BS00012210_51	65.9986	90K	atttcgggccatactttgagaactgtataggagcaatcgatggaattcat[T/G]TCCCGTTGACAATATCAGATAGGGAAGCGGCTCCATATCGAAATAGAGAATCCCGTTGACAATATCAGATAGGGAAGCGGCTCCATATCGAAATAGAGAA
1871	1878	ch1A	BS00021942_51	65.9986	90K	CCACCGCGACGGCCGACGACGGGGCCTCCCCTACCGCTACGACCTACAGC[A/G]GAGCCAAGACGTTCCCCACCGCGACGACAGACGACGGATCCATCTCTCGCGAGCCAAGACGTTCCCCACCGCGACGACAGACGACGGATCCATCTCTCGC
1872	1879	ch1A	wPt-8172	66.102	Darts
1873	1880	ch1A	M6_754882_PstIMspI_PA	66.102	GBS	CAGAAACAGTTCGAAACAAAAACAAAGGATATTTGCGTGGTACGGTGGTCAAAACCTTCGGGAGATTATATAATGAATTTTTACCGACCA
1874	1881	ch1A	M6_977320_PstIMspI_PA	66.102	GBS	TAGTGAGGCGCAGGACGGTGTGGTCGAAGTGGTTCTGGTACGACGCATATCGGCGTCGGCGTCGTGGAGGCAGATTTGCCTCGG
1875	1882	ch1A	M6_3302016_69_PstIMspI_SNP	66.102	GBS	TAAGCGACTAGCATATATGGTGGCTAACATACGCAAATGAGAGTGAGAAGAGAAGGCAAAGCGCGGTC[A/G]ATAAAAGTATGATCAAGAAG
1876	1883	ch1A	Opata_57257_50_PstIMseI_SNP	66.102	GBS	CTGTTGCTAGGCACGGAACCTGAGGAATCTCGTCGCAAAATAATGTTAC[T/C]GTTATGGAGGTGCTGGCACTTGCGGGATGATTGTGTGCATA
1877	1884	ch1A	M6_3372538_PstIMseI_PA	66.102	GBS	CTGAAGAACCCCAACAAGAAGGACATCGTCGCCTTGTATGAGAAGCACGTCGTTGGCGGCGCTTGACTCCCTCTTCCTCAACAATATGTAA
1878	1885	ch1A	Opata_934769_69_PstIMseI_SNP	66.102	GBS	CTCCTGCTACGATCCCGAGGGGGATTTGTTCCCCAAAACAGGGCACATAAAATATGGATCTGCTGCTT[A/C]TTTTTCTTCACTATTTTCTGCT
1879	1886	ch1A	Opata_1668247_41_PstIMspI_SNP	66.102	GBS	CTATGGTTATGATGCTTGGATTACCATCTTTTAGTGTTGT[C/G]TCGCTCGTAGGTGCTGCAAGGCATTAAGCATGGTACAAGACATTGTCAGA
1880	1887	ch1A	Opata_57257_69_PstIMseI_SNP	66.102	GBS	CTGTTGCTAGGCACGGAACCTGAGGAATCTCGTCGCAAAATAATGTTACCGTTATGGAGGTGCTGGCA[G/C]TTGCGGGATGATTGTGTGCATA
1881	1888	ch1A	M6_95528_PstIMspI_PA	66.102	GBS	CAACCAGTCGGGGCTTCGCACAAGGCGCCCCCCGACTGGGCCGCTCAGTCATCACTCGATTCCTCCGTCGTATGC
1882	1889	ch1A	Opata_1668247_62_PstIMspI_SNP	66.102	GBS	CTATGGTTATGATGCTTGGATTACCATCTTTTAGTGTTGTGTCGCTCGTAGGTGCTGCAAG[A/G]CATTAAGCATGGTACAAGACATTGTCAGA
1883	1890	ch1A	Opata_934769_9_PstIMseI_SNP	66.102	GBS	CTCCTGCT[G/A]CGATCCCGAGGGGGATTTGTTCCCCAAAACAGGGCACATAAAATATGGATCTGCTGCTTCTTTTTCTTCACTATTTTCTGCT
1884	1891	ch1A	M6_6695_PstIMseI_PA	66.102	GBS	CGTGGTGACCGCCGAGTCCAGCATGAATTTCTGCCAAAAGCTTCCACCCTTCCTCTTCGGAGATGCACCTTTGAAGGACTCCGGTAGTGCT
1885	1892	ch1A	Opata_473354_PstIMseI_PA	66.102	GBS	GTGGCCAGAGATCTCCCATCCATGTCATCTGTTCAACAATCTCTCCAGCGACTGAAACAGTCTTATTCAAGGGCTTGAAGCAACCTGGTGT
1886	1893	ch1A	M6_850387_PstIMspI_PA	66.102	GBS	CATTCAGAAAGGGTCTTCCAAGAATAATAGACATACTATCGTCCTCGGGAATATCAAGAATAACAAAGTCCATTAAAATAGTAACGTTTG
1887	1894	ch1A	Opata_3449420_38_PstIMspI_SNP	66.102	GBS	GATTAATCAATTCAGCAAGAAGTAATCATTTGCAACC[G/A]AACAGCATCAATACATTCTCAACTTGGAGGTGTCAAGATATCACGTTACATAC
1888	1895	ch1A	Opata_3281777_24_PstIMspI_SNP	66.102	GBS	CTTGTGCGTGTTGGTGTTGTGTT[C/T]TCTCTCTCTCATTCTGTTCAAGTCTTTTTTTCTCCAGTTCCTTCAAAATAGAAATGACAGGCATGCA
1889	1896	ch1A	Opata_578600_PstIMseI_PA	66.102	GBS	CGAGCGTGGGGTTCTCACGGTGAAACCCTAGCCACCAATCGCTCGCGTCTTTGACCCACCAATCGCTCCCTTCTCGAGCTCCGCTTCCCAT
1890	1897	ch1A	M6_1844361_PstIMspI_PA	66.102	GBS	CACCCTCGCGACCGAGGCAGAGGTCGTGGTCGTCGCCCCGGGCGAGGTCTACATGACTCGGGGCTGGAGGGAGATCGC
1891	1898	ch1A	Opata_1668247_32_PstIMspI_SNP	66.102	GBS	CTATGGTTATGATGCTTGGATTACCATCTTT[C/T]AGTGTTGTGTCGCTCGTAGGTGCTGCAAGGCATTAAGCATGGTACAAGACATTGTCAGA
1892	1899	ch1A	M6_274726_PstIMseI_PA	66.102	GBS	CAGCAATGATCTTCGGGTCAACGACGGCTACCGGGGCAGGAGGCCCTGTGCGCTCGCTGGCTCAAGTCTTGTCTGATCTGTTGGATGCTCT
1893	1900	ch1A	Xrz244	66.1668	PCR
1894	1901	ch1A	Xmwg758	66.1668	PCR
1895	1902	ch1A	Xp219	66.1668	PCR
1896	1903	ch1A	P35/M54	66.1668	PCR
1897	1904	ch1A	P40/M61_d2	66.1668	PCR
1898	1905	ch1A	Xcdo442	66.1668	RFLP
1899	1906	ch1A	RFL_Contig5090_1510	66.1911	90K	CGGGCTGAGTGAAATGCAGCCGGAGCTGGAGGCGAAGCTGATGAAGTCGA[T/G]CACAGACATCGCGGAGCTCAAGGCGAACCTGATGGACAAGGAGAACGCGCCACAGACATCGCGGAGCTCAAGGCGAACCTGATGGACAAGGAGAACGCGC
1900	1907	ch1A	Kukri_rep_c69697_207	66.2668	90K	CAGCTAAAATTGTATTGTCACCTTAGCACTCAGAACCAGAATTCCTAGCA[T/G]TACATATACGTCCTGCCCAACTGGGCATCAAGTGAAAGAGATGATAGGTATACATATACGTCCTGCCCAACTGGGCATCAAGTGAAAGAGATGATAGGTA
1901	1908	ch1A	Xmwg2056	66.5279	PCR
1902	1909	ch1A	Tdurum_contig47183_205	66.5624	90K	CCACTTCCCCAACGCCCGGCATGCGGCTCTCCTGGCCCATTGGTCGGCTC[A/G]GCTTAACGTTCGCTGCAACGGCGCGTTAGCTCGTCGACAAACTCATCGAAGCTTAACGTTCGCTGCAACGGCGCGTTAGCTCGTCGACAAACTCATCGAA
1903	1910	ch1A	Tdurum_contig47183_333	66.6243	90K	cgtggcggcctcgagtgtcgccctcacattcttcaccgcctcccggagct[T/C]CTCACCCTCTTTCCCAGACATGATGCCCTCGATCCTCGCCCTCACCTCATCTCACCCTCTTTCCCAGACATGATGCCCTCGATCCTCGCCCTCACCTCAT
1904	1911	ch1A	Tdurum_contig622_285	67.0299	90K	GAATCATAATTTCATGAAATGTTGTTGTCGAATGCAAATACTCGGTGTGT[T/C]CTACAGTCCACTTTGCATACCTTTTGTCTTTGCTTTCTTGCAGAGTTATTCTACAGTCCACTTTGCATACCTTTTGTCTTTGCTTTCTTGCAGAGTTATT
1905	1912	ch1A	Tdurum_contig76915_88	67.0299	90K	AACAGTCCAACTTTTAGGTGAGACGTTCCTCTGAGTTCATAGGCCGTCTA[T/C]GCACATTAAAGTTCCTGCTTTGATCAAATATCCACCTAACCATCAGGAAGGCACATTAAAGTTCCTGCTTTGATCAAATATCCACCTAACCATCAGGAAG
1906	1913	ch1A	wsnp_Ku_c11769_19153951	67.1611	90K	GGACTGGCGGTGGGTTCCCCKGCAGACTGCATGCAGCGGTAAAGCCGCGCCCTTTTGTGTGTGCGCTTGCCTTGCCGCCGCGGCATCCGTCCCGCCCCGC[T/C]CCGTGTGTGTGTGCGCTTGCCTTGCCGCCGCGGCATCCGTCCCGCCCCGC[T/C]CCGTGGATAACTAGTGATAGATCTGGGAGGCGCAGATCTGACTGACCGGCCGGTGTTCGTCCTCCTTCCYGTCGGTGAGTGTTTGTTGGCCAAGAATTTG
1907	1914	ch1A	Opata_2782644_49_PstIMspI_SNP	67.1611	GBS	CATCATTTTCGCCGTGAAAAACCTTGTTTCTGCCCTGGAGAAGGTAGG[G/A]GATCCGCAGGCCTCTCTATCCGAGGTAATGCACATTTTGTCC
1908	1915	ch1A	Opata_1031366_20_PstIMspI_SNP	67.1611	GBS	CTTCATCCGAGGAACGGTG[A/G]TGATGAAGCTCTTCCGGTGGTGCAAGTGAAGACGGTAGTGTGGGAATGGAGGGGGCTCGAAAGACGAGG
1909	1916	ch1A	Opata_683032_40_PstIMspI_SNP	67.1611	GBS	CGAGAAGAGTATCAGTTTCGCCTCTAGCGGTCGGTGCGT[T/C]CTCGCCTTAGTAGCTCGGCCGATCAAAGCGGTTTTAGGAAGGGTCAATG
1910	1917	ch1A	Opata_3866664_PstIMspI_PA	67.1611	GBS	ATCAAGGCCGAGCAGAGAGACGGACTCTTGCTCCAAAACGGATCAAAATTAGCAGTAAATGCCTAGTAATTAGAATTGATTGCCTAGCTAA
1911	1918	ch1A	M6_2214235_PstIMseI_PA	67.1611	GBS	ATATTTGCTCTTCATGTTACTGGATCACTCAATAATGTCCTTTCAACAGAACATCAACGTGAGATTTGTCGCTATATTTACAACCATCAGG
1912	1919	ch1A	Opata_821663_5_PstIMseI_SNP	67.1611	GBS	CTGG[T/C]GCCACGAGGATCGAAGTATGTGCGACAGGTTCGTTGAGCTAGACGAAGATCGGTGCTTCAGCATTAAGATCGGAAGAGCGGTTCAG
1913	1920	ch1A	M6_663132_PstIMspI_PA	67.1611	GBS	TTGTGTATACAAGTTCGGATACAATCATTACTTCTGAAGACTACCTTGGAGTTCGGAAGGGGGAACCCGCCTTGCAATGTCGAAGACAAT
1914	1921	ch1A	Opata_61885_34_PstIMseI_SNP	67.1611	GBS	CTAAGCCACCAAGTGGGAGGATTGCTCTCCGCT[C/T]AGTAGGATTTTTTCAAACTTAGGCGAGTGCCGGACTGTAGCTAAGTCTCCAAGTGAG
1915	1922	ch1A	Opata_248371_32_PstIMspI_SNP	67.1611	GBS	ATTCTTCCAGTGAAAATAGCAAAGAAGAGCT[C/T]GGATCAGGGCGCTCAGGGGCCGACGTCCACCAAGAAGAACGGCTCCG
1916	1923	ch1A	Opata_134571_55_PstIMseI_SNP	67.1611	GBS	AAAATGATTGAGGGATGCCAAATAGAAAATGAGGCCAGAAATCTAGCTAAGCAA[A/G]CGTACTTGTATAAAGTCGCTGAAACATGGACCCCAA
1917	1924	ch1A	Opata_821663_3_PstIMseI_SNP	67.1611	GBS	CT[T/G]GCGCCACGAGGATCGAAGTATGTGCGACAGGTTCGTTGAGCTAGACGAAGATCGGTGCTTCAGCATTAAGATCGGAAGAGCGGTTCAG
1918	1925	ch1A	Opata_4386815_79_PstIMseI_SNP	67.1611	GBS	TCCACCTTAGCAATATACATTCTTTGATCGTTCAATCTTTTGTCAAGATTCGTGTTTTTTTCCCTTGAGTTATTTCAT[G/A]ACTTCCTGGGCT
1919	1926	ch1A	Opata_1241878_PstIMspI_PA	67.1611	GBS	CGCTAAATTCAAAGATCGATAAACGATCAAGTTTGTCGTCCGTGAGCTCACATGGTTCGGAACTTACGGCCAGAGACGAGTCTGGAGTT
1920	1927	ch1A	Opata_1977458_69_PstIMspI_SNP	67.1611	GBS	CAAACACAAGCAATTGAAGCAACCAAAACCAAGGAGGGTGCATGACAATTCGCTACAGATTTGCAAAC[C/T]AAACAATATGGAAAACACAAAA
1921	1928	ch1A	Opata_746947_2_PstIMspI_SNP	67.1611	GBS	C[G/A]GTACTACCGCGAATTGGAGCAGATGTAATTTTTTACTACCGCTCCAGAGCAGTACTACGTGGCTCCTACAGCGGTAGTACCGCTCCG
1922	1929	ch1A	Opata_920886_78_PstIMseI_SNP	67.1611	GBS	ATGCTACAAAAATCCAACAATATAGACCCATTTGTTTGCTTCGCTGCCCCTATAAACTGATCACCAAAGCTATGGAT[G/A]TTAGGGTGAGCAA
1923	1930	ch1A	Opata_310369_57_PstIMseI_SNP	67.1611	GBS	ATACTACGACACAAAATAAAAGGCGCCTAAAATATTTTCCCTTGGAACGAAAAGAG[T/C]AGCTCCTTCTCCAATAATCTCCAGTGGGTACCTG
1924	1931	ch1A	M6_1737973_PstIMluI_PA	67.1611	GBS	GGCCCACATATATGAGTATGTGATGCCACATCACATGAACAAATGGTAGTGCCGATTCCAGATGGCGGCCATGGGGACATGGATTGCAAAG
1925	1932	ch1A	Opata_920886_43_PstIMseI_SNP	67.1611	GBS	ATGCTACAAAAATCCAACAATATAGACCCATTTGTTTGCTTC[A/G]CTGCCCCTATAAACTGATCACCAAAGCTATGGATATTAGGGTGAGCAA
1926	1933	ch1A	Opata_16695_45_PstIMseI_SNP	67.1611	GBS	AAGAAAACAATCCACTCTCTCACATAATGGACAACAATTCTTCT[A/G]GCACGATCAAAAAGCTGCCCACTCTCTCACATATATTGTTGCCTAG
1927	1934	ch1A	M6_313838_PstIMspI_PA	67.1611	GBS	CCCATTTAAGCTCCACGTGTGTGTATGGATCCTAGTTATAGTTTTTAGACATAAAAAAATGACTTGCAATGCCGATGGGATAGGAT
1928	1935	ch1A	Opata_1772028_4_PstIMspI_SNP	67.1611	GBS	CCT[C/A]GAATTGGGGTCGGTTCCGAAGGTCTCGGCGAGGAGCTGGTAGCTCTCAACGAGTTCCAGCTGACGAGCAACAATTTCTGAACACCTT
1929	1936	ch1A	Opata_1019166_77_PstIMseI_SNP	67.1611	GBS	TGCTCTTGACGTATGCCCGAGTGCTATTGGTGGCTGCTCAAGCGCTCTCGGCATAGGCGAACATGATCTCCGTGTA[C/T]TCATCCATCCTCGC
1930	1937	ch1A	Opata_1747632_35_PstIMspI_SNP	67.1611	GBS	TTCAGAAGAATTTGCAGTTTAATAATACAAATGT[G/A]GTCTTTTCTTTTTGCATGGTAATACGTGTCTCATTCATATCATAAAGAACAAAGTA
1931	1938	ch1A	Opata_234059_47_PstIMluI_SNP	67.1611	GBS	CTCCAAACCTCAACCTGCAAGAGAGTATCTTCACAACTCAGAAACA[T/A]TGTTTGACACTTTCCATGTGCAGAAGATAGAATTATGTCTACAG
1932	1939	ch1A	Opata_3091943_6_PstIMseI_SNP	67.1611	GBS	TCTAT[T/A]ACTTTGACTTTCGACATGTTCTATGAGGTAACCAGGTTTATAGCTCTAGTAATAGACATAAGTCTTCTTGAGAATTTACAGGTGA
1933	1940	ch1A	Opata_3228618_44_PstIMspI_SNP	67.1611	GBS	ATCCATGGAACTCTCCAGGACGGCCGAAATAGTGTCCTCCACC[G/A]TTGGTAGCAAGATGGACAGGGCTCAACACCCAGCCACGTAGGGAGCG
1934	1941	ch1A	Opata_16661_20_PstIMspI_SNP	67.1611	GBS	CTGGCCCAGCCCCCTCCGC[T/G]CTGGCCCCGCCAGGCGCCGCGCCTCCGCTCAGGCATCACTCGACTCCTCCGTCGTA
1935	1942	ch1A	Opata_4386815_54_PstIMseI_SNP	67.1611	GBS	TCCACCTTAGCAATATACATTCTTTGATCGTTCAATCTTTTGTCAAGATTCGT[T/G]TTTTTTTCCCTTGAGTTATTTCATAACTTCCTGGGCT
1936	1943	ch1A	Opata_254309_52_PstIMspI_SNP	67.1611	GBS	CTCCTACTCCAGTACCACACGCCCTGGCCTTCGTCCTCGTCGAGTCTTAGG[A/G]GGATGACTTCGATTGCCTCGTCGCCGCCGAGATCGGA
1937	1944	ch1A	Opata_2370945_16_PstIMspI_SNP	67.1611	GBS	AAAATAGCATCGCTC[A/G]CTGCCGCTAGAGACTCAAAGCCCCCGGACACCTCCACACCACAACACCACTCATCCAAGTCCAGCATTCCCCGAG
1938	1945	ch1A	Opata_42586_67_PstIMseI_SNP	67.1611	GBS	CATTTGGGGGCATATTCATTATCAAATCAAAGCGCTGTTGTTGTTCAAGGCAGTCGATCAATTGAA[A/G]TTCGTCCTATGGGAGTCACCAAGG
1939	1946	ch1A	M6_1274564_PstIMspI_PA	67.1611	GBS	CACCTTCTTCAACATCTCAGACGCGAGATCCCCTTCCTGGAGCCTCATACGGTCCTGACGACCGGAGAAAGCCCACATTGGGCGGGAATG
1940	1947	ch1A	Opata_588682_42_PstIMseI_SNP	67.1611	GBS	CTCTATTGCCGTTCATGGTTGTTGGCCTATCAATGGTTATT[G/A]TATTTGGTAGTTGTATTTGGTAGAAATGGGCTAGGGATGTTCTGGATGT
1941	1948	ch1A	Opata_2501028_52_PstIMspI_SNP	67.1611	GBS	GACATTCATGATGTGGGTTGCCTCCACATTAGCTCGCCAACTCTTAGGATC[A/G]TAAGCTTCAGCGCTACCCTCCTTGGCAGAGAAGAATTGG
1942	1949	ch1A	Opata_151055_61_PstIMseI_SNP	67.1611	GBS	CGTCTCGTGGAGGTGGTCGTAGCTAAGCTAGCTAGGGATCTGCATGTACGTGTGCATGCT[A/C]CGGATTACGCTCATGTATAGGAACGATAGC
1943	1950	ch1A	Opata_2750636_6_PstIMspI_SNP	67.1611	GBS	TTCGA[C/G]CACCCTTTGTGCCCCTTGTGTGATGTTTTGGGTGCGCTCTTTGGAGTTCTATGCTTGGTGATGCCCTTCAACTACGCCGAGATCG
1944	1951	ch1A	Opata_276087_72_PstIMspI_SNP	67.1611	GBS	CGACGCCAACGCCGCCCTCAATCCTCGCCGTGGGGTAAGCTCGCCACCTGCCTAGTGCCTACACCTCTATC[G/C]ATCCGCCGAGATCGGAA
1945	1952	ch1A	Opata_1019166_61_PstIMseI_SNP	67.1611	GBS	TGCTCTTGACGTATGCCCGAGTGCTATTGGTGGCTGCTCAAGCGCTCTCGGCATAGGCGA[G/A]CATGATCTCCGTGTATTCATCCATCCTCGC
1946	1953	ch1A	Opata_1019166_82_PstIMseI_SNP	67.1611	GBS	TGCTCTTGACGTATGCCCGAGTGCTATTGGTGGCTGCTCAAGCGCTCTCGGCATAGGCGAACATGATCTCCGTGTATTCAT[A/C]CATCCTCGC
1947	1954	ch1A	Opata_3228618_30_PstIMspI_SNP	67.1611	GBS	ATCCATGGAACTCTCCAGGACGGCCGAAA[C/T]AGTGTCCTCCACCATTGGTAGCAAGATGGACAGGGCTCAACACCCAGCCACGTAGGGAGCG
1948	1955	ch1A	Opata_3908857_21_PstIMspI_SNP	67.1611	GBS	TGATCCATGGATATTCCTGT[C/T]GGAGTAATTGGCCATGGATACTCCGAAGACGGCGAAATAATAAATTAAGACATCAGGGCTAGCAAAGTCC
1949	1956	ch1A	Opata_2382148_73_PstIMluI_SNP	67.1611	GBS	CTCCTACTCCAGTACCACACGCCCTGGCCTTCGTCCTCGCCGAGTCTTAGGAGGATGACTTCGATTGCCTCG[T/C]CGCCGCTGGGTGACCTTG
1950	1957	ch1A	Opata_127335_28_PstIMseI_SNP	67.1611	GBS	GCGTTGAGAGGCAGAGGTTGCGAAATT[G/C]TTGTCCAAGCTCCGCGGATTGTTTACTTAAGATCGGAAGAGCGGTTCAGCAGGAATGCCGAGA
1951	1958	ch1A	Opata_3908857_38_PstIMspI_SNP	67.1611	GBS	TGATCCATGGATATTCCTGTTGGAGTAATTGGCCATG[A/G]ATACTCCGAAGACGGCGAAATAATAAATTAAGACATCAGGGCTAGCAAAGTCC
1952	1959	ch1A	Opata_3605_59_PstIMseI_SNP	67.1611	GBS	CGCTAAATAGGAAATGCCCTTATAGCGACGCGCTTACAGCGAGACATACTTCCTCCGT[C/T]CGCGAATAAGTGTACATCTAGTTTTTGTCTTA
1953	1960	ch1A	Opata_61885_64_PstIMseI_SNP	67.1611	GBS	CTAAGCCACCAAGTGGGAGGATTGCTCTCCGCTTAGTAGGATTTTTTCAAACTTAGGCGAGTG[T/C]CGGACTGTAGCTAAGTCTCCAAGTGAG
1954	1961	ch1A	Opata_419196_61_PstIMspI_SNP	67.1611	GBS	AGATGTCCAGTAGACCTACCTTCAAATCCAGTCTGAGGTAAAACTTACAAGGCTTTCATA[A/G]TCGGGGTGGGTCGCCATGTGTGGTTGGG
1955	1962	ch1A	M6_488008_PstIMseI_PA	67.1611	GBS	GTGGCAGCAAATACACAGAGCTTCGCAAATGGCGCCCAAGACTGGGCGTCCCGTTTTACTTCTATTTTTCTTTTTATGTTCCTTTCTCTTT
1956	1963	ch1A	M6_634958_PstIMseI_PA	67.1611	GBS	TTCAAATTTGACCCGCTTCCAGCTGAATCGGCAGAAATTTGTCTTTTTCACGAGAGGTGGATCAAAACTTTTTACAACCAACCATTTTGTC
1957	1964	ch1A	Opata_1402354_58_PstIMspI_SNP	67.1611	GBS	CACCAGTGGCCGCGCCGACGAGCACCGCATCTCTTCCGCTTCGTCCCCCTCCTCCTC[G/C]TCGTCGTCGGCTTCGTGATCTTGTTCGTGCG
1958	1965	ch1A	Opata_3605_12_PstIMseI_SNP	67.1611	GBS	CGCTAAATAGG[T/A]AATGCCCTTATAGCGACGCGCTTACAGCGAGACATACTTCCTCCGTTCGCGAATAAGTGTACATCTAGTTTTTGTCTTA
1959	1966	ch1A	Opata_206970_27_PstIMspI_SNP	67.1611	GBS	AGTATTTTGTATGGCAATGAGCATAA[T/A]ACGGACAGTGCGTAAAAGTACATCCAGGCAAGCATGTAAACATGCTTAT
1960	1967	ch1A	Opata_1776148_36_PstIMspI_SNP	67.1611	GBS	ATCTCCTTCAGGGTAAAAACGCGGGTGAGCAGCAT[T/C]AGGTTTCGGACATGGACCATGGCGGCGCTCGTGACGCTCGTGCACACAGGTTATG
1961	1968	ch1A	Opata_3244682_20_PstIMspI_SNP	67.1611	GBS	AAATGATTTAGTCTTTAAC[A/C]GAATATCGAATACTCATTTTTTGCAGGTTATATTCCGAGCCACTGCGTTGATCCGTATGTGGTCATTACTC
1962	1969	ch1A	Opata_3228618_21_PstIMspI_SNP	67.1611	GBS	ATCCATGGAACTCTCCAGGA[T/C]GGCCGAAATAGTGTCCTCCACCATTGGTAGCAAGATGGACAGGGCTCAACACCCAGCCACGTAGGGAGCG
1963	1970	ch1A	Opata_658208_48_PstIMspI_SNP	67.1611	GBS	GGAGATAGGCCGAGTTCGAGTGAGAGGCCTTCGGCGATGAACGGCGC[C/G]AACGGTGGTTGATCACCAACGACATGTACTCGAACTAGACG
1964	1971	ch1A	Opata_234059_27_PstIMluI_SNP	67.1611	GBS	CTCCAAACCTCAACCTGCAAGAGAGT[T/A]TCTTCACAACTCAGAAACAATGTTTGACACTTTCCATGTGCAGAAGATAGAATTATGTCTACAG
1965	1972	ch1A	M6_229927_PstIMseI_PA	67.1611	GBS	TTTAGTAATTCGCTATTAGGGTAATATTTAGCACGCAAGACCCTTGCACATAGTGATTCATGGTACTCAATGAGTCTCCAACATTGTTTTG
1966	1973	ch1A	Opata_713512_64_PstIMseI_SNP	67.1611	GBS	CAGCAGCCGGTCCGCTGGCTGGCTGGCTGGCTGGCTCGTGTGATCGACCTCCATCTCAAGCAC[C/A]AGGCGGGCTCATGGCTCC
1967	1974	ch1A	M6_18961_PstIMseI_PA	67.1611	GBS	CGTGCCGTTCCTGATTATCTCTACACCTGCGTGAAGTTTTTCAGCCGCATCTCCATTCTGTAATCCCGTCCAATATAAAAGAAAGAGCAGA
1968	1975	ch1A	Opata_3680477_50_PstIMspI_SNP	67.1611	GBS	CGCGTTCTCCTTGTCCATCATGTTCGCCTTGAGCTCCGCGATGTCTGTG[A/C]TCGACTTCATCAGCTTCGCCTCCAGCTCCGAGATCGGAAGA
1969	1976	ch1A	Opata_235796_24_PstIMseI_SNP	67.1611	GBS	TCAGGCAGGCACAAGCTCTTTCT[C/G]GCGAGCACGCATCTGAAGGAACACCCAACCCCTCAAAAAATGTGTATGAAAAAAGTAGACAAGAAAC
1970	1977	ch1A	Opata_1744820_4_PstIMspI_SNP	67.1611	GBS	CAG[T/C]AGCGACGGCGGGGGCGACCCTCCGTAGGGCGACTGGAAGG
1971	1978	ch1A	Opata_419196_35_PstIMspI_SNP	67.1611	GBS	AGATGTCCAGTAGACCTACCTTCAAATCCAGTCT[A/G]AGGTAAAACTTACAAGGCTTTCATAGTCGGGGTGGGTCGCCATGTGTGGTTGGG
1972	1979	ch1A	Opata_223857_20_PstIMseI_SNP	67.1611	GBS	CGTGGCGGCGAGCTGCCTC[C/A]TCTCTCCTCTCATACTCATCTGCCTCCTCTCTGGTAATAAAATGTCTTCCTTTTGCCTGATAATCAAAGAA
1973	1980	ch1A	Opata_2369436_55_PstIMspI_SNP	67.1611	GBS	CCGAGCCCGACGATCCGATCGGCAAGAAGCTCGCCAAGATGAGCTGCCTCGAGT[T/C]AGTGGCGTAGCCAGCCCGGTTTGTCAGGGGGG
1974	1981	ch1A	Opata_830655_48_PstIMseI_SNP	67.1611	GBS	AGGTGCAAGTCGGAGCCGGCGACGACCGCTGCGGCGAAGATGTCTAC[T/C]GGTGCCGGGGCCGAGGGGGCGCCGTCCGGCTGCTTCTGGGCCA
1975	1982	ch1A	Opata_2203260_23_PstIMspI_SNP	67.1611	GBS	TTACTGCCTTGGAGCATCGCGA[T/C]GACACGAACATCGCCCAACCATCCAAGCCCTGGACCTTCTTCCACCGAGATCGGAAGAGCGGATCAGC
1976	1983	ch1A	Opata_738405_62_PstIMseI_SNP	67.1611	GBS	GGAGGGAGGAAGCTGGTGGAGGCGAATCGCTCGCCATCATGTTCGGACCCAACGAATTCCC[A/G]GAAGAGGAGGATCGCCGGGGAAGGACCTT
1977	1984	ch1A	Opata_3244682_28_PstIMspI_SNP	67.1611	GBS	AAATGATTTAGTCTTTAACCGAATATC[A/G]AATACTCATTTTTTGCAGGTTATATTCCGAGCCACTGCGTTGATCCGTATGTGGTCATTACTC
1978	1985	ch1A	Opata_1243405_30_PstIMseI_SNP	67.1611	GBS	TTCAAATTTGACCCGCTTCCAACTGAATC[G/A]GCGGAAGTTTGTCTTTTTCACGAGAGGTGGATCACAACTTTTTACACCCAACCATTTTGTC
1979	1986	ch1A	Opata_205800_67_PstIMseI_SNP	67.1611	GBS	CAAAAGACTAGCATATTTGGTGGCTAACAACGCAAATGAGAGCGAGAAGAGAAGGCAAAGCACGGT[T/C]GAGAATCTATGATCAATAAGTGAT
1980	1987	ch1A	Opata_588710_20_PstIMseI_SNP	67.1611	GBS	GCACCCAGATGCGAAGCTA[T/C]GGCTACTCAATCTCAGTCGGAGTCTCTCAAGGATGATGAATTTACGGAGGTGTTGGTCAGTCTATGGGCGA
1981	1988	ch1A	Opata_2437000_1_PstIMspI_SNP	67.1611	GBS	[A/C]GAGAAGAGTATCAGTTTCGCCTCTAGTGGTCGGTGCGTCCTCGCCTTACTAGGTCGGCCGATCAAAGCGGTTTTAGGAATGTTCAATGGA
1982	1989	ch1A	M6_983667_PstIMspI_PA	67.1611	GBS	CCAGATTCATGGCAATTTGTTCTGTATGCTCGTTAGAGCATCTGATAGGCATGGCCGCCGTTTTTTCCATGTTAATCCGAGATCGGAAGA
1983	1990	ch1A	Opata_2782644_39_PstIMspI_SNP	67.1611	GBS	CATCATTTTCGCCGTGAAAAACCTTGTTTCTGCCCTGG[G/A]GAAGGTAGGAGATCCGCAGGCCTCTCTATCCGAGGTAATGCACATTTTGTCC
1984	1991	ch1A	Opata_3035748_45_PstIMseI_SNP	67.1611	GBS	CAATCGCTAAGCAAATATCGTGGCTAACATACACAAATAAGAGC[T/G]AGAAGAGAGGCAATGCAACGGTCGAGAAGCTAGAAGTGATCCTGAA
1985	1992	ch1A	Opata_515775_25_PstIMspI_SNP	67.1611	GBS	TGGGGAGAGGAAGAGGACATGGAG[C/T]TGTAGCAGCGATTTCTAGAGATTCAGACGGACACTTCTTGGGAGCCTCGGCTGTGTGG
1986	1993	ch1A	Opata_1243405_37_PstIMseI_SNP	67.1611	GBS	TTCAAATTTGACCCGCTTCCAACTGAATCAGCGGAA[A/G]TTTGTCTTTTTCACGAGAGGTGGATCACAACTTTTTACACCCAACCATTTTGTC
1987	1994	ch1A	Opata_140268_57_PstIMseI_SNP	67.1611	GBS	GGAATAACCATGTGTGGCGCCCCTAGATGATCACAACTACACTCCTTAGGAAGCCT[C/T]ACCCCCTACAAAGTCTACCTCAACAACTTGGGTA
1988	1995	ch1A	M6_3567267_PstIMseI_PA	67.1611	GBS	ATAAACATAACACGGCCTTGCCATGAATTTAGCATAAACCGGTCGTCCAAATAGGGCATGGTACGGACTTCTGATTTTGACCACTTCAAAG
1989	1996	ch1A	Opata_2316295_32_PstIMseI_SNP	67.1611	GBS	CGTGGCGACGAGCGGCCTCCGCCCTCCTCTC[G/A]TACTCATCTTCCTCCTGTCTGGTGATAACATATCTTCCTTTTGCCTGATAATCAAAGAA
1990	1997	ch1A	Opata_1602037_PstIMspI_PA	67.1611	GBS	CTTTGGTGGTCGCTTAGCCGTCCCCTGGAGCGCGACGCCATCTCTGCCTTCATCGCCGATCTTCGCTCGATGGCCGTCCGCCTTTCGCCAC
1991	1998	ch1A	Opata_2597856_16_PstIMspI_SNP	67.1611	GBS	TTCCTCCCTGTTGTA[G/C]AAGGGAAAGGAATGGGCAACCTGGAGAAACAGCAGAACGACAAGATCCTGAACAGTCTGCTGGCCAAGAACTTTG
1992	1999	ch1A	Opata_159387_PstIMseI_PA	67.1611	GBS	ATCAAGGCCGAGCAGAGAGACGGACTCTTGCTCCAAAACGGATCAAAATTAGCAGTAAATGCCTAGTAATTAGAATTGATTGCCTAGCTAA
1993	2000	ch1A	Xi744681b	67.2737	PCR
1994	2001	ch1A	Excalibur_c7190_2995	67.5318	90K	AGTTCTCCTCCCTTGCTGCGAGATCCTGGTCACAGATTGCCATCGCACTC[A/G]TCTTGCAAGAAGAATGCGATCCCTGTGGAGGGGATGTGATCGGGTAGGAGTCTTGCAAGAAGAATGCGATCCCTGTGGAGGGGATGTGATCGGGTAGGAG
1995	2002	ch1A	Kukri_c4900_2435	67.5868	90K	AGATATTGTTGTCACATAGTAATAATCCATCTATGAGTTACTAGGAGGTA[T/G]CTCATGCATGTTGATTGTGCTTCAAGGTACAGTAGTTTGTAGCATACAAACTCATGCATGTTGATTGTGCTTCAAGGTACAGTAGTTTGTAGCATACAAA
1996	2003	ch1A	BS00064197_51	67.5868	90K	AGCTCAAAGCAGTTACAAATACTAAAGTTAGTAAGAACTTTGTCCAAGGA[A/G]GATAAAGTAGGAGATCTAGGATGAAAGAATTGCAAAATTTGAGAGGTCAAGATAAAGTAGGAGATCTAGGATGAAAGAATTGCAAAATTTGAGAGGTCAA
1997	2004	ch1A	Xi744681a	67.5907	PCR
1998	2005	ch1A	Xbcd1072_d1	67.6668	RFLP	aaggatgcactagctgcgttgaaccaagaagtgatgcagcttggtcagtccctctaccagcagcagggatctggccctacccctggagctggagctgacggcactgctgactccgctggcccatctgagaagacaggcgatggtggtgacgttatagacgctgattttactgatagcaattgaatagaactgtaggttaggacatggtgcaacaagtgagtatgattttgttcaacaggattgcctagtatacga
1999	2006	ch1A	wsnp_Ku_c4900_8778960	67.9163	90K	AGCACCGCCTTACTGACGACCTCTTCCTCAACAAGCTCGTCGTGGAGTGCATCGTCGGGTCAACTCCAATGTCCTTTATTTTGAGAATTCATCATTCACC[A/G]CCCTGCGGGTCAACTCCAATGTCCTTTATTTTGAGAATTCATCATTCACC[A/G]CCCTGTAGACAGATCGTTGCTGACCGTCATTGCCACCTATATATACTCAATGTAGTGTGATTCTTAAGGCCGTCAGAGTCGTACATACGTCGATGTAGTG
[truncated: 138,167 more rows]
