# Supplementary material for: Combined Genomic and Genetic Data Integration of Major Agronomical Traits in Bread Wheat (Triticum aestivum L.)
Source: Front Plant Sci. 2017 Nov 14;8:1843. doi: 10.3389/fpls.2017.01843 (PMC5694560; doi:10.3389/fpls.2017.01843)
Supplement: Supplementary Table 2 — Wheat chromosome group 1 (A, B, and D subgenomes) with genetic maps, QTLs, MQTLs, and candidate genes. [file SupplementaryTable2.XLSX]

## Sheet: Legend
legends
chromosome	Brachy	Sorghum	Rice
1
2
3
4
5
6
7
8
9
10
11
12
Meta QTL/QTL	colour	QTL	colour
Grain yield		QT/h
		QTkw
		QTn
		QGrN
		QGrW
		QSL
		QHI
		Qph
Grain Protein conent		QGpc
Baking Quality		Qvisco
		QW
		Qvol
		Qpanif
		Qdur
		QL
		Qpelch
		Qtst
		QFsw
		Qpsi
		QBovs
Cadidate gene	name

## Sheet: ch1A
P1	Flair	Line3228	Opata 85	Opata 85	Opata 85	WL711	Superb	W7984	Opata 85	Arche	Renan	Renan	Renan	Renan	Arche	Courtot	Courtot	Courtot	RL4452	MQTL Yield	MQTL GPC	MQTL BQ	Candidate genes
P2	XX86	Jing 4839	Synthetic W7984	Synthetic W7984	Synthetic W7984	PH132	BW278	Prinz	Synthetic W7984	Récital	Récital	Récital	Récital	Récital	Récital	chinese spring	chinese spring	chinese spring	AC Domain
reference	Haung XQ et al. 2004	Wang et al. 2011	Borner A et al. 2002	Borner A et al. 2002	Borner A et al. 2002	Kumar et al. 2007	Cuthbert et al. 2008	Haung XQ et al. 2003	Kulwal et al. 2003	Laperche et al., 2007	Groos et al., 2003, 2007	Groos et al., 2003, 2007	Groos et al., 2003, 2007	Groos et al., 2003, 2007	Laperche et al., 2007	Charmet et al., 2001	Charmet et al., 2001	Charmet et al., 2001	Mccartney CA et al.2 005
LOD	4	6.53	3.1	3	3.2	3.87	8.9	3	4.76	3.59	3.14	3	3.24	4.63	3.01	4.9	3.02	5.86	8.1
R2	15.8	9.38	30.99	30.89	42.26	11.17	8.1	11.7	18.56	7.48	8.2	15.4	15	17.1	7.5	39	12.7	23.9	10.5
	T/h	GrN	GrW	GrN	GrW	T/h	hi	T/h	Tn	Gpc	Gpc	Gpc	Gpc	vol	W	Pelsc	W	l	Bovs					consensus_ID	consensus_Marker	position	chromosome	Gene	start	end	genome_pos	chr_pos	SNP_density	FST	Tajima_cultivar	Tajima_landrace	pi_cultivar	pi_landrace	pi_landrace/pi_cultivar	Tajima_landrace_cultivar	Brachy	Rice	Sorghum	PanGenomeChr	PanGenomePos	Dominance
																								1	Xi754150a	0	1A
																								2	Xar	3.87336	1A
																								3	Gene_GliA5	5.81004	1A
																								4	XWD004	8.1768	1A
																								5	Gene_GliA1	8.1768	1A
																								6	stm709tcac1	10.4183	1A
																								7	wPt-5374	10.4183	1A
																								8	Ra_c23068_380	10.4606	1A
											QGpc.Gro-ch1A.Mons													9	wPt-3698	12.7224	1A
																								10	XWC2153	17.1368	1A
																								11	BS00062658_51	18.3805	1A
																								12	wPt-4765	18.4927	1A
																								13	BS00026003_51	18.6636	1A
																								14	wsnp_Ex_c10657_17376448	19.4997	1A	Traes_1AS_48DC4CFEE	11159	14531	3	3	16	0.129772895825942	-0.261377129667995	-2.10237164069352	4.10098522167488	0.516923076923077	0.126261566588482	-0.891743434496262	NA	NA	NA	NA	NA	S
																								15	Opata_4168583_18_PstIMspI_SNP	19.4997	1A
																								16	M6_372581_PstIMspI_PA	19.4997	1A
																								17	Opata_67931_22_PstIMspI_SNP	19.4997	1A
																								18	Opata_26214_PstIMspI_PA	19.4997	1A
																								19	M6_588496_PstIMluI_PA	19.4997	1A
																								20	Opata_545454_88_PstIMseI_SNP	19.4997	1A
																								21	M6_491384_PstIMspI_PA	19.4997	1A
																								22	M6_364856_PstIMspI_PA	19.4997	1A
																								23	M6_872158_PstIMseI_PA	19.4997	1A
																								24	Opata_4341595_82_PstIMseI_SNP	19.4997	1A
																								25	Opata_1755164_30_PstIMspI_SNP	19.4997	1A
																								26	M6_1477759_PstIMseI_PA	19.4997	1A
																								27	M6_3379896_PstIMspI_PA	19.4997	1A
																								28	Opata_1648009_PstIMspI_PA	19.4997	1A
																								29	M6_943620_PstIMspI_PA	19.4997	1A
																								30	M6_1519640_PstIMseI_PA	19.4997	1A
																								31	Opata_1460774_3_PstIMspI_SNP	19.4997	1A
																								32	M6_646323_PstIMspI_PA	19.4997	1A
																								33	M6_3534246_PstIMspI_PA	19.4997	1A
																								34	M6_1902641_PstIMspI_PA	19.4997	1A
																								35	Opata_687866_PstIMseI_PA	19.4997	1A
																								36	M6_3428352_PstIMspI_PA	19.4997	1A
																								37	Opata_3519656_48_PstIMspI_SNP	19.4997	1A
																								38	M6_813375_PstIMspI_PA	19.4997	1A
																								39	M6_3532266_PstIMseI_PA	19.4997	1A
																								40	M6_2276272_PstIMspI_PA	19.4997	1A
																								41	M6_2023986_PstIMspI_PA	19.4997	1A
																								42	Opata_754956_PstIMspI_PA	19.4997	1A
																								43	Opata_13204_83_PstIMluI_SNP	19.4997	1A
																								44	Opata_47350_PstIMseI_PA	19.4997	1A
																								45	Opata_694860_PstIMspI_PA	19.4997	1A
																								46	M6_712475_PstIMspI_PA	19.4997	1A
																								47	M6_35845_PstIMspI_PA	19.4997	1A
																								48	M6_2125176_PstIMspI_PA	19.4997	1A
																								49	M6_81480_PstIMseI_PA	19.4997	1A
																								50	Opata_3854262_PstIMspI_PA	19.4997	1A
																								51	Opata_988251_75_PstIMseI_SNP	19.4997	1A
																								52	Opata_131095_11_PstIMspI_SNP	19.4997	1A
																								53	Opata_2919494_PstIMspI_PA	19.4997	1A
																								54	M6_1351277_PstIMspI_PA	19.4997	1A
																								55	Opata_2389820_39_PstIMspI_SNP	19.4997	1A
																								56	M6_3438881_PstIMspI_PA	19.4997	1A
																								57	M6_3380284_PstIMspI_PA	19.4997	1A
																								58	Opata_1260963_PstIMspI_PA	19.4997	1A
																								59	Opata_815924_PstIMspI_PA	19.4997	1A
																								60	Opata_3125886_PstIMseI_PA	19.4997	1A
																								61	M6_795541_PstIMspI_PA	19.4997	1A
																								62	M6_89115_PstIMluI_PA	19.4997	1A
																								63	Opata_915208_28_PstIMspI_SNP	19.4997	1A
																								64	M6_1098636_PstIMspI_PA	19.4997	1A
																								65	Opata_2915399_44_PstIMspI_SNP	19.4997	1A
																								66	M6_619013_PstIMspI_PA	19.4997	1A
																								67	M6_1895199_PstIMseI_PA	19.4997	1A
																								68	M6_374539_PstIMseI_PA	19.4997	1A
																								69	Opata_135925_74_PstIMseI_SNP	19.4997	1A
																								70	M6_1274194_PstIMspI_PA	19.4997	1A
																								71	M6_568617_PstIMspI_PA	19.4997	1A
																								72	M6_182812_PstIMseI_PA	19.4997	1A
																								73	M6_2610938_PstIMseI_PA	19.4997	1A
																								74	Opata_131095_16_PstIMspI_SNP	19.4997	1A
																								75	M6_3429476_PstIMspI_PA	19.4997	1A
																								76	Opata_70125_31_PstIMseI_SNP	19.4997	1A
																								77	M6_1210759_PstIMspI_PA	19.4997	1A
																								78	M6_282364_PstIMspI_PA	19.4997	1A
																								79	M6_1338614_PstIMseI_PA	19.4997	1A
																								80	Opata_87737_PstIMspI_PA	19.4997	1A
																								81	M6_334551_PstIMspI_PA	19.4997	1A
																								82	Opata_600964_89_PstIMseI_SNP	19.4997	1A
																								83	M6_139285_PstIMseI_PA	19.4997	1A
																								84	Opata_28386_PstIMseI_PA	19.4997	1A
																								85	Opata_353153_PstIMseI_PA	19.4997	1A
																								86	M6_1090745_PstIMspI_PA	19.4997	1A
																								87	M6_1927148_PstIMspI_PA	19.4997	1A
																								88	M6_487957_PstIMspI_PA	19.4997	1A
																								89	M6_348359_PstIMspI_PA	19.4997	1A
																								90	M6_906787_PstIMspI_PA	19.4997	1A
																								91	M6_2871628_PstIMspI_PA	19.4997	1A
																								92	M6_2696536_PstIMspI_PA	19.4997	1A
																								93	M6_314036_PstIMspI_PA	19.4997	1A
																								94	M6_1696221_PstIMseI_PA	19.4997	1A
																								95	M6_472494_PstIMspI_PA	19.4997	1A
																								96	M6_1971275_PstIMseI_PA	19.4997	1A
																								97	Opata_2980718_PstIMseI_PA	19.4997	1A
																								98	M6_2635986_PstIMspI_PA	19.4997	1A
																								99	Opata_403207_70_PstIMspI_SNP	19.4997	1A
																								100	M6_1426464_PstIMseI_PA	19.4997	1A
																								101	Opata_2670695_27_PstIMspI_SNP	19.4997	1A
																								102	Opata_602071_58_PstIMseI_SNP	19.4997	1A
																								103	M6_3332075_PstIMspI_PA	19.4997	1A
																								104	M6_192706_PstIMseI_PA	19.4997	1A
																								105	Opata_443106_PstIMspI_PA	19.4997	1A
																								106	M6_3608985_PstIMspI_PA	19.4997	1A
																								107	M6_847999_PstIMspI_PA	19.4997	1A
																								108	M6_3595696_PstIMspI_PA	19.4997	1A
																								109	Opata_816510_PstIMseI_PA	19.4997	1A
																								110	Opata_3293474_PstIMspI_PA	19.4997	1A
																								111	M6_1010289_PstIMspI_PA	19.4997	1A
																								112	M6_2257103_PstIMspI_PA	19.4997	1A
																								113	Opata_1557385_PstIMluI_PA	19.4997	1A
																								114	Opata_131095_23_PstIMspI_SNP	19.4997	1A
																								115	Opata_2513656_PstIMspI_PA	19.4997	1A
																								116	M6_394763_PstIMluI_PA	19.4997	1A
																								117	Opata_719625_84_PstIMseI_SNP	19.4997	1A
																								118	Opata_1509374_PstIMluI_PA	19.4997	1A
																								119	Opata_2483977_56_PstIMspI_SNP	19.4997	1A
																								120	Opata_1059565_PstIMseI_PA	19.4997	1A
																								121	M6_3471473_PstIMseI_PA	19.4997	1A
																								122	M6_3560708_PstIMspI_PA	19.4997	1A
																								123	M6_1662322_PstIMseI_PA	19.4997	1A
																								124	M6_1012731_PstIMspI_PA	19.4997	1A
																								125	M6_2823890_PstIMspI_PA	19.4997	1A
																								126	Opata_84995_57_PstIMseI_SNP	19.4997	1A
																								127	M6_293411_PstIMseI_PA	19.4997	1A
																								128	M6_1097749_PstIMspI_PA	19.4997	1A
																								129	Opata_1196736_PstIMseI_PA	19.4997	1A
																								130	M6_422038_PstIMspI_PA	19.4997	1A
																								131	M6_481549_PstIMspI_PA	19.4997	1A
																								132	Opata_2742460_28_PstIMspI_SNP	19.4997	1A
																								133	M6_1768547_PstIMspI_PA	19.4997	1A
																								134	M6_1079252_PstIMspI_PA	19.4997	1A
																								135	M6_1249724_PstIMspI_PA	19.4997	1A
																								136	M6_1439630_PstIMseI_PA	19.4997	1A
																								137	M6_946432_PstIMseI_PA	19.4997	1A
																								138	M6_1173205_PstIMspI_PA	19.4997	1A
																								139	M6_1275085_PstIMspI_PA	19.4997	1A
																								140	M6_2382410_PstIMspI_PA	19.4997	1A
																								141	Opata_2454079_PstIMluI_PA	19.4997	1A
																								142	Opata_46426_PstIMseI_PA	19.4997	1A
																								143	Opata_4442608_PstIMseI_PA	19.4997	1A
																								144	M6_415712_PstIMspI_PA	19.4997	1A
																								145	M6_3175544_PstIMspI_PA	19.4997	1A
																								146	M6_99938_PstIMseI_PA	19.4997	1A
																								147	M6_1393277_PstIMspI_PA	19.4997	1A
																								148	M6_3188410_PstIMspI_PA	19.4997	1A
																								149	Opata_267219_60_PstIMspI_SNP	19.4997	1A
																								150	M6_897701_PstIMspI_PA	19.4997	1A
																								151	M6_1477502_PstIMspI_PA	19.4997	1A
																								152	M6_2575408_PstIMspI_PA	19.4997	1A
																								153	Opata_988251_30_PstIMseI_SNP	19.4997	1A
																								154	M6_1612768_PstIMseI_PA	19.4997	1A
																								155	M6_738564_PstIMseI_PA	19.4997	1A
																								156	Opata_543797_PstIMseI_PA	19.4997	1A
																								157	Opata_3519656_72_PstIMspI_SNP	19.4997	1A
																								158	M6_372269_PstIMseI_PA	19.4997	1A
																								159	Opata_879062_PstIMseI_PA	19.4997	1A
																								160	Opata_1998851_69_PstIMspI_SNP	19.4997	1A
																								161	Opata_300611_PstIMspI_PA	19.4997	1A
																								162	Opata_45647_46_PstIMseI_SNP	19.4997	1A
																								163	M6_758999_PstIMseI_PA	19.4997	1A
																								164	M6_1532151_PstIMspI_PA	19.4997	1A
																								165	Opata_3448833_PstIMspI_PA	19.4997	1A
																								166	Opata_88617_PstIMluI_PA	19.4997	1A
																								167	M6_1459918_PstIMspI_PA	19.4997	1A
																								168	M6_1372557_PstIMspI_PA	19.4997	1A
																								169	M6_3463328_PstIMspI_PA	19.4997	1A
																								170	Opata_2423575_PstIMspI_PA	19.4997	1A
																								171	M6_4937_PstIMseI_PA	19.4997	1A
																								172	Opata_991512_14_PstIMseI_SNP	19.4997	1A
																								173	M6_2271889_PstIMspI_PA	19.4997	1A
																								174	M6_3308219_PstIMspI_PA	19.4997	1A
																								175	M6_3290994_PstIMseI_PA	19.4997	1A
																								176	Opata_403207_60_PstIMspI_SNP	19.4997	1A
																								177	Opata_948220_39_PstIMseI_SNP	19.4997	1A
																								178	M6_881418_PstIMseI_PA	19.4997	1A
																								179	M6_327366_PstIMspI_PA	19.4997	1A
																								180	M6_2183365_PstIMspI_PA	19.4997	1A
																								181	Opata_562499_52_PstIMseI_SNP	19.4997	1A
																								182	Opata_709655_PstIMseI_PA	19.4997	1A
																								183	M6_3963121_PstIMseI_PA	19.4997	1A
																								184	Opata_2602411_31_PstIMspI_SNP	19.4997	1A
																								185	Opata_1890454_PstIMspI_PA	19.4997	1A
																								186	M6_2284851_PstIMseI_PA	19.4997	1A
																								187	M6_1825472_PstIMseI_PA	19.4997	1A
																								188	M6_1877991_PstIMspI_PA	19.4997	1A
																								189	Opata_3320904_2_PstIMspI_SNP	19.4997	1A
																								190	M6_2758255_PstIMspI_PA	19.4997	1A
																								191	Opata_545454_24_PstIMseI_SNP	19.4997	1A
																								192	M6_468059_PstIMseI_PA	19.4997	1A
																								193	Opata_1613519_PstIMspI_PA	19.4997	1A
																								194	M6_1379211_PstIMspI_PA	19.4997	1A
																								195	Opata_4168583_3_PstIMspI_SNP	19.4997	1A
																								196	Opata_1998851_43_PstIMspI_SNP	19.4997	1A
																								197	M6_2443127_PstIMspI_PA	19.4997	1A
																								198	M6_3416028_PstIMspI_PA	19.4997	1A
																								199	M6_1458332_PstIMspI_PA	19.4997	1A
																								200	M6_2427942_PstIMspI_PA	19.4997	1A
																								201	Opata_521774_PstIMseI_PA	19.4997	1A
																								202	Opata_102105_PstIMseI_PA	19.4997	1A
																								203	M6_59444_PstIMseI_PA	19.4997	1A
																								204	Opata_3724781_PstIMspI_PA	19.4997	1A
																								205	M6_1056645_PstIMspI_PA	19.4997	1A
																								206	Opata_119381_PstIMseI_PA	19.4997	1A
																								207	M6_720122_PstIMspI_PA	19.4997	1A
																								208	M6_842468_PstIMspI_PA	19.4997	1A
																								209	M6_1376879_PstIMspI_PA	19.4997	1A
																								210	M6_2899182_PstIMspI_PA	19.4997	1A
																								211	M6_3410894_PstIMspI_PA	19.4997	1A
																								212	Opata_752918_PstIMspI_PA	19.4997	1A
																								213	Opata_3591_PstIMspI_PA	19.4997	1A
																								214	M6_827602_PstIMspI_PA	19.4997	1A
																								215	M6_2775650_PstIMspI_PA	19.4997	1A
																								216	Opata_282333_16_PstIMspI_SNP	19.4997	1A
																								217	M6_196270_PstIMseI_PA	19.4997	1A
																								218	M6_669038_PstIMspI_PA	19.4997	1A
																								219	M6_1733086_PstIMluI_PA	19.4997	1A
																								220	BS00071289_51	19.4997	1A
																								221	Excalibur_c9509_1180	19.4997	1A
																								222	GENE-0412_338	19.4997	1A
																								223	IAAV3919	19.4997	1A
																								224	RAC875_c42700_264	19.4997	1A	Traes_1AS_972AA6CB4	38763	45010	11	11	27	0.114302821459884	-1.07353200976315	-1.22687608946347	5.65270935960591	0.981538461538462	0.173786517388294	-1.66699589880267	Bradi2g40060	LOC_Os05g01030	NA	5	25816	S
																								225	RAC875_rep_c110533_92	19.4997	1A
																								226	Tdurum_contig19376_154	19.4997	1A
																								227	Tdurum_contig35757_161	19.4997	1A	Traes_1AS_7B176B545	29401	32486	8	8	20	0.00708825537324642	-2.11990153307141	-1.74672914509046	1.73891625615764	0.24	0.138512413235336	-2.27506456435797	Bradi2g40052	LOC_Os05g01020	Sb09g000200	5	25815	S
																								228	Tdurum_contig35757_161	19.4997	1A	Traes_1AS_762143EB0	16190	16709	6	6	12	0	NA	NA	0	0	1	NA	Bradi2g40052	LOC_Os05g01020	Sb09g000200	5	25815	S
																								229	Tdurum_contig35757_161	19.4997	1A	Traes_1AS_D5A29C547	15963	16119	5	5	0	0	NA	NA	0	0	1	NA	Bradi2g40052	LOC_Os05g01020	Sb09g000200	5	25815	S
																								230	Tdurum_contig35757_161	19.4997	1A	Traes_1AS_49D585BA6	22557	25253	7	7	17	0.0164751632615205	-1.72090676886518	-0.551579197261968	2.06896551724138	0.624615384615385	0.302234686498546	-1.86242120819835	Bradi2g40052	LOC_Os05g01020	Sb09g000200	5	25815	S
																								231	Tdurum_contig35757_161	19.4997	1A	Traes_1AS_B1C792D5A	14535	14760	4	4	0	0	NA	NA	0	0	1	NA	Bradi2g40052	LOC_Os05g01020	Sb09g000200	5	25815	S
																								232	Tdurum_contig35757_161	19.4997	1A	Traes_1AS_364A126B4	33336	33599	10	10	1	0	-1.15141800853366	NA	0.0665024630541872	0	0.0148142749167956	-1.11529944197323	Bradi2g40052	LOC_Os05g01020	Sb09g000200	5	25815	S
																								233	Tdurum_contig35757_161	19.4997	1A	Traes_1AS_5F574710F	32553	33167	9	9	0	0	NA	NA	0	0	1	NA	Bradi2g40052	LOC_Os05g01020	Sb09g000200	5	25815	S
																								234	Tdurum_contig44888_837	19.4997	1A
																								235	Tdurum_contig59794_640	19.4997	1A
																								236	Tdurum_contig60323_605	19.4997	1A
																								237	Tdurum_contig97729_491	19.4997	1A
																								238	BS00033749_51	19.4997	1A
																								239	BS00100774_51	19.4997	1A	Traes_1AS_CACF50DDD	7398	9212	2	2	2	0.0287190910245513	0.547163357237448	0.268148374849999	0.480295566502463	0.566153846153846	1.17838992368037	0.819868322640909	NA	NA	NA	NA	NA	S
																								240	D_contig37179_75	19.4997	1A
																								241	Kukri_c7192_1077	19.4997	1A
																								242	BS00009423_51	19.4997	1A
																								243	Tdurum_contig42405_197	19.4997	1A
																								244	BS00063479_51	19.4997	1A
																								245	BobWhite_c1361_1187	19.4997	1A
																								246	BS00022677_51	19.4997	1A
																								247	BS00033750_51	19.4997	1A
																								248	BS00059424_51	19.4997	1A	Traes_1AS_84BD0B7BD	802	5017	1	1	50	0.0352467997113499	0.18196747648292	2.39403358655879	12.756157635468	6.16	0.482944569147771	0.429388049543563	NA	NA	NA	NA	NA	S
																								249	BS00066697_51	19.4997	1A
	QT/h.Hau-ch1A.Böh																							250	RAC875_rep_c105697_366	19.9862	1A
																								251	XksuD14_d1	20.7968	1A
																								252	stm594acag	20.7968	1A
																								253	Xgpw5193_d1	20.8968	1A
																								254	stm626tctg1	20.9766	1A
																								255	RAC875_c24163_994	21.3105	1A	Traes_1AS_AB0BBA243	86603	87126	16	16	13	-0.015278596582444	-0.533563299854411	-1.23389793321666	1.93349753694581	0.769230769230769	0.398155466250942	-0.612753658065637	NA	NA	Sb09g003670	5	26526	S
																								256	RAC875_c24163_994	21.3105	1A	Traes_1AS_1E22B5174	95598	97052	17	17	13	-0.00945957971077682	0.407517656451232	1.64556601592843	2.3743842364532	2.67692307692308	1.12736416909123	1.45394395253362	NA	NA	Sb09g003670	5	26526	S
																								257	BS00011810_51	21.3105	1A
																			QBovs.Mcc-ch1A.CleF					258	stm581tctg	21.3361	1A
																								259	wPt-7726	21.5721	1A
																								260	wPt-9266	21.5721	1A
																								261	wPt-9317	21.5721	1A
																								262	M77/P64_d1	21.6168	1A
																								263	Xpsr963	21.6168	1A
																								264	stm552acag1	21.8754	1A
																								265	wPt-2311	22.0411	1A
																								266	wPt-8504	22.1442	1A
																								267	Excalibur_c35316_154	22.1484	1A	Traes_1AS_311BDE417	52244	56610	12	12	35	0.102084918504611	0.577311860236119	0.394863781680681	10.3669950738916	5.85230769230769	0.564555408300363	0.310643098143371	NA	NA	NA	NA	NA	S
																								268	Kukri_s115525_295	22.1484	1A
																								269	BS00010488_51	22.1484	1A	Traes_1AS_306046EC9	61590	62783	13	13	2	0	NA	NA	0	0	1	NA	NA	NA	NA	NA	NA	S
																								270	wsnp_Ex_c12254_19574891	22.2024	1A
																								271	wsnp_Ku_c1818_3557408	22.2024	1A	Traes_1AS_83385074B	118551	124066	19	19	72	0.0200613016609784	-1.73206960597495	-0.228816853213193	8.24630541871921	5.58769230769231	0.677638577134203	-1.53376965658721	Bradi2g39990	LOC_Os05g01240	Sb09g000330	5	25836	S
																								272	Excalibur_c11258_1700	22.2024	1A
																								273	BobWhite_c31470_532	22.2024	1A
																								274	IAAV3403	22.2024	1A
																								275	BS00015608_51	22.2024	1A
																								276	BS00065168_51	22.2024	1A	Traes_1AS_F98F74FCD	82354	86120	15	15	2	0.117444326617179	-1.51480929716374	0.915947867720563	0.103448275862069	0.356923076923077	3.4267972627218	0.0744812965969473	NA	NA	NA	NA	NA	S
																								277	tplb0025b13_150	22.2024	1A
																								278	BS00026456_51	22.2024	1A	Traes_1AS_6728BDE9B	68253	71266	14	14	41	0.00840958509778345	-1.18026379128883	0.777187472666971	5.91133004926108	3.43384615384615	0.580963194028723	-1.17827418770294	NA	NA	NA	NA	NA	S
																								279	BS00064205_51	22.2024	1A
																								280	BS00064204_51	22.2024	1A
																								281	wPt-5167	22.2349	1A
																								282	Xgdm33	22.4418	1A
																								283	wPt-7567	22.5116	1A
																								284	Tdurum_contig46733_6628	22.5147	1A
																								285	BS00031289_51	22.5147	1A
																								286	XGliA3	22.5944	1A
																								287	stm619agtg	22.5944	1A
																								288	RAC875_c744_1935	22.6877	1A
																								289	BS00058867_51	22.6877	1A
																								290	CAP11_rep_c7878_143	22.6962	1A
																								291	Kukri_c3888_1478	22.6962	1A
																								292	RAC875_c95364_259	22.6962	1A
																								293	Gene_Rg-A1b	22.8052	1A
																								294	Gene_Hg	22.8052	1A
																								295			1A	Traes_1AS_37424AFD6	112937	115957	18	18	39	0.000968325728843422	-1.27826777872547	0.240989207760641	5.69211822660099	4.07384615384615	0.715749433856391	-1.07432169779044	NA	NA	NA	NA	NA	S
																								296	M62/P64	23.1068	1A
																								297	Xgpw2186	23.1068	1A
																								298	Xfba165	23.1068	1A
																								299	Xi750623d	23.1068	1A
																								300	Xi358207b	23.1068	1A
																								301	wPt-2527	23.2947	1A
																								302	Gene_GluA3	23.2947	1A
																								303	Gene_Si2	23.2947	1A
																								304	BS00082567_51	23.3039	1A
																								305	CAP12_c3074_192	23.3039	1A	Traes_1AS_16ED0B5C3	124067	124227	20	20	0	0	NA	NA	0	0	1	NA	Bradi2g39930	LOC_Os05g01290	NA	5	25845	S
																								306	CAP12_c3074_192	23.3039	1A	Traes_1AS_6D5C3AA87	145883	146819	22	22	18	0.00105303670846479	0.303421820349052	0.916657111513439	4.05418719211823	2.88307692307692	0.711206853067614	0.256518555144839	Bradi2g39930	LOC_Os05g01290	NA	5	25845	S
																								307	BobWhite_c42252_276	23.3039	1A
																								308	wPt-7030	23.3135	1A
																								309	wPt-4652	23.3442	1A
																								310	wPt-1782	23.3442	1A
																								311	wPt-0595	23.3442	1A
																								312	Opata_520143_PstIMluI_PA	23.3442	1A
																								313	Opata_2527884_54_PstIMspI_SNP	23.3442	1A
																								314	M6_908013_PstIMspI_PA	23.3442	1A
																								315	Opata_317751_PstIMseI_PA	23.3442	1A
																								316	Opata_3055645_PstIMspI_PA	23.3442	1A
																								317	Opata_777334_PstIMseI_PA	23.3442	1A
																								318	Opata_2235145_PstIMluI_PA	23.3442	1A
																								319	Opata_67784_PstIMluI_PA	23.3442	1A
																								320	M6_1672711_PstIMseI_PA	23.3442	1A
																								321	Opata_958914_4_PstIMseI_SNP	23.3442	1A
																								322	Opata_2241158_PstIMspI_PA	23.3442	1A
																								323	Opata_1835163_PstIMluI_PA	23.3442	1A
																								324	M6_1432033_PstIMspI_PA	23.3442	1A
																								325	Opata_167756_PstIMspI_PA	23.3442	1A
																								326	Opata_4200185_PstIMspI_PA	23.3442	1A
																								327	Opata_522514_PstIMseI_PA	23.3442	1A
																								328	M6_28476_PstIMseI_PA	23.3442	1A
																								329	Opata_568300_PstIMspI_PA	23.3442	1A
																								330	Opata_1074507_PstIMspI_PA	23.3442	1A
																								331	Opata_940420_9_PstIMseI_SNP	23.3442	1A
																								332	Opata_722522_PstIMluI_PA	23.3442	1A
																								333	Opata_4222798_PstIMseI_PA	23.3442	1A
																								334	M6_1083512_PstIMspI_PA	23.3442	1A
																								335	M6_3846532_PstIMseI_PA	23.3442	1A
																								336	Opata_2451_54_PstIMseI_SNP	23.3442	1A
																								337	Opata_1814588_PstIMspI_PA	23.3442	1A
																								338	M6_3171257_PstIMspI_PA	23.3442	1A
																								339	M6_2073558_PstIMspI_PA	23.3442	1A
																								340	Opata_4308389_PstIMseI_PA	23.3442	1A
																								341	Opata_1728738_PstIMseI_PA	23.3442	1A
																								342	Opata_107663_60_PstIMseI_SNP	23.3442	1A
																								343	Opata_461926_PstIMseI_PA	23.3442	1A
																								344	Opata_311726_PstIMluI_PA	23.3442	1A
																								345	M6_2022113_PstIMspI_PA	23.3442	1A
																								346	M6_1190886_9_PstIMspI_SNP	23.3442	1A
																								347	Opata_2451_51_PstIMseI_SNP	23.3442	1A
																								348	Opata_1005610_PstIMluI_PA	23.3442	1A
																								349	Opata_825104_PstIMseI_PA	23.3442	1A
																								350	Opata_3345924_PstIMspI_PA	23.3442	1A
																								351	M6_908798_PstIMspI_PA	23.3442	1A
																								352	M6_2778968_PstIMseI_PA	23.3442	1A
																								353	Opata_3221243_PstIMspI_PA	23.3442	1A
																								354	M6_1379549_PstIMspI_PA	23.3442	1A
																								355	Opata_1174816_PstIMseI_PA	23.3442	1A
																								356	Opata_3342505_PstIMspI_PA	23.3442	1A
																								357	Opata_338670_PstIMseI_PA	23.3442	1A
																								358	Opata_33538_PstIMseI_PA	23.3442	1A
																								359	Opata_53801_PstIMspI_PA	23.3442	1A
																								360	Opata_84995_40_PstIMseI_SNP	23.3442	1A
																								361	Opata_2742659_PstIMspI_PA	23.3442	1A
																								362	Opata_489416_PstIMluI_PA	23.3442	1A
																								363	Opata_2901916_PstIMspI_PA	23.3442	1A
																								364	M6_1554129_PstIMspI_PA	23.3442	1A
																								365	Opata_414768_PstIMseI_PA	23.3442	1A
																								366	Opata_3690916_PstIMspI_PA	23.3442	1A
																								367	Opata_2451_26_PstIMseI_SNP	23.3442	1A
																								368	Opata_193172_PstIMluI_PA	23.3442	1A
																								369	Opata_107663_29_PstIMseI_SNP	23.3442	1A
																								370	M6_2583425_PstIMspI_PA	23.3442	1A
																								371	Opata_1163054_PstIMluI_PA	23.3442	1A
																								372	Opata_264427_PstIMseI_PA	23.3442	1A
																								373	Opata_3030713_PstIMspI_PA	23.3442	1A
																								374	Opata_1292584_PstIMseI_PA	23.3442	1A
																								375	M6_702298_PstIMspI_PA	23.3442	1A
																								376			1A	Traes_1AS_70E8717D0	130495	133271	21	21	43	0.00397922148677221	-0.7729733360765	0.551236550947501	8.96059113300493	5.88923076923077	0.657275107127098	-1.0102430388225	Bradi3g20940	LOC_Os10g06630	NA	10	48124	S
																								377	BS00023130_51	23.4685	1A
																								378	BS00059422_51	23.4685	1A
																								379	BS00110974_51	23.6457	1A	Traes_1AS_9623EDCAC	153104	154822	24	24	0	0	NA	NA	0	0	1	NA	NA	NA	NA	NA	NA	S
																								380	TA001286-0611-w	23.6457	1A
																								381	CAP8_c1356_189	23.6753	1A
																								382	Ex_c2840_1013	23.709	1A
																								383	Tdurum_contig52189_1322	23.709	1A
																								384	stm610actc	23.7637	1A
																								385	stm569tctg	23.8543	1A
																								386	wPt-8455	23.8684	1A
																								387	wPt-1924	23.8684	1A
																								388	Opata_137624_42_PstIMseI_SNP	23.8684	1A
																								389	Opata_4203439_46_PstIMspI_SNP	23.8684	1A
																								390	wPt-4029	24.1232	1A
																								391	Opata_390364_30_PstIMseI_SNP	24.1232	1A
																								392	M6_1952470_PstIMspI_PA	24.1232	1A
																								393	Opata_648452_71_PstIMseI_SNP	24.1232	1A
																								394	Opata_913228_20_PstIMseI_SNP	24.1232	1A
																								395	Opata_1907811_5_PstIMspI_SNP	24.1232	1A
																								396	M6_171397_PstIMspI_PA	24.1232	1A
																								397	M6_2416959_PstIMspI_PA	24.1232	1A
																								398	Opata_85856_67_PstIMseI_SNP	24.1232	1A
																								399	M6_3741788_PstIMseI_PA	24.1232	1A
																								400	Opata_1937873_27_PstIMspI_SNP	24.1232	1A
																								401	Opata_610859_78_PstIMspI_SNP	24.1232	1A
																								402	Opata_2264180_16_PstIMspI_SNP	24.1232	1A
																								403	Opata_235336_60_PstIMseI_SNP	24.1232	1A
																								404	Opata_610859_1_PstIMspI_SNP	24.1232	1A
																								405	Opata_390364_5_PstIMseI_SNP	24.1232	1A
																								406	Opata_411721_10_PstIMseI_SNP	24.1232	1A
																								407	Opata_913228_4_PstIMseI_SNP	24.1232	1A
																								408	Opata_1937873_26_PstIMspI_SNP	24.1232	1A
																								409	Opata_1937873_33_PstIMspI_SNP	24.1232	1A
																								410	Opata_2264180_60_PstIMspI_SNP	24.1232	1A
																								411	M6_1131230_PstIMseI_PA	24.1232	1A
																								412	BobWhite_c20902_177	24.2366	1A
																								413	D_contig36054_1409	24.2366	1A
																								414	Ku_c28007_1398	24.2366	1A
																								415	RAC875_c38756_141	24.2366	1A	Traes_1AS_EE4D82434	150907	152833	23	23	16	-0.0261121139953766	-1.64653660522743	-1.6928815869422	1.91871921182266	1.63384615384615	0.851606912867221	-1.46380692056727	Bradi2g33930	NA	NA	5	26899	S
																								416	Tdurum_contig43475_978	24.2366	1A
																								417	BS00023201_51	24.2366	1A	Traes_1AS_8749E47E3	158031	158725	26	25	1	0.131170317097091	0.138693107394935	1.53133096699174	0.197044334975369	0.304615384615385	1.54316652236396	1.18598290309879	NA	NA	NA	NA	NA	S
																								418	BS00023201_51	24.2366	1A	Traes_1AS_4DBC278B8	166804	168425	25	26	21	-0.00980976180031989	0.414440279580612	0.600646326707283	4.08620689655172	3.28	0.802748693735079	0.823823809918015	NA	NA	NA	NA	NA	S
																								419	wPt-7872	24.4702	1A
																								420	Xwg180	24.5968	1A
																								421	stm542acag2	24.8673	1A
																								422	wsnp_Ex_c2868_5293115	24.9157	1A
															QW.Lap-ch1A.CleF									423	stm512tcac	24.9345	1A
																								424	BS00056550_51	25.2958	1A
																								425	wPt-11723	25.4018	1A
																								426	wsnp_CAP11_c710_458019	25.4435	1A
																								427	BS00079769_51	25.4435	1A
																								428	wsnp_RFL_Contig4735_5673999	25.4435	1A	Traes_1AS_43907074D	168428	169515	27	27	3	-0.00787401574803148	-0.393881956877205	0.733853474047608	0.433497536945813	0.4	0.92290511011869	0.418326243450994	NA	NA	NA	NA	NA	S
																								429	wsnp_RFL_Contig4735_5673999	25.4435	1A	Traes_1AS_87B7A8114	172610	178520	28	28	103	-0.028802839756864	-1.81526382676043	-1.68193238167078	13.7660098522167	10.3046153846154	0.748573255360894	-1.52037317747651	NA	NA	NA	NA	NA	S
																								430	stm552acag_d2	25.4589	1A
																								431	wPt-6709	25.4859	1A
																								432	wPt-3198	25.4859	1A
																								433	wPt-4886	25.491	1A
																								434	Xi796508a	25.532	1A
																								435	Xi605525a	25.532	1A
																								436	Xi492937a	25.532	1A
																								437	Xgpw7052	25.5868	1A
																								438	Xgpw7070	25.5868	1A
																								439	Xgpw7072	25.5868	1A
																								440	Gene_tin1	25.5868	1A
																								441	wsnp_Ex_c5469_9655281	25.8658	1A
																								442	Xgwm136	25.9868	1A
																								443	Xmta16	26.0868	1A
																								444	Xpsp2999	26.0868	1A
																								445	Xi767326b	26.5424	1A
																								446	Pm3	26.7168	1A
																								447	P38/M47	26.7168	1A
																								448	Xhor_d1	26.9868	1A
																								449	D_GA8KES402HR8TV_187	27.0375	1A
																								450	Ex_c57982_980	27.0375	1A
																								451	Excalibur_c87411_54	27.1875	1A
																								452	GENE-1118_58	27.1875	1A
																								453	Kukri_c22349_754	27.1875	1A
																								454	Kukri_rep_c102231_265	27.1875	1A	Traes_1AS_1A25E76FF	183879	189684	30	30	46	-0.018540672194578	-0.441807028667515	0.253762801842181	8.43349753694581	7.08	0.839528373375991	-0.164565767366447	Bradi2g39840	LOC_Os05g01360	Sb09g000420	5	25858	S
																								455	Kukri_rep_c102231_265	27.1875	1A	Traes_1AS_CF73818A9	198645	199314	33	33	3	0.0207079531482559	-1.03270045221739	0.398685766672751	0.403940886699507	0.793846153846154	1.96286956844492	0.0977611619477638	Bradi2g39840	LOC_Os05g01360	Sb09g000420	5	25858	S
																								456	RAC875_c30657_82	27.1875	1A	Traes_1AS_54C4E52F5	190100	191537	31	31	22	-0.00457244145854219	-1.28504303418207	-0.174900144390964	2.8423645320197	1.93538461538462	0.6810187717999	-1.23183517209062	Bradi2g39830	LOC_Os05g01370	Sb09g000440	5	25859	S
																								457	Tdurum_contig11679_319	27.1875	1A	Traes_1AS_EA8B00F48	182748	183872	29	29	0	0	NA	NA	0	0	1	NA	NA	NA	NA	NA	NA	S
																								458	wsnp_Ex_c2868_5293485	27.1875	1A
																								459	BS00060796_51	27.1875	1A
																								460			1A	Traes_1AS_7746E2A5A	193429	196017	32	32	12	0.0288780866070097	-1.32595862950381	-0.473597510983234	0.913793103448276	0.775384615384615	0.848699689580081	-0.96490169755363	NA	NA	Sb09g001740	5	26097	S
																								461	Xi605525d	27.5529	1A
																								462	Xi492937b	27.5529	1A
																								463	Xi750623b	27.5529	1A
																								464	Xi767326c	27.5529	1A
																								465	Xmta14	27.9868	1A
																								466	XgpwE5	27.9868	1A
																								467	XgpwE8	27.9868	1A
																								468	XgpwE9	27.9868	1A
																								469	Xcfa2153	27.9868	1A
																								470	wsnp_Ex_c6420_11162653	28.009	1A
																								471	Xcdo431	28.4168	1A
																								472	Xfbb196	28.8468	1A
																								473	wsnp_JD_c7522_8606553	29.0753	1A
																								474	XksuD14_d2	29.2768	1A
																								475	Xi754150b	29.3718	1A
																								476	wsnp_Ex_rep_c106111_90308719	29.5504	1A	Traes_1AS_0D320EF1F	199384	204134	34	34	66	0.0849490966933413	-2.46035634705835	0.777842302761146	4.94334975369458	7.24307692307692	1.46512226810007	-1.51899918340098	Bradi2g39750	LOC_Os05g01500	NA	5	25871	S
																								477	BS00080187_51	29.5504	1A
																								478	GENE-0411_723	29.5504	1A
																								479	Kukri_c37212_1286	29.5504	1A
																								480	RFL_Contig1027_442	29.5504	1A
																								481	BS00060058_51	29.5504	1A	Traes_1AS_B17B79599	213517	213865	35	35	0	0	NA	NA	0	0	1	NA	NA	NA	NA	NA	NA	S
																								482	Ra_c2029_3163	29.5504	1A
																								483	Xgpw2246	31.1768	1A
																								484	wPt-1167	32.6499	1A
																								485	wPt-8261	32.6499	1A
																								486	wPt-5876	32.6499	1A
																								487	wPt-8770	32.6499	1A
																								488	wPt-6280	32.6499	1A
																								489	wPt-9752	32.6499	1A
																								490	wPt-6290	32.8318	1A
																								491			1A	Traes_1AS_C1574E3E3	235913	238721	39	39	15	0.0266934757547167	-2.26417911895644	-1.13118900591636	0.891625615763547	0.923076923076923	1.03523459252716	-2.03749743664321	NA	NA	Sb09g001740	5	26097	S
																								492	hplc2	33.2043	1A
																								493	stm719agac	33.2649	1A
																								494	stm98tgag2	33.7674	1A
																								495	P32/M54	33.8068	1A
																								496	Xgpw2276	34.5768	1A
																								497	hplc5	34.9542	1A
																								498	wPt-6358	35.3267	1A
																								499	stm709tcac_d1	36.867	1A
																								500	Xi473056c	37.2536	1A
																								501	Xgwm33	37.3768	1A
																								502	stm626tctg_d1	37.7399	1A
																								503	M51/P65	38.3468	1A
																								504	P36/M60159	38.8264	1A
																								505	Xi726204b	38.8703	1A
																								506	Xi726204a	38.8703	1A
																								507	wPt-5707	39.762	1A
										QGpc.Lap-ch1A.Moul														508	wPt-3983	39.892	1A
																								509	stm98tgag_d2	40.0138	1A
																								510	wsnp_Ex_c57982_59470152	40.68	1A	Traes_1AS_A91C6B2BF	282141	283677	45	45	1	0	NA	-1.1646721889208	0	0.0523076923076923	53.30769	-1.12410726471178	NA	NA	Sb09g007250	5	27266	S
																								511	wsnp_Ex_c57982_59470152	40.68	1A	Traes_1AS_EA14D73CC	283682	284641	46	46	10	0.045476766065477	0.365160946713916	1.16549750940148	1.6256157635468	3.25230769230769	2.00004682728514	0.584144572508389	NA	NA	Sb09g007250	5	27266	S
																								512	wsnp_Ku_c183_358844	40.68	1A	Traes_1AS_48F12954A	231348	235899	37	38	36	0.0609644238894586	-0.138137336730531	0.0363671728163408	6.27586206896552	4.53538461538462	0.722715358312788	-0.173759979996946	NA	LOC_Os05g07300	NA	5	26759	S
																								513	wsnp_Ku_c183_358844	40.68	1A	Traes_1AS_A12E87FB6	246030	247966	38	40	3	0.0940426649395759	0.280274012202804	1.61534095213731	0.608374384236453	2.08923076923077	3.43012577916387	0.887461565328302	NA	LOC_Os05g07300	NA	5	26759	S
																								514	wsnp_Ku_c183_358844	40.68	1A	Traes_1AS_6D0FB8C21	281940	282097	44	44	0	0	NA	NA	0	0	1	NA	NA	LOC_Os05g07300	NA	5	26759	S
																								515	M6_1262556_PstIMspI_PA	40.68	1A
																								516	M6_2425289_PstIMspI_PA	40.68	1A
																								517	M6_1225453_PstIMspI_PA	40.68	1A
																								518	Opata_1673642_PstIMseI_PA	40.68	1A
																								519	M6_3254176_PstIMseI_PA	40.68	1A
																								520	Opata_1085151_PstIMluI_PA	40.68	1A
																								521	M6_1035696_PstIMspI_PA	40.68	1A
																								522	Opata_2670549_PstIMluI_PA	40.68	1A
																								523	M6_3505265_PstIMspI_PA	40.68	1A
																								524	Opata_4273772_PstIMseI_PA	40.68	1A
																								525	Opata_346918_75_PstIMspI_SNP	40.68	1A
																								526	Opata_2837826_PstIMluI_PA	40.68	1A
																								527	Opata_2801516_PstIMluI_PA	40.68	1A
																								528	M6_2809162_PstIMspI_PA	40.68	1A
																								529	Opata_2300_39_PstIMseI_SNP	40.68	1A
																								530	M6_499201_PstIMspI_PA	40.68	1A
																								531	Opata_33696_PstIMspI_PA	40.68	1A
																								532	Opata_1954087_PstIMspI_PA	40.68	1A
																								533	M6_584640_PstIMspI_PA	40.68	1A
																								534	Opata_2300_29_PstIMseI_SNP	40.68	1A
																								535	Opata_38813_50_PstIMluI_SNP	40.68	1A
																								536	Opata_2619586_PstIMspI_PA	40.68	1A
																								537	Opata_100538_22_PstIMseI_SNP	40.68	1A
																								538	Opata_298349_5_PstIMspI_SNP	40.68	1A
																								539	Opata_1099177_PstIMspI_PA	40.68	1A
																								540	M6_1029891_PstIMseI_PA	40.68	1A
																								541	Opata_4174785_2_PstIMspI_SNP	40.68	1A
																								542	Opata_448704_84_PstIMseI_SNP	40.68	1A
																								543	Opata_656918_PstIMspI_PA	40.68	1A
																								544	Opata_1233445_PstIMluI_PA	40.68	1A
																								545	Opata_2148559_31_PstIMspI_SNP	40.68	1A
																								546	M6_453966_PstIMseI_PA	40.68	1A
																								547	Opata_2750832_84_PstIMspI_SNP	40.68	1A
																								548	M6_1941001_PstIMspI_PA	40.68	1A
																								549	Opata_846243_PstIMspI_PA	40.68	1A
																								550	Opata_2948853_PstIMspI_PA	40.68	1A
																								551	Opata_2997873_4_PstIMspI_SNP	40.68	1A
																								552	M6_2519492_PstIMspI_PA	40.68	1A
																								553	M6_1188949_PstIMspI_PA	40.68	1A
																								554	Opata_599420_21_PstIMspI_SNP	40.68	1A
																								555	Opata_1657574_37_PstIMspI_SNP	40.68	1A
																								556	Opata_1894426_PstIMseI_PA	40.68	1A
																								557	Opata_2148559_24_PstIMspI_SNP	40.68	1A
																								558	Opata_2308140_PstIMseI_PA	40.68	1A
																								559	Opata_38813_8_PstIMluI_SNP	40.68	1A
																								560	Opata_1035625_PstIMseI_PA	40.68	1A
																								561	Opata_2504366_PstIMspI_PA	40.68	1A
																								562	M6_2564708_PstIMspI_PA	40.68	1A
																								563	Opata_2969234_PstIMseI_PA	40.68	1A
																								564	Opata_448704_26_PstIMseI_SNP	40.68	1A
																								565	M6_110907_PstIMseI_PA	40.68	1A
																								566	M6_3330087_PstIMseI_PA	40.68	1A
																								567	Opata_333978_35_PstIMseI_SNP	40.68	1A
																								568	Opata_3879140_PstIMspI_PA	40.68	1A
																								569	Opata_11956_14_PstIMseI_SNP	40.68	1A
																								570	Opata_3672438_PstIMspI_PA	40.68	1A
																								571	Opata_3075614_49_PstIMspI_SNP	40.68	1A
																								572	Opata_1557556_PstIMseI_PA	40.68	1A
																								573	Opata_202254_49_PstIMseI_SNP	40.68	1A
																								574	Opata_185800_57_PstIMseI_SNP	40.68	1A
																								575	M6_3368522_PstIMspI_PA	40.68	1A
																								576	Opata_2810626_PstIMspI_PA	40.68	1A
																								577	Opata_185800_80_PstIMseI_SNP	40.68	1A
																								578	Opata_633436_77_PstIMseI_SNP	40.68	1A
																								579	Opata_751024_PstIMspI_PA	40.68	1A
																								580	Opata_2729364_PstIMseI_PA	40.68	1A
																								581	Opata_2300_36_PstIMseI_SNP	40.68	1A
																								582	Opata_1635704_PstIMluI_PA	40.68	1A
																								583	Excalibur_c5139_198	40.68	1A
																								584	Excalibur_c82557_201	40.68	1A	Traes_1AS_E4F5DAE83	257434	260969	43	43	28	0.0110391764369945	1.27372821280291	2.05725416868348	3.19704433497537	2.36307692307692	0.739225813045562	1.54377620461442	NA	NA	NA	NA	NA	S
																								585	Excalibur_c71158_54	40.68	1A	Traes_1AS_F6D02F41E	250442	252058	42	41	0	0	NA	NA	0	0	1	NA	Bradi2g35900	NA	NA	5	26535	S
																								586	Excalibur_c71158_54	40.68	1A	Traes_1AS_04DF4F7FB	219817	221521	36	36	43	0.033947629233301	-1.85776341987897	-1.30253871880966	1.16009852216749	5.29538461538462	4.56152904234173	-2.02105991010077	Bradi2g35900	NA	NA	5	26535	S
																								587	Excalibur_c71158_54	40.68	1A	Traes_1AS_91A304B6B	254641	256417	41	42	58	0.0308630920927727	-1.03159895343504	-0.399537056575045	5.03940886699507	5.44307692307692	1.08008637005672	-0.951493130272031	Bradi2g35900	NA	NA	5	26535	S
																								588	Excalibur_c71158_54	40.68	1A	Traes_1AS_EAF9A03B2	224959	226861	40	37	0	0	NA	NA	0	0	1	NA	Bradi2g35900	NA	NA	5	26535	S
																								589	BS00010128_51	40.68	1A
																								590	Tdurum_contig75476_167	40.68	1A
																								591			1A	Traes_1AL_CA2AFD745	291927	293125	48	48	4	0.246211603820515	-0.423734182613738	-0.591443624716914	1.2512315270936	0.772307692307692	0.61754369816898	-0.00744059365941916	NA	NA	Sb01g030860	10	50154	S
																								592	wPt-8072	40.8535	1A
																								593			1A	Traes_1AL_CFF403F3E	296393	297183	50	49	0	0	NA	NA	0	0	1	NA	NA	NA	Sb01g030840	10	50160	S
																								594	wPt-9402	40.8882	1A
																								595			1A	Traes_1AL_CC4CF4E71	297831	298898	49	50	3	0.50891171466381	0.160388354323049	-0.350222564557222	0.507389162561576	0.323076923076923	0.637458359655033	-0.176056319161547	NA	NA	Sb01g030860	10	50154	S
																								596	wPt-9423	40.9488	1A
																								597	BobWhite_c39996_126	40.9728	1A
																								598	RAC875_c1710_376	40.9728	1A	Traes_1AS_3FDE06628	289511	290510	47	47	14	0.0893537526354256	-2.32121232061262	-0.281952447153224	0.682266009852217	1.19692307692308	1.75323089758263	-1.83648008559654	Bradi3g61100	LOC_Os10g38640	NA	10	50149	S
																								599	BS00038243_51	40.9728	1A
																								600	BobWhite_c39996_85	40.9728	1A
																								601	GENE-4120_155	40.9728	1A
																								602	Kukri_c32052_171	40.9728	1A	Traes_1AL_8955C1103	302317	303424	52	51	1	0.0135526315789474	-0.310531954485811	0.722614360618206	0.169950738916256	0.230769230769231	1.35576616983349	0.399523887761204	NA	LOC_Os10g38630	NA	10	50147	S
																								603			1A	Traes_1AL_C40703A29	304013	304847	53	52	5	0.0434729542302359	-0.748347786864571	-0.710998123640955	0.32512315270936	0.981538461538462	3.01278354511172	-0.961742088797574	Bradi3g31850	LOC_Os10g38700	Sb01g030810	10	50163	S
																								604			1A	Traes_1AL_1A9EB2CBB	305698	306993	51	53	0	0	NA	NA	0	0	1	NA	Bradi2g25170	NA	NA	5	28529	S
																								605			1A	Traes_1AL_657856E06	310313	311404	54	54	2	0.119581612992018	0.192534391965825	0.536447993574563	0.556650246305419	0.655384615384615	1.17705429164606	0.829853346660631	Bradi3g31880	LOC_Os10g38740	Sb01g030800	10	50167	S
																								606			1A	Traes_1AL_BEB451473	321804	323022	55	55	1	0.0514285714285716	-0.386962581436819	0.918639755370519	0.192118226600985	0.409230769230769	2.12424673734841	0.506779835042377	Bradi3g31880	LOC_Os10g38740	Sb01g030800	10	50167	S
																								607			1A	Traes_1AL_2AC682D6D	323759	325713	56	56	0	0	NA	NA	0	0	1	NA	Bradi3g31890	LOC_Os10g38820	Sb01g030770	10	50173	S
																								608			1A	Traes_1AL_DD8A8BB8B	326076	326324	57	57	0	0	NA	NA	0	0	1	NA	Bradi3g31907	LOC_Os10g38860	Sb01g030740	10	50176	S
																								609			1A	Traes_1AL_1F3FBE952	332438	334001	58	58	6	0.221140190577739	-0.535693998029151	-0.200595542832129	1.17241379310345	1.53846153846154	1.31195112339697	0.398066654313611	Bradi3g31920	LOC_Os10g38870	Sb01g030730	10	50177	S
																								610			1A	Traes_1AL_A45E11097	336644	338474	60	59	1	0.0859978189749183	-0.386962581436819	1.12990364300208	0.192118226600985	0.443076923076923	2.29950802676682	0.644140036714301	Bradi3g31967	LOC_Os10g38920	Sb01g030700	10	50185	S
																								611			1A	Traes_1AL_54F531A7F	340180	341002	59	60	1	0.0909090909090909	NA	-0.213211223988668	0	0.184615384615385	185.61538	-0.551955616704118	Bradi3g31960	NA	NA	10	50184	S
																								612			1A	Traes_1AL_89DDB4243	345104	348977	61	61	2	0.234105427492712	-0.58742928274084	0.846074046392458	0.38423645320197	1.00615384615385	2.61437839020685	0.734217115257902	Bradi3g32000	LOC_Os10g38950	Sb01g030680	10	50188	S
																								613			1A	Traes_1AL_80A6F27F9	350678	351266	62	62	0	0	NA	NA	0	0	1	NA	NA	LOC_Os10g38960	NA	10	50191	S
																								614			1A	Traes_1AL_CD95FCC1F	355930	360714	63	63	4	0.168947796650102	0.0351688849567783	1.01481846221862	0.591133004926108	1.98153846153846	3.34813033558339	0.413099958918237	Bradi3g32010	LOC_Os10g38970	Sb01g030660	10	50192	S
																								615			1A	Traes_1AL_1D67DFF81	364379	366509	64	64	1	0.0441791044776119	-1.14923093862267	0.0543783968777873	0.0689655172413793	0.270769230769231	3.88433088184008	-0.301221351263057	Bradi3g32020	LOC_Os10g38980	Sb01g030650	10	50193	S
																								616			1A	Traes_1AL_4B2CAEDE1	366721	367601	65	65	0	0	NA	NA	0	0	1	NA	Bradi3g32020	LOC_Os10g38980	Sb01g030650	10	50193	S
																								617			1A	Traes_1AL_1FCED37B4	368252	369625	66	66	0	0	NA	NA	0	0	1	NA	Bradi3g32027	NA	Sb01g030635	10	50196	S
																								618			1A	Traes_1AL_9555010A2	383183	385415	67	67	0	0	NA	NA	0	0	1	NA	Bradi3g32032	LOC_Os10g39020	Sb01g030630	10	50199	S
																								619			1A	Traes_1AL_19817730D	390898	393317	68	68	10	-0.0065695140762998	0.795018379397266	0.748540269802787	1.71182266009852	2.54153846153846	1.48441430591536	0.510554567333184	Bradi3g32060	NA	NA	10	50211	S
																								620			1A	Traes_1AL_2D4B01C64	400078	414980	69	69	15	-0.00446027708105823	0.972027847689025	0.940152552352561	3.05418719211823	3.52307692307692	1.15347332285718	0.73566144422676	Bradi2g29750	LOC_Os05g27870	Sb09g015940	5	27831	S
																								621			1A	Traes_1AL_6275047AA	415901	418592	70	70	7	0.0743611539226126	1.35082030545986	0.337897309654541	1.95812807881773	2.16615384615385	1.10618283313054	0.52974974424085	Bradi2g29750	LOC_Os05g27870	Sb09g015940	5	27831	S
																								622			1A	Traes_1AL_F0648088C	421751	422473	71	71	4	0	NA	NA	0	0	1	NA	NA	NA	Sb01g030345	10	50212	S
																								623			1A	Traes_1AL_0B9EA6007	425750	430600	72	72	8	0.149223192395741	0.81984001131992	0.733360286658501	2.11330049261084	2.39692307692308	1.13414488212127	0.783447693503955	NA	NA	Sb01g030340	10	50213	S
																								624	Xcdo426	41.4768	1A
																								625			1A	Traes_1AL_ED40F32FA	436124	439178	74	73	0	0	NA	NA	0	0	1	NA	Bradi3g32080	LOC_Os10g39120	Sb01g030580	10	50215	S
																								626			1A	Traes_1AL_81DEF8553	439546	440740	73	74	0	0	NA	NA	0	0	1	NA	Bradi3g32070	LOC_Os10g39110	Sb01g030590	10	50214	S
																								627			1A	Traes_1AL_6B108514B	443770	453453	75	75	0	0	NA	NA	0	0	1	NA	Bradi3g32090	LOC_Os10g39130	Sb01g030570	10	50216	S
																								628			1A	Traes_1AS_979064394	457777	463547	77	76	10	-0.017864243287852	2.54770383157772	2.31401942776014	3.67487684729064	3.83692307692308	1.0440836939355	2.71545859454316	Bradi2g37440	LOC_Os05g02490	Sb09g001650	5	26082	S
																								629			1A	Traes_1AS_3232D5589	464561	464795	76	77	0	0	NA	NA	0	0	1	NA	Bradi3g32090	LOC_Os10g39130	Sb01g030570	10	50216	S
																								630			1A	Traes_1AL_59BBE38D2	475265	475985	78	78	1	0.0357142857142857	-0.752851392886025	NA	0.133004926108374	0	0.00746241201722952	-0.881025526663645	Bradi3g32100	LOC_Os10g39150	Sb01g030550	10	50219	S
																								631			1A	Traes_1AL_03AFAB189	481390	482790	79	79	0	0	NA	NA	0	0	1	NA	Bradi3g32130	LOC_Os10g39170	Sb01g030530	10	50222	S
																								632			1A	Traes_1AL_AD351F492	490747	492538	80	80	1	0.0416666666666667	NA	-0.698274355948178	0	0.141538461538462	142.53846	-0.881025526663645	Bradi3g32130	LOC_Os10g39170	Sb01g030530	10	50222	S
																								633			1A	Traes_1AL_13F863A51	493790	494439	81	81	2	0.0489876543209877	-0.7336015283018	-0.531645190933337	0.137931034482759	0.116923076923077	0.848788639946022	-1.13439143897304	Bradi3g32130	LOC_Os10g39170	Sb01g030530	10	50222	S
																								634			1A	Traes_1AL_29F610E15	511806	513133	82	82	0	0	NA	NA	0	0	1	NA	Bradi3g32140	LOC_Os10g39190	Sb01g030520	10	50223	S
																								635			1A	Traes_1AL_59B2CD6CB	519811	520421	83	83	0	0	NA	NA	0	0	1	NA	NA	LOC_Os10g39210	Sb01g030500	10	50227	S
																								636			1A	Traes_1AL_BBEF919FB	525441	528115	84	84	0	0	NA	NA	0	0	1	NA	NA	NA	Sb01g030490	10	50242	S
																								637			1A	Traes_1AL_531221678	532863	539842	85	85	14	0.0433665369401499	1.4815051385386	1.41339072214389	4.44581280788177	4.21230769230769	0.947489330003977	1.76820684699333	NA	NA	Sb01g030480	10	50243	S
																								638			1A	Traes_1AL_F245CC03B	550081	550896	86	86	0	0	NA	NA	0	0	1	NA	NA	LOC_Os10g39410	Sb01g030460	10	50245	S
																								639			1A	Traes_1AL_994D1C909	553443	554171	87	87	0	0	NA	NA	0	0	1	NA	NA	LOC_Os05g39050	NA	5	29019	S
																								640			1A	Traes_1AL_B85068B07	555059	555873	88	88	0	0	NA	NA	0	0	1	NA	NA	LOC_Os10g39410	Sb01g030460	10	50245	S
																								641			1A	Traes_1AL_F358DB083	558208	558471	90	89	0	0	NA	NA	0	0	1	NA	Bradi2g18410	NA	NA	5	29859	S
																								642			1A	Traes_1AL_F2E148E42	560403	561238	89	90	1	0.0555555555555556	NA	-0.562163875257199	0	0.104615384615385	105.61538	-0.840765093707754	NA	LOC_Os10g39410	Sb01g030460	10	50245	S
																								643	P36/M49258	42.0143	1A
																								644			1A	Traes_1AL_8C2CB0DE9	578347	579194	91	91	0	0	NA	NA	0	0	1	NA	NA	LOC_Os10g39410	Sb01g030460	10	50245	S
																								645			1A	Traes_1AL_196F8487D	584803	584999	92	92	0	0	NA	NA	0	0	1	NA	NA	NA	Sb01g048580	10	50249	S
																								646			1A	Traes_1AL_629CB7F80	594299	598168	93	93	7	0.0195665321114642	0.735766578295189	1.31447061189229	1.60344827586207	2.75692307692308	1.71892301819788	1.20356817083502	Bradi3g32210	LOC_Os10g39440	NA	10	50252	S
																								647			1A	Traes_1AL_63C423E13	599855	601948	94	94	4	0.071937984496124	-1.16801266556188	-0.686761756015813	0.0738916256157636	0.566153846153846	7.5729938045146	-1.40829535971544	Bradi3g32220	LOC_Os10g39460	Sb01g030410	10	50255	S
																								648			1A	Traes_1AL_979039A13	607124	611685	95	95	12	0.0416666666666667	NA	-0.698274355948178	0	0.141538461538462	142.53846	-0.881025526663645	Bradi3g32230	LOC_Os10g39520	Sb01g030400	10	50259	S
																								649			1A	Traes_1AL_B5C73E7E6	618879	622185	96	96	1	0	NA	-1.15558750501204	0	0.0769230769230769	77.92308	-1.09495987979803	Bradi3g32240	LOC_Os10g39540	Sb01g030380	10	50261	S
																								650			1A	Traes_1AL_00793873A	622188	623938	97	97	7	0.00468893075597632	-0.652787386027113	-0.0321936681881863	1.85467980295567	2.57846153846154	1.39003589951241	0.154557479862841	Bradi3g49590	LOC_Os10g39560	Sb01g030370	10	50263	S
																								651			1A	Traes_1AL_DB25D40CB	631383	633458	98	98	1	0.0555555555555556	NA	-0.562163875257199	0	0.104615384615385	105.61538	-0.853208952673358	NA	LOC_Os10g39570	NA	10	50264	S
																								652			1A	Traes_1AL_F8E79B82F	636533	638326	99	99	5	0.0495763413557077	1.29380060638376	0.608438996085005	1.52709359605911	1.57538461538462	1.03160213484305	1.10760157725719	Bradi3g32247	NA	NA	10	50265	S
																								653			1A	Traes_1AL_A66077D07	639413	644582	100	100	10	0.130014743734048	-0.135168271729116	-1.40453421653627	0.805418719211823	0.969230769230769	1.20313522731714	-1.13953911755508	Bradi3g32270	NA	NA	10	50269	S
																								654	Xfbb319	42.2768	1A
																								655			1A	Traes_1AL_A3336F633	654821	657506	101	101	2	0.00146737485077075	0.350156838293043	0.44332968155032	0.665024630541872	1.72307692307692	2.58860835221664	0.758078795796402	Bradi3g32282	NA	NA	10	50271	S
																								656			1A	Traes_1AL_247E47551	664778	671136	102	102	7	0.15789071740578	0.163344059632885	-1.27772766319149	2.60591133004926	1.31692307692308	0.505549638314702	0.256050603237377	Bradi3g32330	LOC_Os10g39670	Sb01g048160	10	50278	S
																								657			1A	Traes_1AL_1B8FDA3D4	674740	676021	103	103	0	0	NA	NA	0	0	1	NA	Bradi3g32360	LOC_Os10g39740	Sb01g030250	10	50288	S
																								658	Kukri_c1977_1940	42.3949	1A
																								659			1A	Traes_1AL_6EB4D52171	681989	684841	104	104	3	0.104544430538173	0.577842381065639	-0.0687911723618013	1.98768472906404	0.932307692307692	0.469309024160909	0.856727649178638	Bradi3g32380	LOC_Os10g39760	Sb01g030230	10	50292	S
																								660			1A	Traes_1AL_7E9E325A8	686026	686553	105	105	2	0.260743208057305	0.314948421988209	-0.0261124879100841	0.891625615763547	0.793846153846154	0.89045858889867	0.825731449210188	NA	LOC_Os05g24140	NA	5	27683	S
																								661			1A	Traes_1AL_23C7010BD	696827	699800	106	106	8	0.140416930650588	0.678140270592128	0.359586182448731	2.48768472906404	3.55692307692308	1.42963993675487	0.890389242151779	Bradi3g32390	NA	Sb01g030220	10	50293	S
																								662			1A	Traes_1AL_6EB4D5217	700985	703837	107	107	4	0.253367556676278	0.796683645465144	0.340112684662751	1.5320197044335	1.75076923076923	1.14269192365891	1.60727565517897	Bradi3g32380	LOC_Os10g39760	Sb01g030230	10	50292	S
																								663			1A	Traes_1AL_D754E878D	707039	708745	108	108	2	0.544097214711107	-1.52596449425956	1.76229818474991	0.339901477832512	0.96	2.81899626836469	1.59701243373713	Bradi3g32400	NA	NA	10	50294	S
																								664			1A	Traes_1AL_EAA953F21	711131	721700	109	109	20	0.185868247259582	-2.23976046050128	-0.53764270775901	0.913793103448276	4.15076923076923	4.53847895223521	-1.0960072150433	NA	NA	NA	NA	NA	S
																								665			1A	Traes_1AL_AB5F1C8C9	725104	725317	110	110	0	0	NA	NA	0	0	1	NA	Bradi3g32410	NA	NA	10	50296	S
																								666			1A	Traes_1AL_18B4E3FEF	733454	733855	111	111	4	0.105426356589147	NA	-0.289662617606025	0	0.676923076923077	677.92308	-1.06328992153195	Bradi3g32410	NA	NA	10	50296	S
																								667			1A	Traes_1AL_B14164599	733876	734054	112	112	0	0	NA	NA	0	0	1	NA	Bradi3g32420	NA	NA	10	50297	S
																								668	BS00004903_51	42.6145	1A
																								669	Tdurum_contig46413_680	42.6145	1A
																								670	Tdurum_contig46413_779	42.6145	1A
																								671	BS00025755_51	42.6145	1A
																								672			1A	Traes_1AL_74C1EC074	743978	744296	113	113	0	0	NA	NA	0	0	1	NA	Bradi3g32420	NA	NA	10	50297	S
																								673			1A	Traes_1AL_D18DFBD73	755121	756645	114	114	0	0	NA	NA	0	0	1	NA	Bradi3g32457	NA	NA	10	50302	S
																								674			1A	Traes_1AL_8E9187BA2	760204	762487	115	115	10	0.0224292500373231	-0.210162118130455	0.416157950392185	2.62068965517241	3.13846153846154	1.19749548846296	0.490896154332858	Bradi3g32470	LOC_Os10g39770	Sb01g030190	10	50304	S
																								675			1A	Traes_1AL_630203F59	771476	777527	116	116	16	0.0542371242024923	-0.222694593771749	0.717914856480027	4.20689655172414	5.80923076923077	1.38079220840161	0.551177837182763	Bradi3g32480	LOC_Os10g39780	Sb01g030180	10	50305	S
																								676			1A	Traes_1AL_B39515B38	773343	778175	117	117	8	0.0725869588267652	0.154234091614816	1.45147225482406	2.86453201970443	3.11692307692308	1.08807825501109	0.934291046499526	NA	LOC_Os10g39790	NA	10	50306	S
																								677			1A	Traes_1AS_A8AD3BE99	785319	786951	121	119	11	0.103058164665644	-0.125669182877526	-1.88440484649901	2.92364532019704	1.18153846153846	0.40433568197596	-0.602180170892162	Bradi2g39590	LOC_Os05g01600	Sb09g000750	5	25894	S
																								678	BS00069278_51	42.8132	1A
																								679	BS00076278_51	42.8132	1A
																								680	IAAV8297	42.8132	1A
																								681	Kukri_c24962_123	42.8132	1A
																								682	Kukri_c29150_143	42.8132	1A
																								683	RAC875_rep_c101110_474	42.8132	1A
																								684	RAC875_rep_c101110_563	42.8132	1A
																								685	tplb0053o08_2004	42.8132	1A
																								686	BS00081035_51	42.8132	1A	Traes_1AS_7AD96C53A	782443	783152	118	118	0	0	NA	NA	0	0	1	NA	NA	NA	NA	NA	NA	S
																								687	Kukri_c7393_851	42.8132	1A
																								688	BS00081729_51	42.8132	1A
																								689	Excalibur_c9196_313	42.8132	1A
																								690	Jagger_c6846_109	42.8132	1A
																								691	JD_c49343_475	42.8132	1A
																								692	Kukri_c2446_683	42.8132	1A
																								693	Kukri_c24615_364	42.8132	1A
																								694	Kukri_s105761_144	42.8132	1A
																								695	RAC875_c18640_821	42.8132	1A
																								696	BS00003595_51	42.8132	1A
																								697	Tdurum_contig43943_1165	42.8132	1A
																								698	Tdurum_contig68827_118	42.8132	1A
																								699	BS00110709_51	42.8132	1A
																								700	CAP11_c2581_302	42.8132	1A
																								701	Tdurum_contig43943_56	42.8132	1A
																								702	CAP8_c2448_355	42.8132	1A	Traes_1AS_408332830	788002	790189	119	120	14	0.0460525146335294	-1.57128544378908	-1.752087404081	1.35714285714286	1.55384615384615	1.14483254729182	-1.43835766873659	Bradi2g39530	LOC_Os05g01590	Sb09g000740	5	25891	S
																								703	CAP8_c2448_355	42.8132	1A	Traes_1AS_4083328301	791888	794075	120	121	9	0.0360287504960068	-1.34400821003259	-1.34086689022111	1.05418719211823	1.29846153846154	1.23149859315483	-1.0933494770117	Bradi2g39530	LOC_Os05g01590	Sb09g000740	5	25891	S
																								704	Excalibur_c9676_163	42.8132	1A
																								705	IAAV7479	42.8132	1A
																								706	JG_c936_115	42.8132	1A
																								707	Excalibur_rep_c108929_181	42.8132	1A
																								708	RAC875_c5831_1486	42.8132	1A
																								709	Excalibur_c21298_515	42.8132	1A
																								710	BS00010267_51	42.8132	1A
																								711	RAC875_c63624_1002	42.8132	1A
																								712			1A	Traes_1AS_FB446F3DC	795126	796758	122	122	7	0.140703260373459	0.487300766408638	-1.53844289580392	2.38177339901478	0.763076923076923	0.320667051260519	0.176814176825207	Bradi2g39590	LOC_Os05g01600	Sb09g000750	5	25894	S
																								713	RAC875_c97040_104	42.855	1A	Traes_1AS_95D6767B0	800747	804921	123	123	23	0.0755973607460059	1.48889248304046	0.794277675062273	7.49014778325123	5.35076923076923	0.714412448822362	1.86183094424635	Bradi2g39470	NA	NA	5	25906	S
																								714	BS00022288_51	42.855	1A
																								715	Xfba254	42.8768	1A
																								716	Xfba393	42.8768	1A
																								717	Xwmc336	42.8968	1A
																								718	Xbarc119	42.8968	1A
																								719	wPt-3870	42.8974	1A
																								720	M6_347742_PstIMspI_PA	42.8974	1A
																								721	M6_201107_PstIMseI_PA	42.8974	1A
																								722	M6_689682_PstIMspI_PA	42.8974	1A
																								723	M6_2647227_PstIMseI_PA	42.8974	1A
																								724	M6_1390277_PstIMseI_PA	42.8974	1A
																								725	M6_574197_PstIMseI_PA	42.8974	1A
																								726	Opata_4209841_59_PstIMspI_SNP	42.8974	1A
																								727	M6_4223903_PstIMseI_PA	42.8974	1A
																								728	M6_596632_PstIMseI_PA	42.8974	1A
																								729	Opata_550114_88_PstIMseI_SNP	42.8974	1A
																								730	M6_2458603_PstIMspI_PA	42.8974	1A
																								731	Opata_800212_28_PstIMseI_SNP	42.8974	1A
																								732	M6_401682_PstIMseI_PA	42.8974	1A
																								733	M6_1452034_PstIMseI_PA	42.8974	1A
																								734	M6_2363684_PstIMseI_PA	42.8974	1A
																								735	M6_2281892_PstIMseI_PA	42.8974	1A
																								736	Opata_800212_83_PstIMseI_SNP	42.8974	1A
																								737	M6_746328_PstIMspI_PA	42.8974	1A
																								738	M6_2326738_PstIMseI_PA	42.8974	1A
																								739	Opata_518303_70_PstIMseI_SNP	42.8974	1A
																								740	M6_1029888_PstIMspI_PA	42.8974	1A
																								741	M6_2857651_PstIMspI_PA	42.8974	1A
																								742	M6_1354991_PstIMspI_PA	42.8974	1A
																								743	Opata_940779_53_PstIMseI_SNP	42.8974	1A
																								744	M6_534506_PstIMspI_PA	42.8974	1A
																								745	M6_465878_PstIMspI_PA	42.8974	1A
																								746	M6_79723_PstIMseI_PA	42.8974	1A
																								747	Opata_800212_9_PstIMseI_SNP	42.8974	1A
																								748	M6_441357_PstIMseI_PA	42.8974	1A
																								749	M6_3168230_PstIMseI_PA	42.8974	1A
																								750	Opata_1302350_33_PstIMseI_SNP	42.8974	1A
																								751	M6_1774393_PstIMseI_PA	42.8974	1A
																								752	M6_1966205_PstIMseI_PA	42.8974	1A
																								753	M6_1378686_PstIMseI_PA	42.8974	1A
																								754	Opata_2750832_74_PstIMspI_SNP	42.8974	1A
																								755	M6_973203_PstIMspI_PA	42.8974	1A
																								756	M6_1998110_PstIMspI_PA	42.8974	1A
																								757	Opata_1810484_89_PstIMspI_SNP	42.8974	1A
																								758	M6_621292_PstIMseI_PA	42.8974	1A
																								759	Opata_940779_54_PstIMseI_SNP	42.8974	1A
																								760	Opata_3517992_PstIMseI_PA	42.8974	1A
																								761	M6_2101827_PstIMspI_PA	42.8974	1A
																								762	Opata_262687_84_PstIMspI_SNP	42.8974	1A
																								763	M6_724195_PstIMspI_PA	42.8974	1A
																								764	M6_1939072_PstIMspI_PA	42.8974	1A
																								765	M6_800823_PstIMspI_PA	42.8974	1A
																								766	M6_1114266_PstIMspI_PA	42.8974	1A
																								767	M6_2365295_PstIMseI_PA	42.8974	1A
																								768	M6_682984_PstIMspI_PA	42.8974	1A
																								769	M6_2378936_PstIMspI_PA	42.8974	1A
																								770	M6_3515980_PstIMseI_PA	42.8974	1A
																								771	M6_3871842_PstIMseI_PA	42.8974	1A
																								772	M6_3785557_PstIMseI_PA	42.8974	1A
																								773	M6_3292278_PstIMspI_PA	42.8974	1A
																								774	M6_668004_PstIMspI_PA	42.8974	1A
																								775	M6_2723525_PstIMspI_PA	42.8974	1A
																								776	M6_2211539_PstIMspI_PA	42.8974	1A
																								777	M6_1468827_PstIMseI_PA	42.8974	1A
																								778	M6_1455119_PstIMseI_PA	42.8974	1A
																								779	Opata_1183291_69_PstIMseI_SNP	42.8974	1A
																								780	M6_756877_PstIMseI_PA	42.8974	1A
																								781	M6_1399491_PstIMspI_PA	42.8974	1A
																								782	M6_2384208_PstIMspI_PA	42.8974	1A
																								783	M6_942875_PstIMseI_PA	42.8974	1A
																								784	M6_840389_PstIMspI_PA	42.8974	1A
																								785	M6_474922_PstIMspI_PA	42.8974	1A
																								786	M6_646910_PstIMspI_PA	42.8974	1A
																								787	M6_2028666_PstIMspI_PA	42.8974	1A
																								788	M6_3165760_PstIMspI_PA	42.8974	1A
																								789	M6_2674826_PstIMspI_PA	42.8974	1A
																								790	M6_316217_PstIMseI_PA	42.8974	1A
																								791	M6_2025170_PstIMspI_PA	42.8974	1A
																								792	Opata_2527982_55_PstIMseI_SNP	42.8974	1A
																								793	M6_679371_PstIMspI_PA	42.8974	1A
																								794	M6_3487418_PstIMspI_PA	42.8974	1A
																								795	M6_3463591_PstIMspI_PA	42.8974	1A
																								796	M6_312456_PstIMseI_PA	42.8974	1A
																								797	M6_998729_PstIMspI_PA	42.8974	1A
																								798	M6_20868_PstIMseI_PA	42.8974	1A
																								799	M6_3143643_PstIMspI_PA	42.8974	1A
																								800	M6_339038_PstIMseI_PA	42.8974	1A
																								801	Opata_1178618_16_PstIMseI_SNP	42.8974	1A
																								802	M6_350195_PstIMspI_PA	42.8974	1A
																								803	M6_2216444_PstIMspI_PA	42.8974	1A
																								804	M6_1264942_PstIMseI_PA	42.8974	1A
																								805	M6_1372656_PstIMseI_PA	42.8974	1A
																								806	M6_2802826_PstIMspI_PA	42.8974	1A
																								807	M6_744457_PstIMseI_PA	42.8974	1A
																								808	M6_330438_PstIMspI_PA	42.8974	1A
																								809	M6_2507124_PstIMseI_PA	42.8974	1A
																								810	M6_127420_PstIMseI_PA	42.8974	1A
																								811	M6_710309_PstIMspI_PA	42.8974	1A
																								812	M6_1087083_PstIMspI_PA	42.8974	1A
																								813	M6_3590787_PstIMseI_PA	42.8974	1A
																								814	M6_2365831_PstIMseI_PA	42.8974	1A
																								815	M6_1838720_PstIMseI_PA	42.8974	1A
																								816	M6_3263313_PstIMspI_PA	42.8974	1A
																								817	Opata_940779_23_PstIMseI_SNP	42.8974	1A
																								818	Opata_1302350_46_PstIMseI_SNP	42.8974	1A
																								819	M6_397693_PstIMseI_PA	42.8974	1A
																								820	M6_22712_PstIMspI_PA	42.8974	1A
																								821	M6_480102_PstIMspI_PA	42.8974	1A
																								822	M6_3255615_PstIMseI_PA	42.8974	1A
																								823	M6_1326940_PstIMseI_PA	42.8974	1A
																								824	M6_1851061_PstIMspI_PA	42.8974	1A
																								825	Opata_2593959_35_PstIMspI_SNP	42.8974	1A
																								826	M6_1975962_PstIMseI_PA	42.8974	1A
																								827	M6_1338512_PstIMseI_PA	42.8974	1A
																								828	M6_1185056_PstIMspI_PA	42.8974	1A
																								829	M6_3445085_PstIMspI_PA	42.8974	1A
																								830	M6_367176_PstIMseI_PA	42.8974	1A
																								831	M6_70293_PstIMseI_PA	42.8974	1A
																								832	M6_846817_PstIMseI_PA	42.8974	1A
																								833	M6_100870_PstIMseI_PA	42.8974	1A
																								834	Opata_168811_7_PstIMspI_SNP	42.8974	1A
																								835	M6_348322_PstIMspI_PA	42.8974	1A
																								836	M6_2713571_PstIMspI_PA	42.8974	1A
																								837	M6_1229143_PstIMspI_PA	42.8974	1A
																								838	M6_102751_PstIMseI_PA	42.8974	1A
																								839	M6_3906609_PstIMseI_PA	42.8974	1A
																								840	M6_626673_PstIMseI_PA	42.8974	1A
																								841	M6_2620329_PstIMspI_PA	42.8974	1A
																								842	M6_427537_PstIMseI_PA	42.8974	1A
																								843	M6_1135781_PstIMseI_PA	42.8974	1A
																								844	wPt-4666	42.9103	1A
																								845	Xcfd15	42.9168	1A
																								846	Xfbb234	42.9668	1A
																								847	Xpsp3151	42.9668	1A
																								848	XksuD49	42.9668	1A
																								849			1A	Traes_1AS_E2E5E14DC	807459	808937	124	124	33	0.0881401512644405	-0.868785185807438	-0.829335588126455	5.82512315270936	3.96923076923077	0.681453286822473	-0.827346674837223	Bradi2g39480	LOC_Os05g01680	NA	5	25905	S
																								850	Kukri_c76307_259	43.4092	1A	Traes_1AS_92995EED7	809935	811752	125	125	11	0.0504767666906936	-0.885819689569466	0.089821952409926	1.67980295566502	0.723076923076923	0.430792268476253	-1.05550430349822	Bradi2g39487	LOC_Os05g01635	NA	5	25903	S
																								851	Kukri_c76307_259	43.4092	1A	Traes_1AS_7936AC9B1	811886	812386	126	126	0	0	NA	NA	0	0	1	NA	Bradi2g39487	LOC_Os05g01635	NA	5	25903	S
																								852	RAC875_c41145_189	43.4092	1A
																								853	Tdurum_contig68827_61	43.4092	1A
																								854	BS00022943_51	43.4092	1A
																								855	Xgpw4071	43.4668	1A
																								856	Xi732651a	43.5186	1A
																								857	Xi200531b	43.5186	1A
																								858	Xi732651d	43.5186	1A
																								859	Xi473056d	43.5186	1A
																								860			1A	Traes_1AS_658AB4BB1	819294	823976	127	127	45	-0.00773691137734267	0.0234262364111612	0.5472888935095	8.41625615763547	7.42769230769231	0.882555095008538	0.299898475005447	Bradi2g39600	LOC_Os05g01610	NA	5	25900	S
																								861			1A	Traes_1AS_E56988F6D	825854	826042	128	128	0	0	NA	NA	0	0	1	NA	Bradi2g39600	LOC_Os05g01610	NA	5	25900	S
																								862			1A	Traes_1AS_C7A8188D1	831479	837111	129	129	14	0.0538981134065453	0.814154444939685	0.312704368116856	3.42118226600985	1.69538461538462	0.495702591551326	0.480959867708198	Bradi2g39517	NA	NA	5	25892	S
																								863			1A	Traes_1AS_17306388F	845075	852745	130	130	0	0	NA	NA	0	0	1	NA	Bradi2g39517	NA	NA	5	25892	S
																								864			1A	Traes_1AS_66E081D2B	860656	861235	133	133	8	-0.0125855246100846	2.32703832691204	2.04413918125802	2.66502463054187	2.32923076923077	0.874046977577998	2.7252184394497	NA	LOC_Os05g01560	Sb09g000810	5	25885	S
																								865			1A	Traes_1AS_A4687B896	862872	863452	134	134	0	0	NA	NA	0	0	1	NA	NA	LOC_Os05g01560	Sb09g000810	5	25885	S
																								866			1A	Traes_1AS_E96564FA9	864841	866269	135	135	16	0.00369465336747887	-0.914576018037198	-0.730189245132698	4.89655172413793	2.06769230769231	0.42239315238921	-0.92815054862033	NA	LOC_Os05g01570	NA	5	25887	S
																								867	Xfbb160	44.1668	1A
																								868			1A	Traes_1AS_16E3839BC	871497	874126	136	136	0	0	NA	NA	0	0	1	NA	NA	LOC_Os05g01570	NA	5	25887	S
																								869			1A	Traes_1AS_FF9C111B2	876891	879375	137	137	32	-0.0168509381706676	-2.16790584279869	-1.87562171209435	2.64778325123153	2.34153846153846	0.884382842574982	-1.80919385082017	NA	LOC_Os05g01570	NA	5	25887	S
																								870			1A	Traes_1AS_A7B4681A7	880890	881736	138	138	23	0.0305009502849622	-0.921026148087534	-1.16934021099605	3.99261083743842	3.17846153846154	0.796137046743393	-0.800314291682661	NA	LOC_Os05g01570	NA	5	25887	S
																								871			1A	Traes_1AS_6B82B6F0D	882131	884101	139	139	1	0.15298969072165	-1.15558750501204	0.918639755370519	0.061576354679803	0.409230769230769	6.55568389655197	0.265416404993009	NA	LOC_Os05g01570	NA	5	25887	S
																								872			1A	Traes_1AS_F7625303D	887589	887934	140	140	0	0	NA	NA	0	0	1	NA	Bradi2g39900	LOC_Os05g01300	Sb09g000380	5	25852	S
																								873			1A	Traes_1AS_32629D6EF	887954	888226	141	141	0	0	NA	NA	0	0	1	NA	Bradi2g39900	LOC_Os05g01300	Sb09g000380	5	25852	S
																								874			1A	Traes_1AL_0FC13ED9E	891029	893646	142	142	0	0	NA	NA	0	0	1	NA	Bradi2g39890	LOC_Os05g01310	Sb09g000390	5	25853	S
																								875			1A	Traes_1AS_759EB5864	894928	896075	143	143	9	0.134015960743017	0.60555329984248	0.065754938628316	2.2192118226601	1.91692307692308	0.863846891869984	1.20893587970472	Bradi2g39890	LOC_Os05g01310	Sb09g000390	5	25853	S
																								876			1A	Traes_1AS_D58BCFA35	899576	903238	144	144	56	-0.00124986445653463	-1.38273467677838	-1.24260733405447	9.26354679802956	5.56615384615385	0.600909463806692	-1.2402007685321	Bradi2g39890	LOC_Os05g01310	Sb09g000390	5	25853	S
																								877			1A	Traes_1AS_D5913ACDC	905407	906323	145	145	2	0.0116421568627451	-1.15933492823987	-0.772083798270858	0.0566502463054187	0.215384615384615	3.75340297743722	-0.968307629821252	Bradi2g39870	NA	Sb09g026050	5	25855	S
																								878			1A	Traes_1AS_D1E73A36B	906440	907488	146	146	0	0	NA	NA	0	0	1	NA	Bradi2g39870	NA	Sb09g026050	5	25855	S
																								879			1A	Traes_1AS_4A7CB1282	907860	909227	147	147	30	-0.0219987708380298	0.51721309576926	0.788144294467022	6.1871921182266	5.52	0.892183030671646	0.798946870328822	Bradi2g39860	NA	Sb09g000410	5	25856	S
																								880	BS00074511_51	44.779	1A	Traes_1AS_58EFB811B	944714	945319	154	154	0	0	NA	NA	0	0	1	NA	Bradi2g39847	NA	NA	5	25857	S
																								881	BS00074511_51	44.779	1A	Traes_1AS_63248B421	939529	941604	153	153	19	-0.00469486378843209	-0.969362904269549	-1.64919005437303	2.7512315270936	0.812307692307692	0.295508456005516	-1.31159091122583	Bradi2g39847	NA	NA	5	25857	S
																								882	BS00074511_51	44.779	1A	Traes_1AS_860F1C549	916734	920884	148	148	50	0.0223896603126974	-1.8034610493522	0.531317123080356	3.97536945812808	3.65230769230769	0.91875458926797	-1.28598946701632	Bradi2g39847	NA	NA	5	25857	S
																								883	BS00074511_51	44.779	1A	Traes_1AS_3CBB08ADC	923744	926074	149	149	0	0	NA	NA	0	0	1	NA	Bradi2g39847	NA	NA	5	25857	S
																								884	BS00074511_51	44.779	1A	Traes_1AS_CB8DC68D5	936676	939486	152	152	1	0.0869565217391305	-0.248438061127727	NA	0.155172413793103	0	0.0064031796653455	-0.603903365290556	Bradi2g39847	NA	NA	5	25857	S
																								885	Kukri_c46939_83	44.779	1A
																								886	BS00085235_51	44.779	1A
																								887	Ex_c4876_1221	44.779	1A
																								888	Kukri_c29655_239	44.779	1A	Traes_1AS_21ACC7F67	858306	860270	132	132	5	-0.00879517468574531	-0.357728138653672	-0.0436253182351649	0.618226600985222	1.06769230769231	1.72585013305307	-0.128314543039985	Bradi2g39700	LOC_Os05g01550	Sb09g000820	5	25884	S
																								889	Kukri_c29655_239	44.779	1A	Traes_1AS_DC6B18EE0	856659	858262	131	131	26	0.00479553040829106	0.342443543956215	-0.0253550935588113	7.78817733990148	7.39384615384616	0.949374475276743	0.451692722146429	Bradi2g39700	LOC_Os05g01550	Sb09g000820	5	25884	S
																								890	Kukri_c4126_240	44.779	1A
																								891	RAC875_c57939_175	44.779	1A
																								892	RAC875_c57939_78	44.779	1A
																								893	Xgpw2032	45.3668	1A
																								894	wPt-4735	45.7508	1A
																								895			1A	Traes_1AS_3A3C86D64	928379	932220	150	150	24	0.0127448527793581	-0.823315363980775	-0.939541251090528	3.02955665024631	1.86769230769231	0.616616854860641	-0.950619068565274	NA	NA	NA	NA	NA	S
																								896	wsnp_Ex_c1137_2183772	46.3999	1A
																								897			1A	Traes_1AS_581D331E0	933400	936661	151	151	16	0.0185398686296655	-1.51565558685487	-1.41610010165896	1.24384236453202	1.01846153846154	0.818948304426273	-1.69162864224388	NA	NA	NA	NA	NA	S
																								898	Tdurum_contig26035_231	47.4455	1A
																								899	wsnp_Ex_c7252_12452995	47.6773	1A
																								900	Kukri_c5715_141	47.7801	1A
																								901	Xfba285	48.1668	1A
																								902	Xfba286	48.1668	1A
																								903	Xhor12	48.1668	1A
																								904	Xbarc263	48.1668	1A
																								905	wPt-2150	48.3106	1A
																								906	Xabc156	48.4668	1A
																								907	BS00083340_51	48.6585	1A
																								908	D_GBF1XID02F3H8U_128	48.6585	1A
																					MQTL19 GPC			909	RAC875_c34888_65	48.6585	1A	Traes_1AS_228DFDD0F	948407	952201	155	155	14	0.142317777777412	0.0395351442776632	1.97243940797518	2.60591133004926	1.76307692307692	0.676692336904301	0.408842672574767	Bradi2g39377	LOC_Os05g01710	Sb09g000610	5	25913	S
																								910	P34/M4998	48.7806	1A
																								911	BobWhite_c6558_234	48.8572	1A
																								912	RAC875_c16352_594	48.8572	1A	Traes_1AS_655E0ECF6	952809	954636	156	156	17	0.166013582007744	0.403084207987821	0.822937284813738	3.98768472906404	4.55076923076923	1.14117047049743	1.49455031455942	Bradi2g39370	LOC_Os05g01730	NA	5	25914	S
																								913	wsnp_Ex_c3612_6599842	48.9126	1A
																								914	wsnp_Ex_c4876_8692783	48.9126	1A
																								915	wsnp_Ku_c3097_5801027	48.9126	1A
																							GliA3	916	Gene_GliA3	48.9921	1A
																								917	BS00022667_51	49.0349	1A
														Qvol.Gro-ch1A.CleF										918	BS00069300_51	49.2127	1A	Traes_1AS_3CF969B6A	955482	958976	157	157	0	0	NA	NA	0	0	1	NA	NA	NA	NA	NA	NA	S
																								919	BS00069301_51	49.2127	1A
																								920	BS00077350_51	49.2127	1A
																								921	BS00077351_51	49.2127	1A	Traes_1AS_12E6CDE73	974958	976559	160	160	0	0	NA	NA	0	0	1	NA	NA	NA	NA	NA	NA	S
																								922	BS00101309_51	49.2127	1A	Traes_1AS_9716F72B8	1079047	1079272	176	176	0	0	NA	NA	0	0	1	NA	Bradi2g39220	LOC_Os05g01940	Sb09g001100	5	25953	S
																								923	CAP11_c65_237	49.2127	1A
																								924	Excalibur_c12789_1184	49.2127	1A
																								925	Excalibur_c44883_244	49.2127	1A
																								926	Excalibur_c47455_133	49.2127	1A	Traes_1AS_D5CD0FBE5	973045	974066	159	159	1	-0.0290290290290289	-0.740993868265358	-1.15752759654527	0.12807881773399	0.0738461538461539	0.579848421297932	-0.669731945480932	NA	NA	NA	NA	NA	S
																								927	BobWhite_c34604_222	49.2127	1A	Traes_1AS_B0ACDBB63	1005071	1009493	167	167	29	0.019216268992178	-1.38489788105421	-2.28052228419345	4.37684729064039	2.72	0.621538354299243	-1.34053095273838	NA	LOC_Os05g01760	NA	5	25918	S
																								928	IAAV6115	49.2127	1A
																								929	BobWhite_c1265_607	49.2127	1A	Traes_1AS_973DBB0A0	1426888	1430074	236	236	14	0.0359784333710752	1.69227490537094	-0.636980141206874	3.77093596059113	2.36307692307692	0.626754256983727	0.763840718265888	Bradi2g39230	LOC_Os05g51630	Sb09g030770	5	25952	S
																								930	BobWhite_c1265_607	49.2127	1A	Traes_1AS_10120B2AE	1398003	1401205	234	234	20	0.000714588604213251	-0.594775041905962	0.0669089856951156	3.36945812807882	5.45230769230769	1.6179722398747	-0.162341738042256	Bradi2g39230	LOC_Os05g51630	Sb09g030770	5	25952	S
																								931	BobWhite_c1265_607	49.2127	1A	Traes_1AS_429D67C42	1404971	1408910	235	235	37	-0.00267429911613437	-0.291172949076008	-0.463205942796389	6.85467980295567	9.01538461538462	1.31517003171589	-0.302830605100899	Bradi2g39230	LOC_Os05g51630	Sb09g030770	5	25952	S
																								932	BobWhite_c1265_607	49.2127	1A	Traes_1AS_973DBB0A01	1434291	1437477	237	237	7	0.0245658738378233	1.00181206150379	-0.557446843583132	2.32019704433498	1.36923076923077	0.590312130503148	0.816805865548528	Bradi2g39230	LOC_Os05g51630	Sb09g030770	5	25952	S
																								933	BobWhite_c1265_607	49.2127	1A	Traes_1AL_A01FE66D3	1445499	1449083	238	238	21	0.00407685208107422	0.890836557061666	1.2236423620794	5.63300492610837	5.79076923076923	1.02800215867046	1.11515696385405	Bradi2g39230	LOC_Os05g51630	Sb09g030770	5	25952	S
																								934	Ku_c2121_1232	49.2127	1A
																								935	Kukri_c17177_2181	49.2127	1A
																								936	Kukri_c2121_1994	49.2127	1A	Traes_1AS_030F28AA6	982232	984829	161	161	10	0.0717103912285157	-1.89982856619495	-0.813333823814494	0.470443349753695	1.01846153846154	2.16242638696675	-1.55962974532542	NA	NA	NA	NA	NA	S
																								937	Kukri_c4126_208	49.2127	1A
																								938	Kukri_rep_c69910_1153	49.2127	1A
																								939	TA002993-0179-w	49.2127	1A
																								940	tplb0061f07_961	49.2127	1A	Traes_1AS_F03FF6BAE	1011403	1012249	168	168	2	-0.0210179103000134	-1.23151957986748	-0.213989940122907	0.211822660098522	0.203076923076923	0.958905973640213	-0.891598742544434	Bradi2g39347	LOC_Os05g01780	Sb09g000920	5	25919	S
																								941	tplb0061f07_961	49.2127	1A	Traes_1AS_6E755F062	1014623	1016287	170	170	14	0.0858836725987633	-0.498886719540691	-0.535254798815909	3.08128078817734	2.67076923076923	0.866815651146436	0.174738300741802	Bradi2g39347	LOC_Os05g01780	Sb09g000920	5	25919	S
																								942	BS00074341_51	49.2127	1A
																								943	BS00110945_51	49.2127	1A	Traes_1AS_78D2E3994	969756	970845	158	158	0	0	NA	NA	0	0	1	NA	NA	NA	NA	NA	NA	S
																								944	Excalibur_c26496_352	49.2127	1A
																								945	BobWhite_c18592_327	49.2127	1A
																								946	Kukri_c45607_199	49.2127	1A
																								947	RAC875_c33470_345	49.2127	1A	Traes_1AS_5CFE36C1B	996216	1000844	166	166	46	0.144751047615333	-1.23725822527435	-1.28478382727644	5.56896551724138	3.71384615384615	0.666942396081475	-1.05945596412189	NA	LOC_Os05g01750	Sb09g000890	5	25915	S
																								948			1A	Traes_1AS_136B61745	1012272	1012841	169	169	4	0.0221218841883337	-0.86909963057226	0.60151834603534	1.89901477832512	1.25538461538462	0.661249919329575	-0.473237389846342	NA	LOC_Os05g01790	Sb09g000930	5	25920	S
																								949	Excalibur_rep_c113950_132	49.2232	1A
																								950	Excalibur_c48152_563	49.265	1A	Traes_1AS_71689D988	1017171	1022301	171	171	0	0	NA	NA	0	0	1	NA	NA	NA	NA	NA	NA	S
																								951	BS00022701_51	49.265	1A
																								952	Ex_c28368_426	49.3905	1A	Traes_1AS_8B8D904D7	1045063	1050258	172	173	57	0.198508733297996	1.26653946653746	-1.40211825246332	13.3374384236453	6.34769230769231	0.475969683263718	0.668428955911988	NA	NA	NA	NA	NA	S
																								953	Ex_c28368_426	49.3905	1A	Traes_1AS_8BAC45B9A1	1035438	1043517	173	172	83	0.108777017912991	-1.04724211880852	0.246877020265596	12.8965517241379	15.6338461538462	1.21223364630943	0.0440919429580284	NA	NA	NA	NA	NA	S
																								954	Excalibur_c25891_1402	49.3905	1A
																								955	Excalibur_c38379_478	49.3905	1A
																								956	BS00022270_51	49.3905	1A
																								957	Ku_c4823_673	49.3905	1A
																								958	P37/M59175	49.5823	1A
																								959	BS00103478_51	49.6519	1A
																								960	Excalibur_c11562_742	49.6519	1A
																								961	Excalibur_c25175_512	49.6519	1A
																								962	Kukri_c2121_1936	49.6519	1A
																								963	Tdurum_contig42479_1624	49.6519	1A
																								964	Tdurum_contig42479_2158	49.6519	1A	Traes_1AS_AAB89883E1	1067435	1070191	175	175	18	0.0149304837349125	-1.90832999013082	-1.29554042821319	1.75615763546798	2.13538461538462	1.21581841683823	-1.07050501677865	NA	NA	NA	NA	NA	S
																								965	Excalibur_c58154_84	49.6519	1A
																								966	RAC875_c67106_97	49.6519	1A	Traes_1AS_AAB89883E	1061782	1064538	174	174	9	0.126729963749792	-0.284054975599777	0.533086140567949	1.52463054187192	2.12615384615385	1.3942784928781	0.306053234562744	NA	NA	NA	NA	NA	S
																								967	IACX9458	49.6519	1A
																								968			1A	Traes_1AS_B716E0B0E	1079276	1082476	177	177	0	0	NA	NA	0	0	1	NA	Bradi2g39207	NA	NA	5	25954	S
																								969			1A	Traes_1AS_10A0B5BBF	1082594	1083653	178	178	13	0.0356001515973272	-0.16635265469983	0.38106922770901	2.75615763546798	2.28	0.8273012637754	0.03812447980089	Bradi2g39200	LOC_Os05g01950	Sb09g001120	5	25956	S
																								970			1A	Traes_1AL_C672E0844	1086101	1086754	179	179	0	0	NA	NA	0	0	1	NA	NA	LOC_Os05g01960	NA	5	25957	S
																								971			1A	Traes_1AS_2CF9EA77C	1087829	1088030	180	180	0	0	NA	NA	0	0	1	NA	NA	LOC_Os05g01960	NA	5	25957	S
																								972			1A	Traes_1AS_86422F191	1088801	1090147	181	181	19	0.0109265798886432	-0.647341521542005	-1.382090398772	3.57635467980296	2.53538461538462	0.709011223902462	-0.390825306531045	Bradi2g39190	LOC_Os05g01970	Sb09g001130	5	25958	S
																								973			1A	Traes_1AS_4C5CB51F2	1090553	1091032	182	182	17	-0.0306643342546746	-1.2491461409339	-1.94000576100244	3.80788177339901	2.15692307692308	0.566550292265963	-1.08257582834973	Bradi2g39190	LOC_Os05g01970	Sb09g001130	5	25958	S
																								974			1A	Traes_1AS_1104A122D	1091341	1092432	183	183	10	0.0332255460902677	-0.468625713761117	-0.40345902299706	1.86206896551724	1.77846153846154	0.955123813800624	-0.018842071796236	NA	NA	Sb09g001140	5	25959	S
																								975			1A	Traes_1AS_9AB835A69	1093602	1096640	185	184	31	0.0105348876947478	-0.914484743376579	0.167135805219465	5.4064039408867	7.70769230769231	1.42558099885543	0.0401033074776726	Bradi2g62160	LOC_Os05g01994	Sb09g001170	5	25964	S
																								976			1A	Traes_1AS_7C15EE1DE	1095546	1099991	184	185	86	-0.0189657094872937	-1.72956903812974	-1.34101300952205	11.4187192118227	11.2184615384615	0.982463870930851	-1.34645199483878	Bradi2g39180	NA	NA	5	25960	S
																								977			1A	Traes_1AS_D967CFB69	1103468	1104841	186	186	14	0.0365254387593551	-1.36138200654727	-1.27945281922777	0.438423645320197	2.03076923076923	4.62371388067074	-1.66111544972263	NA	NA	Sb09g001150	5	25961	S
																								978			1A	Traes_1AS_D3AEB9F29	1106579	1107379	187	187	3	0.0178764910428938	0.364121075987206	1.20477212803288	1.52463054187192	1.77230769230769	1.16234412166395	1.16096263104977	NA	NA	Sb09g001150	5	25961	S
																								979			1A	Traes_1AS_F3E49A47C	1111342	1112195	188	188	8	-0.012519893816159	-0.624638799975709	-0.686721815502093	1.50738916256158	1.26769230769231	0.841090842896272	-0.33907648815396	NA	NA	Sb09g001160	5	25963	S
																								980			1A	Traes_1AS_F5A8841D2	1117072	1119564	189	189	27	0.0109883545699494	-1.58121666412105	-0.236691136221877	3.85221674876847	4.64	1.20444820551556	-0.877806916271097	Bradi2g39150	LOC_Os05g02010	Sb09g001180	5	25967	S
																								981			1A	Traes_1AS_ED61D0E0C	1119885	1120882	191	190	1	-0.0426501035196687	-0.448318468698884	0.236818006445934	0.0689655172413793	0.221538461538462	3.18068757296451	0.213763112912298	Bradi2g35860	NA	Sb09g003790	5	26544	S
																								982			1A	Traes_1AS_DC73D9CFE	1128359	1130444	190	191	2	0.0293706293706292	NA	-1.18681064424629	0	0.252307692307692	253.30769	-1.32031741262249	Bradi2g39137	NA	NA	5	25968	S
																								983	BS00065909_51	50.1852	1A
																								984	Jagger_rep_c10343_173	50.1852	1A
																								985	RAC875_c20875_753	50.1852	1A
																								986			1A	Traes_1AS_E5BE5123B	1137510	1138908	192	192	5	0.119247598606942	-0.509325274408701	0.382561761877914	0.891625615763547	1.38153846153846	1.54884469930406	0.576823256692071	Bradi2g39137	NA	NA	5	25968	S
																								987	wPt-6122	50.2164	1A
																								988	wPt-7326	50.2164	1A
																								989	M6_1383695_PstIMspI_PA	50.2164	1A
																								990	Opata_1713561_85_PstIMspI_SNP	50.2164	1A
																								991	Opata_3194315_PstIMspI_PA	50.2164	1A
																								992	M6_2254624_PstIMspI_PA	50.2164	1A
																								993	Opata_4062960_PstIMspI_PA	50.2164	1A
																								994	Opata_200846_PstIMluI_PA	50.2164	1A
																								995	M6_863414_PstIMspI_PA	50.2164	1A
																								996	Opata_169861_52_PstIMseI_SNP	50.2164	1A
																								997	M6_316996_PstIMspI_PA	50.2164	1A
																								998	M6_2965815_PstIMspI_PA	50.2164	1A
																								999	M6_1196596_PstIMspI_PA	50.2164	1A
																								1000	M6_834155_PstIMspI_PA	50.2164	1A
																								1001	M6_443125_PstIMseI_PA	50.2164	1A
																								1002	Opata_1475427_PstIMluI_PA	50.2164	1A
																								1003	M6_204145_PstIMseI_PA	50.2164	1A
																								1004	Opata_4141069_82_PstIMseI_SNP	50.2164	1A
																								1005	M6_589296_PstIMspI_PA	50.2164	1A
																								1006	M6_1235001_PstIMspI_PA	50.2164	1A
																								1007	M6_2064677_PstIMluI_PA	50.2164	1A
																								1008	Opata_3119089_35_PstIMspI_SNP	50.2164	1A
																								1009	M6_487657_PstIMseI_PA	50.2164	1A
																								1010	M6_737043_PstIMseI_PA	50.2164	1A
																								1011	M6_1431534_PstIMspI_PA	50.2164	1A
																								1012	M6_454805_PstIMspI_PA	50.2164	1A
																								1013	M6_483939_PstIMseI_PA	50.2164	1A
																								1014	M6_3081871_PstIMseI_PA	50.2164	1A
																								1015	Opata_49904_63_PstIMseI_SNP	50.2164	1A
																								1016	Opata_911398_52_PstIMspI_SNP	50.2164	1A
																								1017	M6_345471_PstIMseI_PA	50.2164	1A
																								1018	Opata_1647393_86_PstIMspI_SNP	50.2164	1A
																								1019	Opata_212867_73_PstIMseI_SNP	50.2164	1A
																								1020	Opata_911398_19_PstIMspI_SNP	50.2164	1A
																								1021	Opata_1154069_70_PstIMseI_SNP	50.2164	1A
																								1022	M6_919210_PstIMseI_PA	50.2164	1A
																								1023	M6_516112_PstIMspI_PA	50.2164	1A
																								1024	M6_2647174_PstIMseI_PA	50.2164	1A
																								1025	M6_1552639_PstIMspI_PA	50.2164	1A
																								1026	M6_1327533_PstIMspI_PA	50.2164	1A
																								1027	M6_2799877_PstIMspI_PA	50.2164	1A
																								1028	Opata_581137_32_PstIMseI_SNP	50.2164	1A
																								1029	M6_347697_PstIMspI_PA	50.2164	1A
																								1030	M6_786476_PstIMspI_PA	50.2164	1A
																								1031	M6_777709_PstIMseI_PA	50.2164	1A
																								1032	Opata_1167131_25_PstIMseI_SNP	50.2164	1A
																								1033	M6_745361_PstIMseI_PA	50.2164	1A
																								1034	M6_651427_PstIMspI_PA	50.2164	1A
																								1035	M6_2234667_PstIMspI_PA	50.2164	1A
																								1036	M6_2572048_PstIMseI_PA	50.2164	1A
																								1037	Opata_1713561_86_PstIMspI_SNP	50.2164	1A
																								1038	M6_690977_PstIMspI_PA	50.2164	1A
																								1039	M6_1005056_PstIMspI_PA	50.2164	1A
																								1040	M6_755287_PstIMspI_PA	50.2164	1A
																								1041	M6_1832485_PstIMspI_PA	50.2164	1A
																								1042	M6_3600062_PstIMspI_PA	50.2164	1A
																								1043	Opata_514855_PstIMspI_PA	50.2164	1A
																								1044	M6_245655_PstIMspI_PA	50.2164	1A
																								1045	M6_80124_PstIMseI_PA	50.2164	1A
																								1046	M6_398438_PstIMspI_PA	50.2164	1A
																								1047	M6_3942762_PstIMseI_PA	50.2164	1A
																								1048	M6_1514138_PstIMspI_PA	50.2164	1A
																								1049	M6_1906312_PstIMseI_PA	50.2164	1A
																								1050	Opata_683707_PstIMseI_PA	50.2164	1A
																								1051	M6_3915871_PstIMseI_PA	50.2164	1A
																								1052	M6_95183_PstIMseI_PA	50.2164	1A
																								1053	M6_2082584_PstIMspI_PA	50.2164	1A
																								1054	Opata_3058941_48_PstIMspI_SNP	50.2164	1A
																								1055	M6_1757624_PstIMspI_PA	50.2164	1A
																								1056	M6_317470_PstIMseI_PA	50.2164	1A
																								1057	M6_1142092_PstIMspI_PA	50.2164	1A
																								1058	Opata_873568_28_PstIMspI_SNP	50.2164	1A
																								1059	M6_528075_PstIMspI_PA	50.2164	1A
																								1060	M6_1403914_PstIMseI_PA	50.2164	1A
																								1061	M6_603464_PstIMseI_PA	50.2164	1A
																								1062	M6_615617_PstIMseI_PA	50.2164	1A
																								1063	M6_310234_PstIMseI_PA	50.2164	1A
																								1064	M6_3810116_PstIMseI_PA	50.2164	1A
																								1065	M6_27778_PstIMseI_PA	50.2164	1A
																								1066	M6_3537417_PstIMspI_PA	50.2164	1A
																								1067	M6_632511_PstIMseI_PA	50.2164	1A
																								1068	Opata_273042_21_PstIMspI_SNP	50.2164	1A
																								1069	Opata_2006036_31_PstIMspI_SNP	50.2164	1A
																								1070	Opata_1431989_70_PstIMseI_SNP	50.2164	1A
																								1071	Opata_1778198_PstIMluI_PA	50.2164	1A
																								1072	M6_2571213_PstIMspI_PA	50.2164	1A
																								1073	M6_1485014_PstIMspI_PA	50.2164	1A
																								1074	M6_1046132_PstIMspI_PA	50.2164	1A
																								1075	M6_560689_PstIMspI_PA	50.2164	1A
																								1076	M6_2486400_PstIMspI_PA	50.2164	1A
																								1077	M6_940066_PstIMspI_PA	50.2164	1A
																								1078	M6_2045065_PstIMspI_PA	50.2164	1A
																								1079	Opata_1766213_PstIMspI_PA	50.2164	1A
																								1080	M6_2286586_PstIMspI_PA	50.2164	1A
																								1081	Opata_973955_PstIMspI_PA	50.2164	1A
																								1082	M6_2745757_PstIMspI_PA	50.2164	1A
																								1083	M6_781984_PstIMspI_PA	50.2164	1A
																								1084	Opata_1645739_PstIMspI_PA	50.2164	1A
																								1085	M6_1804157_PstIMseI_PA	50.2164	1A
																								1086	M6_956785_PstIMspI_PA	50.2164	1A
																								1087	M6_622190_PstIMseI_PA	50.2164	1A
																								1088	M6_3336871_PstIMspI_PA	50.2164	1A
																								1089	M6_3245437_PstIMspI_PA	50.2164	1A
																								1090	M6_864204_PstIMspI_PA	50.2164	1A
																								1091	M6_941596_PstIMspI_PA	50.2164	1A
																								1092	M6_1853503_PstIMseI_PA	50.2164	1A
																								1093	M6_3196578_PstIMseI_PA	50.2164	1A
																								1094	M6_859571_PstIMspI_PA	50.2164	1A
																								1095	M6_3326398_PstIMspI_PA	50.2164	1A
																								1096	Opata_873568_25_PstIMspI_SNP	50.2164	1A
																								1097	M6_1355600_PstIMspI_PA	50.2164	1A
																								1098	M6_2673934_PstIMspI_PA	50.2164	1A
																								1099	M6_1411280_PstIMspI_PA	50.2164	1A
																								1100	M6_533510_PstIMseI_PA	50.2164	1A
																								1101	M6_3255092_PstIMspI_PA	50.2164	1A
																								1102	Opata_4141069_42_PstIMseI_SNP	50.2164	1A
																								1103	Opata_3790408_PstIMspI_PA	50.2164	1A
																								1104	M6_1072784_PstIMseI_PA	50.2164	1A
																								1105	M6_862991_PstIMspI_PA	50.2164	1A
																								1106	M6_1276360_PstIMseI_PA	50.2164	1A
																								1107	M6_914946_PstIMseI_PA	50.2164	1A
																								1108	M6_160090_PstIMseI_PA	50.2164	1A
																								1109	M6_138129_PstIMseI_PA	50.2164	1A
																								1110	M6_1428366_PstIMseI_PA	50.2164	1A
																								1111	M6_3407949_PstIMseI_PA	50.2164	1A
																								1112	M6_1152798_PstIMspI_PA	50.2164	1A
																								1113	M6_353346_PstIMspI_PA	50.2164	1A
																								1114	Opata_315353_PstIMspI_PA	50.2164	1A
																								1115	M6_1259893_PstIMspI_PA	50.2164	1A
																								1116	Opata_593144_3_PstIMseI_SNP	50.2164	1A
																								1117	M6_1431969_PstIMseI_PA	50.2164	1A
																								1118	M6_3360517_PstIMspI_PA	50.2164	1A
																								1119	M6_1195605_PstIMspI_PA	50.2164	1A
																								1120	M6_1541724_PstIMspI_PA	50.2164	1A
																								1121	Opata_30224_38_PstIMseI_SNP	50.2164	1A
																								1122	M6_1150906_PstIMspI_PA	50.2164	1A
																								1123	Opata_2718276_PstIMspI_PA	50.2164	1A
																								1124	M6_1834305_PstIMspI_PA	50.2164	1A
																								1125	M6_2308794_PstIMspI_PA	50.2164	1A
																								1126	M6_3437559_PstIMspI_PA	50.2164	1A
																								1127	M6_692767_PstIMspI_PA	50.2164	1A
																								1128	M6_991313_PstIMspI_PA	50.2164	1A
																								1129	M6_238036_PstIMseI_PA	50.2164	1A
																								1130	Opata_19339_18_PstIMseI_SNP	50.2164	1A
																								1131	M6_2188045_PstIMseI_PA	50.2164	1A
																								1132	Opata_873568_35_PstIMspI_SNP	50.2164	1A
																								1133	M6_573237_PstIMspI_PA	50.2164	1A
																								1134	M6_549677_PstIMseI_PA	50.2164	1A
																								1135	M6_213194_PstIMspI_PA	50.2164	1A
																								1136	Opata_3660532_PstIMspI_PA	50.2164	1A
																								1137	M6_318484_PstIMseI_PA	50.2164	1A
																								1138	M6_386969_PstIMspI_PA	50.2164	1A
																								1139	M6_2590223_PstIMluI_PA	50.2164	1A
																								1140	M6_2816999_PstIMseI_PA	50.2164	1A
																								1141	M6_631596_PstIMspI_PA	50.2164	1A
																								1142	M6_518442_PstIMspI_PA	50.2164	1A
																								1143	M6_1393312_PstIMspI_PA	50.2164	1A
																								1144	M6_2193455_PstIMspI_PA	50.2164	1A
																								1145	M6_564665_PstIMspI_PA	50.2164	1A
																								1146	M6_1412039_PstIMspI_PA	50.2164	1A
																								1147	Opata_343735_PstIMseI_PA	50.2164	1A
																								1148	M6_3507305_PstIMspI_PA	50.2164	1A
																								1149	M6_57170_PstIMspI_PA	50.2164	1A
																								1150	Opata_1706797_PstIMseI_PA	50.2164	1A
																								1151	Opata_148884_48_PstIMseI_SNP	50.2164	1A
																								1152	M6_1383884_PstIMseI_PA	50.2164	1A
																								1153	M6_2099812_PstIMspI_PA	50.2164	1A
																								1154	Opata_264632_78_PstIMspI_SNP	50.2164	1A
																								1155			1A	Traes_1AS_5E3F7DAEB	1142735	1143621	193	193	0	0	NA	NA	0	0	1	NA	Bradi2g39127	NA	NA	5	25969	S
																								1156	Xhor_d2	50.2668	1A
																								1157			1A	Traes_1AS_E40D3558F	1149190	1149792	194	194	1	0	-1.14923093862267	NA	0.0689655172413793	0	0.0142927544882108	-1.09306251384238	Bradi2g39120	NA	NA	5	25970	S
																								1158			1A	Traes_1AS_5B22148B2	1149808	1150941	195	195	0	0	NA	NA	0	0	1	NA	Bradi2g39100	NA	NA	5	25972	S
																								1159			1A	Traes_1AS_6EDAD815E	1151540	1152091	196	196	0	0	NA	NA	0	0	1	NA	Bradi2g39091	NA	NA	5	25973	S
																								1160	wPt-9757	50.3564	1A
																								1161			1A	Traes_1AS_0F7CF1F34	1162110	1165406	197	197	0	0	NA	NA	0	0	1	NA	Bradi2g39091	NA	NA	5	25973	S
																								1162			1A	Traes_1AS_3EE9FB7AD	1168666	1168927	198	198	0	0	NA	NA	0	0	1	NA	Bradi2g39060	NA	NA	5	25977	S
																								1163			1A	Traes_1AS_AEF846E0A	1171109	1171552	199	199	0	0	NA	NA	0	0	1	NA	Bradi2g38987	NA	NA	5	25983	S
																								1164			1A	Traes_1AS_FB0310A96	1172747	1177724	200	200	0	0	NA	NA	0	0	1	NA	Bradi2g38987	NA	NA	5	25983	S
																								1165			1A	Traes_1AS_BA8714013	1178828	1179193	201	201	0	0	NA	NA	0	0	1	NA	Bradi2g38987	NA	NA	5	25983	S
																								1166			1A	Traes_1AS_E49A9F9CD	1179866	1180132	202	202	0	0	NA	NA	0	0	1	NA	Bradi2g38980	NA	NA	5	25984	S
																								1167			1A	Traes_1AS_AC509D7F5	1186169	1189862	203	203	35	-0.00871060105022625	0.188124639751523	0.0400100259452489	9.49507389162562	7.93846153846154	0.836078323733431	0.297962111362383	Bradi2g38970	LOC_Os05g02020	Sb09g001190	5	25985	S
																								1168			1A	Traes_1AS_586766A80	1191697	1196579	204	204	17	-0.00292568842199969	-0.47381496773346	-0.619829196469475	2.84729064039409	2.87692307692308	1.01040358718449	0.0201175985490414	Bradi2g38877	LOC_Os05g02040	NA	5	25992	S
																								1169			1A	Traes_1AS_2A1EC8D4A	1206137	1214808	205	205	1	0.214413341274568	-0.248438061127727	1.54705342870736	0.155172413793103	0.276923076923077	1.77959141438619	1.09464952561846	Bradi2g38877	LOC_Os05g02040	NA	5	25992	S
																								1170	wsnp_Ex_c7442_12743707	50.7812	1A
																								1171	wsnp_Ex_c38203_45790396	50.7812	1A	Traes_1AS_8D33AB43B	985355	990568	163	163	26	0.024193117180597	-1.46626131945034	-1.73203713895146	3.24137931034483	2.87384615384615	0.886647080782168	-1.14997404364694	Bradi2g39420	LOC_Os05g01700	Sb09g000670	5	25912	S
																								1172	wsnp_Ex_c38203_45790396	50.7812	1A	Traes_1AS_2D9682E97	984848	985087	162	162	0	0	NA	NA	0	0	1	NA	Bradi2g39420	LOC_Os05g01700	Sb09g000670	5	25912	S
																								1173	wsnp_Ex_c38203_45790396	50.7812	1A	Traes_1AS_C8A8A4118	990593	992882	164	164	8	0.0240331680074939	-1.02959762848426	0.793761534434305	0.891625615763547	0.338461538461538	0.380295537562545	-1.04035261150556	Bradi2g39420	LOC_Os05g01700	Sb09g000670	5	25912	S
																								1174	wsnp_Ex_c38203_45790396	50.7812	1A	Traes_1AS_A23BA47E3	992971	994233	165	165	8	0.105099175551588	-0.720814651447354	0.756339322776011	2.29802955665025	1.87384615384615	0.815494581983539	-0.0533212797332881	Bradi2g39420	LOC_Os05g01700	Sb09g000670	5	25912	S
																								1175	wsnp_Ex_c7965_13520238	50.7812	1A
																								1176	Opata_3991_81_PstIMseI_SNP	50.7812	1A
																								1177	Opata_250621_19_PstIMseI_SNP	50.7812	1A
																								1178	Opata_186815_67_PstIMseI_SNP	50.7812	1A
																								1179	Opata_54442_39_PstIMseI_SNP	50.7812	1A
																								1180	Opata_1886323_1_PstIMluI_SNP	50.7812	1A
																								1181	Opata_3980868_33_PstIMspI_SNP	50.7812	1A
																								1182	Opata_1829203_74_PstIMseI_SNP	50.7812	1A
																								1183	Opata_40580_48_PstIMseI_SNP	50.7812	1A
																								1184	Opata_250621_87_PstIMseI_SNP	50.7812	1A
																								1185	M6_682473_PstIMspI_PA	50.7812	1A
																								1186	M6_193051_PstIMspI_PA	50.7812	1A
																								1187	Opata_216379_45_PstIMseI_SNP	50.7812	1A
																								1188	Opata_984656_15_PstIMseI_SNP	50.7812	1A
																								1189	Opata_313592_63_PstIMseI_SNP	50.7812	1A
																								1190	Opata_3375339_41_PstIMseI_SNP	50.7812	1A
																								1191	Opata_250621_6_PstIMseI_SNP	50.7812	1A
																								1192	Opata_1183291_87_PstIMseI_SNP	50.7812	1A
																								1193	Opata_444265_66_PstIMseI_SNP	50.7812	1A
																								1194	Opata_176539_67_PstIMseI_SNP	50.7812	1A
																								1195	Opata_54442_67_PstIMseI_SNP	50.7812	1A
																								1196	Opata_745362_12_PstIMseI_SNP	50.7812	1A
																								1197	Opata_54442_34_PstIMseI_SNP	50.7812	1A
																								1198	Opata_1886323_45_PstIMluI_SNP	50.7812	1A
																								1199	Opata_268853_75_PstIMseI_SNP	50.7812	1A
																								1200	Opata_268853_40_PstIMseI_SNP	50.7812	1A
																								1201	Opata_740460_29_PstIMseI_SNP	50.7812	1A
																								1202	Opata_740460_15_PstIMseI_SNP	50.7812	1A
																								1203	M6_1498169_PstIMspI_PA	50.7812	1A
																								1204	M6_829363_PstIMspI_PA	50.7812	1A
																								1205	Opata_49033_34_PstIMseI_SNP	50.7812	1A
																								1206	Opata_40580_40_PstIMseI_SNP	50.7812	1A
																								1207	M6_411332_PstIMseI_PA	50.7812	1A
																								1208	Opata_186815_11_PstIMseI_SNP	50.7812	1A
																								1209	Opata_229806_54_PstIMseI_SNP	50.7812	1A
																								1210	M6_947195_PstIMspI_PA	50.7812	1A
																								1211	Opata_581137_56_PstIMseI_SNP	50.7812	1A
																								1212	Opata_444265_68_PstIMseI_SNP	50.7812	1A
																								1213	wsnp_Ex_c1137_2182795	50.7812	1A
																								1214	wsnp_Ex_c4876_8692849	50.7812	1A
																								1215	wsnp_Ra_c5485_9703900	50.7812	1A
																								1216	wsnp_Ex_c19717_28713417	50.7812	1A	Traes_1AS_318C6D156	1575667	1581911	262	262	44	-0.0249928384404543	-1.53177341939975	-1.19731116151777	5.99261083743842	5.81846153846154	0.970944176282223	-1.02947377526727	Bradi2g39410	LOC_Os05g01910	NA	5	25940	S
																								1217	wsnp_Ex_c7252_12453079	50.7812	1A
																								1218			1A	Traes_1AS_7C8930152	1220921	1223462	206	206	0	0	NA	NA	0	0	1	NA	Bradi2g38877	LOC_Os05g02040	NA	5	25992	S
																								1219			1A	Traes_1AS_20C575D95	1223695	1224336	207	207	10	-0.000617559681367341	0.584074411536498	0.810916596218381	3.064039408867	2.67692307692308	0.873699395597657	0.867217404001706	NA	NA	Sb09g001280	5	25996	S
																								1220			1A	Traes_1AS_903F9CCCD	1224626	1225005	208	208	0	0	NA	NA	0	0	1	NA	NA	NA	Sb09g001290	5	25997	S
																								1221			1A	Traes_1AS_6DFAC5425	1225007	1226465	209	209	7	0.0332104604166931	-1.39954345542894	-0.0650327822540427	0.413793103448276	0.670769230769231	1.61952845888709	-1.31137951576192	NA	NA	Sb09g001290	5	25997	S
																								1222	BS00081680_51	50.916	1A
																								1223	RAC875_c23587_271	50.916	1A
																								1224	BS00081682_51	50.916	1A
																								1225	RFL_Contig1338_2646	50.916	1A
																								1226			1A	Traes_1AL_D433333B7	1227396	1230854	211	210	0	0	NA	NA	0	0	1	NA	NA	NA	Sb09g001290	5	25997	S
																								1227			1A	Traes_1AL_EC04B8096	1233253	1237497	212	212	0	0	NA	NA	0	0	1	NA	NA	NA	Sb09g001290	5	25997	S
																								1228			1A	Traes_1AS_A4B0D42DF	1237922	1239647	213	213	39	0.0115706316757664	-0.434258281261035	-0.975229093984127	8.3423645320197	5.11076923076923	0.612674804225532	-0.450343507216083	Bradi2g38750	LOC_Os05g02060	Sb09g001310	5	26001	S
																								1229			1A	Traes_1AS_FF874F72D	1239922	1242963	214	214	42	0.036427333386844	0.331134257949022	-1.02974666719723	10.5566502463054	6.02461538461539	0.570734513581751	0.0112933273084173	Bradi2g38750	LOC_Os05g02060	Sb09g001310	5	26001	S
																								1230	BS00079071_51	51.0419	1A
																								1231	BS00083459_51	51.0419	1A
																								1232	BobWhite_c1265_247	51.0419	1A
																								1233	Xwmc33	51.1637	1A
																								1234			1A	Traes_1AS_1AFD2BE50	1256869	1259648	215	215	9	-0.00767991106053523	0.803185557367554	-0.337994915010647	2.53940886699507	2.06153846153846	0.81189232345894	0.55431091228964	Bradi2g38770	LOC_Os05g02110	Sb09g001340	5	26008	S
																								1235			1A	Traes_1AS_D9E511D04	1260841	1263913	216	216	15	-0.0110694473901962	-0.451526128836902	-1.56369997837295	2.93596059113301	3.01230769230769	1.02599527561247	-0.462392146070045	Bradi2g62420	LOC_Os05g02120	NA	5	26017	S
																								1236			1A	Traes_1AS_396B5BC2F	1265799	1268965	217	217	8	-0.00567514976962014	-1.0293950801933	-0.612392214188339	1.17980295566502	0.455384615384615	0.38650362123076	-1.12313251932045	Bradi2g37100	LOC_Os05g02130	Sb09g001370	5	26020	S
																								1237			1A	Traes_1AS_75839CC28	1276397	1276584	218	218	0	0	NA	NA	0	0	1	NA	Bradi2g37120	LOC_Os05g02140	Sb09g001390	5	26024	S
																								1238			1A	Traes_1AS_B348717F1	1278250	1280352	219	219	7	0.0709168025200761	-0.138731533397622	-1.20879237099335	1.03940886699507	0.784615384615385	0.755102539639056	-0.409282001222047	Bradi2g37130	LOC_Os05g02150	NA	5	26025	S
																								1239	BS00067961_51	51.4014	1A
																								1240	BobWhite_c1764_139	51.4014	1A
																								1241	BS00077492_51	51.4014	1A
																								1242	BS00082266_51	51.4014	1A
																								1243	BS00100287_51	51.4014	1A
																								1244	Excalibur_c105151_200	51.4014	1A
																								1245	Excalibur_c16353_264	51.4014	1A
																								1246	GENE-0211_139	51.4014	1A
																								1247	IAAV5327	51.4014	1A
																								1248	BobWhite_c46501_92	51.4014	1A
																								1249	Kukri_c11891_1015	51.4014	1A	Traes_1AS_F841258B3	1492830	1496250	253	253	0	0	NA	NA	0	0	1	NA	NA	NA	NA	NA	NA	S
																								1250	Kukri_rep_c108031_378	51.4014	1A
																								1251	RAC875_c108229_54	51.4014	1A
																								1252	RAC875_c29598_147	51.4014	1A
																								1253	RAC875_c59712_105	51.4014	1A	Traes_1AS_256820753	1286606	1287932	220	220	1	0.00769600769600787	0.185846909438598	1.12240778009846	0.187192118226601	0.153846153846154	0.822808893379808	0.811344833324244	Bradi2g37140	LOC_Os05g02190	Sb09g001410	5	26029	S
																								1254	RAC875_c64371_209	51.4014	1A
																								1255	RFL_Contig1118_65	51.4014	1A
																								1256	Tdurum_contig11756_1415	51.4014	1A
																								1257	Tdurum_contig11756_264	51.4014	1A
																								1258	Tdurum_contig15335_452	51.4014	1A	Traes_1AS_ECE644985	1498505	1500772	254	254	43	0.0107822494791388	-0.531117685969177	-1.36750514970565	6.43596059113301	5.58153846153846	0.867263109964139	-0.85674682238402	NA	NA	NA	NA	NA	S
																								1259	BS00022443_51	51.4014	1A
																								1260	Tdurum_contig50845_215	51.4014	1A
																								1261	Tdurum_contig50845_82	51.4014	1A
																								1262	Tdurum_contig52332_94	51.4014	1A
																								1263	BS00022738_51	51.4014	1A
																								1264	BS00022977_51	51.4014	1A
																								1265	Tdurum_contig83113_134	51.4014	1A
																								1266	tplb0036l23_243	51.4014	1A	Traes_1AL_E63F823D7	1536831	1540291	258	257	0	0	NA	NA	0	0	1	NA	Bradi3g33040	NA	NA	10	50419	S
																								1267	BS00101392_51	51.4014	1A
																								1268	Kukri_c2121_1334	51.4014	1A
																								1269	Kukri_c35451_857	51.4014	1A
																								1270	Tdurum_contig42479_3800	51.4014	1A	Traes_1AS_BF353B963	1533595	1536348	256	256	36	0.245569351549807	2.84040664053295	0.897290150702762	11.7635467980296	6.95692307692308	0.59143145913619	3.18175494515287	NA	NA	NA	NA	NA	S
																								1271	IAAV4132	51.4014	1A	Traes_1AS_6F241ADEF	1464340	1464561	244	244	0	0	NA	NA	0	0	1	NA	Bradi2g39247	NA	NA	5	25944	S
																								1272	IAAV4132	51.4014	1A	Traes_1AS_81CF30171	1460265	1460653	241	241	0	0	NA	NA	0	0	1	NA	Bradi2g39247	NA	NA	5	25944	S
																								1273	IAAV4132	51.4014	1A	Traes_1AS_61A9895E7	1460655	1462335	242	242	0	0	NA	NA	0	0	1	NA	Bradi2g39247	NA	NA	5	25944	S
																								1274	IAAV4132	51.4014	1A	Traes_1AS_13532D7C4	1476348	1480622	248	248	6	-0.0299160621473638	-0.977615807229807	-0.823499256990729	0.586206896551724	0.747692307692308	1.27500598170764	-1.23060417328455	Bradi2g39247	NA	NA	5	25944	S
																								1275	IAAV4132	51.4014	1A	Traes_1AS_7BAAFE6FD	1462338	1464337	243	243	0	0	NA	NA	0	0	1	NA	Bradi2g39247	NA	NA	5	25944	S
																								1276	IAAV4132	51.4014	1A	Traes_1AS_DB68BD22D	1464562	1464996	245	245	0	0	NA	NA	0	0	1	NA	Bradi2g39247	NA	NA	5	25944	S
																								1277	IAAV4132	51.4014	1A	Traes_1AS_459048879	1465012	1467389	246	246	0	0	NA	NA	0	0	1	NA	Bradi2g39247	NA	NA	5	25944	S
																								1278	IAAV4132	51.4014	1A	Traes_1AS_80A0EC7BF	1468997	1469204	247	247	0	0	NA	NA	0	0	1	NA	Bradi2g39247	NA	NA	5	25944	S
																								1279	Kukri_c37592_531	51.4014	1A
																								1280	Kukri_c41943_535	51.4014	1A
																								1281	tplb0043h23_1346	51.4014	1A	Traes_1AS_243EC2AEF	1509251	1512569	255	255	0	0	NA	NA	0	0	1	NA	NA	NA	NA	NA	NA	S
																								1282	IACX11001	51.4014	1A
																								1283	Kukri_rep_c113971_162	51.4014	1A	Traes_1AS_39F8F88F7	1488423	1488777	252	252	0	0	NA	NA	0	0	1	NA	Bradi2g39390	NA	NA	5	25942	S
																								1284	Kukri_rep_c113971_162	51.4014	1A	Traes_1AS_9E7EA799F	1481683	1482510	249	249	1	-0.04	-1.15558750501204	-1.15558750501204	0.061576354679803	0.0769230769230769	1.24524808493944	-0.876742023585081	Bradi2g39390	NA	NA	5	25942	S
																								1285	Kukri_rep_c113971_162	51.4014	1A	Traes_1AS_D46097731	1486769	1487664	251	251	0	0	NA	NA	0	0	1	NA	Bradi2g39390	NA	NA	5	25942	S
																								1286	Kukri_rep_c113971_162	51.4014	1A	Traes_1AS_083534D99	1484270	1486120	250	250	4	-0.0395370807746811	-0.345460647382517	-1.03752592808045	0.591133004926108	0.48	0.812317502993415	-0.262273862570039	Bradi2g39390	NA	NA	5	25942	S
																								1287	RFL_Contig1338_2574	51.4014	1A
																								1288	RFL_Contig1703_695	51.4014	1A
																								1289	Kukri_c2121_2345	51.4014	1A
																								1290			1A	Traes_1AL_5787B4774	1293176	1294927	221	221	9	0.0778173827215674	1.77320589297241	1.38099332140143	3.21674876847291	3.01230769230769	0.936464561215573	2.3161638204289	NA	NA	Sb09g001420	5	26030	S
																								1291			1A	Traes_1AL_ADC801BEB	1304953	1307280	222	222	1	0.117647058823529	NA	0.0219296521273044	0	0.138461538461538	139.46154	-0.551955616704118	NA	NA	Sb09g001420	5	26030	S
																								1292			1A	Traes_1AL_3447123F0	1310945	1312530	223	223	0	0	NA	NA	0	0	1	NA	NA	NA	Sb09g001420	5	26030	S
																								1293			1A	Traes_1AS_CFFF0EB8B	1312658	1313945	224	224	2	0.000797766254487464	0.762266889467631	0.360608796477843	0.384236453201971	0.676923076923077	1.75975840292371	0.199145495560395	Bradi2g37150	LOC_Os05g02200	Sb09g001430	5	26031	S
																								1294			1A	Traes_1AS_CEF6F9D43	1314803	1318789	225	225	0	0	NA	NA	0	0	1	NA	Bradi2g37166	NA	NA	5	26033	S
																								1295			1A	Traes_1AL_C72E5F1BD	1322048	1325018	226	226	0	0	NA	NA	0	0	1	NA	Bradi2g37166	NA	NA	5	26033	S
																								1296			1A	Traes_1AL_96D184BF0	1341986	1343823	227	227	2	0.0398315789473686	1.6100488421647	0.247801655477332	0.448275862068966	0.449230769230769	1.00212544248427	0.495916673983493	Bradi2g37210	NA	NA	5	26038	S
																								1297			1A	Traes_1AS_BAFF9D0B4	1345758	1355353	228	228	39	0.0249727894740926	-0.721723210118307	-0.986978166752667	8.26354679802956	4.50769230769231	0.545546225232822	-0.717234101856727	Bradi2g37240	LOC_Os05g02220	Sb09g001450	5	26041	S
																								1298			1A	Traes_1AS_585447F98	1355579	1355870	229	229	1	-0.0243156199677939	-0.740993868265358	-0.248438061127727	0.12807881773399	0.193846153846154	1.50951294720544	-0.264871436846819	Bradi2g37240	LOC_Os05g02220	Sb09g001450	5	26041	S
																								1299			1A	Traes_1AS_2EEC93AB3	1355928	1356304	231	230	0	0	NA	NA	0	0	1	NA	NA	LOC_Os10g05660	Sb01g026270	10	48073	S
																								1300			1A	Traes_1AS_8B8173359	1360288	1365006	232	231	7	0	NA	NA	0	0	1	NA	NA	LOC_Os05g02240	Sb09g001490	5	26044	S
																								1301			1A	Traes_1AS_FAE71B5F8	1384607	1386097	233	232	2	0.0273602163365942	0.506506998541764	-0.244578896011388	0.541871921182266	0.273846153846154	0.506281757951305	0.614449270012538	Bradi2g15720	LOC_Os05g49900	NA	5	30311	S
																								1302			1A	Traes_1AS_0B9295A68	1391385	1394104	230	233	0	0	NA	NA	0	0	1	NA	NA	NA	NA	NA	NA	S
																								1303			1A	Traes_1AS_971BBFBD4	1452222	1453079	240	239	0	0	NA	NA	0	0	1	NA	Bradi2g35500	NA	Sb09g001020	5	25931	S
																								1304			1A	Traes_1AS_297BF7895	1453337	1454035	239	240	4	0.0354966524033562	-0.315228997262861	0.933097487242663	0.697044334975369	0.769230769230769	1.10341240075684	0.365234808769989	Bradi2g39280	NA	Sb09g001080	5	25948	S
																								1305	P34/M5912	51.49	1A
																								1306	wsnp_Ku_c5756_10191339	51.5578	1A
																								1307	wsnp_Ex_c7965_13519586	51.5578	1A
																								1308	wsnp_JD_c2805_3748370	51.5578	1A
																								1309	M6_235120_PstIMseI_PA	51.5578	1A
																								1310	Opata_208651_79_PstIMseI_SNP	51.5578	1A
																								1311	M6_1530939_PstIMseI_PA	51.5578	1A
																								1312	M6_2404497_PstIMseI_PA	51.5578	1A
																								1313	M6_1303230_PstIMseI_PA	51.5578	1A
																								1314	M6_3533504_PstIMspI_PA	51.5578	1A
																								1315	M6_2434057_PstIMspI_PA	51.5578	1A
																								1316	M6_3442215_PstIMspI_PA	51.5578	1A
																								1317	M6_513028_PstIMspI_PA	51.5578	1A
																								1318	XksuE18	52.1668	1A
																								1319	Excalibur_c20777_315	52.3406	1A
																								1320	sec11	52.5531	1A
																								1321	Excalibur_c20777_428	52.6372	1A
																								1322	Sec-11	52.9578	1A
																								1323	Xwmc104	53.0668	1A
																								1324	P40/M60	53.0668	1A
																								1325	P42/M50	53.0668	1A
																								1326	Xwmc329	53.0668	1A
																								1327	wPt-3560	53.0678	1A
																								1328	sec-1	53.0695	1A
																								1329	BobWhite_c18861_438	53.1899	1A
																								1330	P34/M49162	53.4197	1A
																								1331	Sec-1	53.4197	1A
																								1332	BS00110358_51	53.4461	1A
																								1333	Tdurum_contig44731_2508	53.4461	1A
																								1334	BS00029416_51	53.4461	1A
																								1335	BobWhite_c1890_712	53.7247	1A
																								1336	IACX5892	53.7247	1A
																								1337	RAC875_c2122_159	53.7247	1A
																								1338	BS00003802_51	53.7247	1A
																								1339	BS00003761_51	53.7247	1A
																								1340	RAC875_c54245_88	53.7247	1A
																								1341	Tdurum_contig29484_628	53.7247	1A
																								1342	Tdurum_contig61492_458	53.7247	1A
																								1343	Tdurum_contig61492_684	53.7247	1A
																								1344	RFL_Contig1118_1073	53.7427	1A	Traes_1AL_BF82E1ECF	1542422	1545065	257	258	0	0	NA	NA	0	0	1	NA	Bradi3g33030	LOC_Os10g40600	Sb01g029470	10	50418	S
																								1345	RFL_Contig1118_1073	53.7427	1A	Traes_1AS_D9B051FA5	1569865	1572168	261	261	15	0.052002241982436	0.452303144048077	-0.720419692979514	4.06650246305419	2.03692307692308	0.50102565395867	0.0631300165423351	Bradi3g33030	LOC_Os10g40600	Sb01g029470	10	50418	S
																								1346	RFL_Contig1118_1073	53.7427	1A	Traes_1AL_E5AFC5752	1557200	1557635	259	259	5	-0.0230792635819208	-1.30802620084749	-1.64000190647389	0.450738916256158	0.627692307692308	1.39171606024117	-1.18074859534334	Bradi3g33030	LOC_Os10g40600	Sb01g029470	10	50418	S
																								1347	tplb0036l23_696	53.7427	1A
																								1348			1A	Traes_1AS_7E694D0B0	1566993	1567353	260	260	0	0	NA	NA	0	0	1	NA	NA	NA	NA	NA	NA	S
																								1349			1A	Traes_1AS_295F9FA6C	1595877	1596113	263	263	0	0	NA	NA	0	0	1	NA	Bradi2g35500	NA	Sb09g001020	5	25931	S
																								1350			1A	Traes_1AS_1F23EB0E1	1600435	1601172	264	264	8	0.0146946143346354	-1.2543624005359	-1.4875081721603	0.507389162561576	2.20307692307692	4.33541289511366	-1.44790626620476	Bradi2g35500	NA	Sb09g001020	5	25931	S
																								1351			1A	Traes_1AS_F4266658A1	1614613	1614972	265	265	0	0	NA	NA	0	0	1	NA	Bradi2g35500	NA	Sb09g001020	5	25931	S
																								1352			1A	Traes_1AS_EE6283EB8	1618872	1619081	266	266	0	0	NA	NA	0	0	1	NA	Bradi2g35500	NA	Sb09g001020	5	25931	S
																								1353			1A	Traes_1AS_656CB2399	1635410	1635598	267	267	0	0	NA	NA	0	0	1	NA	NA	NA	NA	NA	NA	S
																								1354			1A	Traes_1AS_7B084FDFA	1638066	1638198	268	268	0	0	NA	NA	0	0	1	NA	Bradi2g35500	NA	Sb09g001020	5	25931	S
																								1355			1A	Traes_1AL_FB45C12DD	1644567	1645682	270	270	0	0	NA	NA	0	0	1	NA	Bradi2g08300	NA	Sb09g000960	5	25923	S
																								1356			1A	Traes_1AS_A08563EFB	1650167	1652090	272	271	31	0.085920650582748	-1.01018720343817	-0.124604088014681	4.43596059113301	4.80923076923077	1.08412744995781	-0.185931732156478	NA	LOC_Os05g10980	NA	5	27073	S
																								1357			1A	Traes_1AS_53CDC5AC0	1653546	1655130	271	272	17	0.156809201558496	-0.680540601896764	0.645634293141562	2.35714285714286	2.83384615384615	1.20215199769534	0.155518724455716	Bradi2g08300	NA	Sb09g000960	5	25923	S
																								1358	wPt-0164	53.8012	1A
																								1359			1A	Traes_1AL_0C24CBB55	1659875	1662209	273	273	5	0.0391807745570081	0.470998940066269	1.01982864268419	1.57635467980296	2.55076923076923	1.61775234343616	0.818157622143573	Bradi2g08300	NA	Sb09g000960	5	25923	S
																								1360			1A	Traes_1AS_B3D590259	1665343	1666071	275	275	0	0	NA	NA	0	0	1	NA	NA	LOC_Os05g01790	Sb09g000930	5	25920	S
																								1361	wsnp_BF200531A_Ta_2_1	53.8101	1A
																								1362	CAP7_c1645_359	53.8101	1A
																								1363	D_GDEEGVY02H7D8K_299	53.8101	1A
																								1364	IAAV6899	53.8101	1A
																								1365	BS00026453_51	53.8101	1A	Traes_1AS_526E9BD2A	1671515	1674164	276	276	66	-0.0217498709263442	-0.855443916491078	-1.05604434554093	12.7610837438424	13.1692307692308	1.03198122174365	-0.588682266477394	NA	NA	NA	NA	NA	S
																								1366	RAC875_c85031_525	53.8101	1A
																								1367	BS00012052_51	53.8101	1A
																								1368	BS00064536_51	53.8101	1A
																								1369	sec-1p	54.2172	1A
																								1370	Sec-1P	54.2839	1A
																								1371	wPt-3904	54.5864	1A
																								1372	Xi405834a	55.0797	1A
																								1373	P44/M60267	55.0985	1A
																								1374	Xi473056b	55.4653	1A
																								1375	Xcfa2226	55.4668	1A
																								1376	Xcfa2158	55.4668	1A
																								1377	M77/P64_d2	55.4668	1A
																								1378	P78/M71	55.4668	1A
																								1379	Xgpw2005	55.4668	1A
																								1380	BS00107852_51	55.4944	1A	Traes_1AS_ED31ACF8B	1712923	1713737	281	280	24	-0.0232258713951115	-0.362185193389512	0.118844391396214	3.87684729064039	5.39076923076923	1.39040267106547	0.147430620573941	Bradi2g37320	LOC_Os05g02260	Sb09g001510	5	26054	S
																								1381	Excalibur_c10065_570	55.4944	1A
																								1382	IAAV1469	55.4944	1A
																								1383	Kukri_c18434_200	55.4944	1A	Traes_1AS_20FF2F450	1686162	1689151	278	278	0	0	NA	NA	0	0	1	NA	NA	NA	NA	NA	NA	S
																								1384	TA015410-0477	55.4944	1A
																								1385	BS00022458_51	55.4944	1A
																								1386	BS00039749_51	55.4944	1A
																								1387	BS00062578_51	55.4944	1A
																								1388	RAC875_c37934_225	55.4944	1A
																								1389	RAC875_c56994_301	55.4944	1A	Traes_1AS_1767811A6	1675730	1682734	277	277	37	-0.0143058352528129	-1.48032278977919	-1.11758712235898	4.83497536945813	4.76	0.984496329227582	-1.15034411742773	NA	NA	NA	NA	NA	S
																								1390	XksuE19	55.5568	1A
																								1391	Gene_Chs3	55.5568	1A
																								1392	Xwmc95	55.8168	1A
																								1393	P34/M51_d1	55.9868	1A
																								1394	Xwmc24	56.0768	1A
																								1395	BS00063263_51	56.2446	1A	Traes_1AS_5AB632F011	1700407	1703799	279	279	36	-0.0292387709226725	-1.35412620170828	-1.29500019669611	5.06403940886699	4.72	0.932075669673812	-0.933018199869083	NA	NA	NA	NA	NA	S
																								1396	wPt-1862	56.5	1A
																								1397	wPt-8749	56.5	1A
																								1398	wPt-5776	56.5	1A
																								1399	Opata_61344_PstIMseI_PA	56.5	1A
																								1400	Opata_2486894_PstIMspI_PA	56.5	1A
																								1401	Opata_1219385_24_PstIMspI_SNP	56.5	1A
																								1402	Opata_1734899_PstIMspI_PA	56.5	1A
																								1403	Opata_685268_PstIMspI_PA	56.5	1A
																								1404	Opata_1214029_83_PstIMseI_SNP	56.5	1A
																								1405	Opata_3437762_PstIMspI_PA	56.5	1A
																								1406	Opata_1929912_PstIMseI_PA	56.5	1A
																								1407	Opata_1734533_59_PstIMseI_SNP	56.5	1A
																								1408	Opata_273661_PstIMspI_PA	56.5	1A
																								1409	Opata_2364211_PstIMspI_PA	56.5	1A
																								1410	Opata_1031151_74_PstIMspI_SNP	56.5	1A
																								1411	Opata_1829648_PstIMspI_PA	56.5	1A
																								1412	Opata_2702166_72_PstIMspI_SNP	56.5	1A
																								1413	Opata_1518928_PstIMspI_PA	56.5	1A
																								1414	Opata_247874_61_PstIMseI_SNP	56.5	1A
																								1415	Opata_388560_PstIMspI_PA	56.5	1A
																								1416	M6_3712081_PstIMseI_PA	56.5	1A
																								1417	Opata_827953_PstIMspI_PA	56.5	1A
																								1418	Opata_3434825_PstIMspI_PA	56.5	1A
																								1419	Opata_2040177_PstIMspI_PA	56.5	1A
																								1420	Opata_906929_PstIMseI_PA	56.5	1A
																								1421	Opata_2168481_PstIMluI_PA	56.5	1A
																								1422	Opata_1757659_PstIMseI_PA	56.5	1A
																								1423	Opata_1214029_32_PstIMseI_SNP	56.5	1A
																								1424	Opata_133609_PstIMseI_PA	56.5	1A
																								1425	Opata_1123423_PstIMspI_PA	56.5	1A
																								1426	Opata_4469009_5_PstIMseI_SNP	56.5	1A
																								1427	Opata_1126870_32_PstIMseI_SNP	56.5	1A
																								1428	Opata_1885152_PstIMspI_PA	56.5	1A
																								1429	Opata_4469009_46_PstIMseI_SNP	56.5	1A
																								1430	Opata_2593181_PstIMspI_PA	56.5	1A
																								1431	Opata_38345_PstIMseI_PA	56.5	1A
																								1432	Opata_1067300_33_PstIMspI_SNP	56.5	1A
																								1433	Opata_840269_PstIMspI_PA	56.5	1A
																								1434	Opata_2538872_PstIMseI_PA	56.5	1A
																								1435	M6_685148_PstIMseI_PA	56.5	1A
																								1436	Opata_1308713_PstIMspI_PA	56.5	1A
																								1437	Opata_1640510_PstIMspI_PA	56.5	1A
																								1438	Opata_3943041_65_PstIMspI_SNP	56.5	1A
																								1439	M6_1552118_PstIMseI_PA	56.5	1A
																								1440	Opata_3480741_81_PstIMspI_SNP	56.5	1A
																								1441	Opata_247593_PstIMseI_PA	56.5	1A
																								1442	Opata_1297322_2_PstIMseI_SNP	56.5	1A
																								1443	Opata_1734533_53_PstIMseI_SNP	56.5	1A
																								1444	Opata_1606141_PstIMspI_PA	56.5	1A
																								1445	M6_1426973_PstIMspI_PA	56.5	1A
																								1446	Opata_3930630_PstIMspI_PA	56.5	1A
																								1447	Opata_432503_PstIMspI_PA	56.5	1A
																								1448	Opata_381833_PstIMspI_PA	56.5	1A
																								1449	Opata_302355_87_PstIMspI_SNP	56.5	1A
																								1450	Opata_82770_23_PstIMseI_SNP	56.5	1A
																								1451	Opata_75762_PstIMspI_PA	56.5	1A
																								1452	Opata_1856393_PstIMspI_PA	56.5	1A
																								1453	Opata_1261814_PstIMseI_PA	56.5	1A
																								1454	Opata_1285193_PstIMspI_PA	56.5	1A
																								1455	Opata_3995791_PstIMspI_PA	56.5	1A
																								1456	Opata_943392_PstIMspI_PA	56.5	1A
																								1457	Opata_867077_PstIMspI_PA	56.5	1A
																								1458	Opata_1062959_PstIMseI_PA	56.5	1A
																								1459	Opata_3458837_PstIMspI_PA	56.5	1A
																								1460	Opata_1819014_PstIMspI_PA	56.5	1A
																								1461	Opata_2538173_PstIMspI_PA	56.5	1A
																								1462	M6_146035_PstIMseI_PA	56.5	1A
																								1463	Opata_1593780_PstIMspI_PA	56.5	1A
																								1464	Opata_1545516_4_PstIMseI_SNP	56.5	1A
																								1465	Opata_212877_77_PstIMseI_SNP	56.5	1A
																								1466	Opata_1031151_70_PstIMspI_SNP	56.5	1A
																								1467	Opata_2778623_PstIMspI_PA	56.5	1A
																								1468	Opata_817281_PstIMspI_PA	56.5	1A
																								1469	Opata_2294463_PstIMseI_PA	56.5	1A
																								1470	Opata_3382956_PstIMseI_PA	56.5	1A
																								1471	Opata_1751059_PstIMspI_PA	56.5	1A
																								1472	Opata_3480741_35_PstIMspI_SNP	56.5	1A
																								1473	Opata_1575857_PstIMseI_PA	56.5	1A
																								1474	Opata_294388_PstIMspI_PA	56.5	1A
																								1475	Opata_89100_PstIMspI_PA	56.5	1A
																								1476	Opata_2990475_PstIMspI_PA	56.5	1A
																								1477	Opata_4170543_PstIMspI_PA	56.5	1A
																								1478	M6_2676898_PstIMluI_PA	56.5	1A
																								1479	Opata_2032345_PstIMspI_PA	56.5	1A
																								1480	Opata_149446_12_PstIMseI_SNP	56.5	1A
																								1481	Opata_534594_PstIMseI_PA	56.5	1A
																								1482	Opata_2413429_68_PstIMspI_SNP	56.5	1A
																								1483	Opata_4059907_PstIMspI_PA	56.5	1A
																								1484	Opata_2443679_PstIMspI_PA	56.5	1A
																								1485	Opata_2751493_PstIMluI_PA	56.5	1A
																								1486	Opata_864440_PstIMspI_PA	56.5	1A
																								1487	Opata_2963599_PstIMspI_PA	56.5	1A
																								1488	Opata_391935_PstIMspI_PA	56.5	1A
																								1489	Opata_1694075_78_PstIMspI_SNP	56.5	1A
																								1490	Opata_86605_PstIMspI_PA	56.5	1A
																								1491	Opata_2844879_76_PstIMspI_SNP	56.5	1A
																								1492	Opata_517218_PstIMluI_PA	56.5	1A
																								1493	Opata_3902978_PstIMspI_PA	56.5	1A
																								1494	Opata_2004714_PstIMspI_PA	56.5	1A
																								1495	Opata_3058882_41_PstIMspI_SNP	56.5	1A
																								1496	Tdurum_contig76492_676	56.7424	1A
																								1497	Xbcd98_d1	56.8768	1A
																								1498	Kukri_c63400_54	56.9333	1A
																								1499	Opata_2615530_60_PstIMspI_SNP	57.2061	1A
																								1500	Opata_2273767_40_PstIMspI_SNP	57.2061	1A
																								1501	Opata_2304190_20_PstIMspI_SNP	57.2061	1A
																								1502	Opata_82770_32_PstIMseI_SNP	57.2061	1A
																								1503	Opata_687787_86_PstIMseI_SNP	57.2061	1A
																								1504	Opata_1636190_50_PstIMspI_SNP	57.2061	1A
																								1505	Opata_1642139_7_PstIMspI_SNP	57.2061	1A
																								1506	M6_3059359_PstIMspI_PA	57.2061	1A
																								1507	Opata_181465_12_PstIMseI_SNP	57.2061	1A
																								1508	Opata_517629_41_PstIMseI_SNP	57.2061	1A
																								1509	Opata_1104027_PstIMspI_PA	57.2061	1A
																								1510	Opata_687787_47_PstIMseI_SNP	57.2061	1A
																								1511	Opata_686325_70_PstIMseI_SNP	57.2061	1A
																								1512	Opata_687787_36_PstIMseI_SNP	57.2061	1A
																								1513	Opata_320630_42_PstIMseI_SNP	57.2061	1A
																								1514	Opata_166238_PstIMseI_PA	57.2061	1A
																								1515	M6_537588_PstIMseI_PA	57.2061	1A
																								1516	Opata_1181411_53_PstIMspI_SNP	57.2061	1A
																								1517	Opata_3152879_PstIMspI_PA	57.2061	1A
																								1518	M6_399586_PstIMseI_PA	57.2061	1A
																								1519	Opata_3265408_70_PstIMspI_SNP	57.2061	1A
																								1520	Opata_68748_29_PstIMseI_SNP	57.2061	1A
																								1521	M6_1207871_PstIMspI_PA	57.2061	1A
																								1522	M6_1183799_PstIMspI_PA	57.2061	1A
																								1523	Opata_3111394_PstIMseI_PA	57.2061	1A
																								1524	Opata_2006886_68_PstIMspI_SNP	57.2061	1A
																								1525	Opata_485606_60_PstIMseI_SNP	57.2061	1A
																								1526	Opata_762397_13_PstIMspI_SNP	57.2061	1A
																								1527	Opata_3265408_50_PstIMspI_SNP	57.2061	1A
																								1528	Opata_389357_1_PstIMseI_SNP	57.2061	1A
																								1529	Opata_246439_6_PstIMseI_SNP	57.2061	1A
																								1530	M6_1756595_PstIMspI_PA	57.2061	1A
																								1531	Opata_63171_72_PstIMseI_SNP	57.2061	1A
																								1532	Opata_22072_54_PstIMseI_SNP	57.2061	1A
																								1533	Opata_7557_54_PstIMseI_SNP	57.2061	1A
																								1534	Opata_1481071_70_PstIMspI_SNP	57.2061	1A
																								1535	Opata_39226_21_PstIMseI_SNP	57.2061	1A
																								1536	Opata_2980308_PstIMspI_PA	57.2061	1A
																								1537	Opata_762397_3_PstIMspI_SNP	57.2061	1A
																								1538	Opata_320630_6_PstIMseI_SNP	57.2061	1A
																								1539	Opata_440101_16_PstIMseI_SNP	57.2061	1A
																								1540	Opata_2537397_PstIMseI_PA	57.2061	1A
																								1541	Opata_3672_37_PstIMseI_SNP	57.2061	1A
																								1542	Opata_246439_7_PstIMseI_SNP	57.2061	1A
																								1543	Opata_130674_43_PstIMseI_SNP	57.2061	1A
																								1544	Opata_783710_PstIMspI_PA	57.2061	1A
																								1545	M6_2470843_PstIMseI_PA	57.2061	1A
																								1546	M6_1464771_PstIMseI_PA	57.2061	1A
																								1547	Opata_1481071_65_PstIMspI_SNP	57.2061	1A
																								1548	Opata_263574_25_PstIMseI_SNP	57.2061	1A
																								1549	Opata_2439048_45_PstIMspI_SNP	57.2061	1A
																								1550	Opata_56519_31_PstIMseI_SNP	57.2061	1A
																								1551	M6_1384977_PstIMspI_PA	57.2061	1A
																								1552	Opata_3239753_PstIMspI_PA	57.2061	1A
																								1553	Opata_950211_PstIMspI_PA	57.2061	1A
																								1554	Opata_2588408_PstIMseI_PA	57.2061	1A
																								1555	Opata_718862_PstIMspI_PA	57.2061	1A
																								1556	Opata_517629_33_PstIMseI_SNP	57.2061	1A
																								1557	Opata_63171_56_PstIMseI_SNP	57.2061	1A
																								1558	Opata_440101_11_PstIMseI_SNP	57.2061	1A
																								1559	Opata_1894656_67_PstIMspI_SNP	57.2061	1A
																								1560	Opata_517629_35_PstIMseI_SNP	57.2061	1A
																								1561	M6_763748_PstIMseI_PA	57.2061	1A
																								1562	Opata_2467247_5_PstIMspI_SNP	57.2061	1A
																								1563	Opata_112055_72_PstIMseI_SNP	57.2061	1A
																								1564	Opata_181465_85_PstIMseI_SNP	57.2061	1A
																								1565	Opata_1611278_PstIMspI_PA	57.2061	1A
																								1566	Opata_2808325_PstIMspI_PA	57.2061	1A
																								1567	Opata_838637_PstIMspI_PA	57.2061	1A
																								1568	Opata_1894656_77_PstIMspI_SNP	57.2061	1A
																								1569	M6_3589288_PstIMspI_PA	57.2061	1A
																								1570	Opata_105248_72_PstIMseI_SNP	57.2061	1A
																								1571	M6_2739535_PstIMspI_PA	57.2061	1A
																								1572	Opata_2273767_74_PstIMspI_SNP	57.2061	1A
																								1573	Opata_74624_PstIMseI_PA	57.2061	1A
																								1574	Opata_1181411_42_PstIMspI_SNP	57.2061	1A
																								1575	M6_1356927_PstIMspI_PA	57.2061	1A
																								1576	M6_2445490_PstIMseI_PA	57.2061	1A
																								1577	Opata_64825_13_PstIMseI_SNP	57.2061	1A
																								1578	Opata_546666_39_PstIMspI_SNP	57.2061	1A
																								1579	Opata_1608642_10_PstIMspI_SNP	57.2061	1A
																								1580	Opata_2535040_PstIMseI_PA	57.2061	1A
																								1581	Opata_130674_38_PstIMseI_SNP	57.2061	1A
																								1582	Opata_762397_60_PstIMspI_SNP	57.2061	1A
																								1583	Opata_1911856_PstIMseI_PA	57.2061	1A
																								1584	Opata_485606_35_PstIMseI_SNP	57.2061	1A
																								1585	Opata_681488_1_PstIMseI_SNP	57.2061	1A
																								1586	M6_2754569_PstIMspI_PA	57.2061	1A
																								1587	M6_1390326_PstIMspI_PA	57.2061	1A
																								1588	Opata_292612_75_PstIMseI_SNP	57.2061	1A
																								1589	Opata_3672_54_PstIMseI_SNP	57.2061	1A
																								1590	Opata_64825_41_PstIMseI_SNP	57.2061	1A
																								1591	Opata_1149160_14_PstIMspI_SNP	57.2061	1A
																								1592	M6_795737_PstIMspI_PA	57.2061	1A
																								1593	Opata_39226_25_PstIMseI_SNP	57.2061	1A
																								1594	Opata_1636190_8_PstIMspI_SNP	57.2061	1A
																								1595	M6_2036559_PstIMseI_PA	57.2061	1A
																								1596	Opata_25208_PstIMluI_PA	57.2061	1A
																								1597	Opata_1881907_PstIMseI_PA	57.2061	1A
																								1598	Opata_1894656_59_PstIMspI_SNP	57.2061	1A
																								1599	M6_3120034_PstIMspI_PA	57.2061	1A
																								1600	Opata_452141_34_PstIMseI_SNP	57.2061	1A
																								1601	Opata_847170_36_PstIMspI_SNP	57.2061	1A
																								1602	Opata_686325_87_PstIMseI_SNP	57.2061	1A
																								1603	Opata_1608642_13_PstIMspI_SNP	57.2061	1A
																								1604	Opata_215738_4_PstIMspI_SNP	57.2061	1A
																								1605	M6_1102900_PstIMspI_PA	57.2061	1A
																								1606	M6_337820_PstIMspI_PA	57.2061	1A
																								1607	Opata_2057431_PstIMseI_PA	57.2061	1A
																								1608	Opata_246439_63_PstIMseI_SNP	57.2061	1A
																								1609	Opata_610497_68_PstIMspI_SNP	57.2061	1A
																								1610	Opata_112055_26_PstIMseI_SNP	57.2061	1A
																								1611	Opata_3332953_9_PstIMspI_SNP	57.2061	1A
																								1612	Opata_2439048_39_PstIMspI_SNP	57.2061	1A
																								1613	Opata_106634_68_PstIMspI_SNP	57.2061	1A
																								1614	Opata_847787_31_PstIMseI_SNP	57.2061	1A
																								1615	Opata_2610121_6_PstIMspI_SNP	57.2061	1A
																								1616	Opata_465348_54_PstIMseI_SNP	57.2061	1A
																								1617	Excalibur_c110483_103	57.2061	1A	Traes_1AS_C811BF5A5	1728057	1729034	286	286	11	-0.0222888217502617	-1.24012469254203	-1.45032288660563	1.66748768472906	1.25846153846154	0.754852166484082	-0.8205816110224	NA	NA	NA	NA	NA	S
																								1618	Excalibur_c18694_273	57.2061	1A
																								1619	Excalibur_c22642_90	57.2061	1A	Traes_1AS_E700FE9D9	1742825	1747205	290	289	72	-0.0236091449003408	-1.18837988465733	-1.3419253036055	11.4679802955665	11.1723076923077	0.974219799645135	-0.787175920548717	Bradi2g37420	LOC_Os05g02400	Sb09g001570	5	26069	S
																								1620	Excalibur_c55677_217	57.2061	1A
																								1621	Excalibur_rep_c92985_618	57.2061	1A	Traes_1AS_682A666AE	1717295	1723097	282	282	33	-0.0295150659773928	0.204329147054082	0.203056722824679	11.8694581280788	9.83384615384616	0.828514455153552	0.808299660497162	Bradi2g37400	NA	NA	5	26067	S
																								1622	Excalibur_rep_c92985_618	57.2061	1A	Traes_1AS_E0B6895AE	1723098	1723695	283	283	0	0	NA	NA	0	0	1	NA	Bradi2g37400	NA	NA	5	26067	S
																								1623	GENE-0249_161	57.2061	1A
																								1624	IAAV3168	57.2061	1A
																								1625	Kukri_c24144_1568	57.2061	1A	Traes_1AS_8ACA51FC9	1724834	1725965	285	285	5	0.00522499923719122	-0.933648839330539	0.410908980849727	1.19211822660099	2.29846153846154	1.92727047679089	-0.164121699405358	NA	NA	NA	NA	NA	S
																								1626	RAC875_c37934_285	57.2061	1A	Traes_1AS_63EFE56B4	1714337	1716598	280	281	19	-0.0142776827822615	-0.634259855914447	-0.73801160810818	5.05665024630542	4.01846153846154	0.794729042404623	-0.545788736469429	Bradi2g37310	NA	NA	5	26053	S
																								1627	RAC875_c64603_663	57.2061	1A
																								1628	Tdurum_contig20965_1446	57.2061	1A
																								1629	BS00064608_51	57.2061	1A
																								1630	BS00065419_51	57.2061	1A
																								1631	Ra_c39042_935	57.2061	1A
		QGrN.Wang-ch1A																						1632	Tdurum_contig17530_822	57.2061	1A	Traes_1AS_4AF66CADB	1638537	1638948	269	269	0	0	NA	NA	0	0	1	NA	Bradi2g39300	NA	NA	5	25929	S
																								1633	Tdurum_contig17530_822	57.2061	1A	Traes_1AS_520688155	1723945	1724487	284	284	0	0	NA	NA	0	0	1	NA	NA	NA	NA	NA	NA	S
																								1634	Kukri_rep_c81545_195	57.2061	1A
																								1635			1A	Traes_1AS_B437C35BD	1740939	1743739	289	288	48	-0.022949119828126	-1.01049338444543	-0.772590863947201	11.2512315270936	12.2092307692308	1.08513860005865	-0.391900252069181	Bradi2g37410	LOC_Os05g02410	Sb09g001580	5	26070	S
																								1636	Ex_c3941_906	57.7677	1A
																								1637	Excalibur_c3941_537	57.7677	1A	Traes_1AS_C668E446A	1738172	1738801	287	287	0	0	NA	NA	0	0	1	NA	NA	NA	NA	NA	NA	S
																								1638	Xfba26	57.7768	1A
																								1639			1A	Traes_1AS_8F01029FE	1751202	1752595	288	290	7	-0.0317983284366274	0.0369372176411592	-0.270376011271798	1.35960591133005	1.44307692307692	1.06134841057687	0.119746026254944	NA	NA	NA	NA	NA	S
																								1640			1A	Traes_1AS_24D49363B	1754542	1755455	291	291	0	0	NA	NA	0	0	1	NA	NA	NA	Sb09g001600	5	26074	S
																								1641	D_contig08749_250	57.9811	1A
																								1642			1A	Traes_1AS_55FCEF739	1759434	1761870	292	292	0	0	NA	NA	0	0	1	NA	NA	LOC_Os05g02450	NA	5	26077	S
																								1643	Xi591682c	58.1302	1A
																								1644			1A	Traes_1AS_B539C5643	1764248	1765275	293	293	7	0.0611764705882352	NA	-1.01240751678499	0	1.22769230769231	1228.69231	-1.58495980255408	Bradi2g37435	LOC_Os05g02460	Sb09g001620	5	26078	S
																								1645			1A	Traes_1AS_635B2EFA3	1770787	1771518	294	294	5	0.0545020032808029	2.62737611474445	1.43638221131305	2.08374384236453	1.81538461538462	0.871274726970773	2.14914730680887	NA	LOC_Os05g02480	Sb09g001630	5	26080	S
																								1646			1A	Traes_1AL_0126CDD7D	1774980	1775162	295	295	0	0	NA	NA	0	0	1	NA	NA	LOC_Os05g02480	Sb09g001630	5	26080	S
																								1647			1A	Traes_1AS_B1C8BE174	1779824	1781726	296	296	8	-0.00807648870427213	1.81348849305649	1.05701508867291	3.19950738916256	4.41538461538462	1.37990139744686	1.02721820684215	Bradi2g37440	LOC_Os05g02490	Sb09g001650	5	26082	S
																								1648	wPt-1906	58.8927	1A
																								1649	wPt-2872	58.8927	1A
																								1650			1A	Traes_1AS_12E5ECBE2	1800231	1805900	298	298	18	-0.00798189053757969	1.50112699661343	-0.561457706769241	3.16995073891626	4.31384615384615	1.36074209402572	-0.512301562746601	Bradi2g37460	LOC_Os05g02510	NA	5	26084	S
																								1651	IAAV2838	59.5536	1A	Traes_1AL_F29F208DC	1820109	1821823	300	300	0	0	NA	NA	0	0	1	NA	Bradi2g37470	LOC_Os05g02520	Sb09g001680	5	26086	S
																								1652	IAAV2838	59.5536	1A	Traes_1AS_54A7FBBFC	1815153	1816301	299	299	6	0.0317242105509471	-1.16757822371676	-1.18595894881185	0.0862068965517241	0.406153846153846	4.66882609059604	-1.66213373031056	Bradi2g37470	LOC_Os05g02520	Sb09g001680	5	26086	S
																								1653	Excalibur_c11941_612	59.6884	1A
																								1654			1A	Traes_1AS_A053EC112	1825488	1829801	301	301	11	0.0364126162545662	2.86819923066973	1.81171655634544	4.52216748768473	4.53230769230769	1.00224183606343	2.21612447929494	Bradi2g37480	LOC_Os05g02530	Sb09g001700	5	26088	S
																								1655	wsnp_Ku_c42878_50516167	60.1714	1A
																								1656	wsnp_Ex_c48087_53105842	60.1714	1A
																								1657	wsnp_Ex_c5323_9409407	60.1714	1A
																								1658	wsnp_Ku_rep_c101175_88380491	60.1714	1A	Traes_1AS_24669A518	1869768	1873302	307	307	6	0.124637489268455	2.62984969460782	0.3281726156742	2.03448275862069	3.26769230769231	1.60585605254647	1.43545464890145	NA	NA	NA	NA	NA	S
																								1659	Opata_1473026_PstIMseI_PA	60.1714	1A
																								1660	M6_321313_PstIMseI_PA	60.1714	1A
																								1661	Opata_572727_58_PstIMseI_SNP	60.1714	1A
																								1662	Opata_3564665_PstIMspI_PA	60.1714	1A
																								1663	Opata_1914119_7_PstIMspI_SNP	60.1714	1A
																								1664	M6_319751_PstIMseI_PA	60.1714	1A
																								1665	Opata_134162_11_PstIMseI_SNP	60.1714	1A
																								1666	Opata_2249003_PstIMseI_PA	60.1714	1A
																								1667	Opata_1185590_65_PstIMseI_SNP	60.1714	1A
																								1668	Opata_348301_64_PstIMseI_SNP	60.1714	1A
																								1669	Opata_284843_57_PstIMseI_SNP	60.1714	1A
																								1670	Opata_136054_14_PstIMseI_SNP	60.1714	1A
																								1671	M6_927736_PstIMseI_PA	60.1714	1A
																								1672	M6_1369992_PstIMspI_PA	60.1714	1A
																								1673	Opata_99641_45_PstIMseI_SNP	60.1714	1A
																								1674	M6_2324432_PstIMspI_PA	60.1714	1A
																								1675	Opata_566244_69_PstIMspI_SNP	60.1714	1A
																								1676	Opata_158029_PstIMspI_PA	60.1714	1A
																								1677	Opata_1185590_57_PstIMseI_SNP	60.1714	1A
																								1678	Opata_2576154_14_PstIMspI_SNP	60.1714	1A
																								1679	Opata_151986_12_PstIMseI_SNP	60.1714	1A
																								1680	M6_2463629_PstIMseI_PA	60.1714	1A
																								1681	Opata_389214_67_PstIMseI_SNP	60.1714	1A
																								1682	Opata_239477_34_PstIMseI_SNP	60.1714	1A
																								1683	Opata_869469_5_PstIMspI_SNP	60.1714	1A
																								1684	Opata_2254486_6_PstIMspI_SNP	60.1714	1A
																								1685	Opata_1638351_PstIMspI_PA	60.1714	1A
																								1686	Opata_4141716_PstIMseI_PA	60.1714	1A
																								1687	Opata_72798_8_PstIMspI_SNP	60.1714	1A
																								1688	Opata_1914119_16_PstIMspI_SNP	60.1714	1A
																								1689	Opata_908301_26_PstIMseI_SNP	60.1714	1A
																								1690	Opata_2389371_44_PstIMseI_SNP	60.1714	1A
																								1691	Opata_954002_60_PstIMseI_SNP	60.1714	1A
																								1692	Opata_750081_PstIMseI_PA	60.1714	1A
																								1693	Opata_3370735_81_PstIMseI_SNP	60.1714	1A
																								1694	Opata_141487_31_PstIMseI_SNP	60.1714	1A
																								1695	Opata_298403_49_PstIMspI_SNP	60.1714	1A
																								1696	Opata_2982729_14_PstIMspI_SNP	60.1714	1A
																								1697	Opata_906305_36_PstIMseI_SNP	60.1714	1A
																								1698	Opata_176290_43_PstIMseI_SNP	60.1714	1A
																								1699	M6_954807_PstIMspI_PA	60.1714	1A
																								1700	Opata_80803_5_PstIMseI_SNP	60.1714	1A
																								1701	Opata_137368_17_PstIMseI_SNP	60.1714	1A
																								1702	Opata_141487_28_PstIMseI_SNP	60.1714	1A
																								1703	Opata_536340_12_PstIMspI_SNP	60.1714	1A
																								1704	Opata_572727_71_PstIMseI_SNP	60.1714	1A
																								1705	M6_913000_PstIMseI_PA	60.1714	1A
																								1706	Opata_2925801_77_PstIMspI_SNP	60.1714	1A
																								1707	Opata_148076_37_PstIMseI_SNP	60.1714	1A
																								1708	Opata_1789315_PstIMspI_PA	60.1714	1A
																								1709	Opata_2385896_15_PstIMspI_SNP	60.1714	1A
																								1710	Opata_2963566_8_PstIMspI_SNP	60.1714	1A
																								1711	Opata_4214996_40_PstIMseI_SNP	60.1714	1A
																								1712	Opata_1057285_70_PstIMseI_SNP	60.1714	1A
																								1713	Opata_22916_48_PstIMseI_SNP	60.1714	1A
																								1714	Opata_176290_7_PstIMseI_SNP	60.1714	1A
																								1715	Opata_1868330_15_PstIMspI_SNP	60.1714	1A
																								1716	Opata_566244_33_PstIMspI_SNP	60.1714	1A
																								1717	Opata_1185590_13_PstIMseI_SNP	60.1714	1A
																								1718	Opata_23781_6_PstIMseI_SNP	60.1714	1A
																								1719	Opata_602821_62_PstIMseI_SNP	60.1714	1A
																								1720	Opata_1914119_37_PstIMspI_SNP	60.1714	1A
																								1721	M6_2003280_PstIMspI_PA	60.1714	1A
																								1722	Opata_1771485_72_PstIMseI_SNP	60.1714	1A
																								1723	Opata_384280_6_PstIMspI_SNP	60.1714	1A
																								1724	Opata_524521_12_PstIMseI_SNP	60.1714	1A
																								1725	M6_794581_PstIMseI_PA	60.1714	1A
																								1726	wsnp_Ex_c5323_9408829	60.1714	1A
																								1727	wsnp_Ex_c10783_17555091	60.1714	1A
																								1728	BS00078982_51	60.1714	1A
																								1729	Kukri_c7436_2259	60.1714	1A
																								1730	Excalibur_c10689_254	60.1714	1A
																								1731	Excalibur_c11941_675	60.2523	1A	Traes_1AS_25FF0AAEF	1837469	1838967	303	303	8	0.0322693865826644	2.00399220536048	0.3946719655752	7.52955665024631	3.21230769230769	0.426702545289265	1.1741326710925	NA	NA	NA	NA	NA	S
																								1732	XcsIH69	60.3468	1A
			QGrW.Bon-Ch1A	QGrN.Bon-Ch1A																				1733	XgbxR507	60.3468	1A
																								1734	wsnp_Ex_c10783_17554146	60.3838	1A
																								1735	BS00105601_51	60.3838	1A	Traes_1AS_E25B3156C	1840746	1843086	305	304	5	0.097726355257846	2.10531509747757	-0.23037728740442	1.02955665024631	0.963076923076923	0.935491435623651	0.452907484032439	NA	NA	NA	NA	NA	S
																								1736	BS00105601_51	60.3838	1A	Traes_1AS_4369A7326	1849574	1850669	304	305	8	0.150946465473956	2.88973333660198	1.13191085289318	3.51724137931034	2.69538461538462	0.766401258119476	2.67198177795004	NA	NA	NA	NA	NA	S
																								1737	CAP7_c4833_141	60.3838	1A
																								1738	Kukri_c16098_95	60.3838	1A
																								1739	RAC875_c26820_847	60.3838	1A
																								1740	Xpsr937	60.7582	1A
																								1741	wsnp_JD_c9290_10155594	60.7616	1A
																								1742	RAC875_c16820_419	60.7616	1A
																								1743	CAP7_c4833_55	60.8112	1A
																								1744	RAC875_c1825_188	60.8112	1A	Traes_1AS_79E24EA68	1861589	1865368	306	306	7	0.141214851611355	2.61690856447104	0.301596909491115	2.04926108374384	1.69230769230769	0.82589856800091	1.17345401470441	NA	NA	NA	NA	NA	S
																								1745	Excalibur_c25050_372	60.8112	1A
																								1746	GENE-0509_349	60.8112	1A
																								1747	Kukri_c48959_528	60.8112	1A
																								1748	RAC875_c8245_272	60.8112	1A	Traes_1AS_73C2E93D4	1785211	1787335	297	297	3	-0.0349006470561239	1.04058354445333	1.01319243580455	1.03448275862069	1.11076923076923	1.07367237094319	1.32727625229291	Bradi2g37450	LOC_Os05g02500	Sb09g001660	5	26083	S
																								1749	TA006139-0953	60.8112	1A
																								1750			1A	Traes_1AS_A79E210D7	1875037	1877628	308	308	22	0.0569453046905478	-1.40500688287882	1.24755508365593	2.3743842364532	4.39384615384615	1.85016220786242	0.391352256317846	NA	NA	Sb09g001740	5	26097	S
																								1751			1A	Traes_1AS_231DA1EB5	1884135	1886811	309	309	12	0.0703341902418437	-2.04797264885634	0.745641201898119	1.06650246305419	1.8	1.68711555006627	-1.12866365724778	NA	NA	Sb09g001740	5	26097	S
																								1752			1A	Traes_1AS_1975A8E52	1888053	1888657	310	310	1	0.0202380952380953	-0.386962581436819	0.668964251805952	0.192118226600985	0.369230769230769	1.91711973540768	0.361339621507399	NA	NA	Sb09g001780	5	26108	S
																								1753			1A	Traes_1AS_E677D893B	1889028	1891572	311	311	11	-0.00652578751482991	1.14314304257458	0.841214161903811	8.66748768472906	5.49230769230769	0.633710041795895	1.17081348920117	Bradi2g37517	LOC_Os05g02640	Sb09g001790	5	26109	S
																								1754	Excalibur_c7026_2635	61.0275	1A
																								1755	BobWhite_c48591_394	61.0275	1A	Traes_1AS_EA309FDCE	1902925	1903865	315	315	2	-0.0224822913458576	1.92636738084693	2.00194291707469	0.738916256157636	0.526153846153846	0.712450690028085	2.20662754697526	Bradi2g37530	LOC_Os05g02650	Sb09g001810	5	26111	S
																								1756	BobWhite_c48591_394	61.0275	1A	Traes_1AS_8732FC56C	1904052	1905229	316	316	1	0.0909090909090909	NA	-0.213211223988668	0	0.184615384615385	185.61538	-0.663720411905834	Bradi2g37530	LOC_Os05g02650	Sb09g001810	5	26111	S
																								1757	BobWhite_c48591_394	61.0275	1A	Traes_1AS_42CA76421	1894546	1896342	312	312	15	-0.0311564704805225	1.70406308512557	1.47188572768384	8.85467980295567	7.76307692307692	0.87673415201846	1.6815625393087	Bradi2g37530	LOC_Os05g02650	Sb09g001810	5	26111	S
																								1758	BobWhite_c48591_394	61.0275	1A	Traes_1AS_E4CE3B5D6	1900012	1902365	314	314	12	0.0272438674538608	0.960346351774628	1.05694218891796	4.67733990147783	2.24615384615385	0.480331463303895	0.2324156408823	Bradi2g37530	LOC_Os05g02650	Sb09g001810	5	26111	S
																								1759	BobWhite_c48591_394	61.0275	1A	Traes_1AS_979764E8F	1896859	1899904	313	313	2	0.0717009916094584	NA	-0.540588254614256	0	0.501538461538462	502.53846	-1.00178119339119	Bradi2g37530	LOC_Os05g02650	Sb09g001810	5	26111	S
																								1760	Kukri_c13136_1363	61.0275	1A
																								1761	GENE-0509_639	61.0275	1A
																								1762	BobWhite_c4328_1345	61.0275	1A
																								1763			1A	Traes_1AS_689223B7D	1909624	1911314	317	317	6	0.0351719550510912	0.990768335836059	0.353258810954536	2.02463054187192	1.76	0.869358930577735	1.21690981646682	NA	LOC_Os05g02980	NA	5	26139	S
																								1764			1A	Traes_1AS_7421B0D41	1916321	1918849	318	318	10	0.145465567686308	0.438246769483792	-0.154671829603792	1.55911330049261	1.89230769230769	1.21357063618392	-0.089416191174341	Bradi2g37552	NA	Sb09g001830	5	26114	S
																								1765			1A	Traes_1AS_62729A31C	1920438	1927194	319	319	15	0.0745839683950176	-1.28338945573056	1.11508690542538	1.50492610837438	4.95076923076923	3.28818870801038	0.325910361966916	Bradi2g37750	LOC_Os05g02670	NA	5	26115	S
																								1766	RAC875_c14926_589	61.0417	1A	Traes_1AS_74F7D37E3	1928682	1929889	320	320	0	0	NA	NA	0	0	1	NA	NA	NA	NA	NA	NA	S
																								1767	wsnp_BF484606A_Ta_2_3	61.1008	1A
																								1768	wsnp_Ku_c11896_19337444	61.1008	1A
																								1769	GENE-3653_323	61.3573	1A
																								1770	XksuG9	61.3768	1A
																								1771	wsnp_Ra_c26191_35761997	61.407	1A
																								1772	IAAV5252	61.407	1A
																								1773	Kukri_c22508_119	61.407	1A	Traes_1AS_7BFBBDCE6	1965259	1970614	325	325	7	0.022019140554928	1.22746082321029	1.43001178492828	2.38669950738916	2.41230769230769	1.01072504303525	1.45679074266054	Bradi2g37570	LOC_Os05g02940	Sb09g001850	5	26137	S
																								1774	BS00011787_51	61.407	1A
																								1775	Tdurum_contig98378_452	61.407	1A
																								1776	Kukri_c13593_203	61.4321	1A
																								1777	Kukri_rep_c102900_1715	61.5977	1A
																								1778	wsnp_BE490041A_Ta_2_1	61.6541	1A
																								1779	Opata_608877_82_PstIMseI_SNP	61.6541	1A
																								1780	Opata_195301_59_PstIMseI_SNP	61.6541	1A
																								1781	M6_1137752_PstIMspI_PA	61.6541	1A
																								1782	M6_2198662_PstIMseI_PA	61.6541	1A
																								1783	Opata_423217_30_PstIMspI_SNP	61.6541	1A
																								1784	Opata_2524483_56_PstIMspI_SNP	61.6541	1A
																								1785	M6_3580697_PstIMspI_PA	61.6541	1A
																								1786	M6_2674518_PstIMspI_PA	61.6541	1A
																								1787	M6_3234043_PstIMspI_PA	61.6541	1A
																								1788	M6_952566_PstIMseI_PA	61.6541	1A
																								1789	Opata_938846_28_PstIMseI_SNP	61.6541	1A
																								1790	M6_341297_PstIMseI_PA	61.6541	1A
																								1791	M6_1587970_PstIMseI_PA	61.6541	1A
																								1792	M6_2080087_PstIMspI_PA	61.6541	1A
																								1793	M6_775487_PstIMseI_PA	61.6541	1A
																								1794	M6_385984_PstIMseI_PA	61.6541	1A
																								1795	M6_495754_PstIMspI_PA	61.6541	1A
																								1796	M6_790563_PstIMseI_PA	61.6541	1A
																								1797	M6_831802_PstIMspI_PA	61.6541	1A
																								1798	M6_149053_PstIMspI_PA	61.6541	1A
																								1799	M6_1449903_PstIMspI_PA	61.6541	1A
																								1800	M6_2232986_PstIMspI_PA	61.6541	1A
																								1801	M6_395673_PstIMseI_PA	61.6541	1A
																								1802	M6_3484225_PstIMspI_PA	61.6541	1A
																								1803	M6_2669483_PstIMseI_PA	61.6541	1A
																								1804	M6_2422692_PstIMspI_PA	61.6541	1A
																								1805	M6_1376924_PstIMspI_PA	61.6541	1A
																								1806	Opata_1728809_40_PstIMseI_SNP	61.6541	1A
																								1807	Opata_218576_79_PstIMseI_SNP	61.6541	1A
																								1808	M6_1021901_PstIMspI_PA	61.6541	1A
																								1809	M6_717884_PstIMspI_PA	61.6541	1A
																								1810	Opata_54388_89_PstIMseI_SNP	61.6541	1A
																								1811	M6_689353_PstIMspI_PA	61.6541	1A
																								1812	M6_3593829_PstIMspI_PA	61.6541	1A
																								1813	M6_3358066_PstIMspI_PA	61.6541	1A
																								1814	M6_2267439_PstIMspI_PA	61.6541	1A
																								1815	M6_3344932_PstIMseI_PA	61.6541	1A
																								1816	Opata_776309_45_PstIMspI_SNP	61.6541	1A
																								1817	M6_2437839_PstIMspI_PA	61.6541	1A
																								1818	Opata_423217_68_PstIMspI_SNP	61.6541	1A
																								1819	M6_672268_PstIMspI_PA	61.6541	1A
																								1820	M6_1594746_PstIMspI_PA	61.6541	1A
																								1821	M6_99254_PstIMseI_PA	61.6541	1A
																								1822	M6_3138953_PstIMspI_PA	61.6541	1A
																								1823	M6_104473_PstIMseI_PA	61.6541	1A
																								1824	Opata_608877_62_PstIMseI_SNP	61.6541	1A
																								1825	M6_3028934_PstIMspI_PA	61.6541	1A
																								1826	M6_1686422_PstIMspI_PA	61.6541	1A
																								1827	Opata_379316_83_PstIMspI_SNP	61.6541	1A
																								1828	M6_4249622_PstIMseI_PA	61.6541	1A
																								1829	M6_1302684_PstIMspI_PA	61.6541	1A
																								1830	M6_836789_PstIMseI_PA	61.6541	1A
																								1831	Opata_4180_59_PstIMseI_SNP	61.6541	1A
																								1832	M6_2422399_PstIMspI_PA	61.6541	1A
																								1833	Opata_2822617_31_PstIMspI_SNP	61.6541	1A
																								1834	Opata_486638_64_PstIMspI_SNP	61.6541	1A
																								1835	M6_1446353_PstIMseI_PA	61.6541	1A
																								1836	XksuB5	61.7768	1A
																								1837	Xgpw7006	61.7768	1A
																								1838	wsnp_BE586140A_Ta_2_1	61.7986	1A
																								1839	GENE-0002_856	61.7986	1A
																								1840	GENE-0507_285	61.7986	1A
																								1841	RAC875_rep_c107325_644	61.7986	1A	Traes_1AS_8BC3AE1A8	1932214	1936830	321	321	20	0.0674486987086256	1.4414428248274	1.53777625462324	7.31527093596059	8.27076923076923	1.1305990849486	1.10682612983087	NA	NA	NA	NA	NA	S
																								1842	BobWhite_c4384_262	61.7986	1A
																								1843	BobWhite_c4499_153	61.7986	1A	Traes_1AS_70E21BAB1	2000811	2004212	328	328	20	0.0537150181404139	0.0781333126511526	-0.219679629273222	4.09113300492611	4.43076923076923	1.08299735859025	0.00950848370472672	Bradi2g37640	LOC_Os05g02880	NA	5	26132	S
																								1844	Kukri_c51861_262	61.7986	1A
																								1845	Kukri_c12534_559	61.7986	1A	Traes_1AS_D22DE2AC0	1943304	1946632	322	322	7	0.0848408564177601	0.759325037048278	0.0451913056221521	1.17241379310345	1.79384615384615	1.52959353750223	-0.0139237405529567	NA	NA	NA	NA	NA	S
																								1846	Tdurum_contig13937_2280	61.7986	1A
																								1847	RFL_Contig4873_542	61.7986	1A
																								1848	BobWhite_c15557_395	61.7986	1A	Traes_1AS_1103A0C30	1949112	1950215	323	323	10	0.234520501297339	-0.0460182101236932	1.82869006848262	2.50985221674877	3.98769230769231	1.58858107148974	2.06249515596593	NA	NA	NA	NA	NA	S
																								1849	BS00065005_51	61.7986	1A	Traes_1AS_5CB1B76C7	1829855	1833875	302	302	39	0.00740928597228951	2.53296763422734	1.52629530677442	14.4113300492611	18.0615384615385	1.25326983196586	2.44553917876866	Bradi2g37487	LOC_Os05g02580	Sb09g001710	5	26094	S
																								1850	Kukri_c45123_242	61.7986	1A
																								1851	wsnp_Ex_c31983_40710608	62.2895	1A
																								1852	wPt-2436	62.4391	1A
																								1853	Xmwg67	62.4768	1A
																								1854	Xmwg2021	62.4768	1A
																								1855	P34/M51_d2	62.4768	1A
																								1856	CAP7_c2317_217	62.4771	1A
																								1857	Kukri_c31964_109	62.4771	1A
																								1858	Tdurum_contig11004_400	62.4771	1A	Traes_1AS_743975C10	1951897	1953201	324	324	0	0	NA	NA	0	0	1	NA	NA	NA	NA	NA	NA	S
																								1859	Tdurum_contig11004_613	62.4771	1A
																								1860	Tdurum_contig61515_259	62.4771	1A
																								1861	wPt-2251	62.5494	1A
																								1862	Xfbb274	62.5768	1A
																								1863			1A	Traes_1AS_2889F3614	1977555	1978519	326	326	1	-0.00149409831166891	1.18048890103993	1.57335567309656	0.334975369458128	0.44	1.31259621799062	1.56827432661761	Bradi2g37610	LOC_Os05g02900	NA	5	26134	S
																								1864			1A	Traes_1AS_B9D8170A7	1991139	1993670	327	327	5	0.0533468034557499	0.215652101136153	0.540252997506083	1.02463054187192	1.12615384615385	1.09898623923582	-0.0619888691490276	NA	LOC_Os05g02890	NA	5	26133	S
																								1865	Xfba118	62.6768	1A
																								1866	Xfba298	62.6768	1A
																								1867	Xpsr381	62.6768	1A
																								1868	Xbarc148	62.6768	1A
																							Tri	1869	Gene_Tri	62.6768	1A
																								1870	Xbarc1048	62.6768	1A
																								1871	Kukri_c46010_146	62.691	1A
																								1872	wsnp_Ex_c31983_40709866	62.7131	1A	Traes_1AS_3A70AC2BD	2004657	2006684	329	329	4	-0.0100010100350758	1.45388262580533	1.17617178555443	1.33497536945813	1.24615384615385	0.933515600665602	1.74142385794286	Bradi2g37720	LOC_Os05g02820	NA	5	26129	S
																								1873	wsnp_Ku_c52464_57427549	62.7131	1A
																								1874	wsnp_Ex_c31983_40709607	62.7131	1A
																								1875	Opata_1803960_67_PstIMspI_SNP	62.7131	1A
																								1876	Opata_274839_10_PstIMspI_SNP	62.7131	1A
																								1877	Opata_274839_69_PstIMspI_SNP	62.7131	1A
																								1878	Opata_23345_30_PstIMspI_SNP	62.7131	1A
																								1879	wsnp_Ra_c8910_14988517	62.7131	1A
																								1880			1A	Traes_1AS_BC2A165FE	2008343	2013428	330	330	6	-0.0339080751338865	0.826268869671341	0.845417751001463	1.55665024630542	1.70769230769231	1.09696789121948	1.22565844112963	Bradi2g37710	LOC_Os05g02790	NA	5	26127	S
																								1881			1A	Traes_1AS_74635B7A6	2020359	2023620	332	331	6	0.0190515361549347	1.63987116905152	0.54161529651274	2.66502463054187	1.77230769230769	0.665150527885408	0.85383834835935	Bradi2g37680	LOC_Os05g02750	NA	5	26123	S
																								1882			1A	Traes_1AS_18E6ADFF5	2023963	2026361	331	332	4	-0.0183898849611868	0.72983674698419	0.38915320447407	1.30541871921182	1.19692307692308	0.91695186364139	0.950687536049857	NA	NA	NA	NA	NA	S
																								1883	XWG50	62.871	1A
																								1884			1A	Traes_1AS_98FDB65CC	2042320	2043829	333	333	2	0.100721729134867	-0.58819762876578	1.27848072888593	0.364532019704433	0.815384615384615	2.23341479085745	0.728871456369566	Bradi2g37730	LOC_Os05g02690	NA	5	26117	S
																								1885	Kukri_c82555_88	62.9258	1A
																								1886	Tdurum_contig77289_179	62.9258	1A
																								1887	Tdurum_contig13946_241	62.9258	1A
																								1888	Tdurum_contig13946_329	62.9258	1A
																								1889	Tdurum_contig29280_216	62.9258	1A
																								1890	Tdurum_contig50355_269	62.9258	1A	Traes_1AS_0E5E124B1	2051022	2051567	336	336	0	0	NA	NA	0	0	1	NA	NA	NA	NA	NA	NA	S
																								1891	Tdurum_contig50355_685	62.9258	1A
																								1892			1A	Traes_1AS_0AADD3540	2053311	2055888	337	337	5	0.057312252964427	NA	-1.28071558536169	0	0.716923076923077	717.92308	-1.61192674832613	Bradi2g37770	LOC_Os05g02990	Sb09g002040	5	26140	S
																								1893			1A	Traes_1AS_3F7BE7244	2056307	2062866	338	338	19	0.0768787315253728	-0.00206170418282878	-0.0479127084684941	3.50246305418719	4.94461538461538	1.41163623232733	-0.11134249348049	Bradi2g37780	LOC_Os05g03000	Sb09g002050	5	26141	S
																								1894	wPt-6654	63.1007	1A
																								1895			1A	Traes_1AS_8B624F2DA	2063032	2066953	339	339	7	0.109391919939406	-0.517804572622534	0.125150112256571	1.56896551724138	2.10153846153846	1.3392258831264	0.221205940106357	Bradi2g37790	LOC_Os05g03020	Sb09g002060	5	26143	S
																								1896	Xgpw2277	63.3768	1A
																								1897			1A	Traes_1AS_8E56A6581	2068045	2068265	340	340	0	0	NA	NA	0	0	1	NA	Bradi2g37795	NA	NA	5	26144	S
																								1898			1A	Traes_1AS_C7D489C03	2072788	2072978	341	341	0	0	NA	NA	0	0	1	NA	Bradi2g37795	NA	NA	5	26144	S
																								1899	Excalibur_c1622_594	63.5258	1A
																								1900	Excalibur_rep_c114535_55	63.5258	1A
																								1901	Ku_c11769_252	63.5258	1A
																								1902	Ku_c44068_601	63.5258	1A
																								1903	Kukri_c29134_108	63.5258	1A
																								1904	Excalibur_c46833_204	63.5258	1A
																								1905	RAC875_c89908_105	63.5258	1A	Traes_1AS_90F3120F8	2073147	2077182	343	342	7	-0.00789860414785282	1.00305726569029	0.55017156802843	2.92364532019704	2.66153846153846	0.910379949935263	0.453739892093066	Bradi2g37800	LOC_Os05g03040	Sb09g002080	5	26146	S
																								1906	RAC875_c89908_105	63.5258	1A	Traes_1AS_A5C40BF58	2093005	2093771	345	345	0	0	NA	NA	0	0	1	NA	Bradi2g37800	LOC_Os05g03040	Sb09g002080	5	26146	S
																								1907	Kukri_c31964_56	63.5368	1A
																								1908	Tdurum_contig8382_300	63.5368	1A
																								1909	XBCD175	63.5468	1A
																								1910	Xwmc278	63.5468	1A
																								1911	XWB148	63.5468	1A
																								1912	Xfbb171	63.5668	1A
																								1913	Xgwm164	63.6668	1A
																								1914	Xgwm108	63.6668	1A
																								1915	XE41M60	63.6668	1A
																								1916	pawr173-31	63.6668	1A
																								1917			1A	Traes_1AS_ECBA655E1	2086792	2088145	344	343	3	0.0191924970004256	1.72385169312863	0.308349161421179	0.586206896551724	0.996923076923077	1.69944031652217	0.799337515266736	Bradi2g37810	LOC_Os05g03030	Sb09g002070	5	26145	S
																								1918	wsnp_Ku_c4271_7774388	63.759	1A	Traes_1AS_8B5B1D18D	12843492	12846039	1999	1999	4	0.0223434233706588	1.15222548771739	1.0452113655726	1.08128078817734	1.41230769230769	1.30586045974261	1.08569116525579	NA	NA	Sb09g018670	5	28153	S
																								1919	wsnp_Ku_c4271_7774388	63.759	1A	Traes_1AS_965429A92	12846395	12847068	2000	2000	3	0.0293923599656924	0.821915083832157	0.0446528381711944	0.266009852216749	0.867692307692308	3.25340922816143	-0.211510134326385	NA	NA	Sb09g018670	5	28153	S
																								1920	wsnp_Ku_c4271_7774388	63.759	1A	Traes_1AS_9309C4882	12847069	12847359	2001	2001	0	0	NA	NA	0	0	1	NA	NA	NA	Sb09g018670	5	28153	S
																								1921	wsnp_Ku_c4271_7774388	63.759	1A	Traes_1AS_D591D0535	12847406	12847700	2002	2002	0	0	NA	NA	0	0	1	NA	NA	NA	Sb09g018670	5	28153	S
																								1922	wsnp_Ku_c4271_7774388	63.759	1A	Traes_1AS_4B0A28A61	12848234	12848971	2003	2003	0	0	NA	NA	0	0	1	NA	NA	NA	Sb09g018670	5	28153	S
																								1923			1A	Traes_1AS_48F38E615	2090537	2093001	342	344	3	0.0454545454545453	NA	-0.641115373751475	0	0.129230769230769	130.23077	-0.902772282805866	NA	LOC_Os10g02250	NA	10	47776	S
																								1924			1A	Traes_1AS_24B359757	2094278	2094784	346	346	3	0.103101915002923	1.89498442314597	-0.476376002624126	0.896551724137931	0.48	0.535902265331295	1.35143659172683	Bradi2g37817	LOC_Os05g03050	Sb09g002090	5	26147	S
																								1925			1A	Traes_1AS_FBA465ABD	2096037	2097706	347	347	3	-0.024826714761075	-0.496523121525101	-0.487171005181202	1.51477832512315	1.15692307692308	0.763913203588285	-0.11292796454693	Bradi2g37817	LOC_Os05g03050	Sb09g002090	5	26147	S
																								1926	Xgpw2142	63.8668	1A
																								1927	PawR173-3I	63.8668	1A
																								1928	scm9F	63.8668	1A
																								1929	PawR173-3P	63.8668	1A
																								1930			1A	Traes_1AS_A79696920	2099431	2099696	348	348	0	0	NA	NA	0	0	1	NA	Bradi2g37817	LOC_Os05g03050	Sb09g002090	5	26147	S
																								1931			1A	Traes_1AS_DB38D991A	2099730	2103155	350	349	3	-0.0234531621303535	1.83022713842375	1.34625012598498	0.928571428571429	0.821538461538461	0.884857724166501	1.84557143053942	NA	LOC_Os05g03060	NA	5	26149	S
																								1932			1A	Traes_1AS_05916C12F	2102245	2106978	349	350	13	-0.00722544398129843	1.34572397315934	0.533230415245099	4.40394088669951	5.76923076923077	1.30994510802618	0.737455526296783	Bradi2g37850	LOC_Os05g03070	Sb09g002110	5	26152	S
																								1933	Ra_c22663_367	64.0168	1A
																								1934	Xfbb107	64.0668	1A
																								1935			1A	Traes_1AL_5262C43AF	2114813	2118735	351	351	5	-0.0409612893609697	-1.13687971359563	-1.76653788617149	0.746305418719212	0.523076923076923	0.701288798360381	-1.19393135752861	NA	NA	Sb09g002100	5	26150	S
																								1936	IACX1465	64.1913	1A
																								1937	RAC875_c14066_452	64.1913	1A
																								1938	M6_578969_PstIMspI_PA	64.1958	1A
																								1939	M6_2325434_PstIMspI_PA	64.1958	1A
																								1940	M6_615967_PstIMseI_PA	64.1958	1A
																								1941	Opata_111340_88_PstIMseI_SNP	64.1958	1A
																								1942	M6_2305486_PstIMspI_PA	64.1958	1A
																								1943	Opata_2775824_31_PstIMspI_SNP	64.1958	1A
																								1944	M6_2748734_PstIMspI_PA	64.1958	1A
																								1945	Opata_2860626_33_PstIMseI_SNP	64.1958	1A
																								1946	M6_1845934_PstIMspI_PA	64.1958	1A
																								1947	M6_816465_PstIMseI_PA	64.1958	1A
																								1948	M6_2033496_PstIMseI_PA	64.1958	1A
																								1949	Opata_560294_39_PstIMseI_SNP	64.1958	1A
																								1950	M6_1739374_PstIMspI_PA	64.1958	1A
																								1951	M6_299991_PstIMseI_PA	64.1958	1A
																								1952	M6_2418353_PstIMspI_PA	64.1958	1A
																								1953	M6_1254245_PstIMseI_PA	64.1958	1A
																								1954	M6_1281608_PstIMseI_PA	64.1958	1A
																								1955	M6_865954_PstIMspI_PA	64.1958	1A
																								1956	Opata_560294_18_PstIMseI_SNP	64.1958	1A
																								1957	Opata_152910_5_PstIMseI_SNP	64.1958	1A
																								1958	Opata_1496467_71_PstIMseI_SNP	64.1958	1A
																								1959	M6_936169_PstIMspI_PA	64.1958	1A
																								1960	M6_137434_PstIMseI_PA	64.1958	1A
																								1961	M6_3220588_PstIMspI_PA	64.1958	1A
																								1962	M6_559081_PstIMseI_PA	64.1958	1A
																								1963	M6_1711113_PstIMspI_PA	64.1958	1A
																								1964	M6_695068_PstIMseI_PA	64.1958	1A
																								1965	M6_873194_PstIMseI_PA	64.1958	1A
																								1966	M6_2508642_PstIMspI_PA	64.1958	1A
																								1967	M6_262494_PstIMseI_PA	64.1958	1A
																								1968	M6_1778514_PstIMseI_PA	64.1958	1A
																								1969	M6_1710609_PstIMspI_PA	64.1958	1A
																								1970	M6_2916915_PstIMspI_PA	64.1958	1A
																								1971	Opata_2860626_58_PstIMseI_SNP	64.1958	1A
																								1972	Opata_784865_15_PstIMseI_SNP	64.1958	1A
																								1973	M6_370117_PstIMseI_PA	64.1958	1A
																								1974	Opata_560294_30_PstIMseI_SNP	64.1958	1A
																								1975	M6_539977_PstIMseI_PA	64.1958	1A
																								1976	M6_2134200_PstIMseI_PA	64.1958	1A
																								1977	M6_3171123_PstIMspI_PA	64.1958	1A
																								1978	M6_1271779_PstIMspI_PA	64.1958	1A
																								1979	M6_2331535_PstIMspI_PA	64.1958	1A
																								1980	Opata_1855654_88_PstIMspI_SNP	64.1958	1A
																								1981	Opata_335298_PstIMseI_PA	64.1958	1A
																								1982	M6_1228245_PstIMseI_PA	64.1958	1A
																								1983	M6_1244599_PstIMspI_PA	64.1958	1A
																								1984	M6_2011639_PstIMspI_PA	64.1958	1A
																								1985	M6_3879499_PstIMseI_PA	64.1958	1A
																								1986	Opata_212322_68_PstIMseI_SNP	64.1958	1A
																								1987			1A	Traes_1AS_605E9E162	2123341	2128063	352	352	0	0	NA	NA	0	0	1	NA	Bradi2g37870	LOC_Os05g03100	Sb09g002120	5	26155	S
																								1988	Opata_3139331_49_PstIMspI_SNP	64.4076	1A
																								1989	Opata_2644353_10_PstIMspI_SNP	64.4076	1A
																								1990	M6_2160032_PstIMseI_PA	64.4076	1A
																								1991	Opata_701980_71_PstIMspI_SNP	64.4076	1A
																								1992	Opata_50595_51_PstIMseI_SNP	64.4076	1A
																								1993	Opata_392477_76_PstIMspI_SNP	64.4076	1A
																								1994	Opata_2934551_34_PstIMspI_SNP	64.4076	1A
[truncated: 7,196 more rows]

## Sheet: ch1B
P1	Flair	Flair	Flair	W7984	W7984	TA4152-60	Heshangmai9	Apache	Opata 85	Opata85	Opata 85	Opata 85	RL4452	RL4452	RL4452	RL4452	Arche	Arche	Arche	Arche	Courtot	Courtot	Courtot	Courtot	Courtot	Renan	Renan	Renan	MQTL Yield	MQTL GPC	MQTL BQ	Candidate genes
P2	XX86	XX86	XX86	Prinz	Prinz	ND495	Yu8679	Ornicar	Synthetic W7984	W7984	Synthetic W7984	Synthetic W7984	AC Domain	AC Domain	AC Domain	AC Domain	Récital	Récital	Récital	Récital	chinese spring	chinese spring	chinese spring	chinese spring	chinese spring	Récital	Récital	Récital
reference	Haung XQ et al. 2004	Haung XQ et al. 2004	Haung XQ et al. 2004	Haung XQ et al. 2003	Haung XQ et al. 2003	Chu et al. 2008	Wang et al. 2009	INRA Mapping population	Borner A et al. 2002	Kumar et al. 2007	Kulwal et al. 2003	Borner A et al. 2002	Mccartney CA et al.2 005	Mccartney CA et al.2 005	Mccartney CA et al.2 005	Mccartney CA et al.2 005	Laperche et al., 2007	Laperche et al., 2007	Laperche et al., 2007	Laperche et al., 2007	Charmet et al., 2001	Charmet et al., 2001	Charmet et al., 2001	Charmet et al., 2001	Charmet et al., 2001	Groos et al., 2003, 2007	Groos et al., 2003, 2007	Groos et al., 2003, 2007
LOD	3.3	3.3	1.7	1.8	1.6	3.02	4.73	2.4	3	3.27	2.1	3	6.8	14.4	6.9	5.4	3	3.1	3	3.05	3.81	8.18	9.62	6.32	3.13	6.3	4.24	7.36
R2	12.6	12.6	8	10.5	9.7	9.06	13.96	14.2	38.7	9.13	8.9	38.74	6.1	13.9	7.2	6.2	9.8	5	4.6	8	18.1	36.7	40.3	28.7	13.3	19.7	12.87	19.6
	Tkw	Tkw	Tn	Tn	T/h	Tn	Tkw	t/h	GrW	GrN	Ph	GrW	Gpc	Fsw	Msap	Mteg	visco	W	W	W	Vis	visco	visco	visco	W	vol	W	W					Sno	marker	position	chromosome	Gene	start	end	genome_pos	chr_pos	SNP_density	FST	Tajima_cultivar	Tajima_landrace	pi_cultivar	pi_landrace	pi_landrace/pi_cultivar	Tajima_landrace_cultivar
																																	1	Xfba65	0	1B
																																	2	Xi738284a	4.05854	1B
																									QW.Cha-ch1B.CleF								3	Xi738284b	4.05854	1B
																																	4	RFL_Contig293_498	11.4369	1B	Traes_1BS_D27F3336C	1	646	23848	1	16	0.0287222653565882	-0.435625372352639	1.89382913163505	3.38669950738916	1.04	0.307288175036516	-0.999262738626777
																																	5	XM502	11.9775	1B
																																	6	Xi729567a	12.624	1B
																																	7	Excalibur_c10065_411	12.9049	1B
																																	8	Xfba40	13.9	1B
																																	9	wsnp_Ex_c1597_3046039	13.9	1B
																																	10	wsnp_Ex_c17990_26770146	13.9	1B	Traes_1BL_8D7875F34	23052602	23055615	26712	2865	0	0	NA	NA	0	0	1	NA
																																	11	RAC875_c18591_175	14.9785	1B
																																	12	Excalibur_c71158_117	15.9198	1B
																																	13	D_GDS7LZN02GBBZ2_143	16.4431	1B	Traes_1BS_024A580FB	2467	5763	23849	2	0	0	NA	NA	0	0	1	NA
																																	14			1B	Traes_1BS_CEBFF8BEB	11087	13889	23851	3	0	0	NA	NA	0	0	1	NA
																																	15	Kukri_c18951_853	16.8776	1B	Traes_1BS_A774414FD	17054	22481	23850	4	84	0.00534264529430284	0.70838207385113	0.655467394813285	18.6625615763547	14.2769230769231	0.765015992194133	0.460358708746666
																																	16	BS00050522_51	16.8776	1B
																																	17	BS00096770_51	16.9434	1B
																																	18	Kukri_c18951_493	17.5721	1B
																																	19			1B	Traes_1BS_388868A7B	25157	25658	23852	5	0	0	NA	NA	0	0	1	NA
																																	20			1B	Traes_1BS_9F243CEA6	27321	29825	23853	6	28	-0.013341414352759	-1.01562131813593	-0.911064104601099	2.40394088669951	4.57230769230769	1.90162997727566	-1.14851365775406
																																	21			1B	Traes_1BS_480915AD0	33254	35273	23855	8	11	0.0120913617333666	-1.73959609332278	-1.65988937436054	1.13300492610837	2.02769230769231	1.78896251359331	-1.73747717887559
																																	22	D_contig37179_75	20.0604	1B
																																	23	BS00026180_51	20.0604	1B
																																	24	BS00022820_51	20.0604	1B
																																	25	BS00022504_51	20.0604	1B
																																	26	RAC875_c62503_372	20.0604	1B
																																	27	RAC875_c5727_1074	20.0604	1B
																																	28	RAC875_c30138_595	20.0604	1B
																																	29	RAC875_c24163_155	20.0604	1B
																																	30	Kukri_c44369_131	20.0604	1B
																																	31	Kukri_c2465_1892	20.0604	1B
																																	32	BobWhite_c65478_119	20.0604	1B
																																	33	Jagger_c5878_119	20.0604	1B
																																	34	Excalibur_c21898_1423	20.0604	1B
																																	35	Excalibur_c10657_796	20.0604	1B	Traes_1BS_2B0797203	52811	59250	23858	11	8	0.0513046873673667	-1.10176882023667	NA	1.30541871921182	0	0.000765451370751944	-1.481664747451
																																	36	Excalibur_c10657_796	20.0604	1B	Traes_1BS_EABA5126F	38156	45164	23856	9	86	0.00261661996875895	-0.226155300800167	-0.272212926154608	16.4408866995074	10.52	0.639890068090543	-0.252849675105543
																																	37	Excalibur_c10657_1280	20.0604	1B
																																	38	CAP12_c7629_189	20.0604	1B
																																	39	BS00093078_51	20.0604	1B
																																	40	BS00076889_51	20.0604	1B
																																	41	BS00071333_51	20.0604	1B
																																	42			1B	Traes_1BS_1E7025C5D	49418	51780	23857	10	55	0.0223132057154029	-2.2079316156106	-0.910723256231912	2.64532019704434	8.04	3.03855897710338	-1.55652282981353
																																	43			1B	Traes_1BS_1487CE9A5	129981	132380	23865	18	14	0.046965621244198	-1.39201932959161	NA	2.96305418719212	0	0.000337375748180906	-1.90345304828373
																																	44			1B	Traes_1BS_9991B9078	146074	146545	23866	19	2	-0.0382497861626128	-1.11419550055259	-0.73118248311894	0.231527093596059	0.172307692307692	0.745322577253257	-0.97625345132009
																																	45			1B	Traes_1BS_B4BFA7C0E	152447	152659	23867	20	0	0	NA	NA	0	0	1	NA
																																	46			1B	Traes_1BS_56AFEB204	156898	162635	23868	21	72	0.0954758736069243	-0.633990298249843	NA	17.0098522167488	0	5.87860024334513e-05	-1.60308561124198
																																	47			1B	Traes_1BS_85E0CB8AE	189703	195390	23869	22	21	0.0741309997182826	-0.55428888068332	1.45669768942971	12.1330049261084	0.36	0.0297511004884683	-1.24015167385277
																																	48			1B	Traes_1BS_66CE2A853	198655	201301	23870	23	29	0.0910023297311368	-0.668048506184573	NA	5.62807881773399	0	0.000177648960332021	-1.55548800637733
																																	49			1B	Traes_1BS_D010CB409	203507	204623	23871	24	0	0	NA	NA	0	0	1	NA
																																	50			1B	Traes_1BS_C5FD21521	217663	217866	23872	25	0	0	NA	NA	0	0	1	NA
																																	51			1B	Traes_1BS_02BB5C185	221729	229234	23873	26	90	0.0785871764494894	-1.06865953621269	-1.48737292451729	15.3866995073892	0.129230769230769	0.00846330342721906	-1.87018094373806
																																	52			1B	Traes_1BS_26DAB1780	232723	239661	23874	27	35	0.0567740837372592	-1.3175123203291	0.838300150812283	4.97536945812808	0.609230769230769	0.122625696284214	-1.86948954762753
																																	53			1B	Traes_1BS_1372AFC91	241709	242376	23875	28	8	0.0607404072317401	-1.20566226685396	NA	1.31527093596059	0	0.000759722006777723	-1.63747175780543
																																	54			1B	Traes_1BS_79E48E0A3	247617	254128	23876	29	16	0.0269839624134414	-1.63069964127179	-1.18974481153496	0.95320197044335	0.0892307692307692	0.094561500433708	-1.88845261480147
																																	55	Tdurum_contig28703_293	21.1301	1B
																																	56			1B	Traes_1BS_68CB9BCB3	265593	268365	23877	30	43	0.0787419062391294	-1.0897376773768	-0.297609716435088	7.09605911330049	0.713846153846154	0.100724277326753	-1.73924135717904
																																	57			1B	Traes_1BS_7C71DA159	276585	278478	23878	31	39	0.0838055011397425	-1.05183121144909	NA	6.78817733990148	0	0.000147293250701859	-1.81772100877102
																																	58			1B	Traes_1BS_BF71914E7	288888	294737	23879	32	11	0.0846795198206896	-0.687926246789918	-1.11300286581523	1.90886699507389	0.461538461538462	0.242183597077702	-1.25989875549085
																																	59	BS00063418_51	21.4197	1B	Traes_1BS_7BC6EFB55	116488	119500	23864	17	3	0.0200228832951944	-0.681114073005996	-1.49440615174473	0.167487684729064	0.166153846153846	0.992083516136017	-1.57788822802085
																																	60	wsnp_Ex_c10307_16890310	21.4197	1B
																																	61	BS00023377_51	21.4197	1B
																																	62	Tdurum_contig76550_1364	21.4197	1B
																																	63	Tdurum_contig76550_1261	21.4197	1B
																																	64	BS00022505_51	21.4197	1B	Traes_1BS_B9CBEFAE5	100070	107677	23863	15	54	0.000359689685630937	-0.287963559245683	0.321248838244666	9.40394088669951	6.95692307692308	0.739815716162359	-0.632824278613101
																																	65	BS00022505_51	21.4197	1B	Traes_1BS_81F7DAE3E	110157	113191	23862	16	21	-0.0170423243897404	0.169393249721811	-0.214638127101068	4.74630541871921	5.86769230769231	1.23621545082726	0.27232971118533
																																	66	BS00022482_51	21.4197	1B
																																	67	BobWhite_c14681_198	21.4197	1B
																																	68	TA006040-0724	21.4197	1B
																																	69	TA001594-0748	21.4197	1B
																																	70	BS00010868_51	21.4197	1B
																																	71	RAC875_rep_c74067_541	21.4197	1B
																																	72	RAC875_c32874_1101	21.4197	1B
																																	73	Kukri_rep_c106834_139	21.4197	1B
																																	74	Kukri_c8390_1515	21.4197	1B
																																	75	Kukri_c79308_278	21.4197	1B	Traes_1BS_1B4A7B419	66040	72738	23859	12	13	-0.00996371354866454	0.367491256255591	0.0189422314888391	2.65270935960591	2.53846153846154	0.956947877668111	-0.0852753044833216
																																	76	Kukri_c37738_417	21.4197	1B
																																	77	BobWhite_c5793_372	21.4197	1B
																																	78	Jagger_c1888_277	21.4197	1B	Traes_1BS_F7B1A6268	78399	81688	23860	13	15	0.0406334068585515	-0.592185012771011	1.3490070827881	3.56650246305419	1.52307692307692	0.427211175630135	-0.726598305208802
																																	79	Excalibur_c5562_380	21.4197	1B
																																	80	Excalibur_c43567_913	21.4197	1B
																																	81	Excalibur_c43567_282	21.4197	1B
																																	82	Ex_c13871_694	21.4197	1B	Traes_1BS_67DABFDC5	309085	309545	23880	33	1	-0.0502804487179485	1.55624155243755	1.43019619727274	0.379310344827586	0.215384615384615	0.568968542901042	1.63205502034392
																																	83	BS00111170_51	21.4197	1B
																																	84	BS00083177_51	21.4197	1B
																																	85	BS00082565_51	21.4197	1B	Traes_1BS_41AAD6EE1	89162	89813	23861	14	2	0.151515151515151	-0.408404418021995	NA	0.305418719211823	0	0.0032635081825288	-0.844503323847949
																																	86			1B	Traes_1BS_75EA8DF09	314866	317526	23881	34	21	0.0853489127117705	-0.713427932930943	NA	3.435960591133	0	0.000290954747316436	-1.60282229849135
																																	87	Xi768284b	21.9865	1B
																																	88	XiB10606b	21.9865	1B
																																	89	GENE-0249_122	22.0944	1B	Traes_1BS_04ABBE7F1	323268	329301	23882	35	11	0.058029766095129	-1.14413839578109	NA	1.64285714285714	0	0.000608325368225124	-1.69622780149298
																																	90	Excalibur_c51033_173	22.0944	1B
																																	91	D_GB5Y7FA01BMOJY_241	22.0944	1B
																																	92	BS00094570_51	22.0944	1B
																																	93	XiB10606a	22.1294	1B
																																	94	Xi752176a	22.1294	1B
																																	95	Xi358207c	22.2008	1B
																																	96	RAC875_c67826_84	22.5684	1B
																																	97	Kukri_c5384_86	22.5684	1B
																																	98	Xi605525c	22.7007	1B
																																	99	RAC875_rep_c74595_301	22.8152	1B
																																	100	Excalibur_c64975_90	22.8152	1B	Traes_1BS_B1C349535	331922	332291	23883	36	0	0	NA	NA	0	0	1	NA
																																	101	Excalibur_c15002_230	22.8152	1B	Traes_1BS_64E9CC6E0	3869647	3875839	24300	453	40	0.0989810435602675	-0.918878947120853	-0.765595765363442	5.98768472906404	0.627692307692308	0.104980031233002	-1.57768545711903
																																	102	BS00022458_51	22.8482	1B
																																	103	D_contig57829_235	22.8482	1B
																																	104	Xbcd1434	23.93	1B
																																	105	wPt-7708	25.3762	1B
																																	106	Gene_GluB3_d1	25.3762	1B
																																	107	Xopw13	25.39	1B
																																	108	Gene_GluB3_d2	25.39	1B
																																	109	Xmtd161	25.39	1B
																																	110	Xfbb250	25.39	1B
																																	111	BS00023084_51	26.0573	1B
																																	112	Ra_c40444_302	26.0573	1B
																																	113	Kukri_c8390_801	26.0573	1B
																																	114	Kukri_c8390_1102	26.0573	1B
																																	115	Kukri_c38553_173	26.0573	1B
																																	116	Excalibur_c415_844	26.0573	1B
																																	117	BS00105813_51	26.0573	1B
																																	118	Kukri_c30661_321	26.6398	1B
																																	119	BS00022323_51	27.0743	1B	Traes_1BS_715D10219	348803	350168	23884	37	0	0	NA	NA	0	0	1	NA
																																	120	Ra_c78638_309	27.0743	1B
																																	121	Ra_c40444_243	27.0743	1B
																																	122	wPt-4200	27.1639	1B
																																	123	XksuD14	28.3	1B
																																	124	Tdurum_contig403_122	29.0228	1B
																																	125	Xi607867a	29.1084	1B
																																	126	P31/M52	29.25	1B
																																	127	Xhor_d1	29.5	1B
																																	128	Gene_Rg-B1	29.5	1B
																																	129	Gene_Ogliada	29.5	1B
																																	130	wPt-1568	29.5775	1B
																																	131	GENE-1322_33	29.6054	1B
																																	132	Xmta14	30.2	1B
																																	133	Gene_GliB1	30.4773	1B
														Qfsw.McC-Ch1B.CF																			134	Xpsp3000	30.7	1B
																																	135	Xmta16c	30.7	1B
																																	136	BS00064698_51	30.7672	1B
																																	137	Kukri_rep_c92398_80	30.7672	1B
																																	138	D_GB5Y7FA01C2ERV_339	30.7672	1B
																																	139	CAP7_c3299_342	30.7672	1B
																																	140	CAP7_c3299_316	30.7672	1B
																																	141	RAC875_c2713_3350	30.8331	1B
																																	142	Kukri_rep_c109898_195	30.8331	1B
																																	143	Kukri_c27690_169	30.8331	1B
																																	144	BS00067277_51	30.8758	1B
																																	145	Excalibur_c32472_263	30.8758	1B	Traes_1BS_E09101AE8	5469259	5473746	24470	623	30	0.0703359125967913	-0.898689987279067	0.465168607657583	4.54926108374384	0.323076923076923	0.0712216099916623	-1.61369635198118
																																	146	D_GBB4FNX02H5X2X_75	30.8758	1B
																																	147	BS00000487_51	30.8857	1B
																																	148	Xmtd161a	31.1882	1B
																																	149	Xbcd1434b	31.1882	1B
																																	150	Xfbb196	31.3	1B
																																	151	wPt-3477	31.544	1B
																																	152	P46/M50328	31.8138	1B
																																	153	BS00015608_51	31.8468	1B
																																	154	BS00065413_51	31.8468	1B
																																	155	BS00030768_51	31.8468	1B
																																	156	Xfba329	31.9	1B
																																	157	Xcfd15	31.93	1B
																																	158	XGliB1	32.0905	1B
																																	159	XksuG9	32.2263	1B
																																	160	Xgpw7070	32.4	1B
																																	161	Xgpw363_d1	32.4	1B
																																	162	wPt-8267	32.5333	1B
																																	163	wPt-1328	32.6202	1B
																																	164	stm553actc	32.6427	1B
																																	165	wPt-7094	32.7008	1B
																																	166	wPt-7138	32.7061	1B
																																	167	P34/M49	32.7765	1B
																																	168	Xwhs179_d1	32.8	1B
																																	169	Gene_GluB3_d3	32.8	1B
																																	170	wPt-4107	32.9272	1B
																																	171	HPLC2-3	32.9489	1B
																																	172	Hplc2-3	32.9647	1B
																																	173	wPt-0983	33.0637	1B
																																	174	wPt-2988	33.0637	1B
																																	175	wPt-2395	33.0637	1B
																																	176	wPt-1238	33.0637	1B
																																	177	wPt-1912	33.0637	1B
																																	178	wPt-6370	33.0637	1B
																																	179	wPt-3411	33.0637	1B
																																	180	wPt-7259	33.0637	1B
																																	181	wPt-1500	33.0637	1B
																																	182	wPt-8949	33.0637	1B
																																	183	wPt-7422	33.0637	1B
																																	184	wPt-1560	33.0637	1B
																																	185	wPt-2052	33.0637	1B
																																	186	tPt-1772	33.0637	1B
																																	187	wPt-10703	33.0637	1B
																																	188	wPt-4786	33.0637	1B
																																	189	Opata_129843_PstIMluI_PA	33.0637	1B
																																	190	Opata_1508926_PstIMluI_PA	33.0637	1B
																																	191	Opata_1509788_PstIMluI_PA	33.0637	1B
																																	192	Opata_1557238_PstIMluI_PA	33.0637	1B
																																	193	Opata_1557641_PstIMluI_PA	33.0637	1B
																																	194	Opata_1571998_PstIMluI_PA	33.0637	1B
																																	195	Opata_1837196_PstIMluI_PA	33.0637	1B
																																	196	Opata_1855018_PstIMluI_PA	33.0637	1B
																																	197	Opata_1894744_PstIMluI_PA	33.0637	1B
																																	198	Opata_2159144_PstIMluI_PA	33.0637	1B
																																	199	Opata_216829_PstIMluI_PA	33.0637	1B
																																	200	Opata_2196473_PstIMluI_PA	33.0637	1B
																																	201	Opata_2217662_PstIMluI_PA	33.0637	1B
																																	202	Opata_2389500_PstIMluI_PA	33.0637	1B
																																	203	Opata_2517502_PstIMluI_PA	33.0637	1B
																																	204	Opata_304511_PstIMluI_PA	33.0637	1B
																																	205	Opata_307708_PstIMluI_PA	33.0637	1B
																																	206	Opata_49867_PstIMluI_PA	33.0637	1B
																																	207	Opata_7659_PstIMluI_PA	33.0637	1B
																																	208	Opata_933895_PstIMluI_PA	33.0637	1B
																																	209	Opata_99297_PstIMluI_PA	33.0637	1B
																																	210	M6_1231325_PstIMseI_PA	33.0637	1B
																																	211	M6_2673969_PstIMseI_PA	33.0637	1B
																																	212	M6_355549_PstIMseI_PA	33.0637	1B
																																	213	M6_56541_PstIMseI_PA	33.0637	1B
																																	214	Opata_10071_PstIMseI_PA	33.0637	1B
																																	215	Opata_1012974_PstIMseI_PA	33.0637	1B
																																	216	Opata_1015949_PstIMseI_PA	33.0637	1B
																																	217	Opata_1017660_PstIMseI_PA	33.0637	1B
																																	218	Opata_1024629_PstIMseI_PA	33.0637	1B
																																	219	Opata_104773_PstIMseI_PA	33.0637	1B
																																	220	Opata_1064306_PstIMseI_PA	33.0637	1B
																																	221	Opata_1090399_PstIMseI_PA	33.0637	1B
																																	222	Opata_1096215_PstIMseI_PA	33.0637	1B
																																	223	Opata_1102209_PstIMseI_PA	33.0637	1B
																																	224	Opata_110223_PstIMseI_PA	33.0637	1B
																																	225	Opata_1104078_PstIMseI_PA	33.0637	1B
																																	226	Opata_1131716_PstIMseI_PA	33.0637	1B
																																	227	Opata_113366_PstIMseI_PA	33.0637	1B
																																	228	Opata_1142471_PstIMseI_PA	33.0637	1B
																																	229	Opata_1147652_PstIMseI_PA	33.0637	1B
																																	230	Opata_115891_PstIMseI_PA	33.0637	1B
																																	231	Opata_1159827_PstIMseI_PA	33.0637	1B
																																	232	Opata_1160008_PstIMseI_PA	33.0637	1B
																																	233	Opata_1162094_PstIMseI_PA	33.0637	1B
																																	234	Opata_1172040_PstIMseI_PA	33.0637	1B
																																	235	Opata_1190793_PstIMseI_PA	33.0637	1B
																																	236	Opata_119404_PstIMseI_PA	33.0637	1B
																																	237	Opata_1197055_PstIMseI_PA	33.0637	1B
																																	238	Opata_1197322_PstIMseI_PA	33.0637	1B
																																	239	Opata_1199767_PstIMseI_PA	33.0637	1B
																																	240	Opata_1203053_PstIMseI_PA	33.0637	1B
																																	241	Opata_1205294_PstIMseI_PA	33.0637	1B
																																	242	Opata_1209362_PstIMseI_PA	33.0637	1B
																																	243	Opata_121077_PstIMseI_PA	33.0637	1B
																																	244	Opata_1233139_PstIMseI_PA	33.0637	1B
																																	245	Opata_1239554_PstIMseI_PA	33.0637	1B
																																	246	Opata_1246684_PstIMseI_PA	33.0637	1B
																																	247	Opata_1260098_PstIMseI_PA	33.0637	1B
																																	248	Opata_1301741_PstIMseI_PA	33.0637	1B
																																	249	Opata_1313244_PstIMseI_PA	33.0637	1B
																																	250	Opata_1362926_PstIMseI_PA	33.0637	1B
																																	251	Opata_1387495_PstIMseI_PA	33.0637	1B
																																	252	Opata_1408146_PstIMseI_PA	33.0637	1B
																																	253	Opata_1411963_PstIMseI_PA	33.0637	1B
																																	254	Opata_1440556_PstIMseI_PA	33.0637	1B
																																	255	Opata_1442953_PstIMseI_PA	33.0637	1B
																																	256	Opata_145498_PstIMseI_PA	33.0637	1B
																																	257	Opata_1462603_PstIMseI_PA	33.0637	1B
																																	258	Opata_146437_PstIMseI_PA	33.0637	1B
																																	259	Opata_148580_PstIMseI_PA	33.0637	1B
																																	260	Opata_1488355_PstIMseI_PA	33.0637	1B
																																	261	Opata_150568_PstIMseI_PA	33.0637	1B
																																	262	Opata_151780_PstIMseI_PA	33.0637	1B
																																	263	Opata_1564908_PstIMseI_PA	33.0637	1B
																																	264	Opata_1571542_PstIMseI_PA	33.0637	1B
																																	265	Opata_1600892_PstIMseI_PA	33.0637	1B
																																	266	Opata_1607339_PstIMseI_PA	33.0637	1B
																																	267	Opata_1611923_PstIMseI_PA	33.0637	1B
																																	268	Opata_1616547_PstIMseI_PA	33.0637	1B
																																	269	Opata_1621397_PstIMseI_PA	33.0637	1B
																																	270	Opata_167152_PstIMseI_PA	33.0637	1B
																																	271	Opata_169140_PstIMseI_PA	33.0637	1B
																																	272	Opata_1745790_PstIMseI_PA	33.0637	1B
																																	273	Opata_175543_PstIMseI_PA	33.0637	1B
																																	274	Opata_1766461_PstIMseI_PA	33.0637	1B
																																	275	Opata_1768149_PstIMseI_PA	33.0637	1B
																																	276	Opata_1769626_PstIMseI_PA	33.0637	1B
																																	277	Opata_178331_PstIMseI_PA	33.0637	1B
																																	278	Opata_1784373_PstIMseI_PA	33.0637	1B
																																	279	Opata_1788646_PstIMseI_PA	33.0637	1B
																																	280	Opata_1813963_PstIMseI_PA	33.0637	1B
																																	281	Opata_1835947_PstIMseI_PA	33.0637	1B
																																	282	Opata_183615_PstIMseI_PA	33.0637	1B
																																	283	Opata_1843153_PstIMseI_PA	33.0637	1B
																																	284	Opata_1953397_PstIMseI_PA	33.0637	1B
																																	285	Opata_1972675_PstIMseI_PA	33.0637	1B
																																	286	Opata_201332_PstIMseI_PA	33.0637	1B
																																	287	Opata_2036424_PstIMseI_PA	33.0637	1B
																																	288	Opata_2037585_PstIMseI_PA	33.0637	1B
																																	289	Opata_2040276_PstIMseI_PA	33.0637	1B
																																	290	Opata_2082421_PstIMseI_PA	33.0637	1B
																																	291	Opata_2123714_PstIMseI_PA	33.0637	1B
																																	292	Opata_2128454_PstIMseI_PA	33.0637	1B
																																	293	Opata_2138577_PstIMseI_PA	33.0637	1B
																																	294	Opata_215440_PstIMseI_PA	33.0637	1B
																																	295	Opata_216472_PstIMseI_PA	33.0637	1B
																																	296	Opata_2166117_PstIMseI_PA	33.0637	1B
																																	297	Opata_219529_PstIMseI_PA	33.0637	1B
																																	298	Opata_222045_PstIMseI_PA	33.0637	1B
																																	299	Opata_2238090_PstIMseI_PA	33.0637	1B
																																	300	Opata_226195_PstIMseI_PA	33.0637	1B
																																	301	Opata_228314_PstIMseI_PA	33.0637	1B
																																	302	Opata_2340909_PstIMseI_PA	33.0637	1B
																																	303	Opata_234451_PstIMseI_PA	33.0637	1B
																																	304	Opata_2366010_PstIMseI_PA	33.0637	1B
																																	305	Opata_2374051_PstIMseI_PA	33.0637	1B
																																	306	Opata_2381425_PstIMseI_PA	33.0637	1B
																																	307	Opata_24099_PstIMseI_PA	33.0637	1B
																																	308	Opata_2420696_PstIMseI_PA	33.0637	1B
																																	309	Opata_2465436_PstIMseI_PA	33.0637	1B
																																	310	Opata_2471224_PstIMseI_PA	33.0637	1B
																																	311	Opata_2507845_PstIMseI_PA	33.0637	1B
																																	312	Opata_2511224_PstIMseI_PA	33.0637	1B
																																	313	Opata_2520382_PstIMseI_PA	33.0637	1B
																																	314	Opata_2559731_PstIMseI_PA	33.0637	1B
																																	315	Opata_2571572_PstIMseI_PA	33.0637	1B
																																	316	Opata_2613035_PstIMseI_PA	33.0637	1B
																																	317	Opata_2628543_PstIMseI_PA	33.0637	1B
																																	318	Opata_264542_PstIMseI_PA	33.0637	1B
																																	319	Opata_265673_PstIMseI_PA	33.0637	1B
																																	320	Opata_2670644_PstIMseI_PA	33.0637	1B
																																	321	Opata_2701761_PstIMseI_PA	33.0637	1B
																																	322	Opata_2702809_PstIMseI_PA	33.0637	1B
																																	323	Opata_2717496_PstIMseI_PA	33.0637	1B
																																	324	Opata_273420_PstIMseI_PA	33.0637	1B
																																	325	Opata_2760708_PstIMseI_PA	33.0637	1B
																																	326	Opata_2769137_PstIMseI_PA	33.0637	1B
																																	327	Opata_2797021_PstIMseI_PA	33.0637	1B
																																	328	Opata_280197_PstIMseI_PA	33.0637	1B
																																	329	Opata_2843999_PstIMseI_PA	33.0637	1B
																																	330	Opata_285363_PstIMseI_PA	33.0637	1B
																																	331	Opata_2854908_PstIMseI_PA	33.0637	1B
																																	332	Opata_285927_PstIMseI_PA	33.0637	1B
																																	333	Opata_2912021_PstIMseI_PA	33.0637	1B
																																	334	Opata_2978497_PstIMseI_PA	33.0637	1B
																																	335	Opata_2980352_PstIMseI_PA	33.0637	1B
																																	336	Opata_3006199_PstIMseI_PA	33.0637	1B
																																	337	Opata_3071004_PstIMseI_PA	33.0637	1B
																																	338	Opata_308638_PstIMseI_PA	33.0637	1B
																																	339	Opata_310756_PstIMseI_PA	33.0637	1B
																																	340	Opata_3297705_PstIMseI_PA	33.0637	1B
																																	341	Opata_331647_PstIMseI_PA	33.0637	1B
																																	342	Opata_3375122_PstIMseI_PA	33.0637	1B
																																	343	Opata_3393301_PstIMseI_PA	33.0637	1B
																																	344	Opata_3448_PstIMseI_PA	33.0637	1B
																																	345	Opata_3507487_PstIMseI_PA	33.0637	1B
																																	346	Opata_351154_PstIMseI_PA	33.0637	1B
																																	347	Opata_354625_PstIMseI_PA	33.0637	1B
																																	348	Opata_3605782_PstIMseI_PA	33.0637	1B
																																	349	Opata_367607_PstIMseI_PA	33.0637	1B
																																	350	Opata_372335_PstIMseI_PA	33.0637	1B
																																	351	Opata_376155_PstIMseI_PA	33.0637	1B
																																	352	Opata_377168_PstIMseI_PA	33.0637	1B
																																	353	Opata_3834458_PstIMseI_PA	33.0637	1B
																																	354	Opata_3846809_PstIMseI_PA	33.0637	1B
																																	355	Opata_384770_PstIMseI_PA	33.0637	1B
																																	356	Opata_3850095_PstIMseI_PA	33.0637	1B
																																	357	Opata_3892206_PstIMseI_PA	33.0637	1B
																																	358	Opata_389346_PstIMseI_PA	33.0637	1B
																																	359	Opata_3927371_PstIMseI_PA	33.0637	1B
																																	360	Opata_3996251_PstIMseI_PA	33.0637	1B
																																	361	Opata_4031800_PstIMseI_PA	33.0637	1B
																																	362	Opata_403950_PstIMseI_PA	33.0637	1B
																																	363	Opata_4044057_PstIMseI_PA	33.0637	1B
																																	364	Opata_408852_PstIMseI_PA	33.0637	1B
																																	365	Opata_4214609_PstIMseI_PA	33.0637	1B
																																	366	Opata_422833_PstIMseI_PA	33.0637	1B
																																	367	Opata_432900_PstIMseI_PA	33.0637	1B
																																	368	Opata_4338420_PstIMseI_PA	33.0637	1B
																																	369	Opata_434078_PstIMseI_PA	33.0637	1B
																																	370	Opata_4430_PstIMseI_PA	33.0637	1B
																																	371	Opata_4476864_PstIMseI_PA	33.0637	1B
																																	372	Opata_465884_PstIMseI_PA	33.0637	1B
																																	373	Opata_467789_PstIMseI_PA	33.0637	1B
																																	374	Opata_47845_PstIMseI_PA	33.0637	1B
																																	375	Opata_481240_PstIMseI_PA	33.0637	1B
																																	376	Opata_482703_PstIMseI_PA	33.0637	1B
																																	377	Opata_486574_PstIMseI_PA	33.0637	1B
																																	378	Opata_51258_PstIMseI_PA	33.0637	1B
																																	379	Opata_517413_PstIMseI_PA	33.0637	1B
																																	380	Opata_519376_PstIMseI_PA	33.0637	1B
																																	381	Opata_539417_PstIMseI_PA	33.0637	1B
																																	382	Opata_543205_PstIMseI_PA	33.0637	1B
																																	383	Opata_554905_PstIMseI_PA	33.0637	1B
																																	384	Opata_554912_PstIMseI_PA	33.0637	1B
																																	385	Opata_556597_PstIMseI_PA	33.0637	1B
																																	386	Opata_556654_PstIMseI_PA	33.0637	1B
																																	387	Opata_558454_PstIMseI_PA	33.0637	1B
																																	388	Opata_560833_PstIMseI_PA	33.0637	1B
																																	389	Opata_561634_PstIMseI_PA	33.0637	1B
																																	390	Opata_561841_PstIMseI_PA	33.0637	1B
																																	391	Opata_583225_PstIMseI_PA	33.0637	1B
																																	392	Opata_590247_PstIMseI_PA	33.0637	1B
																																	393	Opata_644183_PstIMseI_PA	33.0637	1B
																																	394	Opata_645365_PstIMseI_PA	33.0637	1B
																																	395	Opata_663654_PstIMseI_PA	33.0637	1B
																																	396	Opata_684679_PstIMseI_PA	33.0637	1B
																																	397	Opata_698616_PstIMseI_PA	33.0637	1B
																																	398	Opata_701979_PstIMseI_PA	33.0637	1B
																																	399	Opata_706869_PstIMseI_PA	33.0637	1B
																																	400	Opata_708068_PstIMseI_PA	33.0637	1B
																																	401	Opata_712863_PstIMseI_PA	33.0637	1B
																																	402	Opata_719215_PstIMseI_PA	33.0637	1B
																																	403	Opata_72218_PstIMseI_PA	33.0637	1B
																																	404	Opata_726397_PstIMseI_PA	33.0637	1B
																																	405	Opata_729562_PstIMseI_PA	33.0637	1B
																																	406	Opata_732867_PstIMseI_PA	33.0637	1B
																																	407	Opata_734890_PstIMseI_PA	33.0637	1B
																																	408	Opata_735696_PstIMseI_PA	33.0637	1B
																																	409	Opata_747627_PstIMseI_PA	33.0637	1B
																																	410	Opata_771372_PstIMseI_PA	33.0637	1B
																																	411	Opata_784272_PstIMseI_PA	33.0637	1B
																																	412	Opata_78998_PstIMseI_PA	33.0637	1B
																																	413	Opata_790219_PstIMseI_PA	33.0637	1B
																																	414	Opata_791108_PstIMseI_PA	33.0637	1B
																																	415	Opata_796901_PstIMseI_PA	33.0637	1B
																																	416	Opata_799433_PstIMseI_PA	33.0637	1B
																																	417	Opata_808603_PstIMseI_PA	33.0637	1B
																																	418	Opata_811539_PstIMseI_PA	33.0637	1B
																																	419	Opata_825507_PstIMseI_PA	33.0637	1B
																																	420	Opata_83227_PstIMseI_PA	33.0637	1B
																																	421	Opata_832738_PstIMseI_PA	33.0637	1B
																																	422	Opata_837402_PstIMseI_PA	33.0637	1B
																																	423	Opata_847219_PstIMseI_PA	33.0637	1B
																																	424	Opata_849047_PstIMseI_PA	33.0637	1B
																																	425	Opata_852980_PstIMseI_PA	33.0637	1B
																																	426	Opata_855110_PstIMseI_PA	33.0637	1B
																																	427	Opata_8594_PstIMseI_PA	33.0637	1B
																																	428	Opata_872713_PstIMseI_PA	33.0637	1B
																																	429	Opata_876127_PstIMseI_PA	33.0637	1B
																																	430	Opata_90725_PstIMseI_PA	33.0637	1B
																																	431	Opata_926204_PstIMseI_PA	33.0637	1B
																																	432	Opata_950934_PstIMseI_PA	33.0637	1B
																																	433	Opata_962639_PstIMseI_PA	33.0637	1B
																																	434	Opata_981530_PstIMseI_PA	33.0637	1B
																																	435	Opata_995886_PstIMseI_PA	33.0637	1B
																																	436	Opata_997792_PstIMseI_PA	33.0637	1B
																																	437	M6_1152604_PstIMspI_PA	33.0637	1B
																																	438	M6_1159255_PstIMspI_PA	33.0637	1B
																																	439	M6_1160459_PstIMspI_PA	33.0637	1B
																																	440	M6_1322484_PstIMspI_PA	33.0637	1B
																																	441	M6_1338927_PstIMspI_PA	33.0637	1B
																																	442	M6_1494602_PstIMspI_PA	33.0637	1B
																																	443	M6_1638270_PstIMspI_PA	33.0637	1B
																																	444	M6_2219663_PstIMspI_PA	33.0637	1B
																																	445	M6_2280008_PstIMspI_PA	33.0637	1B
																																	446	M6_2576429_PstIMspI_PA	33.0637	1B
																																	447	M6_2976307_PstIMspI_PA	33.0637	1B
																																	448	M6_3285248_PstIMspI_PA	33.0637	1B
																																	449	M6_3330598_PstIMspI_PA	33.0637	1B
																																	450	M6_428189_PstIMspI_PA	33.0637	1B
																																	451	M6_909729_PstIMspI_PA	33.0637	1B
																																	452	M6_919969_PstIMspI_PA	33.0637	1B
																																	453	Opata_1009331_PstIMspI_PA	33.0637	1B
																																	454	Opata_1022893_PstIMspI_PA	33.0637	1B
																																	455	Opata_1041503_PstIMspI_PA	33.0637	1B
																																	456	Opata_1088943_PstIMspI_PA	33.0637	1B
																																	457	Opata_1098758_PstIMspI_PA	33.0637	1B
																																	458	Opata_1104310_PstIMspI_PA	33.0637	1B
																																	459	Opata_1122260_PstIMspI_PA	33.0637	1B
																																	460	Opata_1160313_PstIMspI_PA	33.0637	1B
																																	461	Opata_1161657_PstIMspI_PA	33.0637	1B
																																	462	Opata_1177549_PstIMspI_PA	33.0637	1B
																																	463	Opata_1178970_PstIMspI_PA	33.0637	1B
																																	464	Opata_1179745_PstIMspI_PA	33.0637	1B
																																	465	Opata_1296103_PstIMspI_PA	33.0637	1B
																																	466	Opata_1322033_PstIMspI_PA	33.0637	1B
																																	467	Opata_132711_PstIMspI_PA	33.0637	1B
																																	468	Opata_1333413_PstIMspI_PA	33.0637	1B
																																	469	Opata_1356449_PstIMspI_PA	33.0637	1B
																																	470	Opata_1363648_PstIMspI_PA	33.0637	1B
																																	471	Opata_138086_PstIMspI_PA	33.0637	1B
																																	472	Opata_1393984_PstIMspI_PA	33.0637	1B
																																	473	Opata_1399529_PstIMspI_PA	33.0637	1B
																																	474	Opata_1427022_PstIMspI_PA	33.0637	1B
																																	475	Opata_1432110_PstIMspI_PA	33.0637	1B
																																	476	Opata_1441789_PstIMspI_PA	33.0637	1B
																																	477	Opata_1499903_PstIMspI_PA	33.0637	1B
																																	478	Opata_1517239_PstIMspI_PA	33.0637	1B
																																	479	Opata_1529003_PstIMspI_PA	33.0637	1B
																																	480	Opata_1549444_PstIMspI_PA	33.0637	1B
																																	481	Opata_1552985_PstIMspI_PA	33.0637	1B
																																	482	Opata_155604_PstIMspI_PA	33.0637	1B
																																	483	Opata_1561711_PstIMspI_PA	33.0637	1B
																																	484	Opata_1572932_PstIMspI_PA	33.0637	1B
																																	485	Opata_1598743_PstIMspI_PA	33.0637	1B
																																	486	Opata_1637741_PstIMspI_PA	33.0637	1B
																																	487	Opata_1637748_PstIMspI_PA	33.0637	1B
																																	488	Opata_1650820_PstIMspI_PA	33.0637	1B
																																	489	Opata_1672594_PstIMspI_PA	33.0637	1B
																																	490	Opata_1673715_PstIMspI_PA	33.0637	1B
																																	491	Opata_1675888_PstIMspI_PA	33.0637	1B
																																	492	Opata_168508_PstIMspI_PA	33.0637	1B
																																	493	Opata_1691406_PstIMspI_PA	33.0637	1B
																																	494	Opata_1697929_PstIMspI_PA	33.0637	1B
																																	495	Opata_1698820_PstIMspI_PA	33.0637	1B
																																	496	Opata_1713605_PstIMspI_PA	33.0637	1B
																																	497	Opata_1716884_PstIMspI_PA	33.0637	1B
																																	498	Opata_1723523_PstIMspI_PA	33.0637	1B
																																	499	Opata_1745403_PstIMspI_PA	33.0637	1B
																																	500	Opata_1770360_PstIMspI_PA	33.0637	1B
																																	501	Opata_1781541_PstIMspI_PA	33.0637	1B
																																	502	Opata_1790126_PstIMspI_PA	33.0637	1B
																																	503	Opata_1791276_PstIMspI_PA	33.0637	1B
																																	504	Opata_1798303_PstIMspI_PA	33.0637	1B
																																	505	Opata_1807746_PstIMspI_PA	33.0637	1B
																																	506	Opata_1815490_PstIMspI_PA	33.0637	1B
																																	507	Opata_1830691_PstIMspI_PA	33.0637	1B
																																	508	Opata_1835310_PstIMspI_PA	33.0637	1B
																																	509	Opata_1837037_PstIMspI_PA	33.0637	1B
																																	510	Opata_1849405_PstIMspI_PA	33.0637	1B
																																	511	Opata_1856556_PstIMspI_PA	33.0637	1B
																																	512	Opata_1909201_PstIMspI_PA	33.0637	1B
																																	513	Opata_1967177_PstIMspI_PA	33.0637	1B
																																	514	Opata_1973271_PstIMspI_PA	33.0637	1B
																																	515	Opata_1976042_PstIMspI_PA	33.0637	1B
																																	516	Opata_1990423_PstIMspI_PA	33.0637	1B
																																	517	Opata_1994036_PstIMspI_PA	33.0637	1B
																																	518	Opata_1999820_PstIMspI_PA	33.0637	1B
																																	519	Opata_2002748_PstIMspI_PA	33.0637	1B
																																	520	Opata_2007089_PstIMspI_PA	33.0637	1B
																																	521	Opata_2013238_PstIMspI_PA	33.0637	1B
																																	522	Opata_2016572_PstIMspI_PA	33.0637	1B
																																	523	Opata_2020882_PstIMspI_PA	33.0637	1B
																																	524	Opata_2076705_PstIMspI_PA	33.0637	1B
																																	525	Opata_2077749_PstIMspI_PA	33.0637	1B
																																	526	Opata_2083239_PstIMspI_PA	33.0637	1B
																																	527	Opata_2101781_PstIMspI_PA	33.0637	1B
																																	528	Opata_2102639_PstIMspI_PA	33.0637	1B
																																	529	Opata_2102752_PstIMspI_PA	33.0637	1B
																																	530	Opata_2112858_PstIMspI_PA	33.0637	1B
																																	531	Opata_2117008_PstIMspI_PA	33.0637	1B
																																	532	Opata_2121328_PstIMspI_PA	33.0637	1B
																																	533	Opata_2122113_PstIMspI_PA	33.0637	1B
																																	534	Opata_2124933_PstIMspI_PA	33.0637	1B
																																	535	Opata_2125019_PstIMspI_PA	33.0637	1B
																																	536	Opata_2151745_PstIMspI_PA	33.0637	1B
																																	537	Opata_2156172_PstIMspI_PA	33.0637	1B
																																	538	Opata_2156530_PstIMspI_PA	33.0637	1B
																																	539	Opata_2164776_PstIMspI_PA	33.0637	1B
																																	540	Opata_2183309_PstIMspI_PA	33.0637	1B
																																	541	Opata_2197742_PstIMspI_PA	33.0637	1B
																																	542	Opata_2257078_PstIMspI_PA	33.0637	1B
																																	543	Opata_2298126_PstIMspI_PA	33.0637	1B
																																	544	Opata_2357510_PstIMspI_PA	33.0637	1B
																																	545	Opata_2367520_PstIMspI_PA	33.0637	1B
																																	546	Opata_2386143_PstIMspI_PA	33.0637	1B
																																	547	Opata_2391472_PstIMspI_PA	33.0637	1B
																																	548	Opata_241903_PstIMspI_PA	33.0637	1B
																																	549	Opata_2427955_PstIMspI_PA	33.0637	1B
																																	550	Opata_2429889_PstIMspI_PA	33.0637	1B
																																	551	Opata_2439127_PstIMspI_PA	33.0637	1B
																																	552	Opata_2454772_PstIMspI_PA	33.0637	1B
																																	553	Opata_2463731_PstIMspI_PA	33.0637	1B
																																	554	Opata_2467142_PstIMspI_PA	33.0637	1B
																																	555	Opata_2481157_PstIMspI_PA	33.0637	1B
																																	556	Opata_2483759_PstIMspI_PA	33.0637	1B
																																	557	Opata_2489154_PstIMspI_PA	33.0637	1B
																																	558	Opata_2495353_PstIMspI_PA	33.0637	1B
																																	559	Opata_2514865_PstIMspI_PA	33.0637	1B
																																	560	Opata_2520594_PstIMspI_PA	33.0637	1B
																																	561	Opata_256635_PstIMspI_PA	33.0637	1B
																																	562	Opata_2576484_PstIMspI_PA	33.0637	1B
																																	563	Opata_2588442_PstIMspI_PA	33.0637	1B
																																	564	Opata_2602659_PstIMspI_PA	33.0637	1B
																																	565	Opata_2609685_PstIMspI_PA	33.0637	1B
																																	566	Opata_2636764_PstIMspI_PA	33.0637	1B
																																	567	Opata_2639360_PstIMspI_PA	33.0637	1B
																																	568	Opata_2686020_PstIMspI_PA	33.0637	1B
																																	569	Opata_2692073_PstIMspI_PA	33.0637	1B
																																	570	Opata_2693335_PstIMspI_PA	33.0637	1B
																																	571	Opata_2705525_PstIMspI_PA	33.0637	1B
																																	572	Opata_2715505_PstIMspI_PA	33.0637	1B
																																	573	Opata_2728166_PstIMspI_PA	33.0637	1B
																																	574	Opata_2732024_PstIMspI_PA	33.0637	1B
																																	575	Opata_273312_PstIMspI_PA	33.0637	1B
																																	576	Opata_2750468_PstIMspI_PA	33.0637	1B
																																	577	Opata_2763683_PstIMspI_PA	33.0637	1B
																																	578	Opata_2770930_PstIMspI_PA	33.0637	1B
																																	579	Opata_2777305_PstIMspI_PA	33.0637	1B
																																	580	Opata_2777533_PstIMspI_PA	33.0637	1B
																																	581	Opata_2780377_PstIMspI_PA	33.0637	1B
																																	582	Opata_2791676_PstIMspI_PA	33.0637	1B
																																	583	Opata_2799292_PstIMspI_PA	33.0637	1B
																																	584	Opata_2812752_PstIMspI_PA	33.0637	1B
																																	585	Opata_2824910_PstIMspI_PA	33.0637	1B
																																	586	Opata_2834731_PstIMspI_PA	33.0637	1B
																																	587	Opata_2839666_PstIMspI_PA	33.0637	1B
																																	588	Opata_285156_PstIMspI_PA	33.0637	1B
																																	589	Opata_285795_PstIMspI_PA	33.0637	1B
																																	590	Opata_2858304_PstIMspI_PA	33.0637	1B
																																	591	Opata_2915496_PstIMspI_PA	33.0637	1B
																																	592	Opata_2936812_PstIMspI_PA	33.0637	1B
																																	593	Opata_2970405_PstIMspI_PA	33.0637	1B
																																	594	Opata_2988561_PstIMspI_PA	33.0637	1B
																																	595	Opata_3031133_PstIMspI_PA	33.0637	1B
																																	596	Opata_303541_PstIMspI_PA	33.0637	1B
																																	597	Opata_3041291_PstIMspI_PA	33.0637	1B
																																	598	Opata_3042961_PstIMspI_PA	33.0637	1B
																																	599	Opata_3074756_PstIMspI_PA	33.0637	1B
																																	600	Opata_3082636_PstIMspI_PA	33.0637	1B
																																	601	Opata_3085855_PstIMspI_PA	33.0637	1B
																																	602	Opata_3099707_PstIMspI_PA	33.0637	1B
																																	603	Opata_3101140_PstIMspI_PA	33.0637	1B
																																	604	Opata_3107452_PstIMspI_PA	33.0637	1B
																																	605	Opata_3113933_PstIMspI_PA	33.0637	1B
																																	606	Opata_3123018_PstIMspI_PA	33.0637	1B
																																	607	Opata_3147192_PstIMspI_PA	33.0637	1B
																																	608	Opata_3149862_PstIMspI_PA	33.0637	1B
																																	609	Opata_3152398_PstIMspI_PA	33.0637	1B
																																	610	Opata_3214932_PstIMspI_PA	33.0637	1B
																																	611	Opata_3216238_PstIMspI_PA	33.0637	1B
																																	612	Opata_3218589_PstIMspI_PA	33.0637	1B
																																	613	Opata_322061_PstIMspI_PA	33.0637	1B
																																	614	Opata_3241738_PstIMspI_PA	33.0637	1B
																																	615	Opata_3241821_PstIMspI_PA	33.0637	1B
																																	616	Opata_3245887_PstIMspI_PA	33.0637	1B
																																	617	Opata_3251822_PstIMspI_PA	33.0637	1B
																																	618	Opata_3284202_PstIMspI_PA	33.0637	1B
																																	619	Opata_3297701_PstIMspI_PA	33.0637	1B
																																	620	Opata_3314133_PstIMspI_PA	33.0637	1B
																																	621	Opata_337256_PstIMspI_PA	33.0637	1B
																																	622	Opata_3378637_PstIMspI_PA	33.0637	1B
																																	623	Opata_3390848_PstIMspI_PA	33.0637	1B
																																	624	Opata_3397567_PstIMspI_PA	33.0637	1B
																																	625	Opata_3399104_PstIMspI_PA	33.0637	1B
																																	626	Opata_340445_PstIMspI_PA	33.0637	1B
																																	627	Opata_340787_PstIMspI_PA	33.0637	1B
																																	628	Opata_3418454_PstIMspI_PA	33.0637	1B
																																	629	Opata_3418828_PstIMspI_PA	33.0637	1B
																																	630	Opata_3426616_PstIMspI_PA	33.0637	1B
																																	631	Opata_3443910_PstIMspI_PA	33.0637	1B
																																	632	Opata_3493559_PstIMspI_PA	33.0637	1B
																																	633	Opata_3497014_PstIMspI_PA	33.0637	1B
																																	634	Opata_3513085_PstIMspI_PA	33.0637	1B
																																	635	Opata_351950_PstIMspI_PA	33.0637	1B
																																	636	Opata_3520800_PstIMspI_PA	33.0637	1B
																																	637	Opata_3523961_PstIMspI_PA	33.0637	1B
																																	638	Opata_3533371_PstIMspI_PA	33.0637	1B
																																	639	Opata_3536757_PstIMspI_PA	33.0637	1B
																																	640	Opata_3547423_PstIMspI_PA	33.0637	1B
																																	641	Opata_3554405_PstIMspI_PA	33.0637	1B
																																	642	Opata_3576050_PstIMspI_PA	33.0637	1B
																																	643	Opata_3578113_PstIMspI_PA	33.0637	1B
																																	644	Opata_3592964_PstIMspI_PA	33.0637	1B
																																	645	Opata_3633036_PstIMspI_PA	33.0637	1B
																																	646	Opata_3645336_PstIMspI_PA	33.0637	1B
																																	647	Opata_3647234_PstIMspI_PA	33.0637	1B
																																	648	Opata_3671398_PstIMspI_PA	33.0637	1B
																																	649	Opata_3678058_PstIMspI_PA	33.0637	1B
																																	650	Opata_3689050_PstIMspI_PA	33.0637	1B
																																	651	Opata_3701544_PstIMspI_PA	33.0637	1B
																																	652	Opata_3704445_PstIMspI_PA	33.0637	1B
																																	653	Opata_3719796_PstIMspI_PA	33.0637	1B
																																	654	Opata_3745677_PstIMspI_PA	33.0637	1B
																																	655	Opata_377297_PstIMspI_PA	33.0637	1B
																																	656	Opata_3810133_PstIMspI_PA	33.0637	1B
																																	657	Opata_38254_PstIMspI_PA	33.0637	1B
																																	658	Opata_384442_PstIMspI_PA	33.0637	1B
																																	659	Opata_3851005_PstIMspI_PA	33.0637	1B
																																	660	Opata_3857379_PstIMspI_PA	33.0637	1B
																																	661	Opata_3878869_PstIMspI_PA	33.0637	1B
																																	662	Opata_3903691_PstIMspI_PA	33.0637	1B
																																	663	Opata_3908118_PstIMspI_PA	33.0637	1B
																																	664	Opata_3908382_PstIMspI_PA	33.0637	1B
																																	665	Opata_3939100_PstIMspI_PA	33.0637	1B
																																	666	Opata_395031_PstIMspI_PA	33.0637	1B
																																	667	Opata_3950541_PstIMspI_PA	33.0637	1B
																																	668	Opata_3957805_PstIMspI_PA	33.0637	1B
																																	669	Opata_3965851_PstIMspI_PA	33.0637	1B
																																	670	Opata_4026273_PstIMspI_PA	33.0637	1B
																																	671	Opata_4027425_PstIMspI_PA	33.0637	1B
																																	672	Opata_4038438_PstIMspI_PA	33.0637	1B
																																	673	Opata_4043364_PstIMspI_PA	33.0637	1B
																																	674	Opata_4051221_PstIMspI_PA	33.0637	1B
																																	675	Opata_4055487_PstIMspI_PA	33.0637	1B
																																	676	Opata_4076685_PstIMspI_PA	33.0637	1B
																																	677	Opata_4097402_PstIMspI_PA	33.0637	1B
																																	678	Opata_4097504_PstIMspI_PA	33.0637	1B
																																	679	Opata_4098920_PstIMspI_PA	33.0637	1B
																																	680	Opata_410090_PstIMspI_PA	33.0637	1B
																																	681	Opata_4107246_PstIMspI_PA	33.0637	1B
																																	682	Opata_4112062_PstIMspI_PA	33.0637	1B
																																	683	Opata_411813_PstIMspI_PA	33.0637	1B
																																	684	Opata_4125913_PstIMspI_PA	33.0637	1B
																																	685	Opata_4151785_PstIMspI_PA	33.0637	1B
																																	686	Opata_4189792_PstIMspI_PA	33.0637	1B
																																	687	Opata_4198045_PstIMspI_PA	33.0637	1B
																																	688	Opata_4261255_PstIMspI_PA	33.0637	1B
																																	689	Opata_439974_PstIMspI_PA	33.0637	1B
																																	690	Opata_447021_PstIMspI_PA	33.0637	1B
																																	691	Opata_451340_PstIMspI_PA	33.0637	1B
																																	692	Opata_45697_PstIMspI_PA	33.0637	1B
																																	693	Opata_465730_PstIMspI_PA	33.0637	1B
																																	694	Opata_482740_PstIMspI_PA	33.0637	1B
																																	695	Opata_514424_PstIMspI_PA	33.0637	1B
																																	696	Opata_520399_PstIMspI_PA	33.0637	1B
																																	697	Opata_527345_PstIMspI_PA	33.0637	1B
																																	698	Opata_536557_PstIMspI_PA	33.0637	1B
																																	699	Opata_540649_PstIMspI_PA	33.0637	1B
																																	700	Opata_586618_PstIMspI_PA	33.0637	1B
																																	701	Opata_636314_PstIMspI_PA	33.0637	1B
																																	702	Opata_637707_PstIMspI_PA	33.0637	1B
																																	703	Opata_657182_PstIMspI_PA	33.0637	1B
																																	704	Opata_672214_PstIMspI_PA	33.0637	1B
																																	705	Opata_676480_PstIMspI_PA	33.0637	1B
																																	706	Opata_70154_PstIMspI_PA	33.0637	1B
																																	707	Opata_703352_PstIMspI_PA	33.0637	1B
																																	708	Opata_704983_PstIMspI_PA	33.0637	1B
																																	709	Opata_713443_PstIMspI_PA	33.0637	1B
																																	710	Opata_720788_PstIMspI_PA	33.0637	1B
																																	711	Opata_75308_PstIMspI_PA	33.0637	1B
																																	712	Opata_767872_PstIMspI_PA	33.0637	1B
																																	713	Opata_779710_PstIMspI_PA	33.0637	1B
																																	714	Opata_781615_PstIMspI_PA	33.0637	1B
																																	715	Opata_792540_PstIMspI_PA	33.0637	1B
																																	716	Opata_795461_PstIMspI_PA	33.0637	1B
																																	717	Opata_803557_PstIMspI_PA	33.0637	1B
																																	718	Opata_806609_PstIMspI_PA	33.0637	1B
																																	719	Opata_813436_PstIMspI_PA	33.0637	1B
																																	720	Opata_840415_PstIMspI_PA	33.0637	1B
																																	721	Opata_854220_PstIMspI_PA	33.0637	1B
																																	722	Opata_868324_PstIMspI_PA	33.0637	1B
																																	723	Opata_88137_PstIMspI_PA	33.0637	1B
																																	724	Opata_886920_PstIMspI_PA	33.0637	1B
																																	725	Opata_895617_PstIMspI_PA	33.0637	1B
																																	726	Opata_897924_PstIMspI_PA	33.0637	1B
																																	727	Opata_898320_PstIMspI_PA	33.0637	1B
																																	728	Opata_902354_PstIMspI_PA	33.0637	1B
																																	729	Opata_907560_PstIMspI_PA	33.0637	1B
																																	730	Opata_908315_PstIMspI_PA	33.0637	1B
																																	731	Opata_909864_PstIMspI_PA	33.0637	1B
																																	732	Opata_939740_PstIMspI_PA	33.0637	1B
																																	733	Opata_947972_PstIMspI_PA	33.0637	1B
																																	734	Opata_955598_PstIMspI_PA	33.0637	1B
																																	735	Opata_957719_PstIMspI_PA	33.0637	1B
																																	736	Opata_966650_PstIMspI_PA	33.0637	1B
																																	737	Opata_452634_9_PstIMluI_SNP	33.0637	1B
																																	738	Opata_1154177_43_PstIMseI_SNP	33.0637	1B
																																	739	Opata_1160816_78_PstIMseI_SNP	33.0637	1B
																																	740	Opata_1169811_6_PstIMseI_SNP	33.0637	1B
																																	741	Opata_1169811_7_PstIMseI_SNP	33.0637	1B
																																	742	Opata_1195425_76_PstIMseI_SNP	33.0637	1B
																																	743	Opata_1284444_71_PstIMseI_SNP	33.0637	1B
																																	744	Opata_1284444_80_PstIMseI_SNP	33.0637	1B
																																	745	Opata_1332779_36_PstIMseI_SNP	33.0637	1B
																																	746	Opata_1421909_14_PstIMseI_SNP	33.0637	1B
																																	747	Opata_1421909_47_PstIMseI_SNP	33.0637	1B
																																	748	Opata_164034_18_PstIMseI_SNP	33.0637	1B
																																	749	Opata_1718845_84_PstIMseI_SNP	33.0637	1B
																																	750	Opata_17893_69_PstIMseI_SNP	33.0637	1B
																																	751	Opata_1996371_65_PstIMseI_SNP	33.0637	1B
																																	752	Opata_1996371_83_PstIMseI_SNP	33.0637	1B
																																	753	Opata_2059_40_PstIMseI_SNP	33.0637	1B
																																	754	Opata_2059_61_PstIMseI_SNP	33.0637	1B
																																	755	Opata_25426_29_PstIMseI_SNP	33.0637	1B
																																	756	Opata_2714459_27_PstIMseI_SNP	33.0637	1B
																																	757	Opata_276585_16_PstIMseI_SNP	33.0637	1B
																																	758	Opata_277133_80_PstIMseI_SNP	33.0637	1B
																																	759	Opata_277133_8_PstIMseI_SNP	33.0637	1B
																																	760	Opata_295948_43_PstIMseI_SNP	33.0637	1B
																																	761	Opata_4232416_20_PstIMseI_SNP	33.0637	1B
																																	762	Opata_529688_40_PstIMseI_SNP	33.0637	1B
																																	763	Opata_59571_73_PstIMseI_SNP	33.0637	1B
																																	764	Opata_755479_24_PstIMseI_SNP	33.0637	1B
																																	765	Opata_755479_26_PstIMseI_SNP	33.0637	1B
																																	766	Opata_755479_6_PstIMseI_SNP	33.0637	1B
																																	767	Opata_757518_33_PstIMseI_SNP	33.0637	1B
																																	768	Opata_806072_14_PstIMseI_SNP	33.0637	1B
																																	769	Opata_806072_2_PstIMseI_SNP	33.0637	1B
																																	770	Opata_830_71_PstIMseI_SNP	33.0637	1B
																																	771	Opata_89607_57_PstIMseI_SNP	33.0637	1B
																																	772	Opata_89607_73_PstIMseI_SNP	33.0637	1B
																																	773	Opata_1598347_43_PstIMspI_SNP	33.0637	1B
																																	774	Opata_1598347_53_PstIMspI_SNP	33.0637	1B
																																	775	Opata_1627417_25_PstIMspI_SNP	33.0637	1B
																																	776	Opata_1644108_8_PstIMspI_SNP	33.0637	1B
																																	777	Opata_2026682_50_PstIMspI_SNP	33.0637	1B
																																	778	Opata_2042928_89_PstIMspI_SNP	33.0637	1B
																																	779	Opata_2139797_52_PstIMspI_SNP	33.0637	1B
																																	780	Opata_2139797_55_PstIMspI_SNP	33.0637	1B
																																	781	Opata_2165584_80_PstIMspI_SNP	33.0637	1B
																																	782	Opata_2194540_49_PstIMspI_SNP	33.0637	1B
																																	783	Opata_2250633_63_PstIMspI_SNP	33.0637	1B
																																	784	Opata_2297651_31_PstIMspI_SNP	33.0637	1B
																																	785	Opata_2338579_12_PstIMspI_SNP	33.0637	1B
																																	786	Opata_2338579_62_PstIMspI_SNP	33.0637	1B
																																	787	Opata_2338579_7_PstIMspI_SNP	33.0637	1B
																																	788	Opata_2575957_16_PstIMspI_SNP	33.0637	1B
																																	789	Opata_267612_32_PstIMspI_SNP	33.0637	1B
																																	790	Opata_271634_11_PstIMspI_SNP	33.0637	1B
																																	791	Opata_271634_34_PstIMspI_SNP	33.0637	1B
																																	792	Opata_2773725_13_PstIMspI_SNP	33.0637	1B
																																	793	Opata_2814854_2_PstIMspI_SNP	33.0637	1B
																																	794	Opata_3108414_44_PstIMspI_SNP	33.0637	1B
																																	795	Opata_312678_76_PstIMspI_SNP	33.0637	1B
																																	796	Opata_3712363_77_PstIMspI_SNP	33.0637	1B
																																	797	Opata_3871475_1_PstIMspI_SNP	33.0637	1B
																																	798	Opata_4069703_54_PstIMspI_SNP	33.0637	1B
																																	799	Opata_4069703_75_PstIMspI_SNP	33.0637	1B
																																	800	Opata_4073448_87_PstIMspI_SNP	33.0637	1B
																																	801	Opata_4107301_61_PstIMspI_SNP	33.0637	1B
																																	802	Opata_425191_26_PstIMspI_SNP	33.0637	1B
																																	803	Opata_425191_74_PstIMspI_SNP	33.0637	1B
																																	804	Opata_595698_29_PstIMspI_SNP	33.0637	1B
																																	805	Opata_734608_72_PstIMspI_SNP	33.0637	1B
																																	806	Opata_745203_73_PstIMspI_SNP	33.0637	1B
																																	807	Opata_1055142_PstIMluI_PA	33.0637	1B
																																	808	Opata_1186845_PstIMluI_PA	33.0637	1B
																																	809	Opata_2692257_PstIMluI_PA	33.0637	1B
																																	810	M6_3507787_PstIMseI_PA	33.0637	1B
																																	811	M6_598020_PstIMseI_PA	33.0637	1B
																																	812	Opata_1158463_PstIMseI_PA	33.0637	1B
																																	813	Opata_1199773_PstIMseI_PA	33.0637	1B
																																	814	Opata_121710_PstIMseI_PA	33.0637	1B
																																	815	Opata_147368_PstIMseI_PA	33.0637	1B
																																	816	Opata_1540423_PstIMseI_PA	33.0637	1B
																																	817	Opata_482338_PstIMseI_PA	33.0637	1B
																																	818	Opata_55453_PstIMseI_PA	33.0637	1B
																																	819	Opata_937141_PstIMseI_PA	33.0637	1B
																																	820	M6_3063264_PstIMspI_PA	33.0637	1B
																																	821	M6_3562461_PstIMspI_PA	33.0637	1B
																																	822	Opata_1102227_PstIMspI_PA	33.0637	1B
																																	823	Opata_1155348_PstIMspI_PA	33.0637	1B
																																	824	Opata_1461360_PstIMspI_PA	33.0637	1B
																																	825	Opata_162027_PstIMspI_PA	33.0637	1B
																																	826	Opata_3256791_PstIMspI_PA	33.0637	1B
																																	827	Opata_3485945_PstIMspI_PA	33.0637	1B
																																	828	Opata_838688_PstIMspI_PA	33.0637	1B
																																	829	Opata_77756_26_PstIMluI_SNP	33.0637	1B
																																	830	Opata_107156_32_PstIMseI_SNP	33.0637	1B
																																	831	Opata_155673_47_PstIMseI_SNP	33.0637	1B
																																	832	Opata_155673_70_PstIMseI_SNP	33.0637	1B
																																	833	Opata_163554_25_PstIMseI_SNP	33.0637	1B
																																	834	Opata_193171_14_PstIMseI_SNP	33.0637	1B
																																	835	Opata_225595_10_PstIMseI_SNP	33.0637	1B
																																	836	Opata_254035_11_PstIMseI_SNP	33.0637	1B
																																	837	Opata_269269_64_PstIMseI_SNP	33.0637	1B
																																	838	Opata_31811_15_PstIMseI_SNP	33.0637	1B
																																	839	Opata_31811_50_PstIMseI_SNP	33.0637	1B
																																	840	Opata_328_17_PstIMseI_SNP	33.0637	1B
																																	841	Opata_40956_80_PstIMseI_SNP	33.0637	1B
																																	842	Opata_560774_85_PstIMseI_SNP	33.0637	1B
																																	843	Opata_64686_4_PstIMseI_SNP	33.0637	1B
																																	844	Opata_70787_55_PstIMseI_SNP	33.0637	1B
																																	845	Opata_709324_40_PstIMseI_SNP	33.0637	1B
																																	846	Opata_709324_67_PstIMseI_SNP	33.0637	1B
																																	847	Opata_81176_21_PstIMseI_SNP	33.0637	1B
																																	848	Opata_82899_5_PstIMseI_SNP	33.0637	1B
																																	849	Opata_82899_86_PstIMseI_SNP	33.0637	1B
																																	850	Opata_1598347_50_PstIMspI_SNP	33.0637	1B
																																	851	Opata_1625360_83_PstIMspI_SNP	33.0637	1B
																																	852	Opata_1642853_2_PstIMspI_SNP	33.0637	1B
																																	853	Opata_1642853_32_PstIMspI_SNP	33.0637	1B
																																	854	Opata_2109128_59_PstIMspI_SNP	33.0637	1B
																																	855	Opata_2240921_48_PstIMspI_SNP	33.0637	1B
																																	856	Opata_2428049_67_PstIMspI_SNP	33.0637	1B
																																	857	Opata_2459778_23_PstIMspI_SNP	33.0637	1B
																																	858	Opata_282972_37_PstIMspI_SNP	33.0637	1B
																																	859	Opata_282972_44_PstIMspI_SNP	33.0637	1B
																																	860	Opata_2892062_40_PstIMspI_SNP	33.0637	1B
																																	861	Opata_2892062_48_PstIMspI_SNP	33.0637	1B
																																	862	Opata_2892062_63_PstIMspI_SNP	33.0637	1B
																																	863	Opata_292467_10_PstIMspI_SNP	33.0637	1B
																																	864	Opata_292467_27_PstIMspI_SNP	33.0637	1B
																																	865	Opata_312239_8_PstIMspI_SNP	33.0637	1B
																																	866	BS00066271_51	33.1436	1B
																																	867	Tdurum_contig8791_415	33.1436	1B
																																	868	RAC875_rep_c104133_1757	33.1436	1B
																																	869	RAC875_c9457_457	33.1436	1B
																																	870	RAC875_c8282_644	33.1436	1B
																																	871	RAC875_c40444_84	33.1436	1B
																																	872	RAC875_c16981_691	33.1436	1B
																																	873	RAC875_c11276_340	33.1436	1B
																																	874	Kukri_c8390_547	33.1436	1B
																																	875	Kukri_c8390_441	33.1436	1B
																																	876	Kukri_c47679_85	33.1436	1B
																																	877	Kukri_c35451_437	33.1436	1B
																																	878	Ku_c8810_895	33.1436	1B
																																	879	Jagger_c4_87	33.1436	1B
																																	880	IAAV392	33.1436	1B
																																	881	Excalibur_rep_c110294_82	33.1436	1B
																																	882	Excalibur_c43567_633	33.1436	1B
																																	883	Excalibur_c30569_384	33.1436	1B
																																	884	Excalibur_c2868_1808	33.1436	1B	Traes_1BS_4073CE3DB	2680180	2686489	24171	324	116	0.0240190849200493	-0.741238985627591	-0.0611057347703666	19.1995073891626	14.1169230769231	0.735289062587632	-0.51772107208322
																																	885	BS00108242_51	33.1436	1B
																																	886	Xgpw7059	33.6	1B
																																	887	Xi201328b	33.6336	1B
																																	888	D_GDRF1KQ01EEUZ7_267	33.6603	1B
																																	889	D_GB5Y7FA01D7RZC_302	33.6933	1B
																																	890	CAP8_c5190_146	33.6933	1B
																																	891	Xgpw363_d2	33.9	1B
																																	892	Xi291787a	34.28	1B
																																	893	Tdurum_contig31941_276	34.3647	1B	Traes_1BS_1955031B1	350529	351094	23885	38	0	0	NA	NA	0	0	1	NA
																																	894	Excalibur_c28255_482	34.3647	1B
																																	895	Excalibur_c23212_125	34.8716	1B
																																	896	BS00035526_51	35.0329	1B
																																	897	wPt-6442	35.0766	1B
																																	898	tPt-0283	35.0766	1B
																																	899	XHplc2	35.45	1B
																																	900	Xhor12	35.45	1B
																																	901	Xgpw1143	35.45	1B
																																	902	Xgwm550	35.6	1B
																																	903	wPt-2654	35.6135	1B
																																	904	wPt-3927	36.6874	1B
																																	905	wPt-0664	36.6874	1B
																																	906	BS00023004_51	36.7542	1B
																																	907	RAC875_c3692_2287	36.7542	1B
																																	908	Kukri_c36151_170	36.7542	1B
																																	909	Ku_c36151_691	36.7542	1B
																																	910	Ku_c36151_460	36.7542	1B
																																	911	Ku_c17846_363	36.7542	1B
																																	912	BS00100994_51	36.7542	1B
																																	913	Xgpw1170	37	1B
																																	914	wPt-0308	37.7613	1B
																																	915	XMGL077	38.1	1B
																																	916	Xwmc85_d1	39.6	1B
			QTn.Hau-ch1B.Fel																														917	Kukri_c92979_195	39.9206	1B
																																	918	BS00003917_51	39.9469	1B
																																	919	Kukri_c24615_823	40.3419	1B	Traes_1BS_32E191808	358083	358974	23886	39	13	0.0277624003413451	-1.49324433018109	-1.71501551812879	0.975369458128079	0.353846153846154	0.363434298733596	-1.88748898583687
																																	920	Xpsr963	40.75	1B
																																	921	M71/P77	40.75	1B
																																	922	BS00105846_51	41.1022	1B	Traes_1BS_27B8BAF21	370339	371015	23888	41	0	0	NA	NA	0	0	1	NA
																																	923	BobWhite_c17559_105	41.1022	1B	Traes_1BS_5093FE126	361373	362773	23887	40	3	0.10021398676123	0.185556234453037	-1.18287912630542	0.551724137931034	0.147692307692308	0.269017217160083	-0.617209959345353
																																	924			1B	Traes_1BS_350F9F493	398831	399967	23892	45	3	-0.0222534749312964	-0.00397532573941338	1.39423328301712	0.674876847290641	0.415384615384615	0.616065811397446	-0.101219037760985
																																	925			1B	Traes_1BS_AC2B8F2DA	410824	411770	23893	46	14	0.0260799410029497	-0.630513030374831	0.526948476663	2.82758620689655	0.963076923076923	0.340833493634263	-1.12171263395865
																																	926	stm542acag1	41.3921	1B
																																	927			1B	Traes_1BL_58687EE1F	488215	490017	23902	55	0	0	NA	NA	0	0	1	NA
																																	928			1B	Traes_1BS_4350D3C06	521923	523520	23905	58	0	0	NA	NA	0	0	1	NA
																																	929			1B	Traes_1BS_770EAB074	523525	524610	23906	59	0	0	NA	NA	0	0	1	NA
																																	930			1B	Traes_1BS_75F864FF3	535123	535968	23908	61	22	0.0641347781122175	-0.493204903758406	1.5648486240839	3.73152709359606	0.889230769230769	0.238506177861391	-1.04208734465637
																																	931	RAC875_rep_c109901_811	41.767	1B
																																	932	BobWhite_c27474_65	41.767	1B
																																	933			1B	Traes_1BS_CC6C7C336	590059	591090	23912	65	0	0	NA	NA	0	0	1	NA
																																	934	Taglgapc-gliadin	41.8989	1B
																																	935			1B	Traes_1BS_6C1F7D5C7	603516	605783	23913	66	0	0	NA	NA	0	0	1	NA
																																	936			1B	Traes_1BS_71A5B4641	628329	628772	23914	67	0	0	NA	NA	0	0	1	NA
																																	937	BS00022101_51	42.0435	1B
																																	938			1B	Traes_1BS_7B5D77B7A	673866	675223	23919	72	1	0.16019847598795	1.32106586042545	-0.662151624094342	0.206896551724138	0.129230769230769	0.626421025264729	0.681974445797444
																																	939			1B	Traes_1BS_372696711	767759	770230	23928	81	8	-0.0162406735375258	1.53434868076419	2.42375889255773	2.38177339901478	2.40615384615385	1.01023196330797	1.52911591505317
																																	940			1B	Traes_1BS_4385A88DE	769306	774881	23929	82	62	0.0260357461001567	-0.343068718182076	-0.791843245285277	10.9039408866995	5.09538461538462	0.467346377335568	-0.827582442424716
																																	941			1B	Traes_1BS_630DF4A9E	778611	778822	23930	83	0	0	NA	NA	0	0	1	NA
																																	942			1B	Traes_1BS_F87AE2D70	783500	784356	23932	84	0	0	NA	NA	0	0	1	NA
																																	943			1B	Traes_1BS_44FD05188	784785	791182	23931	85	30	-0.014462103566266	0.702667198624706	2.58565741142796	9.17487684729064	9.68615384615385	1.05571968852219	0.964995002969427
																																	944			1B	Traes_1BL_BED898186	797550	800749	23933	86	10	0.037037037037037	-1.32672872795309	NA	0.379310344827586	0	0.00262943153215345	-1.54589280364476
																																	945			1B	Traes_1BL_E74DF4F3B	818259	819385	23934	87	1	0.0588235294117646	NA	-0.52899263121646	0	0.0984615384615385	99.46154	-0.840765093707754
																																	946	wsnp_BE405749B_Ta_2_1	42.7281	1B
																																	947	wsnp_Ku_c13229_21142792	42.7281	1B
																																	948	M6_397537_PstIMluI_PA	42.7281	1B
																																	949	Opata_1209542_PstIMluI_PA	42.7281	1B
																																	950	Opata_1474671_PstIMluI_PA	42.7281	1B
																																	951	Opata_1778721_PstIMluI_PA	42.7281	1B
																																	952	Opata_2217379_PstIMluI_PA	42.7281	1B
																																	953	Opata_2641168_PstIMluI_PA	42.7281	1B
																																	954	Opata_2715369_PstIMluI_PA	42.7281	1B
																																	955	Opata_2764614_PstIMluI_PA	42.7281	1B
																																	956	Opata_2776671_PstIMluI_PA	42.7281	1B
																																	957	Opata_2797719_PstIMluI_PA	42.7281	1B
																																	958	Opata_478524_PstIMluI_PA	42.7281	1B
																																	959	Opata_607962_PstIMluI_PA	42.7281	1B
																																	960	Opata_61076_PstIMluI_PA	42.7281	1B
																																	961	M6_1129101_PstIMseI_PA	42.7281	1B
																																	962	M6_1136383_PstIMseI_PA	42.7281	1B
																																	963	M6_1316416_PstIMseI_PA	42.7281	1B
																																	964	M6_1447059_PstIMseI_PA	42.7281	1B
																																	965	M6_1477712_PstIMseI_PA	42.7281	1B
																																	966	M6_1610056_PstIMseI_PA	42.7281	1B
																																	967	M6_2192639_PstIMseI_PA	42.7281	1B
																																	968	M6_232879_PstIMseI_PA	42.7281	1B
																																	969	M6_2438743_PstIMseI_PA	42.7281	1B
																																	970	M6_2474584_PstIMseI_PA	42.7281	1B
																																	971	M6_765063_PstIMseI_PA	42.7281	1B
																																	972	M6_812082_PstIMseI_PA	42.7281	1B
																																	973	M6_902576_PstIMseI_PA	42.7281	1B
																																	974	Opata_1132998_PstIMseI_PA	42.7281	1B
																																	975	Opata_113775_PstIMseI_PA	42.7281	1B
																																	976	Opata_1172862_PstIMseI_PA	42.7281	1B
																																	977	Opata_1199322_PstIMseI_PA	42.7281	1B
																																	978	Opata_123375_PstIMseI_PA	42.7281	1B
																																	979	Opata_1605554_PstIMseI_PA	42.7281	1B
																																	980	Opata_1643325_PstIMseI_PA	42.7281	1B
																																	981	Opata_1748803_PstIMseI_PA	42.7281	1B
																																	982	Opata_1913608_PstIMseI_PA	42.7281	1B
																																	983	Opata_1966625_PstIMseI_PA	42.7281	1B
																																	984	Opata_2065683_PstIMseI_PA	42.7281	1B
																																	985	Opata_2280682_PstIMseI_PA	42.7281	1B
																																	986	Opata_2298760_PstIMseI_PA	42.7281	1B
																																	987	Opata_2325979_PstIMseI_PA	42.7281	1B
																																	988	Opata_236610_PstIMseI_PA	42.7281	1B
																																	989	Opata_2429320_PstIMseI_PA	42.7281	1B
																																	990	Opata_2471822_PstIMseI_PA	42.7281	1B
																																	991	Opata_2471928_PstIMseI_PA	42.7281	1B
																																	992	Opata_2498776_PstIMseI_PA	42.7281	1B
																																	993	Opata_253748_PstIMseI_PA	42.7281	1B
																																	994	Opata_271918_PstIMseI_PA	42.7281	1B
																																	995	Opata_2878764_PstIMseI_PA	42.7281	1B
																																	996	Opata_3130271_PstIMseI_PA	42.7281	1B
																																	997	Opata_3278932_PstIMseI_PA	42.7281	1B
																																	998	Opata_3366159_PstIMseI_PA	42.7281	1B
																																	999	Opata_339977_PstIMseI_PA	42.7281	1B
																																	1000	Opata_3502906_PstIMseI_PA	42.7281	1B
																																	1001	Opata_3646763_PstIMseI_PA	42.7281	1B
																																	1002	Opata_3919247_PstIMseI_PA	42.7281	1B
																																	1003	Opata_406478_PstIMseI_PA	42.7281	1B
																																	1004	Opata_4185982_PstIMseI_PA	42.7281	1B
																																	1005	Opata_4346923_PstIMseI_PA	42.7281	1B
																																	1006	Opata_4370978_PstIMseI_PA	42.7281	1B
																																	1007	Opata_643477_PstIMseI_PA	42.7281	1B
																																	1008	Opata_745324_PstIMseI_PA	42.7281	1B
																																	1009	Opata_894023_PstIMseI_PA	42.7281	1B
																																	1010	Opata_912846_PstIMseI_PA	42.7281	1B
																																	1011	Opata_918824_PstIMseI_PA	42.7281	1B
																																	1012	Opata_924667_PstIMseI_PA	42.7281	1B
																																	1013	Opata_929973_PstIMseI_PA	42.7281	1B
																																	1014	M6_109040_PstIMspI_PA	42.7281	1B
																																	1015	M6_1296584_PstIMspI_PA	42.7281	1B
																																	1016	M6_1402333_PstIMspI_PA	42.7281	1B
																																	1017	M6_1846751_PstIMspI_PA	42.7281	1B
																																	1018	M6_1886286_PstIMspI_PA	42.7281	1B
																																	1019	M6_1901363_PstIMspI_PA	42.7281	1B
																																	1020	M6_1910564_PstIMspI_PA	42.7281	1B
																																	1021	M6_1910660_PstIMspI_PA	42.7281	1B
																																	1022	M6_2204995_PstIMspI_PA	42.7281	1B
																																	1023	M6_2395959_PstIMspI_PA	42.7281	1B
																																	1024	M6_2433262_PstIMspI_PA	42.7281	1B
																																	1025	M6_2476998_PstIMspI_PA	42.7281	1B
																																	1026	M6_2540879_PstIMspI_PA	42.7281	1B
																																	1027	M6_2831794_PstIMspI_PA	42.7281	1B
																																	1028	M6_2934895_PstIMspI_PA	42.7281	1B
																																	1029	M6_2967150_PstIMspI_PA	42.7281	1B
																																	1030	M6_3034928_PstIMspI_PA	42.7281	1B
																																	1031	M6_3101043_PstIMspI_PA	42.7281	1B
																																	1032	M6_316880_PstIMspI_PA	42.7281	1B
																																	1033	M6_3204477_PstIMspI_PA	42.7281	1B
																																	1034	M6_3250079_PstIMspI_PA	42.7281	1B
																																	1035	M6_3394757_PstIMspI_PA	42.7281	1B
																																	1036	M6_3405387_PstIMspI_PA	42.7281	1B
																																	1037	M6_3417295_PstIMspI_PA	42.7281	1B
																																	1038	M6_3484243_PstIMspI_PA	42.7281	1B
																																	1039	M6_3505779_PstIMspI_PA	42.7281	1B
																																	1040	M6_3604766_PstIMspI_PA	42.7281	1B
																																	1041	M6_365060_PstIMspI_PA	42.7281	1B
																																	1042	M6_464430_PstIMspI_PA	42.7281	1B
																																	1043	M6_548955_PstIMspI_PA	42.7281	1B
																																	1044	M6_673987_PstIMspI_PA	42.7281	1B
																																	1045	M6_89312_PstIMspI_PA	42.7281	1B
																																	1046	Opata_111120_PstIMspI_PA	42.7281	1B
																																	1047	Opata_111175_PstIMspI_PA	42.7281	1B
																																	1048	Opata_1257270_PstIMspI_PA	42.7281	1B
																																	1049	Opata_1350475_PstIMspI_PA	42.7281	1B
																																	1050	Opata_1594722_PstIMspI_PA	42.7281	1B
																																	1051	Opata_1628462_PstIMspI_PA	42.7281	1B
																																	1052	Opata_1647120_PstIMspI_PA	42.7281	1B
																																	1053	Opata_1648071_PstIMspI_PA	42.7281	1B
																																	1054	Opata_1710398_PstIMspI_PA	42.7281	1B
																																	1055	Opata_1770613_PstIMspI_PA	42.7281	1B
																																	1056	Opata_1774821_PstIMspI_PA	42.7281	1B
																																	1057	Opata_1782205_PstIMspI_PA	42.7281	1B
																																	1058	Opata_1866057_PstIMspI_PA	42.7281	1B
																																	1059	Opata_188770_PstIMspI_PA	42.7281	1B
																																	1060	Opata_1912934_PstIMspI_PA	42.7281	1B
																																	1061	Opata_1944385_PstIMspI_PA	42.7281	1B
																																	1062	Opata_1971698_PstIMspI_PA	42.7281	1B
																																	1063	Opata_1991843_PstIMspI_PA	42.7281	1B
																																	1064	Opata_208244_PstIMspI_PA	42.7281	1B
																																	1065	Opata_2101375_PstIMspI_PA	42.7281	1B
																																	1066	Opata_2121157_PstIMspI_PA	42.7281	1B
																																	1067	Opata_2326981_PstIMspI_PA	42.7281	1B
																																	1068	Opata_2343349_PstIMspI_PA	42.7281	1B
																																	1069	Opata_2649059_PstIMspI_PA	42.7281	1B
																																	1070	Opata_2891233_PstIMspI_PA	42.7281	1B
																																	1071	Opata_2929534_PstIMspI_PA	42.7281	1B
																																	1072	Opata_313636_PstIMspI_PA	42.7281	1B
																																	1073	Opata_3158696_PstIMspI_PA	42.7281	1B
																																	1074	Opata_3223198_PstIMspI_PA	42.7281	1B
																																	1075	Opata_3308554_PstIMspI_PA	42.7281	1B
																																	1076	Opata_3414650_PstIMspI_PA	42.7281	1B
																																	1077	Opata_3440208_PstIMspI_PA	42.7281	1B
																																	1078	Opata_3852875_PstIMspI_PA	42.7281	1B
																																	1079	Opata_3930436_PstIMspI_PA	42.7281	1B
																																	1080	Opata_4065392_PstIMspI_PA	42.7281	1B
																																	1081	Opata_4068475_PstIMspI_PA	42.7281	1B
																																	1082	Opata_4071334_PstIMspI_PA	42.7281	1B
																																	1083	Opata_4099235_PstIMspI_PA	42.7281	1B
																																	1084	Opata_4248389_PstIMspI_PA	42.7281	1B
																																	1085	Opata_4250700_PstIMspI_PA	42.7281	1B
																																	1086	Opata_485434_PstIMspI_PA	42.7281	1B
																																	1087	Opata_48965_PstIMspI_PA	42.7281	1B
																																	1088	Opata_539272_PstIMspI_PA	42.7281	1B
																																	1089	Opata_653719_PstIMspI_PA	42.7281	1B
																																	1090	Opata_834347_PstIMspI_PA	42.7281	1B
																																	1091	Opata_1013628_57_PstIMseI_SNP	42.7281	1B
																																	1092	Opata_1357448_31_PstIMseI_SNP	42.7281	1B
																																	1093	Opata_2185737_51_PstIMseI_SNP	42.7281	1B
																																	1094	Opata_245631_10_PstIMseI_SNP	42.7281	1B
																																	1095	Opata_245631_18_PstIMseI_SNP	42.7281	1B
																																	1096	Opata_245631_59_PstIMseI_SNP	42.7281	1B
																																	1097	Opata_296506_76_PstIMseI_SNP	42.7281	1B
																																	1098	Opata_333646_44_PstIMseI_SNP	42.7281	1B
																																	1099	Opata_333646_54_PstIMseI_SNP	42.7281	1B
																																	1100	Opata_622784_78_PstIMseI_SNP	42.7281	1B
																																	1101	Opata_648875_40_PstIMseI_SNP	42.7281	1B
																																	1102	Opata_824934_87_PstIMseI_SNP	42.7281	1B
																																	1103	Opata_92075_21_PstIMseI_SNP	42.7281	1B
																																	1104	Opata_92075_39_PstIMseI_SNP	42.7281	1B
																																	1105	Opata_92075_55_PstIMseI_SNP	42.7281	1B
																																	1106	Opata_1794301_41_PstIMspI_SNP	42.7281	1B
																																	1107	Opata_1825134_27_PstIMspI_SNP	42.7281	1B
																																	1108	Opata_213184_24_PstIMspI_SNP	42.7281	1B
																																	1109	Opata_2377665_3_PstIMspI_SNP	42.7281	1B
																																	1110	Opata_2377665_64_PstIMspI_SNP	42.7281	1B
																																	1111	Opata_2377665_65_PstIMspI_SNP	42.7281	1B
																																	1112	Opata_2448543_10_PstIMspI_SNP	42.7281	1B
																																	1113	Opata_2559233_85_PstIMspI_SNP	42.7281	1B
																																	1114	Opata_2599572_63_PstIMspI_SNP	42.7281	1B
																																	1115	Opata_2833543_1_PstIMspI_SNP	42.7281	1B
																																	1116	Opata_2873226_49_PstIMspI_SNP	42.7281	1B
																																	1117	Opata_2873226_7_PstIMspI_SNP	42.7281	1B
																																	1118	Opata_362756_9_PstIMspI_SNP	42.7281	1B
																																	1119	Opata_4051385_42_PstIMspI_SNP	42.7281	1B
																																	1120	Opata_4051385_5_PstIMspI_SNP	42.7281	1B
																																	1121	Opata_4180975_15_PstIMspI_SNP	42.7281	1B
																																	1122	Opata_4242680_43_PstIMspI_SNP	42.7281	1B
																																	1123	Opata_82881_41_PstIMspI_SNP	42.7281	1B
																																	1124	Opata_85825_20_PstIMspI_SNP	42.7281	1B
																																	1125	Opata_85825_37_PstIMspI_SNP	42.7281	1B
																																	1126	wsnp_BE637971B_Ta_1_20	42.7281	1B
																																	1127	wsnp_Ex_c1085_2078686	42.7281	1B
																																	1128	wsnp_Ex_c5469_9655534	42.7281	1B
																																	1129	wsnp_Ku_c13229_21142262	42.7281	1B
																																	1130	wsnp_Ku_c1615_3178276	42.7281	1B	Traes_1BS_16B335F1C	1087771	1091721	23970	123	38	-0.00185872164100043	-0.906496637983656	-0.650112285177065	11.2266009852217	6.22461538461538	0.554492040244832	-1.20729588281296
																																	1131	BS00081680_51	42.7281	1B
																																	1132	BS00065487_51	42.7281	1B
																																	1133	BS00022429_51	42.7281	1B
																																	1134	BS00008803_51	42.7281	1B	Traes_1BS_61543B74A	376958	377541	23889	42	0	0	NA	NA	0	0	1	NA
																																	1135	Ku_c17846_781	42.7281	1B
																																	1136	Excalibur_c54611_735	42.7281	1B	Traes_1BS_A78A21B9A	384522	388186	23890	43	45	0.0293910593113351	-0.354613987136031	-0.537570035361747	14.8349753694581	4.81230769230769	0.324434866596843	-0.677733974159191
																																	1137	Excalibur_c54611_735	42.7281	1B	Traes_1BS_C86C7CAF3	391466	396181	23891	44	12	-0.01344072515191	0.0953827475475609	0.229625960720689	1.33004926108374	1.28	0.962398641805338	-0.030179926221977
																																	1138	BS00083339_51	42.7281	1B
																																	1139	Kukri_c7393_285	42.7281	1B
																																	1140	TA004380-0460	42.7281	1B
																																	1141	BS00064829_51	42.7281	1B	Traes_1BS_EC532B51E	575836	577999	23910	63	0	0	NA	NA	0	0	1	NA
																																	1142	BS00064829_51	42.7281	1B	Traes_1BS_919C399B2	541415	543492	23909	62	19	-0.00632963472639347	0.0768776847981135	0.840639237398923	3.73152709359606	3.69846153846154	0.991141243130267	0.19877673581366
																																	1143	BS00064829_51	42.7281	1B	Traes_1BS_8FA268EE6	585429	586598	23911	64	6	0.0786012526096033	-0.910511538942359	-1.19441136060101	0.768472906403941	0.196923076923077	0.257219035820247	-1.19080818352447
																																	1144	BS00062726_51	42.7281	1B	Traes_1BL_8D51C209B	679434	679819	23921	74	0	0	NA	NA	0	0	1	NA
																																	1145	BS00062726_51	42.7281	1B	Traes_1BS_CC330A60B	649249	650693	23916	69	0	0	NA	NA	0	0	1	NA
																																	1146	BS00062726_51	42.7281	1B	Traes_1BS_D8BFAA83B	651277	654611	23917	70	52	0.0456914621477457	-1.20073015342309	-2.36009541518507	5.60837438423645	2.27384615384615	0.405543648167053	-1.63335515951019
																																	1147	BS00062726_51	42.7281	1B	Traes_1BS_ACECF9B7D	676141	678441	23920	73	10	0.0417652883459623	-1.63935556486724	NA	0.960591133004926	0	0.00103994303691216	-1.99002663267252
																																	1148	BS00062726_51	42.7281	1B	Traes_1BS_70B733D34	654834	660632	23918	71	0	0	NA	NA	0	0	1	NA
																																	1149	Tdurum_contig13811_741	42.7281	1B	Traes_1BS_9E5BA3D1C	415155	422570	23894	47	78	0.0125413603639645	-0.279307871216642	2.22441040760242	16.2339901477833	8.40307692307692	0.517652110802174	-0.627532936334886
																																	1150	Kukri_c8592_121	42.7281	1B
																																	1151	wsnp_Ex_c5469_9655281	42.7281	1B
																																	1152	RAC875_c63624_1002	42.7281	1B
																																	1153	BS00067097_51	42.7281	1B
																																	1154	BS00062946_51	42.7281	1B
																																	1155	wsnp_Ku_rep_c103074_89905152	42.7281	1B
																																	1156	wsnp_Ku_rep_c103074_89904851	42.7281	1B	Traes_1BS_B8C33CCAE	462493	464061	23898	52	0	0	NA	NA	0	0	1	NA
																																	1157	wsnp_Ku_rep_c103074_89904851	42.7281	1B	Traes_1BS_C6050779F	460617	461141	23899	51	0	0	NA	NA	0	0	1	NA
																																	1158	BS00029539_51	42.7281	1B
																																	1159	wsnp_Ex_c1375_2633027	42.7281	1B
																																	1160	wsnp_Ex_c13421_21142520	42.7281	1B
																																	1161	Tdurum_contig50667_671	42.7281	1B
																																	1162	Tdurum_contig44219_318	42.7281	1B
																																	1163	TA005766-0499	42.7281	1B
																																	1164	RFL_Contig5906_985	42.7281	1B
																																	1165	RFL_Contig5906_622	42.7281	1B
																																	1166	RFL_Contig4104_670	42.7281	1B	Traes_1BS_239E0BC00	8610321	8615112	24812	965	56	0.00465365696615028	-0.331112539635832	0.871876012684783	7.87931034482759	4.95076923076923	0.628372363061021	-0.783438594792981
																																	1167	RFL_Contig4104_670	42.7281	1B	Traes_1BS_16602BCEC	8621539	8622065	24814	967	0	0	NA	NA	0	0	1	NA
																																	1168	RFL_Contig4104_670	42.7281	1B	Traes_1BS_19899B6B7	8602124	8604934	24811	964	8	0.230537372734858	-0.773169918926817	-0.726017545378573	1.49753694581281	1.94769230769231	1.30039657013462	-0.206254392455464
																																	1169	RAC875_rep_c70613_78	42.7281	1B
																																	1170	RAC875_c5243_479	42.7281	1B
																																	1171	RAC875_c25006_490	42.7281	1B
																																	1172	RAC875_c21801_126	42.7281	1B
																																	1173	RAC875_c19183_306	42.7281	1B	Traes_1BS_0F00F3F9A	467694	471557	23900	53	0	0	NA	NA	0	0	1	NA
																																	1174	RAC875_c1471_566	42.7281	1B	Traes_1BS_177CE92ED	459977	460616	23896	50	4	0.0604638472032741	-1.08780975282936	-1.13603315753922	0.524630541871921	0.0646153846153846	0.124831749692474	-1.3071186304183
																																	1175	RAC875_c1471_566	42.7281	1B	Traes_1BS_EC27CC4EA	455413	459783	23897	49	26	0.0109727260439229	-1.54085326712908	-1.5581156947713	2.52216748768473	1.62461538461538	0.644275652109008	-1.66303928794699
																																	1176	RAC875_c113582_346	42.7281	1B
																																	1177	Kukri_c54157_348	42.7281	1B
																																	1178	Kukri_c38845_821	42.7281	1B
																																	1179	Kukri_c1312_666	42.7281	1B
																																	1180	Ku_c31363_2165	42.7281	1B
																																	1181	Jagger_c4032_73	42.7281	1B
																																	1182	IAAV423	42.7281	1B	Traes_1BS_FBB6C5A981	454182	454907	23895	48	0	0	NA	NA	0	0	1	NA
																																	1183	IAAV3809	42.7281	1B
																																	1184	GENE-3569_500	42.7281	1B
																																	1185	Excalibur_rep_c67198_530	42.7281	1B	Traes_1BS_7026E8984	739703	749795	23925	78	117	0.0507450690771251	-0.956543758909145	-1.04217122857665	17.2536945812808	4.80615384615385	0.278599764702413	-1.60138416768338
																																	1186	Excalibur_c16851_835	42.7281	1B
																																	1187	Excalibur_c11666_134	42.7281	1B
																																	1188	BS00081773_51	42.7281	1B
																																	1189	BS00081734_51	42.7281	1B
																																	1190	BS00074965_51	42.7281	1B
																																	1191	BS00072113_51	42.7281	1B
																																	1192	wsnp_Ex_rep_c70593_69508988	42.7281	1B
																																	1193	tplb0036l23_696	42.7281	1B
																																	1194	BS00067961_51	42.7281	1B
																																	1195	BS00067094_51	42.7281	1B
																																	1196	BobWhite_c17044_155	42.7281	1B
																																	1197	RFL_Contig4059_396	42.7281	1B
																																	1198	IACX8860	42.7281	1B	Traes_1BS_7949CB07A	2823503	2825847	24188	341	15	0.0202422023851559	0.665969411609743	0.498706344394091	2.23891625615764	2	0.893336967873969	0.190936673530418
																																	1199	IAAV4194	42.7281	1B
																																	1200	Excalibur_c32033_97	42.7281	1B	Traes_1BL_40FB1B9E5	478675	487883	23901	54	3	0.0855878012788982	-1.22663153243449	-0.0373944675924071	0.32512315270936	0.175384615384615	0.540852803611151	-1.1043529893012
																																	1201	Ex_c15700_1040	42.7281	1B	Traes_1BL_372FDF775	514283	517305	23904	57	1	-0.018970189701897	-0.363403659218521	-1.16439105425337	0.184729064039409	0.0584615384615385	0.320152053749693	-0.41764756252089
																																	1202	Ex_c15700_1040	42.7281	1B	Traes_1BL_A0A187E85	496933	509878	23903	56	16	-0.00703922592617978	-2.12263956790487	-1.9233947185861	1.44827586206897	1.17846153846154	0.813828183131402	-2.04246658670283
																																	1203	D_GBUVHFX01BRJMZ_245	42.7281	1B
																																	1204	BS00089514_51	42.7281	1B
																																	1205	BS00062122_51	42.7281	1B
																																	1206	RAC875_c2313_887	42.7281	1B
																																	1207	Kukri_c2951_1188	42.7281	1B
																																	1208	Kukri_c136_857	42.7281	1B
																																	1209	Kukri_c136_289	42.7281	1B
																																	1210	Tdurum_contig42633_1282	42.7281	1B
																																	1211	Tdurum_contig42633_1120	42.7281	1B
																																	1212	RAC875_rep_c105400_1131	42.7281	1B
																																	1213	RAC875_c44107_1133	42.7281	1B
																																	1214	Kukri_rep_c84426_281	42.7281	1B
																																	1215	Kukri_c2951_2574	42.7281	1B
																																	1216	Ku_c24970_523	42.7281	1B
																																	1217	BobWhite_c5441_151	42.7281	1B
																																	1218	Excalibur_c810_328	42.7281	1B
																																	1219	Excalibur_c5713_895	42.7281	1B
																																	1220	BS00068513_51	42.7281	1B
																																	1221	wsnp_Ku_c7822_13408189	42.7281	1B
																																	1222	wsnp_Ex_rep_c67665_66326492	42.7281	1B	Traes_1BS_9AD3B3BE2	8071008	8077479	24751	904	20	0.0938840026445991	-0.62833260614744	-0.293807183228122	6.6871921182266	0.304615384615385	0.045694766914082	-1.45372450077626
																																	1223	TA015410-0477	42.7281	1B
																																	1224	RFL_Contig5906_694	42.7281	1B
																																	1225	RAC875_c400_3378	42.7281	1B
																																	1226	Kukri_c9105_836	42.7281	1B
																																	1227	Excalibur_c31248_607	42.7281	1B
																																	1228	D_contig26957_307	42.7281	1B
																																	1229	BS00080212_51	42.7281	1B	Traes_1BS_C1C522D40	4851012	4852582	24401	554	22	0.0393188332763674	-0.817617755440541	-1.41557174898419	2.76847290640394	1.52923076923077	0.552535020102435	-1.411403456238
																																	1230	BS00080212_51	42.7281	1B	Traes_1BS_087409F17	4845097	4846862	24400	553	0	0	NA	NA	0	0	1	NA
																																	1231	BS00080212_51	42.7281	1B	Traes_1BS_2C98E723E	4832251	4833543	24399	552	0	0	NA	NA	0	0	1	NA
																																	1232	BS00080212_51	42.7281	1B	Traes_1BL_850C2574A	4820275	4822131	24398	551	11	-0.00387825146715826	-0.230868367652603	1.23622575017903	2.37192118226601	2.92	1.23097219773646	0.576803482361918
																																	1233	BS00080212_51	42.7281	1B	Traes_1BS_16572370E	4881473	4883183	24402	555	2	-0.0454545454545456	-1.16240204275445	-1.15933492823987	0.0517241379310345	0.0707692307692308	1.36122144429478	-0.860245641377044
																																	1234	wsnp_JD_rep_c49359_33578909	42.7281	1B
																																	1235	wsnp_Ex_rep_c105244_89727546	42.7281	1B
																																	1236	wsnp_Ex_c43586_49862663	42.7281	1B
																																	1237	RAC875_c1080_523	42.7281	1B
																																	1238	Kukri_c29652_858	42.7281	1B	Traes_1BS_0C8CB4F2B	4028830	4035194	24318	472	0	0	NA	NA	0	0	1	NA
																																	1239	BobWhite_c27474_124	42.7281	1B	Traes_1BS_8FCDA2C41	828849	830757	23937	88	0	0	NA	NA	0	0	1	NA
																																	1240	BS00025965_51	42.7281	1B
																																	1241	BS00025964_51	42.7281	1B
																																	1242	RAC875_c17283_453	42.7281	1B
																																	1243	Kukri_c8602_730	42.7281	1B
																																	1244	Kukri_c8602_267	42.7281	1B	Traes_1BS_58A88E482	527419	529515	23907	60	6	-0.0260821865985719	2.30120749522275	1.80591927862203	1.29802955665025	1.74461538461538	1.34378418609658	2.41831746579283
																																	1245	Kukri_c14149_462	42.7281	1B
																																	1246	Tdurum_contig50555_944	42.7281	1B	Traes_1BS_C5E0922AE	717744	721701	23924	77	30	0.0448398941893164	-1.48774469940439	-0.595719768371432	3.05665024630542	5.62461538461539	1.83984920446673	-0.855130218414779
																																	1247	RFL_Contig5906_387	42.7281	1B
																																	1248	BobWhite_c27474_204	42.7281	1B
																																	1249	Tdurum_contig42479_1624	42.7281	1B
																																	1250	BS00037387_51	42.7281	1B
																																	1251	BS00108057_51	42.7281	1B	Traes_1BS_B74C75D8D	755830	756438	23926	79	0	0	NA	NA	0	0	1	NA
																																	1252	RFL_Contig5906_310	42.7281	1B
																																	1253	Kukri_c7393_851	42.7281	1B
																																	1254	BS00055738_51	42.7281	1B
																																	1255	Tdurum_contig62624_190	42.7281	1B
																																	1256	Tdurum_contig403_290	42.7281	1B
																																	1257	RFL_Contig4140_1135	42.7281	1B	Traes_1BS_5FF1E5E66	763281	766015	23927	80	31	0.0686989161654413	0.857289014743629	-0.451913496820305	6.80295566502463	3.96923076923077	0.583518024302472	0.767507854164715
																																	1258	RAC875_c7926_467	42.7281	1B
																																	1259	Kukri_c93866_431	42.7281	1B	Traes_1BS_2BCFB8A20	947358	948225	23953	107	0	0	NA	NA	0	0	1	NA
																																	1260	Kukri_c93866_431	42.7281	1B	Traes_1BS_29F7B6139	954949	955578	23955	108	4	0.0586679785991022	-0.931375377229821	NA	0.522167487684729	0	0.0019114337551823	-1.36246342672181
																																	1261	GENE-0387_81	42.7281	1B
																																	1262	Excalibur_c36792_60	42.7281	1B
																																	1263	BobWhite_c28295_256	42.7281	1B
																																	1264	BS00074962_51	42.7281	1B
																																	1265	TA003422-0757	42.7281	1B
																																	1266	BS00011695_51	42.7281	1B
																																	1267	Kukri_c79135_136	42.7281	1B
																																	1268	RAC875_c21801_1572	42.7281	1B	Traes_1BS_5BEFEF9F3	1028547	1031188	23964	117	0	0	NA	NA	0	0	1	NA
																																	1269	BS00064398_51	42.7281	1B
																																	1270	BS00032266_51	42.7281	1B
																																	1271	BS00032265_51	42.7281	1B
																																	1272	Tdurum_contig58525_304	42.7281	1B
																																	1273	Tdurum_contig50555_1144	42.7281	1B
																																	1274	Tdurum_contig47083_278	42.7281	1B
																																	1275	BS00022564_51	42.7281	1B
																																	1276	Tdurum_contig42092_1244	42.7281	1B
																																	1277	Tdurum_contig38034_581	42.7281	1B
																																	1278	Tdurum_contig14847_144	42.7281	1B
																																	1279	TA003235-0794	42.7281	1B
																																	1280	RFL_Contig5637_1008	42.7281	1B
																																	1281	RAC875_c75971_295	42.7281	1B	Traes_1BS_9AA318EC6	637114	642834	23915	68	52	0.147359543922015	-0.216485682355197	-0.521286920011221	16.0246305418719	8.33538461538462	0.520190740650882	-0.809187916159073
																																	1282	BS00006820_51	42.7281	1B
																																	1283	RAC875_c63624_753	42.7281	1B
																																	1284	RAC875_c21598_248	42.7281	1B
																																	1285	RAC875_c11782_701	42.7281	1B
																																	1286	Ra_c69552_1419	42.7281	1B
																																	1287	Ra_c14047_629	42.7281	1B
																																	1288	Kukri_c76307_182	42.7281	1B
																																	1289	Kukri_c54074_178	42.7281	1B
																																	1290	Kukri_c29917_512	42.7281	1B
																																	1291	Ku_c1312_1194	42.7281	1B
																																	1292	IACX3811	42.7281	1B	Traes_1BL_56BBB4B2F	707710	710934	23923	76	1	0	NA	-1.16097429087842	0	0.0676923076923077	68.69231	-1.10079990371477
																																	1293	IACX3811	42.7281	1B	Traes_1BS_4AC06222A	680069	683320	23922	75	24	0.0477855070573691	0.215406743111734	-0.159512350858417	5.50246305418719	3.50461538461539	0.636983540754398	-0.262835596912819
																																	1294	GENE-0019_1155	42.7281	1B
																																	1295	Excalibur_rep_c101083_218	42.7281	1B
																																	1296	Excalibur_c81545_101	42.7281	1B
																																	1297	Excalibur_c7252_840	42.7281	1B
																																	1298	Excalibur_c46114_572	42.7281	1B	Traes_1BS_C2E3780CB	1020630	1028044	23963	116	64	0.0860075389125041	1.09557971037196	-0.376551559966524	16.512315270936	10.36	0.627433064202619	0.69612027252064
																																	1299	Excalibur_c32246_331	42.7281	1B
																																	1300	Excalibur_c25959_844	42.7281	1B
																																	1301	BobWhite_c2092_519	42.7281	1B	Traes_1BS_30F533C7D	1053401	1055635	23966	119	3	0.0476190476190477	-0.835494551547976	-0.644602201151383	0.206896551724138	0.123076923076923	0.59682048595804	-1.31980292992893
																																	1302	BS00110896_51	42.7281	1B
																																	1303	BS00070706_51	42.7281	1B
																																	1304	BS00068429_51	42.7281	1B
																																	1305			1B	Traes_1BS_3E425BF7A	831499	832714	23935	89	0	0	NA	NA	0	0	1	NA
																																	1306			1B	Traes_1BS_48138E80F	838835	840752	23936	90	0	0	NA	NA	0	0	1	NA
																																	1307			1B	Traes_1BS_3E425BF7A1	855941	857156	23938	91	0	0	NA	NA	0	0	1	NA
																																	1308			1B	Traes_1BS_48138E80F1	863277	865194	23939	92	0	0	NA	NA	0	0	1	NA
																																	1309			1B	Traes_1BS_D9A78E698	879304	879462	23940	93	1	0	-1.16097429087842	NA	0.0541871921182266	0	0.0181201470848579	-1.10686480112095
																																	1310			1B	Traes_1BS_2ED1FD241	879486	879672	23941	94	0	0	NA	NA	0	0	1	NA
																																	1311			1B	Traes_1BS_2DA53A82B	881152	881484	23942	95	3	0.000699300699300687	-0.723638467872541	-0.580880724864437	0.300492610837438	0.344615384615385	1.1463477662023	-0.930287982660579
																																	1312			1B	Traes_1BS_84D903651	882069	882305	23943	96	3	0.142714720103684	0.599954333350806	-1.1655916403825	0.820197044334975	0.0646153846153846	0.0799021146009002	-0.185885664948761
																																	1313			1B	Traes_1BS_FCCC2FA60	887906	888752	23944	97	2	0.0692824319547544	-0.634001504070504	NA	0.268472906403941	0	0.00371094816172802	-1.00438109901424
																																	1314			1B	Traes_1BS_CC5B50C77	904214	904677	23945	98	1	0	NA	-1.16097429087842	0	0.0676923076923077	68.69231	-1.10686480112095
																																	1315			1B	Traes_1BS_323E3BCDE	910661	911283	23946	99	0	0	NA	NA	0	0	1	NA
																																	1316			1B	Traes_1BS_F9CD7A3EF	912926	913096	23947	100	0	0	NA	NA	0	0	1	NA
																																	1317			1B	Traes_1BL_9D188BF0E	914886	917356	23949	101	3	0	-1.50906103783383	NA	0.137931034482759	0	0.00719781606744008	-1.45619202259414
																																	1318			1B	Traes_1BL_BA8741A3E	918797	921048	23950	102	5	-0.00186025910751875	-1.52002107595187	-1.16928817774183	0.344827586206897	0.0984615384615385	0.287604410047215	-1.43672737269905
																																	1319			1B	Traes_1BL_1D19EF255	921139	927362	23948	103	4	0	NA	-1.54507191786996	0	0.178461538461538	179.46154	-1.46990645521353
																																	1320			1B	Traes_1BS_935E4D05E1	932697	933089	23952	105	3	-0.000811757668973678	-0.35523513436778	0.0949812414468014	0.571428571428572	0.270769230769231	0.474765314386737	-0.580161055901756
																																	1321			1B	Traes_1BS_7DFC91A2F	943812	944259	23954	106	0	0	NA	NA	0	0	1	NA
																																	1322			1B	Traes_1BS_7C38898E1	956149	956969	23956	109	2	-0.0307840307840308	0.308060924275465	0.963600918025013	0.369458128078818	0.276923076923077	0.75021455191171	0.22567695137871
																																	1323			1B	Traes_1BS_EB61B4270	978044	982216	23960	112	35	0.0172056211248307	-0.450398587071659	1.22657761027083	5.53940886699507	2.68615384615385	0.485010025983876	-0.873116678637228
																																	1324			1B	Traes_1BS_A5F5EE6FC	982410	985613	23959	113	14	0.040109243850854	-0.987735454598403	-0.632055896393949	2.25862068965517	0.910769230769231	0.403505435241877	-1.40097327561129
																																	1325			1B	Traes_1BL_7F9006C51	992423	997995	23961	114	6	0.0337640474842023	1.08998134427931	1.19962053582687	1.76108374384236	2.21846153846154	1.2595664380854	1.3606601699892
																																	1326			1B	Traes_1BS_F0F40B4AD	1011947	1015523	23962	115	8	0.0122958478155248	-1.39633038684704	-0.43413031462084	0.935960591133005	0.129230769230769	0.138992793709712	-1.53793201108104
																																	1327	wPt-1972	42.9964	1B
																																	1328	wPt-4646	42.9964	1B
																																	1329	wPt-1603	42.9964	1B
																																	1330	Xmwg938_d1	43.4	1B
																																	1331	XgpwE12	43.4	1B
																																	1332	wsnp_Ex_c7442_12743787	43.9613	1B
																																	1333	wsnp_Ex_rep_c66622_64925837	43.9613	1B
																																	1334	wsnp_Ex_c50340_54659660	43.9613	1B
																																	1335	wsnp_Ku_c17177_26216230	43.9613	1B
																																	1336	JD_c26750_378	43.9613	1B	Traes_1BS_FDD0F86AE	1082496	1086653	23969	122	1	0	NA	-1.16439105425337	0	0.0584615384615385	59.46154	-1.121873248062
																																	1337	Excalibur_c26496_352	43.9613	1B
																																	1338	BS00062727_51	43.9613	1B
																																	1339	Kukri_c29655_194	43.9613	1B	Traes_1BS_0DEFAACB9	1067241	1070494	23967	120	19	0.0549910119686702	-0.749645160821934	-1.72408499196015	2.86206896551724	1.68923076923077	0.590356288203564	-1.22221742818188
																																	1340	BS00106495_51	43.9613	1B	Traes_1BS_179EF82E9	1076615	1079093	23968	121	10	0.0417427073453158	1.11546753025025	0.326683953647704	3.20443349753695	2.85846153846154	0.892067029311324	1.15129353045365
																																	1341	BS00103677_51	43.9613	1B
																																	1342	Xgpw2067	44.3	1B
																																	1343	wsnp_Ex_rep_c67198_65702998	44.3198	1B
																																	1344	wsnp_Ku_c8592_14575931	44.3198	1B
																																	1345	Xi200531c	44.5479	1B
																																	1346	wsnp_Ku_c28164_38103270	44.5564	1B
																																	1347	tPt-5249	44.7415	1B
																																	1348	Opata_183231_PstIMseI_PA	44.7415	1B
																																	1349	M6_954034_PstIMspI_PA	44.7415	1B
																																	1350	Opata_459209_49_PstIMseI_SNP	44.7415	1B
																																	1351	Opata_459209_79_PstIMseI_SNP	44.7415	1B
																																	1352	Opata_469619_49_PstIMseI_SNP	44.7415	1B
																																	1353	Opata_622784_61_PstIMseI_SNP	44.7415	1B
																																	1354	Opata_77834_5_PstIMseI_SNP	44.7415	1B
																																	1355	Opata_80417_27_PstIMseI_SNP	44.7415	1B
																																	1356	Opata_80417_8_PstIMseI_SNP	44.7415	1B
																																	1357	Opata_1267229_20_PstIMspI_SNP	44.7415	1B
																																	1358	Opata_1267229_37_PstIMspI_SNP	44.7415	1B
																																	1359	Opata_1729539_10_PstIMspI_SNP	44.7415	1B
																																	1360	Opata_1729539_20_PstIMspI_SNP	44.7415	1B
																																	1361	Opata_1729539_7_PstIMspI_SNP	44.7415	1B
																																	1362	Opata_3922704_85_PstIMspI_SNP	44.7415	1B
																																	1363	Opata_904567_3_PstIMspI_SNP	44.7415	1B
																																	1364	BS00022304_51	44.7552	1B
																																	1365	TA003247-1072	44.7552	1B
																																	1366	Xmwg68_d1	44.9	1B
																																	1367	wsnp_Ex_c1493_2860766	45.0439	1B
																																	1368	wsnp_Ex_c7705_13139890	45.0439	1B
																																	1369	wsnp_Ex_rep_c66774_65133356	45.0439	1B
																																	1370	Xmwg938_d2	45.1	1B
																																	1371	Xi732651c	45.1125	1B
																																	1372	Xi732651b	45.4426	1B
																																	1373	Xgpw3108	45.7	1B
																																	1374	XksuF43_d1	45.8	1B
																																	1375	Xhor_d2	45.9	1B
																																	1376	RFL_Contig4667_3535	46.0615	1B
																																	1377	stm542acag	46.1482	1B
																																	1378	Xabc156	46.2	1B
																																	1379	Xcdo388_d1	46.2	1B
																																	1380	Xgpw3122	46.4	1B
																					QVis.Cha-ch1B.CleF												1381	Xwmc49	46.5	1B
																																	1382	wPt-6229	46.755	1B
																																	1383	Opata_1027827_PstIMseI_PA	46.755	1B
																																	1384	Opata_1082073_PstIMseI_PA	46.755	1B
																																	1385	Opata_2907808_PstIMseI_PA	46.755	1B
																																	1386	M6_1554307_PstIMspI_PA	46.755	1B
																																	1387	M6_346374_PstIMspI_PA	46.755	1B
																																	1388	M6_3549765_PstIMspI_PA	46.755	1B
																																	1389	M6_55710_PstIMspI_PA	46.755	1B
																																	1390	M6_823864_PstIMspI_PA	46.755	1B
																																	1391	Opata_2967564_PstIMspI_PA	46.755	1B
																																	1392	Opata_1037472_90_PstIMseI_SNP	46.755	1B
																																	1393	Opata_10731_74_PstIMseI_SNP	46.755	1B
																																	1394	Opata_109382_21_PstIMseI_SNP	46.755	1B
																																	1395	Opata_109382_32_PstIMseI_SNP	46.755	1B
																																	1396	Opata_1325636_68_PstIMseI_SNP	46.755	1B
																																	1397	Opata_1357448_3_PstIMseI_SNP	46.755	1B
																																	1398	Opata_2808627_57_PstIMseI_SNP	46.755	1B
																																	1399	Opata_335035_64_PstIMseI_SNP	46.755	1B
																																	1400	Opata_38727_10_PstIMseI_SNP	46.755	1B
																																	1401	Opata_512865_18_PstIMseI_SNP	46.755	1B
																																	1402	Opata_5200_4_PstIMseI_SNP	46.755	1B
																																	1403	Opata_551962_39_PstIMseI_SNP	46.755	1B
																																	1404	Opata_60028_66_PstIMseI_SNP	46.755	1B
																																	1405	Opata_607863_23_PstIMseI_SNP	46.755	1B
																																	1406	Opata_64819_4_PstIMseI_SNP	46.755	1B
																																	1407	Opata_1733460_76_PstIMspI_SNP	46.755	1B
																																	1408	Opata_2984181_4_PstIMspI_SNP	46.755	1B
																																	1409	wsnp_Ex_c5780_10153638	46.7933	1B
																																	1410	wsnp_Ku_c2620_4980121	46.7933	1B
																																	1411	Xmta16	46.8	1B
																																	1412	wsnp_Ex_c1137_2183723	46.8865	1B
																																	1413	wsnp_Ex_c5780_10154132	46.8865	1B
																																	1414	Jagger_c8952_170	47.0078	1B
																																	1415	RAC875_c2202_1244	47.0493	1B
																																	1416	Kukri_rep_c101022_707	47.0493	1B
																																	1417	Ex_c9403_942	47.0493	1B
																																	1418	BS00086667_51	47.0493	1B
																																	1419	Xfbb319	47.1	1B
																																	1420	Xmwg837_d1	47.1	1B
																																	1421	IAAV8664	47.1324	1B
																																	1422	BS00083340_51	47.1324	1B
																																	1423	BS00065053_51	47.1324	1B	Traes_1BS_DFFD29183	1096332	1099051	23971	124	0	0	NA	NA	0	0	1	NA
																																	1424	BobWhite_c15522_625	47.1324	1B
																																	1425	Tdurum_contig83093_443	47.1324	1B
																																	1426	BobWhite_c14258_434	47.1324	1B	Traes_1BS_9B02A2B66	1113431	1113721	23972	125	5	0.0400481871070105	-1.2432665583843	NA	0.714285714285714	0	0.0013980427485403	-1.56282434244799
																																	1427	BobWhite_c14258_434	47.1324	1B	Traes_1BS_B47CA2FE6	1114620	1119492	23973	126	25	0.0634567118468499	-1.02386666714137	-1.57608572915895	4.01477832512315	0.166153846153846	0.041624272124602	-1.68876661576392
																																	1428	RAC875_c2040_564	47.1324	1B
																																	1429	RAC875_c140_650	47.1324	1B	Traes_1BS_B3DD4EDDD	1137589	1141817	23974	127	13	0.0352071490843995	0.463023533816289	-1.46008236261478	4.52955665024631	1.88615384615385	0.416539069211285	-0.0775482534561265
																																	1430	Kukri_c19257_78	47.1324	1B
																																	1431	IAAV3128	47.1324	1B
																																	1432	GENE-0456_163	47.1324	1B
																																	1433	Excalibur_c62713_521	47.1324	1B
																																	1434	Excalibur_c46902_92	47.1324	1B
																																	1435	Excalibur_c44498_610	47.1324	1B
																																	1436	Excalibur_c112364_596	47.1324	1B
																																	1437	D_GBB4FNX01B0JBC_195	47.1324	1B	Traes_1BS_312E4EC6C	1388167	1395030	23995	148	0	0	NA	NA	0	0	1	NA
																																	1438	D_GBB4FNX01B0JBC_195	47.1324	1B	Traes_1BS_CB79E251D	1399464	1400593	23996	149	17	0.059419255350749	-1.2072171073477	0.0881505113030825	2.83004926108374	0.470769230769231	0.166641123722446	-1.51669130595235
																																	1439	BobWhite_c23766_809	47.1324	1B
																																	1440	D_contig65481_92	47.1324	1B
																																	1441	D_contig07994_167	47.1324	1B
																																	1442	BS00087939_51	47.1324	1B
																																	1443			1B	Traes_1BS_D6377478B	1472108	1474869	24004	157	2	-0.0308953080146435	-0.917442776914182	-0.889800371378832	0.231527093596059	0.433846153846154	1.87008812607598	-0.534399693259136
																																	1444			1B	Traes_1BS_CEB5DA163	1490717	1498055	24009	161	49	0.0978704136102961	-0.457943534814569	1.09134119339187	9.91871921182266	1.10153846153846	0.111146135960032	-1.31127010333281
																																	1445			1B	Traes_1BS_7DA4A5A45	1517905	1519745	24011	164	0	0	NA	NA	0	0	1	NA
																																	1446			1B	Traes_1BS_B0EB1EB59	1522256	1524404	24012	165	32	-0.00347348457114927	0.384077875434817	0.535659756984873	8.3448275862069	6.24615384615385	0.748536173630685	0.378758378340943
																																	1447			1B	Traes_1BS_2D29D1179	1543589	1548440	24013	166	9	0.020847376282621	0.118214786411406	0.464653454808847	0.91871921182266	1.27384615384615	1.38612539146595	0.148336581003207
																																	1448			1B	Traes_1BS_B6D704FD0	1571393	1574401	24014	167	32	0.133578274192589	0.360536211430802	0.554807408916378	5.53448275862069	0.292307692307692	0.0529868310889654	-0.689626915860619
																																	1449			1B	Traes_1BS_2749929FE	1576797	1581174	24015	168	0	0	NA	NA	0	0	1	NA
																																	1450			1B	Traes_1BS_749C5715D	1581505	1582532	24016	169	0	0	NA	NA	0	0	1	NA
																																	1451			1B	Traes_1BL_B60A108BD	1589671	1592716	24018	170	5	0.0409228039041704	-1.13687492080128	NA	0.492610837438424	0	0.00202588743796631	-1.45683494971951
																																	1452			1B	Traes_1BL_FC488FEB4	1593284	1594835	24019	171	1	0	NA	NA	0	0	1	NA
																																	1453			1B	Traes_1BL_0448CA1B2	1594943	1595277	24017	172	0	0	NA	NA	0	0	1	NA
																																	1454			1B	Traes_1BL_ACD20249A	1602620	1608217	24021	173	12	0.0826023684000553	1.33358789038969	-0.371867558726814	7.064039408867	2.75384615384615	0.389926508562816	0.476980224133357
																																	1455			1B	Traes_1BL_7A584FBE4	1608628	1610624	24020	174	1	-0.0209999999999999	-1.14923093862267	-0.713853921782419	0.0689655172413793	0.147692307692308	2.12522268111493	-0.680981908826612
																																	1456			1B	Traes_1BL_F68DA8623	1614134	1614388	24023	175	0	0	NA	NA	0	0	1	NA
																																	1457			1B	Traes_1BL_897961471	1614612	1614773	24022	176	0	0	NA	NA	0	0	1	NA
																																	1458			1B	Traes_1BS_E1EADB03B1	1615717	1616037	24024	177	0	0	NA	NA	0	0	1	NA
																																	1459			1B	Traes_1BS_E1EADB03B	1620143	1620463	24025	178	0	0	NA	NA	0	0	1	NA
																																	1460			1B	Traes_1BS_769E35380	1625313	1625790	24026	179	0	0	NA	NA	0	0	1	NA
																																	1461			1B	Traes_1BS_BE81667BB	1632962	1634765	24027	180	51	0.0596868331127167	-1.12855235013393	-0.329844839877839	8.26354679802956	1.84923076923077	0.223875647966565	-1.62871432546037
																																	1462			1B	Traes_1BS_B9BB96F8A1	1643512	1644028	24028	181	0	0	NA	NA	0	0	1	NA
																																	1463			1B	Traes_1BS_B9BB96F8A	1644029	1644545	24029	182	0	0	NA	NA	0	0	1	NA
																																	1464			1B	Traes_1BS_EA9A63F52	1649424	1650229	24030	183	2	0.0408496732026146	-0.93883154119645	NA	0.231527093596059	0	0.00430057418256084	-1.15279029943132
																																	1465			1B	Traes_1BS_307AF1E47	1651134	1652285	24031	184	2	-0.0348549823674718	-0.620610807794385	-0.616325419276417	0.502463054187192	0.790769230769231	1.57264615546265	-0.285706731014047
																																	1466			1B	Traes_1BS_FE1C5B75D	1655997	1657265	24032	185	0	0	NA	NA	0	0	1	NA
																																	1467			1B	Traes_1BS_0CE406646	1667951	1669654	24033	186	0	0	NA	NA	0	0	1	NA
																																	1468	Xfbb234	47.2	1B
																																	1469	Xgwm33	47.2	1B
																																	1470	Xfbb237	47.2	1B
																																	1471	Xopah20	47.2	1B
																																	1472	Xfbb260_d1	47.2	1B
																																	1473	P34/M51	47.2	1B
																																	1474	M65/P64	47.2	1B
																																	1475	Xfbb160	47.2	1B
																																	1476	P41/M48	47.2	1B
																																	1477	Xcdo99	47.2	1B
																																	1478	Xwmc222	47.2	1B
																																	1479	Xgwm106	47.2	1B
																																	1480			1B	Traes_1BL_F6FB45098	1677288	1677672	24034	187	1	0.0416666666666667	-0.698274355948178	NA	0.113300492610837	0	0.0087488688806146	-0.845192107362443
																																	1481			1B	Traes_1BS_150B8BF86	1681653	1687922	24035	188	14	0.0355266133501722	-1.48089550131468	-1.30503397579844	2.11330049261084	0.827692307692308	0.391946326418342	-1.74949289575087
																																	1482			1B	Traes_1BL_B83EA92F2	1695015	1695522	24036	189	1	-0.0271370420624153	-1.15933492823987	-0.662151624094342	0.0566502463054187	0.129230769230769	2.25898014319105	-0.629103446637306
																																	1483			1B	Traes_1BL_17F16DCDF	1696678	1699969	24037	190	0	0	NA	NA	0	0	1	NA
																																	1484			1B	Traes_1BL_2C5C5E536	1707358	1707682	24038	191	0	0	NA	NA	0	0	1	NA
																																	1485			1B	Traes_1BL_5EBE999F6	1719417	1726797	24039	192	13	-0.00560878067226556	-1.19147230701835	0.0287300712940844	2.62068965517241	2.81846153846154	1.07543680055556	-1.14271029016443
																																	1486			1B	Traes_1BL_6D6D28F21	1730776	1732908	24040	193	3	-0.019195038941749	-1.25078493087123	-1.26909131882691	0.226600985221675	0.421538461538462	1.85648779471478	-1.14267691946096
																																	1487			1B	Traes_1BL_F8DDC1D9A1	1737001	1737960	24041	194	0	0	NA	NA	0	0	1	NA
																																	1488			1B	Traes_1BL_0C80CA52E	1737963	1738900	24042	195	0	0	NA	NA	0	0	1	NA
																																	1489			1B	Traes_1BL_4D92EE687	1738931	1739379	24043	196	1	0.0869565217391305	NA	-0.248438061127727	0	0.193846153846154	194.84615	-0.669731945480932
																																	1490			1B	Traes_1BL_F15BA746E	1741113	1741253	24044	197	0	0	NA	NA	0	0	1	NA
																																	1491			1B	Traes_1BL_67A769A2C	1744512	1744697	24045	198	1	-0.020594965675057	-1.15141800853366	-0.681114073005996	0.0665024630541872	0.135384615384615	2.0204392551027	-0.663720411905834
																																	1492			1B	Traes_1BL_3BBFCEDC4	1751703	1751888	24046	199	0	0	NA	NA	0	0	1	NA
																																	1493			1B	Traes_1BL_C14BABF46	1755766	1755989	24047	200	0	0	NA	NA	0	0	1	NA
																																	1494			1B	Traes_1BL_7CE5444BF	1763999	1764184	24048	201	0	0	NA	NA	0	0	1	NA
																																	1495			1B	Traes_1BL_7C568DBA7	1773030	1773215	24049	202	1	0.00265957446808518	-1.15752759654527	-0.28077140995082	0.0591133004926108	0.203076923076923	3.39487135126503	-0.439603583515649
																																	1496			1B	Traes_1BL_191E20E4B	1776936	1777079	24050	203	0	0	NA	NA	0	0	1	NA
																																	1497			1B	Traes_1BL_C703D2492	1784536	1784721	24051	204	0	0	NA	NA	0	0	1	NA
																																	1498			1B	Traes_1BS_5706FF2B1	1785531	1786310	24052	205	2	0	-1.15558750501204	-1.12229355174051	0.061576354679803	0.0492307692307692	0.802711727353865	-1.47747715126932
																																	1499			1B	Traes_1BS_C80E668C8	1787409	1789402	24053	206	3	-0.0170323768605187	-0.871247959211964	-0.875499780969156	0.192118226600985	0.332307692307692	1.72592556383724	-0.783124687504825
																																	1500			1B	Traes_1BS_D9B54E5CF	1789404	1791610	24054	207	0	0	NA	NA	0	0	1	NA
																																	1501			1B	Traes_1BS_8A04C604C	1792033	1794983	24055	208	0	0	NA	NA	0	0	1	NA
																																	1502			1B	Traes_1BS_F18B01D71	1794988	1797321	24056	209	0	0	NA	NA	0	0	1	NA
																																	1503			1B	Traes_1BS_48F1910FE	1797324	1797876	24057	210	3	-0.0327502196366687	-0.788054055123881	-0.639215631324952	0.637931034482759	1.04	1.62928383678595	-0.331517431956262
																																	1504			1B	Traes_1BS_6D0A7765A	1808438	1808669	24058	211	0	0	NA	NA	0	0	1	NA
																																	1505			1B	Traes_1BS_60C94B6B9	1808691	1809603	24059	212	8	0.0342222495132188	-0.853677616079803	-1.94611419040019	0.736453201970443	0.421538461538462	0.572969864392751	-1.36201602229428
																																	1506			1B	Traes_1BS_C384D9001	1814354	1814673	24060	213	1	0.0952380952380953	-1.16479739067565	0.722614360618206	0.0443349753694581	0.230769230769231	5.1123708447649	0.186564751544376
																																	1507			1B	Traes_1BL_9046B5730	1821422	1824769	24061	214	54	0.00230078953804858	-0.33558223652561	-0.896758072451205	12.5369458128079	7.15076923076923	0.570409964947839	-0.488366937031718
																																	1508			1B	Traes_1BL_962F562FC	1826768	1826964	24062	215	0	0	NA	NA	0	0	1	NA
																																	1509			1B	Traes_1BL_05235EFC0	1838689	1843433	24063	216	9	0.0733145837436774	-0.147228456245721	0.233488455737532	3.36453201970443	2.27692307692308	0.676838926643164	0.675814773154488
																																	1510			1B	Traes_1BL_0E654C9C9	1857640	1858527	24064	217	0	0	NA	NA	0	0	1	NA
																																	1511			1B	Traes_1BS_B9339E98C	1871274	1876596	24065	218	80	0.0314114794629288	0.0987733881165836	-0.997274613129327	13.5270935960591	9.38153846153846	0.693559546335487	-0.365089071709003
																																	1512			1B	Traes_1BS_718EA770F	1892322	1896177	24066	219	9	0.0481536709409393	-1.31927199780281	-1.16057565560554	1.23891625615764	0.0738461538461539	0.060363874895874	-1.70815186080519
																																	1513			1B	Traes_1BS_87DEEBAEE	1896606	1897416	24067	220	1	0.0740740740740741	-0.363403659218521	NA	0.184729064039409	0	0.005384187051827	-0.657429889385785
																																	1514			1B	Traes_1BS_60CAC4B07	1900004	1909719	24068	221	3	-0.00647536257595238	-1.52822935217971	-1.14112375745722	0.327586206896552	0.0615384615384615	0.190325881296114	-1.44661309391709
																																	1515			1B	Traes_1BS_393B41201	1921578	1923040	24069	222	7	-0.00407083265047592	-0.268647675394259	-0.577141831629426	2.24630541871921	1.83692307692308	0.817834133110398	-0.490167593479142
																																	1516			1B	Traes_1BS_C4B727779	1930076	1933689	24070	223	1	-0.036979969183359	-0.662151624094342	-1.16439105425337	0.103448275862069	0.0584615384615385	0.569291710691646	-0.594604037723928
																																	1517			1B	Traes_1BL_8F00448BE	1944256	1945327	24071	224	2	0.0448728107042952	0.901558700068507	1.93399549602423	0.576354679802956	0.793846153846154	1.37670339833393	1.76815152161542
																																	1518			1B	Traes_1BL_BE5D040D3	1945483	1945736	24072	225	0	0	NA	NA	0	0	1	NA
																																	1519			1B	Traes_1BL_F026049BC	1950657	1951651	24073	226	0	0	NA	NA	0	0	1	NA
																																	1520			1B	Traes_1BL_B0C73CA5C	1952140	1952730	24074	227	0	0	NA	NA	0	0	1	NA
																																	1521			1B	Traes_1BL_D60867F6B	1953191	1953401	24075	228	0	0	NA	NA	0	0	1	NA
																																	1522			1B	Traes_1BL_3699A930D	1954182	1955150	24076	229	0	0	NA	NA	0	0	1	NA
																																	1523			1B	Traes_1BS_6081AAC0A	1957416	1958752	24077	230	6	0	NA	NA	0	0	1	NA
																																	1524			1B	Traes_1BS_71EBCA90B	1959628	1960263	24078	231	0	0	NA	NA	0	0	1	NA
																																	1525			1B	Traes_1BL_147FADB3E1	1960265	1960819	24079	232	0	0	NA	NA	0	0	1	NA
																																	1526			1B	Traes_1BS_A2137387F	1962072	1962449	24080	233	0	0	NA	NA	0	0	1	NA
																																	1527			1B	Traes_1BS_1AFB02122	1972330	1972932	24081	234	0	0	NA	NA	0	0	1	NA
																																	1528			1B	Traes_1BS_79669EEE9	1973850	1974196	24082	235	0	0	NA	NA	0	0	1	NA
																																	1529			1B	Traes_1BS_B285F1829	1974212	1976097	24083	236	0	0	NA	NA	0	0	1	NA
																																	1530			1B	Traes_1BS_B26B521CE	1976840	1977714	24084	237	0	0	NA	NA	0	0	1	NA
																																	1531			1B	Traes_1BS_7C224B2B9	1979329	1980033	24085	238	0	0	NA	NA	0	0	1	NA
																																	1532			1B	Traes_1BS_29DCFE3DE	1984348	1984850	24086	239	0	0	NA	NA	0	0	1	NA
																																	1533			1B	Traes_1BS_FEA335B30	1985115	1985815	24087	240	0	0	NA	NA	0	0	1	NA
																																	1534			1B	Traes_1BS_647FD2E85	1985822	1986647	24088	241	0	0	NA	NA	0	0	1	NA
																																	1535			1B	Traes_1BS_2D398F215	1987834	1990094	24089	242	3	-0.0198863636363635	-1.72801190135148	-1.20487068555542	0.221674876847291	0.104615384615385	0.474303073611177	-1.58179712659974
																																	1536			1B	Traes_1BS_3B45E33F9	1990150	1991989	24090	243	12	-0.0138053360412684	0.66285553869135	-0.289581356601503	1.84729064039409	1.46769230769231	0.794621948634658	0.716301727576021
																																	1537			1B	Traes_1BS_3FEEE2A62	2004585	2013276	24091	244	76	0.0673735265918003	-1.0870973540671	-0.868447372894215	13.0172413793103	0.464615384615385	0.0357663809118893	-1.84199635842853
																																	1538			1B	Traes_1BS_4D249391E	2018109	2022901	24094	245	132	0.0360526440285429	-1.70128201252352	-2.40044146553115	11.8349753694581	4.84923076923077	0.409787163151219	-2.20338988728824
																																	1539			1B	Traes_1BS_3C7070774	2023316	2024851	24093	246	32	0.0579908900542229	-1.42701630794077	NA	3.76108374384236	0	0.000265810138505848	-2.0742236927263
																																	1540			1B	Traes_1BS_E1FD7F358	2029830	2032084	24095	247	4	0.0242191254204709	-1.03752592808045	-1.22899842743999	1.00492610837438	0.187692307692308	0.187580686219587	-1.31000672993791
																																	1541			1B	Traes_1BS_2981EF5E0	2035501	2036274	24092	248	0	0	NA	NA	0	0	1	NA
																																	1542			1B	Traes_1BS_13A5170CA	2038424	2039089	24096	249	3	0.140740740740741	-0.00767463456977765	NA	0.645320197044335	0	0.00154722071196289	-0.678922033517366
																																	1543			1B	Traes_1BS_EF7A8E992	2041189	2042290	24097	250	3	-0.0412105602060528	-1.48466765839332	-1.72937865029389	0.197044334975369	0.193846153846154	0.983851191296413	-1.17932790413309
																																	1544			1B	Traes_1BS_891923EA9	2048751	2050333	24099	251	0	0	NA	NA	0	0	1	NA
																																	1545			1B	Traes_1BS_3DF31CACA	2072372	2073654	24098	252	10	0.0798974968341328	-0.718516147245408	NA	1.41625615763547	0	0.000705588748331847	-1.51198481378779
																																	1546			1B	Traes_1BS_B0204B18D	2074189	2075488	24100	253	5	0.0884950616026881	-0.631655610997277	NA	1.00985221674877	0	0.00098926428632664	-1.18765671413318
																																	1547			1B	Traes_1BS_7D07C577C	2077267	2077492	24101	254	0	0	NA	NA	0	0	1	NA
																																	1548			1B	Traes_1BS_14D12FE1B	2078693	2079458	24102	255	6	0.0250194078595138	-1.51459250088982	-1.21536785696555	0.576354679802956	0.0830769230769231	0.14562438465035	-1.71557362351977
																																	1549			1B	Traes_1BS_2653A19BD	2084530	2084895	24103	256	0	0	NA	NA	0	0	1	NA
																																	1550			1B	Traes_1BS_650F4BF60	2089872	2090237	24104	257	0	0	NA	NA	0	0	1	NA
																																	1551	Xmwg60	47.3	1B
																																	1552	Gene_Rg1	47.3	1B
																																	1553			1B	Traes_1BL_398DA3B1A	2104432	2104806	24105	258	0	0	NA	NA	0	0	1	NA
																																	1554			1B	Traes_1BL_619E889B9	2110162	2110395	24106	259	0	0	NA	NA	0	0	1	NA
																																	1555			1B	Traes_1BL_534DC86DC	2119265	2119498	24107	260	0	0	NA	NA	0	0	1	NA
																																	1556			1B	Traes_1BL_F1C0B605B	2127609	2127842	24108	261	0	0	NA	NA	0	0	1	NA
																																	1557			1B	Traes_1BL_DFEE3B15F	2137500	2137733	24109	262	0	0	NA	NA	0	0	1	NA
																																	1558			1B	Traes_1BL_8EF337EA5	2151317	2151571	24110	263	0	0	NA	NA	0	0	1	NA
																																	1559			1B	Traes_1BL_7EC414FDE	2158318	2158686	24111	264	0	0	NA	NA	0	0	1	NA
																																	1560			1B	Traes_1BL_3B699B703	2167581	2167859	24112	265	0	0	NA	NA	0	0	1	NA
																																	1561			1B	Traes_1BS_6F08536C3	2176000	2176278	24113	266	0	0	NA	NA	0	0	1	NA
																																	1562			1B	Traes_1BL_F40D0F3AC	2180312	2180590	24115	267	0	0	NA	NA	0	0	1	NA
																																	1563			1B	Traes_1BL_34CA0E081	2182292	2183041	24114	268	1	0.140098522167488	0.527759447186197	1.6100488421647	0.339901477832512	0.52	1.52830078649116	1.45214122301974
																																	1564			1B	Traes_1BL_B11F1E0C0	2184312	2184590	24117	269	0	0	NA	NA	0	0	1	NA
																																	1565			1B	Traes_1BL_94B9D3296	2191649	2197232	24116	270	7	0.0950328779739223	-0.737846961968542	1.62624369327877	1.16502463054187	3.04307692307692	2.61064547152833	0.880115382374925
																																	1566			1B	Traes_1BS_ABE8596C8	2201260	2201538	24118	271	0	0	NA	NA	0	0	1	NA
																																	1567			1B	Traes_1BL_99FB7A598	2210384	2210662	24119	272	0	0	NA	NA	0	0	1	NA
																																	1568			1B	Traes_1BS_9F4D9ABBF	2232601	2233261	24120	273	0	0	NA	NA	0	0	1	NA
																																	1569			1B	Traes_1BS_B64557385	2254878	2260263	24121	274	0	0	NA	NA	0	0	1	NA
																																	1570			1B	Traes_1BS_698B01CDD	2260653	2262031	24122	275	7	0.00495049504950495	-1.71727441646141	-1.2473871582527	0.152709359605911	0.732307692307692	4.7707419379015	-1.51406196850634
																																	1571			1B	Traes_1BS_F59457C74	2272112	2273469	24123	276	0	0	NA	NA	0	0	1	NA
																																	1572			1B	Traes_1BS_14EE461B0	2274066	2275589	24124	277	0	0	NA	NA	0	0	1	NA
																																	1573			1B	Traes_1BS_1012C7359	2282214	2283468	24125	278	0	0	NA	NA	0	0	1	NA
																																	1574			1B	Traes_1BS_2EE629420	2295448	2297633	24126	279	0	0	NA	NA	0	0	1	NA
																																	1575			1B	Traes_1BL_4408299C1	2310958	2312888	24127	280	0	0	NA	NA	0	0	1	NA
																																	1576			1B	Traes_1BS_95B08F77C	2318074	2318817	24128	281	0	0	NA	NA	0	0	1	NA
																																	1577			1B	Traes_1BS_A8FFC47EB	2319267	2321542	24129	282	0	0	NA	NA	0	0	1	NA
																																	1578			1B	Traes_1BS_0971F269D	2334011	2336332	24130	283	10	0.0858680498578865	-0.595095559094466	-0.757987339936133	1.25615763546798	0.695384615384615	0.553935797582235	-1.01194788573752
																																	1579			1B	Traes_1BS_021920557	2340153	2341460	24131	284	0	0	NA	NA	0	0	1	NA
																																	1580			1B	Traes_1BS_CA70342C1	2350321	2351371	24132	285	0	0	NA	NA	0	0	1	NA
																																	1581			1B	Traes_1BS_988C6875B	2352076	2352919	24133	286	0	0	NA	NA	0	0	1	NA
																																	1582			1B	Traes_1BS_7E11DD20D	2360563	2366665	24134	287	20	0.02404727692898	-0.819185119655731	-0.458995066915933	1.78571428571429	3.47384615384615	1.94482473747943	-1.09046031524137
																																	1583			1B	Traes_1BL_A58B7DF14	2370250	2372079	24135	288	26	0.0395698564572038	-0.937570469539675	0.64143747407542	2.80788177339902	3.43692307692308	1.22394723648336	-0.420864964865785
																																	1584			1B	Traes_1BS_19BEB1F05	2373506	2375149	24136	289	16	0.0818806555829454	-0.0248175752373793	0.743185598126047	2.81773399014778	0.498461538461539	0.177193570507872	-0.741029886415326
																																	1585			1B	Traes_1BL_2EBD86DFD	2377645	2379248	24137	290	0	0	NA	NA	0	0	1	NA
																																	1586			1B	Traes_1BL_740FB07F3	2386494	2386793	24138	291	0	0	NA	NA	0	0	1	NA
																																	1587			1B	Traes_1BL_77412C06B	2397293	2399340	24139	292	0	0	NA	NA	0	0	1	NA
																																	1588			1B	Traes_1BS_9DAB3DBA1	2413705	2416122	24140	293	0	0	NA	NA	0	0	1	NA
																																	1589			1B	Traes_1BL_1E2841006	2420683	2422296	24141	294	4	0.0149707216342356	-0.191484991687248	-0.745490899574349	0.684729064039409	0.978461538461538	1.42835063749522	-0.315232654730052
																																	1590			1B	Traes_1BL_73C42C272	2424908	2427292	24142	295	1	-0.0274025974025975	-0.713853921782419	-0.213211223988668	0.118226600985222	0.184615384615385	1.55682859361921	-0.224029010749223
																																	1591			1B	Traes_1BS_B6728BE5A	2427591	2428808	24143	296	4	0.0551948051948051	-1.05652580338917	NA	0.354679802955665	0	0.002811517550336	-1.34006922522085
																																	1592			1B	Traes_1BS_9CD43DFBD	2429796	2431209	24144	297	3	0.074298095152117	-0.563451037016648	-0.288271183613732	0.0985221674876847	0.295384615384615	2.97807634218587	-0.964103986649732
																																	1593			1B	Traes_1BL_98A1E91C3	2432428	2432698	24146	298	0	0	NA	NA	0	0	1	NA
																																	1594			1B	Traes_1BL_0F7DAD411	2432862	2433280	24145	299	1	-0.0416666666666665	-1.14923093862267	-1.16356375286746	0.0689655172413793	0.0615384615384615	0.893846854850789	-0.871907079431241
																																	1595			1B	Traes_1BL_9351EEDDF	2449702	2450667	24148	300	0	0	NA	NA	0	0	1	NA
																																	1596			1B	Traes_1BL_089AF23BF	2451232	2454251	24147	301	0	0	NA	NA	0	0	1	NA
																																	1597			1B	Traes_1BS_35EFFEAFF	2548578	2550382	24156	309	15	0.103128008207245	-0.561014291819823	NA	5.07142857142857	0	0.000197144225137901	-1.3919683625204
																																	1598			1B	Traes_1BL_84E3BB270	2555184	2557564	24157	310	7	0	-1.14923093862267	NA	0.0689655172413793	0	0.0142927544882108	-1.09944080563402
																																	1599			1B	Traes_1BL_B5EF229CE	2566468	2570563	24158	311	1	NA	NA	NA	0	0	1	NA
																																	1600	BS00004903_51	47.414	1B
																																	1601	RAC875_c64603_663	47.414	1B
																																	1602	RAC875_c64371_209	47.414	1B
																																	1603	IAAV6899	47.414	1B
																																	1604	BS00101392_51	47.414	1B
																																	1605	BS00085235_51	47.414	1B
																																	1606	BS00066398_51	47.414	1B	Traes_1BS_755A0FC10	1327809	1328228	23988	141	0	0	NA	NA	0	0	1	NA
																																	1607	BS00066117_51	47.414	1B
																																	1608	BS00065884_51	47.414	1B
																																	1609	BS00065401_51	47.414	1B
																																	1610	BS00065311_51	47.414	1B
																																	1611	BS00063080_51	47.414	1B
																																	1612	BS00042054_51	47.414	1B
																																	1613	BS00038368_51	47.414	1B
																																	1614	BS00031417_51	47.414	1B
																																	1615	BS00030635_51	47.414	1B	Traes_1BS_101332870	2467205	2471479	24149	302	16	0.0787784356936445	-0.907512410926555	NA	2.87931034482759	0	0.000347184810647869	-1.62380026475122
																																	1616	BS00023185_51	47.414	1B
																																	1617	tplb0035p13_560	47.414	1B
																																	1618	tplb0025b13_352	47.414	1B
																																	1619	Tdurum_contig9874_391	47.414	1B
																																	1620	BS00023056_51	47.414	1B
																																	1621	Tdurum_contig78972_251	47.414	1B
																																	1622	Tdurum_contig76266_134	47.414	1B
																																	1623	Tdurum_contig75546_247	47.414	1B
																																	1624	Tdurum_contig70094_228	47.414	1B
																																	1625	Tdurum_contig68637_256	47.414	1B
																																	1626	Tdurum_contig5501_176	47.414	1B
																																	1627	Tdurum_contig50667_306	47.414	1B
																																	1628	Tdurum_contig50667_299	47.414	1B
																																	1629	BS00022604_51	47.414	1B
																																	1630	Tdurum_contig42493_605	47.414	1B
																																	1631	Tdurum_contig34049_100	47.414	1B
																																	1632	Tdurum_contig34019_260	47.414	1B
																																	1633	Tdurum_contig29891_62	47.414	1B
																																	1634	Tdurum_contig29380_201	47.414	1B
																																	1635	Tdurum_contig29247_404	47.414	1B
																																	1636	Tdurum_contig27840_760	47.414	1B
																																	1637	Tdurum_contig27840_304	47.414	1B	Traes_1BS_62F9E18B0	2476129	2480517	24150	303	38	0.0726624224012609	-0.810021847363032	0.114316418344231	6.50246305418719	0.513846153846154	0.0791649227560384	-1.61229629445448
																																	1638	Tdurum_contig25384_255	47.414	1B	Traes_1BS_796383BD4	1495197	1497324	24008	162	22	0.107049690883537	-0.52291399591548	1.53776482865733	4.48522167487685	0.430769230769231	0.0962434007412746	-1.23339107708641
																																	1639	Tdurum_contig25384_255	47.414	1B	Traes_1BL_69AC96727	1503743	1511846	24010	163	6	0.0655854552434441	-0.834733382481499	-0.591726318572124	0.827586206896552	1.13538461538462	1.37147421268331	-0.617414690224709
																																	1640	Tdurum_contig21489_536	47.414	1B
																																	1641	Tdurum_contig21489_449	47.414	1B
																																	1642	Tdurum_contig19251_352	47.414	1B
																																	1643	Tdurum_contig14584_159	47.414	1B	Traes_1BS_D5E16C471	1337095	1339714	23990	143	28	0.0540500782903763	-1.07869497933329	-0.179138370163936	3.97044334975369	1.09538461538462	0.276067042477139	-1.7627965935221
																																	1644	Tdurum_contig14501_82	47.414	1B
																																	1645	Tdurum_contig14418_753	47.414	1B
																																	1646	BS00021902_51	47.414	1B
																																	1647	BS00021899_51	47.414	1B
																																	1648	Tdurum_contig10767_538	47.414	1B
																																	1649	Tdurum_contig10663_1143	47.414	1B
																																	1650	Tdurum_contig10180_271	47.414	1B
																																	1651	TA003907-0995	47.414	1B
																																	1652	TA003412-0312	47.414	1B
																																	1653	RFL_Contig4140_1183	47.414	1B
																																	1654	RFL_Contig4104_3352	47.414	1B
																																	1655	RFL_Contig4104_3197	47.414	1B
																																	1656	RFL_Contig1736_1393	47.414	1B
																																	1657	RAC875_s110549_274	47.414	1B	Traes_1BS_749B35972	1148271	1148832	23975	128	0	0	NA	NA	0	0	1	NA
																																	1658	RAC875_s110045_62	47.414	1B
																																	1659	RAC875_rep_c71677_695	47.414	1B	Traes_1BL_9636192C8	20532194	20532409	26389	2542	0	0	NA	NA	0	0	1	NA
																																	1660	RAC875_rep_c71677_695	47.414	1B	Traes_1BL_736D60ADD	20532413	20532864	26390	2543	0	0	NA	NA	0	0	1	NA
																																	1661	RAC875_rep_c71677_695	47.414	1B	Traes_1BS_060C24872	20539979	20540444	26392	2545	0	0	NA	NA	0	0	1	NA
																																	1662	RAC875_rep_c71677_695	47.414	1B	Traes_1BL_C6A274AFE	20532873	20533702	26391	2544	0	0	NA	NA	0	0	1	NA
																																	1663	RAC875_rep_c69640_88	47.414	1B
																																	1664	RAC875_rep_c115865_721	47.414	1B
																																	1665	RAC875_rep_c114945_174	47.414	1B	Traes_1BL_EBAF41F1E	15489239	15491280	25678	1831	0	0	NA	NA	0	0	1	NA
																																	1666	RAC875_rep_c109118_164	47.414	1B
																																	1667	BobWhite_c14271_1379	47.414	1B
																																	1668	RAC875_rep_c105658_115	47.414	1B
																																	1669	RAC875_c9457_788	47.414	1B
																																	1670	BS00009715_51	47.414	1B
																																	1671	RAC875_c90431_188	47.414	1B
																																	1672	RAC875_c82649_146	47.414	1B
																																	1673	RAC875_c7031_488	47.414	1B
																																	1674	RAC875_c65864_437	47.414	1B	Traes_1BS_FB5EFAEBB	1155389	1158666	23976	129	6	0.0417681050709705	-0.508359744263199	0.515946302705856	2.08374384236453	0.409230769230769	0.1967775427028	-0.865548904614501
																																	1675	BS00005004_51	47.414	1B
																																	1676	BS00004453_51	47.414	1B
																																	1677	RAC875_c63624_1040	47.414	1B
																																	1678	RAC875_c5243_236	47.414	1B
																																	1679	RAC875_c5243_206	47.414	1B
																																	1680	RAC875_c455_1400	47.414	1B	Traes_1BS_D2EFB1C27	1400872	1405396	23997	150	33	0.0709336739393952	-0.733933546703471	-0.414217935391471	11.0886699507389	2.61846153846154	0.236207348984268	-1.38666648529968
																																	1681	RAC875_c455_1400	47.414	1B	Traes_1BS_A8A30DD81	5239716	5242260	24447	600	29	0.0951862597571774	-0.834431940497031	-0.810205052435243	4.51477832512315	1.10769230769231	0.245515219964307	-1.36780160035146
																																	1682	RAC875_c42715_856	47.414	1B	Traes_1BS_D837C1ADC	1223495	1244767	23981	134	39	0.0409282549723757	-1.26527830489984	-0.669794183950003	5.84729064039409	0.68	0.116444281230182	-1.81042618193992
																																	1683	RAC875_c41481_283	47.414	1B	Traes_1BS_CEAA08BE7	1456062	1460891	24002	155	29	0.031608790046939	-1.36601243945924	-1.69942831642537	3.40394088669951	0.806153846153846	0.237053704036548	-1.85104747596918
																																	1684	RAC875_c41481_283	47.414	1B	Traes_1BS_AB9B52C0E	1362465	1362728	23992	145	0	0	NA	NA	0	0	1	NA
																																	1685	RAC875_c35052_1690	47.414	1B
																																	1686	RAC875_c31504_522	47.414	1B
																																	1687	RAC875_c30593_58	47.414	1B	Traes_1BS_2B4731927	2531080	2533090	24154	307	0	0	NA	NA	0	0	1	NA
																																	1688	RAC875_c30367_736	47.414	1B
																																	1689	RAC875_c2660_1206	47.414	1B
																																	1690	RAC875_c2444_101	47.414	1B
																																	1691	RAC875_c21801_1262	47.414	1B
																																	1692	RAC875_c21367_209	47.414	1B	Traes_1BS_580A4FBC1	2489307	2492196	24151	304	5	0.0401031260070899	-0.915595477000923	-1.16622072402653	0.916256157635468	0.0830769230769231	0.091661330461929	-1.29905272218245
																																	1693	RAC875_c20712_1673	47.414	1B
																																	1694	RAC875_c140_872	47.414	1B
																																	1695	RAC875_c140_338	47.414	1B
																																	1696	BobWhite_c13654_447	47.414	1B
																																	1697	RAC875_c11201_111	47.414	1B
																																	1698	RAC875_c102411_201	47.414	1B
																																	1699	RAC875_c10050_620	47.414	1B
																																	1700	Ra_c28932_543	47.414	1B
																																	1701	Ra_c28610_501	47.414	1B
																																	1702	Kukri_rep_c68693_86	47.414	1B
																																	1703	Kukri_rep_c68217_1456	47.414	1B	Traes_1BS_82B47CBF7	2500678	2505795	24153	306	9	0.0516996106618748	-0.931907156063564	-1.51893499381192	1.55911330049261	0.16	0.103197633146259	-1.32745203261531
																																	1704	Kukri_rep_c111568_656	47.414	1B
																																	1705	Kukri_rep_c108883_577	47.414	1B
																																	1706	Kukri_c7936_630	47.414	1B
																																	1707	Kukri_c78135_166	47.414	1B
																																	1708	Kukri_c56333_178	47.414	1B
																																	1709	Kukri_c5221_506	47.414	1B	Traes_1BS_A2F5A3F39	1270603	1274778	23982	137	40	0.199493455177106	-1.49403595031289	2.16636147894234	9.50492610837439	3.62769230769231	0.381729488322311	-1.220619299044
																																	1710	Kukri_c5221_506	47.414	1B	Traes_1BS_D4B1D6A47	1248312	1248428	23983	135	0	0	NA	NA	0	0	1	NA
																																	1711	Kukri_c5221_506	47.414	1B	Traes_1BS_E27E48248	1260777	1263143	23984	136	10	0.218559572895919	-1.18615278296969	1.22489730732895	1.09113300492611	2.95076923076923	2.70275619361378	-0.0668630686452634
																																	1712	Kukri_c51268_248	47.414	1B	Traes_1BS_B12027C1D	1311256	1319394	23987	140	18	0.105686912731069	-1.49886320977386	0.38559270798382	0.231527093596059	1.12923076923077	4.86064126979785	-0.365724923612528
																																	1713	Kukri_c43552_443	47.414	1B
																																	1714	Kukri_c38553_67	47.414	1B
																																	1715	Kukri_c34536_259	47.414	1B
																																	1716	Kukri_c3414_114	47.414	1B
																																	1717	Kukri_c29655_155	47.414	1B
																																	1718	Kukri_c26731_312	47.414	1B
																																	1719	Kukri_c25654_382	47.414	1B	Traes_1BS_FBFA1BC6D	1378324	1386258	23994	147	64	0.0662949390872827	-1.17889878736678	1.2589938452039	8.95566502463054	4.10769230769231	0.458730152442388	-1.34855172224147
																																	1720	Kukri_c23381_1190	47.414	1B
																																	1721	Kukri_c22856_385	47.414	1B	Traes_1BS_5B8E6EC13	1179149	1182836	23977	130	13	0.0364491183558883	-1.37806652569229	-1.92192658461581	1.435960591133	0.381538461538462	0.266213605760754	-1.90692383505243
																																	1722	BobWhite_c6812_144	47.414	1B	Traes_1BS_0BBB8886D	2544254	2546941	24155	308	37	0.062322984728052	-1.26058396757549	NA	6.61822660098522	0	0.000151075051577778	-1.93925285087698
																																	1723	Kukri_c19832_777	47.414	1B
																																	1724	Kukri_c11756_1706	47.414	1B
																																	1725	Kukri_c11587_190	47.414	1B
																																	1726	Ku_c8810_903	47.414	1B
																																	1727	Ku_c12889_794	47.414	1B
																																	1728	Jagger_c6107_116	47.414	1B
																																	1729	IACX7053	47.414	1B
																																	1730	IACX6858	47.414	1B
																																	1731	IACX3505	47.414	1B
																																	1732	IACX19890	47.414	1B
																																	1733	IAAV8714	47.414	1B
																																	1734	IAAV6922	47.414	1B
																																	1735	IAAV6525	47.414	1B
																																	1736	IAAV6025	47.414	1B
																																	1737	IAAV6001	47.414	1B
																																	1738	IAAV4559	47.414	1B
																																	1739	IAAV4531	47.414	1B
																																	1740	IAAV3801	47.414	1B
																																	1741	IAAV3773	47.414	1B
																																	1742	IAAV3683	47.414	1B
																																	1743	IAAV3431	47.414	1B
																																	1744	IAAV3430	47.414	1B
																																	1745	IAAV3057	47.414	1B	Traes_1BL_9345A3271	1447463	1451165	24001	154	7	0.0615592880839457	-0.314593047429772	0.575577168832653	1.71182266009852	1.60307692307692	0.936510800248287	0.312484358364398
																																	1746	IAAV3057	47.414	1B	Traes_1BS_F42414E18	1433094	1438593	24000	153	72	0.139158462246441	-0.451143581932532	2.75957856863845	18.8004926108374	2.55384615384615	0.135885283312089	-1.1165368520112
																																	1747	IAAV268	47.414	1B
																																	1748	IAAV2375	47.414	1B
																																	1749	IAAV2147	47.414	1B	Traes_1BS_479628E92	1286022	1288216	23985	139	2	0.0883830647122475	0.440280303662233	1.00518862643238	0.428571428571429	0.775384615384615	1.80734696439193	1.24510816636985
																																	1750	IAAV2147	47.414	1B	Traes_1BS_7CD83DD0A	1282329	1284198	23986	138	23	0.10547042371654	-0.268606485640354	-0.176004599053647	5.03448275862069	0.193846153846154	0.0386946315351897	-1.19393012775495
																																	1751	IAAV1625	47.414	1B	Traes_1BS_15F9D276D	4372062	4377750	24351	504	70	0.0696360328184252	-1.18854688338432	-1.7100203115432	11.0443349753695	0.215384615384615	0.0195905891846478	-1.93698354494829
																																	1752	GENE-4777_662	47.414	1B
																																	1753	GENE-2762_144	47.414	1B
																																	1754	GENE-2541_403	47.414	1B
																																	1755	GENE-0815_140	47.414	1B
																																	1756	GENE-0564_313	47.414	1B
																																	1757	GENE-0564_125	47.414	1B
																																	1758	GENE-0553_173	47.414	1B
																																	1759	GENE-0542_613	47.414	1B
																																	1760	GENE-0489_946	47.414	1B
																																	1761	GENE-0346_235	47.414	1B
																																	1762	GENE-0256_368	47.414	1B
																																	1763	GENE-0121_924	47.414	1B
																																	1764	GENE-0087_561	47.414	1B
																																	1765	GENE-0087_196	47.414	1B
																																	1766	Excalibur_s112007_259	47.414	1B
																																	1767	Excalibur_rep_c116725_184	47.414	1B
																																	1768	BobWhite_c39269_243	47.414	1B
																																	1769	Excalibur_rep_c103847_565	47.414	1B
																																	1770	Excalibur_rep_c103414_186	47.414	1B
																																	1771	Excalibur_c95327_51	47.414	1B
																																	1772	Excalibur_c95327_126	47.414	1B
																																	1773	Excalibur_c8052_541	47.414	1B
																																	1774	Excalibur_c64890_61	47.414	1B	Traes_1BS_C3DA7800E	930728	931255	23951	104	0	0	NA	NA	0	0	1	NA
																																	1775	Excalibur_c64866_259	47.414	1B	Traes_1BS_D257B86CD	1185075	1186374	23978	131	26	0.049943021870666	-0.794401801671217	-1.27678410690635	3.7192118226601	0.772307692307692	0.207866575188721	-1.52498481965591
																																	1776	Excalibur_c6213_689	47.414	1B
																																	1777	Excalibur_c5775_228	47.414	1B	Traes_1BS_A89555422	7165525	7168262	24646	798	22	0.0545836605496522	-1.38279341946642	-1.2145580809548	3.13300492610837	0.252307692307692	0.0808255556892184	-1.96025547256417
																																	1778	Excalibur_c55959_710	47.414	1B
																																	1779	Excalibur_c48622_109	47.414	1B	Traes_1BS_51AEF862E	1465221	1469569	24003	156	78	0.0218114209144825	-0.338140490066523	1.67664704380856	13.0049261083744	8.40615384615385	0.646409473565739	-0.553171802390606
																																	1780	Excalibur_c38281_82	47.414	1B
																																	1781	Excalibur_c31375_558	47.414	1B	Traes_1BS_83E5142F7	1330348	1331109	23989	142	3	-0.00260613228424744	-1.22028408187821	-1.0347846741122	0.347290640394089	0.470769230769231	1.35452744294248	-0.712826440130824
																																	1782	Excalibur_c26597_153	47.414	1B
																																	1783	Excalibur_c2541_262	47.414	1B
																																	1784	Excalibur_c25368_372	47.414	1B
																																	1785	Excalibur_c24859_517	47.414	1B
																																	1786	Excalibur_c23515_1177	47.414	1B
																																	1787	BobWhite_c3068_393	47.414	1B
																																	1788	Excalibur_c18009_66	47.414	1B	Traes_1BS_B630A9080	2587193	2590784	24159	312	25	0.060335721754628	-0.722611927707348	1.18048890103993	4.04679802955665	0.418461538461539	0.103627092283554	-1.44413830153537
																																	1789	Excalibur_c18009_66	47.414	1B	Traes_1BS_AB9D3020B	2598416	2601779	24160	313	5	0.0221778664892437	-1.1706256326076	-1.5454484200215	0.692118226600985	0.153846153846154	0.223405103628569	-1.38224357712723
																																	1790	Excalibur_c12376_569	47.414	1B
																																	1791	Excalibur_c11848_919	47.414	1B
																																	1792	Excalibur_c11666_996	47.414	1B	Traes_1BS_A17DC68F3	1349992	1350225	23991	144	0	0	NA	NA	0	0	1	NA
																																	1793	Ex_c64327_523	47.414	1B
																																	1794	Ex_c21139_812	47.414	1B
																																	1795	Ex_c15717_451	47.414	1B	Traes_1BS_328CAAF04	1368278	1373825	23993	146	53	0.0859528814398496	-0.138998065176904	1.22793851936587	11.3349753694581	2.28	0.201217797811782	-0.863532901198732
																																	1796	D_F1BEJMU02JP8DY_187	47.414	1B
																																	1797	BobWhite_c2297_1853	47.414	1B
																																	1798	D_contig14142_247	47.414	1B
																																	1799	CAP8_c311_448	47.414	1B
																																	1800	CAP8_c2850_333	47.414	1B
																																	1801	CAP8_c2036_140	47.414	1B
																																	1802	CAP7_c3847_204	47.414	1B	Traes_1BL_4358276F7	2978276	2979187	24211	364	7	0.0167045751146576	-1.37940425058656	-1.50175728049083	0.684729064039409	0.292307692307692	0.427731165425598	-1.6148661225854
																																	1803	CAP7_c3847_204	47.414	1B	Traes_1BS_3A4BE64C7	2967788	2972894	24210	363	10	0	NA	NA	0	0	1	NA
																																	1804	CAP7_c2327_172	47.414	1B	Traes_1BS_80AF770971	1210768	1213977	23980	133	1	0	NA	-1.16240204275445	0	0.0646153846153846	65.61538	-1.10079990371477
																																	1805	CAP11_rep_c6465_98	47.414	1B
																																	1806	CAP11_c3813_253	47.414	1B
																																	1807	BS00110900_51	47.414	1B
																																	1808	BobWhite_c19204_92	47.414	1B
																																	1809	BobWhite_c19204_194	47.414	1B	Traes_1BS_F3BD9F4AD	2498195	2499035	24152	305	0	0	NA	NA	0	0	1	NA
																																	1810	BS00110520_51	47.414	1B
																																	1811	BS00110121_51	47.414	1B	Traes_1BS_743E7D07B	1487589	1489043	24006	159	0	0	NA	NA	0	0	1	NA
																																	1812	BS00110121_51	47.414	1B	Traes_1BS_EB02D6D1E	1489841	1490677	24007	160	1	0.0526315789473685	-0.591550124738784	NA	0.0886699507389163	0	0.0111520080026809	-0.849332749656511
																																	1813	BS00110121_51	47.414	1B	Traes_1BS_9EB7800FF	1481759	1483498	24005	158	5	0.0211584139814782	0.88082243313161	1.50916507831578	1.14039408866995	2.00307692307692	1.75581504894598	1.35444693475331
																																	1814	BS00105833_51	47.414	1B
																																	1815	BS00098794_51	47.414	1B
																																	1816	BS00095751_51	47.414	1B
																																	1817	BS00094759_51	47.414	1B	Traes_1BS_23F85A1B8	1421791	1422480	23999	152	7	0.079070805738408	-1.91531993765409	0.140731184179142	0.401477832512315	1.08923076923077	2.70879707833845	-1.11835249367118
																																	1818	BS00094759_51	47.414	1B	Traes_1BS_D2A1CAFAA	1406818	1409282	23998	151	26	0.0695421949821372	-1.18222822077984	-0.531410620362202	8.16748768472906	0.990769230769231	0.121414057148948	-1.67645243577677
																																	1819	BS00093102_51	47.414	1B
																																	1820	BS00092514_51	47.414	1B
																																	1821	BS00091632_51	47.414	1B
																																	1822	BS00089524_51	47.414	1B
																																	1823	BS00088256_51	47.414	1B
																																	1824	BS00087988_51	47.414	1B
																																	1825	BS00084722_51	47.414	1B
																																	1826	BS00081168_51	47.414	1B
																																	1827	BS00073199_51	47.414	1B	Traes_1BS_FA5B5E526	1192416	1196040	23979	132	5	0.0572158941023148	-1.05507342522488	-0.300359182553119	0.408866995073892	0.258461538461538	0.63303837586339	-1.3587517959372
																																	1828	BS00071161_51	47.414	1B
																																	1829	BS00067709_51	47.414	1B
																																	1830	XWB152	47.47	1B
																																	1831	P34/M50	47.47	1B
																																	1832	Xfba285	47.47	1B
																																	1833	Xfba199	47.5	1B
																																	1834			1B	Traes_1BL_59E643C4C	2609450	2611160	24161	314	0	0	NA	NA	0	0	1	NA
																																	1835			1B	Traes_1BL_F92C3459D	2609814	2614079	24162	315	7	-0.0198098079718119	-1.71852075029818	-1.34540201733138	0.5	0.932307692307693	1.8628896007984	-1.13964506175167
																																	1836			1B	Traes_1BL_9908E325A	2617060	2620431	24163	316	8	-0.00524728453740497	-0.360249799568669	0.560351976387018	1.31527093596059	1.86153846153846	1.41501145653189	0.53644279352512
																																	1837	Xcfa2158	47.73	1B
																																	1838	Xgwm49	47.73	1B
																																	1839			1B	Traes_1BL_1EAA6C464	2620614	2624738	24164	317	2	-0.0434782608695652	-1.15635697982062	-1.10871667816771	0.0640394088669951	0.0615384615384615	0.961547160406283	-0.853166546154622
																																	1840			1B	Traes_1BL_8925B27BC	2636373	2638049	24165	318	4	0.0562688436758429	-0.481118576550132	0.761698303665494	0.386699507389163	1.01846153846154	2.62951464653644	0.135617985666362
																																	1841			1B	Traes_1BL_763B0B9CC	2641541	2644801	24166	319	8	0.0816047077462797	-0.279400364739143	0.436259542470364	2.91625615763547	5.34769230769231	1.83346679778714	0.74447501566431
																																	1842			1B	Traes_1BL_A98B89218	2641900	2646888	24167	320	14	0.0704716608904302	-0.23876663941475	0.919075589235186	3.3423645320197	7.47076923076923	2.23480543714448	0.727159568455863
																																	1843	XgbxR698	48	1B
																																	1844	Xgpw2162	48	1B
																																	1845			1B	Traes_1BL_5390D3FF8	2650610	2652180	24168	321	0	0	NA	NA	0	0	1	NA
																																	1846	Tdurum_contig41904_446	48.1294	1B	Traes_1BS_A309ED723	2658000	2665540	24169	322	41	0.0226891381264199	-2.19944821981262	-1.13815439827852	0.960591133004926	3.87076923076923	4.02641945126927	-1.63210361464308
																																	1847	Kukri_c5756_302	48.1294	1B	Traes_1BS_BD6391ECB	958973	960497	23957	110	9	0.0520472641589633	-1.31108742286439	NA	1.00738916256158	0	0.000991680632505014	-1.73708226222245
																																	1848	Kukri_c5756_302	48.1294	1B	Traes_1BS_EDF3D860E	961413	964645	23958	111	21	0.0686645763688024	-0.232331514513719	0.781250037275434	4.98275862068966	2.07692307692308	0.41693894878079	-0.824326147234064
																																	1849	Xgwm264	48.5	1B
																																	1850	Opata_1474579_PstIMluI_PA	48.5	1B
																																	1851	Opata_1646290_PstIMluI_PA	48.5	1B
																																	1852	M6_193405_PstIMseI_PA	48.5	1B
																																	1853	Opata_122429_PstIMseI_PA	48.5	1B
																																	1854	Opata_1358002_PstIMseI_PA	48.5	1B
																																	1855	Opata_2397532_PstIMseI_PA	48.5	1B
																																	1856	Opata_255042_PstIMseI_PA	48.5	1B
																																	1857	Opata_520210_PstIMseI_PA	48.5	1B
																																	1858	Opata_832257_PstIMseI_PA	48.5	1B
																																	1859	Opata_884034_PstIMseI_PA	48.5	1B
																																	1860	M6_3173189_PstIMspI_PA	48.5	1B
																																	1861	Opata_1223070_PstIMspI_PA	48.5	1B
																																	1862	Opata_1379341_PstIMspI_PA	48.5	1B
																																	1863	Opata_1622670_PstIMspI_PA	48.5	1B
																																	1864	Opata_1798652_PstIMspI_PA	48.5	1B
																																	1865	Opata_18965_PstIMspI_PA	48.5	1B
																																	1866	Opata_1946193_PstIMspI_PA	48.5	1B
																																	1867	Opata_219713_PstIMspI_PA	48.5	1B
																																	1868	Opata_2506873_PstIMspI_PA	48.5	1B
																																	1869	Opata_2527417_PstIMspI_PA	48.5	1B
																																	1870	Opata_2810421_PstIMspI_PA	48.5	1B
																																	1871	Opata_2920422_PstIMspI_PA	48.5	1B
																																	1872	Opata_2944881_PstIMspI_PA	48.5	1B
																																	1873	Opata_3112977_PstIMspI_PA	48.5	1B
																																	1874	Opata_3135690_PstIMspI_PA	48.5	1B
																																	1875	Opata_3439170_PstIMspI_PA	48.5	1B
																																	1876	Opata_3738841_PstIMspI_PA	48.5	1B
																																	1877	Opata_3745909_PstIMspI_PA	48.5	1B
																																	1878	Opata_3785158_PstIMspI_PA	48.5	1B
																																	1879	Opata_4142057_PstIMspI_PA	48.5	1B
																																	1880	Opata_608787_PstIMspI_PA	48.5	1B
																																	1881	Opata_758180_PstIMspI_PA	48.5	1B
																																	1882	Opata_758934_PstIMspI_PA	48.5	1B
																																	1883	Opata_91531_PstIMspI_PA	48.5	1B
																																	1884	Opata_942048_PstIMspI_PA	48.5	1B
																																	1885	Opata_981085_PstIMspI_PA	48.5	1B
																																	1886	Opata_121364_57_PstIMseI_SNP	48.5	1B
																																	1887	Opata_121364_63_PstIMseI_SNP	48.5	1B
																																	1888	Opata_1921957_32_PstIMspI_SNP	48.5	1B
																																	1889	Opata_1921957_39_PstIMspI_SNP	48.5	1B
																																	1890	Opata_1921957_76_PstIMspI_SNP	48.5	1B
																																	1891	Opata_2901136_61_PstIMspI_SNP	48.5	1B
																																	1892	Opata_3231352_36_PstIMspI_SNP	48.5	1B
																																	1893	Opata_3231352_49_PstIMspI_SNP	48.5	1B
																																	1894	Opata_3609942_51_PstIMspI_SNP	48.5	1B
																																	1895	Opata_550412_18_PstIMspI_SNP	48.5	1B
																																	1896	Xcfd92	48.53	1B
																																	1897	Xgwm337	48.53	1B
																																	1898	IAAV426	48.5495	1B
																																	1899	Xwmc230	48.8	1B
																																	1900	XksuF43_d2	48.8	1B
																																	1901	Xgwm603	48.8	1B
																																	1902	Xwmc329	48.9	1B
																																	1903	M85/P65	49.33	1B
																																	1904	Xmwg77	49.33	1B
																																	1905	Xcfd65	49.33	1B
																																	1906	Xwmc51	49.6	1B
																																	1907	Xgpw1239	49.6	1B
																																	1908	Xcfd59	49.6	1B
																																	1909	Xwmc406	49.6	1B
																																	1910	Xwmc500	49.6	1B
																																	1911	Xbarc128	49.6676	1B
																																	1912	Tdurum_contig95782_945	49.685	1B	Traes_1BS_9DCBAC6D4	2675762	2680153	24170	323	20	-0.0158705886663286	-1.84739411122693	-0.856546803651958	1.2192118226601	2.37230769230769	1.94499647610363	-0.940735433363837
																																	1913	wPt-3465	49.7703	1B
																																	1914	wPt-0359	49.7837	1B
																																	1915	Xwmc391	49.87	1B
																																	1916	Gli3	49.87	1B
																																	1917	P78/M87	49.87	1B
																																	1918	RAC875_rep_c70104_630	49.8788	1B
																																	1919	BobWhite_c3335_1438	49.8788	1B
																																	1920	rPt-8399	49.8799	1B
																																	1921	wPt-0725	49.8799	1B
																																	1922	wPt-2575	49.8799	1B
																																	1923	wPt-7593	49.8799	1B
																																	1924	Opata_1002361_PstIMluI_PA	49.8799	1B
																																	1925	Opata_1207786_PstIMluI_PA	49.8799	1B
																																	1926	Opata_127442_PstIMluI_PA	49.8799	1B
																																	1927	Opata_1312422_PstIMluI_PA	49.8799	1B
																																	1928	Opata_1320907_PstIMluI_PA	49.8799	1B
																																	1929	Opata_1331337_PstIMluI_PA	49.8799	1B
																																	1930	Opata_134994_PstIMluI_PA	49.8799	1B
																																	1931	Opata_1380003_PstIMluI_PA	49.8799	1B
																																	1932	Opata_1478312_PstIMluI_PA	49.8799	1B
																																	1933	Opata_151120_PstIMluI_PA	49.8799	1B
																																	1934	Opata_1570839_PstIMluI_PA	49.8799	1B
																																	1935	Opata_170653_PstIMluI_PA	49.8799	1B
																																	1936	Opata_1781484_PstIMluI_PA	49.8799	1B
																																	1937	Opata_1806535_PstIMluI_PA	49.8799	1B
																																	1938	Opata_1859868_PstIMluI_PA	49.8799	1B
																																	1939	Opata_1961517_PstIMluI_PA	49.8799	1B
																																	1940	Opata_2050147_PstIMluI_PA	49.8799	1B
																																	1941	Opata_2115829_PstIMluI_PA	49.8799	1B
																																	1942	Opata_2207315_PstIMluI_PA	49.8799	1B
																																	1943	Opata_2254475_PstIMluI_PA	49.8799	1B
																																	1944	Opata_2288909_PstIMluI_PA	49.8799	1B
																																	1945	Opata_2299574_PstIMluI_PA	49.8799	1B
																																	1946	Opata_2307310_PstIMluI_PA	49.8799	1B
																																	1947	Opata_2333613_PstIMluI_PA	49.8799	1B
																																	1948	Opata_2335361_PstIMluI_PA	49.8799	1B
																																	1949	Opata_2593465_PstIMluI_PA	49.8799	1B
																																	1950	Opata_2621447_PstIMluI_PA	49.8799	1B
																																	1951	Opata_2628801_PstIMluI_PA	49.8799	1B
																																	1952	Opata_2690096_PstIMluI_PA	49.8799	1B
																																	1953	Opata_2690615_PstIMluI_PA	49.8799	1B
																																	1954	Opata_2693644_PstIMluI_PA	49.8799	1B
																																	1955	Opata_2738265_PstIMluI_PA	49.8799	1B
																																	1956	Opata_2746026_PstIMluI_PA	49.8799	1B
																																	1957	Opata_277275_PstIMluI_PA	49.8799	1B
																																	1958	Opata_2812020_PstIMluI_PA	49.8799	1B
																																	1959	Opata_297312_PstIMluI_PA	49.8799	1B
																																	1960	Opata_339879_PstIMluI_PA	49.8799	1B
																																	1961	Opata_365214_PstIMluI_PA	49.8799	1B
																																	1962	Opata_367298_PstIMluI_PA	49.8799	1B
																																	1963	Opata_615163_PstIMluI_PA	49.8799	1B
																																	1964	Opata_727814_PstIMluI_PA	49.8799	1B
																																	1965	Opata_838999_PstIMluI_PA	49.8799	1B
																																	1966	Opata_840633_PstIMluI_PA	49.8799	1B
																																	1967	Opata_8922_PstIMluI_PA	49.8799	1B
																																	1968	Opata_927203_PstIMluI_PA	49.8799	1B
																																	1969	Opata_989184_PstIMluI_PA	49.8799	1B
																																	1970	Opata_1005142_PstIMseI_PA	49.8799	1B
																																	1971	Opata_1014455_PstIMseI_PA	49.8799	1B
																																	1972	Opata_103307_PstIMseI_PA	49.8799	1B
																																	1973	Opata_1053381_PstIMseI_PA	49.8799	1B
																																	1974	Opata_1054440_PstIMseI_PA	49.8799	1B
																																	1975	Opata_1066281_PstIMseI_PA	49.8799	1B
																																	1976	Opata_1097495_PstIMseI_PA	49.8799	1B
																																	1977	Opata_111163_PstIMseI_PA	49.8799	1B
																																	1978	Opata_1117469_PstIMseI_PA	49.8799	1B
																																	1979	Opata_1142941_PstIMseI_PA	49.8799	1B
																																	1980	Opata_1143262_PstIMseI_PA	49.8799	1B
																																	1981	Opata_117363_PstIMseI_PA	49.8799	1B
																																	1982	Opata_1179712_PstIMseI_PA	49.8799	1B
																																	1983	Opata_1216893_PstIMseI_PA	49.8799	1B
																																	1984	Opata_1222848_PstIMseI_PA	49.8799	1B
																																	1985	Opata_1247691_PstIMseI_PA	49.8799	1B
																																	1986	Opata_1249383_PstIMseI_PA	49.8799	1B
																																	1987	Opata_1265152_PstIMseI_PA	49.8799	1B
																																	1988	Opata_1265455_PstIMseI_PA	49.8799	1B
																																	1989	Opata_1279335_PstIMseI_PA	49.8799	1B
																																	1990	Opata_128669_PstIMseI_PA	49.8799	1B
																																	1991	Opata_1305681_PstIMseI_PA	49.8799	1B
																																	1992	Opata_1341519_PstIMseI_PA	49.8799	1B
																																	1993	Opata_1348416_PstIMseI_PA	49.8799	1B
																																	1994	Opata_1351618_PstIMseI_PA	49.8799	1B
[truncated: 9,084 more rows]
[truncated: 6 more columns]

## Sheet: ch1D
P1	Chuan 35050	Chuan 35050	Chuan 35050	Apache	Flair	Flair	RL4452	Arche	Arche	Arche	Arche	Arche	Arche	Arche	MQTL Yield	MQTL GPC	MQTL BQ	Candidate genes
P2	Shannong 483	Shannong 483	Shannong 483	Ornicar	XX86	XX86	AC Domain	Récital	Récital	Récital	Récital	Récital	Récital	Récital
reference	Sun et al. 2009	Li et al. 2007	Li et al. 2007	INRA Mapping population	Haung XQ et al. 2004	Haung XQ et al. 2004	Mccartney CA et al.2 005	Laperche et al., 2007	Laperche et al., 2007	Laperche et al., 2007	Laperche et al., 2007	Laperche et al., 2007	Laperche et al., 2007	Laperche et al., 2007
LOD	2.94	4.03	4.03	3.18	2.4	2.3	6.9	3	3	3	3	3	3	3
R2	20.1	16.88	16.88	6	9.3	9.3	8.6	9	8.7	11	9	9.6	10.6	13.4
	Tkw	Tkw	Tkw	T/h	Tkw	GrN	Bovs	W	W	W	W	W	W	W
																			Sno	marker	position	chromosome	Gene	start	end	genome_pos	chr_pos	SNP_density	FST	Tajima_cultivar	Tajima_landrace	pi_cultivar	pi_landrace	pi_landrace/pi_cultivar	Tajima_landrace_cultivar	Brachy	Rice	Sorghum	PanGenomeChr	PanGenomePos	Dominance
																			1	Xi752176b	0	1D
																			2	Xi767326d	9.65935	1D
																			3	Xi767326a	16.8525	1D
	QTkw.Sun-ch1D.sdau																		4	Xksu936	27.7374	1D
																			5	Opata_590375_70_PstIMluI_SNP	27.7511	1D
																			6	Opata_743059_49_PstIMluI_SNP	27.7511	1D
																			7	Opata_1222346_12_PstIMseI_SNP	27.7511	1D
																			8	Opata_1331558_3_PstIMseI_SNP	27.7511	1D
																			9	Opata_1363277_4_PstIMseI_SNP	27.7511	1D
																			10	Opata_1363277_6_PstIMseI_SNP	27.7511	1D
																			11	Opata_1857248_6_PstIMseI_SNP	27.7511	1D
																			12	Opata_27914_21_PstIMseI_SNP	27.7511	1D
																			13	Opata_30054_25_PstIMseI_SNP	27.7511	1D
																			14	Opata_30054_27_PstIMseI_SNP	27.7511	1D
																			15	Opata_3050081_47_PstIMseI_SNP	27.7511	1D
																			16	Opata_1020734_4_PstIMspI_SNP	27.7511	1D
																			17	Opata_1078203_78_PstIMspI_SNP	27.7511	1D
																			18	Opata_1166439_55_PstIMspI_SNP	27.7511	1D
																			19	Opata_1951646_13_PstIMspI_SNP	27.7511	1D
																			20	Opata_2069069_80_PstIMspI_SNP	27.7511	1D
																			21	Opata_2603582_81_PstIMspI_SNP	27.7511	1D
																			22	Opata_2874232_10_PstIMspI_SNP	27.7511	1D
																			23	Opata_2874232_7_PstIMspI_SNP	27.7511	1D
																			24	Opata_3087841_13_PstIMspI_SNP	27.7511	1D
																			25	Opata_3125924_30_PstIMspI_SNP	27.7511	1D
																			26	Opata_3125924_46_PstIMspI_SNP	27.7511	1D
																			27	Opata_3184016_88_PstIMspI_SNP	27.7511	1D
																			28	Opata_3367173_79_PstIMspI_SNP	27.7511	1D
																			29	Opata_3434804_56_PstIMspI_SNP	27.7511	1D
																			30	Opata_3491066_7_PstIMspI_SNP	27.7511	1D
																			31	Opata_3571930_20_PstIMspI_SNP	27.7511	1D
																			32	Opata_3631341_7_PstIMspI_SNP	27.7511	1D
																			33	Opata_3720960_57_PstIMspI_SNP	27.7511	1D
																			34	Opata_3720960_71_PstIMspI_SNP	27.7511	1D
																			35	Opata_3791118_75_PstIMspI_SNP	27.7511	1D
																			36	Opata_3998885_30_PstIMspI_SNP	27.7511	1D
																			37	Opata_436684_15_PstIMspI_SNP	27.7511	1D
																			38	Opata_489089_59_PstIMspI_SNP	27.7511	1D
																			39	Opata_526111_83_PstIMspI_SNP	27.7511	1D
																			40	Opata_617556_84_PstIMspI_SNP	27.7511	1D
																			41	Opata_652660_21_PstIMspI_SNP	27.7511	1D
																			42	Xksu937	27.7511	1D
																			43	Xbe590674	27.7511	1D
																			44	Xfba259	30.3365	1D
																			45	Xbcd1431	35.3865	1D
																			46	Xmtd161	35.3865	1D
																			47	Xfbb322	35.3865	1D
																			48	Xwg184	36.8765	1D
																			49	Xbcd1661	36.8765	1D
																			50	XgbxG035	36.8765	1D
																			51	Xcfa2170_d3	38.3665	1D
																			52	Xfba167	38.3665	1D
																			53	Xfbb293	38.3665	1D
																			54	Xi750623a	39.5347	1D
																			55	GluD3_d1	39.8565	1D
																			56	wsnp_Ex_c278_538158	40.1106	1D
																			57	Xmwg570	41.3465	1D
																			58	Xubp19_d1	41.3465	1D
																			59	wsnp_Ku_c815_1682284	41.4901	1D
																			60	BS00022820_51	42.0448	1D
																			61	Xhor	42.3165	1D
																			62	Excalibur_c9509_1180	42.7959	1D
																			63	BS00096054_51	42.7959	1D
																			64	CAP7_c6316_80	42.7959	1D
																			65	Excalibur_c35316_137	42.7959	1D
																			66	BobWhite_c4303_524	42.7959	1D	Traes_1DS_081B0C21D	1152675	1153589	48444	134	0	0	NA	NA	0	0	1	NA	Bradi2g39980	LOC_Os05g01250	Sb09g000340	5	25837	S
																			67	BobWhite_c4303_524	42.7959	1D	Traes_1DS_69740CF6C	1142996	1146085	48442	132	3	0.0510633531228498	-0.685692008071172	-1.2035145987144	0.472906403940887	0.0769230769230769	0.164427152703572	-0.940411395983048	Bradi2g39980	LOC_Os05g01250	Sb09g000340	5	25837	S
																			68	BobWhite_c4303_524	42.7959	1D	Traes_1DS_09B970D02	1165621	1167029	48446	136	0	0	NA	NA	0	0	1	NA	Bradi2g39980	LOC_Os05g01250	Sb09g000340	5	25837	S
																			69	Kukri_c20775_56	42.7959	1D
																			70	Kukri_c83523_57	42.7959	1D	Traes_1DS_EE2654FC0	27530	29102	48313	3	0	0	NA	NA	0	0	1	NA	NA	NA	NA	NA	NA	S
																			71	D_GDRF1KQ02J0RLK_47	42.7959	1D
																			72	Kukri_c64049_279	42.7959	1D
																			73	RAC875_c2070_566	42.7959	1D	Traes_1DS_1425BB5B2	1159	2308	48311	1	0	0	NA	NA	0	0	1	NA	NA	NA	NA	NA	NA	S
																			74	RAC875_c2070_566	42.7959	1D	Traes_1DS_27349324C	16342	19106	48312	2	9	0.0201700762940228	0.869514818648116	0.693645520934106	1.67241379310345	1.26153846153846	0.754468779655509	0.954209145754815	NA	NA	NA	NA	NA	S
																			75	RAC875_c2070_893	42.7959	1D
																			76	wsnp_Ex_c278_538285	42.7959	1D
																			77	wsnp_JD_c5316_6447231	42.7959	1D
																			78	GENE-0014_822	42.7959	1D
																			79	Kukri_c26168_713	42.7959	1D
																			80	RAC875_c20883_693	42.7959	1D	Traes_1DS_5E944B531	1050329	1053374	48430	119	12	0.0237087102067516	-0.230562349656779	1.13286062271831	2.64532019704433	3.82153846153846	1.44447314425518	0.626985549730439	Bradi2g40077	NA	Sb09g000220	5	25818	S
																			81			1D	Traes_1DS_A477459F0	104059	108328	48322	12	0	0	NA	NA	0	0	1	NA	Bradi2g36862	NA	NA	5	26356	S
																			82			1D	Traes_1DS_0A07E614A	123204	124756	48323	13	0	0	NA	NA	0	0	1	NA	Bradi2g36856	LOC_Os05g04660	Sb09g002990	5	26358	S
																			83			1D	Traes_1DS_C5434CCB9	130967	132311	48324	14	0	0	NA	NA	0	0	1	NA	Bradi2g11140	LOC_Os05g04690	Sb09g003040	5	26373	S
																			84			1D	Traes_1DS_CC44C30ED	136951	137273	48325	15	1	-0.0512820512820513	-1.15558750501204	-1.15944593585842	0.061576354679803	0.0430769230769231	0.70437026128881	-0.840765093707754	NA	NA	NA	NA	NA	S
																			85			1D	Traes_1DS_B84467B9B	140773	144702	48326	16	1	0	-1.14923093862267	NA	0.0689655172413793	0	0.0142927544882108	-1.09306251384238	Bradi2g36760	NA	Sb09g003070	5	26376	S
																			86			1D	Traes_1DS_CA4185D11	148685	149622	48327	17	1	0.0370370370370371	-0.740993868265358	NA	0.12807881773399	0	0.00774720438256253	-0.87439819427018	NA	NA	NA	NA	NA	S
																			87	P32/M49	42.8365	1D
																			88	P39/M49_d1	42.8365	1D
																			89	P34/M51_d1	42.8365	1D
																			90	XksuE19_d1	42.8365	1D
																			91			1D	Traes_1DS_46885331E	154366	155096	48328	18	2	0.0858747773667625	0.29262824077757	-0.587281691670141	0.58128078817734	0.316923076923077	0.545996167931283	0.353045582996163	NA	LOC_Os05g04700	NA	5	26377	S
																			92			1D	Traes_1DS_55E91A134	158554	160369	48329	19	0	0	NA	NA	0	0	1	NA	Bradi2g36740	NA	NA	5	26385	S
																			93			1D	Traes_1DS_F22B9B74C	193593	195684	48331	21	1	0	NA	-1.15558750501204	0	0.0769230769230769	77.92308	-1.09306251384238	Bradi2g36720	NA	NA	5	26391	S
																			94			1D	Traes_1DS_32958E4C2	202959	206820	48332	22	0	0	NA	NA	0	0	1	NA	Bradi2g36710	LOC_Os05g04850	Sb09g003130	5	26395	S
																			95			1D	Traes_1DS_715841236	213236	222790	48333	23	3	-0.0217973598202015	-1.05521540446854	-0.533512983858003	0.74384236453202	0.258461538461538	0.348344232194313	-1.05602744336125	Bradi2g36700	NA	NA	5	26397	S
																			96			1D	Traes_1DS_A72C83E4B	227577	229153	48334	24	0	0	NA	NA	0	0	1	NA	Bradi2g36687	LOC_Os05g04870	Sb09g003150	5	26399	S
																			97			1D	Traes_1DS_699E8959C	251743	253477	48335	25	0	0	NA	NA	0	0	1	NA	Bradi2g36670	NA	Sb09g003170	5	26401	S
																			98			1D	Traes_1DS_BA2EC6867	257621	259584	48336	26	0	0	NA	NA	0	0	1	NA	Bradi2g36660	LOC_Os05g04940	Sb09g003210	5	26408	S
																			99	wsnp_Ku_rep_c68419_67400635	42.8745	1D
																			100	BobWhite_c22256_79	42.8745	1D
																			101	RAC875_c37183_331	42.8745	1D	Traes_1DS_5BAD8947E	171156	173645	48330	20	1	0.165123331657558	1.44248147580921	1.02681755282928	0.487684729064039	0.366153846153846	0.751310256819361	1.7275374598361	Bradi2g36730	LOC_Os05g04820	Sb09g003100	5	26389	S
																			102	wsnp_Ex_c64327_63176640	42.8745	1D	Traes_1DS_7D75BDB8C	31468	32559	48314	4	3	0.208746576908552	1.18033934258468	0.753549821027427	1.16502463054187	0.984615384615385	0.845278354025849	1.80561491374307	NA	NA	NA	NA	NA	S
																			103	Excalibur_rep_c92985_510	42.8745	1D	Traes_1DS_0435E9A1F	713431	717471	48392	84	13	0.305235839666507	-0.918895765568695	3.23266964264314	2.41133004926108	9.14153846153846	3.7899202308573	2.62872858894582	Bradi2g37400	NA	NA	5	26067	S
																			104	BobWhite_c1890_712	42.8745	1D
																			105	GENE-0411_807	42.8745	1D	Traes_1DS_656A31FE3	75570	79938	48319	9	1	0	-1.14923093862267	NA	0.0689655172413793	0	0.0142927544882108	-1.09306251384238	NA	NA	NA	NA	NA	S
																			106	RAC875_c18591_175	42.8745	1D
																			107	Kukri_c35451_437	42.8745	1D
																			108	BS00083339_51	42.8745	1D
																			109	Excalibur_c32246_331	42.8745	1D
																			110	BS00067709_51	42.8745	1D
																			111	Kukri_c7936_630	42.8745	1D
																			112	BS00004453_51	42.8745	1D
																			113	BS00023185_51	42.8745	1D
																			114	BS00058711_51	42.8745	1D	Traes_1DS_53E1AD47C	8382155	8387234	49593	1282	3	0.0104120810764254	-0.728050751355762	-1.18541609049533	0.322660098522168	0.0861538461538462	0.269275854515277	-0.886681614667846	Bradi2g36970	LOC_Os05g04530	Sb09g002860	5	26337	S
																			115	Excalibur_c8052_541	42.8745	1D
																			116	IAAV1833	42.8745	1D	Traes_1DS_96F52C018	8448061	8451934	49605	1294	14	0.0251080653663679	0.692874248490223	1.93895335899242	2.19704433497537	3.40923076923077	1.55148407311694	1.6112101447043	NA	NA	Sb09g002930	5	26346	S
																			117	Tdurum_contig10180_271	42.8745	1D
																			118	RAC875_c140_872	42.8745	1D
																			119	RAC875_c20904_686	42.8745	1D
																			120	BS00088671_51	42.8745	1D
																			121	Excalibur_c34848_287	42.8745	1D
																			122	RAC875_c85881_200	42.8745	1D	Traes_1DS_97DDD3DBB	268351	273102	48337	27	0	0	NA	NA	0	0	1	NA	Bradi2g36647	LOC_Os05g04950	NA	5	26409	S
																			123	RFL_Contig3232_1308	42.8745	1D
																			124	BS00063741_51	42.8745	1D
																			125	BS00064750_51	42.8745	1D
																			126	Excalibur_c24828_1288	42.8745	1D	Traes_1DL_1067C419B	69935	70802	48318	8	0	0	NA	NA	0	0	1	NA	NA	NA	NA	NA	NA	S
																			127	IACX13974	42.8745	1D
																			128	RAC875_rep_c77710_180	42.8745	1D	Traes_1DS_DD0F4640E	40423	42748	48315	5	0	0	NA	NA	0	0	1	NA	NA	NA	NA	NA	NA	S
																			129	Tdurum_contig42092_274	42.8745	1D
																			130	BS00077837_51	42.8745	1D	Traes_1DS_ADA10061F	59900	60331	48317	7	0	0	NA	NA	0	0	1	NA	NA	NA	NA	NA	NA	S
																			131	BS00077837_51	42.8745	1D	Traes_1DS_5A7302FDE	51886	56182	48316	6	0	0	NA	NA	0	0	1	NA	NA	NA	NA	NA	NA	S
																			132	BS00109001_51	42.8745	1D
																			133	BobWhite_c25389_615	42.8745	1D
																			134	Excalibur_c10246_2797	42.8745	1D
																			135	Excalibur_c20285_376	42.8745	1D
																			136	Excalibur_c23341_117	42.8745	1D	Traes_1DS_E7D3B4F46	458748	477078	48367	56	2	-0.00497844542976145	-0.779939996564239	-1.52786647762531	0.950738916256158	0.329230769230769	0.346976216965047	-0.743469516956705	Bradi2g38520	NA	NA	5	26287	S
																			137	Excalibur_c2868_486	42.8745	1D
																			138	Excalibur_c52484_106	42.8745	1D
																			139	Excalibur_c8784_869	42.8745	1D
																			140	BobWhite_c3771_338	42.8745	1D
																			141	IAAV6799	42.8745	1D
																			142	IACX6586	42.8745	1D
																			143	Jagger_c3429_157	42.8745	1D
																			144	Kukri_c13134_132	42.8745	1D
																			145	Kukri_c3150_1519	42.8745	1D
																			146	Kukri_c32703_443	42.8745	1D
																			147	Kukri_c3754_1260	42.8745	1D
																			148	Kukri_c41943_967	42.8745	1D
																			149	Kukri_c74899_280	42.8745	1D	Traes_1DS_DD328EC7D	3209554	3210735	48791	481	6	-0.0368312959536823	2.3299449874995	2.30581362683381	1.56650246305419	1.60615384615385	1.0252959028849	2.58817390334476	Bradi3g24700	NA	NA	10	48478	S
																			150	Kukri_rep_c108791_898	42.8745	1D	Traes_1DS_78C10527F	675535	680377	48388	78	0	0	NA	NA	0	0	1	NA	Bradi2g36217	LOC_Os05g05320	Sb09g003510	5	26486	S
																			151	Ra_c25226_400	42.8745	1D	Traes_1DS_258FBCF88	693168	698083	48390	80	1	NA	NA	NA	0	0	1	NA	NA	LOC_Os05g05450	Sb09g003530	5	26495	S
																			152	BobWhite_c10399_401	42.8745	1D
																			153	BobWhite_rep_c66520_103	42.8745	1D
																			154	RAC875_c4763_192	42.8745	1D
																			155	RAC875_c5544_725	42.8745	1D
																			156	RAC875_c616_534	42.8745	1D	Traes_1DS_1ECB1B875	97085	97930	48320	11	0	0	NA	NA	0	0	1	NA	NA	NA	NA	NA	NA	S
																			157	RAC875_c616_534	42.8745	1D	Traes_1DS_73EA448D9	88647	93315	48321	10	1	0	NA	-1.15558750501204	0	0.0769230769230769	77.92308	-1.09306251384238	NA	NA	NA	NA	NA	S
																			158	RAC875_rep_c70247_160	42.8745	1D	Traes_1DS_D28FA6FF2	11794802	11796318	50001	1691	2	0	NA	NA	0	0	1	NA	Bradi2g31260	LOC_Os05g25194	NA	5	27733	S
																			159	RAC875_rep_c70247_160	42.8745	1D	Traes_1DS_983D0F57B	11799114	11801599	50002	1692	0	0	NA	NA	0	0	1	NA	Bradi2g31260	LOC_Os05g25194	NA	5	27733	S
																			160	BobWhite_c14526_271	42.8745	1D
																			161	Tdurum_contig11824_710	42.8745	1D
																			162	Tdurum_contig14418_816	42.8745	1D
																			163	tplb0056m13_196	42.8745	1D	Traes_1DS_DF14B26E1	3494389	3497647	48827	517	0	0	NA	NA	0	0	1	NA	Bradi2g36460	NA	NA	5	26446	S
																			164	BS00063979_51	42.8745	1D	Traes_1DS_1042893C3	837610	841092	48408	98	4	0	-1.75299448252239	-1.17855101296011	0.214285714285714	0.0892307692307692	0.419121036876995	-1.85470481746582	Bradi2g37487	LOC_Os05g02580	Sb09g001710	5	26094	S
																			165	BS00093325_51	42.8745	1D	Traes_1DS_3F816B920	1031902	1043399	48427	117	69	0.00514716227368639	-0.349951696640847	0.35312657744249	11.4211822660099	13.4276923076923	1.17566783584517	0.171344979058833	Bradi2g40052	LOC_Os05g01020	Sb09g000200	5	25815	S
																			166	D_GDS7LZN02IXNP1_255	42.8745	1D
																			167	Kukri_c2408_784	42.8745	1D
																			168	Kukri_c36351_64	42.8745	1D
																			169	RAC875_c10925_1887	42.8745	1D
																			170	Excalibur_c12254_2003	42.8745	1D	Traes_1DS_6B5065463	1123961	1131097	48440	131	31	-0.0326699734383915	-0.345639775205486	-0.399972315020613	9.10837438423645	10.4307692307692	1.14516856974321	0.0676316023576559	Bradi2g39990	LOC_Os05g01240	Sb09g000330	5	25836	S
																			171	Kukri_c54820_382	42.8745	1D
																			172	tplb0025b13_2687	42.8745	1D
																			173			1D	Traes_1DS_0AA04DF5D	280332	284304	48338	28	1	-0.0454545454545454	-1.16097429087842	-1.16097429087842	0.0541871921182266	0.0676923076923077	1.24471476079866	-0.860245641377044	Bradi2g36640	LOC_Os05g04960	Sb09g003230	5	26411	S
																			174			1D	Traes_1DS_BB6D580AC	293543	294472	48339	29	1	0	-1.14923093862267	NA	0.0689655172413793	0	0.0142927544882108	-1.09306251384238	Bradi2g36620	NA	NA	5	26414	S
																			175			1D	Traes_1DS_FDA15FB471	301091	301900	48340	30	0	0	NA	NA	0	0	1	NA	Bradi2g36600	NA	NA	5	26418	S
																			176			1D	Traes_1DS_378AAF047	305142	307939	48342	31	0	0	NA	NA	0	0	1	NA	NA	NA	NA	NA	NA	S
																			177			1D	Traes_1DS_2D7318549	314366	315288	48341	32	0	0	NA	NA	0	0	1	NA	Bradi2g36580	NA	NA	5	26422	S
																			178			1D	Traes_1DS_830C4AC55	318944	321968	48343	33	4	-0.0180981655924641	-0.967122305424637	-0.916990174689239	0.389162561576355	0.673846153846154	1.72965378841066	-0.863257991098046	NA	LOC_Os05g18604	NA	5	27511	S
																			179			1D	Traes_1DS_8333C4583	321640	325913	48344	34	0	0	NA	NA	0	0	1	NA	Bradi2g36490	LOC_Os05g05130	Sb09g003260	5	26439	S
																			180			1D	Traes_1DS_8E47FF386	329683	333639	48345	35	0	0	NA	NA	0	0	1	NA	Bradi2g36480	LOC_Os05g05140	Sb09g003265	5	26440	S
																			181			1D	Traes_1DS_EF9240092	342961	346171	48347	36	0	0	NA	NA	0	0	1	NA	Bradi2g38420	LOC_Os05g03920	Sb09g002550	5	26260	S
																			182			1D	Traes_1DS_C70B313261	348621	351125	48346	37	0	0	NA	NA	0	0	1	NA	NA	NA	Sb01g022050	10	49050	S
																			183			1D	Traes_1DS_7CE0DF4B4	359705	361416	48348	38	0	0	NA	NA	0	0	1	NA	NA	LOC_Os05g04060	Sb09g002560	5	26268	S
																			184			1D	Traes_1DS_CAF1837E1	362571	364171	48349	39	0	0	NA	NA	0	0	1	NA	Bradi2g38430	LOC_Os05g04070	Sb09g002570	5	26269	S
																			185			1D	Traes_1DS_112FD8244	369779	371704	48350	40	5	-0.000509500387041451	0.310130602473124	0.868526612649359	0.876847290640394	0.938461538461539	1.07018789110803	0.944075620185588	Bradi2g38440	NA	NA	5	26276	S
																			186			1D	Traes_1DS_5D3ACE9A3	371748	374089	48351	41	10	-0.0331713542866297	1.48550680243068	1.48839009450027	3.0935960591133	3.27076923076923	1.05725243830369	1.74482255392514	Bradi2g38440	NA	NA	5	26276	S
																			187			1D	Traes_1DS_2CB60CBE8	382470	384572	48352	42	3	0.0346961585814	1.69238917717402	2.30685253453871	2.48275862068966	2.24	0.902261589332703	2.42043662617319	Bradi2g38440	NA	NA	5	26276	S
																			188			1D	Traes_1DS_DE3675D591	389129	390487	48353	43	7	0.0106569477763425	-1.92339527975218	-0.936686989748584	0.226600985221675	0.664615384615385	2.92448367645501	-1.33762147058641	Bradi2g38440	NA	NA	5	26276	S
																			189			1D	Traes_1DS_F3DE3946F	390489	391757	48355	44	2	0.0930047694753576	NA	-0.451127101019738	0	0.575384615384615	576.38462	-0.982697319184999	Bradi2g38440	NA	NA	5	26276	S
																			190			1D	Traes_1DS_1F1776F17	401835	402869	48356	46	1	-0.0325487012987014	0.527759447186197	0.834316376257905	0.339901477832512	0.313846153846154	0.923569325659718	0.845560368715212	Bradi2g38440	NA	NA	5	26276	S
																			191			1D	Traes_1DS_8C6507AA6	406220	408029	48357	47	1	-0.0401847392728851	1.59493514724638	1.53266810975562	0.512315270935961	0.4	0.781196320148434	1.69311444071562	Bradi2g38440	NA	NA	5	26276	S
																			192			1D	Traes_1DS_2F2E6294C1	412647	413489	48358	48	2	-0.030698086912454	2.04320596841166	1.81122527241	0.945812807881773	0.932307692307692	0.985736230163595	2.15044013676081	Bradi2g38440	NA	NA	5	26276	S
																			193			1D	Traes_1DS_497D5C077	418620	419387	48359	49	3	0.0123227343966423	1.0514199127672	2.06686104289477	1.1871921182266	3.61230769230769	3.04101300553988	1.89336978067769	Bradi2g38460	NA	NA	5	26281	S
																			194			1D	Traes_1DS_6BB72A9B9	420481	421879	48360	50	1	0	-1.14923093862267	NA	0.0689655172413793	0	0.0142927544882108	-1.09306251384238	Bradi2g38480	LOC_Os05g04160	Sb09g002630	5	26283	S
																			195			1D	Traes_1DS_B8D61CDF5	425123	428706	48361	51	0	0	NA	NA	0	0	1	NA	Bradi2g38470	LOC_Os05g04150	Sb09g002620	5	26282	S
																			196			1D	Traes_1DS_723F2BE8F	432698	439072	48362	52	2	0.000951425489725155	-0.229037349251148	-0.0701884160531435	0.199507389162562	0.72	3.59587743873181	-0.364280470058793	Bradi2g38490	LOC_Os05g04170	Sb09g002640	5	26284	S
																			197			1D	Traes_1DS_8849B751D	441279	445735	48363	53	4	-0.0165027093197738	-1.5562705245876	-1.49850456194048	0.955665024630542	0.775384615384615	0.81155326448541	-1.08674800727129	Bradi2g38497	LOC_Os05g04180	Sb09g002650	5	26285	S
																			198			1D	Traes_1DS_4096AF00B	446380	449526	48364	54	6	0.000929073995285079	-1.07232869340369	-0.828051517134706	1.89162561576355	1.76307692307692	0.932079171579639	-0.645373190090133	Bradi2g38510	NA	NA	5	26286	S
																			199			1D	Traes_1DS_C72A1C73A	451245	452558	48365	55	1	0	-1.15141800853366	NA	0.0665024630541872	0	0.0148142749167956	-1.09882838469749	Bradi2g38510	NA	NA	5	26286	S
																			200			1D	Traes_1DS_D17D195D0	481410	484546	48366	57	2	0.0399999999999999	NA	-0.713853921782419	0	0.147692307692308	148.69231	-0.882982205402971	Bradi2g31660	LOC_Os05g15160	Sb09g008130	5	27410	S
																			201			1D	Traes_1DS_EC2323D7D	494754	500913	48368	58	1	0	-1.14923093862267	NA	0.0689655172413793	0	0.0142927544882108	-1.09688176679197	Bradi2g38540	LOC_Os05g04190	NA	5	26289	S
																			202			1D	Traes_1DS_BB9715188	513768	516887	48369	59	0	0	NA	NA	0	0	1	NA	NA	LOC_Os05g04220	Sb09g002690	5	26296	S
																			203			1D	Traes_1DS_22E47378B	519582	521372	48370	60	0	0	NA	NA	0	0	1	NA	Bradi2g38567	LOC_Os05g04240	NA	5	26297	S
																			204			1D	Traes_1DS_31913486E	521400	525093	48371	61	2	0.0718938316744532	0.980061066076171	-0.507207938549651	0.719211822660099	0.4	0.556780642672596	0.674747099185774	Bradi2g38590	LOC_Os05g04340	Sb09g002710	5	26301	S
																			205			1D	Traes_1DS_FBD9D4EA1	529379	533825	48373	62	1	NA	NA	NA	0	0	1	NA	Bradi2g38650	LOC_Os05g04370	Sb09g002730	5	26307	S
																			206			1D	Traes_1DS_BBF64CE87	534299	536922	48372	63	4	0.0224107559440494	-0.535370922156365	-1.49252327316697	0.58128078817734	0.369230769230769	0.635828583663219	-1.32025153905875	Bradi2g38640	LOC_Os05g04360	Sb09g002720	5	26306	S
																			207			1D	Traes_1DL_349C6F744	544049	544782	48374	64	1	NA	NA	NA	0	0	1	NA	Bradi2g37067	LOC_Os05g04410	NA	5	26310	S
																			208			1D	Traes_1DS_942B31C32	553932	555285	48375	65	1	0.0251428571428572	-0.0515645042750462	-1.15558750501204	0.246305418719212	0.0769230769230769	0.315088444078581	-0.301221351263057	Bradi2g37067	LOC_Os05g04410	NA	5	26310	S
																			209			1D	Traes_1DS_BC8249382	572600	574142	48376	66	3	0	-1.51255188344528	NA	0.133004926108374	0	0.00746241201722952	-1.46163128064554	Bradi2g37040	LOC_Os05g04470	NA	5	26318	S
																			210			1D	Traes_1DS_D1434EA1A	585522	587069	48377	67	1	0.142857142857143	0.236818006445934	NA	0.177339901477833	0	0.0056072701622015	-0.322934283055203	Bradi2g37020	LOC_Os05g04490	NA	5	26320	S
																			211			1D	Traes_1DL_7D6B9CC30	594460	595057	48378	68	9	0.0911055593993583	-1.62500592160703	1.00372590509913	0.911330049261084	2.61230769230769	2.86443232906775	0.129459833441371	Bradi2g37020	LOC_Os05g04490	NA	5	26320	S
																			212			1D	Traes_1DL_7C3012FDE	597931	598312	48379	69	2	0.0814946139787153	-0.917442776914182	1.18034586407968	0.231527093596059	0.550769230769231	2.37292450526947	0.474722994413972	Bradi2g37020	LOC_Os05g04490	NA	5	26320	S
																			213			1D	Traes_1DL_E98A5BDAA	598337	598937	48380	70	3	0.0878511605052856	-1.53430377231397	0.709895065613077	0.275862068965517	0.904615384615385	3.27099837113838	0.0452815286653172	Bradi2g37010	NA	NA	5	26321	S
																			214			1D	Traes_1DS_C2A714DAA	610484	611826	48381	71	2	0	NA	-1.1802768929718	0	0.0769230769230769	77.92308	-1.10161376616682	Bradi2g37000	LOC_Os05g04500	NA	5	26322	S
																			215			1D	Traes_1DS_3D2F70A22	624595	627619	48382	72	1	0	-1.14923093862267	NA	0.0689655172413793	0	0.0142927544882108	-1.09306251384238	Bradi2g37000	LOC_Os05g04500	NA	5	26322	S
																			216			1D	Traes_1DS_A23800206	636862	640898	48383	73	0	0	NA	NA	0	0	1	NA	NA	NA	Sb09g002740	5	26325	S
																			217			1D	Traes_1DS_D0F1CEB10	651396	653152	48384	74	0	0	NA	NA	0	0	1	NA	NA	NA	Sb09g002770	5	26328	S
																			218			1D	Traes_1DS_867DF5FA9	661201	661754	48385	75	1	0.0416666666666667	-0.698274355948178	NA	0.113300492610837	0	0.0087488688806146	-0.871907079431241	NA	NA	Sb09g002790	5	26330	S
																			219			1D	Traes_1DL_7D198BE73	666130	667251	48386	76	0	0	NA	NA	0	0	1	NA	NA	NA	Sb09g002800	5	26331	S
																			220			1D	Traes_1DS_03FFE1C79	671244	674754	48387	77	0	0	NA	NA	0	0	1	NA	Bradi2g36230	LOC_Os05g18770	NA	5	27521	S
																			221			1D	Traes_1DS_344E5B51E	682019	687657	48389	79	1	-0.0434782608695654	-1.15558750501204	-1.16240204275445	0.061576354679803	0.0646153846153846	1.04856515280933	-0.86644018300465	Bradi2g36210	LOC_Os05g05440	Sb09g003520	5	26494	S
																			222			1D	Traes_1DS_DBD5C802B	697136	699031	48391	81	1	NA	NA	NA	0	0	1	NA	Bradi2g36187	LOC_Os05g05460	NA	5	26498	S
																			223			1D	Traes_1DS_A53F7087B	710463	712585	48394	83	1	0.330188679245283	-1.16356375286746	1.55373099392864	0.0492610837438424	0.369230769230769	7.36615229915473	0.960581782496052	Bradi2g37410	LOC_Os05g02410	Sb09g001580	5	26070	S
																			224			1D	Traes_1DS_47E2D90AC1	739551	740435	48395	85	0	0	NA	NA	0	0	1	NA	NA	NA	Sb09g001590	5	26072	S
																			225			1D	Traes_1DS_47E2D90AC	753315	754199	48396	86	3	0.0416666666666667	NA	-1.04560442527532	0	0.424615384615385	425.61538	-1.35807138525057	NA	NA	Sb09g001590	5	26072	S
																			226			1D	Traes_1DS_AD06EA5E4	758924	761347	48397	87	10	-0.036986669961218	-1.79192830874834	-1.38262910798208	1.06650246305419	1.70153846153846	1.59488012795774	-1.12617649953196	NA	LOC_Os05g02450	NA	5	26077	S
																			227			1D	Traes_1DS_ACC91E554	768758	769779	48398	88	0	0	NA	NA	0	0	1	NA	Bradi2g37435	LOC_Os05g02460	Sb09g001620	5	26078	S
																			228			1D	Traes_1DS_EB3B57A30	778245	780683	48399	89	0	0	NA	NA	0	0	1	NA	Bradi2g37440	LOC_Os05g02490	Sb09g001650	5	26082	S
																			229			1D	Traes_1DS_A556020C9	783814	784566	48400	90	1	0	NA	-1.15933492823987	0	0.0707692307692308	71.76923	-1.09882838469749	NA	LOC_Os05g02480	Sb09g001630	5	26080	S
																			230			1D	Traes_1DS_07CA2F6AE	790554	792549	48401	91	0	0	NA	NA	0	0	1	NA	Bradi2g37440	LOC_Os05g02490	Sb09g001650	5	26082	S
																			231			1D	Traes_1DS_F70AAB507	794310	794541	48402	92	0	0	NA	NA	0	0	1	NA	Bradi2g24940	LOC_Os05g34940	Sb09g020770	5	28575	S
																			232			1D	Traes_1DS_4C0964710	799592	801687	48403	93	0	0	NA	NA	0	0	1	NA	Bradi2g37450	LOC_Os05g02500	Sb09g001660	5	26083	S
																			233			1D	Traes_1DS_B079511CF	806179	812563	48404	94	1	0	NA	NA	0	0	1	NA	Bradi2g37460	LOC_Os05g02510	NA	5	26084	S
																			234			1D	Traes_1DL_070D53FFF	826287	827414	48405	95	0	0	NA	NA	0	0	1	NA	Bradi2g37470	LOC_Os05g02520	Sb09g001680	5	26086	S
																			235			1D	Traes_1DS_6F774865F	827465	830976	48406	96	2	0	-1.16930304712192	-1.15558750501204	0.0689655172413793	0.0769230769230769	1.11373545140521	-1.45918303952813	Bradi2g37480	LOC_Os05g02530	Sb09g001700	5	26088	S
																			236			1D	Traes_1DS_B2954347C	832099	834821	48407	97	0	0	NA	NA	0	0	1	NA	Bradi2g37470	LOC_Os05g02520	Sb09g001680	5	26086	S
																			237			1D	Traes_1DS_DB6D05EE4	855649	857154	48411	99	4	0.0481517766765721	NA	-1.02738459350244	0	0.523076923076923	524.07692	-1.45114028165497	Bradi2g35900	NA	NA	5	26535	S
																			238			1D	Traes_1DS_7BA7D3B79	866733	868927	48409	100	7	0	NA	NA	0	0	1	NA	NA	NA	Sb09g001740	5	26097	S
																			239			1D	Traes_1DS_84B6648C8	873732	876336	48410	101	5	0.141352531035656	0.0647309870293993	NA	1.51231527093596	0	0.000660800838942172	-0.676193841143798	NA	NA	Sb09g001740	5	26097	S
																			240			1D	Traes_1DL_88D7FAA30	879250	881890	48412	102	2	0	-1.13858445120421	NA	0.061576354679803	0	0.0159804782477725	-1.08743169465802	NA	NA	Sb09g001740	5	26097	S
																			241			1D	Traes_1DS_7868656E4	885892	888550	48413	103	3	0	-1.14923093862267	NA	0.0689655172413793	0	0.0142927544882108	-1.09306251384238	NA	NA	Sb09g001740	5	26097	S
																			242			1D	Traes_1DS_A712C8191	897834	900431	48415	104	2	0.00935672514619879	-1.15868451665724	-1.11995271356696	0.061576354679803	0.233846153846154	3.75295379164812	-1.14380968271932	NA	NA	Sb09g001740	5	26097	S
																			243			1D	Traes_1DS_A42526468	902164	903530	48414	105	1	0	NA	-1.15558750501204	0	0.0769230769230769	77.92308	-1.09306251384238	NA	NA	NA	NA	NA	S
																			244			1D	Traes_1DS_F06412EB7	904451	910344	48416	106	3	0.0393162393162393	NA	-1.11922093725835	0	0.356923076923077	357.92308	-1.31082572231507	NA	NA	NA	NA	NA	S
																			245			1D	Traes_1DS_EC0A673FD	910377	913679	48417	107	13	0.147394323832278	-1.67160330668187	1.96656868275765	1.98522167487685	4.09230769230769	2.06085139026804	0.395528935379434	Bradi2g37517	LOC_Os05g02640	Sb09g001790	5	26109	S
																			246			1D	Traes_1DL_068BD18EE	920638	922925	48418	108	1	0	NA	NA	0	0	1	NA	NA	NA	Sb09g001800	5	26110	S
																			247			1D	Traes_1DS_96CCBF333	931578	951988	48419	109	50	0.111994514307268	-2.1124058321384	0.839045089661158	3.65270935960591	14.4215384615385	3.94736883505151	-0.384441852088645	Bradi2g37530	LOC_Os05g02650	Sb09g001810	5	26111	S
																			248			1D	Traes_1DS_A6A528A3B	956956	958417	48421	110	1	0.130519480519481	-0.617716548556349	1.28325677636358	0.0935960591133005	0.369230769230769	3.91380750953052	0.783258492711188	NA	NA	NA	NA	NA	S
																			249			1D	Traes_1DS_3C19E6131	963227	967010	48420	111	21	0.174656458446118	-1.96357039061925	1.73256088022868	1.94581280788177	6.13846153846154	3.15359623095967	0.343420579145923	Bradi2g37552	NA	Sb09g001830	5	26114	S
																			250			1D	Traes_1DS_EE357F5D6	981516	987787	48423	112	1	-0.0301685891748005	1.16806486722231	1.39117629967413	0.443349753694581	0.415384615384615	0.937065048421879	1.42243044461393	Bradi2g37750	LOC_Os05g02670	NA	5	26115	S
																			251			1D	Traes_1DS_2618AFDA3	989404	993348	48422	113	6	0.0404290429042904	NA	-1.18429097055941	0	0.584615384615385	585.61538	-1.50315362841763	Bradi2g37740	LOC_Os05g02680	NA	5	26116	S
																			252			1D	Traes_1DS_570DD8F4C	995479	1000234	48424	114	5	-0.0314167338628717	2.43697530962728	2.54063752178487	18.3054187192118	12.9261538461538	0.706154166345868	2.86212107513246	Bradi2g37730	LOC_Os05g02690	NA	5	26117	S
																			253			1D	Traes_1DS_8CA54B2AF	1005410	1011317	48425	115	6	-0.0268109598850768	2.21156656467664	1.98946184071137	3.14532019704434	2.68	0.852106533848653	2.53714988648351	Bradi2g37680	LOC_Os05g02750	NA	5	26123	S
																			254			1D	Traes_1DS_FEC6816EE	1020602	1025884	48426	116	1	-0.0210247841826789	1.47529648918347	1.5650274922573	0.460591133004926	0.307692307692308	0.668757023125639	1.67137523044518	Bradi2g37710	LOC_Os05g02790	NA	5	26127	S
																			255			1D	Traes_1DS_F69AA50CA	1045062	1050307	48428	118	10	0.0291275642839826	0.117313690645569	0.955597109147399	1.79310344827586	2.69230769230769	1.50119977195295	0.492289955058047	Bradi2g40060	LOC_Os05g01030	NA	5	25816	S
																			256			1D	Traes_1DS_2A6443F45	1054225	1056775	48429	120	16	0.00376931778500145	0.360579096315377	1.91247167619567	4.5320197044335	5.88307692307692	1.29804794803782	1.69488470905281	NA	NA	NA	NA	NA	S
																			257			1D	Traes_1DS_92D0315C6	1059917	1062905	48431	121	9	-0.0203859262279078	-0.166620985299589	-0.310605341918867	1.44581280788177	1.08615384615385	0.751412928117494	-0.143609175604287	NA	LOC_Os05g30890	NA	5	28119	S
																			258			1D	Traes_1DS_6BA87D1DA	1073031	1075050	48432	122	2	0.0307784252203795	-0.528141319478734	1.02681755282928	0.379310344827586	0.366153846153846	0.965405910341538	-0.125461470291996	Bradi2g40090	LOC_Os05g01050	NA	5	25819	S
																			259			1D	Traes_1DS_80EB298C9	1088571	1092201	48436	125	25	0.0570708287976085	-0.93495199286965	1.34439372357337	4.02709359605911	8.63384615384615	2.14365578545643	0.764546939809358	NA	NA	NA	NA	NA	S
																			260			1D	Traes_1DS_463CB0B78	1093225	1096624	48435	126	14	0.0394920100875774	-0.831056344130367	1.01418786771574	2.32512315270936	3.99692307692308	1.7187065439764	0.660992149134381	Bradi2g40120	LOC_Os05g01090	Sb09g000250	5	25824	S
																			261			1D	Traes_1DL_547D8DAC2	1104096	1110091	48437	127	3	0.0282485875706215	-0.528141319478734	-1.15558750501204	0.379310344827586	0.0769230769230769	0.204893403634516	-0.787507832093124	Bradi3g34550	LOC_Os10g42830	Sb01g027800	10	50716	S
																			262			1D	Traes_1DL_DC61DA172	1107734	1110360	48438	128	10	0.0282485875706215	-0.528141319478734	-1.15558750501204	0.379310344827586	0.0769230769230769	0.204893403634516	-0.787507832093124	NA	LOC_Os05g01120	Sb09g000270	5	25828	S
																			263	XE40M49d	43.1916	1D
																			264			1D	Traes_1DS_81F8A8743	1112045	1115024	48439	129	2	-0.0180413848446634	-0.338820663465426	-0.473274896745818	0.177339901477833	0.676923076923077	3.80129785875174	-0.570468121634091	Bradi2g40010	LOC_Os05g01210	Sb09g000310	5	25834	S
																			265			1D	Traes_1DS_AAA7B8951	1118488	1121515	48441	130	18	-0.034709682245275	-0.596046811696336	-0.364327009586073	1.75862068965517	1.43076923076923	0.813680606358408	-0.332101473120731	NA	LOC_Os05g01230	Sb09g000320	5	25835	S
																			266			1D	Traes_1DS_72E1108B6	1147132	1148190	48443	133	0	0	NA	NA	0	0	1	NA	NA	NA	NA	NA	NA	S
																			267			1D	Traes_1DS_2FC781118	1154810	1158183	48445	135	23	0.0162258632737072	0.22949515437306	-0.137716557365489	3.44581280788177	3.92615384615385	1.13935802913533	-0.228093371919628	NA	NA	NA	NA	NA	S
																			268			1D	Traes_1DS_2528CAD16	1167278	1170044	48447	137	0	0	NA	NA	0	0	1	NA	NA	NA	NA	NA	NA	S
																			269			1D	Traes_1DS_4FC8BB7AD	1170878	1173732	48449	138	17	0.0183816027937246	1.41756040505857	-0.84435002753582	12.4852216748768	3.91384615384615	0.313533289209978	1.09116323055525	NA	LOC_Os05g01270	NA	5	25841	S
																			270			1D	Traes_1DS_67B7153A8	1179749	1180690	48450	139	3	0.0302832348544493	1.7108799941466	-0.0194782513222508	1.40886699507389	0.861538461538462	0.611787111833953	1.33095206022396	NA	NA	NA	NA	NA	S
																			271			1D	Traes_1DS_305AAB660	1181200	1181822	48448	140	8	0.0543576150450964	0.0910790719366133	-1.82874415629745	2.02955665024631	0.652307692307692	0.32173822385108	-0.689516114524527	Bradi2g03650	LOC_Os05g01280	NA	5	25842	S
																			272			1D	Traes_1DS_4CD3B8153	1196373	1196591	48451	141	0	0	NA	NA	0	0	1	NA	Bradi2g03650	LOC_Os05g01280	NA	5	25842	S
																			273			1D	Traes_1DS_5615CA520	1199753	1200716	48452	142	19	0.0282425352269057	-0.170508956252281	-1.60107332663704	3.23645320197044	1.54769230769231	0.47836747416148	-0.594496222201165	Bradi2g39930	LOC_Os05g01290	NA	5	25845	S
																			274			1D	Traes_1DL_266F0C7CE	1205554	1206477	48453	143	4	-0.0377358490566038	-1.8894620666716	-1.88742206751701	0.275862068965517	0.307692307692308	1.11496786107248	-1.49688583596963	NA	NA	Sb09g000370	5	25851	S
																			275			1D	Traes_1DS_1DEF40DB5	1211922	1214541	48454	144	10	0.00256505766763637	-1.75071260792388	-1.22134059518727	0.842364532019705	1.42153846153846	1.68674210189987	-1.23544710558101	Bradi2g39890	LOC_Os05g01310	Sb09g000390	5	25853	S
																			276			1D	Traes_1DL_C7BB02D98	1229590	1230394	48458	148	1	0.0555555555555556	NA	-0.562163875257199	0	0.104615384615385	105.61538	-0.863440534337709	Bradi2g39890	LOC_Os05g01310	Sb09g000390	5	25853	S
																			277	IAAV1917	43.7188	1D
																			278			1D	Traes_1DS_CB843051D	1234504	1236038	48459	149	4	0.0025140490979001	-1.15773187222069	-1.51368337264126	0.0640394088669951	0.292307692307692	4.50969173920858	-1.4735529926146	Bradi2g39890	LOC_Os05g01310	Sb09g000390	5	25853	S
																			279	Kukri_c7822_144	43.7434	1D	Traes_1DS_B51C4089C	1077845	1081772	48433	123	5	0.0532239792996493	-0.201058405957911	1.13412988036946	0.657635467980296	1.50153846153846	2.28128992202622	0.549136989715338	Bradi2g40100	LOC_Os05g01060	Sb09g000240	5	25821	S
																			280	Kukri_c7822_144	43.7434	1D	Traes_1DS_D38529766	1082094	1084966	48434	124	15	0.0362797394905756	-0.709866792919239	0.579525095708134	0.770935960591133	1.06461538461538	1.38044531569691	-0.194997995569282	Bradi2g40100	LOC_Os05g01060	Sb09g000240	5	25821	S
																			281	wsnp_CAP12_c55_32598	43.7434	1D
																			282			1D	Traes_1DS_549FC6E56	1243459	1244354	48460	150	0	0	NA	NA	0	0	1	NA	NA	NA	NA	NA	NA	S
																			283			1D	Traes_1DS_D7F67852E	1245696	1249699	48462	151	3	-0.0178614200171086	-0.748347786864571	-1.50041104183188	0.32512315270936	0.150769230769231	0.465373985256796	-0.757197833755141	NA	NA	NA	NA	NA	S
																			284			1D	Traes_1DS_964926308	1251238	1253295	48461	152	16	-0.00180989139930809	-1.48714057858266	-2.37368453735853	2.1256157635468	1.16	0.545937833170201	-1.60038622064277	Bradi2g39870	NA	Sb09g026050	5	25855	S
																			285			1D	Traes_1DS_C4B07CF2B	1278749	1280178	48463	153	8	0.00662479827174534	-1.08606302909802	-2.14182987297312	1.55418719211823	0.861538461538462	0.554620347663743	-1.18824499518422	NA	LOC_Os10g17910	NA	10	48474	S
																			286			1D	Traes_1DS_F34758166	1280764	1282106	48464	154	5	-0.0146724421456541	-1.35380407137319	-2.02380683737231	0.982758620689655	0.535384615384615	0.545240071187381	-1.20847496874941	Bradi2g39860	NA	Sb09g000410	5	25856	S
																			287			1D	Traes_1DS_E7FADAFFC	1304932	1309199	48467	156	0	0	NA	NA	0	0	1	NA	NA	LOC_Os10g07534	NA	10	48192	S
																			288			1D	Traes_1DS_9696ADD50	1321393	1322303	48468	159	0	0	NA	NA	0	0	1	NA	NA	NA	NA	NA	NA	S
																			289			1D	Traes_1DS_04A2F5F8D	1327741	1328873	48472	162	1	0	NA	-1.15558750501204	0	0.0769230769230769	77.92308	-1.09306251384238	NA	LOC_Os10g17990	NA	10	48480	S
																			290	Tdurum_contig97729_491	44.2883	1D
																			291	IAAV1194	44.3079	1D	Traes_1DS_4D0B749D1	1375280	1375929	48475	165	0	0	NA	NA	0	0	1	NA	NA	NA	NA	NA	NA	S
																			292	RFL_Contig3481_1669	44.3079	1D	Traes_1DS_85391E592	1352805	1359320	48474	164	23	0.00257276248422444	-1.50691502641667	-1.90320834427591	4.92118226600985	2.74153846153846	0.557179378893663	-1.4868090387727	NA	NA	NA	NA	NA	S
																			293	Xcdo388	44.3265	1D
																			294	GluD3_d2	44.3265	1D
																			295	XgbxR698	44.3265	1D
																			296	D_contig10739_363	44.4699	1D
																			297	D_contig17928_216	44.4699	1D
																			298	Ra_c3984_2370	44.4699	1D
																			299	BS00058612_51	44.4699	1D	Traes_1DS_C063CD45A	1377347	1381236	48476	166	24	-0.0256957113475422	-1.09840582003724	-1.59685752683455	3.30049261083744	2.97230769230769	0.900594985732832	-0.991056734320912	NA	NA	NA	NA	NA	S
																			300	Xgdm33	45.0165	1D
																			301	Gene_Rg-D1	45.112	1D
																			302	Xmwg68	45.1165	1D
																			303	Xmwg837_d1	45.1165	1D
																			304	Xabc156_d1	45.1165	1D
																			305	Xfba199	45.1165	1D
																			306	XksuD14_d1	45.5065	1D
																			307	wPt-6979	45.6858	1D
																			308	Opata_2113916_PstIMluI_PA	45.6858	1D
																			309	M6_112376_PstIMseI_PA	45.6858	1D
																			310	M6_1784274_PstIMseI_PA	45.6858	1D
																			311	M6_2096407_PstIMseI_PA	45.6858	1D
																			312	M6_315697_PstIMseI_PA	45.6858	1D
																			313	M6_333864_PstIMseI_PA	45.6858	1D
																			314	M6_3344613_PstIMseI_PA	45.6858	1D
																			315	M6_3554271_PstIMseI_PA	45.6858	1D
																			316	Opata_1043646_PstIMseI_PA	45.6858	1D
																			317	Opata_1161265_PstIMseI_PA	45.6858	1D
																			318	Opata_3269621_PstIMseI_PA	45.6858	1D
																			319	M6_1593329_PstIMspI_PA	45.6858	1D
																			320	M6_1889738_PstIMspI_PA	45.6858	1D
																			321	M6_2292360_PstIMspI_PA	45.6858	1D
																			322	M6_2310656_PstIMspI_PA	45.6858	1D
																			323	M6_2347914_PstIMspI_PA	45.6858	1D
																			324	M6_611967_PstIMspI_PA	45.6858	1D
																			325	M6_754750_PstIMspI_PA	45.6858	1D
																			326	Opata_2107823_PstIMspI_PA	45.6858	1D
																			327	Opata_2421102_PstIMspI_PA	45.6858	1D
																			328	Opata_2750705_PstIMspI_PA	45.6858	1D
																			329	Opata_2876935_PstIMspI_PA	45.6858	1D
																			330	Opata_3195967_PstIMspI_PA	45.6858	1D
																			331	Opata_3427916_PstIMspI_PA	45.6858	1D
																			332	Opata_3737954_PstIMspI_PA	45.6858	1D
																			333	Opata_3939518_PstIMspI_PA	45.6858	1D
																			334	Opata_4174716_PstIMspI_PA	45.6858	1D
																			335	Opata_536188_PstIMspI_PA	45.6858	1D
																			336	Opata_871195_PstIMspI_PA	45.6858	1D
																			337	Opata_143488_23_PstIMseI_SNP	45.6858	1D
																			338	Opata_21239_37_PstIMseI_SNP	45.6858	1D
																			339	Opata_24498_56_PstIMseI_SNP	45.6858	1D
																			340	Opata_263895_31_PstIMseI_SNP	45.6858	1D
																			341	Opata_265707_82_PstIMseI_SNP	45.6858	1D
																			342	Opata_273504_1_PstIMseI_SNP	45.6858	1D
																			343	Opata_312349_10_PstIMseI_SNP	45.6858	1D
																			344	Opata_312349_59_PstIMseI_SNP	45.6858	1D
																			345	Opata_3318452_80_PstIMseI_SNP	45.6858	1D
																			346	Opata_333655_71_PstIMseI_SNP	45.6858	1D
																			347	Opata_37519_50_PstIMseI_SNP	45.6858	1D
																			348	Opata_515101_60_PstIMseI_SNP	45.6858	1D
																			349	Opata_74779_56_PstIMseI_SNP	45.6858	1D
																			350	Opata_74779_57_PstIMseI_SNP	45.6858	1D
																			351	Opata_78654_26_PstIMseI_SNP	45.6858	1D
																			352	Opata_1646522_46_PstIMspI_SNP	45.6858	1D
																			353	Opata_2023529_78_PstIMspI_SNP	45.6858	1D
																			354	Opata_2207237_58_PstIMspI_SNP	45.6858	1D
																			355	Opata_2243691_69_PstIMspI_SNP	45.6858	1D
																			356	Opata_256898_50_PstIMspI_SNP	45.6858	1D
																			357	Opata_2645062_38_PstIMspI_SNP	45.6858	1D
																			358	Opata_759043_63_PstIMspI_SNP	45.6858	1D
							QBovs.McC-ch1D.crc												359	Kukri_c48951_419	45.8003	1D
																			360	Xfbb250	46.0065	1D
																			361	BobWhite_c359_1026	46.355	1D	Traes_1DL_ADE4D3637	1386502	1387024	48477	167	0	0	NA	NA	0	0	1	NA	NA	NA	NA	NA	NA	S
																			362	TA003600-0503	46.355	1D
																			363	Xmta14	46.6065	1D
																			364	Xmta16_d1	46.6065	1D
																			365	Xfbb67	46.6065	1D
																			366	XksuF43	46.6065	1D
																			367	Xhor12_d1	46.6065	1D
																			368	XgbxG746	46.6065	1D
[truncated: 6,504 more rows]
