# Supplementary material for: Combined Genomic and Genetic Data Integration of Major Agronomical Traits in Bread Wheat (Triticum aestivum L.)
Source: Front Plant Sci. 2017 Nov 14;8:1843. doi: 10.3389/fpls.2017.01843 (PMC5694560; doi:10.3389/fpls.2017.01843)
Supplement: Supplementary Table 3 — Wheat chromosome group 2 (A, B, and D subgenomes) with genetic maps, QTLs, MQTLs, and candidate genes. [file SupplementaryTable3.XLSX]

## Sheet: Legend
legends
chromosome	Brachy	Sorghum	Rice
1
2
3
4
5
6
7
8
9
10
11
12
Meta QTL/QTL	colour	QTL	colour
Grain yield		QT/h
		QTkw
		QTn
		QGrN
		QGrW
		QSL
		QHI
		Qph
Grain Protein conent		QGpc
Baking Quality		Qvisco
		QW
		Qvol
		Qpanif
		Qdur
		QL
		Qpelch
		Qtst
		QFsw
		Qpsi
		QBovs
Cadidate gene	name

## Sheet: ch2A
P1	Opata 85	Heshangmai9	W7984	Flair	Flair	Arche	Chuan 35050	Chuan 35050	Chuan 35050	W7984	Opata 85	W7984	WL711& HD2329	WL711& HD2329	Arche	Arche	Renan	Arche	Arche	Arche	Arche	Arche	Apache	Apache	RL4452	RL4452	MQTL Yield	MQTL GPC	MQTL BQ	Candidate genes
P2	Synthetic W7984	Yu8679	Prinz	XX86	XX86	Récital	Shannong 483	Shannong 483	Shannong 483	Prinz	Synthetic W7984	Prinz	PH132 & PH133	PH132 & PH133	Récital	Récital	Récital	Récital	Récital	Récital	Récital	Récital	Ornicar	Ornicar	AC Domain	AC Domain
reference	Kulwal et al. 2003	Wang et al. 2009	Haung XQ et al. 2003	Haung XQ et al. 2004	Haung XQ et al. 2004	Laperche et al., 2007	Sun et al. 2009	Sun et al. 2009	Li et al. 2007	Haung XQ et al. 2003	Borner A et al. 2002	Haung XQ et al. 2003	Parsad M et al. 2003	Parsad M et al. 2003	Laperche et al., 2007	Laperche et al., 2007	Groos et al., 2003, 2007	Laperche et al., 2007	Laperche et al., 2007	Laperche et al., 2007	Laperche et al., 2007	Laperche et al., 2007	INRA Mapping population	INRA Mapping population	Mccartney CA et al.2 005	Mccartney CA et al.2 005
LOD	3	6.67	3	2.6	2.4	3.06	4.41	3.92	3.92	2.6	3	2.1	3.9	3	2.96	3.21	4.2	3.37	3.39	2.95	4.9	4.43	3.36	3.17	10.2	7.1
R2	8.91	16.8	17.2	10.3	9.8	6.5	32.1	15.61	15.61	15.2	18.6	12.6	20.75	10.43	5.3	5.5	15.2	7.8	8.2	6.7	10.7	9.7	7.2	6.5	9	7.7
Trait	Ph	Tkw	Tkw	Tkw	GrN	T/h	Tkw	GrN	GrN	T/h	GrW	Tno	Gpc	Gpc	Gpc	Gpc	Gpc	Gpc	Gpc	Gpc	Gpc	Gpc	Gpc	Gpc	Bmix	Mbwe					Sno	Marker	position	chromosome	Gene	start	end	genome_pos	chr_pos	SNP_density	FST	Tajima_cultivar	Tajima_landrace	pi_cultivar	pi_landrace	pi_landrace/pi_cultivar	Tajima_landrace_cultivar	Brachy	Rice
																															1	Xbarc68	0	2A
																															2	Xi743298c	3.56079	2A
																															3	Xi743298b	3.84007	2A
																															4	Xi722490b	4.11934	2A
																															5	Xi743298a	4.11934	2A
																															6	wPt-0071	27.3707	2A
																															7	Xpsr131	35.323	2A
																															8	Xfba88	39.029	2A
																															9	Xwmc407	39.029	2A
																															10	Xwmc382	40.349	2A
																															11	Xbcd348_d1	41.309	2A
																															12	Xcmwg682_d1	41.669	2A
																															13	Xfba82_d1	42.989	2A
																															14	XWB124	42.989	2A
																															15	Xfba70_d1	42.989	2A
																															16	Xgwm210	44.309	2A
																															17	Xfbb61	44.309	2A
																															18	Xfba329	44.809	2A
																															19	Xgwm496	45.539	2A
																															20	Xbarc1138_d1	45.539	2A
																															21	Xfbb289	45.709	2A
																															22	Xfba280	46.409	2A
																															23	Xgpw2125	46.779	2A
																															24	XksuH9	47.309	2A
																															25	Xcdo57	47.809	2A
																															26	Xbcd718	48.009	2A
																															27	Xcdo447_d1	48.109	2A
																															28	Xbcd1970_d1	48.109	2A
																															29	Xwmc154	48.988	2A
																															30	Xcdo1090	49.009	2A
																															31	wPt-7175	49.9773	2A
																															32	Opata_429063_23_PstIMseI_SNP	49.9773	2A
																															33	Opata_58302_10_PstIMseI_SNP	49.9773	2A
																															34	Opata_173615_PstIMspI_PA	49.9773	2A
																															35	Opata_2462180_PstIMspI_PA	49.9773	2A
																															36	wPt-6148	50.4278	2A
																															37	wPt-8328	50.4278	2A
	QPh.Kul-ch2A																														38	m61p19-209	50.4278	2A
																															39	P78/M87_d1	63.509	2A
																															40	XgbxG747	63.509	2A
																															41	Xcfd50	64.809	2A
																															42	Xcdo456_d1	70.209	2A
																															43	m61p32-320	78.1352	2A
		QTkw.Wan-ch2A																													44	stm8acag	80.0287	2A
																															45	Excalibur_c1787_1199	81.7321	2A	Traes_2AS_2FBCA527B	14738	15979	3174	1	5	0.0206727503617732	NA	-1.7715863420005	0	0.458461538461539	459.46154	-1.90754120666749	NA	NA
																															46	RAC875_c48703_189	81.7321	2A
																															47	Tdurum_contig12711_252	81.7321	2A
																															48	Xgpw5257	84.309	2A
																															49	CAP8_c6474_94	84.4425	2A
																															50	Excalibur_c59428_237	85.2407	2A
																															51	wsnp_Ex_c2772_5130007	85.2407	2A
																															52	Xbarc124_d2	85.3528	2A
																															53	BS00105593_51	86.1038	2A
																															54	Excalibur_c59428_270	86.1038	2A
																															55	RFL_Contig174_406	86.1038	2A
																															56	TA012412-0412	86.1038	2A
																															57	wsnp_Ex_c19516_28483751	86.1038	2A
																															58	BS00111139_51	86.1038	2A	Traes_2AS_F19BE023F	22756	23681	3175	2	0	0	NA	NA	0	0	1	NA	NA	NA
																															59	RAC875_c16881_1400	86.1038	2A
																															60	Ex_c19516_1184	86.1038	2A
																															61	Ex_c19516_3687	86.1038	2A
																															62	Excalibur_rep_c67619_217	86.1038	2A
																															63	Tdurum_contig56157_1595	86.1038	2A	Traes_2AS_5BA299224	193023	195686	3197	24	38	-0.0280452469800696	1.80519003447386	-0.06968629610099	8.40886699507389	7.00615384615385	0.833206262358251	-0.0181940357300504	Bradi5g01737	NA
																															64	Tdurum_contig56157_1595	86.1038	2A	Traes_2AS_3A4273794	190116	192408	3196	23	20	-0.00537959913088915	0.232454993746852	-0.0641383384223679	7.13546798029557	5.53230769230769	0.775356619760242	-0.0521936371688645	Bradi5g01737	NA
																															65	BS00023052_51	86.1038	2A
																															66	wsnp_Ex_c19516_28480622	86.1038	2A
																															67	wsnp_Ex_c19516_28480964	86.1038	2A
																															68	wsnp_Ex_rep_c66982_65424063	86.1038	2A
																															69	wsnp_Ku_c10418_17237935	86.1038	2A
																															70	Excalibur_c15379_1305	86.1038	2A
																															71	RAC875_c50810_78	86.1038	2A	Traes_2AS_BB7AAC01E	184975	190111	3195	22	68	0.0642950128041787	1.05665518274116	-0.411586828752338	6.23645320197044	3.48	0.558080339584752	-0.295030831225937	Bradi5g01730	LOC_Os04g02730
																															72	RAC875_rep_c112793_273	86.1038	2A
																															73	Excalibur_c34600_292	86.1038	2A
																															74	Excalibur_rep_c66982_126	86.1038	2A
																															75	Excalibur_rep_c66982_699	86.1038	2A
																															76	Excalibur_rep_c82595_77	86.1038	2A
																															77	Tdurum_contig56157_1748	86.1038	2A
																															78	Tdurum_contig56157_454	86.1038	2A
																															79	wsnp_Ex_c11560_18632777	86.1038	2A
																															80	wsnp_Ex_rep_c66982_65423289	86.1038	2A
																															81	wsnp_Ex_rep_c67619_66272209	86.1038	2A
																															82	wsnp_Ku_c13068_20937906	86.1038	2A
																															83	GENE-1086_1434	86.1038	2A
																															84	BS00019744_51	86.1038	2A
																															85	Xgpw5177	86.709	2A
																															86	CAP7_c4676_94	87.0728	2A
																															87	BS00080570_51	88.5416	2A
																															88	Excalibur_c30167_531	88.5416	2A	Traes_2AS_0FA7292A9	948940	963961	3282	109	161	0.125915847296328	-1.16981383363426	-0.516029423462313	0.0689655172413793	18.9784615384615	271.268784109659	-1.70793855724089	Bradi5g00847	LOC_Os04g10380
																															89	Kukri_c12804_620	88.5416	2A
																															90	GENE-1397_630	88.5416	2A
																															91	Xgdm5	89.3028	2A
																															92	BobWhite_c11022_78	90.019	2A
																															93	Xcdo456_d2	90.709	2A
																															94	Tdurum_contig49144_321	90.748	2A
																															95	D_contig71899_62	90.9816	2A
																															96	BobWhite_rep_c64429_422	90.9816	2A
																															97	Tdurum_contig48009_99	90.9816	2A
																															98	BS00063295_51	90.9816	2A	Traes_2AS_B8091AC54	40525	46100	3177	3	30	-0.0274925050602506	-1.85416640455341	-1.52529555908333	3.4064039408867	3.18769230769231	0.935812825878226	-1.22690577294296	NA	NA
																															99	BS00063295_51	90.9816	2A	Traes_2AS_5A0BCB6E0	46607	51400	3176	4	1	0	NA	-1.1646721889208	0	0.0523076923076923	53.30769	-1.11315420358484	NA	NA
																															100	BS00012471_51	90.9816	2A
																															101	Jagger_c5341_126	92.844	2A
																															102	Ku_c71277_697	92.844	2A	Traes_2AL_DD061EB34	51791	54550	3178	5	0	0	NA	NA	0	0	1	NA	NA	NA
																															103	wPt-3611	93.1634	2A
																															104	wPt-6205	93.1634	2A
																															105	rPt-6244	93.1634	2A
																															106	wPt-0277	93.1634	2A
																															107	wPt-3744	93.1634	2A
																															108	wPt-0102	93.1634	2A
																															109	wPt-8925	93.1634	2A
																															110	Opata_232343_26_PstIMseI_SNP	93.1634	2A
																															111	Opata_188023_86_PstIMseI_SNP	93.1634	2A
																															112	M6_1019050_PstIMspI_PA	93.1634	2A
																															113	M6_1871966_PstIMspI_PA	93.1634	2A
																															114	Opata_1332740_PstIMseI_PA	93.1634	2A
																															115	Opata_472550_54_PstIMseI_SNP	93.1634	2A
																															116	Opata_82133_69_PstIMseI_SNP	93.1634	2A
																															117	M6_211318_PstIMseI_PA	93.1634	2A
																															118	Opata_232343_63_PstIMseI_SNP	93.1634	2A
																															119	M6_968309_PstIMspI_PA	93.1634	2A
																															120	M6_2925202_PstIMspI_PA	93.1634	2A
																															121	M6_2452224_PstIMspI_PA	93.1634	2A
																															122	M6_1103081_PstIMspI_PA	93.1634	2A
																															123	M6_626640_PstIMseI_PA	93.1634	2A
																															124	M6_2066380_PstIMspI_PA	93.1634	2A
																															125	Opata_232343_48_PstIMseI_SNP	93.1634	2A
																															126	M6_1500333_PstIMspI_PA	93.1634	2A
																															127	M6_1379817_PstIMspI_PA	93.1634	2A
																															128	Opata_472550_57_PstIMseI_SNP	93.1634	2A
																															129	Opata_497469_58_PstIMseI_SNP	93.1634	2A
																															130	Opata_188023_75_PstIMseI_SNP	93.1634	2A
																															131	M6_139442_PstIMspI_PA	93.1634	2A
																															132	Opata_1900043_81_PstIMspI_SNP	93.1634	2A
																															133	M6_392272_PstIMspI_PA	93.1634	2A
																															134	Opata_1450117_PstIMspI_PA	93.1634	2A
																															135	Opata_123644_55_PstIMseI_SNP	93.1634	2A
																															136	Opata_4265001_11_PstIMspI_SNP	93.1634	2A
																															137	M6_1760218_PstIMspI_PA	93.1634	2A
																															138	Gene_Vir	93.1634	2A
																															139	Xgpw5122	93.309	2A
																												MQTL20 GPC			140	BS00014897_51	93.5168	2A	Traes_2AS_F8779F643	56133	57459	3179	6	0	0	NA	NA	0	0	1	NA	NA	NA
															QGpc.Lap-ch2A	QGpc.Lap-ch2A	QGpc.Gros-ch2A														141	tPt-1041	93.6654	2A
																															142	wPt-4197	93.6654	2A
																															143	wPt-5647	93.7228	2A
																															144	RAC875_c1125_545	93.8369	2A
																															145	wPt-5027	93.9524	2A
																															146	CAP11_c1089_168	94.0381	2A
																															147	wsnp_Ex_c19516_28481857	94.042	2A
																															148	wsnp_Ex_c19516_28482852	94.042	2A
																															149	wsnp_Ku_c23598_33524490	94.042	2A
																															150	wsnp_Ex_c19516_28483050	94.042	2A
																															151	Opata_1104438_PstIMspI_PA	94.042	2A
																															152	Opata_299246_PstIMseI_PA	94.042	2A
																															153	Opata_3938366_21_PstIMspI_SNP	94.042	2A
																															154	Opata_2160607_18_PstIMspI_SNP	94.042	2A
																															155	Opata_436200_62_PstIMseI_SNP	94.042	2A
																															156	Opata_24379_78_PstIMseI_SNP	94.042	2A
																															157	Opata_653639_78_PstIMseI_SNP	94.042	2A
																															158	Opata_95437_78_PstIMluI_SNP	94.042	2A
																															159	Opata_364970_8_PstIMspI_SNP	94.042	2A
																															160	Opata_1732446_8_PstIMspI_SNP	94.042	2A
																															161	M6_520090_PstIMspI_PA	94.042	2A
																															162	M6_2964487_PstIMspI_PA	94.042	2A
																															163	Opata_1958960_3_PstIMspI_SNP	94.042	2A
																															164	Opata_24379_6_PstIMseI_SNP	94.042	2A
																															165	Opata_58302_9_PstIMseI_SNP	94.042	2A
																															166	Opata_41230_55_PstIMseI_SNP	94.042	2A
																															167	Opata_436200_85_PstIMseI_SNP	94.042	2A
																															168	Opata_436200_64_PstIMseI_SNP	94.042	2A
																															169	Opata_139131_79_PstIMseI_SNP	94.042	2A
																															170	Opata_41230_21_PstIMseI_SNP	94.042	2A
																															171	Opata_146235_27_PstIMseI_SNP	94.042	2A
																															172	Opata_3852325_PstIMseI_PA	94.042	2A
																															173	Opata_139131_68_PstIMseI_SNP	94.042	2A
																															174	Opata_312879_31_PstIMseI_SNP	94.042	2A
																															175	Opata_1958960_58_PstIMspI_SNP	94.042	2A
																															176	Opata_3191461_40_PstIMspI_SNP	94.042	2A
																															177	M6_67978_PstIMseI_PA	94.042	2A
																															178	Opata_1289155_38_PstIMseI_SNP	94.042	2A
																															179	Opata_24379_59_PstIMseI_SNP	94.042	2A
																															180	Opata_844940_42_PstIMseI_SNP	94.042	2A
																															181	Opata_1844221_40_PstIMspI_SNP	94.042	2A
																															182	Opata_2811974_55_PstIMspI_SNP	94.042	2A
																															183	Opata_683087_23_PstIMseI_SNP	94.042	2A
																															184	Opata_106105_44_PstIMseI_SNP	94.042	2A
																															185	Opata_844940_14_PstIMseI_SNP	94.042	2A
																															186	M6_439073_PstIMspI_PA	94.042	2A
																															187	M6_2092810_PstIMspI_PA	94.042	2A
																															188	Opata_683087_44_PstIMseI_SNP	94.042	2A
																															189	Opata_146235_29_PstIMseI_SNP	94.042	2A
																															190	Opata_1958960_23_PstIMspI_SNP	94.042	2A
																															191	M6_3148160_PstIMspI_PA	94.042	2A
																															192	Opata_54007_77_PstIMseI_SNP	94.042	2A
																															193	Opata_3425507_PstIMspI_PA	94.042	2A
																															194	M6_839986_PstIMseI_PA	94.042	2A
																															195	Opata_3191461_11_PstIMspI_SNP	94.042	2A
																															196	Opata_1766096_44_PstIMspI_SNP	94.042	2A
																															197	Opata_82269_8_PstIMseI_SNP	94.042	2A
																															198	M6_1595509_PstIMseI_PA	94.042	2A
																															199	Opata_1844221_11_PstIMspI_SNP	94.042	2A
																															200	Opata_2667022_48_PstIMspI_SNP	94.042	2A
																															201	Opata_310841_PstIMspI_PA	94.042	2A
																															202	Opata_651673_29_PstIMspI_SNP	94.042	2A
																															203	M6_853446_PstIMspI_PA	94.042	2A
																															204	Opata_2965454_PstIMseI_PA	94.042	2A
																															205	Opata_1880953_PstIMspI_PA	94.042	2A
																															206	Opata_2449038_PstIMspI_PA	94.042	2A
																															207	Opata_653639_88_PstIMseI_SNP	94.042	2A
																															208	M6_1450293_PstIMspI_PA	94.042	2A
																															209	Opata_2664210_19_PstIMspI_SNP	94.042	2A
																															210	M6_3892622_PstIMseI_PA	94.042	2A
																															211	M6_1003721_PstIMseI_PA	94.042	2A
																															212	M6_272720_PstIMseI_PA	94.042	2A
																															213	Opata_2641845_38_PstIMspI_SNP	94.042	2A
																															214	Opata_139131_60_PstIMseI_SNP	94.042	2A
																															215	wsnp_Ex_c11560_18632698	94.042	2A
													QGpc.Par-ch2A	QGpc.Par-ch2A																	216	CAP11_c464_72	94.1397	2A
																															217	Xgwm614	94.509	2A
																															218	wsnp_Ex_rep_c66982_65424216	94.718	2A
																															219	wsnp_Ex_c11950_19164191	95.1715	2A
																															220	wsnp_Ex_c11950_19164041	95.1715	2A
																															221	Opata_2437211_40_PstIMseI_SNP	95.1715	2A
																															222	Opata_1744920_3_PstIMspI_SNP	95.1715	2A
																															223	Opata_885783_42_PstIMseI_SNP	95.1715	2A
																															224	wsnp_Ex_c13945_21824927	95.1715	2A
																															225	CAP8_c2783_336	95.1715	2A
																															226	Kukri_c22152_1059	95.1715	2A
																															227	Kukri_c22152_730	95.1715	2A
																															228	RFL_Contig4030_493	95.1715	2A	Traes_2AS_71B82606A	72604	75082	3180	7	41	-0.0137474410205312	2.22924121122454	1.61249380817206	4.77339901477832	5.13230769230769	1.07517358294694	2.47560729741985	Bradi5g01410	LOC_Os04g02910
																															229	IAAV4383	95.1715	2A
																															230	BobWhite_c13373_250	95.1715	2A
																															231			2A	Traes_2AS_D2FB48992	82954	86783	3182	9	22	-0.010669439679466	-0.207623239392226	-0.344609944620014	0.768472906403941	0.889230769230769	1.15693581727263	-0.677019244129763	Bradi5g01430	LOC_Os04g02870
																															232			2A	Traes_2AS_A0E8CD8AF	86832	87037	3183	10	0	0	NA	NA	0	0	1	NA	Bradi5g01440	LOC_Os04g02850
																															233			2A	Traes_2AS_7AE2FEA16	95366	96319	3184	11	7	0.0664893788289698	1.32778113796269	-0.388048715202922	1.564039408867	0.926153846153846	0.592415656804451	0.601645567560021	Bradi5g01450	NA
																															234			2A	Traes_2AS_53883A4BF	98934	99243	3185	12	0	0	NA	NA	0	0	1	NA	Bradi5g01462	NA
																															235			2A	Traes_2AS_6E1B0E6EF	113467	118138	3188	15	3	0.0428935274381363	-0.638501662587948	0.171794918785068	0.482758620689655	0.630769230769231	1.30595963333945	0.174502401105663	Bradi5g01470	NA
																															236			2A	Traes_2AS_EFB7DF837	139143	143814	3191	18	0	0	NA	NA	0	0	1	NA	Bradi5g01470	NA
																															237	wPt-9277	95.2891	2A
																															238			2A	Traes_2AS_AFEB22E37	150958	152475	3192	19	8	0.105659178592044	2.00661575094808	1.72843995811772	2.68965517241379	2.53846153846154	0.943807875611203	2.65715177664312	Bradi5g01470	NA
																															239	Xgpw7101	95.309	2A
																															240			2A	Traes_2AS_8228ECD84	158650	159660	3193	20	0	0	NA	NA	0	0	1	NA	Bradi5g01720	NA
																															241			2A	Traes_2AS_C1C280E3E	182353	182608	3194	21	0	0	NA	NA	0	0	1	NA	NA	NA
																															242			2A	Traes_2AS_A087099AF	197289	199500	3198	25	0	0	NA	NA	0	0	1	NA	Bradi5g01763	LOC_Os04g02670
																															243			2A	Traes_2AS_D57565E23	199969	204725	3199	26	19	-0.0175817196443941	1.44448040014463	0.660447071008183	4.66256157635468	4.11076923076923	0.881680054924888	1.32942048636188	NA	LOC_Os04g02680
																															244	Excalibur_c12980_2392	95.4012	2A
																															245	Kukri_c40204_141	95.4012	2A	Traes_2AS_8588747E6	213706	216971	3200	27	19	0.0809215553972873	0.0848339735723949	0.593199122594644	1.16502463054187	1.11692307692308	0.958747397985924	0.864571851519771	NA	NA
																															246	Excalibur_c12980_2621	95.4012	2A
																															247	Kukri_c12804_676	95.4653	2A
																															248	Xcfd36_d1	95.509	2A
																															249	Xfba198	95.509	2A
																															250	Xbarc124	95.509	2A
																															251	BS00076039_51	95.5214	2A
																															252	RAC875_c8069_1874	95.5214	2A
																															253	tplb0034e07_1581	95.5214	2A
																															254	BS00082763_51	95.5214	2A
																															255	BobWhite_c22714_132	95.5214	2A	Traes_2AS_1493D0ADB	244853	248861	3203	30	4	0.104471376904611	0.221734909897358	-0.740963190912586	1.19704433497537	0.772307692307692	0.64547502177987	0.346683381629927	Bradi5g01350	NA
																															256	BS00003735_51	95.5214	2A	Traes_2AS_F485758C1	76738	79690	3181	8	28	-0.0347230559168905	1.61129822757848	1.32929199629325	2.5320197044335	2.71076923076923	1.07056776147457	1.88118325275632	Bradi5g01420	LOC_Os04g02900
																															257	BobWhite_c24495_465	95.5214	2A
																															258	Excalibur_c3439_534	95.5214	2A
																															259	Excalibur_c386_894	95.5214	2A	Traes_2AS_5CAF7A3671	102915	104435	3187	13	0	0	NA	NA	0	0	1	NA	Bradi5g01480	NA
																															260	Excalibur_c386_894	95.5214	2A	Traes_2AS_089875521	132669	134222	3189	17	0	0	NA	NA	0	0	1	NA	Bradi5g01480	NA
																															261	Excalibur_c386_894	95.5214	2A	Traes_2AS_5CAF7A367	128591	130111	3190	16	0	0	NA	NA	0	0	1	NA	Bradi5g01480	NA
																															262	Excalibur_c386_894	95.5214	2A	Traes_2AS_0898755211	106993	108546	3186	14	0	0	NA	NA	0	0	1	NA	Bradi5g01480	NA
																															263	IAAV1297	95.5214	2A	Traes_2AS_886BFB7C8	1101227	1107589	3302	128	57	0.0410607134294657	-0.325826819845985	1.41907410172121	4.4064039408867	4.84923076923077	1.10047339341445	0.394032234917384	Bradi5g01160	NA
																															264	Kukri_c17467_2711	95.5214	2A
																															265	Kukri_c33374_1048	95.5214	2A
																															266	RAC875_c42847_141	95.5214	2A
																															267	BS00022024_51	95.5214	2A
																															268			2A	Traes_2AS_6BB5BCCA2	263663	265443	3204	31	19	0.000827897794743127	0.662756001387372	0.398038029757637	2.31773399014778	1.84307692307692	0.795294728913686	0.504848762506846	Bradi5g01340	NA
																															269			2A	Traes_2AS_B264257CD	265594	266865	3205	32	21	0.0170507619766253	-0.902116871925528	-1.50840056913276	2.52463054187192	0.658461538461539	0.261107683628184	-1.07911431216639	Bradi5g01327	NA
																															270			2A	Traes_2AS_A8793AD4F	271390	276173	3206	33	30	0.025255130497812	-0.350453722118995	-0.954537159531731	3.80788177339902	3.46153846153846	0.909069556128543	-0.433850557588477	Bradi5g01317	LOC_Os04g04000
																															271			2A	Traes_2AS_E82A7163B	278039	282039	3207	34	19	0.0276597080586132	1.70910368889758	0.480479515559021	2.50985221674877	2.33538461538462	0.930514588389435	1.64699145154178	Bradi5g01310	NA
																															272			2A	Traes_2AS_4005D1CED	293188	295730	3208	35	6	0.00363918838804977	1.6216834510438	2.56344242033896	6.33004926108374	4.81538461538462	0.76075614360328	2.558784815895	Bradi5g01287	NA
																															273			2A	Traes_2AS_FFFFA3A1D	298219	303248	3209	36	5	-0.00402619078712152	1.00611468749944	1.53217509369399	3.05418719211823	2.93230769230769	0.960107354338573	1.69106092378032	Bradi1g18200	LOC_Os07g47490
																															274	wsnp_Ku_c33374_42877546	95.5481	2A	Traes_2AS_90E3B2E76	313926	320576	3210	37	33	0.0155369711939977	-0.781860206828303	-0.0543572561875196	3.77339901477833	2.24	0.593736908594622	-0.94357321339422	Bradi5g01280	LOC_Os04g04020
																															275	wsnp_Ku_c33374_42877546	95.5481	2A	Traes_2AS_9ED98D871	328443	329855	3212	39	4	0.0569500674763831	1.50584919083877	0.351952582697004	0.433497536945813	0.196923076923077	0.455521750479876	1.31254670859461	Bradi5g01280	LOC_Os04g04020
																															276	wsnp_Ku_c33374_42877546	95.5481	2A	Traes_2AS_5A921E630	321754	324546	3211	38	42	-0.0168086994616254	-0.950623899267205	-1.56906354880695	7.48768472906404	5.10153846153846	0.681366440699394	-0.916745411889677	Bradi5g01280	LOC_Os04g04020
																															277	wsnp_Ex_c997_1906900	95.5481	2A
																															278	Opata_2487145_17_PstIMseI_SNP	95.5481	2A
																															279	Opata_194379_25_PstIMspI_SNP	95.5481	2A
																															280	Opata_1784476_PstIMspI_PA	95.5481	2A
																															281	Opata_383673_83_PstIMseI_SNP	95.5481	2A
																															282	Opata_4256320_51_PstIMspI_SNP	95.5481	2A
																															283	Opata_892241_21_PstIMseI_SNP	95.5481	2A
																															284	Opata_1253649_44_PstIMseI_SNP	95.5481	2A
																															285	Opata_267987_87_PstIMseI_SNP	95.5481	2A
																															286	Opata_2487145_84_PstIMseI_SNP	95.5481	2A
																															287	Opata_267987_2_PstIMseI_SNP	95.5481	2A
																															288	Opata_1963986_19_PstIMspI_SNP	95.5481	2A
																															289	Opata_252788_74_PstIMseI_SNP	95.5481	2A
																															290	Opata_383673_62_PstIMseI_SNP	95.5481	2A
																															291	Opata_548048_89_PstIMseI_SNP	95.5481	2A
																															292	Opata_824233_2_PstIMspI_SNP	95.5481	2A
																															293	Opata_1458672_PstIMspI_PA	95.5481	2A
																															294	Opata_406398_PstIMseI_PA	95.5481	2A
																															295	Opata_548048_8_PstIMseI_SNP	95.5481	2A
																															296	Opata_2714535_70_PstIMspI_SNP	95.5481	2A
																															297	Excalibur_rep_c66783_540	95.5481	2A
																															298	BS00064392_51	95.5481	2A
																															299	RAC875_c57889_55	95.7773	2A	Traes_2AS_32405E54F	236600	241071	3202	29	13	0.0749245738061592	-1.27753857666123	-0.349995130364433	1.14778325123153	2.02461538461538	1.7632702948968	-0.407183854028274	NA	NA
																															300	Tdurum_contig26711_578	95.7773	2A
																															301	Xbarc1138_d2	95.959	2A
																															302	Xbarc212	95.959	2A
																															303	wsnp_Ra_c21104_30458226	96.1296	2A
																															304	Xcfd36_d2	96.169	2A
																															305	Xgwm497	96.209	2A
																															306	Xgpw4108	96.309	2A
																															307	Xgpw2018	96.409	2A
																															308	Xgbx3818	96.409	2A
																															309	Xcfa2201	96.409	2A
																															310	Xbcd348_d2	96.409	2A
																															311	wPt-1722	96.4266	2A
																															312	Opata_346848_PstIMseI_PA	96.4266	2A
																															313	Opata_190282_PstIMspI_PA	96.4266	2A
																															314	Opata_81398_47_PstIMseI_SNP	96.4266	2A
																															315	Opata_29501_PstIMspI_PA	96.4266	2A
																															316	Opata_137010_PstIMspI_PA	96.4266	2A
																															317	M6_2997381_PstIMspI_PA	96.4266	2A
																															318	Opata_1467976_PstIMspI_PA	96.4266	2A
																															319	Opata_1256341_PstIMspI_PA	96.4266	2A
																														ribulose-1,5-bisphosphate carboxylase	320	Opata_379423_PstIMseI_PA	96.4266	2A
																															321	M6_1332164_PstIMspI_PA	96.4266	2A
																															322	Opata_101660_PstIMspI_PA	96.4266	2A
																															323	M6_300098_PstIMseI_PA	96.4266	2A
																															324	M6_3225338_PstIMspI_PA	96.4266	2A
																															325	Opata_850103_PstIMseI_PA	96.4266	2A
																															326	Opata_700552_46_PstIMseI_SNP	96.4266	2A
																															327	M6_416247_PstIMspI_PA	96.4266	2A
																															328	Opata_2693303_76_PstIMspI_SNP	96.4266	2A
																															329	Opata_1898301_PstIMluI_PA	96.4266	2A
																															330	Opata_1878006_PstIMseI_PA	96.4266	2A
																															331			2A	Traes_2AS_E1C66CA12	330140	333808	3213	40	10	-0.00989220080113062	-0.654073487324248	-1.30757273434949	3.86699507389163	2.23384615384615	0.577778955131915	-0.621846421548247	NA	LOC_Os04g04030
																															332	wsnp_Ex_c3740_6815132	96.7229	2A
																															333	wsnp_Ex_c342_670415	96.7229	2A
																															334	wsnp_Ex_c342_670243	96.7229	2A
																															335	wsnp_Ex_c28133_37275403	96.7229	2A
																															336			2A	Traes_2AS_FFDC54E99	352958	355395	3214	41	3	0.0185475153044479	1.67693299346307	0.865456511063771	1.32512315270936	1.16307692307692	0.877804538741368	1.71489448946254	Bradi5g01240	NA
																															337	Xgwm296	98.009	2A
																															338			2A	Traes_2AS_35AEC0101	355396	357034	3215	42	0	0	NA	NA	0	0	1	NA	Bradi5g01240	NA
																															339			2A	Traes_2AS_C7FDEDE27	357037	357446	3216	43	0	0	NA	NA	0	0	1	NA	Bradi5g01240	NA
																															340	Xgdm35	98.305	2A
																															341			2A	Traes_2AS_7B74BE6D6	361619	364763	3218	44	18	-0.015632675614941	-1.0895369233325	-1.51957552297879	0.5935960591133	0.292307692307692	0.493288990175952	-1.06371412429877	NA	NA
																															342	Opata_125263_PstIMluI_PA	98.9368	2A
																															343	Opata_1031687_80_PstIMseI_SNP	98.9368	2A
																															344	Opata_105737_PstIMspI_PA	98.9368	2A
																															345	M6_1471703_PstIMspI_PA	98.9368	2A
																															346	Opata_217787_PstIMspI_PA	98.9368	2A
																															347	Opata_39666_PstIMspI_PA	98.9368	2A
																															348	Opata_974311_PstIMspI_PA	98.9368	2A
																															349	M6_119636_PstIMspI_PA	98.9368	2A
																															350	Opata_1402512_PstIMluI_PA	98.9368	2A
																															351	Opata_108979_23_PstIMseI_SNP	98.9368	2A
																															352	M6_327854_PstIMspI_PA	98.9368	2A
																															353	Opata_108979_31_PstIMseI_SNP	98.9368	2A
																															354	Opata_465584_22_PstIMluI_SNP	98.9368	2A
																															355	Opata_72821_57_PstIMspI_SNP	98.9368	2A
																															356	M6_623696_PstIMspI_PA	98.9368	2A
																															357	Opata_4240651_PstIMspI_PA	98.9368	2A
																															358	M6_632625_PstIMspI_PA	98.9368	2A
																															359	Opata_810628_34_PstIMspI_SNP	98.9368	2A
																															360	Opata_1210043_4_PstIMspI_SNP	98.9368	2A
																															361	M6_503074_PstIMspI_PA	98.9368	2A
																															362	Opata_1210043_27_PstIMspI_SNP	98.9368	2A
																															363	M6_2204043_PstIMspI_PA	98.9368	2A
																															364	Opata_538274_1_PstIMspI_SNP	98.9368	2A
																															365	Opata_1723084_34_PstIMspI_SNP	98.9368	2A
																															366	Opata_1695136_14_PstIMspI_SNP	98.9368	2A
																															367	Opata_3089770_PstIMspI_PA	98.9368	2A
																															368	Opata_1330011_PstIMluI_PA	98.9368	2A
																															369	Opata_100845_PstIMspI_PA	98.9368	2A
																															370	Opata_4493554_47_PstIMseI_SNP	98.9368	2A
																															371	Opata_384555_PstIMseI_PA	98.9368	2A
																															372	Opata_56845_PstIMspI_PA	98.9368	2A
																															373	Opata_4198932_74_PstIMseI_SNP	98.9368	2A
																															374	Opata_23759_PstIMseI_PA	98.9368	2A
																															375	Opata_2978787_PstIMspI_PA	98.9368	2A
																															376	Opata_42046_PstIMspI_PA	98.9368	2A
																															377	Opata_206525_10_PstIMseI_SNP	98.9368	2A
																															378	Opata_1610507_PstIMspI_PA	98.9368	2A
																															379	M6_1023682_31_PstIMspI_SNP	98.9368	2A
																															380	Opata_1573403_PstIMspI_PA	98.9368	2A
																															381	Opata_638386_13_PstIMseI_SNP	98.9368	2A
																															382	Opata_499283_PstIMseI_PA	98.9368	2A
																															383	Opata_198901_PstIMspI_PA	98.9368	2A
																															384	Opata_465584_70_PstIMluI_SNP	98.9368	2A
																															385	Opata_17063_PstIMseI_PA	98.9368	2A
																															386	Opata_2051147_70_PstIMspI_SNP	98.9368	2A
																															387	Opata_2520005_PstIMseI_PA	98.9368	2A
																															388	M6_387838_PstIMspI_PA	98.9368	2A
																															389	Opata_7543_PstIMspI_PA	98.9368	2A
																															390	Opata_48399_27_PstIMseI_SNP	98.9368	2A
																															391	wPt-9961	99.0906	2A
																															392	wPt-3896	99.6485	2A
																															393	wPt-2185	99.7515	2A
																															394	wPt-6207	99.8153	2A
																															395	wPt-4533	99.8203	2A
																															396	wPt-9958	99.8203	2A
																															397	wPt-4430	99.8203	2A
																															398	Opata_122600_31_PstIMseI_SNP	99.8203	2A
																															399	Opata_1712749_51_PstIMspI_SNP	99.8203	2A
																															400	Opata_1854802_PstIMspI_PA	99.8203	2A
																															401	Opata_526866_PstIMseI_PA	99.8203	2A
																															402	Opata_2770633_PstIMseI_PA	99.8203	2A
																															403	Opata_1676495_1_PstIMspI_SNP	99.8203	2A
																															404	M6_2351554_27_PstIMseI_SNP	99.8203	2A
																															405	Opata_1141331_PstIMseI_PA	99.8203	2A
																															406	Opata_1428_PstIMseI_PA	99.8203	2A
																															407	Opata_3167111_PstIMseI_PA	99.8203	2A
																															408	M6_317215_63_PstIMseI_SNP	99.8203	2A
																															409	Opata_2145003_PstIMspI_PA	99.8203	2A
																															410	Opata_1912348_PstIMspI_PA	99.8203	2A
																															411	Opata_952372_PstIMseI_PA	99.8203	2A
																															412	Opata_1061259_45_PstIMseI_SNP	99.8203	2A
																															413	Opata_209290_PstIMspI_PA	99.8203	2A
																															414	Opata_1164995_9_PstIMspI_SNP	99.8203	2A
																															415	Opata_21413_75_PstIMseI_SNP	99.8203	2A
																															416	Opata_1944403_PstIMseI_PA	99.8203	2A
																															417	Opata_1466953_PstIMspI_PA	99.8203	2A
																															418	Opata_11371_48_PstIMseI_SNP	99.8203	2A
																															419	Opata_3925979_PstIMspI_PA	99.8203	2A
																															420	Opata_1779611_PstIMspI_PA	99.8203	2A
																															421	Opata_424461_PstIMspI_PA	99.8203	2A
																															422	Opata_2501456_PstIMspI_PA	99.8203	2A
																															423	Opata_657788_PstIMspI_PA	99.8203	2A
																															424	Opata_122600_12_PstIMseI_SNP	99.8203	2A
																															425	Opata_3595271_PstIMseI_PA	99.8203	2A
																															426	Opata_376532_PstIMspI_PA	99.8203	2A
																															427	Opata_838511_PstIMseI_PA	99.8203	2A
																															428	Opata_399533_PstIMseI_PA	99.8203	2A
																															429	Opata_325106_20_PstIMspI_SNP	99.8203	2A
																															430	Opata_2594286_82_PstIMspI_SNP	99.8203	2A
																															431	Opata_10151_20_PstIMseI_SNP	99.8203	2A
																															432	Opata_283348_86_PstIMspI_SNP	99.8203	2A
																															433	Opata_374343_PstIMspI_PA	99.8203	2A
																															434	Opata_2207072_PstIMseI_PA	99.8203	2A
																															435	Opata_2456183_PstIMspI_PA	99.8203	2A
																															436	Opata_1802455_PstIMseI_PA	99.8203	2A
																															437	Opata_1598638_PstIMspI_PA	99.8203	2A
																															438	Opata_1788360_71_PstIMseI_SNP	99.8203	2A
																															439	Opata_3047282_26_PstIMspI_SNP	99.8203	2A
																															440	Opata_3833434_PstIMseI_PA	99.8203	2A
																															441	Opata_2285105_PstIMspI_PA	99.8203	2A
																															442	Opata_1299475_PstIMseI_PA	99.8203	2A
																															443	Opata_3491303_PstIMseI_PA	99.8203	2A
																															444	Opata_941304_PstIMseI_PA	99.8203	2A
																															445	Opata_1676495_53_PstIMspI_SNP	99.8203	2A
																															446	Opata_236503_PstIMseI_PA	99.8203	2A
																															447	Opata_552373_PstIMseI_PA	99.8203	2A
																															448	Opata_1400935_PstIMspI_PA	99.8203	2A
																															449	Opata_415231_PstIMseI_PA	99.8203	2A
																															450	Opata_1319454_PstIMspI_PA	99.8203	2A
																															451	Opata_3584225_PstIMspI_PA	99.8203	2A
																															452	Opata_488822_PstIMspI_PA	99.8203	2A
																															453	Opata_1181063_PstIMspI_PA	99.8203	2A
																															454	Opata_2481587_PstIMspI_PA	99.8203	2A
																															455	Opata_1744084_PstIMseI_PA	99.8203	2A
																															456	Opata_3718192_PstIMspI_PA	99.8203	2A
																															457	Opata_610529_PstIMspI_PA	99.8203	2A
																															458	Opata_541452_PstIMspI_PA	99.8203	2A
																															459	Opata_3946495_PstIMspI_PA	99.8203	2A
																															460	Opata_659201_PstIMseI_PA	99.8203	2A
																															461	Opata_1061259_38_PstIMseI_SNP	99.8203	2A
																															462	Opata_1011849_PstIMspI_PA	99.8203	2A
																															463	Opata_1660411_PstIMspI_PA	99.8203	2A
																															464	Opata_1303932_PstIMseI_PA	99.8203	2A
																															465	Opata_4135947_PstIMspI_PA	99.8203	2A
																															466	Opata_3726418_PstIMspI_PA	99.8203	2A
																															467	Opata_1902401_PstIMspI_PA	99.8203	2A
																															468	Opata_2234346_11_PstIMseI_SNP	99.8203	2A
																															469	Opata_481035_PstIMseI_PA	99.8203	2A
																															470	Opata_104102_PstIMseI_PA	99.8203	2A
																															471	Opata_50084_50_PstIMluI_SNP	99.8203	2A
																															472	Opata_1676495_4_PstIMspI_SNP	99.8203	2A
																															473	Opata_1643207_PstIMspI_PA	99.8203	2A
																															474	Opata_815416_PstIMseI_PA	99.8203	2A
																															475	Opata_2978059_PstIMspI_PA	99.8203	2A
																															476	Opata_627749_67_PstIMspI_SNP	99.8203	2A
																															477	Opata_1415135_PstIMspI_PA	99.8203	2A
																															478	Opata_1180480_PstIMseI_PA	99.8203	2A
																															479	Opata_902894_49_PstIMseI_SNP	99.8203	2A
																															480	Opata_177738_88_PstIMseI_SNP	99.8203	2A
																															481	Opata_402531_PstIMseI_PA	99.8203	2A
																															482	Opata_433338_PstIMseI_PA	99.8203	2A
																															483	Opata_1694158_8_PstIMspI_SNP	99.8203	2A
																															484	Opata_3159324_PstIMspI_PA	99.8203	2A
																															485	Opata_3883417_85_PstIMspI_SNP	99.8203	2A
																															486	Opata_2399115_PstIMspI_PA	99.8203	2A
																															487	Opata_2635956_PstIMspI_PA	99.8203	2A
																															488	Opata_755338_PstIMspI_PA	99.8203	2A
																															489	Opata_336429_PstIMseI_PA	99.8203	2A
																															490	Opata_760288_PstIMseI_PA	99.8203	2A
																															491	Opata_1583057_PstIMspI_PA	99.8203	2A
																															492	Opata_1134448_PstIMseI_PA	99.8203	2A
																															493	Opata_2410978_PstIMspI_PA	99.8203	2A
																															494	Opata_1619946_PstIMspI_PA	99.8203	2A
																															495	Opata_562810_PstIMseI_PA	99.8203	2A
																															496	Opata_590172_PstIMspI_PA	99.8203	2A
																															497	Opata_2224002_PstIMspI_PA	99.8203	2A
																															498	Opata_930225_85_PstIMseI_SNP	99.8203	2A
																															499	Opata_3283478_67_PstIMspI_SNP	99.8203	2A
																															500	Opata_674062_PstIMspI_PA	99.8203	2A
																															501	Opata_793200_PstIMspI_PA	99.8203	2A
																															502	Opata_27043_14_PstIMseI_SNP	99.8203	2A
																															503	Opata_2792343_PstIMseI_PA	99.8203	2A
																															504	Opata_912735_PstIMspI_PA	99.8203	2A
																															505	Opata_1210963_84_PstIMspI_SNP	99.8203	2A
																															506	Opata_4091549_PstIMspI_PA	99.8203	2A
																															507	Opata_27043_70_PstIMseI_SNP	99.8203	2A
																															508	Opata_3321860_85_PstIMspI_SNP	99.8203	2A
																															509	Opata_572675_PstIMspI_PA	99.8203	2A
																															510	Opata_1861660_PstIMspI_PA	99.8203	2A
																															511	Opata_3880260_PstIMspI_PA	99.8203	2A
																															512	Opata_593844_28_PstIMseI_SNP	99.8203	2A
																															513	Opata_1999887_PstIMspI_PA	99.8203	2A
																															514	Opata_1558641_PstIMluI_PA	99.8203	2A
																															515	Opata_973075_PstIMseI_PA	99.8203	2A
																															516	Opata_1990339_PstIMspI_PA	99.8203	2A
																															517	Opata_508031_PstIMseI_PA	99.8203	2A
																															518	Opata_325106_53_PstIMspI_SNP	99.8203	2A
																															519	Opata_1210963_3_PstIMspI_SNP	99.8203	2A
																															520	Opata_3547938_PstIMspI_PA	99.8203	2A
																															521	Opata_57760_PstIMseI_PA	99.8203	2A
																															522	Opata_625589_PstIMseI_PA	99.8203	2A
																															523	Opata_734841_PstIMseI_PA	99.8203	2A
																															524	Opata_4459523_PstIMseI_PA	99.8203	2A
																															525	Opata_3481993_PstIMspI_PA	99.8203	2A
																															526	Opata_1343470_80_PstIMseI_SNP	99.8203	2A
																															527	M6_2351554_71_PstIMseI_SNP	99.8203	2A
																															528	Opata_1093680_PstIMseI_PA	99.8203	2A
																															529	Opata_4254477_PstIMspI_PA	99.8203	2A
																															530	Opata_4172943_PstIMspI_PA	99.8203	2A
																															531	Opata_4240204_PstIMspI_PA	99.8203	2A
																															532	Opata_4081401_PstIMspI_PA	99.8203	2A
																															533			2A	Traes_2AS_6E3F18D20	382088	387793	3219	46	29	-0.00495490166514001	-0.769933835817883	-2.1071800924091	5.04926108374384	2.02461538461538	0.401091220416668	-0.958614541692459	Bradi5g01220	LOC_Os04g04320
																															534	tPt-1012	99.8279	2A
																															535	wPt-0128	99.8279	2A
																															536	wPt-3976	99.8316	2A
																															537	wPt-7187	99.9619	2A
																															538	Opata_3492779_PstIMspI_PA	100.044	2A
																															539	Opata_553174_PstIMseI_PA	100.044	2A
																															540	Opata_2132676_66_PstIMspI_SNP	100.044	2A
																															541	Opata_3003811_PstIMspI_PA	100.044	2A
																															542	Opata_585836_PstIMseI_PA	100.044	2A
																															543	Opata_3672468_PstIMspI_PA	100.044	2A
																															544	Opata_462295_78_PstIMseI_SNP	100.044	2A
																															545	Opata_2996708_71_PstIMspI_SNP	100.044	2A
																															546	Opata_3890867_PstIMspI_PA	100.044	2A
																															547	Opata_734583_PstIMluI_PA	100.044	2A
																															548	Opata_875766_39_PstIMseI_SNP	100.044	2A
																															549	Opata_2688234_62_PstIMspI_SNP	100.044	2A
																															550	Opata_3161167_69_PstIMseI_SNP	100.044	2A
																															551	Opata_161902_62_PstIMseI_SNP	100.044	2A
																															552	Opata_161902_42_PstIMseI_SNP	100.044	2A
																															553	Opata_1307485_PstIMseI_PA	100.044	2A
																															554	Opata_1479444_PstIMluI_PA	100.044	2A
																															555	Opata_1245519_PstIMseI_PA	100.044	2A
																															556	Opata_1283948_PstIMseI_PA	100.044	2A
																															557	Opata_2662282_PstIMluI_PA	100.044	2A
																															558	Opata_65898_PstIMspI_PA	100.044	2A
																															559	Opata_2741453_PstIMspI_PA	100.044	2A
																															560	Opata_2523788_PstIMspI_PA	100.044	2A
																															561	Opata_1957995_PstIMspI_PA	100.044	2A
																															562	Opata_924109_PstIMspI_PA	100.044	2A
																															563	Opata_3475610_PstIMspI_PA	100.044	2A
																															564	Opata_2362853_PstIMspI_PA	100.044	2A
																															565	Opata_4445295_PstIMseI_PA	100.044	2A
																															566	Opata_723406_PstIMspI_PA	100.044	2A
																															567	Opata_149473_52_PstIMseI_SNP	100.044	2A
																															568	Opata_49498_PstIMseI_PA	100.044	2A
																															569	Opata_3161167_43_PstIMseI_SNP	100.044	2A
																															570	Opata_17302_PstIMluI_PA	100.044	2A
																															571	Opata_219654_20_PstIMseI_SNP	100.044	2A
																															572	Opata_2883385_PstIMspI_PA	100.044	2A
																															573	Opata_802931_PstIMseI_PA	100.044	2A
																															574	Opata_2602790_PstIMseI_PA	100.044	2A
																															575	Opata_257612_41_PstIMseI_SNP	100.044	2A
																															576	Opata_1214716_PstIMluI_PA	100.044	2A
																															577	Opata_1837691_55_PstIMspI_SNP	100.044	2A
																															578	Opata_42382_61_PstIMseI_SNP	100.044	2A
																															579	Opata_279622_PstIMseI_PA	100.044	2A
																															580	Opata_909647_PstIMluI_PA	100.044	2A
																															581	Opata_2010024_PstIMseI_PA	100.044	2A
																															582	Opata_299905_42_PstIMseI_SNP	100.044	2A
																															583	Opata_1819816_PstIMluI_PA	100.044	2A
																															584	Opata_561429_PstIMseI_PA	100.044	2A
																															585	Opata_4115904_PstIMspI_PA	100.044	2A
																															586	Opata_1383808_PstIMspI_PA	100.044	2A
																															587	Opata_1151168_39_PstIMseI_SNP	100.044	2A
																															588	Opata_3443806_28_PstIMspI_SNP	100.044	2A
																															589	Opata_1165458_PstIMseI_PA	100.044	2A
																															590	Opata_86790_19_PstIMseI_SNP	100.044	2A
																															591	Opata_919745_PstIMseI_PA	100.044	2A
																															592	Opata_2079424_PstIMluI_PA	100.044	2A
																															593	Opata_331445_PstIMseI_PA	100.044	2A
																															594	Opata_2996708_56_PstIMspI_SNP	100.044	2A
																															595	Opata_592610_PstIMseI_PA	100.044	2A
																															596	Opata_3523359_PstIMspI_PA	100.044	2A
																															597	Opata_1060260_PstIMseI_PA	100.044	2A
																															598	Opata_1475751_PstIMluI_PA	100.044	2A
																															599	Opata_2714226_PstIMspI_PA	100.044	2A
																															600	Opata_1902718_PstIMspI_PA	100.044	2A
																															601	Opata_2975070_PstIMspI_PA	100.044	2A
																															602	Opata_1360358_PstIMspI_PA	100.044	2A
																															603	Opata_1976571_PstIMspI_PA	100.044	2A
																															604	Opata_1581880_PstIMspI_PA	100.044	2A
																															605	Opata_1132408_PstIMspI_PA	100.044	2A
																															606	Opata_672237_PstIMseI_PA	100.044	2A
																															607	Opata_538226_PstIMseI_PA	100.044	2A
																															608	Opata_1156210_60_PstIMseI_SNP	100.044	2A
																															609	Opata_1156210_72_PstIMseI_SNP	100.044	2A
																															610	Opata_3957835_PstIMspI_PA	100.044	2A
																															611	Opata_2566879_PstIMluI_PA	100.044	2A
																															612	Opata_1094817_PstIMspI_PA	100.044	2A
																															613	Opata_463620_87_PstIMluI_SNP	100.044	2A
																															614	Opata_573778_PstIMseI_PA	100.044	2A
																															615	Opata_1151168_87_PstIMseI_SNP	100.044	2A
																															616	Opata_3661032_PstIMspI_PA	100.044	2A
																															617	Opata_1105530_PstIMseI_PA	100.044	2A
																															618	Opata_3790762_PstIMspI_PA	100.044	2A
																															619	Opata_1459809_PstIMseI_PA	100.044	2A
																															620	Opata_3129133_PstIMspI_PA	100.044	2A
																															621	Opata_657673_PstIMseI_PA	100.044	2A
																															622	Opata_3695770_PstIMspI_PA	100.044	2A
																															623	Opata_257612_59_PstIMseI_SNP	100.044	2A
																															624	Opata_86790_72_PstIMseI_SNP	100.044	2A
																															625	Opata_735209_PstIMseI_PA	100.044	2A
																															626	Opata_1794486_PstIMspI_PA	100.044	2A
																															627	Opata_3250705_PstIMspI_PA	100.044	2A
																															628	Opata_369292_67_PstIMspI_SNP	100.044	2A
																															629	Opata_3648427_PstIMspI_PA	100.044	2A
																															630	Opata_1025972_PstIMseI_PA	100.044	2A
																															631	Opata_4451256_50_PstIMseI_SNP	100.044	2A
																															632	Opata_1161015_PstIMspI_PA	100.044	2A
																															633	Opata_2571076_PstIMseI_PA	100.044	2A
																															634	Opata_3532571_PstIMseI_PA	100.044	2A
																															635	Opata_1619324_PstIMluI_PA	100.044	2A
																															636	Opata_284285_PstIMseI_PA	100.044	2A
																															637	Opata_1949582_86_PstIMspI_SNP	100.044	2A
																															638	Opata_463620_66_PstIMluI_SNP	100.044	2A
																															639	Opata_3161167_33_PstIMseI_SNP	100.044	2A
																															640	Opata_1767343_PstIMseI_PA	100.044	2A
																															641	Opata_3809562_PstIMseI_PA	100.044	2A
																															642	Opata_959289_PstIMseI_PA	100.044	2A
																															643	Opata_3554595_PstIMspI_PA	100.044	2A
																															644	Opata_797129_PstIMspI_PA	100.044	2A
																															645	Opata_875766_26_PstIMseI_SNP	100.044	2A
																															646	Opata_697098_PstIMseI_PA	100.044	2A
																															647	Opata_1977774_PstIMspI_PA	100.044	2A
																															648	Opata_2366967_PstIMspI_PA	100.044	2A
																															649	Opata_136716_85_PstIMseI_SNP	100.044	2A
																															650	Opata_2529707_PstIMspI_PA	100.044	2A
																															651	Opata_2951613_PstIMspI_PA	100.044	2A
																															652	Opata_3487140_18_PstIMspI_SNP	100.044	2A
																															653	Opata_4011913_PstIMspI_PA	100.044	2A
																															654	Opata_1689705_PstIMspI_PA	100.044	2A
																															655	Opata_4075110_3_PstIMspI_SNP	100.044	2A
																															656	Opata_2062890_PstIMseI_PA	100.044	2A
																															657	Opata_1186251_PstIMseI_PA	100.044	2A
																															658	Opata_4451256_12_PstIMseI_SNP	100.044	2A
																															659	Opata_2048925_PstIMseI_PA	100.044	2A
																															660	Opata_2888691_PstIMspI_PA	100.044	2A
																															661	Opata_369292_38_PstIMspI_SNP	100.044	2A
																															662	Opata_84920_PstIMluI_PA	100.044	2A
																															663	Opata_593289_PstIMseI_PA	100.044	2A
																															664	Opata_134443_PstIMseI_PA	100.044	2A
																															665	Opata_3521020_52_PstIMspI_SNP	100.044	2A
																															666	Opata_1720547_24_PstIMspI_SNP	100.044	2A
																															667	Opata_1116164_PstIMseI_PA	100.044	2A
																															668	Opata_3066935_PstIMspI_PA	100.044	2A
																															669	Opata_1652581_PstIMspI_PA	100.044	2A
																															670	Opata_2024410_11_PstIMspI_SNP	100.044	2A
																															671	Opata_1618304_PstIMspI_PA	100.044	2A
																															672	Opata_219654_39_PstIMseI_SNP	100.044	2A
																															673	Opata_713915_PstIMseI_PA	100.044	2A
																															674	Opata_2360510_58_PstIMspI_SNP	100.044	2A
																															675	Opata_554601_PstIMseI_PA	100.044	2A
																															676	Opata_1689306_4_PstIMspI_SNP	100.044	2A
																															677	Opata_202117_PstIMspI_PA	100.044	2A
																															678	Opata_369292_52_PstIMspI_SNP	100.044	2A
																															679	Opata_219654_48_PstIMseI_SNP	100.044	2A
																															680	Opata_506425_PstIMspI_PA	100.044	2A
																															681	Opata_424152_PstIMseI_PA	100.044	2A
																															682	Opata_100051_PstIMspI_PA	100.044	2A
																															683	Opata_1848302_32_PstIMspI_SNP	100.044	2A
																															684	M6_2027562_PstIMspI_PA	100.044	2A
																															685	Opata_2977388_43_PstIMseI_SNP	100.044	2A
																															686	Opata_1584377_PstIMspI_PA	100.044	2A
																															687	Opata_34682_11_PstIMseI_SNP	100.044	2A
																															688	Opata_1582195_PstIMseI_PA	100.044	2A
																															689	Opata_3612332_PstIMseI_PA	100.044	2A
																															690	Opata_614139_PstIMspI_PA	100.044	2A
																															691	Opata_1158035_PstIMseI_PA	100.044	2A
																															692	Opata_1848302_17_PstIMspI_SNP	100.044	2A
																															693	Opata_462295_42_PstIMseI_SNP	100.044	2A
																															694	Opata_308090_PstIMspI_PA	100.044	2A
																															695	Opata_3498069_PstIMspI_PA	100.044	2A
																															696	Opata_3600545_PstIMspI_PA	100.044	2A
																															697	Opata_126418_PstIMseI_PA	100.044	2A
																															698	Opata_1671578_PstIMseI_PA	100.044	2A
																															699	Opata_2496941_PstIMspI_PA	100.044	2A
																															700	Opata_1151168_83_PstIMseI_SNP	100.044	2A
																															701	Opata_875766_33_PstIMseI_SNP	100.044	2A
																															702	wPt-7626	100.084	2A
																															703	wPt-9624	100.084	2A
																															704			2A	Traes_2AS_2FC5BAE92	388313	388575	3220	47	0	0	NA	NA	0	0	1	NA	Bradi5g01210	LOC_Os04g04330
																															705	wPt-1368	100.23	2A
																															706	wPt-2087	100.23	2A
																															707			2A	Traes_2AS_57C40FD56	388577	388926	3221	48	0	0	NA	NA	0	0	1	NA	Bradi5g01210	LOC_Os04g04330
																															708	wPt-6570	100.267	2A
																															709	wPt-0115	100.267	2A
																															710	wPt-2697	100.267	2A
																															711	tPt-6183	100.267	2A
																															712	tPt-1560	100.267	2A
																															713	Opata_206584_36_PstIMseI_SNP	100.267	2A
																															714	Opata_1082617_PstIMseI_PA	100.267	2A
																															715	Opata_2478891_PstIMseI_PA	100.267	2A
																															716	M6_323843_90_PstIMseI_SNP	100.267	2A
																															717	Opata_1997592_26_PstIMspI_SNP	100.267	2A
																															718	M6_218516_PstIMspI_PA	100.267	2A
																															719	Opata_63932_22_PstIMspI_SNP	100.267	2A
																															720	Opata_1322439_PstIMspI_PA	100.267	2A
																															721	Opata_542015_PstIMseI_PA	100.267	2A
																															722	Opata_726088_PstIMseI_PA	100.267	2A
																															723	Opata_2061324_PstIMspI_PA	100.267	2A
																															724	Opata_678_43_PstIMspI_SNP	100.267	2A
																															725	Opata_656673_56_PstIMseI_SNP	100.267	2A
																															726	Opata_1985642_45_PstIMseI_SNP	100.267	2A
																															727	Opata_206584_30_PstIMseI_SNP	100.267	2A
																															728	Opata_1933801_PstIMspI_PA	100.267	2A
																															729	Opata_3444019_PstIMseI_PA	100.267	2A
																															730	Opata_3777385_PstIMspI_PA	100.267	2A
																															731	Opata_2977008_PstIMspI_PA	100.267	2A
																															732	Opata_257086_50_PstIMluI_SNP	100.267	2A
																															733	Opata_2654599_PstIMspI_PA	100.267	2A
																															734	Opata_2036068_41_PstIMspI_SNP	100.267	2A
																															735	Opata_558588_50_PstIMseI_SNP	100.267	2A
																															736	Opata_656673_76_PstIMseI_SNP	100.267	2A
																															737	Opata_3105474_PstIMspI_PA	100.267	2A
																															738	Opata_2771959_PstIMspI_PA	100.267	2A
																															739	Opata_302202_73_PstIMseI_SNP	100.267	2A
																															740	M6_16685_PstIMseI_PA	100.267	2A
																															741	Opata_229131_PstIMseI_PA	100.267	2A
																															742	Opata_2254066_PstIMseI_PA	100.267	2A
																															743	Opata_1377977_PstIMseI_PA	100.267	2A
																															744	Opata_1548415_63_PstIMseI_SNP	100.267	2A
																															745	Opata_2502054_PstIMspI_PA	100.267	2A
																															746	Opata_1276056_PstIMseI_PA	100.267	2A
																															747	Opata_784124_PstIMseI_PA	100.267	2A
																															748	Opata_450198_87_PstIMseI_SNP	100.267	2A
																															749	Opata_694_39_PstIMseI_SNP	100.267	2A
																															750	Opata_627526_PstIMseI_PA	100.267	2A
																															751	Opata_303651_33_PstIMseI_SNP	100.267	2A
																															752	Opata_68331_PstIMseI_PA	100.267	2A
																															753	Opata_1551269_12_PstIMspI_SNP	100.267	2A
																															754	Opata_2024946_PstIMspI_PA	100.267	2A
																															755	Opata_139399_PstIMseI_PA	100.267	2A
																															756	Opata_450198_19_PstIMseI_SNP	100.267	2A
																															757	Opata_1907044_PstIMspI_PA	100.267	2A
																															758	Opata_535415_PstIMseI_PA	100.267	2A
																															759	Opata_1515432_PstIMspI_PA	100.267	2A
																															760	Opata_453065_PstIMseI_PA	100.267	2A
																															761	Opata_1664715_30_PstIMspI_SNP	100.267	2A
																															762	Opata_2678885_PstIMspI_PA	100.267	2A
																															763	Opata_17753_51_PstIMseI_SNP	100.267	2A
																															764	M6_191423_PstIMspI_PA	100.267	2A
																															765	Opata_1298446_PstIMspI_PA	100.267	2A
																															766	Opata_2278006_PstIMspI_PA	100.267	2A
																															767	Opata_3944354_PstIMspI_PA	100.267	2A
																															768	Opata_50084_64_PstIMluI_SNP	100.267	2A
																															769	Opata_56581_PstIMseI_PA	100.267	2A
																															770	Opata_1720608_PstIMspI_PA	100.267	2A
																															771	Opata_356612_PstIMseI_PA	100.267	2A
																															772	Opata_17753_30_PstIMseI_SNP	100.267	2A
																															773	Opata_3404134_PstIMspI_PA	100.267	2A
																															774	M6_408938_PstIMspI_PA	100.267	2A
																															775	Opata_1521263_28_PstIMluI_SNP	100.267	2A
																															776	Opata_3413722_PstIMspI_PA	100.267	2A
																															777	Opata_1521263_12_PstIMluI_SNP	100.267	2A
																															778	Opata_440172_PstIMspI_PA	100.267	2A
																															779	Opata_818423_PstIMspI_PA	100.267	2A
																															780	Opata_3602635_PstIMseI_PA	100.267	2A
																															781	Opata_4265001_44_PstIMspI_SNP	100.267	2A
																															782	Opata_219618_PstIMseI_PA	100.267	2A
																															783	M6_1679012_PstIMspI_PA	100.267	2A
																															784	Opata_1042948_PstIMseI_PA	100.267	2A
																															785	Opata_1106683_PstIMseI_PA	100.267	2A
																															786	Opata_2863963_PstIMspI_PA	100.267	2A
																															787	Opata_2754032_PstIMspI_PA	100.267	2A
																															788	Opata_1551269_4_PstIMspI_SNP	100.267	2A
																															789	Opata_3817946_PstIMspI_PA	100.267	2A
																															790	Opata_4093903_PstIMspI_PA	100.267	2A
																															791	Opata_3331397_PstIMspI_PA	100.267	2A
																															792	M6_1153424_PstIMspI_PA	100.267	2A
																															793	Opata_661603_PstIMseI_PA	100.267	2A
																															794	Opata_349375_PstIMseI_PA	100.267	2A
																															795	Opata_2819010_PstIMspI_PA	100.267	2A
																															796	Opata_3829902_PstIMseI_PA	100.267	2A
																															797	Opata_437764_48_PstIMseI_SNP	100.267	2A
																															798	Opata_271671_61_PstIMseI_SNP	100.267	2A
																															799	Opata_149679_PstIMseI_PA	100.267	2A
																															800	Opata_1125918_PstIMspI_PA	100.267	2A
																															801	Opata_1400352_PstIMspI_PA	100.267	2A
																															802	Opata_2132676_78_PstIMspI_SNP	100.267	2A
																															803	Opata_2993557_PstIMspI_PA	100.267	2A
																															804	M6_2494686_PstIMspI_PA	100.267	2A
																															805	Opata_3691816_PstIMspI_PA	100.267	2A
																															806	Opata_155366_PstIMseI_PA	100.267	2A
																															807	Opata_320006_24_PstIMseI_SNP	100.267	2A
																															808	Opata_3524710_PstIMspI_PA	100.267	2A
																															809	Opata_450198_74_PstIMseI_SNP	100.267	2A
																															810	Opata_110161_46_PstIMseI_SNP	100.267	2A
																															811	Opata_1203706_PstIMseI_PA	100.267	2A
																															812	Opata_271671_44_PstIMseI_SNP	100.267	2A
																															813	M6_4275923_PstIMseI_PA	100.267	2A
																															814	Opata_306874_PstIMseI_PA	100.267	2A
																															815	Opata_681673_PstIMseI_PA	100.267	2A
																															816			2A	Traes_2AS_77FC0C7A4	392261	397535	3223	50	36	-0.0208609595337343	3.32312205837007	2.66590117433177	14.9532019704434	18.1569230769231	1.2142355116259	3.58711429564996	Bradi5g00770	NA
																															817	wPt-5839	100.602	2A
																															818	Opata_606298_PstIMseI_PA	100.602	2A
																															819	Opata_1361121_PstIMspI_PA	100.602	2A
																															820	Opata_574735_28_PstIMseI_SNP	100.602	2A
																															821	Opata_2053562_PstIMspI_PA	100.602	2A
																															822	Opata_3209954_PstIMspI_PA	100.602	2A
																															823	Opata_1558379_PstIMspI_PA	100.602	2A
																															824	Opata_1667523_34_PstIMspI_SNP	100.602	2A
																															825	Opata_3188344_PstIMseI_PA	100.602	2A
																															826	Opata_3986927_PstIMspI_PA	100.602	2A
																															827	Opata_1521441_83_PstIMspI_SNP	100.602	2A
																															828	Opata_2756912_PstIMseI_PA	100.602	2A
																															829	Opata_3293095_PstIMspI_PA	100.602	2A
																															830	Opata_298634_PstIMspI_PA	100.602	2A
																															831	Opata_1219841_PstIMseI_PA	100.602	2A
																															832	Opata_3430519_PstIMspI_PA	100.602	2A
																															833	Opata_2949624_PstIMspI_PA	100.602	2A
																															834	Opata_100933_63_PstIMseI_SNP	100.602	2A
																															835	Opata_3258401_PstIMspI_PA	100.602	2A
																															836	Opata_1278162_PstIMseI_PA	100.602	2A
																															837	Opata_556383_PstIMseI_PA	100.602	2A
																															838	Opata_1341529_PstIMspI_PA	100.602	2A
																															839	Opata_1747973_PstIMseI_PA	100.602	2A
																															840	Opata_2075036_PstIMseI_PA	100.602	2A
																															841	Opata_1185729_PstIMspI_PA	100.602	2A
																															842	Opata_1516905_PstIMspI_PA	100.602	2A
																															843	Opata_2713420_PstIMseI_PA	100.602	2A
																															844	Opata_1130949_PstIMspI_PA	100.602	2A
																															845	Opata_615476_PstIMseI_PA	100.602	2A
																															846	Opata_1402302_PstIMspI_PA	100.602	2A
																															847	Opata_82593_PstIMspI_PA	100.602	2A
																															848	Opata_852384_PstIMspI_PA	100.602	2A
																															849	Opata_574735_3_PstIMseI_SNP	100.602	2A
																															850	Opata_829029_PstIMseI_PA	100.602	2A
																															851	Opata_635550_28_PstIMseI_SNP	100.602	2A
																															852	Opata_1022358_PstIMspI_PA	100.602	2A
																															853	tPt-5584	100.8	2A
																															854	XksuD18_d1	101.409	2A
			QTkw.Hau-ch2A																												855	Opata_1691415_17_PstIMspI_SNP	101.717	2A
																															856	Opata_42491_53_PstIMseI_SNP	101.717	2A
																															857	Opata_84744_87_PstIMseI_SNP	101.717	2A
																															858	Opata_158599_1_PstIMseI_SNP	101.717	2A
																															859	Opata_242932_21_PstIMspI_SNP	101.717	2A
																															860	Opata_23113_21_PstIMseI_SNP	101.717	2A
																															861	Opata_238955_36_PstIMseI_SNP	101.717	2A
																															862	Opata_152812_40_PstIMseI_SNP	101.717	2A
																															863	Opata_46479_40_PstIMseI_SNP	101.717	2A
																															864	Opata_36935_42_PstIMseI_SNP	101.717	2A
																															865	Opata_2592753_44_PstIMspI_SNP	101.717	2A
																															866	Opata_223713_30_PstIMseI_SNP	101.717	2A
																															867	Opata_31735_20_PstIMseI_SNP	101.717	2A
																															868	Opata_200167_29_PstIMseI_SNP	101.717	2A
																															869	Opata_104985_66_PstIMseI_SNP	101.717	2A
																															870	Opata_1560369_46_PstIMspI_SNP	101.717	2A
																															871	Opata_35861_36_PstIMseI_SNP	101.717	2A
																															872	Opata_152812_9_PstIMseI_SNP	101.717	2A
																															873	Opata_46479_60_PstIMseI_SNP	101.717	2A
																															874	Opata_384639_32_PstIMluI_SNP	101.717	2A
																															875	Opata_1691415_8_PstIMspI_SNP	101.717	2A
																															876	Opata_35861_72_PstIMseI_SNP	101.717	2A
																															877	Opata_158599_6_PstIMseI_SNP	101.717	2A
																															878	M6_379974_PstIMspI_PA	101.717	2A
																															879	Opata_3716910_62_PstIMspI_SNP	101.717	2A
																															880	Opata_247685_14_PstIMseI_SNP	101.717	2A
																															881	Opata_104985_18_PstIMseI_SNP	101.717	2A
																															882	Opata_84744_71_PstIMseI_SNP	101.717	2A
																															883	Opata_3322083_44_PstIMseI_SNP	101.717	2A
																															884	Opata_36935_37_PstIMseI_SNP	101.717	2A
																															885	Opata_80622_40_PstIMseI_SNP	101.717	2A
																															886	Opata_303651_9_PstIMseI_SNP	101.717	2A
																															887	Opata_3716910_51_PstIMspI_SNP	101.717	2A
																															888	Opata_694_15_PstIMseI_SNP	101.717	2A
																															889	Opata_136504_1_PstIMseI_SNP	101.717	2A
																															890	Opata_42382_51_PstIMseI_SNP	101.717	2A
																															891	Opata_302202_90_PstIMseI_SNP	101.717	2A
																															892	Opata_200167_66_PstIMseI_SNP	101.717	2A
																															893	Opata_355114_41_PstIMseI_SNP	101.717	2A
																															894	Opata_3515954_23_PstIMspI_SNP	101.717	2A
																															895	Opata_136504_60_PstIMseI_SNP	101.717	2A
																															896	Opata_215765_32_PstIMseI_SNP	101.717	2A
																															897	Opata_23113_54_PstIMseI_SNP	101.717	2A
																															898	Opata_46479_71_PstIMseI_SNP	101.717	2A
																															899	Opata_210444_35_PstIMseI_SNP	101.717	2A
																															900	M6_3550317_PstIMspI_PA	101.717	2A
																															901	Opata_4198856_15_PstIMseI_SNP	101.717	2A
																															902	Opata_210608_41_PstIMseI_SNP	101.717	2A
																															903	Opata_891896_69_PstIMspI_SNP	101.717	2A
																															904	Opata_1560892_16_PstIMspI_SNP	101.717	2A
																															905	Opata_4419_67_PstIMseI_SNP	101.717	2A
																															906	Opata_41712_34_PstIMseI_SNP	101.717	2A
																															907	wsnp_BF201235A_Ta_2_4	101.829	2A
																															908	wsnp_Ex_c101374_86744680	101.829	2A	Traes_2AS_D11AD107B	2035517	2038127	3430	257	42	0.163947939757729	-2.30057790050915	0.632560200604633	0.633004926108374	8.25846153846154	13.0274405594922	-0.914445965253914	Bradi5g02340	LOC_Os04g01290
																															909	Ex_c12425_506	101.829	2A
																															910	RAC875_c63018_348	101.829	2A
																															911	Excalibur_c47288_232	101.829	2A	Traes_2AS_0C03C4F29	2315607	2316190	3465	292	0	0	NA	NA	0	0	1	NA	Bradi5g02840	LOC_Os04g11130
																															912	Excalibur_rep_c70913_299	101.829	2A
																															913	RAC875_c47161_142	101.829	2A
																															914	Excalibur_c59807_266	101.829	2A
																															915	Kukri_rep_c109732_72	101.829	2A
																															916	RAC875_c510_923	101.829	2A	Traes_2AS_B3473C7EE	3178751	3182996	3581	408	1	0.175190363599129	1.08372770964995	1.26175876486723	0.275862068965517	0.28	1.01494581760513	1.68454759535708	NA	NA
																															917	tplb0032i02_1435	101.829	2A	Traes_2AS_FD956B4EF1	413977	415506	3226	53	0	0	NA	NA	0	0	1	NA	NA	NA
																															918	Ra_c510_171	101.829	2A
																															919	RAC875_c15909_686	101.829	2A	Traes_2AS_E899EC1A7	2027897	2030453	3428	255	44	0.11034639252821	-2.30236309509526	-0.520463416497971	0.613300492610837	5.26769230769231	8.5767346693798	-1.55223681614421	Bradi5g02330	LOC_Os04g01300
																															920	RAC875_c7739_229	101.829	2A
																															921	Tdurum_contig21761_267	101.829	2A
																															922	Xgwm400	101.83	2A
																															923			2A	Traes_2AS_5F7EC1988	650862	653795	3245	73	11	0.0495698870183423	NA	-1.63252620724053	0	0.846153846153846	847.15385	-1.93005343220196	Bradi5g21480	NA
																															924			2A	Traes_2AL_CC6187204	656023	658017	3248	74	1	0	NA	-1.15752759654527	0	0.0738461538461539	74.84615	-1.10079990371477	NA	NA
																															925			2A	Traes_2AL_EED22DA86	690737	694329	3251	77	0	0	NA	NA	0	0	1	NA	Bradi5g20940	LOC_Os04g51710
																															926			2A	Traes_2AS_195870BB8	730495	731335	3255	82	0	0	NA	NA	0	0	1	NA	Bradi5g21460	NA
																															927			2A	Traes_2AL_7683BD638	734815	735711	3256	83	0	0	NA	NA	0	0	1	NA	Bradi5g21470	NA
																															928			2A	Traes_2AL_E6FB831A7	735766	736206	3257	84	0	0	NA	NA	0	0	1	NA	Bradi5g21470	NA
																															929			2A	Traes_2AS_7E8112FD2	736769	737862	3258	85	3	-0.00912408805155263	0.236272228827342	0.402788831340738	0.549261083743842	1.18769230769231	2.16023330234441	0.217460079892171	Bradi5g21470	NA
																															930			2A	Traes_2AS_A707C5A57	753893	759389	3259	86	1	-0.042124542124542	-0.728040430480026	-0.562163875257199	0.123152709359606	0.104615384615385	0.850689284188803	-0.393664334288804	Bradi5g08940	LOC_Os04g10000
																															931			2A	Traes_2AS_907B35CCA	759517	759745	3260	87	0	0	NA	NA	0	0	1	NA	Bradi5g10757	LOC_Os04g10010
																															932			2A	Traes_2AL_B1D07331D	761130	764971	3261	88	1	-0.0265210084033614	-0.386962581436819	0.0543783968777873	0.192118226600985	0.270769230769231	1.40726864574101	0.0462191588482795	Bradi5g23800	LOC_Os04g55200
																															933			2A	Traes_2AL_BBABC5C54	766312	767472	3262	89	0	0	NA	NA	0	0	1	NA	NA	NA
																															934			2A	Traes_2AL_BD550258E	798366	801148	3265	93	1	0.0819875776397516	-1.14923093862267	0.380877132308375	0.0689655172413793	0.323076923076923	4.63195185285552	-0.123461090275862	Bradi5g13700	LOC_Os04g40660
																															935			2A	Traes_2AS_AB7D6227B	802309	802555	3267	94	0	0	NA	NA	0	0	1	NA	Bradi5g21420	NA
																															936			2A	Traes_2AS_FD9DC88CA1	810592	813821	3269	95	0	0	NA	NA	0	0	1	NA	NA	LOC_Os07g04160
																															937			2A	Traes_2AS_0B776BDEE	824554	825088	3268	96	7	-0.00189532922452185	0.422885591760201	-0.954518659121111	0.9064039408867	0.793846153846154	0.875956247225464	-0.451003114834015	Bradi5g21420	NA
																															938			2A	Traes_2AL_563E4E901	829372	832085	3270	97	2	0	NA	NA	0	0	1	NA	Bradi5g21430	NA
																															939			2A	Traes_2AL_CD1ED3C77	846847	849988	3271	98	1	0	NA	-1.15558750501204	0	0.0769230769230769	77.92308	-1.09306251384238	Bradi5g21497	LOC_Os04g52210
																															940			2A	Traes_2AL_D5D935586	855279	858632	3272	99	0	0	NA	NA	0	0	1	NA	Bradi5g21497	LOC_Os04g52210
																															941			2A	Traes_2AL_A38A2E415	871356	875369	3274	100	1	-0.0384615384615385	-1.15141800853366	-1.15558750501204	0.0665024630541872	0.0769230769230769	1.15437392948346	-0.881025526663645	Bradi5g21387	NA
																															942			2A	Traes_2AL_6DBE53D62	875917	876594	3273	101	0	0	NA	NA	0	0	1	NA	Bradi5g21510	NA
																															943			2A	Traes_2AL_D92059722	878357	880936	3275	102	2	0.0174449339207049	0.771685321485668	-0.310531954485811	0.379310344827586	0.212307692307692	0.560877966136813	0.506779835042377	NA	NA
																															944			2A	Traes_2AS_5233F6588	901094	901567	3278	105	0	0	NA	NA	0	0	1	NA	NA	NA
																															945			2A	Traes_2AS_D38A5E045	967231	971768	3283	110	21	0.0847254631396902	0.574292177022223	-1.20391662252455	0.413793103448276	1.94769230769231	4.69798632137323	-1.66889801676269	Bradi5g00860	LOC_Os04g10640
																															946			2A	Traes_2AS_E5D366E76	978126	979867	3284	111	0	0	NA	NA	0	0	1	NA	NA	NA
																															947			2A	Traes_2AS_AA9C737C7	986672	988729	3285	112	4	0.151915113871636	NA	0.444905633461994	0	0.547692307692308	548.69231	-0.904126107055815	NA	NA
																															948			2A	Traes_2AS_A9F768C2B	991525	992375	3287	113	0	0	NA	NA	0	0	1	NA	NA	NA
																															949			2A	Traes_2AS_52D58DF7F	992858	994350	3286	114	0	0	NA	NA	0	0	1	NA	NA	NA
																															950			2A	Traes_2AS_607E72B1A	1005837	1007996	3288	115	9	0.131318724404635	-1.87377752793981	0.85856079384683	0.233990147783251	1.22461538461538	5.21560320719826	-0.286930347901654	NA	NA
																															951			2A	Traes_2AS_48A3F9466	1011505	1013086	3289	116	14	0	NA	-1.16439105425337	0	0.0584615384615385	59.46154	-1.10047071039751	NA	NA
																															952			2A	Traes_2AS_F05C69BE0	1022161	1025012	3290	117	7	0.15523171219414	-1.20969276804243	0.108583329776312	0.253694581280788	1.22153846153846	4.80001757398999	-0.631194774892105	NA	NA
																															953			2A	Traes_2AS_B6A9A23D7	1031938	1032913	3291	118	15	0	NA	-1.76919656664779	0	0.212307692307692	213.30769	-1.69920010248381	NA	NA
																															954			2A	Traes_2AS_DF1AB5AC4	1034366	1035149	3292	119	0	0	NA	NA	0	0	1	NA	NA	NA
																															955			2A	Traes_2AS_1D2CDFD90	1048740	1049464	3293	120	15	0.0889454112366006	NA	-0.561296897637384	0	1.95076923076923	1951.76923	-1.53478670272934	NA	NA
																															956			2A	Traes_2AS_FBBAC0883	1057725	1061124	3294	121	15	NA	NA	NA	0	0	1	NA	NA	LOC_Os04g10410
																															957			2A	Traes_2AS_148383FB6	1063294	1066296	3295	122	0	0	NA	NA	0	0	1	NA	NA	LOC_Os04g10410
																															958			2A	Traes_2AS_F3D9CA560	1091482	1096570	3300	126	40	0.0946778323914321	NA	-0.963706395328963	0	4.83692307692308	4837.92308	-1.89292900698211	NA	NA
																															959	BobWhite_c10673_330	101.848	2A	Traes_2AS_A0A7891B9	430025	433601	3228	55	18	0.25944035071872	3.01957990626562	-1.52955438786271	5.00492610837438	1.74769230769231	0.349324434994507	2.01217759607018	NA	NA
																															960	Tdurum_contig48835_437	101.848	2A
																															961	BobWhite_c10673_138	101.848	2A
																															962	BS00067342_51	101.848	2A
																															963	BS00082127_51	101.848	2A
																															964	Tdurum_contig42423_1536	101.848	2A
																															965	tplb0049o19_694	101.848	2A
																															966	BS00071630_51	101.848	2A	Traes_2AS_ECE7AB0F6	559818	560849	3238	65	0	0	NA	NA	0	0	1	NA	NA	NA
																															967	BS00078051_51	101.848	2A
																															968	BS00086125_51	101.848	2A
																															969	BS00090701_51	101.848	2A
																															970	BS00108016_51	101.848	2A
																															971	BS00109498_51	101.848	2A
																															972	BS00110397_51	101.848	2A
																															973	D_GCE8AKX02FU286_163	101.848	2A
																															974	Ex_c8173_453	101.848	2A
																															975	Excalibur_c30150_172	101.848	2A	Traes_2AS_3EACE9F39	418436	419497	3227	54	6	NA	NA	NA	0	0	1	NA	NA	NA
																															976	GENE-1343_153	101.848	2A
																															977	GENE-1711_304	101.848	2A
																															978	IAAV2182	101.848	2A	Traes_2AS_E86358445	521840	523759	3234	61	0	0	NA	NA	0	0	1	NA	NA	NA
																															979	IAAV8116	101.848	2A
																															980	BobWhite_c12426_84	101.848	2A
																															981	JD_c7328_640	101.848	2A
																															982	Kukri_c13187_556	101.848	2A
																															983	Kukri_c23195_266	101.848	2A	Traes_2AS_0C6583718	553814	556365	3237	64	49	0.163043155644226	NA	0.276706264948843	0	7.43692307692308	7437.92308	-1.08602471185813	NA	NA
																															984	Kukri_c66132_81	101.848	2A
																															985	Kukri_c9883_407	101.848	2A
																															986	Ra_c30334_269	101.848	2A
																															987	RAC875_c1125_578	101.848	2A
																															988	RAC875_c138_551	101.848	2A
																															989	RAC875_c48703_148	101.848	2A
																															990	RFL_Contig5195_1401	101.848	2A
																															991	TA001604-0320	101.848	2A
																															992	TA002254-0660	101.848	2A
																															993	TA004277-1088	101.848	2A
																															994	BS00013534_51	101.848	2A
																															995	BS00018347_51	101.848	2A
																															996	Tdurum_contig10785_1428	101.848	2A
																															997	Tdurum_contig15156_397	101.848	2A
																															998	Tdurum_contig29895_242	101.848	2A
																															999	BS00022760_51	101.848	2A
																															1000	Tdurum_contig63196_123	101.848	2A
																															1001	Tdurum_contig74742_822	101.848	2A
																															1002	Tdurum_contig77522_310	101.848	2A	Traes_2AS_E55705603	1097614	1099894	3299	127	5	0.0284900284900285	NA	-1.41115315474116	0	0.227692307692308	228.69231	-1.5724260322155	NA	LOC_Os04g01980
																															1003	BS00039973_51	101.848	2A
																															1004	BS00044806_51	101.848	2A
																															1005	BS00095511_51	101.848	2A
																															1006	CAP12_rep_c4748_249	101.848	2A
																															1007	D_contig46934_77	101.848	2A
																															1008	D_GDRF1KQ01AX0PH_169	101.848	2A
																															1009	Ex_c12186_62	101.848	2A
																															1010	BobWhite_c26296_83	101.848	2A
																															1011	BobWhite_c26803_89	101.848	2A	Traes_2AS_0E7069178	3571821	3577622	3633	460	17	0.205191719385785	-0.282599329437052	2.0123690917546	0.431034482758621	1.12307692307692	2.60182224344687	1.49062176048908	Bradi5g01020	LOC_Os04g10680
																															1012	Excalibur_c1408_1349	101.848	2A
																															1013	Excalibur_c1408_509	101.848	2A
																															1014	BobWhite_c29807_84	101.848	2A	Traes_2AS_184D85E5C	531616	535113	3235	62	29	0.0729929856618947	-2.10864956892075	-1.62803429697779	0.403940886699507	1.72615384615385	4.26519991596798	-2.03377790252869	NA	NA
																															1015	Excalibur_c18324_297	101.848	2A	Traes_2AL_060BD6D85	1132804	1137280	3303	130	8	0.00974236371243564	0.167280957302915	0.811209872071214	1.6576354679803	2.38461538461538	1.43829999005146	0.502197595076929	Bradi5g01167	NA
																															1016	Excalibur_c18324_297	101.848	2A	Traes_2AS_2152FF17A	1110122	1114188	3301	129	10	0.00629712720071163	0.605561339414185	1.82732818877353	3.05665024630542	3.96615384615385	1.29745180960445	1.31850814539122	Bradi5g01167	NA
																															1017	Excalibur_c18324_390	101.848	2A
																															1018	Excalibur_c1986_439	101.848	2A
																															1019	Excalibur_c20911_832	101.848	2A
																															1020	Excalibur_c24380_444	101.848	2A
																															1021	Excalibur_c25599_358	101.848	2A
																															1022	BobWhite_c31875_102	101.848	2A
																															1023	Excalibur_c45012_121	101.848	2A	Traes_2AS_C913A8043	1771143	1776548	3392	219	39	0.0158629646318563	-1.01689233750178	-0.37223434382346	2.02463054187192	1.29538461538462	0.639990656933915	-1.233886077672	Bradi5g02980	LOC_Os04g12560
																															1024	Excalibur_c8436_1205	101.848	2A
																															1025	GENE-1298_29	101.848	2A
																															1026	GENE-1676_1048	101.848	2A
																															1027	IACX10973	101.848	2A
																															1028	IACX11028	101.848	2A
																															1029	BobWhite_c6032_343	101.848	2A
																															1030	Kukri_c2884_93	101.848	2A
																															1031	Kukri_c31776_1621	101.848	2A	Traes_2AS_FFB730BC6	484487	486544	3231	58	35	0.00837440317603622	2.07735595150993	1.37172113471071	1.2487684729064	1.13538461538462	0.909276115759265	2.07172048317445	NA	NA
																															1032	Kukri_c5092_831	101.848	2A
																															1033	Kukri_rep_c113558_107	101.848	2A
																															1034	Ra_c21039_122	101.848	2A
																															1035	BobWhite_rep_c63376_215	101.848	2A
																															1036	RAC875_c37392_401	101.848	2A	Traes_2AS_9F8E6C111	584875	590371	3240	67	26	0.0799432686089064	NA	-1.02914365806169	0	3.90461538461539	3905.61538	-1.87132424710462	NA	LOC_Os04g10060
																															1037	RAC875_c37392_401	101.848	2A	Traes_2AS_2610FD515	598624	602879	3241	68	29	0	NA	-1.03259861937201	0	0.0492307692307692	50.23077	-1.09244830928828	NA	LOC_Os04g10060
																															1038	RAC875_c37392_401	101.848	2A	Traes_2AS_D3212BACF	648967	650399	3246	72	0	0	NA	NA	0	0	1	NA	NA	LOC_Os04g10060
																															1039	BS00004089_51	101.848	2A	Traes_2AS_E0AFA6D18	882702	884304	3276	103	41	0.0835859048072335	-1.73667439005274	-1.19004797168855	0.199507389162562	3.32307692307692	16.5783262153081	-1.86662498515972	NA	LOC_Os04g02050
																															1040	RAC875_c63883_115	101.848	2A
																															1041	RAC875_c74_204	101.848	2A	Traes_2AS_0CABCA673	1862012	1866128	3402	229	18	0.197842093077101	-0.771405102669768	1.88379526619039	0.32512315270936	0.950769230769231	2.91843504516622	1.11083619810804	Bradi5g03460	LOC_Os04g13210
																															1042	RAC875_c74_204	101.848	2A	Traes_2AS_08E32574A	1847351	1849025	3400	227	20	0.296418645334539	-1.42706419711465	2.85065234544892	0.923645320197044	3.52615384615385	3.81460196002506	1.90531490397372	Bradi5g03460	LOC_Os04g13210
																															1043	RAC875_c74_204	101.848	2A	Traes_2AS_FE3FAFAE1	1850978	1855605	3401	228	34	0.242626094507958	-1.96190581346674	2.23250411872992	4.34975369458128	6.07384615384615	1.3962744349244	1.10738509913235	Bradi5g03460	LOC_Os04g13210
																															1044	RAC875_c829_1143	101.848	2A
																															1045	RAC875_c829_355	101.848	2A
																															1046	RAC875_c9543_99	101.848	2A
																															1047	RFL_Contig5625_1069	101.848	2A
																															1048	RFL_Contig5625_1910	101.848	2A
																															1049	RFL_Contig5625_2578	101.848	2A
																															1050	BS00012205_51	101.848	2A
																															1051	TA001263-0453	101.848	2A
																															1052	BS00012249_51	101.848	2A
																															1053	TA002095-0637	101.848	2A	Traes_2AS_AFA56788E	488080	491835	3232	59	33	0.0830801891142481	0.72687961174993	0.674478615382525	1.91133004926108	2.45230769230769	1.28288926380674	0.636642734223101	NA	NA
																															1054	BS00012409_51	101.848	2A
																															1055	TA005687-0401	101.848	2A
																															1056	Tdurum_contig10785_2433	101.848	2A
																															1057	Tdurum_contig15156_136	101.848	2A
																															1058	Tdurum_contig15156_730	101.848	2A
																															1059	Tdurum_contig15440_616	101.848	2A
																															1060	Tdurum_contig29563_183	101.848	2A
																															1061	BS00022331_51	101.848	2A
																															1062	Tdurum_contig41902_1673	101.848	2A
																															1063	Tdurum_contig54254_423	101.848	2A
																															1064	Tdurum_contig76595_208	101.848	2A
																															1065	Tdurum_contig81115_133	101.848	2A
																															1066	BS00029208_51	101.848	2A
																															1067	BS00030721_51	101.848	2A	Traes_2AS_2B63DDD75	621097	623005	3243	69	3	NA	NA	NA	0	0	1	NA	Bradi5g21447	LOC_Os04g09920
																															1068	BS00030721_51	101.848	2A	Traes_2AS_8615CCEF0	671671	673452	3249	76	11	NA	NA	NA	0	0	1	NA	Bradi5g21447	LOC_Os04g09920
																															1069	BS00030721_51	101.848	2A	Traes_2AL_7E32E30A8	659600	661492	3247	75	0	0	NA	NA	0	0	1	NA	Bradi5g21447	LOC_Os04g09920
																															1070	BS00030721_51	101.848	2A	Traes_2AS_51739A52D	630805	632667	3244	70	6	NA	NA	NA	0	0	1	NA	Bradi5g21447	LOC_Os04g09920
																															1071	BS00030721_51	101.848	2A	Traes_2AL_1E1B67CF9	696989	699720	3250	78	0	0	NA	NA	0	0	1	NA	Bradi5g21447	LOC_Os04g09920
																															1072	BS00030721_51	101.848	2A	Traes_2AS_8F32006DE	709964	711817	3252	79	6	NA	NA	NA	0	0	1	NA	Bradi5g21447	LOC_Os04g09920
																															1073	BS00030721_51	101.848	2A	Traes_2AS_10D194CC7	642938	644982	3242	71	29	0.0459923791697306	NA	-1.56426490433281	0	0.609230769230769	610.23077	-1.75586426948974	Bradi5g21447	LOC_Os04g09920
																															1074	BS00030721_51	101.848	2A	Traes_2AS_17046D640	725840	726385	3253	80	0	0	NA	NA	0	0	1	NA	Bradi5g21447	LOC_Os04g09920
																															1075	BS00030721_51	101.848	2A	Traes_2AS_2E2D68020	726405	727810	3254	81	1	0	-1.14923093862267	NA	0.0689655172413793	0	0.0142927544882108	-1.09306251384238	Bradi5g21447	LOC_Os04g09920
																															1076	BS00032162_51	101.848	2A
																															1077	BobWhite_c15485_590	101.848	2A	Traes_2AS_9D1FC09D7	573556	577692	3239	66	0	0	NA	NA	0	0	1	NA	NA	NA
																															1078	BS00064174_51	101.848	2A
																															1079	BS00064706_51	101.848	2A
																															1080	CAP8_c1562_139	101.848	2A
																															1081	Excalibur_c10307_254	101.848	2A
																															1082	IACX11199	101.848	2A	Traes_2AS_7E7E80A43	1076225	1078510	3298	125	2	-0.0302304147465438	0.29262824077757	1.6100488421647	0.58128078817734	0.52	0.894757321463413	0.42685637521036	NA	NA
																															1083	RAC875_c44675_71	101.848	2A	Traes_2AS_29AE99A14	544540	546756	3236	63	0	0	NA	NA	0	0	1	NA	NA	NA
																															1084	TA001766-2030	101.848	2A	Traes_2AL_97FC5264A	31308483	31309957	7341	4168	6	0.0130386562933578	-0.205113420254274	-0.945377483016078	1.27832512315271	1.07692307692308	0.842571652153598	-0.399353016735017	Bradi5g24190	LOC_Os04g55760
																															1085	TA001766-2030	101.848	2A	Traes_2AL_0BDD904BE	31285913	31286937	7337	4164	0	0	NA	NA	0	0	1	NA	Bradi5g24190	LOC_Os04g55760
																															1086	TA001766-2030	101.848	2A	Traes_2AL_5E5133C3D	31300975	31302225	7340	4167	3	-0.00816498769336782	1.62116242524827	0.657153179402715	1.28325123152709	0.815384615384615	0.635689186764493	1.62997187960043	Bradi5g24190	LOC_Os04g55760
																															1087	TA001766-2030	101.848	2A	Traes_2AL_F576241BA	31291007	31296812	7339	4166	0	0	NA	NA	0	0	1	NA	Bradi5g24190	LOC_Os04g55760
																															1088	TA001766-2030	101.848	2A	Traes_2AS_B947153DA	31288177	31289654	7338	4165	0	0	NA	NA	0	0	1	NA	Bradi5g24190	LOC_Os04g55760
																															1089	D_contig32469_298	101.848	2A
																															1090	D_GBUVHFX01CSU22_382	101.848	2A
																															1091	BobWhite_c2512_1588	101.848	2A
																															1092	Excalibur_c1787_1271	101.848	2A
																															1093	Excalibur_c3685_196	101.848	2A	Traes_2AS_1742B494A	409127	413878	3225	52	0	0	NA	NA	0	0	1	NA	Bradi5g00777	NA
																															1094	Excalibur_c3685_196	101.848	2A	Traes_2AS_92F173F9A	399467	402609	3224	51	11	0.129047695663724	-1.17412865638721	0.00925621285071304	0.0788177339901478	1.55692307692308	19.5185089829039	-1.03670899964672	Bradi5g00777	NA
																															1095	Excalibur_c4748_859	101.848	2A
																															1096	Excalibur_c54759_236	101.848	2A
																															1097	Excalibur_c81644_345	101.848	2A
																															1098	GENE-1086_1111	101.848	2A
																															1099	GENE-1343_658	101.848	2A
																															1100	BobWhite_c48552_702	101.848	2A
																															1101	Ku_c42579_870	101.848	2A
																															1102	Kukri_c48683_434	101.848	2A
																															1103	Kukri_rep_c105874_311	101.848	2A
																															1104	Kukri_rep_c105874_631	101.848	2A
																															1105	Ra_c15916_266	101.848	2A
																															1106	BS00006788_51	101.848	2A
																															1107	BS00010555_51	101.848	2A
																															1108	RFL_Contig1863_250	101.848	2A
																															1109	BS00011952_51	101.848	2A
																															1110	Tdurum_contig11338_599	101.848	2A
																															1111	Tdurum_contig17959_322	101.848	2A
																															1112	Tdurum_contig20262_440	101.848	2A
																															1113	Tdurum_contig56157_1205	101.848	2A
																															1114	Tdurum_contig68672_95	101.848	2A
																															1115	Tdurum_contig69643_287	101.848	2A
																															1116	wsnp_Ex_c36049_44083089	101.848	2A	Traes_2AS_DE0A69F86	514144	516144	3233	60	2	-0.0345662019809538	0.791424655275199	1.11841064951383	0.672413793103448	0.686153846153846	1.02040359167578	1.18991587353631	NA	NA
																															1117	Excalibur_c754_395	101.848	2A
																															1118	Ku_c30440_428	101.848	2A
																															1119	BS00012407_51	101.848	2A
																															1120	Excalibur_c7682_652	101.848	2A	Traes_2AS_0C6E89B86	366917	375357	3217	45	30	-0.00303356459125026	-0.389166904876267	-1.53081569094769	5.3423645320197	3.13230769230769	0.586392276328563	-0.476158809661842	Bradi5g01230	LOC_Os04g04254
																															1121	IAAV8167	101.848	2A
																															1122	Kukri_c51055_223	101.848	2A
																															1123	RAC875_c63018_441	101.848	2A
																															1124	tplb0032i02_1388	101.848	2A	Traes_2AS_7A4976FA9	471205	474273	3229	57	7	-0.0172466928332606	0.945812604382597	1.03941470785129	0.635467980295567	0.778461538461538	1.22466732733358	1.27134694061116	NA	NA
																															1125	tplb0032i02_1388	101.848	2A	Traes_2AS_FD956B4EF	457764	459293	3230	56	0	0	NA	NA	0	0	1	NA	NA	NA
																															1126	Kukri_c22686_422	101.848	2A
																															1127	BS00022393_51	101.848	2A
																															1128			2A	Traes_2AL_3FA1AD6F8	1138258	1138720	3304	131	8	0.0408496732026146	-1.37249280637015	NA	0.926108374384236	0	0.00107862255628217	-1.75306935117998	NA	NA
																															1129			2A	Traes_2AS_57126A6E5	1150609	1153956	3305	132	0	0	NA	NA	0	0	1	NA	Bradi5g01135	NA
																															1130			2A	Traes_2AS_04D7D387C	1155705	1157057	3306	133	5	0.0592687101291428	-0.767275987232514	0.457409106949464	0.517241379310345	1.10461538461538	2.13339849473232	0.219974552123072	Bradi5g01110	NA
																															1131			2A	Traes_2AS_6DB3C00EA	1167683	1169125	3307	134	26	0.0193369112992645	-1.99262377918162	-0.237487680722214	1.27832512315271	1.60615384615385	1.25625130381244	-0.895634089802218	Bradi5g01110	NA
																															1132			2A	Traes_2AS_29EA43021	1177345	1177626	3309	135	0	0	NA	NA	0	0	1	NA	NA	NA
																															1133			2A	Traes_2AS_149742ED4	1180883	1181859	3308	136	4	0.0816227180527384	-0.310531954485811	1.17422114024344	0.169950738916256	0.221538461538462	1.30176950389334	0.623914746073584	Bradi5g01110	NA
																															1134			2A	Traes_2AS_707CCA800	1201915	1203594	3310	137	2	-0.0198496240601502	-0.406614595694305	0.457274578403019	0.339901477832512	0.393846153846154	1.15824123145491	0.290023543430298	Bradi5g01110	NA
																															1135			2A	Traes_2AS_BCB9DE870	1223035	1224716	3311	138	1	-0.0353846153846153	0.985120461497705	1.12990364300208	0.413793103448276	0.443076923076923	1.07059861892592	1.20974086712811	Bradi5g01110	NA
																															1136			2A	Traes_2AS_0AA623223	1229837	1231117	3312	139	4	0.0731806575938423	1.75654950180379	0.902172461976915	2.15270935960591	1.07692307692308	0.500496074363534	1.9867290744698	Bradi5g01110	NA
																															1137			2A	Traes_2AS_A477CDA77	1243518	1244780	3313	140	6	0.0350811765139802	-0.708053157008811	-0.273445461915363	1.17241379310345	3.18153846153846	2.7122047543007	-0.638902020578862	Bradi5g01080	NA
																															1138			2A	Traes_2AS_1DFF17FA3	1250362	1251615	3314	141	19	0.0121771135809933	1.4551165313665	0.105646042733635	0.822660098522167	1.10153846153846	1.33858427766502	0.280399997602009	Bradi5g01080	NA
																															1139			2A	Traes_2AS_A81951FF5	1253092	1253955	3315	142	0	0	NA	NA	0	0	1	NA	Bradi5g01080	NA
																															1140			2A	Traes_2AS_F06C61AB1	1253958	1255310	3316	143	0	0	NA	NA	0	0	1	NA	Bradi5g01070	NA
																															1141			2A	Traes_2AS_74D082F08	1262052	1262704	3317	144	0	0	NA	NA	0	0	1	NA	Bradi5g01070	NA
																															1142			2A	Traes_2AS_C8B6AF996	1265061	1266507	3318	145	2	-0.0487804878048779	-1.19817166016225	-1.12483600828068	0.100985221674877	0.0923076923076923	0.914913847320229	-0.849332749656511	Bradi5g01070	NA
																															1143			2A	Traes_2AS_54398D868	1272150	1273600	3320	146	18	0.0129787811328128	-1.21879275348703	-0.962191111333847	0.842364532019705	0.972307692307692	1.15407709878432	-0.622070980316563	Bradi5g01070	NA
																															1144			2A	Traes_2AS_28B3FAEB3	1277434	1281478	3319	147	52	-0.00686359167278705	-1.7996230352581	-1.43478891108707	5.28571428571429	4.13230769230769	0.781829216271114	-1.41878921930051	Bradi1g17490	LOC_Os07g48430
																															1145			2A	Traes_2AS_1E76C16FF	1291869	1293751	3321	148	2	0.0499999999999999	NA	-0.681369501940304	0	0.313846153846154	314.84615	-0.873871804016001	Bradi5g01070	NA
																															1146			2A	Traes_2AS_E62249EB8	1306538	1308229	3322	149	4	0.0131543414301348	0.727967803488163	1.01624970170188	0.726600985221675	0.84	1.15585329261303	1.21843221223236	Bradi5g01070	NA
																															1147			2A	Traes_2AS_E00C814CB	1316212	1317868	3323	150	10	0.0248614727908365	-0.856459042619048	0.024941019869645	1.08866995073892	1.03384615384615	0.949687701308089	-0.266284164709035	Bradi5g01070	NA
																															1148			2A	Traes_2AS_D659E88E9	1322994	1325620	3324	151	12	0.0583405508563366	-1.55850283473064	-1.22286655414445	0.147783251231527	1.36	9.14753508879528	-1.75124841880221	Bradi5g01060	NA
																															1149			2A	Traes_2AS_AC62A3F1C	1327447	1330539	3325	152	10	0.0189974187634189	-1.12078688967725	-1.73820927455412	0.061576354679803	0.796923076923077	12.7511924233357	-1.85540640429949	Bradi5g01060	NA
																															1150			2A	Traes_2AL_EB30BD71A	1350408	1352653	3326	153	2	0	-1.14923093862267	NA	0.0689655172413793	0	0.0142927544882108	-1.09688176679197	Bradi5g09817	LOC_Os04g04640
																															1151			2A	Traes_2AL_965EAC991	1354373	1355972	3327	154	6	0.11678413797606	0.601031048346424	0.256216547412076	2.2807881773399	2.30153846153846	1.00909386777523	1.18353300242364	Bradi5g09830	NA
																															1152			2A	Traes_2AS_18956EE53	1358912	1360329	3328	155	12	0.0273432936289021	0.801968186767297	2.00124030978981	1.91379310344828	2.67076923076923	1.39533050855468	1.92723831134709	NA	LOC_Os04g05050
																															1153			2A	Traes_2AS_8FCC59363	1367473	1369742	3329	156	0	0	NA	NA	0	0	1	NA	Bradi5g01050	LOC_Os04g06840
																															1154			2A	Traes_2AS_15D7300B6	1373202	1377019	3330	157	6	-0.0192846677640739	-1.49632802402875	-1.61077138578006	0.389162561576355	1.02461538461538	2.62868733483807	-1.46582186049448	Bradi5g00700	LOC_Os04g08740
																															1155			2A	Traes_2AS_AE82C22DB	1378463	1385295	3331	158	22	0.0163919950413374	1.5274169661295	-1.27481314806212	0.561576354679803	1.34153846153846	2.38641112446337	-1.43737921314749	NA	LOC_Os04g08034
																															1156			2A	Traes_2AS_40BE8A9D8	1389267	1391532	3332	159	40	0.0238940516289941	0.0992737148701604	-0.717237960254995	3.40147783251232	2.80923076923077	0.825936541076595	-0.0383989568073961	NA	LOC_Os04g08034
																															1157			2A	Traes_2AS_AE903775A	1392965	1404370	3333	160	173	0.0294411434647692	0.37814914520066	1.96444521901246	11.4507389162562	15.5569230769231	1.35856424851153	1.70936873115471	NA	LOC_Os04g08034
																															1158			2A	Traes_2AS_D2DB0E357	1407687	1417167	3334	161	11	0	NA	-1.18251212615005	0	0.08	81	-1.09962213614156	NA	LOC_Os04g08034
																															1159			2A	Traes_2AS_2028486B1	1468763	1470964	3337	163	0	0	NA	NA	0	0	1	NA	NA	NA
																															1160			2A	Traes_2AS_1A5627411	1472215	1475592	3336	164	5	-0.0221052898954694	1.17762701111624	0.424187339224811	0.775862068965517	0.526153846153846	0.678568140159038	1.12358140098113	Bradi5g03697	LOC_Os04g14760
																															1161			2A	Traes_2AS_C47F28085	1483029	1485734	3338	165	6	0.0943612378483832	0.035162603677547	-1.45286963614957	1.20197044334975	0.695384615384615	0.578887557702582	-1.22733884532111	Bradi5g03710	NA
																															1162			2A	Traes_2AS_28FF132E0	1491759	1495293	3339	166	1	0.067548097296381	1.0320384176937	-0.591550124738784	0.394088669950739	0.110769230769231	0.282896571040622	0.67227737293967	Bradi5g03710	NA
																															1163			2A	Traes_2AS_43E4C3166	1510248	1515537	3342	167	5	-0.0235446051305501	1.70414881780268	2.02732939278128	2.25862068965517	1.96	0.867844770884975	1.84459851665255	Bradi1g24920	LOC_Os07g37180
																															1164			2A	Traes_2AS_3381A39C6	1515760	1516692	3341	168	1	0	NA	-1.16479739067565	0	0.0553846153846154	56.38462	-1.11315420358484	Bradi5g00580	LOC_Os04g08310
																															1165			2A	Traes_2AS_25AACE7BC	1519533	1521269	3340	169	5	-0.0384615384615385	-1.15141800853366	-1.17679696328361	0.0763546798029557	0.0830769230769231	1.08690152942265	-0.887019798649736	Bradi5g00570	LOC_Os04g08320
																															1166			2A	Traes_2AS_174193654	1532776	1535674	3343	170	3	0.0412741139524452	-0.364478233215495	-1.53619079024483	0.184729064039409	0.138461538461538	0.750887017895853	-1.47124798870926	Bradi5g00590	LOC_Os04g08340
																															1167			2A	Traes_2AL_14C86F69F	1539935	1542513	3344	171	0	0	NA	NA	0	0	1	NA	Bradi5g00600	NA
																															1168			2A	Traes_2AS_6EB8AD265	1547905	1548189	3345	172	0	0	NA	NA	0	0	1	NA	Bradi5g00620	LOC_Os04g08370
																															1169			2A	Traes_2AL_86B8DBDCF	1549966	1551265	3346	173	2	0.0802847981243321	0.277363836177151	-0.0865681197835285	0.507389162561576	0.436923076923077	0.861393425461707	0.530167094574171	NA	NA
																															1170			2A	Traes_2AL_42DFDDFD1	1551884	1552119	3347	174	0	0	NA	NA	0	0	1	NA	NA	NA
																															1171			2A	Traes_2AS_36FD0C1A41	1552347	1552487	3348	175	0	0	NA	NA	0	0	1	NA	NA	NA
																															1172			2A	Traes_2AS_36FD0C1A44	1552770	1552910	3349	176	0	0	NA	NA	0	0	1	NA	NA	NA
																															1173			2A	Traes_2AS_36FD0C1A42	1553767	1553907	3350	177	0	0	NA	NA	0	0	1	NA	NA	NA
																															1174			2A	Traes_2AS_36FD0C1A43	1554252	1554392	3351	178	0	0	NA	NA	0	0	1	NA	NA	NA
																															1175			2A	Traes_2AS_36FD0C1A4	1555254	1555394	3352	179	0	0	NA	NA	0	0	1	NA	NA	NA
																															1176			2A	Traes_2AL_83950B6A9	1562180	1572215	3353	180	8	-0.0267154250450372	2.16091140840101	2.05517491021214	3.56896551724138	2.20615384615385	0.618256349433874	2.33461706363726	NA	NA
																															1177			2A	Traes_2AS_737B8B16E	1577562	1577795	3354	181	0	0	NA	NA	0	0	1	NA	NA	LOC_Os04g08390
																															1178			2A	Traes_2AS_ACFF3CB9F	1579083	1579713	3355	182	0	0	NA	NA	0	0	1	NA	NA	LOC_Os04g08390
																															1179			2A	Traes_2AS_6F531FBB5	1586268	1590086	3356	183	28	0.0294446730105622	-1.873220041569	-1.82615699050545	0.911330049261084	1.70461538461538	1.86951573062841	-2.31514366825557	Bradi5g00630	LOC_Os04g08410
																															1180			2A	Traes_2AL_EB2EEEA5C	1592852	1593349	3357	184	0	0	NA	NA	0	0	1	NA	NA	NA
																															1181			2A	Traes_2AS_056ADB1BE	1593359	1593613	3358	185	1	-0.05	-1.15752759654527	-1.16387275300333	0.0591133004926108	0.0492307692307692	0.835601605634693	-0.845192107362443	NA	NA
																															1182			2A	Traes_2AS_6BA13B481	1593889	1594011	3359	186	0	0	NA	NA	0	0	1	NA	NA	NA
																															1183			2A	Traes_2AS_298F369BE	1595001	1595669	3360	187	0	0	NA	NA	0	0	1	NA	NA	NA
																															1184			2A	Traes_2AS_09C4D333F	1595675	1597516	3361	188	3	0	-1.14923093862267	-1.53405380671469	0.0689655172413793	0.144615384615385	2.08124487604752	-1.69508052817625	NA	LOC_Os04g37490
																															1185			2A	Traes_2AS_FEFDC29F2	1602337	1607034	3362	189	24	0.0428511812498936	-1.67157677694919	-1.80018972571363	0.640394088669951	1.02769230769231	1.60383814886726	-2.16261472411935	Bradi5g00640	LOC_Os04g08450
																															1186			2A	Traes_2AS_048E13951	1608572	1613036	3363	190	26	-0.000995971184152289	0.817368298476256	-1.633022698448	1.09113300492611	3.26461538461538	2.99012609270116	-1.87901034270801	NA	NA
																															1187			2A	Traes_2AS_62A799F35	1617788	1620889	3365	191	2	0.0805555555555556	-1.23025882891754	-0.0873983951869909	0.258620689655172	0.166153846153846	0.643838709464951	-1.11637398580815	NA	NA
																															1188			2A	Traes_2AS_5C1EBE599	1623318	1624046	3364	192	0	0	NA	NA	0	0	1	NA	Bradi5g00680	NA
																															1189			2A	Traes_2AL_2723F45EE	1628217	1629364	3366	193	0	0	NA	NA	0	0	1	NA	Bradi5g00700	LOC_Os04g08740
																															1190			2A	Traes_2AS_7E47A2541	1634538	1635094	3367	194	0	0	NA	NA	0	0	1	NA	Bradi5g00750	NA
																															1191			2A	Traes_2AS_315383305	1641759	1643083	3368	195	13	0.0392062804492679	-1.7869705603427	-1.35246062553651	0.603448275862069	0.907692307692308	1.50334170857431	-2.00101706363828	Bradi5g00750	NA
																															1192			2A	Traes_2AS_5C5EAEAB8	1645150	1647302	3369	196	48	-0.0142841818454871	1.32697965339475	0.88780670688863	2.54679802955665	2.38461538461538	0.936343992698668	1.59455487423309	Bradi5g00980	LOC_Os04g08824
																															1193			2A	Traes_2AS_B096B5D19	1653034	1653272	3370	197	0	0	NA	NA	0	0	1	NA	NA	NA
																															1194			2A	Traes_2AS_7E07335F8	1655627	1657344	3371	198	2	0.0869565217391305	-0.210954015355126	NA	0.155172413793103	0	0.0064031796653455	-0.590947570084316	Bradi5g00980	LOC_Os04g08824
																															1195			2A	Traes_2AS_67B594916	1665947	1667655	3372	199	23	0.110230011990064	1.48366771323307	-0.56165011293534	5.57142857142857	3.36923076923077	0.604804660600611	1.19437360333343	Bradi5g00980	LOC_Os04g08824
																															1196			2A	Traes_2AS_57C6731E1	1669438	1670493	3373	200	0	0	NA	NA	0	0	1	NA	NA	LOC_Os04g09590
																															1197			2A	Traes_2AS_A58196F5A	1682567	1683262	3374	201	0	0	NA	NA	0	0	1	NA	NA	NA
																															1198			2A	Traes_2AS_25A1CD8ED	1683384	1683866	3375	202	3	0	NA	NA	0	0	1	NA	NA	NA
																															1199			2A	Traes_2AS_25A1CD8ED1	1685087	1685569	3376	203	0	0	NA	NA	0	0	1	NA	NA	NA
																															1200			2A	Traes_2AL_830C3195C	1688959	1691683	3377	204	5	-0.019905310297347	-0.0469550300290231	0.809345323501286	1	1.07076923076923	1.07069853146853	0.346886031230833	NA	LOC_Os04g09720
																															1201			2A	Traes_2AS_134C1AAB9	1694911	1696140	3378	205	6	0	NA	-1.7607042383458	0	0.163076923076923	164.07692	-1.71321457789682	NA	LOC_Os04g09720
																															1202			2A	Traes_2AS_F2A8F88A3	1697716	1698955	3379	206	22	0.185989538189024	-1.91867620930985	0.712977346617943	0.285714285714286	3.82153846153846	13.3322216342966	-0.497565373885687	NA	LOC_Os04g09720
																															1203			2A	Traes_2AL_C345ED501	1699256	1703523	3380	207	0	0	NA	NA	0	0	1	NA	NA	LOC_Os04g09720
																															1204			2A	Traes_2AL_F70C1A8B6	1704329	1704926	3381	208	0	0	NA	NA	0	0	1	NA	NA	LOC_Os04g09720
																															1205			2A	Traes_2AL_8B0AF242F	1709725	1709953	3382	209	1	0.0588235294117646	NA	-0.52899263121646	0	0.0984615384615385	99.46154	-0.840765093707754	NA	LOC_Os04g09770
																															1206			2A	Traes_2AL_A7F54D554	1709958	1710482	3383	210	0	0	NA	NA	0	0	1	NA	NA	LOC_Os04g09770
																															1207			2A	Traes_2AS_E1C5E1CF3	1711690	1713389	3384	211	2	0	NA	NA	0	0	1	NA	NA	LOC_Os04g09900
																															1208			2A	Traes_2AS_1569FE9F11	1715612	1719811	3385	212	0	0	NA	NA	0	0	1	NA	NA	LOC_Os04g09900
																															1209			2A	Traes_2AS_1569FE9F1	1737172	1741371	3386	213	0	0	NA	NA	0	0	1	NA	NA	LOC_Os04g09900
																															1210			2A	Traes_2AS_4FEC7A465	1755159	1759897	3387	214	0	0	NA	NA	0	0	1	NA	NA	LOC_Os04g09900
																															1211			2A	Traes_2AS_EFE57A1E3	1764465	1766550	3388	215	0	0	NA	NA	0	0	1	NA	NA	LOC_Os04g09900
																															1212			2A	Traes_2AS_A4BAAEE05	1766933	1769321	3389	216	0	0	NA	NA	0	0	1	NA	NA	LOC_Os04g09900
																															1213			2A	Traes_2AS_FD8F950EB	1770292	1770495	3390	217	0	0	NA	NA	0	0	1	NA	NA	LOC_Os04g09900
																															1214			2A	Traes_2AS_E9DB1BAC8	1770593	1770787	3391	218	0	0	NA	NA	0	0	1	NA	NA	LOC_Os04g09900
																															1215			2A	Traes_2AS_82FF45D92	1777311	1777621	3393	220	0	0	NA	NA	0	0	1	NA	Bradi5g02967	NA
																															1216			2A	Traes_2AL_1FFE70BD0	1786553	1787068	3394	221	0	0	NA	NA	0	0	1	NA	Bradi5g02967	NA
																															1217			2A	Traes_2AS_19667418F	1787075	1787620	3395	222	0	0	NA	NA	0	0	1	NA	Bradi5g02967	NA
																															1218			2A	Traes_2AS_D10A0DB4A	1793123	1795378	3396	223	8	-0.0206968128872325	-1.24677993145464	-0.805414933460896	0.618226600985222	1.44307692307692	2.33206538607999	-0.811927885672867	NA	NA
																															1219			2A	Traes_2AS_46D52F2BB	1810609	1811747	3397	224	26	-0.00250209370311083	-0.894794235168726	-0.978661526962255	1.70443349753695	1.78153846153846	1.04521135535335	-0.885844486720883	Bradi5g02950	NA
																															1220			2A	Traes_2AS_C475CC0F9	1813471	1816563	3398	225	50	0.00933656686296869	-1.46682306210373	0.0425950080071334	5.19458128078818	6.10769230769231	1.17574761721368	-0.417847404274936	Bradi5g02920	LOC_Os04g12499
																															1221	Excalibur_c32668_467	101.875	2A
																															1222	RAC875_c39634_370	101.875	2A
																															1223	Tdurum_contig10785_103	101.929	2A
																															1224	BS00022322_51	101.929	2A
																															1225	Tdurum_contig10785_1409	101.929	2A	Traes_2AS_7D58356F2	934624	938800	3281	108	13	0.0480693459416863	-0.758433486552391	-0.595906268869549	0.226600985221675	0.215384615384615	0.950719151089809	-1.15016603825604	Bradi5g01936	NA
																															1226	Tdurum_contig10785_1409	101.929	2A	Traes_2AS_6BC67DD45	887196	891283	3277	104	21	0.0630430387489636	-1.67431994986828	-1.13645685050247	0.184729064039409	2.57846153846154	13.8883034243537	-1.78464601737445	Bradi5g01936	NA
																															1227	Tdurum_contig10785_1409	101.929	2A	Traes_2AS_6CE6AB560	906641	911406	3279	106	38	0.14067364942721	-1.17107002000132	-0.161010716781568	0.0886699507389163	5.75384615384615	64.1780903189976	-1.32524298751283	Bradi5g01936	NA
																															1228	Tdurum_contig10785_1409	101.929	2A	Traes_2AS_3478D9D66	918122	922531	3280	107	52	0.134381141388088	-1.1695981024269	-0.30394763338293	0.0714285714285714	5.91384615384615	81.6645441156715	-1.55577399884756	Bradi5g01936	NA
																															1229	Tdurum_contig10785_1669	101.929	2A
																															1230	Tdurum_contig10785_816	101.929	2A
																															1231	wsnp_BF201235A_Ta_2_19	101.941	2A
																															1232	wsnp_JD_rep_c49304_33527235	101.941	2A
																															1233	wsnp_Ex_c322_624793	101.941	2A	Traes_2AS_43F1E3236	222876	223487	3201	28	0	0	NA	NA	0	0	1	NA	NA	NA
																															1234	wsnp_Ex_c3685_6723631	101.941	2A
																															1235	wsnp_Ra_c8771_14786376	101.953	2A
																															1236	Xgwm636	101.959	2A
																															1237	XWG048	101.959	2A
																															1238	wsnp_Ex_c770_1514612	102.034	2A
																															1239	wsnp_Ex_c26406_35653828	102.052	2A
																															1240	Excalibur_rep_c106338_424	102.117	2A
																															1241	RAC875_c2965_1689	102.117	2A
																															1242	Excalibur_rep_c110303_320	102.117	2A
																															1243	wsnp_RFL_Contig3790_4082085	102.164	2A
																															1244	Kukri_c46040_620	102.207	2A
																															1245	wsnp_RFL_Contig1951_1127302	102.275	2A
																															1246	BS00067684_51	102.275	2A
																															1247	Excalibur_c3084_1843	102.275	2A	Traes_2AS_33A368576	1872155	1879615	3404	231	11	0.0969006428789103	-0.937029275533122	1.34510995734536	3.02709359605911	9.20615384615385	3.0405776921823	0.609525580347539	Bradi5g03477	LOC_Os04g13220
																															1248	Excalibur_c3084_1843	102.275	2A	Traes_2AS_C36665EF0	1871612	1872139	3403	230	0	0	NA	NA	0	0	1	NA	Bradi5g03477	LOC_Os04g13220
																															1249	Excalibur_c40567_1857	102.275	2A
																															1250	Kukri_c21523_222	102.275	2A
																															1251	Kukri_c52644_277	102.275	2A
																															1252	RAC875_c3620_735	102.275	2A
																															1253	BS00011835_51	102.275	2A
																															1254	Tdurum_contig28712_190	102.275	2A	Traes_2AS_F66955CD0	1977882	1979310	3421	248	11	0.265407381699906	NA	1.6078580145094	0	2.11384615384615	2114.84615	0.0997059544634626	NA	NA
																															1255	Tdurum_contig42423_1963	102.275	2A
																															1256	Tdurum_contig42423_2293	102.275	2A
																															1257	Tdurum_contig42423_2448	102.275	2A
																															1258	Tdurum_contig42423_2462	102.275	2A
																															1259	Tdurum_contig42423_2699	102.275	2A
																															1260	Tdurum_contig63516_497	102.275	2A	Traes_2AS_6D59C67F0	2075525	2081131	3433	260	42	0.115463894371026	-2.52364561715022	0.194242917397789	1.15270935960591	6.62461538461539	5.74288084132385	-1.1432669131607	Bradi5g02400	LOC_Os04g01230
																															1261	Tdurum_contig63516_497	102.275	2A	Traes_2AS_07CF22EB4	2118981	2120180	3438	265	0	0	NA	NA	0	0	1	NA	Bradi5g02400	LOC_Os04g01230
																															1262	Tdurum_contig63516_497	102.275	2A	Traes_2AS_07CF22EB41	2111417	2112616	3437	264	0	0	NA	NA	0	0	1	NA	Bradi5g02400	LOC_Os04g01230
																															1263	Tdurum_contig63516_497	102.275	2A	Traes_2AS_0CA29A19C	2084541	2096997	3435	262	0	0	NA	NA	0	0	1	NA	Bradi5g02400	LOC_Os04g01230
																															1264	BS00068396_51	102.275	2A
																															1265	BS00099658_51	102.275	2A
																															1266	D_F1BEJMU02JILPD_53	102.275	2A
																															1267	Excalibur_c22855_338	102.275	2A
																															1268	GENE-0977_215	102.275	2A
																															1269	GENE-1343_315	102.275	2A
																															1270	IACX5938	102.275	2A
																															1271	IACX6089	102.275	2A
																															1272	Kukri_c11809_824	102.275	2A
																															1273	RAC875_c21811_284	102.275	2A
																															1274	RAC875_c48625_142	102.275	2A
																															1275	RAC875_c48625_311	102.275	2A
																															1276	BS00004243_51	102.275	2A
																															1277	BS00011101_51	102.275	2A
																															1278	BS00013827_51	102.275	2A
																															1279	Tdurum_contig60235_622	102.275	2A
																															1280	tplb0046h22_935	102.275	2A	Traes_2AS_453C10ECC	2038241	2046458	3431	258	26	0.0893543787999777	-1.78711877649254	-1.11886224810571	0.251231527093596	3.11692307692308	12.3613533962229	-1.86806512999249	Bradi5g02380	LOC_Os04g01250
																															1281	wsnp_CAP12_c455_248396	102.275	2A
																															1282	BS00029906_51	102.275	2A
																															1283	BS00029910_51	102.275	2A
																															1284	GENE-1397_105	102.275	2A
																															1285	IACX9408	102.275	2A
																															1286	RAC875_c48625_182	102.275	2A
																															1287	BS00011893_51	102.275	2A
																															1288	BS00080836_51	102.275	2A
																															1289	BS00086364_51	102.275	2A
																															1290	BS00086365_51	102.275	2A
																															1291	BS00110224_51	102.275	2A
																															1292	BS00111069_51	102.275	2A
																															1293	CAP12_c259_307	102.275	2A	Traes_2AS_BBE5262D9	2238064	2239813	3455	281	16	0.0508641744923162	-2.18623069582209	-1.06648161310318	0.524630541871921	1.75384615384615	3.33855439602121	-1.50746425084192	Bradi5g02260	LOC_Os04g01540
																															1294	CAP7_c11806_165	102.275	2A	Traes_2AS_828DBCF0A	2275904	2276524	3460	287	6	0.0786203155220049	-1.2974629408473	1.03493582007653	0.61576354679803	1.23076923076923	1.99714984778202	-0.209402212952759	Bradi5g02150	LOC_Os04g01600
																															1295	CAP7_c11806_165	102.275	2A	Traes_2AS_D5A07A9C6	2284685	2286137	3461	288	19	0.175878451930285	-2.11171522426992	0.657858450598806	0.4064039408867	4.43076923076923	10.8780716013694	-0.679810764527273	Bradi5g02150	LOC_Os04g01600
																															1296	CAP7_c11806_165	102.275	2A	Traes_2AS_592926586	2288409	2289459	3462	289	16	0.119882092287406	-1.16994105650676	-0.624264069503728	0.0689655172413793	2.54461538461539	36.3838556477534	-1.5414983405879	Bradi5g02150	LOC_Os04g01600
																															1297	CAP7_c3284_55	102.275	2A
																															1298	Excalibur_c12177_285	102.275	2A
																															1299	Excalibur_c1408_1577	102.275	2A	Traes_2AS_C1EA81EC4	2227567	2230260	3452	279	34	0.0330230618021259	-2.02037923815405	-0.883130952729662	2.48522167487685	4.4	1.77015591695008	-1.23407068288968	Bradi5g02890	NA
																															1300	Excalibur_c1408_1577	102.275	2A	Traes_2AS_C9B034A45	2220778	2221362	3451	278	1	-0.0487179487179488	-0.641123985209207	-0.617716548556349	0.0985221674876847	0.116923076923077	1.18489257217764	-0.353282100103586	Bradi5g02890	NA
																															1301	BobWhite_c11608_78	102.275	2A	Traes_2AS_86633353C	2099295	2103588	3436	263	28	0.0311469077813457	-1.88146789321552	-1.27041074782579	0.364532019704433	0.790769230769231	2.16607352209527	-1.5068446380676	NA	NA
																															1302	BobWhite_c11608_78	102.275	2A	Traes_2AL_6915913C8	2132165	2134603	3440	267	1	0.0434782608695653	-0.681114073005996	NA	0.108374384236453	0	0.0091429089700897	-0.840765093707754	NA	NA
																															1303	Excalibur_rep_c107932_225	102.275	2A	Traes_2AS_972F2CECA	4263068	4272248	3718	545	148	0.155131089493793	-2.70251328123841	0.715718651047101	3.50738916256158	22.8646153846154	6.51741136379523	-0.849325996997921	Bradi1g17710	NA
																															1304	Excalibur_rep_c70913_93	102.275	2A
																															1305	GENE-0674_655	102.275	2A
																															1306	GENE-1132_105	102.275	2A
																															1307	GENE-1343_482	102.275	2A
																															1308	GENE-1390_183	102.275	2A
																															1309	GENE-1397_775	102.275	2A
																															1310	GENE-1422_762	102.275	2A
																															1311	GENE-1422_774	102.275	2A
																															1312	IACX11417	102.275	2A	Traes_2AS_27D2CB02A	2185291	2192347	3447	274	55	0.158616947605676	-2.64856597465644	1.14158708565159	2.22906403940887	19.9384615384615	8.94120580501357	-0.403325183005097	NA	LOC_Os04g01130
																															1313	IACX12079	102.275	2A
																															1314	IACX12130	102.275	2A
																															1315	IACX6178	102.275	2A	Traes_2AS_2785FA0B3	1982289	1985598	3422	249	9	0.0254205607476636	NA	-1.89956454850129	0	1.11076923076923	1111.76923	-2.12066448213652	NA	NA
																															1316	Kukri_c14598_614	102.275	2A
																															1317	BobWhite_c6463_340	102.275	2A
																															1318	Kukri_c19434_1170	102.275	2A
																															1319	Kukri_c19434_504	102.275	2A	Traes_2AS_D7F13D5C9	389285	391112	3222	49	18	0.167812678347595	-1.50272151632006	0.572238784318262	0.140394088669951	2.36307692307692	16.7197718094158	-0.76365555223909	Bradi5g01200	NA
																															1320	Kukri_c24446_306	102.275	2A
																															1321	Kukri_c3882_2021	102.275	2A
																															1322	Kukri_c5282_622	102.275	2A
																															1323	Kukri_c5282_726	102.275	2A
																															1324	Kukri_c58327_234	102.275	2A	Traes_2AS_9C459F3AA	1826637	1832285	3399	226	63	0.0345197108039127	-1.43799611451891	-0.133165834777357	5.65024630541872	8.15076923076923	1.44247282507847	-0.567932705856898	Bradi5g02912	LOC_Os04g12480
																															1325	RAC875_c15909_659	102.275	2A	Traes_2AS_503A45FF0	3247199	3251066	3589	416	7	-0.0213797426825351	-0.454908515144714	0.0148900536426452	2.99261083743842	4.11076923076923	1.37351494558324	0.0142363399585645	Bradi1g61920	LOC_Os07g46170
																															1326	RAC875_c26214_505	102.275	2A
																															1327	RAC875_c47161_100	102.275	2A
																															1328	BS00003867_51	102.275	2A
																															1329	BS00004112_51	102.275	2A
																															1330	RAC875_c78169_98	102.275	2A	Traes_2AS_5907AC060	2265274	2265782	3458	285	0	0	NA	NA	0	0	1	NA	NA	NA
																															1331	RAC875_c98844_403	102.275	2A	Traes_2AS_600F98C3A	2233692	2237960	3453	280	28	0.184389725716155	-1.72444537312936	0.654604798442154	0.224137931034483	6.79384615384615	30.1808147121189	-0.831746744952024	Bradi5g02200	NA
																															1332	RAC875_rep_c105053_57	102.275	2A
																															1333	RAC875_rep_c108412_116	102.275	2A	Traes_2AS_B96BB2490	1990951	1996427	3423	250	99	0.162134654295497	-2.68665628801794	0.498762203699109	2.35467980295567	16.4892307692308	7.00020043895609	-0.853480298052249	Bradi5g02300	LOC_Os04g01480
																															1334	BS00010629_51	102.275	2A
																															1335	RAC875_rep_c88665_100	102.275	2A
																															1336	RAC875_rep_c88665_52	102.275	2A
																															1337	RAC875_s118883_99	102.275	2A
																															1338	RFL_Contig772_1037	102.275	2A
																															1339	BS00014736_51	102.275	2A	Traes_2AS_537A8D6B5	2196410	2202166	3448	275	80	0.0321181753760914	-1.75067809820246	-0.273063403227823	6.96551724137931	10.1815384615385	1.46163974181165	-0.981127207156155	Bradi5g02870	LOC_Os04g11820
																															1340	BS00021706_51	102.275	2A
																															1341	BS00039972_51	102.275	2A
																															1342	BS00066686_51	102.275	2A
																															1343	BS00067214_51	102.275	2A
																															1344	BobWhite_c48552_673	102.275	2A
																															1345	Kukri_c29492_98	102.275	2A	Traes_2AS_58901E0DC	1969414	1975968	3420	247	9	0.114435034973756	NA	-0.486523990618944	0	1.93538461538462	1936.38462	-1.28336951303976	NA	NA
																															1346	Kukri_c36125_199	102.275	2A
																															1347	RAC875_c829_611	102.275	2A
																															1348	Tdurum_contig15438_231	102.275	2A	Traes_2AS_3D0A18D67	2031905	2034315	3429	256	21	0.198657504931706	-2.38152606027607	1.67458614176536	0.748768472906404	7.88307692307692	10.5153487182516	0.161996133411825	Bradi5g02350	LOC_Os04g01280
																															1349	RAC875_c36586_321	102.275	2A	Traes_2AS_B0F02BF94	3071148	3071525	3569	397	2	0.0521636568413524	-0.372818105267	1.31764462515119	0.810344827586207	1.17230769230769	1.44612703084581	0.836861028178597	Bradi5g03227	NA
																															1350	RAC875_c36586_360	102.275	2A	Traes_2AL_E0AB32412	796885	797560	3266	92	0	0	NA	NA	0	0	1	NA	Bradi5g21410	NA
																															1351	RAC875_c36586_360	102.275	2A	Traes_2AL_B1E9FF655	796277	796627	3264	91	0	0	NA	NA	0	0	1	NA	Bradi5g21410	NA
																															1352	RAC875_c36586_360	102.275	2A	Traes_2AL_2E0BAD285	779277	781951	3263	90	2	0.0572337042925277	NA	-0.732341105545988	0	0.215384615384615	216.38462	-1.12442741781436	Bradi5g21410	NA
																															1353	RAC875_c5260_869	102.275	2A
																															1354	Tdurum_contig22702_156	102.275	2A
																															1355	Tdurum_contig22702_92	102.275	2A
																															1356			2A	Traes_2AL_947B9F28E	1888461	1889194	3405	232	2	0.0569747899159663	-0.15513123855594	1.58484897770763	0.433497536945813	0.249230769230769	0.575908369930011	0.240811518843345	NA	LOC_Os04g13530
																															1357			2A	Traes_2AS_0BA9B8833	1890118	1890285	3406	233	5	-0.0162322823215897	-0.983565086775867	-1.44772270453895	0.911330049261084	0.652307692307692	0.716087001628413	-0.732080413524975	Bradi5g03730	NA
																															1358			2A	Traes_2AL_28BFFF58E	1891403	1891692	3407	234	0	0	NA	NA	0	0	1	NA	Bradi5g22620	LOC_Os04g13640
																															1359			2A	Traes_2AL_4648E752E	1899470	1901422	3408	235	3	0	NA	NA	0	0	1	NA	NA	LOC_Os04g14220
																															1360			2A	Traes_2AL_ED6198FF4	1906861	1910709	3412	237	4	-0.024720392631322	0.832602625682113	0.584805450076092	1.50492610837438	1.12	0.744392432375052	1.13082223781826	NA	NA
																															1361			2A	Traes_2AL_CADDB1089	1911900	1913375	3410	238	24	-0.00632453439896796	0.220671530318919	0.364003381291438	7.49753694581281	6.43384615384616	0.858146888240645	0.809427629926462	Bradi5g22770	LOC_Os04g53740
																															1362			2A	Traes_2AL_DB382C3B3	1919062	1921290	3411	239	9	0.0127622575577299	-0.417261446282207	-0.538539159304611	0.817733990147783	2.13846153846154	2.61313389468538	-0.820788058454663	NA	LOC_Os07g31800
																															1363			2A	Traes_2AS_2B95E681C	1930671	1932939	3413	240	17	-0.0164244438074161	1.47715657684719	0.941030718328348	5.60098522167488	4.92923076923077	0.880086358028628	1.09364381759073	Bradi5g03640	LOC_Os04g14680
																															1364			2A	Traes_2AL_3500A19F4	1945608	1945742	3414	241	0	0	NA	NA	0	0	1	NA	Bradi5g10962	LOC_Os04g16772
																															1365			2A	Traes_2AS_E5D51C2BB	1946893	1947108	3416	242	0	0	NA	NA	0	0	1	NA	Bradi5g10962	LOC_Os04g16772
																															1366			2A	Traes_2AS_1800EA035	1949799	1949912	3415	243	0	0	NA	NA	0	0	1	NA	NA	NA
																															1367			2A	Traes_2AS_64D617180	1954371	1954583	3419	244	0	0	NA	NA	0	0	1	NA	Bradi5g10962	LOC_Os04g16772
																															1368			2A	Traes_2AS_10BDD27F9	1959255	1959737	3417	245	0	0	NA	NA	0	0	1	NA	NA	NA
																															1369			2A	Traes_2AS_4DB91892A	1960566	1961543	3418	246	0	0	NA	NA	0	0	1	NA	NA	NA
																															1370			2A	Traes_2AL_F5ACDF602	2002916	2004383	3426	251	0	0	NA	NA	0	0	1	NA	NA	NA
																															1371			2A	Traes_2AL_23BF15F48	2008882	2011824	3424	252	0	0	NA	NA	0	0	1	NA	NA	LOC_Os04g01320
																															1372			2A	Traes_2AL_4E69B4802	2015636	2018367	3425	253	1	-0.0408163265306121	-1.15141800853366	-1.16097429087842	0.0665024630541872	0.0676923076923077	1.01762676500975	-0.87439819427018	NA	LOC_Os04g01310
																															1373			2A	Traes_2AL_6949EAB31	2020562	2023209	3427	254	0	0	NA	NA	0	0	1	NA	NA	LOC_Os04g01320
																															1374			2A	Traes_2AS_67817FEBC	2057791	2059994	3432	259	19	0.180239408750395	-1.75056832222027	0.360709587597531	0.219211822660099	2.21846153846154	10.0787575344502	-0.578911963983892	Bradi5g02390	LOC_Os04g01240
																															1375			2A	Traes_2AS_6DCA4AADD	2081960	2082746	3434	261	3	0.143097643097643	NA	-0.457133274773335	0	1.2	1201	-0.924703945238453	Bradi5g02390	LOC_Os04g01240
																															1376			2A	Traes_2AL_590A9CD7A	2129585	2131421	3439	266	4	0.0431372549019609	-1.16811224690649	-0.53443009453947	1.0935960591133	0.104615384615385	0.0964879957634783	-1.44953911071616	Bradi1g26050	LOC_Os07g33680
																															1377			2A	Traes_2AS_D61611BDC	2140485	2141587	3441	268	0	0	NA	NA	0	0	1	NA	Bradi5g02430	NA
																															1378			2A	Traes_2AS_6C89A3064	2170772	2176800	3443	269	59	0.119500388658425	-2.56146619659906	0.116868501477359	1.72167487684729	9.55692307692308	5.54830350808854	-1.13918993778197	Bradi5g17400	LOC_Os04g46079
																															1379			2A	Traes_2AS_08A91D578	2177963	2178501	3442	270	0	0	NA	NA	0	0	1	NA	Bradi5g02440	LOC_Os04g01160
																															1380			2A	Traes_2AS_9F6E71FB0	2178506	2178719	3444	271	0	0	NA	NA	0	0	1	NA	Bradi5g02440	LOC_Os04g01160
																															1381			2A	Traes_2AS_CBB2430AD	2178720	2179471	3445	272	0	0	NA	NA	0	0	1	NA	NA	LOC_Os04g01140
																															1382			2A	Traes_2AS_CAC40C0D8	2182998	2184092	3446	273	18	0.0350416778819319	-2.13492009484908	-1.10162144798402	1.35221674876847	2.72307692307692	2.01303813302636	-1.42784657247545	NA	LOC_Os04g01140
																															1383			2A	Traes_2AS_86E424632	2214014	2216415	3449	276	1	0	NA	-1.16097429087842	0	0.0676923076923077	68.69231	-1.10279644656798	NA	NA
																															1384			2A	Traes_2AS_A0DB10548	2217143	2219925	3450	277	0	0	NA	NA	0	0	1	NA	Bradi5g01010	LOC_Os04g10650
																															1385			2A	Traes_2AS_A8BF6F543	2245230	2246913	3454	282	21	0.0323047658281966	-2.39665644238474	-0.945882248573409	0.827586206896552	2.32923076923077	2.81229731062022	-1.51806707572663	NA	NA
																															1386			2A	Traes_2AS_AD125CB18	2256971	2260287	3457	284	60	0.146684416827642	-2.60416668853682	0.338701646745387	1.55911330049261	8.50153846153846	5.44994934662758	-0.942655964906175	Bradi5g02160	LOC_Os04g01590
																															1387			2A	Traes_2AS_A3F743F75	2274963	2275856	3459	286	9	0.0255340260976865	-0.456447421948052	-1.2050480086339	0.354679802955665	0.996923076923077	2.80567825330536	-1.40150683658125	NA	NA
																															1388	BS00065667_51	102.296	2A
																															1389	Kukri_c16577_529	102.433	2A
																															1390	stm503tctg	102.579	2A
																															1391	stm504acag	102.579	2A
																															1392	wPt-2448	102.714	2A
																															1393	wsnp_Ex_rep_c104041_88855253	102.834	2A
																															1394	BS00068050_51	102.869	2A
																															1395	D_contig63863_1140	102.869	2A
																															1396	Ex_c16373_274	102.869	2A
																															1397	Excalibur_c39189_510	102.869	2A
																															1398	Excalibur_c9656_170	102.869	2A
																															1399	Excalibur_s113791_202	102.869	2A
																															1400	Kukri_c102346_668	102.869	2A
																															1401	RAC875_s105855_213	102.869	2A	Traes_2AS_82A750758	2248330	2251915	3456	283	16	0.158739247593981	-1.50906103783383	0.366866844589105	0.137931034482759	3.45538461538462	24.8784207530888	-1.10314578898956	Bradi5g02170	NA
																															1402	RFL_Contig6096_477	102.869	2A
																															1403	TA002014-0997	102.869	2A
																															1404	TA002014-1062	102.869	2A
																															1405	Tdurum_contig8121_132	102.869	2A
																															1406	wsnp_Ex_rep_c80588_75758453	102.869	2A
																															1407	BS00062973_51	102.869	2A
																															1408	BS00045171_51	102.869	2A
																															1409	Excalibur_rep_c112367_329	102.869	2A
																															1410			2A	Traes_2AS_03158984F	2296929	2297336	3463	290	1	0	NA	NA	0	0	1	NA	Bradi5g02830	NA
																															1411			2A	Traes_2AS_EBFCA3AD6	2309286	2310012	3464	291	3	-0.0428415189873419	-0.910449389943614	-1.72785805637097	0.41871921182266	0.141538461538462	0.339604327378773	-0.786940251693051	Bradi5g02830	NA
																															1412	wPt-4450	103.376	2A
																															1413			2A	Traes_2AS_29CF270C8	2331263	2331988	3466	293	6	0.0842083855961615	-1.01111491096461	1.06668213882007	0.25615763546798	0.76	2.95927431905192	0.405940481151602	NA	LOC_Os04g11195
																															1414	Kukri_c63732_593	104.592	2A
																															1415	RAC875_rep_c111906_144	104.592	2A	Traes_2AS_C73DE621D	2347234	2348738	3468	294	2	0.0525340691370909	0.425936293791605	1.79420302247588	0.679802955665025	1.09846153846154	1.61494823700531	1.49073402844837	NA	NA
																															1416	RAC875_rep_c111906_144	104.592	2A	Traes_2AS_685068634	2350970	2353497	3467	295	2	0.0800730307772561	0.291395180911957	1.49895761038341	2.44827586206897	3.92	1.60088133151323	0.545290875825773	NA	NA
																															1417	Tdurum_contig42153_5214	104.592	2A
																															1418	Tdurum_contig42153_5454	104.592	2A
																															1419	Tdurum_contig42153_5720	104.592	2A
																															1420	Tdurum_contig42153_5854	104.592	2A
																															1421	Tdurum_contig42153_5944	104.592	2A
																															1422	Tdurum_contig42153_6168	104.592	2A
																															1423	Tdurum_contig42153_6232	104.592	2A
																															1424	Tdurum_contig42153_6439	104.592	2A
																															1425	Tdurum_contig42153_7329	104.592	2A
																															1426	Tdurum_contig42153_6360	104.592	2A
																															1427	Tdurum_contig42153_6571	104.592	2A
																															1428			2A	Traes_2AS_95611CAD2	2365044	2366364	3470	297	2	-0.0244172932330826	0.527759447186197	-0.15513123855594	0.339901477832512	0.486153846153846	1.42901652993704	-0.13196609186735	Bradi5g04560	LOC_Os04g17100
																															1429			2A	Traes_2AL_959E943DF	2383690	2384893	3471	298	2	-0.0214048958870943	-0.0894219100201613	0.14652711785275	0.482758620689655	0.652307692307692	1.35048278829636	0.327240382083966	Bradi5g04560	LOC_Os04g17100
																															1430			2A	Traes_2AL_C2BC1EAE2	2385307	2388351	3472	299	3	-0.0136139573525338	-1.16832587289406	-0.953260702200968	0.391625615763547	0.28	0.715694508167857	-0.969130382839039	NA	LOC_Os04g32560
																															1431	Kukri_c31508_91	104.95	2A
																															1432	RAC875_c62936_139	104.95	2A	Traes_2AS_DE74C38CD	2354739	2358350	3469	296	3	-0.0112595222297611	1.35467838615713	2.06682650396104	1.94581280788177	4.90769230769231	2.52139922481813	1.99920096942415	Bradi5g04550	LOC_Os04g17050
																															1433	Kukri_c42095_196	104.95	2A
																															1434	RAC875_c14082_2606	104.95	2A	Traes_2AS_841475520	2388416	2397951	3473	300	6	-0.0351787496716702	-0.0637985740875403	-0.179448768444727	1.58128078817734	1.27076923076923	0.803756980453514	0.292067494959586	NA	NA
																															1435	Tdurum_contig42510_1113	104.95	2A
																															1436	CAP11_rep_c9060_520	105.164	2A	Traes_2AS_3953901E4	2444863	2446143	3481	308	0	0	NA	NA	0	0	1	NA	NA	NA
																															1437	BobWhite_c2022_245	105.164	2A	Traes_2AS_3DCA5303D	2457180	2459920	3483	310	10	-0.0146721182705092	-1.00349137038853	-0.907822221813382	0.995073891625616	1.04923076923077	1.05437034395109	-0.520152100060442	Bradi5g04030	LOC_Os04g15690
																															1438	CAP8_rep_c8022_270	105.164	2A	Traes_2AS_2B3603918	2406030	2407259	3474	301	5	-0.0344073280946628	0.543758638735546	0.825263867644233	3.28571428571429	5.40615384615385	1.64515481812689	1.06666665873148	NA	NA
																															1439	BobWhite_c58481_104	105.164	2A	Traes_2AS_C849DE54E	2416387	2416943	3476	303	1	-0.0203139427516159	0.428983598244687	1.02588308800828	0.246305418719212	0.258461538461538	1.0491542805653	0.900738583317531	NA	NA
																															1440	RAC875_c11652_544	105.164	2A	Traes_2AS_C3EF3A27F	2432025	2433596	3478	305	2	0.0337062432334897	-0.858268725451201	0.00695142918621527	0.334975369458128	0.590769230769231	1.76134705945856	-0.0166543898187169	NA	NA
																															1441	RAC875_c11652_544	105.164	2A	Traes_2AS_FE8CA85C9	2437535	2439344	3480	306	30	0.000566683038312088	-0.840362719925959	-0.369979884456774	6.67241379310345	5.75076923076923	0.861893089653594	-0.650092064616256	NA	NA
																															1442	RAC875_c11652_544	105.164	2A	Traes_2AS_D89DC9F3D	2437553	2442863	3479	307	37	-0.00275323436564134	-0.97468760173521	-0.72374693578514	10.2586206896552	7.67692307692308	0.748363249674877	-0.802018461869997	NA	NA
																															1443	D_F5XZDLF01EFGMN_252	105.164	2A
																															1444	BobWhite_rep_c65044_472	105.164	2A
																															1445	TA012416-0590	105.164	2A	Traes_2AS_3F7FC7881	2427337	2428692	3477	304	3	0.0105239075726377	-1.32168384348019	-1.57552632259228	0.288177339901478	0.270769230769231	0.939801265202868	-1.21842589178472	NA	NA
																															1446	CAP11_c2293_200	105.387	2A
																															1447	wPt-0003	105.759	2A
																															1448	wsnp_Ex_rep_c93362_82371838	106.103	2A
																															1449	wsnp_Ex_rep_c93362_82371808	106.103	2A
																															1450	wsnp_RFL_Contig366_3864231	106.274	2A
																															1451	Xgwm512	106.409	2A
																															1452	XksuD18_d2	106.809	2A
																															1453	wsnp_Ex_rep_c93362_82371891	106.851	2A
																															1454	wsnp_CAP8_rep_c9132_3977980	106.851	2A
																															1455	wsnp_CAP11_rep_c4118_1946999	106.851	2A
																															1456	wsnp_CAP8_c2110_1147974	106.851	2A	Traes_2AS_1F35CBAEE	2408527	2412141	3475	302	5	-0.040423594057323	-0.363215185049582	0.212016150950997	1.22906403940887	1.06769230769231	0.868810301941678	-0.224520805642542	NA	NA
																															1457	Opata_429300_20_PstIMseI_SNP	106.851	2A
																															1458	Opata_418765_32_PstIMseI_SNP	106.851	2A
																															1459	Opata_859091_PstIMspI_PA	106.851	2A
																															1460	Opata_1535099_PstIMseI_PA	106.851	2A
																															1461	Opata_304711_PstIMspI_PA	106.851	2A
																															1462	Opata_1711361_PstIMspI_PA	106.851	2A
																															1463	Opata_357266_PstIMspI_PA	106.851	2A
																															1464	Opata_374392_PstIMseI_PA	106.851	2A
																															1465	Opata_76770_62_PstIMseI_SNP	106.851	2A
																															1466	Opata_350667_PstIMspI_PA	106.851	2A
																															1467	Opata_983722_3_PstIMseI_SNP	106.851	2A
																															1468	Opata_133418_81_PstIMseI_SNP	106.851	2A
																															1469	Opata_381576_PstIMseI_PA	106.851	2A
																															1470	Opata_407284_37_PstIMspI_SNP	106.851	2A
																															1471	Opata_718362_33_PstIMseI_SNP	106.851	2A
																															1472	Opata_572059_PstIMseI_PA	106.851	2A
																															1473	Opata_899_PstIMspI_PA	106.851	2A
																															1474	Opata_138163_PstIMspI_PA	106.851	2A
																															1475	Opata_74216_PstIMseI_PA	106.851	2A
																															1476	Opata_3267754_11_PstIMseI_SNP	106.851	2A
																															1477	Opata_2286320_78_PstIMspI_SNP	106.851	2A
																															1478	Opata_519595_PstIMseI_PA	106.851	2A
																															1479	Opata_2123178_41_PstIMseI_SNP	106.851	2A
																															1480	Opata_460807_PstIMspI_PA	106.851	2A
																															1481	Opata_38253_PstIMspI_PA	106.851	2A
																															1482	Opata_2420429_PstIMspI_PA	106.851	2A
																															1483	Opata_4062250_PstIMseI_PA	106.851	2A
																															1484	Opata_1470363_PstIMspI_PA	106.851	2A
																															1485	Opata_1665139_PstIMspI_PA	106.851	2A
																															1486	Opata_333959_PstIMluI_PA	106.851	2A
																															1487	Opata_3194690_PstIMseI_PA	106.851	2A
																															1488	Opata_649560_9_PstIMseI_SNP	106.851	2A
																															1489	Opata_1281693_PstIMspI_PA	106.851	2A
																															1490	Opata_924725_71_PstIMseI_SNP	106.851	2A
																															1491	Opata_3578023_7_PstIMspI_SNP	106.851	2A
																															1492	Opata_40429_PstIMseI_PA	106.851	2A
																															1493	Opata_153657_61_PstIMseI_SNP	106.851	2A
																															1494	Opata_150516_18_PstIMseI_SNP	106.851	2A
																															1495	Opata_2895748_PstIMspI_PA	106.851	2A
																															1496	Opata_545265_7_PstIMspI_SNP	106.851	2A
																															1497	Opata_1037724_PstIMseI_PA	106.851	2A
																															1498	Opata_772883_PstIMluI_PA	106.851	2A
																															1499	Opata_418765_26_PstIMseI_SNP	106.851	2A
																															1500	Opata_1395478_PstIMseI_PA	106.851	2A
																															1501	Opata_739119_PstIMseI_PA	106.851	2A
																															1502	Opata_52383_PstIMseI_PA	106.851	2A
																															1503	Opata_124340_PstIMspI_PA	106.851	2A
																															1504	Opata_76770_51_PstIMseI_SNP	106.851	2A
																															1505	Opata_1125012_PstIMseI_PA	106.851	2A
																															1506	Opata_1623496_PstIMspI_PA	106.851	2A
																															1507	Opata_522928_PstIMseI_PA	106.851	2A
																															1508	Opata_31852_PstIMseI_PA	106.851	2A
																															1509	Opata_841481_PstIMspI_PA	106.851	2A
																															1510	Opata_687718_64_PstIMseI_SNP	106.851	2A
																															1511	Opata_4466594_PstIMseI_PA	106.851	2A
																															1512	Opata_495042_PstIMspI_PA	106.851	2A
																															1513	Opata_3267754_76_PstIMseI_SNP	106.851	2A
																															1514	Opata_133418_45_PstIMseI_SNP	106.851	2A
																															1515	Opata_2487319_PstIMspI_PA	106.851	2A
																															1516	Opata_888322_PstIMspI_PA	106.851	2A
																															1517	Opata_286874_PstIMseI_PA	106.851	2A
																															1518	Opata_999908_PstIMseI_PA	106.851	2A
																															1519	wsnp_Ex_rep_c67542_66164609	106.851	2A
																															1520	Xfbb72	107.509	2A
																															1521	XksuD18	107.509	2A
																															1522	wsnp_Ex_c61879_61748626	107.52	2A
																															1523	Opata_188750_1_PstIMseI_SNP	107.52	2A
																															1524	Opata_4115144_3_PstIMspI_SNP	107.52	2A
																															1525	wsnp_Ex_c2939_5423698	107.855	2A
																															1526	Xfba3	108.809	2A
																															1527	Xgpw7399	109.009	2A
																															1528	Xgdm005	109.119	2A
																															1529	Xpsp3153	109.459	2A
																															1530	BS00068139_51	109.683	2A	Traes_2AS_8789ADFF6	2460081	2460248	3484	311	1	-0.0313111545988258	-0.752851392886025	-1.15933492823987	0.133004926108374	0.0707692307692308	0.535571564419309	-0.669731945480932	NA	NA
																															1531	Excalibur_c37040_856	109.683	2A
																															1532	GENE-1177_195	109.683	2A	Traes_2AS_A3D7B5DD3	2449339	2450103	3482	309	1	0.191948051948052	-0.752851392886025	1.34749007943887	0.133004926108374	0.443076923076923	3.31388494438227	0.66685244013223	NA	NA
																															1533	RAC875_c54668_102	109.683	2A
																															1534	Kukri_c40624_161	109.683	2A	Traes_2AS_2ADC2212F	2479153	2481893	3487	315	4	0	NA	NA	0	0	1	NA	Bradi5g04000	LOC_Os04g15660
																															1535	Kukri_c40624_161	109.683	2A	Traes_2AS_A059E4A03	2489516	2493919	3490	317	2	-0.0513343217197924	-1.53352736292791	-1.54115480740457	0.16256157635468	0.166153846153846	1.02196279835399	-1.11201036832578	Bradi5g04000	LOC_Os04g15660
																															1536	Kukri_c40624_161	109.683	2A	Traes_2AS_BCEF3FFED	2470655	2474969	3488	314	5	0.0578946814437046	0.545573293278574	-1.47696789404135	1.6871921182266	1.18769230769231	0.704121465748815	0.128801002615926	Bradi5g04000	LOC_Os04g15660
																															1537	Ra_c44994_415	109.683	2A
																															1538			2A	Traes_2AS_67222868A	2460937	2465852	3485	312	17	-0.00125886698815481	-0.0738864423375568	-0.0925227193384669	4.31034482758621	3.53846153846154	0.820964613030037	0.29303019198001	Bradi5g04020	NA
																															1539			2A	Traes_2AS_7F573BF04	2465868	2466211	3486	313	1	-0.0434782608695652	-0.681114073005996	-1.1646721889208	0.108374384236453	0.0523076923076923	0.487387357075761	-0.584799653597854	NA	NA
																															1540	BS00084333_51	109.826	2A
																															1541	CAP7_c3132_150	109.826	2A
																															1542	GENE-0137_1660	109.826	2A	Traes_2AL_0EA66DFFC	1073810	1074407	3297	124	0	0	NA	NA	0	0	1	NA	NA	LOC_Os04g10420
																															1543	GENE-0137_1660	109.826	2A	Traes_2AS_A71D3F635	1067258	1072951	3296	123	69	0.0392515630753099	1.64985301952885	-0.565014452495557	19.1009852216749	13.9015384615385	0.727805947909743	1.06688646593872	NA	LOC_Os04g10420
																															1544	BobWhite_c24495_282	109.826	2A
																															1545	Kukri_c9852_3619	109.826	2A
																															1546	wPt-8490	110.087	2A
																															1547	tPt-9405	110.087	2A
																															1548	Opata_909442_PstIMseI_PA	110.087	2A
																															1549	Opata_2158831_PstIMspI_PA	110.087	2A
																															1550	Opata_162488_PstIMseI_PA	110.087	2A
																															1551	Opata_1771565_PstIMluI_PA	110.087	2A
																															1552	Opata_540532_PstIMspI_PA	110.087	2A
																															1553	Opata_1056330_PstIMspI_PA	110.087	2A
																															1554	Opata_312957_PstIMseI_PA	110.087	2A
																															1555	Opata_1334802_PstIMseI_PA	110.087	2A
																															1556	Opata_674135_PstIMseI_PA	110.087	2A
																															1557	Opata_470765_PstIMseI_PA	110.087	2A
																															1558	Opata_2373254_58_PstIMspI_SNP	110.087	2A
																															1559	Opata_3604806_PstIMseI_PA	110.087	2A
																															1560	Opata_1097636_PstIMseI_PA	110.087	2A
																															1561	Opata_2969833_PstIMseI_PA	110.087	2A
																															1562	Opata_592411_PstIMseI_PA	110.087	2A
																															1563	Opata_1182593_PstIMseI_PA	110.087	2A
																															1564	Opata_2348719_PstIMspI_PA	110.087	2A
																															1565	Opata_865990_PstIMseI_PA	110.087	2A
																															1566	Opata_1568497_PstIMspI_PA	110.087	2A
																															1567	Opata_2470468_20_PstIMspI_SNP	110.087	2A
																															1568	Opata_77321_PstIMluI_PA	110.087	2A
																															1569	Opata_51329_38_PstIMseI_SNP	110.087	2A
																															1570	Opata_1295647_PstIMseI_PA	110.087	2A
																															1571	Opata_773594_PstIMspI_PA	110.087	2A
																															1572	Opata_600405_PstIMseI_PA	110.087	2A
																															1573	Opata_1155632_PstIMseI_PA	110.087	2A
																															1574	Opata_685850_PstIMspI_PA	110.087	2A
																															1575	Opata_450295_PstIMseI_PA	110.087	2A
																															1576	Opata_1282531_PstIMseI_PA	110.087	2A
																															1577	Opata_962964_PstIMspI_PA	110.087	2A
																															1578	Opata_90201_PstIMseI_PA	110.087	2A
																															1579	Opata_2570698_PstIMluI_PA	110.087	2A
																															1580	Opata_1723194_PstIMluI_PA	110.087	2A
																															1581	Opata_603791_PstIMseI_PA	110.087	2A
																															1582	Opata_1153002_PstIMseI_PA	110.087	2A
																															1583	Opata_4037977_PstIMspI_PA	110.087	2A
																															1584	Opata_2707093_PstIMluI_PA	110.087	2A
																															1585	Opata_2471587_PstIMspI_PA	110.087	2A
																															1586	Opata_1104866_PstIMspI_PA	110.087	2A
																															1587	Opata_597117_PstIMspI_PA	110.087	2A
																															1588	Opata_1513916_PstIMspI_PA	110.087	2A
																															1589	Opata_753387_PstIMseI_PA	110.087	2A
																															1590	Opata_898425_PstIMseI_PA	110.087	2A
																															1591	Opata_528623_PstIMseI_PA	110.087	2A
																															1592	Opata_2074120_PstIMseI_PA	110.087	2A
																															1593	Opata_2752204_PstIMseI_PA	110.087	2A
																															1594	Opata_96215_PstIMseI_PA	110.087	2A
																															1595	Opata_1275874_PstIMseI_PA	110.087	2A
																															1596	Opata_859099_PstIMseI_PA	110.087	2A
																															1597	Opata_237658_PstIMseI_PA	110.087	2A
																															1598	Opata_186669_PstIMseI_PA	110.087	2A
																															1599	Opata_154488_PstIMseI_PA	110.087	2A
																															1600	Opata_2933490_PstIMspI_PA	110.087	2A
																															1601	Opata_3669434_PstIMspI_PA	110.087	2A
																															1602	Opata_148155_PstIMspI_PA	110.087	2A
																															1603	Opata_1202169_PstIMseI_PA	110.087	2A
																															1604	Opata_56067_PstIMspI_PA	110.087	2A
																															1605	Opata_91696_PstIMseI_PA	110.087	2A
																															1606	Opata_1320531_PstIMseI_PA	110.087	2A
																															1607	Opata_163616_PstIMseI_PA	110.087	2A
																															1608	Opata_101391_PstIMseI_PA	110.087	2A
																															1609	Opata_846770_PstIMseI_PA	110.087	2A
																															1610	Opata_76723_PstIMseI_PA	110.087	2A
																															1611	Opata_1190606_PstIMseI_PA	110.087	2A
																															1612	Opata_1047641_PstIMluI_PA	110.087	2A
																															1613	Opata_2998677_PstIMseI_PA	110.087	2A
																															1614	Opata_1110629_PstIMseI_PA	110.087	2A
																															1615	Opata_1315027_PstIMspI_PA	110.087	2A
																															1616	Opata_636597_PstIMseI_PA	110.087	2A
																															1617	Opata_16834_PstIMseI_PA	110.087	2A
																															1618	Opata_2774111_PstIMspI_PA	110.087	2A
																															1619	Opata_149512_PstIMspI_PA	110.087	2A
																															1620	Opata_824231_PstIMseI_PA	110.087	2A
																															1621	Opata_1734021_PstIMspI_PA	110.087	2A
																															1622	Opata_431122_PstIMseI_PA	110.087	2A
																															1623	Opata_1231878_PstIMseI_PA	110.087	2A
																															1624	Opata_3167876_PstIMseI_PA	110.087	2A
																															1625	Opata_646422_PstIMseI_PA	110.087	2A
																															1626	Opata_458668_PstIMseI_PA	110.087	2A
																															1627	Opata_1098506_PstIMspI_PA	110.087	2A
																															1628	Opata_1794266_PstIMluI_PA	110.087	2A
																															1629	Opata_62020_PstIMseI_PA	110.087	2A
																															1630	Opata_446752_PstIMseI_PA	110.087	2A
																															1631	Opata_4177930_PstIMspI_PA	110.087	2A
																															1632	Opata_3632725_PstIMseI_PA	110.087	2A
																															1633	Opata_540591_PstIMseI_PA	110.087	2A
																															1634	Opata_13272_PstIMspI_PA	110.087	2A
																															1635	Opata_2113498_PstIMspI_PA	110.087	2A
																															1636	Opata_1883838_PstIMseI_PA	110.087	2A
																															1637	Opata_1191320_PstIMseI_PA	110.087	2A
																															1638	Opata_1776164_PstIMseI_PA	110.087	2A
																															1639	Opata_3939912_PstIMspI_PA	110.087	2A
																															1640	Opata_1430576_PstIMspI_PA	110.087	2A
																															1641	Opata_3032739_PstIMseI_PA	110.087	2A
																															1642	Opata_294965_PstIMseI_PA	110.087	2A
																															1643	Opata_449478_PstIMseI_PA	110.087	2A
																															1644	Opata_2886792_PstIMspI_PA	110.087	2A
																															1645	Opata_1304678_PstIMseI_PA	110.087	2A
																															1646	Opata_2857304_PstIMseI_PA	110.087	2A
																															1647	Opata_1301512_PstIMspI_PA	110.087	2A
																															1648	Opata_246522_PstIMseI_PA	110.087	2A
																															1649	Opata_3829144_PstIMspI_PA	110.087	2A
																															1650	Opata_226364_PstIMspI_PA	110.087	2A
																															1651	Opata_673350_PstIMspI_PA	110.087	2A
																															1652	Opata_431288_PstIMseI_PA	110.087	2A
																															1653	Opata_107962_PstIMseI_PA	110.087	2A
																															1654	Opata_1156960_PstIMspI_PA	110.087	2A
																															1655	Opata_376811_PstIMspI_PA	110.087	2A
																															1656	Opata_629188_PstIMspI_PA	110.087	2A
																															1657	Opata_1602300_PstIMspI_PA	110.087	2A
																															1658	Opata_252715_PstIMseI_PA	110.087	2A
																															1659	Opata_30687_PstIMseI_PA	110.087	2A
																															1660	Opata_1462911_PstIMseI_PA	110.087	2A
																															1661	Opata_2654305_PstIMseI_PA	110.087	2A
																															1662	Opata_1672827_PstIMluI_PA	110.087	2A
																															1663	Opata_1477852_PstIMluI_PA	110.087	2A
																															1664	Opata_238442_PstIMseI_PA	110.087	2A
																															1665	Opata_192313_PstIMseI_PA	110.087	2A
																															1666	Opata_2950747_PstIMspI_PA	110.087	2A
																															1667	Opata_974570_PstIMseI_PA	110.087	2A
																															1668	Opata_230495_PstIMseI_PA	110.087	2A
																															1669	Opata_3778181_32_PstIMspI_SNP	110.087	2A
																															1670	Opata_16081_PstIMseI_PA	110.087	2A
																															1671	Opata_3955260_PstIMspI_PA	110.087	2A
																															1672	Opata_2887418_PstIMspI_PA	110.087	2A
																															1673	Opata_925347_PstIMseI_PA	110.087	2A
																															1674	Opata_168628_PstIMspI_PA	110.087	2A
																															1675	Opata_653950_PstIMluI_PA	110.087	2A
																															1676	Opata_959911_PstIMseI_PA	110.087	2A
																															1677	Opata_603358_PstIMseI_PA	110.087	2A
																															1678	Opata_1035329_PstIMspI_PA	110.087	2A
																															1679	Opata_3139983_PstIMspI_PA	110.087	2A
																															1680	Opata_1500547_PstIMluI_PA	110.087	2A
																															1681	Opata_2868849_PstIMspI_PA	110.087	2A
																															1682	Opata_451931_PstIMseI_PA	110.087	2A
																															1683	Opata_500755_PstIMseI_PA	110.087	2A
																															1684	Opata_1113610_PstIMspI_PA	110.087	2A
																															1685	Opata_1594176_PstIMspI_PA	110.087	2A
																															1686	Opata_260073_PstIMseI_PA	110.087	2A
																															1687	Opata_2343123_PstIMspI_PA	110.087	2A
																															1688	Opata_995702_PstIMseI_PA	110.087	2A
																															1689	Opata_142760_PstIMseI_PA	110.087	2A
																															1690	Opata_1835025_PstIMspI_PA	110.087	2A
																															1691	Opata_338614_PstIMseI_PA	110.087	2A
																															1692	Opata_2625169_PstIMluI_PA	110.087	2A
																															1693	Opata_124493_PstIMspI_PA	110.087	2A
																															1694	Opata_932304_PstIMseI_PA	110.087	2A
																															1695	Opata_302647_PstIMseI_PA	110.087	2A
																															1696	Opata_258403_7_PstIMseI_SNP	110.087	2A
																															1697	Opata_195377_PstIMseI_PA	110.087	2A
																															1698	Opata_194823_PstIMspI_PA	110.087	2A
																															1699	Opata_304013_PstIMseI_PA	110.087	2A
																															1700	Opata_909621_PstIMspI_PA	110.087	2A
																															1701	Opata_3989629_PstIMseI_PA	110.087	2A
																															1702	Opata_1686372_PstIMluI_PA	110.087	2A
																															1703	Opata_2374890_PstIMseI_PA	110.087	2A
																															1704	Opata_1118161_PstIMspI_PA	110.087	2A
																															1705	Opata_314014_PstIMseI_PA	110.087	2A
																															1706	Opata_289787_PstIMseI_PA	110.087	2A
																															1707	Opata_575991_PstIMspI_PA	110.087	2A
																															1708	Opata_695140_PstIMseI_PA	110.087	2A
																															1709	Opata_58637_PstIMseI_PA	110.087	2A
																															1710	Opata_1621893_PstIMspI_PA	110.087	2A
																															1711	Opata_2382241_PstIMseI_PA	110.087	2A
																															1712	Opata_204318_PstIMseI_PA	110.087	2A
																															1713	Opata_1553048_PstIMluI_PA	110.087	2A
																															1714	Opata_38562_PstIMspI_PA	110.087	2A
																															1715	Opata_889541_PstIMseI_PA	110.087	2A
																															1716	Opata_67931_PstIMseI_PA	110.087	2A
																															1717	Opata_559538_PstIMseI_PA	110.087	2A
																															1718	Opata_434675_PstIMseI_PA	110.087	2A
																															1719	Opata_247073_PstIMspI_PA	110.087	2A
																															1720	Opata_2306_PstIMseI_PA	110.087	2A
																															1721	Opata_1922246_PstIMseI_PA	110.087	2A
																															1722	Opata_1291990_PstIMspI_PA	110.087	2A
																															1723	Opata_16569_PstIMseI_PA	110.087	2A
																															1724	Opata_4141079_PstIMspI_PA	110.087	2A
																															1725	Opata_443575_PstIMseI_PA	110.087	2A
																															1726	Opata_1007893_PstIMseI_PA	110.087	2A
																															1727	Opata_202645_PstIMspI_PA	110.087	2A
																															1728	Opata_636174_PstIMseI_PA	110.087	2A
																															1729	Opata_512821_PstIMseI_PA	110.087	2A
																															1730	Opata_4142901_PstIMseI_PA	110.087	2A
																															1731	Opata_1872624_69_PstIMspI_SNP	110.087	2A
																															1732	Opata_3919017_PstIMseI_PA	110.087	2A
																															1733	Opata_97934_PstIMspI_PA	110.087	2A
																															1734	Opata_1160979_PstIMseI_PA	110.087	2A
																															1735	Opata_4062303_PstIMspI_PA	110.087	2A
																															1736	Opata_639660_PstIMseI_PA	110.087	2A
																															1737	Opata_2304196_PstIMspI_PA	110.087	2A
																															1738	Opata_3335766_PstIMspI_PA	110.087	2A
																															1739	Opata_1438423_PstIMseI_PA	110.087	2A
																															1740	Opata_557782_PstIMseI_PA	110.087	2A
																															1741	Opata_627083_PstIMseI_PA	110.087	2A
																															1742	Opata_1613385_86_PstIMseI_SNP	110.087	2A
																															1743	Opata_1212709_PstIMseI_PA	110.087	2A
																															1744	Opata_201308_PstIMspI_PA	110.087	2A
																															1745	Opata_72584_PstIMseI_PA	110.087	2A
																															1746	Opata_818848_PstIMspI_PA	110.087	2A
																															1747	Opata_3000181_PstIMseI_PA	110.087	2A
																															1748	Opata_68126_PstIMspI_PA	110.087	2A
																															1749	Opata_57277_PstIMseI_PA	110.087	2A
																															1750	Opata_2131410_PstIMspI_PA	110.087	2A
																															1751	Opata_4182174_PstIMspI_PA	110.087	2A
																															1752	Opata_1058913_PstIMseI_PA	110.087	2A
																															1753	Opata_1299944_PstIMseI_PA	110.087	2A
																															1754	Opata_319432_PstIMluI_PA	110.087	2A
																															1755	Opata_2618331_PstIMspI_PA	110.087	2A
																															1756	Opata_1550288_PstIMseI_PA	110.087	2A
																															1757	Opata_922916_PstIMspI_PA	110.087	2A
																															1758	Opata_1083005_PstIMseI_PA	110.087	2A
																															1759	Opata_755821_PstIMseI_PA	110.087	2A
																															1760	Opata_2137385_PstIMspI_PA	110.087	2A
																															1761	Opata_834067_PstIMseI_PA	110.087	2A
																															1762	Opata_2601534_PstIMseI_PA	110.087	2A
																															1763	Opata_3891764_PstIMspI_PA	110.087	2A
																															1764	Opata_4050685_PstIMspI_PA	110.087	2A
																															1765	Opata_965406_PstIMseI_PA	110.087	2A
																															1766	Opata_274579_PstIMseI_PA	110.087	2A
																															1767	Opata_1038162_PstIMseI_PA	110.087	2A
																															1768	Opata_322776_PstIMseI_PA	110.087	2A
																															1769	Opata_1579069_PstIMspI_PA	110.087	2A
																															1770	Opata_2367569_PstIMluI_PA	110.087	2A
																															1771	Opata_1277918_PstIMseI_PA	110.087	2A
																															1772	Opata_492414_PstIMseI_PA	110.087	2A
																															1773	Opata_357639_PstIMspI_PA	110.087	2A
																															1774	Opata_360977_PstIMseI_PA	110.087	2A
																															1775	Opata_550656_PstIMseI_PA	110.087	2A
																															1776	Opata_3249776_PstIMspI_PA	110.087	2A
																															1777	Opata_1377382_PstIMspI_PA	110.087	2A
																															1778	Opata_459288_PstIMseI_PA	110.087	2A
																															1779	Opata_2012243_PstIMluI_PA	110.087	2A
																															1780	Opata_276366_13_PstIMseI_SNP	110.087	2A
																															1781	Opata_343766_PstIMseI_PA	110.087	2A
																															1782	Opata_1698406_PstIMseI_PA	110.087	2A
																															1783	Opata_1591908_PstIMseI_PA	110.087	2A
																															1784	Opata_1778195_PstIMseI_PA	110.087	2A
																															1785	Opata_162709_PstIMseI_PA	110.087	2A
																															1786	Opata_2751714_PstIMspI_PA	110.087	2A
																															1787	Opata_4175877_PstIMspI_PA	110.087	2A
																															1788	Opata_1768630_PstIMspI_PA	110.087	2A
																															1789	Opata_834048_PstIMseI_PA	110.087	2A
																															1790	Opata_101083_PstIMspI_PA	110.087	2A
																															1791	Opata_2690738_PstIMseI_PA	110.087	2A
																															1792	Opata_652937_PstIMseI_PA	110.087	2A
																															1793	Opata_922921_PstIMseI_PA	110.087	2A
																															1794	Opata_257477_PstIMluI_PA	110.087	2A
																															1795	Opata_3900188_PstIMseI_PA	110.087	2A
																															1796	Opata_878148_PstIMseI_PA	110.087	2A
																															1797	Opata_2816226_PstIMluI_PA	110.087	2A
																															1798	Opata_907261_PstIMseI_PA	110.087	2A
																															1799	Opata_48167_PstIMseI_PA	110.087	2A
																															1800	Opata_1209448_PstIMseI_PA	110.087	2A
																															1801	Opata_354163_PstIMseI_PA	110.087	2A
																															1802	Opata_864479_PstIMluI_PA	110.087	2A
																															1803	Opata_1558391_PstIMluI_PA	110.087	2A
																															1804	Opata_1892116_PstIMspI_PA	110.087	2A
																															1805	Opata_44528_PstIMseI_PA	110.087	2A
																															1806	Opata_1161703_PstIMseI_PA	110.087	2A
																															1807	Opata_719857_PstIMseI_PA	110.087	2A
																															1808	Opata_91052_PstIMspI_PA	110.087	2A
																															1809	Opata_895180_PstIMseI_PA	110.087	2A
																															1810	Opata_3608723_PstIMspI_PA	110.087	2A
																															1811	Opata_3500436_PstIMspI_PA	110.087	2A
																															1812	Opata_2266861_PstIMluI_PA	110.087	2A
																															1813	Opata_412230_PstIMseI_PA	110.087	2A
																															1814	Opata_39497_69_PstIMseI_SNP	110.087	2A
																															1815	Opata_730648_PstIMspI_PA	110.087	2A
																															1816	Opata_116550_PstIMseI_PA	110.087	2A
																															1817	Opata_1491416_PstIMseI_PA	110.087	2A
																															1818	Opata_1158066_PstIMseI_PA	110.087	2A
																															1819	Opata_843550_PstIMseI_PA	110.087	2A
																															1820	Opata_474038_PstIMspI_PA	110.087	2A
																															1821	Opata_8692_PstIMspI_PA	110.087	2A
																															1822	Opata_3114991_PstIMspI_PA	110.087	2A
																															1823	Opata_616274_PstIMseI_PA	110.087	2A
																															1824	Opata_69281_PstIMseI_PA	110.087	2A
																															1825	Opata_2267149_PstIMluI_PA	110.087	2A
																															1826	Opata_1074018_PstIMseI_PA	110.087	2A
																															1827	Opata_1266752_PstIMseI_PA	110.087	2A
																															1828	Opata_3194585_PstIMspI_PA	110.087	2A
																															1829	Opata_3348468_PstIMseI_PA	110.087	2A
																															1830	Opata_1764947_PstIMspI_PA	110.087	2A
																															1831	Opata_1116262_PstIMspI_PA	110.087	2A
																															1832	M6_849468_PstIMspI_PA	110.087	2A
																															1833	Opata_166579_PstIMseI_PA	110.087	2A
																															1834	Opata_23899_PstIMseI_PA	110.087	2A
																															1835	Opata_372425_PstIMseI_PA	110.087	2A
																															1836	Opata_532801_PstIMseI_PA	110.087	2A
																															1837	Opata_295229_PstIMseI_PA	110.087	2A
																															1838	Opata_2566281_PstIMluI_PA	110.087	2A
																															1839	Opata_2450089_PstIMluI_PA	110.087	2A
																															1840	Opata_315087_PstIMseI_PA	110.087	2A
																															1841	Opata_1270979_PstIMseI_PA	110.087	2A
																															1842	Opata_738096_PstIMseI_PA	110.087	2A
																															1843	Opata_727021_PstIMseI_PA	110.087	2A
																															1844	Opata_4489149_PstIMseI_PA	110.087	2A
																															1845	Opata_1982938_PstIMspI_PA	110.087	2A
																															1846	Opata_1045617_PstIMluI_PA	110.087	2A
																															1847	Opata_911353_PstIMseI_PA	110.087	2A
																															1848	Opata_481993_PstIMseI_PA	110.087	2A
																															1849	Opata_1814560_89_PstIMseI_SNP	110.087	2A
																															1850	Opata_1917740_PstIMspI_PA	110.087	2A
																															1851	Opata_4297398_PstIMseI_PA	110.087	2A
																															1852	Opata_1223834_PstIMseI_PA	110.087	2A
																															1853	Opata_427894_PstIMseI_PA	110.087	2A
																															1854	Opata_1583700_PstIMseI_PA	110.087	2A
																															1855	Opata_2941349_PstIMseI_PA	110.087	2A
																															1856	Opata_97286_PstIMluI_PA	110.087	2A
																															1857	Opata_269239_PstIMseI_PA	110.087	2A
																															1858	Opata_1279457_PstIMseI_PA	110.087	2A
																															1859	Opata_2440474_PstIMseI_PA	110.087	2A
																															1860	Opata_944904_PstIMseI_PA	110.087	2A
																															1861	Opata_637168_PstIMspI_PA	110.087	2A
																															1862	Opata_1349290_PstIMseI_PA	110.087	2A
																															1863	Opata_391893_PstIMspI_PA	110.087	2A
																															1864	Opata_4173205_PstIMspI_PA	110.087	2A
																															1865	Opata_249911_PstIMspI_PA	110.087	2A
																															1866	Opata_973840_PstIMseI_PA	110.087	2A
																															1867	Opata_270923_PstIMseI_PA	110.087	2A
																															1868	Opata_965021_PstIMseI_PA	110.087	2A
																															1869	Opata_43187_64_PstIMseI_SNP	110.087	2A
																															1870	Opata_550462_PstIMspI_PA	110.087	2A
																															1871	Opata_141894_PstIMseI_PA	110.087	2A
																															1872	Opata_3626587_PstIMspI_PA	110.087	2A
																															1873	Opata_1033982_PstIMspI_PA	110.087	2A
																															1874	Opata_930242_PstIMseI_PA	110.087	2A
																															1875	Opata_618211_PstIMseI_PA	110.087	2A
																															1876	Opata_1269627_PstIMseI_PA	110.087	2A
																															1877	Opata_125150_PstIMseI_PA	110.087	2A
																															1878	Opata_105409_PstIMseI_PA	110.087	2A
																															1879	Opata_2635182_PstIMluI_PA	110.087	2A
																															1880	Opata_266514_PstIMseI_PA	110.087	2A
																															1881	Opata_318604_PstIMspI_PA	110.087	2A
																															1882	Opata_504153_PstIMseI_PA	110.087	2A
																															1883	Opata_1168231_PstIMspI_PA	110.087	2A
																															1884	Opata_961229_PstIMseI_PA	110.087	2A
																															1885	Opata_882985_PstIMseI_PA	110.087	2A
																															1886	Opata_642795_PstIMseI_PA	110.087	2A
																															1887	Opata_886381_PstIMseI_PA	110.087	2A
																															1888	Opata_1174043_PstIMseI_PA	110.087	2A
																															1889	Opata_1615020_PstIMspI_PA	110.087	2A
																															1890	Opata_3692070_PstIMseI_PA	110.087	2A
																															1891	Opata_1042757_PstIMseI_PA	110.087	2A
																															1892	Opata_174104_PstIMseI_PA	110.087	2A
																															1893	Opata_774899_PstIMseI_PA	110.087	2A
																															1894	Opata_377001_PstIMseI_PA	110.087	2A
																															1895	Opata_1870263_PstIMspI_PA	110.087	2A
																															1896	Opata_313497_PstIMseI_PA	110.087	2A
																															1897	Opata_284237_PstIMseI_PA	110.087	2A
																															1898	Opata_1000705_63_PstIMspI_SNP	110.087	2A
																															1899	Opata_327394_PstIMseI_PA	110.087	2A
																															1900	Opata_534046_PstIMspI_PA	110.087	2A
																															1901	Opata_1907565_PstIMseI_PA	110.087	2A
																															1902	Opata_920156_PstIMspI_PA	110.087	2A
																															1903	Opata_2075613_PstIMluI_PA	110.087	2A
																															1904	Opata_159053_PstIMseI_PA	110.087	2A
																															1905	Opata_249912_PstIMseI_PA	110.087	2A
																															1906	Opata_2789004_PstIMseI_PA	110.087	2A
																															1907	Opata_881852_PstIMseI_PA	110.087	2A
																															1908	Opata_178596_PstIMseI_PA	110.087	2A
																															1909	Opata_531012_PstIMseI_PA	110.087	2A
																															1910	Opata_164421_PstIMseI_PA	110.087	2A
																															1911	Opata_1237858_PstIMseI_PA	110.087	2A
																															1912	Opata_1128080_PstIMluI_PA	110.087	2A
																															1913	Opata_4136051_PstIMspI_PA	110.087	2A
																															1914	Opata_70308_PstIMseI_PA	110.087	2A
																															1915	Opata_2707956_PstIMseI_PA	110.087	2A
																															1916	Opata_1737245_PstIMseI_PA	110.087	2A
																															1917	Opata_2686996_PstIMseI_PA	110.087	2A
																															1918	Opata_984428_PstIMseI_PA	110.087	2A
																															1919	Opata_296431_PstIMseI_PA	110.087	2A
																															1920	Opata_2236451_PstIMluI_PA	110.087	2A
																															1921	Opata_2831529_PstIMspI_PA	110.087	2A
																															1922	Opata_145566_PstIMseI_PA	110.087	2A
																															1923	Opata_580634_PstIMseI_PA	110.087	2A
																															1924	Opata_199619_PstIMseI_PA	110.087	2A
																															1925	Opata_722919_PstIMseI_PA	110.087	2A
																															1926	Opata_2746365_PstIMluI_PA	110.087	2A
																															1927	Opata_4099444_PstIMspI_PA	110.087	2A
																															1928	Opata_799167_PstIMseI_PA	110.087	2A
																															1929	Opata_268458_PstIMspI_PA	110.087	2A
																															1930	Opata_27051_PstIMspI_PA	110.087	2A
																															1931	Opata_1565070_PstIMspI_PA	110.087	2A
																															1932	Opata_1229565_PstIMseI_PA	110.087	2A
																															1933	Opata_547063_PstIMspI_PA	110.087	2A
																															1934	Opata_1064169_PstIMspI_PA	110.087	2A
																															1935	Opata_4068602_PstIMseI_PA	110.087	2A
																															1936	Opata_514459_PstIMseI_PA	110.087	2A
																															1937	Opata_325522_PstIMseI_PA	110.087	2A
																															1938	Opata_651761_PstIMspI_PA	110.087	2A
																															1939	Opata_49222_PstIMspI_PA	110.087	2A
																															1940	Opata_129119_PstIMseI_PA	110.087	2A
																															1941	Opata_3015800_PstIMseI_PA	110.087	2A
																															1942	Opata_1264923_PstIMseI_PA	110.087	2A
																															1943	M6_3144837_18_PstIMseI_SNP	110.087	2A
																															1944	Opata_905737_PstIMseI_PA	110.087	2A
																															1945	Opata_519048_PstIMluI_PA	110.087	2A
																															1946	Opata_51329_18_PstIMseI_SNP	110.087	2A
																															1947	Opata_442027_2_PstIMseI_SNP	110.087	2A
																															1948	Opata_145000_PstIMseI_PA	110.087	2A
																															1949	Opata_766444_PstIMseI_PA	110.087	2A
																															1950	Opata_2262742_PstIMspI_PA	110.087	2A
																															1951	Opata_124471_PstIMseI_PA	110.087	2A
																															1952	Opata_1476406_PstIMseI_PA	110.087	2A
																															1953	Opata_801967_PstIMseI_PA	110.087	2A
																															1954	Opata_848025_PstIMseI_PA	110.087	2A
																															1955	Opata_72836_PstIMspI_PA	110.087	2A
																															1956	Opata_3617242_PstIMspI_PA	110.087	2A
																															1957	Opata_1167527_PstIMseI_PA	110.087	2A
																															1958	Opata_1486271_PstIMspI_PA	110.087	2A
																															1959	Opata_80832_PstIMseI_PA	110.087	2A
																															1960	Opata_817146_PstIMseI_PA	110.087	2A
																															1961	Opata_129135_PstIMseI_PA	110.087	2A
																															1962	Opata_257257_PstIMspI_PA	110.087	2A
																															1963	Opata_569947_PstIMseI_PA	110.087	2A
																															1964	Opata_3757414_PstIMspI_PA	110.087	2A
																															1965	Opata_2102267_PstIMspI_PA	110.087	2A
																															1966	Opata_4113175_PstIMspI_PA	110.087	2A
																															1967	Opata_417_PstIMseI_PA	110.087	2A
																															1968	Opata_523755_PstIMseI_PA	110.087	2A
																															1969	Opata_114742_PstIMseI_PA	110.087	2A
																															1970	Opata_849699_PstIMseI_PA	110.087	2A
																															1971	Opata_450222_PstIMseI_PA	110.087	2A
																															1972	Opata_2799463_PstIMluI_PA	110.087	2A
																															1973	Opata_1132530_PstIMluI_PA	110.087	2A
																															1974	Opata_255660_PstIMseI_PA	110.087	2A
																															1975	Opata_1088447_PstIMspI_PA	110.087	2A
																															1976	Opata_3695938_PstIMseI_PA	110.087	2A
																															1977	Opata_548157_PstIMseI_PA	110.087	2A
																															1978	Opata_133766_PstIMseI_PA	110.087	2A
																															1979	Opata_2429154_PstIMspI_PA	110.087	2A
																															1980	Opata_685605_PstIMseI_PA	110.087	2A
																															1981	Opata_71093_PstIMseI_PA	110.087	2A
																															1982	Opata_1901491_PstIMseI_PA	110.087	2A
																															1983	Opata_3438011_PstIMspI_PA	110.087	2A
																															1984	Opata_2360906_PstIMseI_PA	110.087	2A
																															1985	Opata_2362523_PstIMspI_PA	110.087	2A
																															1986	Opata_2558157_PstIMluI_PA	110.087	2A
																															1987	Opata_2971019_PstIMseI_PA	110.087	2A
																															1988	Opata_408177_PstIMspI_PA	110.087	2A
																															1989	Opata_1701765_PstIMspI_PA	110.087	2A
																															1990	Opata_1316436_PstIMseI_PA	110.087	2A
																															1991	Opata_192505_PstIMseI_PA	110.087	2A
																															1992	Opata_381798_PstIMseI_PA	110.087	2A
																															1993	Opata_486964_PstIMspI_PA	110.087	2A
																															1994	Opata_32454_PstIMspI_PA	110.087	2A
[truncated: 8,681 more rows]
[truncated: 4 more columns]

## Sheet: ch2B
P1	Halberd	Opata85	Opata 85	Opata85	Renan	Renan	Renan	Renan	W7984	Courtot	WL711& HD2329	Avalon	Avalon	RL4452	RL4452	Apache	Apache	Apache	Apache	Apache	Apache	RL4452	MQTL Yield	MQTL GPC	MQTL BQ	Candidate genes
P2	Cutter	W7984	Synthetic W7984	W7984	Récital	Récital	Récital	Récital	Prinz	chinese spring	PH132 & PH133	Habbit	Habbit	AC Domain	AC Domain	Ornicar	Ornicar	Ornicar	Ornicar	Ornicar	Ornicar	AC Domain
reference	Esten et al. 2010	Kumar et al. 2007	Borner A et al. 2002	Kumar et al. 2007	Groos et al., 2003, 2007	Groos et al., 2003, 2007	Groos et al., 2003, 2007	Groos et al., 2003, 2007	Haung XQ et al. 2003	Charmet et al., 2001	Parsad M et al. 2003	Turner AS et al. 2004	Turner AS et al. 2004	Mccartney CA et al.2 005	Mccartney CA et al.2 005	INRA Mapping population	INRA Mapping population	INRA Mapping population	INRA Mapping population	INRA Mapping population	INRA Mapping population	Mccartney CA et al.2 005
LOD	3.67	3.4	3	3.43	6.06	9.21	3.95	8.74	3	3.48	3.5	2.01	2.27	6.7	13.2	6.22	7.13	6.17	4.89	3.02	6.26	8.6
R2	11.59	22	17.22	10.32	16.5	22.8	10.9	22.8	17.6	14.3	13.39	10.9	15.5	9.9	16.7	13.4	15	15.9	8.7	6.7	13.4	11.7
Trait	GrN	GrN	GrW	T/h	Tkw	Tkw	Tkw	Tkw	T/h	Tkw	Gpc	Gpc	Gpc	Gpc	Gpc	Gpc	Gpc	Gpc	Gpc	Gpc	Gpc	Mbwe					consensus_Sno	consensus_Marker	position	chromosome	Gene	start	end	genome_pos	chr_pos	SNP_density	FST	Tajima_cultivar	Tajima_landrace	pi_cultivar	pi_landrace	pi_landrace/pi_cultivar	Tajima_landrace_cultivar	Brachy	Rice	Sorghum	PanGenomeChr	PanGenomePos	Dominance
																											1			2B	Traes_2BS_8ECBAA413	9371	16398	26718	3	15	-0.0320437055160228	2.39171735986012	2.52142632206431	4.20689655172414	5.89230769230769	1.40053530783688	2.62485258040775	NA	LOC_Os04g08034	NA	4	20984	D
																											2	GENE-4493_74	0	2B	Traes_2BL_FE2ACB84A	17548846	17549603	28686	1972	0	0	NA	NA	0	0	1	NA	Bradi5g03937	NA	NA	4	21632	D
																											3	Kukri_c12825_627	0	2B	Traes_2BS_439E3F9A5	134	1966	26715	1	0	0	NA	NA	0	0	1	NA	NA	NA	NA	NA	NA	D
																											4	RAC875_c30620_323	0	2B
																											5	BS00066515_51	0	2B
																											6	D_contig66436_304	0	2B	Traes_2BS_45AA651ED	4264	7104	26716	2	7	0.183251865817998	1.6818092940048	0.00117604348134087	2.09113300492611	0.726153846153846	0.347565785731595	0.898251102234586	NA	NA	NA	NA	NA	D
																											7	Ku_c2441_1342	0	2B
																											8	BobWhite_c20346_138	0	2B
																											9	GENE-0559_737	0	2B
																											10	BS00061187_51	0	2B
																											11	GENE-0559_171	0	2B
																											12	wsnp_Ex_c19516_28480964	0	2B
																											13	Excalibur_rep_c66982_126	0	2B
																											14	Excalibur_rep_c66982_699	0	2B
																											15	Excalibur_rep_c82595_77	0	2B
																											16	Tdurum_contig56157_454	0	2B
																											17	wsnp_Ex_c11560_18632777	0	2B
																											18	wsnp_Ku_c13068_20937906	0	2B
																											19	BS00019744_51	0	2B
																											20	BS00067280_51	0	2B
																											21	Ex_c525_1401	0	2B
																											22	BobWhite_c11397_231	0	2B
																											23	Excalibur_c36184_430	0	2B
																											24	Excalibur_c61319_300	0	2B
																											25	tplb0034e07_718	0	2B
																											26	BS00074254_51	0	2B
																											27	BobWhite_c2963_1880	0	2B
																											28	BS00074255_51	0	2B
																											29	Excalibur_c2656_3198	0	2B
																											30	Excalibur_c42248_663	0	2B
																											31	Excalibur_c45008_163	0	2B
																											32	RAC875_c25628_180	0	2B
																											33	RAC875_rep_c113375_508	0	2B
																											34	RAC875_rep_c113375_533	0	2B
																											35	BS00076596_51	0	2B
																											36	BS00083763_51	0	2B
																											37	BS00083768_51	0	2B	Traes_2BS_D44A3B19F	25459	41169	26719	5	188	0.0695230616078835	2.20201899467965	-0.912802355721142	60.6748768472906	33.3753846153846	0.550076675488539	1.18688465846567	NA	NA	NA	NA	NA	D
																											38	BS00101456_51	0	2B
																											39	BS00101972_51	0	2B
																											40	Excalibur_c11409_488	0	2B	Traes_2BS_D4D09F743	17316162	17316378	28660	1946	0	0	NA	NA	0	0	1	NA	NA	NA	Sb02g037140	7	38866	S
																											41	Excalibur_c11409_488	0	2B	Traes_2BS_D3EF7B31B	17316379	17316749	28661	1947	8	0.0374029640084688	-1.45116325290501	NA	1.01477832512315	0	0.000984466758608643	-1.805456126352	NA	NA	Sb02g037140	7	38866	S
																											42	BobWhite_c2963_1532	0	2B	Traes_2BS_26B28D804	53804	56294	26721	7	0	0	NA	NA	0	0	1	NA	NA	NA	NA	NA	NA	D
																											43	Excalibur_c29417_400	0	2B
																											44	Excalibur_c29417_499	0	2B
																											45	Excalibur_c42248_211	0	2B
																											46	Excalibur_c45008_52	0	2B
																											47	Excalibur_c7736_537	0	2B
																											48	IAAV4862	0	2B	Traes_2BS_539B0CDFE	60155	61382	26722	8	0	0	NA	NA	0	0	1	NA	Bradi5g01760	NA	NA	4	20740	D
																											49	IACX10969	0	2B
																											50	IACX11138	0	2B
																											51	IACX6340	0	2B	Traes_2BL_9622A8115	3577956	3581192	27120	406	0	0	NA	NA	0	0	1	NA	Bradi5g03227	NA	NA	4	21321	D
																											52	IACX6340	0	2B	Traes_2BS_011B0377F	606981	608717	26785	72	3	-0.0372980677858727	-0.414846820199306	-0.420430488724915	0.630541871921182	0.609230769230769	0.96625544399772	-0.0799329414605142	Bradi5g03227	NA	NA	4	21321	D
																											53	IACX9460	0	2B
																											54	Kukri_c43395_182	0	2B
																											55	Kukri_c6306_1151	0	2B
																											56	Kukri_c6306_685	0	2B
																											57	Kukri_rep_c108293_98	0	2B
																											58	RAC875_c45166_1174	0	2B
																											59	RAC875_rep_c120999_222	0	2B
																											60	BS00010734_51	0	2B
																											61	wsnp_Ex_c10961_17803258	0	2B
																											62	BS00031118_51	0	2B
																											63	BS00058815_51	0	2B
																											64	BS00065927_51	0	2B
																											65	BS00099465_51	0	2B
																											66	Tdurum_contig10208_447	0	2B	Traes_2BS_8B3768783	19350	23755	26717	4	3	0.164084657575202	0.950669036162472	-0.890069939225046	0.857142857142857	0.461538461538462	0.538999368939573	0.808945098668156	Bradi5g00700	LOC_Os04g08740	Sb06g001740	4	21054	D
																											67	Tdurum_contig10208_452	0	2B
																											68	BobWhite_c11397_208	0	2B
																											69	Excalibur_c43376_98	0	2B	Traes_2BS_4288624B8	49500	50396	26720	6	0	0	NA	NA	0	0	1	NA	NA	NA	NA	NA	NA	D
																											70	GENE-1019_96	0	2B
																											71	RAC875_c13918_444	0	2B	Traes_2BS_EB4CD637D	88066	92847	26728	14	13	0.0110855055195139	-0.903653749940252	-0.540209902315286	2.59113300492611	1.13846153846154	0.439584519775798	-1.05906487210711	Bradi5g01890	NA	NA	4	22578	D
																											72	BS00064570_51	0	2B
																											73	Excalibur_c22838_97	0	2B
																											74	Excalibur_c2933_1350	0	2B
																											75	BobWhite_c31854_189	0	2B
																											76	BobWhite_c8163_591	0	2B
																											77	Kukri_c46542_1015	0	2B
																											78	Kukri_c6626_57	0	2B
																											79	Kukri_rep_c110389_569	0	2B
																											80	RAC875_c39354_105	0	2B
																											81	wsnp_Ex_c326_636368	0	2B
																											82	wsnp_Ra_c14112_22155451	0	2B
																											83	RAC875_c25282_148	0	2B
																											84	RAC875_c25628_78	0	2B
																											85	BS00066232_51	0	2B
																											86	Ra_c5718_1142	0	2B	Traes_2BS_B67826E69	78342	79030	26725	11	0	0	NA	NA	0	0	1	NA	Bradi5g01766	LOC_Os04g27670	NA	4	21940	D
																											87	Ra_c5718_1142	0	2B	Traes_2BS_B050B760C	79479	79780	26726	12	0	0	NA	NA	0	0	1	NA	Bradi5g01766	LOC_Os04g27670	NA	4	21940	D
																											88	RAC875_c8069_1709	0	2B
																											89			2B	Traes_2BS_C1C513A9F	66185	68099	26723	9	0	0	NA	NA	0	0	1	NA	Bradi5g01763	LOC_Os04g02670	Sb06g021510	4	20738	D
																											90			2B	Traes_2BL_7A6919618	93753	101184	26731	15	0	0	NA	NA	0	0	1	NA	Bradi5g13137	LOC_Os04g39629	Sb06g019745	4	23203	D
																											91			2B	Traes_2BL_04ABBC8B8	101901	105204	26729	16	1	0	-1.15141800853366	NA	0.0665024630541872	0	0.0148142749167956	-1.09882838469749	Bradi5g13170	LOC_Os04g39650	Sb06g019750	4	23206	D
																											92	BS00099469_51	1.23981	2B
																											93	Excalibur_c7903_1013	1.23981	2B
																											94	IAAV8205	1.23981	2B	Traes_2BS_202CA43CE	122440	126796	26732	19	10	0.114272535868339	1.83885311432541	-0.504624397474088	4.93349753694581	1.72615384615385	0.350016153823029	1.5045226384102	Bradi5g00580	LOC_Os04g08310	NA	4	21008	D
																											95	Kukri_c52263_281	1.23981	2B
																											96	D_contig02411_248	1.23981	2B	Traes_2BL_5E9E6B02E	105715	107286	26730	17	0	0	NA	NA	0	0	1	NA	Bradi5g13180	LOC_Os04g39660	Sb06g019760	4	23207	D
																											97	Kukri_c19266_779	1.23981	2B
																											98	Kukri_c3701_392	1.23981	2B
																											99	tplb0054d13_2445	1.23981	2B
																											100	RAC875_c5347_474	1.23981	2B
																											101	BS00046019_51	1.23981	2B
																											102	BobWhite_c17047_268	1.23981	2B
																											103	RAC875_c16656_406	1.54148	2B
																											104	Excalibur_c43376_59	2.01239	2B
																											105	RAC875_c65386_72	2.24784	2B	Traes_2BS_7C8D6844C	131958	137346	26734	20	0	0	NA	NA	0	0	1	NA	NA	NA	NA	NA	NA	D
																											106	RAC875_c65386_72	2.24784	2B	Traes_2BS_891EC5836	138040	140332	26735	21	0	0	NA	NA	0	0	1	NA	NA	NA	NA	NA	NA	D
																											107	Excalibur_c11409_1166	2.34718	2B
																											108	RAC875_c25282_67	2.34718	2B
																											109	BS00028167_51	2.34718	2B
																											110	RAC875_c5718_785	2.34718	2B
																											111			2B	Traes_2BS_BD5C477FF	145545	147487	26737	22	16	0.0760116778133605	1.03017109381234	-1.4559012423618	3.78571428571429	2.17538461538462	0.574742231212802	0.366112468088805	NA	NA	NA	NA	NA	D
																											112	BS00066389_51	2.37293	2B
																											113			2B	Traes_2BS_1CD4F8DD4	161482	163558	26738	25	19	0.0678632741613443	1.18148490486803	-0.758614816750727	1.77832512315271	3.32	1.86643798970252	-1.12515012016383	NA	LOC_Os04g56800	Sb06g031895	4	25409	D
																											114	BS00110626_51	2.68564	2B
																											115	GENE-1442_78	2.68564	2B
																											116	Ra_c1501_1220	2.68564	2B	Traes_2BS_88803DFE6	147706	150617	26736	23	48	0.0435160337045039	-0.825902419232802	-0.415335602957024	8.19704433497537	4.75692307692308	0.580372938773801	-1.20426544659874	Bradi5g01737	NA	NA	4	20746	D
																											117	RAC875_c34512_493	2.68564	2B
																											118	RAC875_c34512_685	2.68564	2B
																											119	tplb0034e07_1869	2.68564	2B	Traes_2BS_B78C6D8CB	155624	160277	26739	24	69	0.0492905597112213	-1.97607675114608	-1.15356590493089	6.75615763546798	3.75692307692308	0.556139619675944	-2.25181266591038	Bradi5g01730	LOC_Os04g02730	Sb06g001050	4	20747	D
																											120	wsnp_Ra_c1501_2991585	2.68564	2B
																											121	Excalibur_c17250_751	2.68564	2B	Traes_2BS_08CEA942B	186468	189563	26740	26	66	0.0611883839193704	0.922472854954979	-1.48260482877321	17.6650246305419	8.33538461538462	0.471887976757564	0.229046447905382	Bradi5g01410	LOC_Os04g02910	Sb06g001130	4	20774	D
																											122	wsnp_JD_rep_c49438_33652645	2.68564	2B
																											123	Excalibur_c61319_274	2.68564	2B
																											124	Excalibur_rep_c101900_194	2.68564	2B
																											125	Kukri_c55951_219	2.68564	2B
																											126	Kukri_c55951_97	2.68564	2B
																											127	Kukri_rep_c97239_133	2.68564	2B
																											128	BS00028028_51	2.68564	2B
																											129	TA003428-0332	2.68564	2B
																											130			2B	Traes_2BS_D7F40DF36	191382	194410	26741	27	30	0.044622608566345	-1.38746833885744	-0.636214613075566	5.26354679802956	3.29538461538462	0.626147842393575	-1.48435084633402	NA	NA	NA	NA	NA	D
																											131			2B	Traes_2BS_E71D2B3EE	200590	202521	26744	28	8	0.0118011035497796	-0.437396155128283	-0.00268806353902314	1.36206896551724	2.65538461538462	1.9488262725253	-0.386411917267625	NA	LOC_Os04g03980	Sb06g001210	4	20824	D
																											132	BobWhite_c12144_216	3.35153	2B	Traes_2BS_CAA102CFC	120362	121995	26733	18	8	0.0205725979672085	1.05016553843295	0.655791190809225	3.13300492610837	2.97230769230769	0.948724637137058	1.42647003917115	Bradi5g00570	LOC_Os04g08320	NA	4	21009	D
																											133	Tdurum_contig11802_583	3.35153	2B	Traes_2BS_31F130A79	82740	88230	26727	13	2	0.117847669571807	-0.0772429041988157	NA	0.502463054187192	0	0.00198624308179121	-0.571193514409039	Bradi5g01880	LOC_Os04g02500	NA	4	20707	D
																											134	Excalibur_c39493_251	3.49869	2B	Traes_2BL_05498B97F	32885311	32891934	30512	3798	109	0.00270785221979097	-2.04997463883312	-0.0522037724273874	9.55172413793103	2.63692307692308	0.276143542024234	-2.25086087048243	Bradi5g23600	LOC_Os04g54930	Sb06g030350	4	25121	D
																											135	Excalibur_c39493_251	3.49869	2B	Traes_2BL_33DC8A10D	32896609	32898083	30513	3799	0	0	NA	NA	0	0	1	NA	Bradi5g23600	LOC_Os04g54930	Sb06g030350	4	25121	D
																											136	Excalibur_c39493_251	3.49869	2B	Traes_2BL_22C06B972	32880577	32881136	30511	3797	0	0	NA	NA	0	0	1	NA	Bradi5g23600	LOC_Os04g54930	Sb06g030350	4	25121	D
																											137	IAAV1970	3.6201	2B	Traes_2BS_5A2E83BF6	217538	222330	26742	29	31	0.00767813054769639	0.203664953011247	-0.0456659999134644	8.69458128078818	3.86153846153846	0.444195544337434	-0.0921189753810504	Bradi5g01340	NA	Sb06g001220	4	20828	D
																											138			2B	Traes_2BS_DB84FD07D	226236	227180	26743	30	0	0	NA	NA	0	0	1	NA	NA	NA	NA	NA	NA	D
																											139	TA002227-1090	3.68264	2B
																											140			2B	Traes_2BL_A32233118	238998	239251	26745	31	0	0	NA	NA	0	0	1	NA	Bradi5g01327	NA	NA	4	20829	D
																											141			2B	Traes_2BL_2A2F59552	239252	239507	26746	32	2	0.0149450549450549	0.184411220065514	1.19844365191705	0.487684729064039	0.289230769230769	0.593901859794146	0.893443545412632	Bradi5g01327	NA	NA	4	20829	D
																											142			2B	Traes_2BS_D1734E0F4	248985	255521	26747	33	10	-0.0198130608452598	2.02286541301178	0.721196552169834	5.24137931034483	8.11076923076923	1.54734496500979	0.628126838914285	Bradi5g01317	LOC_Os04g04000	NA	4	20830	D
																											143			2B	Traes_2BS_F3097F116	262752	267484	26750	34	5	0.0308943089430894	NA	-1.54448229785916	0	0.581538461538462	582.53846	-1.75489720033499	Bradi5g13090	LOC_Os04g39570	Sb06g019710	4	23195	D
																											144			2B	Traes_2BS_075F12813	269838	274661	26748	35	2	0.045531914893617	NA	-0.8806577356389	0	0.510769230769231	511.76923	-1.15396552872368	Bradi5g01350	NA	NA	4	20827	D
																											145			2B	Traes_2BS_BD243EA04	278874	282521	26749	36	2	-0.040307619786202	1.85171092295928	1.92872008496258	1.18226600985222	1.14769230769231	0.970781126384252	2.09715206231927	Bradi5g01310	NA	NA	4	20832	D
																											146			2B	Traes_2BS_06CB46BEF	289393	291978	26751	37	3	-0.0201349508560764	-0.230970733051546	0.075527766226565	0.689655172413793	0.809230769230769	1.17313357691943	0.24914720248659	Bradi5g01287	NA	NA	4	20834	D
																											147	BS00107306_51	3.87027	2B
																											148	BS00077761_51	3.87027	2B
																											149	BS00077762_51	3.87027	2B
																											150	Kukri_c38985_537	3.87027	2B
																											151	BS00049499_51	3.87027	2B
																											152	Excalibur_c10406_1805	3.87027	2B
																											153	Excalibur_c34937_710	3.87027	2B
																											154	Kukri_rep_c117487_334	3.87027	2B
																											155	Excalibur_rep_c107769_116	3.87027	2B
																											156	RAC875_rep_c112807_403	3.87027	2B	Traes_2BS_1B7A75BCE	311786	312390	26754	40	7	-0.0149999999999999	-0.310531954485811	-1.16439105425337	0.169950738916256	0.0584615384615385	0.347828503111481	-0.393664334288804	Bradi5g01280	LOC_Os04g04020	Sb06g001240	4	20835	D
																											157	RAC875_rep_c112807_403	3.87027	2B	Traes_2BS_F9F811144	294478	299912	26752	38	1	0.102199944305207	1.47529648918347	-0.0861022457553262	0.460591133004926	0.156923076923077	0.342127631438672	1.18518322492111	Bradi5g01280	LOC_Os04g04020	Sb06g001240	4	20835	D
																											158	RAC875_rep_c112807_403	3.87027	2B	Traes_2BS_1587D0A44	304069	307838	26753	39	28	-0.00799850017937831	1.97822476652481	1.64939100411982	10.6871921182266	6.48307692307692	0.606657968644374	2.56288153247737	Bradi5g01280	LOC_Os04g04020	Sb06g001240	4	20835	D
																											159	RAC875_rep_c71112_400	3.87027	2B
																											160			2B	Traes_2BS_3BFB1B956	326554	330406	26755	41	4	0.0342158574455891	-0.73212243367179	-0.807301327948431	0.778325123152709	0.467692307692308	0.601407933572063	-0.746787927939741	NA	LOC_Os04g04030	Sb06g001250	4	20836	D
																											161			2B	Traes_2BS_3DF2B95D0	331322	333110	26756	42	8	-0.0244159815724252	-0.762666368541287	-0.449137320466147	1.83251231527094	1.58153846153846	0.863118530886119	-0.0815799253628375	Bradi5g01240	NA	NA	4	20844	D
																											162			2B	Traes_2BS_1CC6B989C	351526	351997	26757	43	0	0	NA	NA	0	0	1	NA	Bradi5g01240	NA	NA	4	20844	D
																											163			2B	Traes_2BS_2349FA0BB	351998	352679	26758	44	0	0	NA	NA	0	0	1	NA	Bradi5g01240	NA	NA	4	20844	D
																											164			2B	Traes_2BS_90F8B7C9D	359248	360944	26759	45	2	0.0286255099045479	1.93551480200367	1.94289996764038	0.921182266009852	1.13230769230769	1.22894109642772	2.2795770312668	Bradi5g01240	NA	NA	4	20844	D
																											165	BS00084668_51	3.92913	2B
																											166	Kukri_c7339_113	3.92913	2B
																											167	D_contig18495_92	3.92913	2B
																											168	GENE-1230_189	3.92913	2B
																											169	Kukri_c7339_1716	3.92913	2B
																											170	RAC875_c27611_467	3.92913	2B
																											171	RAC875_c38665_247	3.92913	2B	Traes_2BS_D2ED6DCD7	472071	473982	26771	57	10	0.00609087413795029	1.67123662465367	2.34106909648362	9.22167487684729	5.57230769230769	0.604304907471703	2.0694312701712	NA	NA	NA	NA	NA	D
																											172	RAC875_c5577_1682	3.92913	2B	Traes_2BS_9E71CA151	360945	362433	26760	46	0	0	NA	NA	0	0	1	NA	Bradi5g01230	LOC_Os04g04254	Sb06g001270	4	20850	D
																											173	RAC875_c5577_1682	3.92913	2B	Traes_2BS_F7AC42165	464610	467420	26770	56	0	0	NA	NA	0	0	1	NA	NA	NA	NA	NA	NA	D
																											174	RAC875_c5577_1682	3.92913	2B	Traes_2BS_956489811	362452	364628	26761	47	3	0.0353494120186316	0.88358487671813	2.00684966392902	0.9064039408867	0.686153846153846	0.75727448351172	1.79349699831675	Bradi5g01230	LOC_Os04g04254	Sb06g001270	4	20850	D
																											175	GENE-1230_436	3.92913	2B
																											176	IAAV1381	3.92913	2B
																											177	RAC875_c12533_2006	3.92913	2B	Traes_2BS_C0E606843	478610	479628	26773	59	5	0.0838385475675147	1.62843388345582	0.96638267218099	1.70197044334975	1.11384615384615	0.654647974981879	2.04986553138243	NA	NA	NA	NA	NA	D
																											178	wsnp_Ex_c851_1654297	3.92913	2B
																											179	Ra_c2544_1566	3.92913	2B
																											180	Ra_c491_902	3.92913	2B
																											181	RAC875_rep_c109471_154	3.92913	2B
																											182	wsnp_Ex_c1996_3754394	3.92913	2B	Traes_2BS_F88743FDB	475437	477158	26772	58	0	0	NA	NA	0	0	1	NA	NA	NA	NA	NA	NA	D
																											183			2B	Traes_2BS_2ECE9A912	377054	381588	26762	48	26	-0.00549413584922642	-0.0406517879567606	1.12140419834577	6.84975369458128	8.30153846153846	1.21191606583655	1.05895720485854	Bradi5g01210	LOC_Os04g04330	Sb06g001310	4	20854	D
																											184			2B	Traes_2BS_C5CD6C816	388342	392663	26763	49	22	0.0227615291049216	0.212649652074054	-0.316253737579456	8.42118226600985	7.52615384615385	0.893729630717194	0.0882760281393752	Bradi5g01220	LOC_Os04g04320	Sb06g001290	4	20853	D
																											185			2B	Traes_2BS_62A4FA2AE	393468	395129	26764	50	9	0.0332452038402867	1.39736286801059	0.571433927204708	6.33497536945813	2.95692307692308	0.466845735228923	1.48595735452914	Bradi5g01220	LOC_Os04g04320	Sb06g001290	4	20853	D
																											186			2B	Traes_2BS_A2CCC6F7E	397241	398542	26765	51	0	0	NA	NA	0	0	1	NA	Bradi5g01210	LOC_Os04g04330	Sb06g001310	4	20854	D
																											187			2B	Traes_2BS_07A68CB54	403168	408411	26766	52	13	-0.0152422145334037	-0.0130720385814662	0.945356898666321	4.43103448275862	4.13230769230769	0.932598270309485	0.040657257127629	Bradi5g00770	NA	Sb06g003030	4	20858	D
																											188			2B	Traes_2BS_2CA0D331C	429013	429661	26767	53	0	0	NA	NA	0	0	1	NA	NA	LOC_Os04g03050	NA	4	20786	D
																											189	BS00084667_51	4.39636	2B	Traes_2BS_BA1828698	494449	497198	26775	61	22	0.147356414955987	-0.874483180742178	1.54637164877424	4.46059113300493	6.70153846153846	1.50227536874272	1.20429355325269	NA	NA	NA	NA	NA	D
																											190	Kukri_c46542_466	4.39636	2B
																											191	Kukri_c96623_195	4.39636	2B
																											192	RAC875_rep_c115433_378	4.39636	2B
																											193	wsnp_Ra_c1660_3275687	4.39636	2B	Traes_2BS_FFE5A8DFA	12471820	12473690	28130	1416	0	0	NA	NA	0	0	1	NA	Bradi1g20240	LOC_Os07g44110	Sb02g040520	7	39603	S
																											194	wsnp_Ra_c1660_3275687	4.39636	2B	Traes_2BS_310B94123	12425971	12430358	28129	1415	12	0.027319401459088	-0.224894890355823	-2.29990769472035	3.9679802955665	1.14153846153846	0.287867002010567	-0.682751962380386	Bradi1g20240	LOC_Os07g44110	Sb02g040520	7	39603	S
																											195	Ra_c11464_294	4.39636	2B
																											196	wsnp_Ra_rep_c106727_90434958	4.39636	2B	Traes_2BL_A3CF87FBF	5083313	5083659	27332	618	0	0	NA	NA	0	0	1	NA	Bradi1g48200	LOC_Os07g17010	NA	7	37365	S
																											197	wsnp_Ra_rep_c106727_90434958	4.39636	2B	Traes_2BS_2DA1E1305	5077406	5078691	27331	617	1	0	NA	NA	0	0	1	NA	Bradi1g48200	LOC_Os07g17010	NA	7	37365	S
																											198	wsnp_Ra_rep_c106727_90434958	4.39636	2B	Traes_2BS_9E10D26DB	5048973	5050248	27328	614	0	0	NA	NA	0	0	1	NA	Bradi1g48200	LOC_Os07g17010	NA	7	37365	S
																											199	wsnp_Ra_rep_c106727_90434958	4.39636	2B	Traes_2BS_71E63BE53	5052414	5054298	27329	615	2	0.0249784668389319	-1.25381074940516	NA	0.197044334975369	0	0.0050493745516471	-1.31689735827177	Bradi1g48200	LOC_Os07g17010	NA	7	37365	S
																											200	wsnp_Ra_rep_c106727_90434958	4.39636	2B	Traes_2BS_4CD78C69A	3174356	3176393	27087	373	0	0	NA	NA	0	0	1	NA	Bradi1g48200	LOC_Os07g17010	NA	7	37365	S
																											201	RAC875_c9013_185	4.39636	2B	Traes_2BS_D6F1011EA	487126	488523	26774	60	2	0.0174101177219216	0.572891017450454	-0.0168153921298395	0.650246305418719	0.52	0.80000453284718	0.62566821445916	NA	NA	NA	NA	NA	D
																											202	BS00023068_51	4.39636	2B
																											203	BS00027693_51	4.39636	2B
																											204			2B	Traes_2BS_8C8768129	517513	519269	26777	63	0	0	NA	NA	0	0	1	NA	Bradi5g01180	LOC_Os04g05010	NA	4	20860	D
																											205			2B	Traes_2BS_8D96387E7	519968	527326	26778	64	8	0.0396548670015027	-0.49761363924341	-0.631835138330476	1.16256157635468	1.24	1.06655291935645	-0.691761708412754	Bradi5g01180	LOC_Os04g05010	NA	4	20860	D
																											206			2B	Traes_2BL_E24C6CCC0	537498	540142	26780	65	7	0.246858766308821	-0.684806262157269	0.489739972283097	7.37931034482759	3.40307692307692	0.46123763950013	0.38968263095874	Bradi5g24750	NA	Sb06g031180	4	25290	D
																											207			2B	Traes_2BS_B98E8975C	573645	575198	26783	68	6	0.0114762134085515	-0.00763957795733447	-0.758800400230348	0.768472906403941	0.910769230769231	1.18492700412286	-0.850191833629423	NA	LOC_Os04g05580	NA	4	20910	D
																											208	BobWhite_c10903_399	4.70171	2B	Traes_2BS_40DF3E2C8	586494	593801	26782	70	46	-0.0147959156785986	3.21814743660329	3.16003248715827	28.0541871921182	24.8430769230769	0.885543081632171	3.84685827882556	Bradi5g01160	NA	NA	4	20862	D
																											209	Excalibur_c32789_440	4.70171	2B
																											210	Kukri_c14626_425	4.70171	2B
																											211	Kukri_c23905_151	4.70171	2B
																											212	Kukri_c30847_551	4.70171	2B
																											213	Kukri_c3249_263	4.70171	2B
																											214	Kukri_c3249_806	4.70171	2B
																											215	Kukri_rep_c68159_218	4.70171	2B
																											216	Tdurum_contig76118_145	4.70171	2B
																											217	wsnp_Ex_c7776_13247365	4.70171	2B
																											218	wsnp_JD_c640_960796	4.70171	2B	Traes_2BS_FEF4BCA61	582978	585981	26784	69	8	0.141040673284869	1.07398547073972	2.02389778298532	0.724137931034483	0.84	1.15977935397753	2.095613295156	Bradi5g01167	NA	NA	4	20861	D
																											219	wsnp_JD_c640_960796	4.70171	2B	Traes_2BS_12F08B556	550957	569090	26781	67	4	-0.0365209958471073	1.33073741058458	2.11063460618546	2.38177339901478	1.78461538461538	0.749385308733092	1.55377014767712	Bradi5g01167	NA	NA	4	20861	D
																											220	wsnp_JD_c640_960796	4.70171	2B	Traes_2BL_177A50B76	542078	546437	26779	66	21	0.0523757791153894	-1.3133564693982	-0.3472182297674	3.21674876847291	3.49846153846154	1.08754964732688	-0.456700613486204	Bradi5g01167	NA	NA	4	20861	D
																											221	IACX8446	4.70171	2B
																											222	Kukri_c30847_344	4.70171	2B
																											223	Kukri_c40204_617	4.70171	2B	Traes_2BS_2909928C4	501707	510277	26776	62	34	0.101166843592882	2.33543838057016	0.129870497098199	11.1182266009852	2.94769230769231	0.265188615726205	1.58427781807025	NA	NA	NA	NA	NA	D
																											224			2B	Traes_2BS_5FA2FA954	601327	602446	26786	71	4	-0.0207870403555301	-1.54917429489828	-1.52534580015732	0.492610837438424	0.553846153846154	1.12405584528897	-1.31591701825278	Bradi5g01155	NA	NA	4	20863	D
																											225			2B	Traes_2BS_80303F98B	615541	616651	26787	73	19	-0.0165302218826162	-1.33843916160204	-0.79904231632192	1.82266009852217	3.19076923076923	1.75019962875757	-0.801084753106909	Bradi5g01155	NA	NA	4	20863	D
																											226			2B	Traes_2BS_2D400FAA9	627354	628778	26788	74	0	0	NA	NA	0	0	1	NA	Bradi5g01110	NA	NA	4	20868	D
																											227			2B	Traes_2BS_9BE23ACE9	631358	632002	26789	75	0	0	NA	NA	0	0	1	NA	Bradi5g01110	NA	NA	4	20868	D
																											228			2B	Traes_2BS_51C9391F91	647809	648180	26790	76	0	0	NA	NA	0	0	1	NA	Bradi5g01110	NA	NA	4	20868	D
																											229			2B	Traes_2BS_51C9391F9	648181	648552	26791	77	0	0	NA	NA	0	0	1	NA	Bradi5g01110	NA	NA	4	20868	D
																											230			2B	Traes_2BS_8F3B1279B	680929	681162	26794	80	0	0	NA	NA	0	0	1	NA	NA	NA	NA	NA	NA	D
																											231	RAC875_c19501_404	5.06961	2B
																											232			2B	Traes_2BS_519074A91	737971	740971	26801	87	8	0.00243171601794001	2.36867666286197	2.26607573645338	3.40147783251232	2.93846153846154	0.863917911259395	2.89480614835248	Bradi5g01060	NA	NA	4	20874	D
																											233			2B	Traes_2BS_0DAA8A464	749888	753055	26802	88	0	0	NA	NA	0	0	1	NA	Bradi5g01060	NA	NA	4	20874	D
																											234			2B	Traes_2BL_FDE97DB40	753237	753547	26803	89	0	0	NA	NA	0	0	1	NA	Bradi5g09817	LOC_Os04g04640	NA	4	20875	D
																											235			2B	Traes_2BL_0616D000D	761849	764190	26804	90	12	0.209160661264408	-1.96105065716475	1.37206255828044	1.53940886699507	1.17538461538462	0.763683358951315	-1.1957131556867	Bradi5g09817	LOC_Os04g04640	NA	4	20875	D
																											236			2B	Traes_2BL_B472DE767	773502	776544	26807	92	5	0.00282761587407276	-1.57208861678591	-1.73932012986361	0.512315270935961	0.276923076923077	0.541427649327479	-1.67111062553818	Bradi5g16160	NA	NA	4	23771	D
																											237			2B	Traes_2BL_6ABEDF8EA	780314	780724	26806	93	0	0	NA	NA	0	0	1	NA	Bradi5g09837	NA	NA	4	20886	D
																											238			2B	Traes_2BS_466607233	795126	796612	26808	94	2	0.132078977932637	0.240029022999448	0.0371731412317825	0.295566502463054	0.295384615384615	0.999386714278248	-0.506344770971993	NA	LOC_Os04g05050	NA	4	20894	D
																											239			2B	Traes_2BL_346B1B7471	824069	824989	26809	95	0	0	NA	NA	0	0	1	NA	Bradi5g09870	NA	NA	4	20916	D
																											240			2B	Traes_2BL_346B1B747	834688	835608	26810	96	0	0	NA	NA	0	0	1	NA	Bradi5g09870	NA	NA	4	20916	D
																											241			2B	Traes_2BS_0FA5D0B6E	844918	846779	26811	97	8	-0.0177341771073161	-1.00648612566905	-0.139419361170701	1.26847290640394	1.08	0.851534516006332	-0.873569341111672	NA	LOC_Os04g06990	NA	4	20954	D
																											242			2B	Traes_2BS_B047E604A	859803	861473	26812	98	3	-0.0399822924764621	0.337281264444326	0.0292473051866518	0.884236453201971	0.744615384615385	0.842278218435312	0.536396409115009	Bradi5g02320	LOC_Os04g07040	NA	4	20955	D
																											243			2B	Traes_2BS_7ADC1B178	872255	876209	26813	99	1	0	-1.14923093862267	NA	0.0689655172413793	0	0.0142927544882108	-1.09495987979803	NA	LOC_Os04g08034	NA	4	20984	D
																											244			2B	Traes_2BS_705DDDDC8	890495	890695	26814	100	0	0	NA	NA	0	0	1	NA	NA	LOC_Os04g08060	NA	4	20985	D
																											245			2B	Traes_2BL_BB8EEC76A	902800	903266	26815	101	0	0	NA	NA	0	0	1	NA	NA	LOC_Os04g08190	NA	4	20992	D
																											246			2B	Traes_2BS_225093E70	904109	907569	26816	102	18	-0.0102002113802939	1.96959221603735	2.43301505848657	9.33743842364532	7.66769230769231	0.821196431897658	2.84829809933181	Bradi5g03590	NA	Sb06g002030	4	20998	D
																											247			2B	Traes_2BS_F25A16E3C	911605	911739	26817	103	0	0	NA	NA	0	0	1	NA	Bradi5g03710	NA	NA	4	21006	D
																											248			2B	Traes_2BL_45CCC1F8B	912935	915031	26818	104	0	0	NA	NA	0	0	1	NA	Bradi5g03710	NA	NA	4	21006	D
																											249			2B	Traes_2BS_7F1B09113	935188	935398	26819	105	0	0	NA	NA	0	0	1	NA	Bradi5g03710	NA	NA	4	21006	D
																											250			2B	Traes_2BL_6E1115609	939029	939348	26820	106	1	-0.0487804878048779	-1.15933492823987	-1.16479739067565	0.0566502463054187	0.0553846153846154	0.978046409165615	-0.849332749656511	Bradi5g01405	NA	NA	4	20776	D
																											251			2B	Traes_2BL_E8D5E0972	943058	946641	26822	107	2	0.0357142857142857	-0.988573024012757	NA	0.266009852216749	0	0.00374518018717287	-1.17111531388921	Bradi1g20860	LOC_Os07g42420	Sb02g039230	7	39363	S
																											252			2B	Traes_2BL_5A62BB73D	947479	948711	26821	108	0	0	NA	NA	0	0	1	NA	Bradi5g01390	NA	NA	4	20780	D
																											253			2B	Traes_2BS_A3134FCA8	951983	952171	26823	109	0	0	NA	NA	0	0	1	NA	NA	NA	Sb06g001170	4	20790	D
																											254			2B	Traes_2BL_A9A1BB192	952976	961933	26824	110	2	0.094876660341556	-1.1841545665711	0.0219296521273044	0.118226600985222	0.276923076923077	2.33104927927157	-1.13341433284051	NA	NA	Sb06g001200	4	20814	D
																											255			2B	Traes_2BL_685D610011	966228	966944	26825	111	0	0	NA	NA	0	0	1	NA	NA	NA	Sb06g001200	4	20814	D
																											256			2B	Traes_2BL_685D61001	970474	971190	26826	112	0	0	NA	NA	0	0	1	NA	NA	NA	Sb06g001200	4	20814	D
																											257			2B	Traes_2BS_6FD615876	974918	976497	26827	113	0	0	NA	NA	0	0	1	NA	NA	LOC_Os04g03870	NA	4	20818	D
																											258			2B	Traes_2BS_66FD9E41C	978577	978912	26828	114	0	0	NA	NA	0	0	1	NA	NA	LOC_Os04g03890	NA	4	20820	D
																											259			2B	Traes_2BL_453BA2709	981609	986825	26829	115	28	0.145058871654184	-0.66345873680456	0.13844437136091	5.27339901477833	2.65846153846154	0.504220771875202	-0.639866633949739	Bradi5g01370	NA	NA	4	20825	D
																											260			2B	Traes_2BL_20F5DA26F	991063	991614	26830	116	0	0	NA	NA	0	0	1	NA	Bradi5g01360	NA	NA	4	20826	D
																											261	Excalibur_c10406_1949	5.7355	2B
																											262	Kukri_c1175_873	5.7355	2B	Traes_2BS_BE1139A5A	992657	998280	26831	117	28	-0.0275992320486445	1.07269933372321	1.32786877806037	10.8029556650246	7.34153846153846	0.679615752255303	1.54765469494814	NA	NA	NA	NA	NA	D
																											263	GENE-4493_358	5.7355	2B
																											264	Ku_c42579_870	7.82147	2B
																											265	BS00081871_51	7.82147	2B
																											266	D_F1BEJMU02IKD3X_298	7.82147	2B	Traes_2BS_324A35F16	1002302	1004796	26832	118	0	0	NA	NA	0	0	1	NA	NA	NA	NA	NA	NA	D
																											267	Excalibur_c1787_1301	7.82147	2B
																											268	RAC875_c6538_136	7.82147	2B
																											269	RAC875_c6538_58	7.82147	2B	Traes_2BS_BA0611DC9	11540906	11541736	28033	1319	1	0.0105477424130273	1.47142393221098	1.43019619727274	0.288177339901478	0.215384615384615	0.748276542000144	1.68001705178022	Bradi1g20185	LOC_Os07g44450	Sb02g040570	7	39613	S
																											270	Excalibur_rep_c109101_115	7.82147	2B
																											271			2B	Traes_2BS_6E82699D5	1010074	1014082	26833	119	12	0.0308555808232283	0.940863351723779	-0.959346246291717	3.72660098522167	2.69538461538462	0.72335655753756	-0.119311656290095	Bradi5g01850	LOC_Os04g02650	NA	4	20728	D
																											272			2B	Traes_2BS_FFEE5BEDD	1015566	1016920	26835	120	2	0.0855016138594294	NA	-0.39536588559167	0	0.366153846153846	367.15385	-0.970881162914267	Bradi5g01797	LOC_Os04g26960	NA	4	20727	D
																											273			2B	Traes_2BS_E953471B8	1017371	1017748	26834	121	0	0	NA	NA	0	0	1	NA	Bradi5g01797	LOC_Os04g26960	NA	4	20727	D
																											274			2B	Traes_2BS_1FFC74E14	1027490	1031746	26836	122	1	-0.0181159420289854	-0.248438061127727	-1.1646721889208	0.155172413793103	0.0523076923076923	0.341338716614542	-0.338482467604324	Bradi5g01797	LOC_Os04g26960	NA	4	20727	D
																											275			2B	Traes_2BL_52480A403	1037460	1038419	26837	123	1	0.0399999999999999	-0.713853921782419	NA	0.118226600985222	0	0.00838739006228476	-0.863440534337709	Bradi5g01790	LOC_Os04g02620	NA	4	20724	D
																											276			2B	Traes_2BS_6040EEBC4	1044647	1044772	26838	124	0	0	NA	NA	0	0	1	NA	NA	LOC_Os04g02520	NA	4	20716	D
																											277			2B	Traes_2BS_11131541B	1044773	1046715	26839	125	0	0	NA	NA	0	0	1	NA	NA	LOC_Os04g02510	Sb06g000970	4	20715	D
																											278			2B	Traes_2BS_E8781CB70	1047625	1050492	26841	126	32	0.0713677008448246	-2.01326804441706	-0.627822052824144	1.72413793103448	7.05230769230769	4.08854710533204	-1.30338693691274	NA	NA	Sb06g000890	4	20708	D
																											279			2B	Traes_2BS_9DB68FC47	1060329	1063188	26842	128	3	-0.00649978041282395	-0.56351012831103	-1.16201901233255	0.549261083743842	0.178461538461538	0.326138893922863	-0.679936263115984	Bradi5g01930	NA	NA	4	20702	D
																											280	BobWhite_c19945_341	8.28134	2B
																											281	Kukri_c98858_299	8.28134	2B
																											282			2B	Traes_2BS_CB618F677	1153431	1154106	26849	135	0	0	NA	NA	0	0	1	NA	NA	LOC_Os04g02280	NA	4	20696	D
																											283			2B	Traes_2BS_06FF32FC4	1154675	1155272	26850	136	0	0	NA	NA	0	0	1	NA	Bradi5g01942	NA	NA	4	20694	D
																											284			2B	Traes_2BS_C147A862A	1155276	1155763	26851	137	0	0	NA	NA	0	0	1	NA	Bradi5g01942	NA	NA	4	20694	D
																											285			2B	Traes_2BS_ACB7F2A4B	1169625	1173426	26852	138	1	-0.0105676328502415	0.572363380593205	-0.248438061127727	0.32512315270936	0.193846153846154	0.597461879047838	0.424049520073299	NA	LOC_Os04g02110	NA	4	20691	D
																											286			2B	Traes_2BS_F70FE410B	1184969	1186515	26853	139	33	-0.0279931991741653	-1.41317469282507	-1.62888062024417	4.48522167487685	4.47076923076923	0.996778482860835	-1.21094432709403	NA	LOC_Os04g02050	Sb06g000880	4	20686	D
																											287			2B	Traes_2BS_B0381E37A	1187628	1192648	26855	140	30	0.000722422168317971	-1.04120995503283	-1.83252214358214	4.52709359605911	2.13846153846154	0.472486156204898	-1.11758520601299	Bradi5g01960	LOC_Os04g02000	Sb06g000870	4	20681	D
																											288			2B	Traes_2BS_658CC0900	1193077	1195290	26854	141	10	-0.0310983485548844	-0.52612761645299	0.137158176534327	2.05418719211823	3.09230769230769	1.50512211493494	0.268476583363401	Bradi5g03767	LOC_Os04g20810	Sb06g006110	4	21636	D
																											289			2B	Traes_2BS_97A28967A	1196126	1196878	26856	142	1	-0.0209999999999999	-1.14923093862267	-0.713853921782419	0.0689655172413793	0.147692307692308	2.12522268111493	-0.680981908826612	NA	LOC_Os04g01980	Sb06g000860	4	20679	D
																											290			2B	Traes_2BL_EB792A35E	1202351	1203813	26857	143	0	0	NA	NA	0	0	1	NA	Bradi5g26500	LOC_Os04g58580	Sb06g000840	4	20677	D
																											291			2B	Traes_2BS_1ABE92B8A	1223066	1226898	26858	144	4	0.150748221370913	0.0508349201565678	-0.0039882716581437	1.49753694581281	3.97538461538462	2.65351122639986	0.684680445470123	Bradi5g02030	NA	NA	4	20670	D
																											292			2B	Traes_2BS_762E4C62C	1238989	1241447	26859	145	8	0.211349484762153	0.943373168930725	-0.310008402382826	2.43596059113301	1.06153846153846	0.436009701740806	1.01093367294389	Bradi5g02030	NA	NA	4	20670	D
																											293			2B	Traes_2BS_7E82A5E2A	1242089	1248395	26860	146	4	0.114507702703249	2.21812610652941	0.986018041643991	2.07635467980296	1.74461538461538	0.840306856025183	2.38268154396142	Bradi5g02030	NA	NA	4	20670	D
																											294	Kukri_c3507_158	8.86629	2B
																											295			2B	Traes_2BS_60C0D62EE1	1265448	1266294	26861	147	2	-0.00912095175148719	-0.667339021675541	-0.533260498865018	0.334975369458128	0.950769230769231	2.83285417618559	-0.656395856323838	NA	LOC_Os04g01960	Sb06g000830	4	20669	D
																											296			2B	Traes_2BL_C5DAA5F6B	1275909	1276909	26862	148	0	0	NA	NA	0	0	1	NA	NA	NA	Sb06g000760	4	20659	D
																											297			2B	Traes_2BL_EFA5C605E	1280223	1283089	26863	149	0	0	NA	NA	0	0	1	NA	NA	LOC_Os04g01874	NA	4	20652	D
																											298			2B	Traes_2BS_30DA2D2F9	1283873	1284104	26864	150	0	0	NA	NA	0	0	1	NA	NA	NA	Sb06g000710	4	20649	D
																											299			2B	Traes_2BS_94E3A491E	1291254	1291499	26866	151	0	0	NA	NA	0	0	1	NA	NA	NA	Sb06g016640	4	22677	D
																											300			2B	Traes_2BS_B8E7189CF1	1293928	1295215	26867	152	7	0.0280666208250442	-1.4085895241297	-1.52464125640658	0.637931034482759	0.550769230769231	0.863581832924909	-1.64945192967401	NA	NA	Sb06g016510	4	22649	D
																											301			2B	Traes_2BS_F828BA5F41	1298435	1300908	26868	153	5	-0.00929263347600817	-1.74132096649257	-0.682016066047114	0.46551724137931	0.135384615384615	0.292346366449394	-1.68407209213684	Bradi5g02037	LOC_Os04g01740	Sb06g000660	4	20638	D
																											302			2B	Traes_2BS_93D8EDA83	1307416	1307862	26865	154	0	0	NA	NA	0	0	1	NA	Bradi5g02060	NA	NA	4	20635	D
																											303			2B	Traes_2BS_93D8EDA831	1339677	1340123	26869	155	0	0	NA	NA	0	0	1	NA	Bradi5g02060	NA	NA	4	20635	D
																											304			2B	Traes_2BS_F828BA5F4	1346631	1349104	26872	156	1	-0.0189520624303232	-1.14923093862267	-0.681114073005996	0.0689655172413793	0.135384615384615	1.94931188962792	-0.669731945480932	Bradi5g02037	LOC_Os04g01740	Sb06g000660	4	20638	D
																											305			2B	Traes_2BS_B8E7189CF	1352324	1353611	26871	157	11	0.0160294905423523	-1.59200233613087	-1.68156949429453	1.47783251231527	0.603076923076923	0.408482310143425	-1.72942889299747	NA	NA	Sb06g016510	4	22649	D
																											306			2B	Traes_2BS_94E3A491E1	1356040	1356285	26870	158	0	0	NA	NA	0	0	1	NA	NA	NA	Sb06g016640	4	22677	D
																											307			2B	Traes_2BS_0FA5E53AD	1362372	1363973	26873	159	4	0.0215325814873629	-1.36174698620659	-1.20355700168934	0.448275862068966	0.104615384615385	0.235079133786534	-1.47598223889666	NA	LOC_Os07g11440	NA	7	36954	S
																											308			2B	Traes_2BS_29B89DAB1	1364996	1366954	26874	160	0	0	NA	NA	0	0	1	NA	NA	LOC_Os04g01660	NA	4	20626	D
																											309			2B	Traes_2BS_DE215DD14	1370033	1371022	26875	161	0	0	NA	NA	0	0	1	NA	Bradi5g16237	NA	NA	4	23786	D
																											310			2B	Traes_2BS_E836C5A07	1372479	1375870	26876	162	13	-0.0145305104386213	-2.34218543677867	-1.34039856332409	1.16256157635468	0.969230769230769	0.833845656883927	-2.05371553924329	Bradi5g02160	LOC_Os04g01590	Sb06g000580	4	20612	D
																											311			2B	Traes_2BS_F2410FE2C	1381687	1382592	26877	163	0	0	NA	NA	0	0	1	NA	NA	LOC_Os04g30570	NA	4	22102	D
																											312			2B	Traes_2BS_AAEA82201	1385054	1385633	26879	164	4	-0.00908637230962195	0.10419109267637	-0.0213512120893164	0.79064039408867	0.787692307692308	0.996275985867775	-0.212218124726915	NA	NA	Sb06g000630	4	20617	D
																											313			2B	Traes_2BS_9A3A0C6E9	1385834	1387849	26878	165	2	0.0423273431994362	-0.481426443501834	-1.50990572847959	0.477832512315271	0.289230769230769	0.606121689607082	-0.637229359968314	Bradi5g02140	NA	NA	4	20619	D
																											314			2B	Traes_2BS_123F996CE	1407790	1409007	26880	166	1	-0.0377358490566038	-1.14923093862267	-1.15558750501204	0.0689655172413793	0.0769230769230769	1.11373545140521	-0.882982205402971	Bradi5g02150	LOC_Os04g01600	Sb06g000640	4	20618	D
																											315			2B	Traes_2BS_8CE1C72E3	1419874	1425486	26881	167	2	-0.0488505747126435	0.428983598244687	0.565506547180714	0.246305418719212	0.16	0.651016868130104	0.681974445797444	Bradi5g02170	NA	NA	4	20607	D
																											316			2B	Traes_2BL_B4601A675	1433058	1433237	26882	168	0	0	NA	NA	0	0	1	NA	Bradi5g02185	NA	NA	4	20603	D
																											317			2B	Traes_2BL_1BAC9D6FC	1435353	1435853	26883	169	0	0	NA	NA	0	0	1	NA	Bradi5g02185	NA	NA	4	20603	D
																											318	BobWhite_c2949_1083	9.70877	2B	Traes_2BS_66BC30D48	672127	673416	26793	79	2	0.0541310541310541	NA	-0.772083798270858	0	0.215384615384615	216.38462	-1.14380968271932	Bradi5g01080	NA	NA	4	20872	D
																											319	BobWhite_c2949_1083	9.70877	2B	Traes_2BS_8958D8BFD	685033	686310	26795	81	5	0.0216602923706628	0.659486091109883	0.119965860906032	1.8128078817734	0.996923076923077	0.550181246318105	0.647745275895395	Bradi5g01080	NA	NA	4	20872	D
																											320	BobWhite_c2949_1083	9.70877	2B	Traes_2BS_EA8172EE8	689369	689785	26796	82	0	0	NA	NA	0	0	1	NA	Bradi5g01080	NA	NA	4	20872	D
																											321	BobWhite_c2949_1083	9.70877	2B	Traes_2BS_D5ADCB4A2	659794	661083	26792	78	0	0	NA	NA	0	0	1	NA	Bradi5g01080	NA	NA	4	20872	D
																											322	BobWhite_c5668_115	9.70877	2B	Traes_2BS_6B9023F06	697895	698603	26797	83	0	0	NA	NA	0	0	1	NA	Bradi5g01070	NA	NA	4	20873	D
																											323	BobWhite_c5668_115	9.70877	2B	Traes_2BS_A5832F233	698604	699312	26798	84	0	0	NA	NA	0	0	1	NA	Bradi5g01070	NA	NA	4	20873	D
																											324	BobWhite_c5668_115	9.70877	2B	Traes_2BS_4F70A9DC4	701160	702610	26799	85	0	0	NA	NA	0	0	1	NA	Bradi5g01070	NA	NA	4	20873	D
																											325	BobWhite_c5668_115	9.70877	2B	Traes_2BS_CBBB9BB751	725416	726873	26800	86	0	0	NA	NA	0	0	1	NA	Bradi5g01070	NA	NA	4	20873	D
																											326	BobWhite_c7145_1011	9.70877	2B
																											327	BobWhite_c7145_355	9.70877	2B
																											328	BobWhite_rep_c64787_359	9.70877	2B
																											329	RAC875_c38307_91	9.70877	2B
																											330	Kukri_c97223_93	9.70877	2B
																											331			2B	Traes_2BS_DFC825EBF	1484806	1486876	26885	170	8	0.031572964250448	0.817489490596558	0.772058721527585	1.96551724137931	1.89846153846154	0.965901290547547	0.404916869408543	Bradi5g02260	LOC_Os04g01540	NA	4	20602	D
																											332			2B	Traes_2BS_2B59EDA36	1494014	1495687	26884	171	12	0.0203522798480124	1.89695838529369	1.46574993601991	4.4679802955665	4.43076923076923	0.991673476385653	2.16600206016086	NA	NA	NA	NA	NA	D
																											333			2B	Traes_2BS_019FCAD9B1	1512543	1515478	26886	172	7	0.0035868167044989	-1.54237979732107	-0.901689590946162	0.842364532019704	0.424615384615385	0.504663600210931	-1.42191855532812	Bradi5g02200	NA	Sb06g000495	4	20601	D
																											334			2B	Traes_2BS_019FCAD9B	1525781	1528716	26887	173	3	0.00447974236562187	-0.783137204431875	-0.665745597647541	0.502463054187192	0.52	1.03483264561322	-0.330287829711994	Bradi5g02200	NA	Sb06g000495	4	20601	D
																											335			2B	Traes_2BS_8281050F1	1533692	1536272	26888	174	8	0.0400511200515704	-0.440536291560952	0.702907852330721	1.76847290640394	1.70153846153846	0.962172661914332	0.427415206643241	Bradi5g02190	LOC_Os04g01520	Sb06g000530	4	20600	D
																											336			2B	Traes_2BS_8281050F11	1568425	1571005	26889	175	9	0.0149078834472628	-0.622176894382815	1.01170458808	1.99014778325123	2.70461538461538	1.35882198557859	0.383766555374219	Bradi5g02190	LOC_Os04g01520	Sb06g000530	4	20600	D
																											337			2B	Traes_2BS_3BE74AB33	1579869	1582162	26890	176	6	0.0337577928107176	NA	-1.52987897455465	0	1.45230769230769	1453.30769	-1.80565153584853	Bradi5g02270	LOC_Os04g01510	Sb06g000480	4	20599	D
																											338			2B	Traes_2BS_457A03DD9	1592144	1593205	26891	177	3	-0.0253061224489797	-0.690660950920947	-0.15513123855594	0.541871921182266	0.486153846153846	0.89736424385332	-0.452107950705851	Bradi5g02280	NA	NA	4	20597	D
																											339			2B	Traes_2BS_523B3C97E	1601852	1610797	26892	178	58	-0.00932161958837452	1.62493728509118	0.650489125186416	13.1330049261084	16.2615384615385	1.23820103210514	0.528306435239176	NA	NA	NA	NA	NA	D
																											340			2B	Traes_2BS_748FD4958	1624563	1628163	26893	181	14	-0.0302704431050931	1.250022405117	0.975094393405278	4.40147783251231	3.11692307692308	0.708220052524376	1.35436682938424	Bradi5g02290	LOC_Os04g01490	Sb06g000460	4	20595	D
																											341			2B	Traes_2BS_55E045499	1630447	1633093	26896	182	2	-0.0439170454613331	0.159669480404705	-0.415444375842371	0.928571428571429	0.516923076923077	0.557163294056918	0.219191581998	NA	NA	Sb06g001630	4	21020	D
																											342			2B	Traes_2BL_CAEDBB2FA	1638819	1640401	26897	183	0	0	NA	NA	0	0	1	NA	NA	NA	Sb06g001650	4	21023	D
																											343			2B	Traes_2BL_2FB2AD407	1648949	1649176	26898	184	0	0	NA	NA	0	0	1	NA	NA	NA	Sb06g001660	4	21024	D
																											344			2B	Traes_2BL_86887455D	1656170	1658231	26899	185	5	0.116513903992543	-1.21908321096537	NA	0.889162561576355	0	0.00112339031648332	-1.44921056804023	Bradi5g11900	LOC_Os04g37760	Sb06g018390	4	22970	D
																											345			2B	Traes_2BL_A63B34F56	1667991	1668207	26900	186	0	0	NA	NA	0	0	1	NA	NA	NA	Sb06g001660	4	21024	D
																											346			2B	Traes_2BL_6D06FAE92	1668213	1668512	26901	187	0	0	NA	NA	0	0	1	NA	NA	NA	Sb06g001660	4	21024	D
																											347			2B	Traes_2BS_B49BC5399	1670569	1670802	26902	188	1	0	-1.15752759654527	NA	0.0591133004926108	0	0.0166352537624785	-1.10686480112095	NA	LOC_Os04g08390	NA	4	21025	D
																											348			2B	Traes_2BS_86E55DCC8	1676069	1677151	26904	189	0	0	NA	NA	0	0	1	NA	NA	NA	NA	NA	NA	D
																											349			2B	Traes_2BS_1E88E202F	1682673	1685226	26903	190	12	-0.01668049695867	-0.251583645955226	0.509504519354429	2.37192118226601	2.37846153846154	1.00275624831331	0.32387734592301	Bradi5g00630	LOC_Os04g08410	Sb06g001680	4	21027	D
																											350			2B	Traes_2BL_CB8A11061	1693177	1693425	26905	191	0	0	NA	NA	0	0	1	NA	NA	NA	Sb06g001690	4	21029	D
																											351			2B	Traes_2BS_47979A22D	1693770	1693934	26906	192	0	0	NA	NA	0	0	1	NA	NA	NA	Sb06g001690	4	21029	D
																											352			2B	Traes_2BS_20CC0A977	1694466	1695285	26907	193	0	0	NA	NA	0	0	1	NA	NA	NA	Sb06g001690	4	21029	D
																											353			2B	Traes_2BS_860C0BE40	1698627	1700360	26908	194	15	0.00234390698736064	1.06171823038179	1.4829886164584	4.92857142857143	4.84615384615385	0.983280984732582	1.57954857596339	NA	LOC_Os04g08550	Sb06g001700	4	21043	D
																											354			2B	Traes_2BS_EA91CEBFF	1702642	1707242	26909	195	25	0.0237400344907152	-1.24261265373394	-0.79048551957272	3.70197044334975	3.38153846153846	0.913466233341036	-0.677881620189289	Bradi5g00640	LOC_Os04g08450	NA	4	21030	D
																											355			2B	Traes_2BS_C48CB635C	1713109	1717797	26910	196	11	0.0614574844408619	1.0979614561705	1.20914619697823	3.04433497536946	1.62769230769231	0.534815486866407	1.26176525390343	NA	NA	Sb06g001720	4	21034	D
																											356			2B	Traes_2BS_8BC239DF5	1723645	1724383	26911	197	1	-0.0555555555555556	-1.16097429087842	-1.15944593585842	0.0541871921182266	0.0430769230769231	0.798680273447516	-0.82550944432587	Bradi5g00680	NA	NA	4	21039	D
																											357			2B	Traes_2BS_3D6E7A3E4	1730112	1731903	26912	198	3	-0.00410853763149577	-0.906823925483565	-0.183343384110457	0.275862068965517	0.516923076923077	1.87068990707178	-0.842562189524625	Bradi5g00750	NA	NA	4	21065	D
																											358			2B	Traes_2BS_6762A1AAE	1732663	1734329	26913	199	2	-0.00638213003589949	-1.19434994977544	-0.15634300064768	0.692118226600985	1.53846153846154	2.22106629629407	-0.291040631420547	Bradi5g00750	NA	NA	4	21065	D
																											359	Excalibur_c1787_1037	10.7683	2B
																											360	Kukri_rep_c92967_369	10.7683	2B	Traes_2BS_699D1E7F3	1736141	1737079	26914	200	6	-0.0348087269570139	0.0859607740539427	-0.308625403868688	1.6256157635468	1.53230769230769	0.942636686367775	0.330713383744741	Bradi5g00980	LOC_Os04g08824	NA	4	21068	D
																											361	BobWhite_c15035_469	10.7683	2B
																											362	RAC875_rep_c89267_55	10.7683	2B
																											363			2B	Traes_2BS_885FFD9CE	1737875	1738551	26915	201	0	0	NA	NA	0	0	1	NA	Bradi5g00947	LOC_Os04g09430	NA	4	21080	D
																											364			2B	Traes_2BS_6CAA956C8	1738552	1739154	26916	202	5	0.0368038089186866	-0.0141271334642103	-0.642631942266951	1.35221674876847	0.886153846153846	0.655588877391593	-0.000416453533509124	Bradi5g00947	LOC_Os04g09430	NA	4	21080	D
																											365			2B	Traes_2BS_BD6E8AB2B	1752144	1753987	26917	203	5	-0.0219248603638855	-0.568666546839931	-1.51208168730339	0.95320197044335	0.544615384615385	0.571802822834248	-0.572685117390707	Bradi5g00947	LOC_Os04g09430	NA	4	21080	D
																											366			2B	Traes_2BL_E122E77DE	1753988	1755118	26918	204	0	0	NA	NA	0	0	1	NA	NA	NA	Sb06g001850	4	21096	D
																											367			2B	Traes_2BS_554DCF1CE	1755121	1755888	26920	205	0	0	NA	NA	0	0	1	NA	Bradi5g00970	NA	NA	4	21115	D
																											368			2B	Traes_2BS_236AF2A65	1761581	1764718	26919	206	16	0.0259937082107496	0.10870032211034	-0.881811062857596	4.10837438423645	1.78769230769231	0.435271198142818	-0.443895301674251	NA	NA	Sb06g010870	4	22117	D
																											369			2B	Traes_2BS_E932E6085	1769287	1771242	26921	207	10	-0.00135733719307973	-0.116643564528691	-2.01082141394808	2.43103448275862	1.03076923076923	0.424241201547439	-0.400064384675867	Bradi5g00970	NA	NA	4	21115	D
																											370			2B	Traes_2BS_7852B544B	1771243	1773198	26922	208	2	0.0416666666666667	-0.913353383763397	NA	0.226600985221675	0	0.00439365399948392	-1.12480141587128	Bradi5g00970	NA	NA	4	21115	D
																											371			2B	Traes_2BS_21CB46D47	1773200	1774248	26923	209	0	0	NA	NA	0	0	1	NA	Bradi5g00970	NA	NA	4	21115	D
																											372			2B	Traes_2BS_70B0C4656	1777236	1778717	26924	210	26	-0.00148377437969205	-0.855788964410384	-1.21601996224535	5.34729064039409	5.78461538461539	1.08176906780818	-0.780159229863212	Bradi5g00970	NA	NA	4	21115	D
																											373			2B	Traes_2BS_A3D8E66EB	1778822	1779160	26925	211	0	0	NA	NA	0	0	1	NA	Bradi5g00970	NA	NA	4	21115	D
																											374			2B	Traes_2BS_D9F777C35	1781019	1781299	26926	212	1	-0.0444444444444443	-1.15752759654527	-1.16240204275445	0.0591133004926108	0.0646153846153846	1.09152849702146	-0.863440534337709	Bradi5g00970	NA	NA	4	21115	D
																											375			2B	Traes_2BS_94FE957BC	1783911	1784256	26927	213	0	0	NA	NA	0	0	1	NA	Bradi5g00970	NA	NA	4	21115	D
																											376			2B	Traes_2BL_02465D5C6	1786895	1790225	26928	214	0	0	NA	NA	0	0	1	NA	NA	LOC_Os04g09900	NA	4	21118	D
																											377			2B	Traes_2BS_39A73310D	1791487	1795451	26929	215	4	0	NA	NA	0	0	1	NA	NA	LOC_Os04g09900	NA	4	21118	D
																											378			2B	Traes_2BS_16C03E140	1795662	1796167	26930	216	0	0	NA	NA	0	0	1	NA	NA	LOC_Os04g09900	NA	4	21118	D
																											379			2B	Traes_2BL_80AC86A1A	1797119	1802104	26931	217	14	-0.0181816815672908	-1.09269214309805	-1.72053785208483	1.85960591133005	1.09846153846154	0.590915859232114	-1.07620531368761	NA	LOC_Os04g09900	NA	4	21118	D
																											380			2B	Traes_2BL_1CB0DEEED	1825754	1827818	26932	218	0	0	NA	NA	0	0	1	NA	Bradi5g21447	LOC_Os04g09920	NA	4	21119	D
																											381			2B	Traes_2BL_27FB0A099	1833373	1835662	26933	219	0	0	NA	NA	0	0	1	NA	Bradi5g21447	LOC_Os04g09920	NA	4	21119	D
																											382			2B	Traes_2BL_295397D93	1836598	1841752	26934	220	12	0.0549681476552	0.520612846883972	-1.48326221527611	3.55911330049261	1.10461538461538	0.310556234263668	-0.119003195853261	Bradi5g21387	NA	NA	4	24715	D
																											383			2B	Traes_2BS_369A510AB	1863781	1865536	26935	221	9	0.0434165885268059	2.52902276746624	1.8202327156974	5.36945812807882	2.73538461538462	0.509525361479729	2.42632168209907	Bradi5g21447	LOC_Os04g09920	NA	4	21119	D
																											384			2B	Traes_2BL_5DC746FBB	1873645	1875379	26936	222	2	0.0399999999999999	-0.780565501343261	NA	0.413793103448276	0	0.00241084048890881	-0.886702793773389	Bradi5g21447	LOC_Os04g09920	NA	4	21119	D
																											385			2B	Traes_2BS_36516F386	1878706	1881004	26937	223	0	0	NA	NA	0	0	1	NA	Bradi5g21470	NA	NA	4	21122	D
																											386			2B	Traes_2BS_8F9707FE2	1891098	1892442	26938	224	0	0	NA	NA	0	0	1	NA	Bradi5g21470	NA	NA	4	21122	D
																											387			2B	Traes_2BL_135C46DE5	1900726	1904367	26939	225	17	0.0865983265080256	-0.977922590928649	0.866925604370446	4.07389162561576	5.38769230769231	1.32241364907169	0.651888263550815	Bradi5g21480	NA	NA	4	21124	D
																											388			2B	Traes_2BL_212C1CE5C	1911424	1914975	26940	226	3	-0.0123490738194636	-0.960718147961264	-1.75909324873943	0.433497536945813	0.218461538461538	0.505092710076103	-0.933528314829566	Bradi5g21480	NA	NA	4	21124	D
																											389			2B	Traes_2BL_4A69A598E	1921003	1921623	26941	227	0	0	NA	NA	0	0	1	NA	Bradi5g21480	NA	NA	4	21124	D
																											390			2B	Traes_2BS_89A99FE45	1927978	1929610	26942	228	0	0	NA	NA	0	0	1	NA	NA	NA	Sb02g033210	7	38014	S
																											391			2B	Traes_2BS_FD01C1351	1930293	1933546	26943	229	0	0	NA	NA	0	0	1	NA	Bradi5g21480	NA	NA	4	21124	D
																											392			2B	Traes_2BL_0C2DC087B	1949945	1951243	26944	230	4	0.0303394625176803	-1.20017290518324	1.43719657046616	0.54679802955665	0.492307692307692	0.900528411903927	-0.877063375753044	Bradi5g08940	LOC_Os04g10000	Sb06g009610	4	21126	D
																											393			2B	Traes_2BL_551524B9B	1960568	1963596	26945	231	10	-0.0100767393085757	-0.671623594116736	-1.75338061171503	2.98768472906404	1.31384615384615	0.439941401915618	-0.771231020675797	NA	LOC_Os04g10060	NA	4	21130	D
																											394			2B	Traes_2BL_BF58D5373	1968088	1973905	26946	232	14	0.00682517783876191	0.346168993041202	0.881283766043444	3.60591133004926	3.72	1.03163057241	0.963739715810494	Bradi5g21380	LOC_Os04g52200	Sb06g028190	4	24714	D
																											395			2B	Traes_2BL_D9F91A381	1974014	1977260	26947	233	3	0.0146001108713193	-0.371035320209038	0.41957467382521	0.748768472906404	0.855384615384616	1.14219876437322	0.396284998766368	NA	NA	Sb06g028180	4	24713	D
																											396			2B	Traes_2BL_ED0C079ED	1977975	1979604	26948	234	2	0.0773823614508534	-0.250207211910331	1.24531868592135	0.322660098522168	0.504615384615385	1.56218013897913	0.881059107204043	Bradi5g21360	NA	NA	4	24710	D
																											397	BS00108016_51	10.886	2B
																											398	BS00086109_51	10.886	2B	Traes_2BS_9931EE821	10225289	10231000	27894	1180	24	0.112300052404427	-0.0801965454230642	-1.13487041197564	2.03940886699507	3	1.4707836473971	-1.01467055601133	Bradi1g58930	NA	NA	7	35831	S
																											399	BS00086109_51	10.886	2B	Traes_2BS_F2193201C	2020149	2022952	26950	236	20	0.0436380790175011	0.339128291456104	0.229590716647799	8.22906403940887	6.34153846153846	0.770654812547485	0.684720654623803	NA	NA	NA	NA	NA	D
																											400	BS00043055_51	10.886	2B
																											401	Ra_c609_1792	10.886	2B
																											402	Excalibur_c22179_119	10.886	2B
																											403	Excalibur_c22179_206	10.886	2B
																											404	Tdurum_contig54649_798	10.886	2B
																											405	Tdurum_contig54649_915	10.886	2B	Traes_2BS_C2A6130B11	2009209	2010709	26949	235	0	0	NA	NA	0	0	1	NA	NA	NA	NA	NA	NA	D
																											406	Excalibur_c841_609	10.886	2B
																											407	wsnp_Ex_c18354_27181431	10.886	2B
																											408	wsnp_Ex_c18354_27181086	11.1767	2B
																											409	BS00076139_51	11.3238	2B
																											410	BS00077463_51	11.3238	2B
																											411	Excalibur_c1747_429	11.3238	2B
																											412	Excalibur_c25445_1061	11.3238	2B
																											413	Excalibur_c25445_978	11.3238	2B
																											414	Excalibur_c52842_317	11.3238	2B
																											415	GENE-1273_395	11.3238	2B	Traes_2BS_CB3C9A104	2048491	2054327	26951	238	30	-0.0175888847646855	0.197369805718009	-0.736239919312337	8.79802955665025	6.04307692307692	0.686902672480623	0.246255663914568	NA	NA	NA	NA	NA	D
																											416	GENE-1273_395	11.3238	2B	Traes_2BS_E1747D5FC	2041770	2044840	26952	237	26	0.000449070357032566	-0.581295008945293	-1.48479895602606	4.82266009852217	3.74153846153846	0.775871098380253	-0.624787487026312	NA	NA	NA	NA	NA	D
																											417	BobWhite_c45060_188	11.3238	2B
																											418	Kukri_c22513_1780	11.3238	2B
																											419	RAC875_c20989_1049	11.3238	2B
																											420	RAC875_c6538_123	11.3238	2B
																											421	BS00022126_51	11.3238	2B
																											422	wsnp_Ex_c25445_34710489	11.3238	2B
																											423	BobWhite_c13736_59	11.9309	2B
																											424			2B	Traes_2BS_802CF83A9	2148179	2149724	26963	248	0	0	NA	NA	0	0	1	NA	NA	NA	NA	NA	NA	D
																											425	IAAV8700	12.1737	2B	Traes_2BL_49CBDC51B	2122317	2125092	26960	246	0	0	NA	NA	0	0	1	NA	NA	LOC_Os04g30030	NA	4	22060	D
																											426	IAAV8700	12.1737	2B	Traes_2BS_E89B83A0B	2132031	2133479	26961	247	18	0.0511828202720988	-0.625634677825388	0.329584393782372	2.20443349753695	3.37846153846154	1.53233436419643	-0.00985761592627237	NA	LOC_Os04g30030	NA	4	22060	D
																											427	IAAV8700	12.1737	2B	Traes_2BS_580BA5EE4	2151289	2154082	26962	249	0	0	NA	NA	0	0	1	NA	NA	LOC_Os04g30030	NA	4	22060	D
																											428	IAAV8700	12.1737	2B	Traes_2BS_47E2D6444	2164874	2168626	26964	250	0	0	NA	NA	0	0	1	NA	NA	LOC_Os04g30030	NA	4	22060	D
																											429	IAAV8700	12.1737	2B	Traes_2BS_AA04D161C	2170167	2174222	26965	251	0	0	NA	NA	0	0	1	NA	NA	LOC_Os04g30030	NA	4	22060	D
																											430	BobWhite_c48552_673	12.1737	2B
																											431	BS00086125_51	12.1737	2B
																											432	RFL_Contig5195_1401	12.1737	2B
																											433	Tdurum_contig44328_448	12.1737	2B	Traes_2BS_666CDABCC	2093187	2093764	26955	241	17	6.0363071764491e-05	0.443995497162971	-0.506007528559912	5.79310344827586	4.33538461538462	0.74841339258449	0.596430485331461	NA	NA	NA	NA	NA	D
																											434	BS00044806_51	12.1737	2B
																											435	Excalibur_c4748_859	12.1737	2B
																											436	GENE-1086_1111	12.1737	2B
																											437	BobWhite_c48552_702	12.1737	2B
																											438	Tdurum_contig20262_440	12.1737	2B
																											439	BS00088325_51	12.1737	2B
																											440	Ex_c19038_1581	12.1737	2B
																											441	Ex_c19038_571	12.1737	2B
																											442	Excalibur_c30167_243	12.1737	2B
																											443	Excalibur_c41459_380	12.1737	2B
																											444	Excalibur_c8093_82	12.1737	2B
																											445	GENE-1086_1444	12.1737	2B
																											446	Kukri_c15782_491	12.1737	2B
																											447	Kukri_c16758_443	12.1737	2B	Traes_2BS_87F23E033	2068042	2074119	26954	240	0	0	NA	NA	0	0	1	NA	NA	NA	NA	NA	NA	D
																											448	RAC875_rep_c69222_996	12.1737	2B
																											449	Tdurum_contig51145_187	12.1737	2B
																											450	Tdurum_contig93602_268	12.1737	2B
																											451	Tdurum_contig93602_338	12.1737	2B
																											452	BS00028092_51	12.1737	2B
																											453	BS00065556_51	12.1737	2B
																											454	BS00110996_51	12.1737	2B
																											455	Excalibur_c42928_135	12.1737	2B
																											456	Kukri_c56081_307	12.1737	2B
																											457	BobWhite_c25359_132	12.1737	2B	Traes_2BS_C6FABF6C3	2175608	2178359	26966	252	3	-0.0296739442062701	1.26472435276734	1.30072291219874	1.10591133004926	0.756923076923077	0.684718874455825	1.64274084987779	Bradi5g00800	NA	Sb06g002990	4	21141	D
																											458	BobWhite_c25359_132	12.1737	2B	Traes_2BS_CF4F892DD	2186475	2188195	26967	253	31	-0.021404519720136	0.0182658677383681	-0.109677965925839	6.24630541871921	4.02461538461538	0.644376272546637	0.0506444592848809	Bradi5g00800	NA	Sb06g002990	4	21141	D
																											459	Kukri_c10749_489	12.1737	2B
																											460	Kukri_c41556_619	12.1737	2B
																											461	BobWhite_c930_401	12.1737	2B	Traes_2BS_2A794991A	2105984	2107709	26957	243	0	0	NA	NA	0	0	1	NA	NA	NA	NA	NA	NA	D
																											462	RAC875_c87052_193	12.1737	2B	Traes_2BS_EE7040CA5	2117045	2118087	26959	245	0	0	NA	NA	0	0	1	NA	NA	NA	Sb06g002930	4	21161	D
																											463	RAC875_c87052_193	12.1737	2B	Traes_2BS_DF7826E9C	2110979	2112586	26958	244	1	0.105590062111801	0.776320914373437	1.52627282506074	0.266009852216749	0.221538461538462	0.833446631275962	1.46728080520076	NA	NA	Sb06g002930	4	21161	D
																											464	Tdurum_contig10939_413	12.1737	2B
																											465	Tdurum_contig10939_488	12.1737	2B
																											466	Tdurum_contig44328_68	12.1737	2B
																											467	wsnp_Ex_c3685_6723631	12.1737	2B
																											468	Ex_c8465_206	12.1737	2B
																											469	Excalibur_c41459_69	12.1737	2B	Traes_2BS_EA496C165	443254	446083	26769	55	23	-0.0209821521635409	-0.54740006455395	-0.149483588170329	4.43596059113301	3.92	0.883713055472508	-0.158894725064923	Bradi5g00790	LOC_Os04g10240	Sb06g003000	4	21140	D
																											470	Excalibur_c41459_96	12.1737	2B
																											471	Excalibur_c4748_360	12.1737	2B	Traes_2BS_42F9F54AF	430003	442447	26768	54	57	-0.0232739734707319	-0.336648959182826	0.175731025079487	10.6576354679803	10.0523076923077	0.943207760345706	0.381377903877313	Bradi5g00777	NA	Sb06g003010	4	20859	D
																											472	Kukri_c2912_2029	12.1737	2B
																											473	Kukri_c30668_294	12.1737	2B
																											474	Kukri_c30668_328	12.1737	2B
																											475	Kukri_c48570_102	12.1737	2B
																											476	Kukri_c48570_149	12.1737	2B
																											477	Kukri_c52200_878	12.1737	2B
																											478	RAC875_c2300_1021	12.1737	2B
																											479	RAC875_c609_362	12.1737	2B
																											480	RFL_Contig1762_1027	12.1737	2B
																											481	Tdurum_contig29574_218	12.1737	2B	Traes_2BS_0AF3C934E	2057624	2059995	26953	239	6	-0.00052294872649572	0.874387177160799	0.277609725396608	1.79310344827586	1.86153846153846	1.03814440577549	0.725247897834387	NA	NA	NA	NA	NA	D
																											482	Tdurum_contig49928_424	12.1737	2B
																											483	BS00023831_51	12.1737	2B
																											484	Excalibur_c19499_948	12.1737	2B
																											485	RAC875_c4331_1627	12.1737	2B
																											486	BS00022298_51	12.1737	2B	Traes_2BS_D527C806E	2096124	2097862	26956	242	1	0	-1.14923093862267	NA	0.0689655172413793	0	0.0142927544882108	-1.09306251384238	NA	NA	NA	NA	NA	D
																											487	GENE-1018_99	12.9757	2B
																											488	Kukri_c27673_289	13.7041	2B
																											489	Kukri_rep_c103261_918	13.7041	2B
																											490	Kukri_rep_c69177_180	13.7041	2B
																											491	RAC875_rep_c112048_259	13.7041	2B
																											492	Xcdo456	17.4786	2B
																											493	Gene_W1	17.4786	2B
																											494	Xi764755b	17.4786	2B
																											495	BS00070051_51	18.0306	2B
																											496	BS00072619_51	18.0306	2B
																											497	Excalibur_c14396_1629	18.0306	2B
																											498	Excalibur_rep_c101263_892	18.0306	2B
																											499	GENE-1018_278	18.0306	2B	Traes_2BS_F507513CF	2192695	2206678	26968	254	70	-0.0253111803398525	1.33370538403632	1.23594419061996	19.5714285714286	16.36	0.835920792429286	1.92057321744053	NA	NA	NA	NA	NA	D
																											500	RAC875_c2698_132	18.0306	2B
																											501	RAC875_c62831_255	18.0306	2B
																											502	IAAV7308	18.0306	2B	Traes_2BS_F2B08EA38	1105253	1107194	26845	131	6	-0.0404265817131089	2.42802078295484	1.83057203039346	3.0935960591133	1.32615384615385	0.428861739712808	2.14161243398849	Bradi5g01936	NA	NA	4	20698	D
																											503	IAAV7308	18.0306	2B	Traes_2BS_AF733E06F	1125567	1130381	26847	133	11	-0.0209260744141648	-0.162235315986755	-0.559336566579242	1.5320197044335	1.36307692307692	0.889797384860742	-0.238644416035848	Bradi5g01936	NA	NA	4	20698	D
																											504	IAAV7308	18.0306	2B	Traes_2BS_FE7DF33CC	1084532	1088486	26844	130	9	-0.00420699362598853	0.934632661951609	-0.121147526100314	2.25615763546798	1.69230769230769	0.750194696193218	0.507263155099505	Bradi5g01936	NA	NA	4	20698	D
																											505	IAAV7308	18.0306	2B	Traes_2BS_1D4629397	1142933	1145201	26848	134	0	0	NA	NA	0	0	1	NA	Bradi5g01936	NA	NA	4	20698	D
																											506	IAAV7308	18.0306	2B	Traes_2BS_205406A4A	1117528	1122826	26846	132	9	0.136363636363636	NA	0.185846909438598	0	0.233846153846154	234.84615	-0.449894989061581	Bradi5g01936	NA	NA	4	20698	D
																											507	IAAV7308	18.0306	2B	Traes_2BS_221659629	1070634	1074957	26843	129	9	0.19043847241867	-0.34984985648658	0.204901668481648	0.288177339901478	0.335384615384615	1.16324681595038	-0.169394473725816	Bradi5g01936	NA	NA	4	20698	D
																											508	TA003865-0902	18.0306	2B
																											509	Tdurum_contig41920_93	18.0306	2B
																											510	BS00061974_51	18.0306	2B
																											511	BS00061979_51	18.0306	2B
																											512	BS00066184_51	18.0306	2B
																											513	BS00033061_51	18.0306	2B
																											514	BS00070050_51	18.5162	2B
																											515	Ku_c63748_1270	18.656	2B	Traes_2BS_0F6206782	8262829	8274079	27684	970	42	0.0251780183543436	0.631485910181933	1.15080240412746	9.66256157635468	10.1661538461538	1.05211249142782	0.751295869553329	Bradi1g17710	NA	NA	7	40092	S
																											516	BobWhite_c39184_140	20.4955	2B
																											517	GENE-1711_923	20.4955	2B	Traes_2BS_7CBF55D5C	2209175	2212644	26969	255	0	0	NA	NA	0	0	1	NA	NA	NA	NA	NA	NA	D
																											518	BS00049876_51	20.4955	2B
																											519	wsnp_Ex_c25688_34949297	20.7371	2B
																											520	Opata_1139516_PstIMseI_PA	20.7371	2B
																											521	M6_267383_PstIMspI_PA	20.7371	2B
																											522	M6_397755_PstIMseI_PA	20.7371	2B
																											523	Opata_2741539_24_PstIMseI_SNP	20.7371	2B
																											524	Opata_2892757_PstIMseI_PA	20.7371	2B
																											525	M6_647921_PstIMseI_PA	20.7371	2B
																											526	Opata_501200_PstIMspI_PA	20.7371	2B
																											527	Opata_3468250_PstIMspI_PA	20.7371	2B
																											528	Opata_41246_21_PstIMseI_SNP	20.7371	2B
																											529	Opata_602506_14_PstIMseI_SNP	20.7371	2B
																											530	Opata_602506_33_PstIMseI_SNP	20.7371	2B
																											531	Opata_178394_86_PstIMseI_SNP	20.7371	2B
																											532	M6_657689_PstIMspI_PA	20.7371	2B
																											533	Opata_635165_PstIMspI_PA	20.7371	2B
																											534	Opata_1892203_PstIMspI_PA	20.7371	2B
																											535	M6_1243986_PstIMseI_PA	20.7371	2B
																											536	M6_1105708_PstIMspI_PA	20.7371	2B
																											537	Opata_2291774_44_PstIMseI_SNP	20.7371	2B
																											538	M6_287742_PstIMseI_PA	20.7371	2B
																											539	Opata_771172_52_PstIMspI_SNP	20.7371	2B
																											540	M6_697427_PstIMspI_PA	20.7371	2B
																											541	Opata_2291774_3_PstIMseI_SNP	20.7371	2B
																											542	M6_760638_PstIMseI_PA	20.7371	2B
																											543	M6_143562_PstIMspI_PA	20.7371	2B
																											544	M6_2764767_PstIMspI_PA	20.7371	2B
																											545	M6_1517488_PstIMseI_PA	20.7371	2B
																											546	M6_1959992_PstIMseI_PA	20.7371	2B
																											547	Opata_602506_25_PstIMseI_SNP	20.7371	2B
																											548	Opata_1698763_32_PstIMspI_SNP	20.7371	2B
																											549	M6_2043525_PstIMspI_PA	20.7371	2B
																											550	M6_112022_PstIMseI_PA	20.7371	2B
																											551	Opata_178394_87_PstIMseI_SNP	20.7371	2B
																											552	M6_2121279_PstIMluI_PA	20.7371	2B
																											553	M6_1376482_PstIMseI_PA	20.7371	2B
																											554	Opata_3698321_PstIMspI_PA	20.7371	2B
																											555	M6_327072_PstIMspI_PA	20.7371	2B
																											556	Opata_1698763_41_PstIMspI_SNP	20.7371	2B
																											557	Opata_1698763_13_PstIMspI_SNP	20.7371	2B
																											558	Opata_1540054_PstIMspI_PA	20.7371	2B
																											559	wsnp_Ex_c13686_21480826	20.7371	2B
																											560	wsnp_Ra_c10712_17572884	20.7371	2B	Traes_2BL_DD15F9710	24652191	24653979	29549	2835	0	0	NA	NA	0	0	1	NA	Bradi5g16120	LOC_Os04g44250	NA	4	23763	D
																											561	wsnp_Ku_c9883_16462146	21.3434	2B
																											562	RAC875_c38003_164	21.4962	2B	Traes_2BS_5F3F19DDA	2218313	2220570	26970	256	0	0	NA	NA	0	0	1	NA	NA	NA	NA	NA	NA	D
																											563	wsnp_JD_c930_1368255	22.544	2B
																											564	wsnp_Ex_rep_c67320_65870601	22.7817	2B
																											565	wsnp_JD_c10389_11059599	22.7817	2B
																											566	wsnp_Ex_c259_497455	23.1273	2B
																											567	M6_597858_PstIMseI_PA	23.1273	2B
																											568	M6_2071921_PstIMseI_PA	23.1273	2B
																											569	M6_601807_PstIMseI_PA	23.1273	2B
																											570	M6_2847363_PstIMspI_PA	23.1273	2B
																											571	Opata_1608583_22_PstIMspI_SNP	23.1273	2B
																											572	M6_7748_PstIMseI_PA	23.1273	2B
																											573	Opata_2064380_PstIMspI_PA	23.1273	2B
																											574	M6_1269939_PstIMseI_PA	23.1273	2B
																											575	M6_1564616_PstIMseI_PA	23.1273	2B
																											576	Opata_1608583_21_PstIMspI_SNP	23.1273	2B
																											577	Opata_122085_PstIMspI_PA	23.1273	2B
																											578	M6_486368_PstIMseI_PA	23.1273	2B
																											579	M6_2620404_PstIMspI_PA	23.1273	2B
																											580	M6_738714_PstIMseI_PA	23.1273	2B
																											581	Opata_307855_65_PstIMseI_SNP	23.1273	2B
																											582	Opata_349788_7_PstIMseI_SNP	23.1273	2B
																											583	Opata_980895_20_PstIMspI_SNP	23.1273	2B
																											584	Opata_349788_5_PstIMseI_SNP	23.1273	2B
																											585	M6_467708_PstIMseI_PA	23.1273	2B
																											586	M6_1534632_PstIMseI_PA	23.1273	2B
																											587	M6_2927981_PstIMseI_PA	23.1273	2B
																											588	M6_449282_PstIMspI_PA	23.1273	2B
																											589	Opata_2785792_43_PstIMspI_SNP	23.1273	2B
																											590	M6_103230_PstIMspI_PA	23.1273	2B
																											591	Opata_747229_53_PstIMseI_SNP	23.1273	2B
																											592	M6_647026_PstIMspI_PA	23.1273	2B
																											593	M6_475567_PstIMseI_PA	23.1273	2B
																											594	M6_387526_41_PstIMspI_SNP	23.1273	2B
																											595	M6_298899_PstIMseI_PA	23.1273	2B
																											596	M6_1131226_PstIMseI_PA	23.1273	2B
																											597	Opata_3393818_20_PstIMspI_SNP	23.1273	2B
																											598	M6_459085_PstIMseI_PA	23.1273	2B
																											599	M6_1994923_PstIMspI_PA	23.1273	2B
																											600	M6_1777517_PstIMspI_PA	23.1273	2B
																											601	M6_203315_PstIMseI_PA	23.1273	2B
																											602	M6_651334_PstIMspI_PA	23.1273	2B
																											603	Opata_2593463_PstIMspI_PA	23.1273	2B
																											604	M6_450219_PstIMseI_PA	23.1273	2B
																											605	M6_1960775_PstIMspI_PA	23.1273	2B
																											606	M6_3378341_PstIMspI_PA	23.1273	2B
																											607	M6_2078993_PstIMspI_PA	23.1273	2B
																											608	M6_329754_PstIMspI_PA	23.1273	2B
																											609	M6_1448708_PstIMluI_PA	23.1273	2B
																											610	M6_1969889_PstIMspI_PA	23.1273	2B
																											611	M6_144787_PstIMseI_PA	23.1273	2B
																											612	M6_2284533_PstIMspI_PA	23.1273	2B
														QGpc.McC-ch2B													613	Xwmc764	24.4434	2B
																											614	P45/M61205	25.0932	2B
																											615	BS00072620_51	25.7049	2B
																											616	BS00109330_51	25.7049	2B	Traes_2BS_8800ED4EE	2232149	2239192	26971	258	22	-0.0173575617599613	0.231540644382098	0.856879942258044	5.71182266009852	5.91076923076923	1.03482456604035	0.917299548439465	NA	NA	NA	NA	NA	D
																											617	BS00109330_51	25.7049	2B	Traes_2BS_A8CF7534C1	2226915	2227357	26972	257	0	0	NA	NA	0	0	1	NA	NA	NA	NA	NA	NA	D
																											618	RAC875_c19575_84	25.7049	2B
																											619	RAC875_rep_c114997_353	25.7049	2B
																											620	D_F5XZDLF01CFO7W_135	25.7049	2B
																											621	Xwmc382	25.7495	2B
																											622	wPt-5587	25.8691	2B
																											623	BS00070900_51	26.1133	2B
																											624	Xfbb274	26.4434	2B
																											625	XE1M1g	26.4434	2B
																											626	Xwmc661	26.7365	2B
																											627	wPt-0100	26.9559	2B
																											628	wPt-4916	26.9559	2B
																						QMbwe.McC-ch2B					629	wPt-3459	27.2415	2B
																											630	wPt-4453	27.5581	2B
																											631	D_GBUVHFX01CSU22_382	27.6731	2B
																											632	wPt-8235	27.7299	2B
																											633	P36/M50336	27.9514	2B
																											634	wPt-3388	28.0178	2B
																											635	wPt-2106	28.0238	2B
																											636	wPt-5738	28.0714	2B
																											637	XksuD18	28.3425	2B
																											638	wPt-7995	28.4046	2B
																											639	Excalibur_c1986_439	28.42	2B
																											640	Excalibur_rep_c112367_293	28.42	2B	Traes_2BS_23097C174	2419037	2427063	26996	282	41	0.0347167794249321	1.90724910984996	-0.138304293600903	9.91379310344828	6.50153846153846	0.65584207299293	1.35813599323025	Bradi5g02300	LOC_Os04g01480	Sb06g000450	4	20594	D
																											641	BS00099652_51	28.42	2B
																											642	Kukri_c63748_1453	28.42	2B
																											643	BS00002660_51	28.42	2B
																											644	Kukri_c3067_398	28.42	2B
																											645	JD_c8864_229	28.42	2B	Traes_2BS_13886D561	26465878	26466666	29763	3049	0	0	NA	NA	0	0	1	NA	Bradi5g21320	NA	NA	4	24705	D
																											646	JD_c8864_229	28.42	2B	Traes_2BS_16E766694	26461409	26462840	29762	3048	6	-0.0319706427732409	-0.839984915962903	-0.439509030354926	1.36453201970443	1.12615384615385	0.82543201733197	-0.430659408929147	Bradi5g21320	NA	NA	4	24705	D
																											647	Ku_c63748_1264	28.42	2B
																											648	Kukri_c45103_371	28.42	2B
																											649	BS00064153_51	28.42	2B
																											650	RFL_Contig772_2612	28.7143	2B
																											651	Xfba308	28.8706	2B
																											652	wsnp_Ex_c2388_4476302	28.8798	2B
																											653	wsnp_Ra_c4321_7860456	28.8798	2B
																											654	Opata_4143894_68_PstIMspI_SNP	28.8798	2B
																											655	Opata_1096054_59_PstIMseI_SNP	28.8798	2B
																											656	M6_92030_PstIMluI_PA	28.8798	2B
																											657	Opata_994833_58_PstIMspI_SNP	28.8798	2B
																											658	Opata_8790_17_PstIMseI_SNP	28.8798	2B
																											659	Opata_107828_40_PstIMseI_SNP	28.8798	2B
																											660	Opata_2394897_65_PstIMspI_SNP	28.8798	2B
																											661	Opata_4029124_60_PstIMseI_SNP	28.8798	2B
																											662	Opata_2957468_17_PstIMspI_SNP	28.8798	2B
																											663	Opata_328343_2_PstIMseI_SNP	28.8798	2B
																											664	Opata_1672753_36_PstIMspI_SNP	28.8798	2B
																											665	Opata_10717_50_PstIMseI_SNP	28.8798	2B
																											666	M6_689098_PstIMseI_PA	28.8798	2B
																											667	Opata_522692_30_PstIMspI_SNP	28.8798	2B
																											668	Opata_1672753_29_PstIMspI_SNP	28.8798	2B
																											669	Opata_3626816_57_PstIMspI_SNP	28.8798	2B
																											670	Opata_292797_75_PstIMseI_SNP	28.8798	2B
																											671	Opata_1096054_7_PstIMseI_SNP	28.8798	2B
																											672	Opata_1552212_51_PstIMspI_SNP	28.8798	2B
																											673	Opata_18185_25_PstIMseI_SNP	28.8798	2B
																											674	Opata_994833_59_PstIMspI_SNP	28.8798	2B
																											675	Opata_1672753_72_PstIMspI_SNP	28.8798	2B
																											676	M6_704943_PstIMseI_PA	28.8798	2B
																											677	Opata_2195451_56_PstIMseI_SNP	28.8798	2B
																											678	Opata_1697673_38_PstIMspI_SNP	28.8798	2B
																											679	Opata_1366847_65_PstIMspI_SNP	28.8798	2B
																											680	Opata_328343_25_PstIMseI_SNP	28.8798	2B
																											681	Opata_4194519_3_PstIMspI_SNP	28.8798	2B
																											682	Opata_4143894_30_PstIMspI_SNP	28.8798	2B
																											683	M6_575435_PstIMspI_PA	28.8798	2B
																											684	wsnp_Ex_rep_c66551_64836462	28.8798	2B
																											685	wPt-5188	28.9257	2B
																											686	wPt-6311	28.9986	2B
																											687	wPt-6706	29.0752	2B
																											688	wpt-0289	29.1812	2B
																											689	wsnp_CAP11_c3271_1608092	29.5302	2B
																											690	wsnp_Ex_c19371_28311667	29.5302	2B
																											691	BobWhite_c9843_117	29.6062	2B
																											692	Xpsr566	29.6775	2B
																											693	wPt-5567	29.8202	2B
																											694	Xfba280	29.8434	2B
																											695	BS00099658_51	29.9499	2B
																											696	RAC875_c21811_284	29.9499	2B
																											697	BS00013827_51	29.9499	2B
																											698	BS00071756_51	29.9499	2B
																											699	RAC875_rep_c106596_127	29.9499	2B	Traes_2BS_5045C640C	2259402	2263582	26974	260	19	0.024411513687667	-1.64708847279271	-1.03161710186758	1.25862068965517	1.59384615384615	1.26613206869443	-1.19774226950126	NA	NA	Sb06g000340	4	20573	D
																											700	RAC875_rep_c106596_127	29.9499	2B	Traes_2BS_B7E50EDE6	2253067	2256842	26973	259	1	NA	NA	NA	0	0	1	NA	NA	NA	Sb06g000340	4	20573	D
																											701	RAC875_rep_c111225_330	29.9499	2B
																											702	BS00048108_51	29.9499	2B
																											703	Excalibur_c2454_118	29.9499	2B
																											704	Excalibur_rep_c109694_113	29.9499	2B	Traes_2BS_3D1FE369D	19690430	19692362	28931	2217	2	0.0688995215311005	-1.1366524492454	-0.235552956455474	0.0640394088669951	0.507692307692308	7.82129342809229	-1.16423283982083	NA	LOC_Os04g32330	NA	4	22303	D
																											705	Excalibur_rep_c109694_113	29.9499	2B	Traes_2BS_F4BC949D6	2338494	2343331	26985	270	0	0	NA	NA	0	0	1	NA	NA	LOC_Os04g32330	NA	4	22303	D
																											706	wsnp_Ex_rep_c66551_64836327	29.9499	2B
																											707	IAAV5802	29.9499	2B
																											708	BS00038498_51	29.9499	2B
																											709	Kukri_c13708_204	29.9499	2B
																											710	Kukri_c40764_367	29.9499	2B
															QGpc.McC-ch2B												711	RAC875_rep_c106566_197	29.9499	2B
																											712	BS00011149_51	29.9499	2B
																											713	wPt-4527	30.0199	2B
																											714	P40/M552	30.3438	2B
																											715	Excalibur_c2454_333	30.3839	2B	Traes_2BS_6C8F31D65	2289840	2294286	26977	264	18	-0.00678738829207592	-1.15775277251549	-0.279607715817654	3.13300492610837	2.93538461538462	0.93694320385131	-0.302644932366695	Bradi5g02400	LOC_Os04g01230	Sb06g000370	4	20576	D
																											716	Excalibur_c2454_333	30.3839	2B	Traes_2BS_B1ECF1DB0	2303846	2305237	26978	266	70	0.114563525704967	-1.51339942953208	0.823701380373645	9.50985221674877	13.2184615384615	1.38993449106499	-0.0625580927535355	Bradi5g02400	LOC_Os04g01230	Sb06g000370	4	20576	D
																											717	Excalibur_c2454_333	30.3839	2B	Traes_2BS_5D862E40D	2307172	2313612	26981	267	0	0	NA	NA	0	0	1	NA	Bradi5g02400	LOC_Os04g01230	Sb06g000370	4	20576	D
																											718	Excalibur_c2454_333	30.3839	2B	Traes_2BS_E341D35F0	2270308	2272539	26976	262	17	0.0702846578932322	-0.364594870484545	1.19412134473065	3.81527093596059	5.55384615384615	1.45556912424043	0.943176179993807	Bradi5g02400	LOC_Os04g01230	Sb06g000370	4	20576	D
																											719	Excalibur_c2454_333	30.3839	2B	Traes_2BL_8204A9104	2266878	2268937	26975	261	0	0	NA	NA	0	0	1	NA	Bradi5g02400	LOC_Os04g01230	Sb06g000370	4	20576	D
																											720	Excalibur_c2454_333	30.3839	2B	Traes_2BS_EB9A410DE	2296712	2301203	26980	265	72	-0.0164496919545634	-1.24984238767223	-0.689351020410103	10.4014778325123	9.80615384615385	0.942770944602917	-0.662948868905019	Bradi5g02400	LOC_Os04g01230	Sb06g000370	4	20576	D
																											721	BS00063694_51	30.3839	2B
																											722	BS00065036_51	30.3839	2B
																											723	BS00065040_51	30.3839	2B
																											724	Xwmc243	30.4888	2B
																											725	wsnp_Ku_c2486_4751761	31.2631	2B	Traes_2BS_425B98155	2351107	2359863	26983	271	0	0	NA	NA	0	0	1	NA	Bradi5g02380	LOC_Os04g01250	Sb06g000410	4	20580	D
																											726	wsnp_RFL_Contig3118_3061389	31.2631	2B
																											727	wsnp_Ku_c2486_4751695	31.2631	2B
																											728	Opata_394524_PstIMspI_PA	31.2631	2B
																											729	Opata_852119_PstIMseI_PA	31.2631	2B
																											730	Opata_483871_12_PstIMseI_SNP	31.2631	2B
																											731	Opata_196729_76_PstIMseI_SNP	31.2631	2B
																											732	Opata_1906500_PstIMspI_PA	31.2631	2B
																											733	Opata_2714971_PstIMspI_PA	31.2631	2B
																											734	Opata_96986_19_PstIMseI_SNP	31.2631	2B
																											735	Opata_288323_10_PstIMseI_SNP	31.2631	2B
																											736	Opata_2887422_72_PstIMspI_SNP	31.2631	2B
																											737	Opata_2446703_12_PstIMspI_SNP	31.2631	2B
																											738	Opata_1927954_69_PstIMseI_SNP	31.2631	2B
																											739	Opata_701767_43_PstIMspI_SNP	31.2631	2B
																											740	M6_4182323_PstIMseI_PA	31.2631	2B
																											741	Opata_1405022_46_PstIMseI_SNP	31.2631	2B
																											742	Opata_1927954_19_PstIMseI_SNP	31.2631	2B
																											743	Opata_1619386_41_PstIMspI_SNP	31.2631	2B
																											744	Opata_400691_PstIMseI_PA	31.2631	2B
																											745	Opata_275418_61_PstIMluI_SNP	31.2631	2B
																											746	Opata_275418_47_PstIMluI_SNP	31.2631	2B
																											747	Opata_1135540_90_PstIMseI_SNP	31.2631	2B
																											748	Opata_970346_27_PstIMseI_SNP	31.2631	2B
																											749	Opata_196729_75_PstIMseI_SNP	31.2631	2B
																											750	Opata_703228_19_PstIMspI_SNP	31.2631	2B
																											751	M6_1609292_PstIMseI_PA	31.2631	2B
																											752	Opata_196729_45_PstIMseI_SNP	31.2631	2B
																											753	Opata_2446703_7_PstIMspI_SNP	31.2631	2B
																											754	Opata_288323_18_PstIMseI_SNP	31.2631	2B
																											755	Opata_214500_20_PstIMseI_SNP	31.2631	2B
																											756	Opata_45832_53_PstIMseI_SNP	31.2631	2B
																											757	Opata_1927954_33_PstIMseI_SNP	31.2631	2B
																											758	Opata_288323_31_PstIMseI_SNP	31.2631	2B
																											759	Opata_312603_38_PstIMseI_SNP	31.2631	2B
																											760	Opata_68689_13_PstIMseI_SNP	31.2631	2B
																											761	Opata_2099689_10_PstIMspI_SNP	31.2631	2B
																											762	Opata_610741_58_PstIMspI_SNP	31.2631	2B
																											763	Opata_610741_10_PstIMspI_SNP	31.2631	2B
																											764	Opata_665296_12_PstIMseI_SNP	31.2631	2B
																											765	wsnp_Ex_rep_c67011_65463819	31.2631	2B
																											766	wsnp_Ex_rep_c105401_89840110	31.4404	2B
																											767	P34/M48335	31.6621	2B
																											768			2B	Traes_2BL_C9887D424	2323390	2323824	26982	268	0	0	NA	NA	0	0	1	NA	NA	NA	Sb06g000400	4	20579	D
																											769	wPt-10778	31.8589	2B
																											770	M6_1265885_PstIMspI_PA	31.8589	2B
																											771	M6_3548539_PstIMspI_PA	31.8589	2B
																											772	M6_2390612_PstIMspI_PA	31.8589	2B
																											773	Opata_2093680_43_PstIMspI_SNP	31.8589	2B
																											774	M6_2985211_PstIMspI_PA	31.8589	2B
																											775	M6_1047515_PstIMseI_PA	31.8589	2B
																											776	Opata_364446_12_PstIMspI_SNP	31.8589	2B
																											777	M6_3153411_PstIMspI_PA	31.8589	2B
																											778	M6_1168471_PstIMspI_PA	31.8589	2B
																											779	M6_1143025_PstIMspI_PA	31.8589	2B
																											780	M6_526397_PstIMseI_PA	31.8589	2B
																											781	M6_23397_PstIMspI_PA	31.8589	2B
																											782	M6_1951063_PstIMspI_PA	31.8589	2B
																											783	M6_1502047_PstIMspI_PA	31.8589	2B
																											784	M6_3235044_PstIMspI_PA	31.8589	2B
																											785	M6_2407528_PstIMspI_PA	31.8589	2B
																											786	Opata_34537_69_PstIMseI_SNP	31.8589	2B
																											787	M6_1048219_PstIMseI_PA	31.8589	2B
																											788	Opata_1263029_87_PstIMseI_SNP	31.8589	2B
																											789	M6_3335462_PstIMspI_PA	31.8589	2B
																											790	M6_1517871_PstIMspI_PA	31.8589	2B
																											791	M6_597302_PstIMspI_PA	31.8589	2B
																											792	M6_1480708_PstIMspI_PA	31.8589	2B
																											793	M6_2700320_PstIMspI_PA	31.8589	2B
																											794	Opata_2093680_51_PstIMspI_SNP	31.8589	2B
																											795	M6_980607_PstIMseI_PA	31.8589	2B
																											796	M6_329081_PstIMspI_PA	31.8589	2B
																											797	M6_1403691_PstIMspI_PA	31.8589	2B
																											798	Opata_1263029_3_PstIMseI_SNP	31.8589	2B
																											799	M6_474508_PstIMseI_PA	31.8589	2B
																											800	M6_478053_PstIMspI_PA	31.8589	2B
																											801	M6_416302_PstIMspI_PA	31.8589	2B
																											802	M6_3558826_PstIMspI_PA	31.8589	2B
																											803	M6_781232_PstIMseI_PA	31.8589	2B
																											804	M6_1095968_PstIMspI_PA	31.8589	2B
																											805	Opata_3409994_55_PstIMspI_SNP	31.8589	2B
																											806	M6_659625_PstIMspI_PA	31.8589	2B
																											807	M6_2854569_PstIMspI_PA	31.8589	2B
																											808	M6_2522908_PstIMspI_PA	31.8589	2B
																											809	M6_1130695_PstIMseI_PA	31.8589	2B
																											810	M6_1470755_PstIMseI_PA	31.8589	2B
																											811	Opata_2883204_PstIMspI_PA	31.8589	2B
																											812	M6_147150_PstIMspI_PA	31.8589	2B
																											813	M6_806258_PstIMseI_PA	31.8589	2B
																											814	M6_1304544_PstIMspI_PA	31.8589	2B
																											815	M6_645971_PstIMspI_PA	31.8589	2B
																											816	M6_1071140_PstIMseI_PA	31.8589	2B
																											817	Opata_1772335_PstIMspI_PA	31.8589	2B
																											818	M6_858896_PstIMspI_PA	31.8589	2B
																											819	M6_1267620_PstIMspI_PA	31.8589	2B
																											820	M6_2800903_PstIMspI_PA	31.8589	2B
																											821	Opata_229524_78_PstIMspI_SNP	31.8589	2B
																											822	M6_432658_PstIMspI_PA	31.8589	2B
																											823	M6_3812583_PstIMseI_PA	31.8589	2B
																											824	M6_1476979_PstIMspI_PA	31.8589	2B
																											825	M6_3609947_PstIMspI_PA	31.8589	2B
																											826	Opata_3761654_PstIMseI_PA	31.8589	2B
																											827	M6_362422_PstIMspI_PA	31.8589	2B
																											828			2B	Traes_2BS_C89692BC5	2332859	2334817	26984	269	0	0	NA	NA	0	0	1	NA	NA	LOC_Os07g04130	NA	7	36039	S
																											829	M86/P65	32.9161	2B
																											830	Xwmc257	32.9161	2B
																											831	wsnp_Ra_rep_c106119_89961852	33.0326	2B
																											832			2B	Traes_2BS_E6BBA1525	2374531	2376085	26988	272	3	0.0470871757915234	0.800050884535142	1.53509127188063	2.57142857142857	4.31384615384615	1.67734342571075	1.60846163602622	Bradi5g02350	LOC_Os04g01280	Sb06g000430	4	20585	D
																											833			2B	Traes_2BS_4A4C9BD80	2376870	2379887	26986	273	8	0.0117587512193549	1.61609742778863	2.12891466071156	3.68472906403941	3.22769230769231	0.875998278072019	2.42342434052315	Bradi5g02340	LOC_Os04g01290	NA	4	20586	D
																											834	wsnp_Ra_rep_c117300_96881829	33.1994	2B
																											835			2B	Traes_2BS_4E5639007	2381780	2384855	26987	274	5	-0.0328341496518072	-0.148485413874308	-0.842305377999805	4.23645320197044	1.31076923076923	0.309565479094849	-0.0955916552617697	Bradi5g02330	LOC_Os04g01300	Sb06g000440	4	20587	D
																											836			2B	Traes_2BS_3B5DE7AF2	2388307	2393105	26989	275	12	0.0111061209775675	2.47919716225905	2.60865292636491	4.87192118226601	5.66153846153846	1.16204187402842	2.94117073732979	Bradi5g02330	LOC_Os04g01300	Sb06g000440	4	20587	D
																											837			2B	Traes_2BL_9B1857023	2395334	2398118	26991	276	12	0.0472762747262561	-1.67402793113708	0.563254513952599	1.57389162561576	3.04923076923077	1.93678772043509	-0.516938795312359	NA	LOC_Os04g01320	NA	4	20589	D
																											838	wPt-8404	33.64	2B
																											839	IAAV6612	33.7206	2B
																											840	Xbarc318	33.7252	2B
																											841			2B	Traes_2BL_3720E648E	2401585	2402339	26990	277	1	0.0626591230551627	-0.752851392886025	0.668964251805952	0.133004926108374	0.369230769230769	2.76281454719614	0.207819396109366	NA	LOC_Os04g01310	NA	4	20588	D
																											842			2B	Traes_2BS_041F2A9B3	2405900	2408792	26992	278	5	0.0100268010007279	0.622421821626926	0.0466883043010314	2.41871921182266	2.55692307692308	1.05711566425924	0.551439702857959	NA	LOC_Os04g01320	NA	4	20589	D
																											843			2B	Traes_2BL_1452805FE	2409208	2411226	26993	279	0	0	NA	NA	0	0	1	NA	NA	LOC_Os04g01320	NA	4	20589	D
																											844	BS00006788_51	34.1034	2B
																											845	RFL_Contig1863_250	34.1034	2B
																											846	CAP12_c2436_132	34.1034	2B
																											847	CAP8_c5108_139	34.1034	2B
																											848	Excalibur_c3789_1742	34.1034	2B
																											849	BS00011466_51	34.1034	2B
																											850	RAC875_c49792_228	34.1034	2B
																											851	Tdurum_contig29563_109	34.1034	2B
																											852	Tdurum_contig29563_197	34.1034	2B
																											853	BS00009263_51	34.1034	2B	Traes_2BS_B965837BA	2278883	2283605	26979	263	59	-0.000956341688455709	-1.75559644791025	-1.39685657736026	8.03448275862069	7.03692307692308	0.875855662964549	-1.27126661974414	Bradi5g02390	LOC_Os04g01240	Sb06g000390	4	20578	D
																											854	Tdurum_contig63516_381	34.1034	2B
																											855			2B	Traes_2BS_A4698146C	2414632	2415607	26995	280	0	0	NA	NA	0	0	1	NA	NA	LOC_Os04g01470	NA	4	20593	D
																											856			2B	Traes_2BS_7D1E0C8FE	2415859	2416660	26994	281	0	0	NA	NA	0	0	1	NA	NA	NA	NA	NA	NA	D
																											857	wsnp_Ex_c1629_3104356	34.2421	2B
																											858	wsnp_Ex_c1629_3103807	34.2421	2B
																											859	wsnp_Ex_c1602_3055066	34.2421	2B
																											860	wsnp_Ex_c1629_3103725	34.2421	2B
																											861	wsnp_Ex_rep_c68623_67474935	34.2421	2B
																											862	wsnp_Ex_rep_c68623_67474885	34.2421	2B
																											863	wsnp_Ex_c1792_3381384	34.2421	2B
																											864	wsnp_Ku_c48_103915	34.2421	2B
																											865	wsnp_Ex_c1792_3381544	34.2421	2B
																											866	Opata_500736_80_PstIMseI_SNP	34.2421	2B
																											867	Opata_2066325_33_PstIMspI_SNP	34.2421	2B
																											868	Opata_422134_4_PstIMseI_SNP	34.2421	2B
																											869	Opata_190562_47_PstIMseI_SNP	34.2421	2B
																											870	Opata_346351_25_PstIMseI_SNP	34.2421	2B
																											871	Opata_200167_18_PstIMseI_SNP	34.2421	2B
																											872	Opata_1613299_24_PstIMspI_SNP	34.2421	2B
																											873	M6_551345_PstIMspI_PA	34.2421	2B
																											874	Opata_101656_32_PstIMseI_SNP	34.2421	2B
																											875	Opata_1052149_67_PstIMspI_SNP	34.2421	2B
																											876	Opata_1430507_8_PstIMspI_SNP	34.2421	2B
																											877	Opata_1659678_8_PstIMspI_SNP	34.2421	2B
																											878	Opata_214472_82_PstIMseI_SNP	34.2421	2B
																											879	Opata_1212195_3_PstIMseI_SNP	34.2421	2B
																											880	Opata_161825_90_PstIMseI_SNP	34.2421	2B
																											881	Opata_3833226_65_PstIMspI_SNP	34.2421	2B
																											882	M6_1731355_PstIMspI_PA	34.2421	2B
																											883	M6_796627_PstIMseI_PA	34.2421	2B
																											884	Opata_752161_PstIMseI_PA	34.2421	2B
																											885	Opata_330838_46_PstIMseI_SNP	34.2421	2B
																											886	Opata_3938199_PstIMspI_PA	34.2421	2B
																											887	M6_454109_PstIMspI_PA	34.2421	2B
																											888	Opata_3576007_25_PstIMspI_SNP	34.2421	2B
																											889	M6_382189_PstIMspI_PA	34.2421	2B
																											890	Opata_2541505_15_PstIMseI_SNP	34.2421	2B
																											891	Opata_1212195_17_PstIMseI_SNP	34.2421	2B
																											892	Opata_3300914_23_PstIMseI_SNP	34.2421	2B
																											893	Opata_992304_51_PstIMseI_SNP	34.2421	2B
																											894	Opata_2666087_PstIMspI_PA	34.2421	2B
																											895	M6_1609720_PstIMluI_PA	34.2421	2B
																											896	M6_455004_PstIMseI_PA	34.2421	2B
																											897	Opata_179323_19_PstIMseI_SNP	34.2421	2B
																											898	Opata_230408_44_PstIMseI_SNP	34.2421	2B
																											899	Opata_3300914_12_PstIMseI_SNP	34.2421	2B
																											900	Opata_100764_55_PstIMseI_SNP	34.2421	2B
																											901	Opata_2050414_67_PstIMspI_SNP	34.2421	2B
																											902	M6_376202_PstIMspI_PA	34.2421	2B
																											903	Opata_354133_6_PstIMseI_SNP	34.2421	2B
																											904	M6_1670373_PstIMseI_PA	34.2421	2B
																											905	Opata_422134_69_PstIMseI_SNP	34.2421	2B
																											906	Opata_422134_15_PstIMseI_SNP	34.2421	2B
																											907	Opata_3875966_2_PstIMspI_SNP	34.2421	2B
																											908	M6_533954_PstIMseI_PA	34.2421	2B
																											909	M6_998321_PstIMspI_PA	34.2421	2B
																											910	Opata_1841044_14_PstIMspI_SNP	34.2421	2B
																											911	Opata_1052149_28_PstIMspI_SNP	34.2421	2B
																											912	Opata_113880_PstIMspI_PA	34.2421	2B
																											913	Opata_354133_46_PstIMseI_SNP	34.2421	2B
																											914	Opata_1052149_37_PstIMspI_SNP	34.2421	2B
																											915	Opata_42397_60_PstIMseI_SNP	34.2421	2B
																											916	Opata_2468696_62_PstIMspI_SNP	34.2421	2B
																											917	Opata_214472_53_PstIMseI_SNP	34.2421	2B
																											918	Opata_1231915_59_PstIMseI_SNP	34.2421	2B
																											919	M6_16833_PstIMluI_PA	34.2421	2B
																											920	Opata_2050414_13_PstIMspI_SNP	34.2421	2B
																											921	Opata_62982_40_PstIMseI_SNP	34.2421	2B
																											922	Opata_4401908_16_PstIMseI_SNP	34.2421	2B
																											923	Opata_1675290_56_PstIMspI_SNP	34.2421	2B
																											924	Opata_2564372_67_PstIMspI_SNP	34.2421	2B
																											925	Opata_1151436_43_PstIMseI_SNP	34.2421	2B
																											926	wsnp_Ex_c16144_24583060	34.2421	2B
																											927	Xgpw4218	34.2434	2B
																											928	TA001263-0453	34.4409	2B
																											929	Tdurum_contig54254_423	34.4409	2B
																											930	wsnp_Ex_c43734_49968808	34.48	2B
																											931	wPt-1041	34.6608	2B
																											932	Kukri_c11809_824	34.8147	2B
																											933	RAC875_c829_355	34.8147	2B
																											934	BS00029208_51	34.8147	2B
																											935	Excalibur_c81644_345	34.8147	2B
																											936	RAC875_c829_1971	34.8147	2B
																											937	BS00063107_51	34.8147	2B	Traes_2BS_E7B6E117A	2441890	2443644	26997	283	5	0.138357367797614	0.784632641397345	2.69584386448972	1.76600985221675	2.33846153846154	1.3239663265035	2.49911734100824	NA	NA	NA	NA	NA	?
																											938			2B	Traes_2BL_705B820EB	2450239	2456589	26998	284	3	0.0178571428571428	-1.53342635034818	NA	0.270935960591133	0	0.00367733638463997	-1.58061163623618	Bradi1g58050	LOC_Os07g04550	Sb02g002610	7	36100	S
																											939			2B	Traes_2BL_60C35B2FE	2462144	2464054	26999	285	0	0	NA	NA	0	0	1	NA	NA	NA	Sb02g002630	7	36106	S
																											940			2B	Traes_2BL_10C9610DA	2480523	2482320	27000	286	2	-0.0454626457226937	-0.21457362946763	0.174960669924865	0.583743842364532	0.996923076923077	1.70659870482774	0.28324387328543	NA	NA	Sb02g002630	7	36106	S
																											941	Xwmc25	35.1434	2B
																											942			2B	Traes_2BL_26727A61C	2501619	2502404	27001	287	0	0	NA	NA	0	0	1	NA	Bradi1g58070	LOC_Os07g04670	Sb02g002650	7	36111	S
																											943			2B	Traes_2BL_16BF7CC0C	2522810	2524999	27002	288	2	-0.0374212217072516	1.34990799547576	1.10721716028626	1.23152709359606	0.923076923076923	0.7497416709924	1.46621292745183	Bradi1g58070	LOC_Os07g04670	Sb02g002650	7	36111	S
																											944			2B	Traes_2BL_8B81A0D2E	2528160	2529420	27003	289	0	0	NA	NA	0	0	1	NA	NA	LOC_Os07g04810	NA	7	36123	S
																											945			2B	Traes_2BL_476B6147F	2531262	2532601	27004	290	0	0	NA	NA	0	0	1	NA	Bradi1g58160	LOC_Os07g04840	Sb02g002690	7	36129	S
																											946	GENE-1676_1048	35.3663	2B
																											947	GENE-1676_57	35.3663	2B	Traes_2BS_357746556	4250708	4252357	27213	499	4	0.0820148530836292	-0.842679662335105	NA	0.54679802955665	0	0.00182549031802834	-1.21264338692879	Bradi1g28860	NA	NA	7	37755	S
																											948	GENE-1676_57	35.3663	2B	Traes_2BS_5A1B1B567	4240559	4250080	27212	498	45	-0.00487797366572384	-0.836526104267646	-0.659257460299676	6.55911330049261	4.95692307692308	0.755767904191533	-0.498271926357718	Bradi1g28860	NA	NA	7	37755	S
																											949	GENE-1676_57	35.3663	2B	Traes_2BS_24B1D487E	4209704	4209922	27208	494	0	0	NA	NA	0	0	1	NA	Bradi1g28860	NA	NA	7	37755	S
																											950	GENE-1676_57	35.3663	2B	Traes_2BS_24B1D487E1	4218485	4218703	27209	495	0	0	NA	NA	0	0	1	NA	Bradi1g28860	NA	NA	7	37755	S
																											951	GENE-1676_57	35.3663	2B	Traes_2BS_CD53C5F59	4200405	4201823	27207	493	0	0	NA	NA	0	0	1	NA	Bradi1g28860	NA	NA	7	37755	S
																											952			2B	Traes_2BL_4BCDE1D48	2545210	2548432	27005	291	7	0.0428256612686523	-0.851957024966472	-1.23616644767023	0.472906403940887	2.53538461538462	5.35207927134979	-1.72208501666576	Bradi1g58180	LOC_Os07g04850	NA	7	36131	S
																											953			2B	Traes_2BL_778899DF0	2549927	2554349	27006	292	3	0.0425531914893617	-1.3681798605219	NA	0.327586206896552	0	0.00304334135020456	-1.46841461947855	Bradi1g58190	LOC_Os07g04910	Sb02g002706	7	36136	S
																											954			2B	Traes_2BS_87944581C	2565528	2566532	27008	293	2	-0.0287578365742216	1.34119473641733	1.58496509503097	0.716748768472906	0.649230769230769	0.905930873277567	1.6964190959597	Bradi1g58197	NA	NA	7	36139	S
																											955			2B	Traes_2BS_0D569FC2A	2574342	2577991	27007	294	9	-0.0186220045359737	0.916960038047821	-0.208210710471899	3.48522167487685	5.00307692307692	1.43538690125806	-0.155687807354504	Bradi1g58197	NA	NA	7	36139	S
																											956			2B	Traes_2BS_257C5B0991	2580268	2580825	27009	295	0	0	NA	NA	0	0	1	NA	Bradi1g58197	NA	NA	7	36139	S
																											957			2B	Traes_2BS_257C5B099	2582137	2582694	27010	296	0	0	NA	NA	0	0	1	NA	Bradi1g58197	NA	NA	7	36139	S
																											958			2B	Traes_2BS_61ABF440D	2596924	2597411	27012	297	0	0	NA	NA	0	0	1	NA	NA	NA	NA	NA	NA	S
																											959			2B	Traes_2BS_363AC8AF9	2599341	2601242	27011	298	2	0.0193084304049761	-0.257795617818967	0.563628343353436	0.480295566502463	0.676923076923077	1.40853795932508	0.45886294790467	NA	NA	NA	NA	NA	S
																											960	Kukri_c4949_201	35.7792	2B
																											961			2B	Traes_2BS_74269A4C5	2606357	2607178	27013	299	0	0	NA	NA	0	0	1	NA	Bradi1g58197	NA	NA	7	36139	S
																											962	BS00100939_51	35.8214	2B
																											963	Excalibur_c16144_185	35.8214	2B
																											964	BobWhite_c29830_126	35.8214	2B
																											965	Excalibur_c27388_252	35.8214	2B
																											966	Excalibur_c46590_290	35.8214	2B
																											967	Excalibur_c46590_363	35.8214	2B	Traes_2BS_EBDC36B65	3284994	3285529	27094	380	2	0.0571428571428573	-0.748347786864571	NA	0.32512315270936	0	0.00306632632488678	-1.02368540834398	Bradi5g02800	LOC_Os04g11030	Sb06g002520	4	21206	D
																											968	Excalibur_c46590_363	35.8214	2B	Traes_2BS_C31DC4A47	3295681	3296182	27095	381	8	0.0386262789318141	-1.1374651825241	-0.192701879042095	1.30541871921182	0.258461538461538	0.19860519145041	-1.46513168275586	Bradi5g02800	LOC_Os04g11030	Sb06g002520	4	21206	D
																											969	Excalibur_c46590_363	35.8214	2B	Traes_2BS_D1FE7DEBD	3341470	3341709	27098	384	0	0	NA	NA	0	0	1	NA	Bradi5g02800	LOC_Os04g11030	Sb06g002520	4	21206	D
																											970	Kukri_c74521_181	35.8214	2B
																											971	Kukri_rep_c104422_192	35.8214	2B
																											972	CAP11_c585_134	35.8214	2B	Traes_2BS_6F86CA9F01	3115176	3116283	27077	363	9	0.000166543154750731	-0.459651274983691	-0.521855889075307	3.70689655172414	1.49230769230769	0.402737150258413	-0.57042424458552	NA	NA	NA	NA	NA	?
																											973	IACX5750	35.8214	2B	Traes_2BS_23E0AC565	3116390	3121621	27078	364	4	0.196799521331727	0.700357101786482	-1.63058707710414	1.90394088669951	0.258461538461538	0.136204509736782	0.029621291218596	NA	NA	NA	NA	NA	?
																											974	BS00003613_51	35.8214	2B	Traes_2BS_249C5DF99	3092299	3093293	27075	361	1	0.291666666666667	1.18048890103993	NA	0.334975369458128	0	0.00297640865757511	0.506033598659208	NA	NA	NA	NA	NA	?
																											975	Tdurum_contig30210_226	35.8214	2B
																											976	BobWhite_c30520_281	35.8214	2B
																											977	BobWhite_c30520_323	35.8214	2B	Traes_2BS_47E83AC56	3098528	3102541	27076	362	3	-0.0390437852135093	-0.0584041615095097	-0.643343370033264	0.660098522167488	0.452307692307692	0.685688556676847	0.0557785407605361	NA	NA	NA	NA	NA	?
																											978	wsnp_Ex_c1668_3169623	35.8214	2B
																											979	Kukri_c4949_261	35.8214	2B
																											980	Excalibur_c40567_1893	35.8214	2B
																											981	Kukri_c81650_446	35.8214	2B
																											982	BS00016676_51	35.8214	2B	Traes_2BS_C57F6F3AD	3157062	3162332	27084	370	24	0.0124786948250589	-0.571758160253147	-0.464779227340571	4.19950738916256	2.43076923076923	0.578922735807876	-0.789300867414477	Bradi5g02870	LOC_Os04g11820	NA	4	21246	D
																											983			2B	Traes_2BL_428FAB7F7	2614473	2615542	27014	300	6	-0.0426497277676952	-1.76191025793395	-1.43896175043897	0.152709359605911	0.209230769230769	1.36771612346834	-1.1377068048458	Bradi1g58197	NA	NA	7	36139	S
																											984			2B	Traes_2BS_DDF26C784	2618619	2619551	27015	301	1	0	NA	-1.16097429087842	0	0.0676923076923077	68.69231	-1.10079990371477	Bradi1g58197	NA	NA	7	36139	S
																											985			2B	Traes_2BL_2FA9E1893	2625938	2626894	27016	302	3	0	NA	NA	0	0	1	NA	Bradi1g58197	NA	NA	7	36139	S
																											986			2B	Traes_2BL_691925EC1	2630342	2631274	27017	303	5	0.0660397307728674	-0.688262386472159	-1.53279550991478	0.724137931034483	0.153846153846154	0.213540270883361	-1.32453860285173	Bradi1g58197	NA	NA	7	36139	S
																											987			2B	Traes_2BL_90B7C23BB	2641703	2643688	27018	304	5	0	-1.52596449425956	NA	0.133004926108374	0	0.00746241201722952	-1.45788988167307	Bradi1g58210	LOC_Os07g04990	NA	7	36142	S
																											988			2B	Traes_2BL_B82A90542	2653882	2654463	27020	306	0	0	NA	NA	0	0	1	NA	NA	NA	Sb02g002710	7	36143	S
																											989			2B	Traes_2BL_5C0BB4BED	2665489	2670018	27021	307	2	0.024390243902439	-1.255668866384	NA	0.201970443349754	0	0.00492682579788466	-1.3096858526815	Bradi1g58220	LOC_Os07g05000	Sb02g002750	7	36147	S
																											990			2B	Traes_2BL_C594B831F	2679188	2683257	27022	308	4	0.0883385911328826	-1.59840619304951	-0.0759559544805866	0.785714285714286	0.738461538461539	0.939936581042655	-1.35555988391639	NA	NA	Sb02g002760	7	36149	S
																											991			2B	Traes_2BL_5DA8E0838	2684241	2685002	27023	309	0	0	NA	NA	0	0	1	NA	NA	NA	Sb02g002770	7	36152	S
																											992			2B	Traes_2BL_EAE8CCD07	2688684	2690169	27025	310	1	0.0357142857142857	-0.752851392886025	NA	0.133004926108374	0	0.00746241201722952	-0.882982205402971	Bradi1g58240	LOC_Os07g05040	Sb02g002780	7	36157	S
																											993			2B	Traes_2BL_BEF7320DE	2692433	2695058	27024	311	3	0	-1.51060252305212	NA	0.133004926108374	0	0.00746241201722952	-1.46442242069709	Bradi1g58250	NA	Sb02g002790	7	36158	S
																											994			2B	Traes_2BL_40C9ACFD7	2696635	2697528	27026	312	0	0	NA	NA	0	0	1	NA	Bradi1g58250	NA	Sb02g002790	7	36158	S
																											995			2B	Traes_2BL_769B7EAAF	2705697	2706230	27027	313	6	-0.0385170104798398	-1.95765082100413	-1.78003044182213	0.369458128078818	0.36	0.974469098572624	-1.51715971157388	NA	LOC_Os07g05160	NA	7	36168	S
																											996			2B	Traes_2BL_F7ED427C2	2711247	2711783	27028	314	5	-0.0379030954230988	-1.72030472076745	-1.50327235425548	0.445812807881773	0.553846153846154	1.24178657724697	-1.18914061257152	NA	LOC_Os07g05180	NA	7	36170	S
																											997			2B	Traes_2BL_16BFC2695	2718305	2723614	27029	315	3	-0.012936221419976	-0.478827590695585	-1.47002970246903	0.527093596059113	0.455384615384615	0.864211609457111	-0.879223228707873	Bradi1g58260	LOC_Os07g05190	Sb02g002820	7	36171	S
																											998			2B	Traes_2BL_CF3CFE8FE	2742750	2743371	27030	316	1	0.0416666666666667	NA	-0.698274355948178	0	0.141538461538462	142.53846	-0.878948184490419	Bradi1g58280	LOC_Os07g05365	Sb02g002830	7	36183	S
																											999			2B	Traes_2BL_64BD81654	2745736	2749590	27031	317	1	0	-1.14923093862267	NA	0.0689655172413793	0	0.0142927544882108	-1.09306251384238	Bradi1g58290	LOC_Os07g05370	Sb02g002840	7	36184	S
																											1000			2B	Traes_2BS_14EEEDBA5	2751551	2752170	27032	318	3	-0.0419049737921755	0.299694634593845	0.583430023752714	0.529556650246305	0.732307692307692	1.38214776876324	0.784464485494576	Bradi1g58290	LOC_Os07g05370	Sb02g002840	7	36184	S
																											1001			2B	Traes_2BL_F2772688F	2754322	2755872	27034	319	0	0	NA	NA	0	0	1	NA	NA	NA	Sb02g002860	7	36186	S
																											1002			2B	Traes_2BL_CA5D45836	2757404	2760638	27033	320	4	0.0349956100097418	0.563731824580259	-0.529592814546487	1.64532019704433	0.793846153846154	0.482801674911114	0.243784169791044	Bradi1g03980	LOC_Os07g12770	Sb02g006930	7	37069	S
																											1003			2B	Traes_2BL_07C9811CB	2768225	2775548	27035	321	5	-0.00253603486456888	-0.795714699229609	-0.55852365986052	0.931034482758621	0.584615384615385	0.628319437280904	-1.17452506266324	Bradi1g58310	LOC_Os07g05390	Sb02g002890	7	36189	S
																											1004			2B	Traes_2BL_0CC943834	2776424	2778573	27036	322	2	-0.034429789713438	0.570934731013911	-0.176836382936575	0.221674876847291	0.483076923076923	2.17391795608018	-0.134918162568523	Bradi1g58297	LOC_Os07g05380	Sb02g002880	7	36188	S
																											1005			2B	Traes_2BL_ACB3018DD	2782322	2783815	27037	323	0	0	NA	NA	0	0	1	NA	NA	LOC_Os07g05400	Sb02g002900	7	36190	S
																											1006			2B	Traes_2BL_5425EF0F4	2786775	2788088	27039	324	27	0.166838722218754	2.22403753490505	-0.0631056681163372	8.71674876847291	4.19692307692308	0.481537515103226	1.39191171871871	Bradi1g21921	LOC_Os07g05460	NA	7	36195	S
																											1007	IACX15927	36.8914	2B
																											1008	TA001688-0396-w	36.8914	2B
																											1009			2B	Traes_2BL_339DA54CB1	2790211	2791715	27038	325	13	0.396063438646812	0.496902301763601	-0.340308042862414	2.92118226600985	1.62769230769231	0.557354798405508	1.28392608775434	NA	NA	NA	NA	NA	S
																											1010	Xgpw1099	36.9616	2B
																											1011			2B	Traes_2BL_E9FB5127B	2802689	2803598	27041	326	1	0	-1.14923093862267	NA	0.0689655172413793	0	0.0142927544882108	-1.09306251384238	Bradi1g58340	LOC_Os07g05470	NA	7	36196	S
																											1012			2B	Traes_2BL_B614F03D1	2804092	2804975	27040	327	0	0	NA	NA	0	0	1	NA	Bradi1g58350	LOC_Os07g05480	Sb02g002960	7	36201	S
																											1013			2B	Traes_2BL_004BCF477	2811274	2813145	27042	328	3	0.0185185185185185	-1.52730220820455	NA	0.261083743842365	0	0.00381557436565885	-1.57791981908967	Bradi1g58340	LOC_Os07g05470	NA	7	36196	S
																											1014			2B	Traes_2BL_EF68D6200	2816071	2828195	27043	329	1	0.0416666666666667	NA	-0.698274355948178	0	0.141538461538462	142.53846	-0.878948184490419	Bradi1g58340	LOC_Os07g05470	NA	7	36196	S
																											1015			2B	Traes_2BL_7514768BD	2835950	2838652	27046	330	1	0	NA	NA	0	0	1	NA	Bradi1g58370	LOC_Os07g05560	Sb02g003000	7	36207	S
																											1016			2B	Traes_2BL_1F7F167FE	2840623	2841765	27044	331	0	0	NA	NA	0	0	1	NA	Bradi1g58357	NA	Sb02g002990	7	40248	S
																											1017			2B	Traes_2BL_25CF3B305	2842920	2850150	27045	332	5	0.015221953188055	-1.37854369628652	-0.988720375325733	0.635467980295567	0.289230769230769	0.456002154263911	-1.35090287428803	NA	NA	NA	NA	NA	S
																											1018			2B	Traes_2BL_558D99ABA	2860217	2864888	27047	333	0	0	NA	NA	0	0	1	NA	Bradi1g58380	LOC_Os07g05570	Sb02g003010	7	36208	S
																											1019			2B	Traes_2BS_7700613D4	2873800	2874574	27048	334	0	0	NA	NA	0	0	1	NA	NA	LOC_Os07g05580	NA	7	36209	S
																											1020			2B	Traes_2BL_23D3A9779	2879127	2884323	27049	335	3	0.0419769803656058	-0.828568016281767	-1.16437439313643	0.497536945812808	0.0707692307692308	0.143959700479573	-1.07000274710823	Bradi1g58390	LOC_Os07g05610	NA	7	36211	S
																											1021			2B	Traes_2BL_C3A63C72F1	2903080	2904044	27051	337	2	-0.0454996762357005	-1.51360799979847	-1.50950876968622	0.221674876847291	0.258461538461538	1.16520345716589	-1.14036337465494	NA	LOC_Os07g05630	NA	7	36215	S
																											1022			2B	Traes_2BL_DE4FAAC5E	2913176	2915475	27052	338	1	0.0384615384615384	-0.728040430480026	NA	0.123152709359606	0	0.00805459663345246	-0.876742023585081	Bradi1g58430	LOC_Os07g05640	Sb02g003050	7	36218	S
																											1023			2B	Traes_2BL_100F86360	2927735	2930540	27053	339	2	0.0226039783001808	-1.24746888377498	NA	0.32512315270936	0	0.00306632632488678	-1.32614540987591	Bradi1g58440	LOC_Os07g05650	NA	7	36219	S
																											1024			2B	Traes_2BL_486009929	2936229	2940656	27055	340	8	0	-1.14923093862267	NA	0.0689655172413793	0	0.0142927544882108	-1.09306251384238	Bradi1g58460	LOC_Os07g05740	Sb02g003080	7	36229	S
																											1025			2B	Traes_2BL_36A3AB3A2	2941385	2947614	27054	341	2	0.0833333333333333	NA	-0.28077140995082	0	0.203076923076923	204.07692	-0.64394007836088	NA	NA	Sb02g003070	7	36225	S
																											1026			2B	Traes_2BL_A3EEF39A3	2956061	2957104	27056	342	11	0.12855414982788	0.818169218490277	1.26479580880411	2.7807881773399	1.61230769230769	0.579953463602682	1.90016460804028	NA	LOC_Os07g05800	Sb02g003090	7	36231	S
																											1027			2B	Traes_2BL_54C69C35D	2958089	2959235	27058	343	28	0.207145035647072	0.114154274751289	0.0652719941327679	6.91871921182266	7.14153846153846	1.03220062017516	0.9303184528484	Bradi1g28340	LOC_Os07g28480	Sb02g022210	7	37927	S
																											1028			2B	Traes_2BL_F77906414	2961256	2963777	27060	344	0	0	NA	NA	0	0	1	NA	NA	LOC_Os07g05800	Sb02g003090	7	36231	S
																											1029			2B	Traes_2BL_2619F27F8	2968513	2970863	27057	345	0	0	NA	NA	0	0	1	NA	NA	LOC_Os07g05800	Sb02g003090	7	36231	S
																											1030			2B	Traes_2BL_6D568EAF1	2969376	2970090	27059	346	0	0	NA	NA	0	0	1	NA	NA	NA	NA	NA	NA	S
																											1031			2B	Traes_2BL_FB766A312	2986654	2993947	27061	347	14	0.017729287419025	-2.19529852643192	-1.1826949107872	1.01477832512315	0.0769230769230769	0.076712681988402	-2.36102812160417	Bradi1g58480	LOC_Os07g05820	Sb02g003120	7	36234	S
																											1032			2B	Traes_2BL_D3BDFBCE3	2994029	2995537	27062	348	4	-0.0247528687987308	2.38424698372138	1.40142238031689	1.3423645320197	1.48923076923077	1.10932716825566	1.71185189572149	Bradi1g58500	LOC_Os07g05870	Sb02g003150	7	36239	S
																											1033			2B	Traes_2BL_AE15E0609	3000684	3002824	27063	349	13	-0.0025983806094958	-1.74794898311487	-2.11371601107557	1.35714285714286	0.655384615384615	0.483295711616081	-1.81170255835384	Bradi1g58530	LOC_Os07g05880	Sb02g003160	7	36242	S
																											1034			2B	Traes_2BL_715B06E9E	3006036	3007748	27064	350	0	0	NA	NA	0	0	1	NA	NA	NA	Sb02g003240	7	36256	S
																											1035			2B	Traes_2BL_A88B1101E	3014333	3028562	27066	351	4	0.0350404312668463	-1.58170615562485	NA	0.490147783251232	0	0.00203604707324545	-1.68322981003298	Bradi1g57377	LOC_Os07g05960	Sb02g003260	7	36258	S
																											1036			2B	Traes_2BL_046FEFBA8	3029052	3029288	27065	352	0	0	NA	NA	0	0	1	NA	Bradi1g57390	LOC_Os07g05950	Sb02g003250	7	36257	S
																											1037	wPt-8326	38.3614	2B
																											1038			2B	Traes_2BL_1D1937EF1	3032899	3035290	27068	353	0	0	NA	NA	0	0	1	NA	Bradi1g57360	LOC_Os07g06080	Sb02g003270	7	36262	S
																											1039			2B	Traes_2BL_4E6E2CBE2	3035871	3038344	27069	354	0	0	NA	NA	0	0	1	NA	Bradi1g57350	LOC_Os07g06090	Sb02g003280	7	36263	S
																											1040			2B	Traes_2BL_09184B677	3038584	3041988	27067	355	6	0.0215509878722314	-1.73780863226333	NA	0.536945812807882	0	0.00185892329935612	-1.82598012036529	Bradi1g57200	LOC_Os07g06440	Sb02g003300	7	36284	S
																											1041			2B	Traes_2BS_7C54ABC3A	3048752	3051237	27070	356	4	0.0580916249818474	0.227293629550322	-0.242261380101186	0.785714285714286	0.895384615384615	1.13940299724313	0.124414912050178	NA	LOC_Os07g06130	NA	7	36265	S
																											1042			2B	Traes_2BL_8CC7DE748	3058742	3061007	27072	357	0	0	NA	NA	0	0	1	NA	Bradi1g57190	LOC_Os07g06450	Sb02g003310	7	36285	S
																											1043			2B	Traes_2BL_0A9EBAF42	3059941	3061280	27071	358	0	0	NA	NA	0	0	1	NA	Bradi1g57180	NA	NA	7	36286	S
																											1044			2B	Traes_2BL_498D3C259	3062806	3063900	27073	359	0	0	NA	NA	0	0	1	NA	Bradi1g57147	LOC_Os07g06490	Sb02g003330	7	36293	S
																											1045			2B	Traes_2BL_7FE180B97	3075911	3076718	27074	360	0	0	NA	NA	0	0	1	NA	Bradi1g50580	LOC_Os07g06550	NA	7	36299	S
																											1046	Xgpw2306	38.7434	2B
																											1047	wPt-8389	38.7443	2B
																											1048	wPt-8004	38.8463	2B
																											1049	Xgpw2333	38.9434	2B
																											1050			2B	Traes_2BS_821F5F141	3131486	3134755	27079	365	14	0.0732433367947386	-1.46859493791573	-1.16057565560554	1.2807881773399	0.0769230769230769	0.0607924782080609	-1.7481781362052	Bradi5g02860	LOC_Os04g11430	Sb06g002850	4	21230	D
																											1051			2B	Traes_2BS_72B0BBF2F	3140634	3144184	27080	366	0	0	NA	NA	0	0	1	NA	NA	LOC_Os04g11640	NA	4	21237	D
																											1052	BS00085682_51	39.0375	2B
																											1053	Excalibur_c16896_253	39.0375	2B
																											1054	IACX8278	39.0375	2B
																											1055	Excalibur_c13413_1008	39.0375	2B
																											1056	Tdurum_contig29819_61	39.0375	2B
																											1057	Excalibur_rep_c113914_309	39.0375	2B
																											1058	Tdurum_contig54634_815	39.0375	2B
																											1059	Tdurum_contig54634_846	39.0375	2B
																											1060			2B	Traes_2BL_9D40FA607	3150150	3151482	27081	367	4	0.0426568553904422	-1.14567507622633	-1.48656746425142	0.559113300492611	0.246153846153846	0.441256884990947	-1.01387094471638	NA	LOC_Os04g11780	NA	4	21242	D
																											1061			2B	Traes_2BS_6A0AB9DB5	3151547	3154073	27082	368	1	-0.0189520624303232	-1.14923093862267	-0.681114073005996	0.0689655172413793	0.135384615384615	1.94931188962792	-0.669731945480932	NA	NA	Sb06g003320	4	21560	D
																											1062			2B	Traes_2BS_87F489B68	3155915	3157051	27083	369	0	0	NA	NA	0	0	1	NA	NA	LOC_Os04g11810	NA	4	21245	D
																											1063	wsnp_Ra_c19083_28215239	39.1192	2B
																											1064			2B	Traes_2BS_36972873F	3162413	3164641	27085	371	8	-0.0230417685666182	1.85508578960444	1.61777488192699	2.73399014778325	2.40307692307692	0.879007524030754	1.90409307120907	NA	NA	Sb06g002820	4	21249	D
																											1065			2B	Traes_2BS_F4E831A77	3167231	3170055	27086	372	17	-0.0371375673772474	1.43554327084206	1.92999797024046	4.18226600985222	3.66153846153846	0.875521291556594	2.02072160627665	Bradi5g02890	NA	NA	4	21259	D
																											1066	Excalibur_c13413_165	39.2636	2B
																											1067	BS00010446_51	39.2636	2B
																											1068	Tdurum_contig54634_956	39.2636	2B
																											1069	RFL_Contig5031_526	39.2636	2B
																											1070			2B	Traes_2BS_665918AB4	3190231	3195058	27088	374	1	0.0483091787439613	0.480279432561989	-1.16387275300333	0.233990147783251	0.0492307692307692	0.213756917045246	0.135715863522771	NA	LOC_Os04g11970	NA	4	21260	D
																											1071			2B	Traes_2BS_5C64FC44A	3200848	3202515	27089	375	1	0.12	0.0543783968777873	NA	0.216748768472906	0	0.00459244844414046	-0.439603583515649	NA	LOC_Os04g12080	NA	4	21265	D
																											1072	Xbarc200	39.3888	2B
																											1073			2B	Traes_2BS_DA24A64DC	3207345	3208941	27090	376	13	0.239314562134494	-1.77551858324267	1.6053181243354	0.576354679802956	3.79692307692308	6.57814548242685	0.0205406240379629	Bradi5g02900	NA	NA	4	21266	D
																											1074			2B	Traes_2BS_E089A7A85	3224479	3226282	27091	377	10	0.291741455702487	-1.96724692029991	1.82595047219955	0.394088669950739	4.58461538461539	11.6065474112432	0.445497910372782	Bradi5g02900	NA	NA	4	21266	D
																											1075	Xgpw2308	39.5434	2B
																											1076			2B	Traes_2BL_A39D5D16A	3235345	3235820	27093	378	0	0	NA	NA	0	0	1	NA	Bradi5g02906	NA	NA	4	21273	D
																											1077			2B	Traes_2BL_A2B17613C	3250328	3252201	27092	379	8	-0.00733616373015211	-0.947548392720808	-0.081897161968796	1.22906403940887	1.15076923076923	0.936348996918892	-0.37211059915894	Bradi5g27430	LOC_Os04g59450	NA	4	25781	D
																											1078			2B	Traes_2BS_0C816ED05	3317242	3319781	27097	382	5	-0.0281184751352461	0.692303816462861	0.695219948589623	2.76600985221675	1.80615384615385	0.653107125729964	1.08114248383665	NA	NA	Sb02g002100	7	35953	S
																											1079	Xgwm154	40.0969	2B
																											1080			2B	Traes_2BS_0556636B2	3327176	3327910	27096	383	0	0	NA	NA	0	0	1	NA	NA	LOC_Os04g21350	NA	4	21655	D
																											1081			2B	Traes_2BS_B4B6980A9	3347283	3347945	27100	385	2	-0.0254303718903635	0.873857006056857	0.0854731381224573	0.768472906403941	0.523076923076923	0.681085601830999	0.801541145679165	Bradi5g02830	NA	NA	4	21212	D
																											1082			2B	Traes_2BS_74E07CF5D	3354125	3354540	27099	386	0	0	NA	NA	0	0	1	NA	NA	NA	NA	NA	NA	D
																											1083			2B	Traes_2BS_6E5CCE54F	3355039	3355623	27101	387	1	-0.0465116279069766	-1.15354321549313	-1.1646721889208	0.0640394088669951	0.0523076923076923	0.819621364953956	-0.856840576160898	Bradi5g02830	NA	NA	4	21212	D
																											1084			2B	Traes_2BS_5034034FD	3357345	3357999	27102	388	1	0.0714285714285715	-0.386962581436819	NA	0.192118226600985	0	0.00517817504851821	-0.680981908826612	Bradi5g02830	NA	NA	4	21212	D
																											1085			2B	Traes_2BS_D3D9744F4	3372327	3372578	27103	389	3	0.0217940272288097	-0.615615748785387	-0.927673560788842	0.74384236453202	1.16307692307692	1.56285005057983	-0.58488765761644	Bradi5g02830	NA	NA	4	21212	D
																											1086			2B	Traes_2BS_097E54394	3396007	3396726	27104	390	0	0	NA	NA	0	0	1	NA	Bradi5g02840	LOC_Os04g11130	NA	4	21217	D
																											1087			2B	Traes_2BS_9BC0AED8F	3411095	3411940	27105	391	4	0.0766416310768577	-0.653764958305514	NA	1.93103448275862	0	0.000517589106380752	-1.17470086828852	NA	LOC_Os04g11195	NA	4	21221	D
																											1088	Kukri_c53810_315	40.843	2B	Traes_2BS_EA644BE59	3420226	3425640	27106	392	13	0.0175425356085873	2.48498195590196	1.61836628309232	5.58128078817734	3.90153846153846	0.699093902082271	2.33395447904506	Bradi5g02912	LOC_Os04g12480	Sb06g002250	4	21280	D
																											1089	RAC875_c48625_311	40.843	2B
																											1090	BS00076982_51	40.843	2B
																											1091	BS00109268_51	40.843	2B
																											1092	Excalibur_c11491_1147	40.843	2B
																											1093	Kukri_c53810_137	40.843	2B
																											1094	Ex_c13413_266	40.843	2B
																											1095	BS00011593_51	40.843	2B	Traes_2BS_A70DA4BBF	3444225	3450454	27107	393	21	-0.026743741872675	0.620350142585353	0.44601411702404	4.69704433497537	4.30153846153846	0.915814785425833	0.956353951916805	Bradi5g02920	LOC_Os04g12499	Sb06g002240	4	21281	D
																											1096	BS00045163_51	40.843	2B
																											1097	TA001874-1495	40.843	2B
																											1098	wsnp_CAP11_rep_c8489_3664985	40.8927	2B
																											1099	wsnp_CAP11_rep_c8489_3665230	40.8927	2B
																											1100	wsnp_JD_c42879_30043973	40.8927	2B
																											1101			2B	Traes_2BS_A13EAFCDA	3455667	3456133	27108	394	0	0	NA	NA	0	0	1	NA	Bradi5g02950	NA	NA	4	21284	D
																											1102			2B	Traes_2BS_40968B152	3463519	3465342	27109	395	0	0	NA	NA	0	0	1	NA	Bradi5g02967	NA	NA	4	21289	D
																											1103			2B	Traes_2BS_E09A9ED93	3469506	3471305	27110	396	11	0.18651845001073	-1.21580970111374	0.518187110009714	0.0665024630541872	2.50461538461538	37.1188750750713	-0.758746461837388	Bradi5g02967	NA	NA	4	21289	D
																											1104			2B	Traes_2BL_3C4C930A1	3479714	3481745	27111	397	0	0	NA	NA	0	0	1	NA	Bradi5g02967	NA	NA	4	21289	D
																											1105			2B	Traes_2BS_5D16A061D	3486742	3488372	27112	398	0	0	NA	NA	0	0	1	NA	Bradi5g02967	NA	NA	4	21289	D
																											1106	Xcfd11	41.8161	2B
																											1107			2B	Traes_2BS_2E20B1C17	3506698	3508736	27113	399	0	0	NA	NA	0	0	1	NA	Bradi5g02967	NA	NA	4	21289	D
																											1108			2B	Traes_2BS_2A814F38D	3512060	3514136	27114	400	3	-0.0292092378803575	0.612928556975151	-0.584715380672022	0.660098522167488	0.729230769230769	1.10457178152509	-0.0835942115833811	Bradi5g02990	NA	NA	4	21291	D
																											1109	Xi754613a	42.2536	2B
																											1110			2B	Traes_2BS_857F08A1F	3518725	3523402	27115	401	26	0.174691010985497	-1.05724495503856	1.07480507883229	3.54187192118227	6.12923076923077	1.73029985515254	0.232451451630825	NA	LOC_Os04g39930	Sb06g002210	4	23229	D
																											1111			2B	Traes_2BL_DE4C02E941	3528863	3529437	27116	402	4	-0.0325544710637879	-1.47612065405997	-0.50386537728678	0.413793103448276	0.116923076923077	0.284293735840832	-1.30037612095017	Bradi5g03000	NA	NA	4	21292	D
																											1112	P78/M71	42.6252	2B
																											1113			2B	Traes_2BS_694BFE710	3537090	3540130	27117	403	9	-0.0201374702157802	-2.09917945042058	-1.19728690200007	0.721674876847291	1.49538461538462	2.07061939111541	-1.22186401714303	Bradi5g03070	NA	NA	4	21301	D
																											1114	Xi497494a	42.7602	2B
																											1115	Tdurum_contig100109_78	42.8143	2B
																											1116			2B	Traes_2BS_AC423FD9A	3549928	3551292	27118	404	0	0	NA	NA	0	0	1	NA	Bradi5g03070	NA	NA	4	21301	D
																											1117	Opata_1747689_PstIMspI_PA	42.9807	2B
																											1118	Opata_337485_PstIMseI_PA	42.9807	2B
																											1119	Opata_483388_PstIMspI_PA	42.9807	2B
																											1120	Opata_824058_PstIMspI_PA	42.9807	2B
																											1121	Opata_2861454_PstIMspI_PA	42.9807	2B
																											1122	Opata_2125244_PstIMspI_PA	42.9807	2B
																											1123	Opata_801286_PstIMseI_PA	42.9807	2B
																											1124	Opata_1225289_PstIMspI_PA	42.9807	2B
																											1125	Opata_2728995_3_PstIMspI_SNP	42.9807	2B
																											1126	Opata_2975663_25_PstIMspI_SNP	42.9807	2B
																											1127	Opata_218912_79_PstIMseI_SNP	42.9807	2B
																											1128	Opata_1982641_PstIMspI_PA	42.9807	2B
																											1129	Opata_376715_PstIMseI_PA	42.9807	2B
																											1130	Opata_2541505_56_PstIMseI_SNP	42.9807	2B
																											1131	Opata_274882_PstIMspI_PA	42.9807	2B
																											1132	Opata_2419974_PstIMspI_PA	42.9807	2B
																											1133	Opata_306933_PstIMseI_PA	42.9807	2B
																											1134	Opata_1724450_PstIMspI_PA	42.9807	2B
																											1135	Opata_1139396_19_PstIMluI_SNP	42.9807	2B
																											1136	Opata_2098109_PstIMspI_PA	42.9807	2B
																											1137	Opata_838966_69_PstIMseI_SNP	42.9807	2B
																											1138	Opata_2944823_PstIMspI_PA	42.9807	2B
																											1139	M6_758988_PstIMspI_PA	42.9807	2B
																											1140	M6_1059590_PstIMseI_PA	42.9807	2B
																											1141	Opata_3093869_PstIMspI_PA	42.9807	2B
																											1142	Opata_1442273_PstIMspI_PA	42.9807	2B
																											1143	Opata_1045818_PstIMseI_PA	42.9807	2B
																											1144	Opata_1929235_PstIMspI_PA	42.9807	2B
																											1145	Opata_139225_47_PstIMseI_SNP	42.9807	2B
																											1146	Opata_1646877_PstIMseI_PA	42.9807	2B
																											1147	Opata_937818_PstIMspI_PA	42.9807	2B
																											1148	M6_1167862_PstIMspI_PA	42.9807	2B
																											1149	Opata_1139396_22_PstIMluI_SNP	42.9807	2B
																											1150	Opata_4100807_PstIMseI_PA	42.9807	2B
																											1151	Opata_156266_PstIMspI_PA	42.9807	2B
																											1152	Opata_1689137_PstIMspI_PA	42.9807	2B
																											1153	Opata_3688345_65_PstIMspI_SNP	42.9807	2B
																											1154	Opata_863237_PstIMspI_PA	42.9807	2B
																											1155	Opata_3321090_PstIMspI_PA	42.9807	2B
																											1156	Opata_2204447_PstIMseI_PA	42.9807	2B
																											1157	M6_809737_PstIMspI_PA	42.9807	2B
																											1158	Opata_3063244_PstIMspI_PA	42.9807	2B
																											1159	Opata_2076543_2_PstIMspI_SNP	42.9807	2B
																											1160	Opata_3612037_PstIMspI_PA	42.9807	2B
																											1161	M6_3281873_PstIMspI_PA	42.9807	2B
																											1162	Opata_1605840_PstIMspI_PA	42.9807	2B
																											1163	Opata_568454_27_PstIMspI_SNP	42.9807	2B
																											1164	Opata_414812_PstIMspI_PA	42.9807	2B
																											1165	M6_449298_PstIMspI_PA	42.9807	2B
																											1166	Opata_2076543_3_PstIMspI_SNP	42.9807	2B
																											1167	Opata_3907328_PstIMspI_PA	42.9807	2B
																											1168	M6_2047852_PstIMluI_PA	42.9807	2B
																											1169	Opata_1045527_73_PstIMseI_SNP	42.9807	2B
																											1170	Opata_3924150_PstIMspI_PA	42.9807	2B
																											1171	Opata_1139396_13_PstIMluI_SNP	42.9807	2B
																											1172	Opata_7448_60_PstIMseI_SNP	42.9807	2B
																											1173	M6_1327539_PstIMseI_PA	42.9807	2B
																											1174	M6_1707142_PstIMspI_PA	42.9807	2B
																											1175	Opata_3032401_38_PstIMspI_SNP	42.9807	2B
																											1176	Xi499478a	43.1978	2B
																											1177	Xi499478b	43.1978	2B
																											1178	Xi482919a	43.1978	2B
																											1179	Xi482919b	43.1978	2B
																											1180	BobWhite_rep_c64429_422	43.2935	2B
																											1181	Excalibur_c14755_1223	43.2935	2B
																											1182	BobWhite_c2988_2161	43.2935	2B
																											1183	BobWhite_c2988_493	43.2935	2B
																											1184	BobWhite_rep_c64429_660	43.2935	2B
																											1185	BobWhite_rep_c64649_109	43.2935	2B
																											1186	BobWhite_rep_c64649_131	43.2935	2B
																											1187	wsnp_Ex_c14779_22892053	43.2935	2B
																											1188	Xgbx3793	43.4343	2B
																											1189			2B	Traes_2BL_D0CB4E609	3584224	3584542	27121	407	1	0	-1.15354321549313	NA	0.0640394088669951	0	0.0153752932260609	-1.09882838469749	Bradi5g03285	NA	NA	4	21328	D
																											1190			2B	Traes_2BS_C171FE28A	3590286	3590430	27122	408	0	0	NA	NA	0	0	1	NA	Bradi5g03370	LOC_Os04g12690	NA	4	21330	D
																											1191	BobWhite_rep_c51388_185	43.7486	2B
																											1192			2B	Traes_2BS_D4EBD9C6E	3595501	3596630	27123	409	2	-0.0119012921402897	1.12137965388157	0.257523628706496	1.064039408867	0.901538461538462	0.847422594437139	1.01883680150864	Bradi5g03327	NA	NA	4	21341	D
																											1193	Excalibur_c63409_73	43.8692	2B
																											1194	GENE-0592_116	43.8692	2B
																											1195	GENE-0592_127	43.8692	2B
																											1196	GENE-0592_268	43.8692	2B
																											1197	GENE-0592_352	43.8692	2B	Traes_2BS_14CA35D5D	3601147	3603984	27124	410	13	-0.012169417811478	-2.25206514377404	-1.50756519812112	0.899014778325123	1.65230769230769	1.83697837717732	-1.48688499258115	Bradi5g03300	LOC_Os04g12950	NA	4	21346	D
																											1198	GENE-0592_352	43.8692	2B	Traes_2BS_D89C56A09	3609224	3611282	27125	411	13	0.0230539811615751	-2.0388866489405	-0.521580012416162	1.19458128078818	2.48923076923077	2.08286196150545	-1.02061941231351	Bradi5g03300	LOC_Os04g12950	NA	4	21346	D
																											1199	RAC875_rep_c113106_355	43.8692	2B
																											1200			2B	Traes_2BL_F3749126F	3619148	3619746	27126	412	0	0	NA	NA	0	0	1	NA	Bradi5g03390	LOC_Os04g12960	Sb06g002180	4	21347	D
																											1201	Xfbb121	44.2434	2B
																											1202	XWB007	44.2434	2B
																											1203	Xgwm257	44.2657	2B
																											1204			2B	Traes_2BS_7E42E9630	3625613	3625809	27128	413	4	0	NA	-1.51406354550789	0	0.147692307692308	148.69231	-1.45588766540521	NA	LOC_Os04g55440	NA	4	25191	D
																											1205			2B	Traes_2BS_14A78E8AD	3635539	3636508	27127	414	13	-0.00815118502797763	-0.725072845324091	-0.543767719182938	1.9679802955665	1.95384615384615	0.992821588920925	-0.586273469740564	Bradi5g03390	LOC_Os04g12960	Sb06g002180	4	21347	D
																											1206			2B	Traes_2BS_EAFFC0BF0	3638448	3640568	27129	415	15	0.0349741757414296	-2.4094823569013	-0.296972951109661	1.07142857142857	2.49538461538462	2.32778638114798	-0.926708676655202	Bradi5g03380	LOC_Os04g12980	NA	4	21352	D
																											1207			2B	Traes_2BS_E9309B2AB	3648054	3648374	27130	416	0	0	NA	NA	0	0	1	NA	NA	LOC_Os04g13090	Sb06g005410	4	21358	D
																											1208			2B	Traes_2BL_F3C0F20E8	3649766	3657243	27131	417	9	-0.0255748709360364	1.508248182239	1.92238940595973	2.64039408866995	3.68923076923077	1.39707693901897	2.18647826978337	NA	NA	Sb06g030210	4	21360	D
																											1209	Xi764204a	45.0169	2B
																											1210			2B	Traes_2BS_EA56FD7BC	3675187	3675807	27132	418	0	0	NA	NA	0	0	1	NA	NA	NA	Sb06g002085	4	21363	D
																											1211	BS00023043_51	45.3733	2B
																											1212	Xi748201b	45.4314	2B
																											1213			2B	Traes_2BS_C52A9FD78	3693732	3701755	27133	419	1	-0.0106544901065451	-1.14923093862267	-0.562163875257199	0.0689655172413793	0.104615384615385	1.50953469651909	-0.636701103471296	Bradi5g03460	LOC_Os04g13210	Sb06g002080	4	21367	D
																											1214	Xi719382b	45.5696	2B
																											1215	Xi753726a	45.5926	2B
																											1216			2B	Traes_2BL_1395C82D5	3701757	3703366	27134	420	22	-0.0200296494199819	-0.702749431230078	-0.115884933767111	5.00738916256158	4.74461538461538	0.947533274351229	-0.118502894500601	Bradi5g03460	LOC_Os04g13210	Sb06g002080	4	21367	D
																											1217	stm544tgag	45.7419	2B
																											1218	Xfba4	45.7434	2B
																											1219	Xfbb40	45.7434	2B
																											1220	Xpsr593	45.7434	2B
																											1221	Excalibur_c91939_892	45.9279	2B	Traes_2BS_65C9C0F08	3721166	3727990	27135	421	3	-0.0178316690442224	-1.16844493925267	-1.75768847101634	0.0788177339901478	0.24	3.01937927826311	-1.5796004100929	Bradi5g03477	LOC_Os04g13220	Sb06g002070	4	21370	D
																											1222	stm544tgag2	45.9285	2B
																											1223	Xwg516	46.0609	2B
																											1224	Xgwm257_d1	46.3934	2B
																											1225	XgbxG035	46.3934	2B
																											1226	Xpsr126	47.0434	2B
																											1227	P78/M87	47.0434	2B
																											1228	Xbcd1434	47.0434	2B
																											1229	Xgwm71	47.6934	2B
																											1230	Xwmc420	47.6934	2B
																											1231			2B	Traes_2BL_AEEA273E2	3736109	3738869	27137	422	14	-0.0104172773977846	-0.10336826098451	-0.604873043674463	0.82512315270936	0.76	0.921170166941817	0.0361983903182358	NA	LOC_Os04g23820	NA	4	21765	D
																											1232	BS00064658_51	48.0016	2B
																											1233			2B	Traes_2BL_3B4012DD3	3739742	3742418	27136	423	2	-0.000222200431048147	1.27928828366118	0.694280733156214	0.916256157635468	0.889230769230769	0.970536703727343	1.3197764688048	Bradi5g03510	NA	NA	4	21375	D
																											1234	Xbcd1184	48.3434	2B
																											1235	Xfbb62	48.3434	2B
																											1236	Xpsr146	48.3434	2B
																											1237	Xfbb185	48.3434	2B
		QGrN.Kum-Ch2B																									1238	GENE-0818_347	48.9601	2B
																											1239	wsnp_Ex_c163_320267	49.1546	2B
																											1240	wsnp_Ex_c163_320858	49.1546	2B
	QGrN.Kum-Ch2B																										1241	wsnp_Ex_c163_321026	49.1546	2B	Traes_2BS_B3A88F254	4054065	4058598	27184	469	8	0.153769319907266	2.53738209494344	-0.434121651812173	3.91871921182266	2.08307692307692	0.531690360544984	2.0418256453903	Bradi5g04020	NA	NA	4	21479	D
																											1242			2B	Traes_2BS_45CD5B99E	3754098	3755223	27140	425	8	-0.00017745072620623	-0.480379674770306	0.0935446612238697	1.47290640394089	1.62769230769231	1.10501746243859	-0.28120992639589	Bradi5g04560	LOC_Os04g17100	Sb06g003280	4	21556	D
																											1243	XksuF11	51.3872	2B
																											1244	wsnp_Ex_c14711_22789762	51.7392	2B
																											1245	wsnp_Ex_rep_c70756_69644826	51.7392	2B
																											1246	wsnp_Ex_rep_c72527_70882805	51.7392	2B
																											1247	BobWhite_c6771_697	51.7392	2B	Traes_2BS_9735A0108	3795208	3804688	27144	430	20	-0.0230252886777416	0.977960180494578	1.14216986126415	7.69458128078818	5.96	0.774600356115009	1.42967814881536	NA	NA	Sb06g003290	4	21557	D
																											1248	BS00067781_51	51.7392	2B
																											1249	BS00071995_51	51.7392	2B	Traes_2BS_CBD522C54	3745270	3750817	27138	424	36	-0.0326875455224245	2.33201481598533	2.20883958469215	13.2684729064039	12.7907692307692	0.963999799898608	2.77239246137257	NA	NA	NA	NA	NA	D
																											1250	BS00077914_51	51.7392	2B
																											1251	BS00109853_51	51.7392	2B	Traes_2BS_24B01ABC4	3766840	3771308	27139	426	59	7.05500173818763e-05	1.99507876063698	1.05025991422839	20.1773399014778	14.0584615384615	0.696760070931306	2.12561885936363	Bradi5g04550	LOC_Os04g17050	Sb06g003270	4	21555	D
																											1252	Kukri_c29807_476	51.7392	2B
																											1253	Kukri_rep_c103893_875	51.7392	2B
																											1254	RAC875_c2014_153	51.7392	2B
																											1255	RAC875_rep_c70116_1430	51.7392	2B
																											1256	Kukri_c6343_1453	51.7392	2B
																											1257			2B	Traes_2BL_3CC5F7EA6	3783243	3784384	27141	428	0	0	NA	NA	0	0	1	NA	Bradi5g04560	LOC_Os04g17100	Sb06g003280	4	21556	D
																											1258			2B	Traes_2BL_9DF3911C4	3788376	3790540	27143	429	6	0.0102040816326531	-1.97778258828949	NA	0.477832512315271	0	0.00208841291916457	-2.02470667357401	NA	NA	NA	NA	NA	D
																											1259			2B	Traes_2BS_C9866EBB0	3807408	3812915	27145	431	10	0.250560748512618	2.86688099953807	1.07088643525014	12.6428571428571	15.1384615384615	1.19737682673628	3.53454848248937	NA	NA	Sb06g003350	4	21563	D
																											1260	Excalibur_c100910_239	52.4682	2B
																											1261	RAC875_c1755_971	52.4682	2B
																											1262	Tdurum_contig42153_1190	52.4682	2B
																											1263	Tdurum_contig42153_3715	52.4682	2B	Traes_2BL_5CF97D352	3973092	3975891	27176	462	1	0	-1.15752759654527	NA	0.0591133004926108	0	0.0166352537624785	-1.11746823590133	NA	NA	Sb06g027382	4	24569	D
																											1264	Tdurum_contig42153_3715	52.4682	2B	Traes_2BS_8B17AED86	3976417	3977710	27177	463	11	0.125898141346505	1.83417763127729	0.939159205054742	3.94827586206897	2.77538461538462	0.703011062893945	2.37524765304248	NA	NA	Sb06g027382	4	24569	D
																											1265	Tdurum_contig42153_891	52.4682	2B
																											1266	BobWhite_c9992_595	52.4682	2B
																											1267	Tdurum_contig42153_3742	52.4682	2B	Traes_2BL_664619B56	3964537	3966041	27175	461	2	0.136595744680851	0.217613980325231	NA	0.916256157635468	0	0.00109020799598664	-0.479055304232876	Bradi5g20420	NA	NA	4	24567	D
																											1268	Tdurum_contig42153_3742	52.4682	2B	Traes_2BL_C3040D730	3924698	3936212	27172	458	0	0	NA	NA	0	0	1	NA	Bradi5g20420	NA	NA	4	24567	D
																											1269	Tdurum_contig42153_3742	52.4682	2B	Traes_2BL_9A52A40DC	3936231	3943807	27173	459	16	0.0281582818765606	-0.305837781798463	-1.35868638674222	1.8743842364532	0.630769230769231	0.336874554304669	-0.765153229147537	Bradi5g20420	NA	NA	4	24567	D
																											1270	Tdurum_contig42153_3742	52.4682	2B	Traes_2BL_30B387B48	3922099	3923461	27171	457	0	0	NA	NA	0	0	1	NA	Bradi5g20420	NA	NA	4	24567	D
																											1271	Tdurum_contig42153_3742	52.4682	2B	Traes_2BL_539CFA423	3920100	3922073	27170	456	2	0.00598704391544236	0.452747410516634	0.313637930715759	0.655172413793104	0.283076923076923	0.432930302570936	0.189115707721886	Bradi5g20420	NA	NA	4	24567	D
																											1272	Tdurum_contig42153_3742	52.4682	2B	Traes_2BL_CD524B6EA	3959336	3964495	27174	460	14	0.0569470866851028	-1.52996219087962	-0.785492552904669	0.980295566502463	0.950769230769231	0.969910859783052	-1.12269259571666	Bradi5g20420	NA	NA	4	24567	D
																											1273	Tdurum_contig42153_3742	52.4682	2B	Traes_2BL_5B5BA64A6	3918866	3920070	27169	455	0	0	NA	NA	0	0	1	NA	Bradi5g20420	NA	NA	4	24567	D
																											1274	Tdurum_contig42153_3742	52.4682	2B	Traes_2BL_237A18521	3914207	3914955	27165	451	0	0	NA	NA	0	0	1	NA	Bradi5g20420	NA	NA	4	24567	D
																											1275	Tdurum_contig42153_3742	52.4682	2B	Traes_2BL_52FC2268D	3911389	3911808	27162	448	2	0	NA	NA	0	0	1	NA	Bradi5g20420	NA	NA	4	24567	D
																											1276	Tdurum_contig42153_3742	52.4682	2B	Traes_2BL_3E4AC1E4F	3911811	3912680	27163	449	0	0	NA	NA	0	0	1	NA	Bradi5g20420	NA	NA	4	24567	D
																											1277	Tdurum_contig42153_3742	52.4682	2B	Traes_2BL_B4CE103BA	3861803	3864133	27152	438	2	0.0385733882030179	-0.952797643334576	NA	0.339901477832512	0	0.00293339882243984	-1.13821705497951	Bradi5g20420	NA	NA	4	24567	D
																											1278	Tdurum_contig42153_3742	52.4682	2B	Traes_2BL_F7B1A4E9A	3859616	3861800	27151	437	4	0.080357142857143	-0.79792200175714	NA	0.507389162561576	0	0.00196699709332906	-1.16918243207067	Bradi5g20420	NA	NA	4	24567	D
																											1279	Tdurum_contig42153_3742	52.4682	2B	Traes_2BL_A0BFA19F9	3889963	3893181	27160	446	4	-0.0101424594288801	0.0291989366798893	-0.239066393658445	0.800492610837439	0.353846153846154	0.442731655379829	-0.589216132588098	Bradi5g20420	NA	NA	4	24567	D
																											1280	Tdurum_contig42153_3742	52.4682	2B	Traes_2BL_FD1F8BA2A	3912780	3914188	27164	450	0	0	NA	NA	0	0	1	NA	Bradi5g20420	NA	NA	4	24567	D
																											1281	Tdurum_contig42153_3742	52.4682	2B	Traes_2BL_46B62416A	3904842	3910446	27161	447	3	-0.016515456399314	-0.321188914588869	0.697532518965172	0.938423645320197	0.338461538461538	0.361350855921075	-0.413328030420826	Bradi5g20420	NA	NA	4	24567	D
																											1282	Tdurum_contig42153_3742	52.4682	2B	Traes_2BL_2319F460D	3878025	3883006	27158	444	1	0.0226244343891403	-1.16240204275445	0.0219296521273044	0.0517241379310345	0.138461538461538	2.64511739783712	-0.306583421861342	Bradi5g20420	NA	NA	4	24567	D
																											1283	Tdurum_contig42153_3742	52.4682	2B	Traes_2BL_C28089543	3864134	3866970	27153	439	4	0.0912242291552636	-1.30175252169019	NA	0.598522167487685	0	0.00166799503010873	-1.51552735431144	Bradi5g20420	NA	NA	4	24567	D
																											1284	Tdurum_contig42153_3742	52.4682	2B	Traes_2BL_3773B2ACF	3858436	3859615	27150	436	1	-0.0188034188034187	-1.15752759654527	-0.562163875257199	0.0591133004926108	0.104615384615385	1.7569386475206	-0.603903365290556	Bradi5g20420	NA	NA	4	24567	D
																											1285	Tdurum_contig42153_3742	52.4682	2B	Traes_2BL_D711797E0	3876165	3877897	27157	443	2	0.0800000000000001	-0.310531954485811	NA	0.169950738916256	0	0.00584963832271215	-0.629103446637306	Bradi5g20420	NA	NA	4	24567	D
																											1286	Tdurum_contig42153_3742	52.4682	2B	Traes_2BL_497BA0425	3916357	3917255	27166	452	2	0.334354304635762	0.84647223096129	-0.159138352103846	0.561576354679803	0.270769230769231	0.483079727756064	0.737894595195338	Bradi5g20420	NA	NA	4	24567	D
																											1287	Tdurum_contig42153_3742	52.4682	2B	Traes_2BL_50E8D1C5A	3866972	3869008	27154	440	5	0.1932053322319	0.296758749937244	0.119337220534054	3.83743842364532	0.64	0.166994993761031	-0.22170856371433	Bradi5g20420	NA	NA	4	24567	D
																											1288	Tdurum_contig42153_3742	52.4682	2B	Traes_2BL_A23D49210	3917406	3917684	27167	453	0	0	NA	NA	0	0	1	NA	Bradi5g20420	NA	NA	4	24567	D
																											1289	Tdurum_contig42153_3742	52.4682	2B	Traes_2BL_0FAD01D28	3917701	3918863	27168	454	1	0.12	0.0543783968777873	NA	0.216748768472906	0	0.00459244844414046	-0.393664334288804	Bradi5g20420	NA	NA	4	24567	D
																											1290	Tdurum_contig42153_3742	52.4682	2B	Traes_2BL_DABCB9B86	3874323	3876155	27156	442	4	0.146853146853147	-0.259753501647381	NA	0.630541871921182	0	0.00158342628969319	-0.781087190908136	Bradi5g20420	NA	NA	4	24567	D
																											1291	Tdurum_contig42153_3742	52.4682	2B	Traes_2BL_0FBA9191F	3869932	3872156	27155	441	0	0	NA	NA	0	0	1	NA	Bradi5g20420	NA	NA	4	24567	D
																											1292	Tdurum_contig42153_3742	52.4682	2B	Traes_2BL_046996FED	3883040	3889951	27159	445	8	-0.0160844471544619	-1.43449012518182	-0.750084232110603	1.04679802955665	1.46461538461538	1.39875752581822	-0.638158708644582	Bradi5g20420	NA	NA	4	24567	D
																											1293	Tdurum_contig42153_420	52.4682	2B
																											1294	wsnp_JD_c29939_23694256	52.4682	2B
																											1295	wPt-5374	52.5385	2B
																											1296	RAC875_rep_c79427_59	52.903	2B
																											1297	wsnp_Ra_c265_560747	53.2099	2B
																											1298	Xfba272	53.3434	2B
																											1299	BobWhite_rep_c51499_280	53.7023	2B	Traes_2BS_ADC2F0EB8	4044688	4046020	27182	468	0	0	NA	NA	0	0	1	NA	NA	NA	NA	NA	NA	D
																											1300	CAP11_c8749_410	53.7023	2B	Traes_2BS_E68F1B47C	3996773	4003397	27178	464	14	-0.0283809706894664	2.58973169609008	2.83413473625029	9.83251231527094	4.63692307692308	0.471644609685098	3.27074368354935	NA	NA	NA	NA	NA	D
																											1301	CAP7_c552_86	53.7023	2B	Traes_2BS_640D008BF	4009937	4011230	27179	465	2	-0.0408472012102874	-1.51114408989944	-1.51469110561744	0.152709359605911	0.153846153846154	1.00739571097037	-1.16129690948491	NA	NA	NA	NA	NA	D
																											1302	CAP7_rep_c6321_329	53.7023	2B
																											1303	CAP8_c4299_315	53.7023	2B
																											1304	BobWhite_c5072_107	53.7023	2B	Traes_2BS_23E094F33	4025953	4026761	27180	466	0	0	NA	NA	0	0	1	NA	NA	NA	NA	NA	NA	D
																											1305	JD_c49544_37	53.7023	2B	Traes_2BS_9AC399080	4028619	4030154	27181	467	1	-0.0295238095238097	-0.752851392886025	-1.15752759654527	0.133004926108374	0.0738461538461539	0.558532809203363	-0.675480756005114	NA	NA	NA	NA	NA	D
																											1306	BS00022950_51	53.7023	2B
																											1307			2B	Traes_2BS_1121B9F36	4059924	4062952	27183	470	8	0.0265565178484726	1.06456590484149	2.09502660956224	3.83251231527094	4.96	1.29411348807143	1.81157795306644	Bradi5g04030	LOC_Os04g15690	Sb06g003190	4	21481	D
																											1308	BS00093755_51	53.7462	2B
																											1309	Excalibur_c21220_88	53.7462	2B
																											1310	Ku_c41677_924	53.7462	2B	Traes_2BS_A7E079618	4065790	4066068	27185	471	0	0	NA	NA	0	0	1	NA	NA	NA	Sb06g003130	4	21477	D
																											1311	Ku_c41677_924	53.7462	2B	Traes_2BS_AB2975F66	4068144	4068907	27186	472	1	0.120448462929476	1.59493514724638	0.918639755370519	0.512315270935961	0.409230769230769	0.799178972408127	1.66222153145915	NA	NA	Sb06g003130	4	21477	D
																											1312	wsnp_Ex_rep_c71023_69867676	53.7506	2B
																											1313	wsnp_Ex_rep_c72511_70872203	53.7506	2B	Traes_2BS_E742D4D69	3829632	3842738	27147	433	19	0.198868025063974	1.89691088728907	2.46678892050177	8.39655172413793	9.13846153846154	1.08834834779678	3.44926211238156	NA	NA	NA	NA	NA	D
																											1314	wsnp_Ex_c1962_3696265	54.1074	2B	Traes_2BS_098CCB437	3853497	3854519	27148	434	1	0.109487766238338	0.335716532052736	1.53133096699174	0.270935960591133	0.304615384615385	1.12385055657957	1.21211652815158	NA	NA	NA	NA	NA	D
																											1315	wsnp_Ex_c1962_3696265	54.1074	2B	Traes_2BS_86068AD20	3855403	3855851	27149	435	0	0	NA	NA	0	0	1	NA	NA	NA	NA	NA	NA	D
																											1316	wsnp_Ex_c1962_3696626	54.1074	2B	Traes_2BS_BA8EF7B02	3821703	3824927	27146	432	7	0.0871203814469675	0.513097169329999	1.67283223463402	1.96059113300493	2.79384615384615	1.42478527112834	1.75284477864417	NA	NA	NA	NA	NA	D
																											1317	wsnp_Ex_c1962_3697351	54.1074	2B
																											1318	wsnp_Ex_c1962_3697716	54.1074	2B
																											1319	wsnp_Ku_c4962_8872507	54.1074	2B
																											1320	wsnp_Ra_c26744_36299151	54.301	2B
																											1321	wsnp_Ex_c14711_22788263	54.301	2B
																											1322	wsnp_Ex_c14711_22788586	54.301	2B
																											1323	wsnp_Ex_c4272_7708423	54.301	2B
																											1324	Opata_2043694_58_PstIMspI_SNP	54.301	2B
																											1325	Opata_89539_50_PstIMluI_SNP	54.301	2B
																											1326	Opata_105878_16_PstIMspI_SNP	54.301	2B
																											1327	Opata_2126898_13_PstIMspI_SNP	54.301	2B
																											1328	Opata_77187_37_PstIMseI_SNP	54.301	2B
																											1329	M6_455753_PstIMseI_PA	54.301	2B
																											1330	M6_119690_PstIMseI_PA	54.301	2B
																											1331	Opata_4290370_35_PstIMseI_SNP	54.301	2B
																											1332	Opata_133255_48_PstIMseI_SNP	54.301	2B
																											1333	Opata_77187_17_PstIMseI_SNP	54.301	2B
																											1334	Opata_788228_49_PstIMspI_SNP	54.301	2B
																											1335	Opata_105878_45_PstIMspI_SNP	54.301	2B
																											1336	Opata_2568004_11_PstIMspI_SNP	54.301	2B
																											1337	Opata_105878_21_PstIMspI_SNP	54.301	2B
																											1338	Excalibur_c53516_119	54.361	2B
																											1339	TA002079-5951	54.361	2B
																											1340	Kukri_c18500_882	54.361	2B	Traes_2BS_C3D8CE069	4100682	4102586	27193	479	4	-0.0203419973926748	2.60269180405184	2.17241310188881	1.82266009852217	1.77538461538462	0.974076594646119	2.792936609615	Bradi5g03977	LOC_Os04g15630	Sb06g003150	4	21468	D
																											1341	Kukri_c18500_882	54.361	2B	Traes_2BS_A9EEC65CD	4160244	4162809	27203	489	0	0	NA	NA	0	0	1	NA	Bradi5g03977	LOC_Os04g15630	Sb06g003150	4	21468	D
																											1342	Kukri_c18500_882	54.361	2B	Traes_2BS_4E719BB4A	4153681	4155649	27202	488	0	0	NA	NA	0	0	1	NA	Bradi5g03977	LOC_Os04g15630	Sb06g003150	4	21468	D
																											1343	Kukri_c18500_882	54.361	2B	Traes_2BS_A092B93A3	4104146	4105413	27194	480	0	0	NA	NA	0	0	1	NA	Bradi5g03977	LOC_Os04g15630	Sb06g003150	4	21468	D
																											1344	Kukri_c18500_882	54.361	2B	Traes_2BS_1BEC3A8D2	4115800	4119087	27196	482	1	0.0089719626168222	-1.14923093862267	-0.310531954485811	0.0689655172413793	0.212307692307692	3.04875444361737	-0.487061624113308	Bradi5g03977	LOC_Os04g15630	Sb06g003150	4	21468	D
																											1345	Kukri_c18500_882	54.361	2B	Traes_2BS_4D596211E	4107819	4109426	27195	481	6	-0.0189021776285088	1.60248419390729	1.38271176342726	2.84975369458128	2.04	0.715951015746997	1.65063185265493	Bradi5g03977	LOC_Os04g15630	Sb06g003150	4	21468	D
																											1346	Kukri_c18500_882	54.361	2B	Traes_2BS_E1C6C866F	4127641	4129809	27199	484	0	0	NA	NA	0	0	1	NA	Bradi5g03977	LOC_Os04g15630	Sb06g003150	4	21468	D
																											1347	Kukri_c18500_882	54.361	2B	Traes_2BS_53271997D	4121328	4126187	27197	483	2	0.0541278719341799	0.299351770301534	-0.308149005237787	0.536945812807882	0.36	0.671071311067559	0.442475611856914	Bradi5g03977	LOC_Os04g15630	Sb06g003150	4	21468	D
																											1348	Kukri_c18500_882	54.361	2B	Traes_2BS_B1341C658	4168255	4169521	27204	490	0	0	NA	NA	0	0	1	NA	Bradi5g03977	LOC_Os04g15630	Sb06g003150	4	21468	D
																											1349	Kukri_c18500_882	54.361	2B	Traes_2BS_780D3758D	4138391	4139621	27201	486	0	0	NA	NA	0	0	1	NA	Bradi5g03977	LOC_Os04g15630	Sb06g003150	4	21468	D
																											1350	Kukri_c23771_483	54.361	2B	Traes_2BS_03C62AC89	4086113	4088062	27190	476	0	0	NA	NA	0	0	1	NA	Bradi5g04000	LOC_Os04g15660	Sb06g003120	4	21474	D
																											1351	Kukri_c23771_483	54.361	2B	Traes_2BS_A98314FCF	4095907	4096912	27192	478	0	0	NA	NA	0	0	1	NA	Bradi5g04000	LOC_Os04g15660	Sb06g003120	4	21474	D
																											1352	Kukri_c23771_483	54.361	2B	Traes_2BS_0A2A3B549	4070073	4071380	27187	473	0	0	NA	NA	0	0	1	NA	Bradi5g04000	LOC_Os04g15660	Sb06g003120	4	21474	D
																											1353	Kukri_c23771_483	54.361	2B	Traes_2BS_04E63D310	4089421	4093322	27191	477	0	0	NA	NA	0	0	1	NA	Bradi5g04000	LOC_Os04g15660	Sb06g003120	4	21474	D
																											1354	Kukri_c23771_483	54.361	2B	Traes_2BS_D33D375A6	4071381	4072682	27188	474	0	0	NA	NA	0	0	1	NA	Bradi5g04000	LOC_Os04g15660	Sb06g003120	4	21474	D
																											1355	Kukri_c23771_483	54.361	2B	Traes_2BS_435719967	4073026	4076837	27189	475	2	-0.0132403217200561	1.03332272198448	1.07212118238254	0.763546798029557	0.750769230769231	0.983287393263565	1.32489881992116	Bradi5g04000	LOC_Os04g15660	Sb06g003120	4	21474	D
																											1356	XCI_22	54.3929	2B
																											1357			2B	Traes_2BS_A453E0886	4132755	4137392	27198	485	6	-0.0171626040067445	2.01165573807894	1.48775292356679	1.68226600985222	1.79384615384615	1.06628788280469	1.83720680524593	NA	NA	Sb06g003140	4	21480	D
																											1358			2B	Traes_2BS_03736803D	4142320	4145544	27200	487	0	0	NA	NA	0	0	1	NA	Bradi5g03950	NA	NA	4	21633	D
																											1359	wsnp_Ex_c56027_58306755	54.8968	2B
																											1360	wsnp_Ex_c56027_58308093	54.8968	2B
																											1361	Opata_436542_30_PstIMspI_SNP	54.8968	2B
																											1362	Opata_611256_PstIMluI_PA	54.8968	2B
																											1363	Opata_18003_66_PstIMseI_SNP	54.8968	2B
																											1364	Opata_891012_PstIMspI_PA	54.8968	2B
																											1365	Opata_1379862_PstIMspI_PA	54.8968	2B
																											1366	Opata_1182999_PstIMspI_PA	54.8968	2B
																											1367	Opata_60488_28_PstIMseI_SNP	54.8968	2B
																											1368	Opata_2698267_PstIMspI_PA	54.8968	2B
																											1369	Opata_1245741_PstIMspI_PA	54.8968	2B
																											1370	Opata_1448200_PstIMspI_PA	54.8968	2B
																											1371	Opata_1711050_PstIMspI_PA	54.8968	2B
																											1372	Opata_3958572_PstIMseI_PA	54.8968	2B
																											1373	Opata_3587180_PstIMspI_PA	54.8968	2B
																											1374	Opata_60488_24_PstIMseI_SNP	54.8968	2B
																											1375	Opata_450930_PstIMspI_PA	54.8968	2B
																											1376	Opata_3639023_PstIMspI_PA	54.8968	2B
																											1377	Opata_54027_PstIMseI_PA	54.8968	2B
																											1378	Opata_962427_PstIMluI_PA	54.8968	2B
																											1379	Opata_859966_PstIMseI_PA	54.8968	2B
																											1380	Opata_622052_PstIMseI_PA	54.8968	2B
																											1381	Opata_1488432_PstIMspI_PA	54.8968	2B
																											1382	Opata_2111050_PstIMspI_PA	54.8968	2B
																											1383	Opata_1117557_PstIMspI_PA	54.8968	2B
																											1384	Opata_2047868_PstIMspI_PA	54.8968	2B
																											1385	Opata_1684669_PstIMspI_PA	54.8968	2B
																											1386	Opata_60488_31_PstIMseI_SNP	54.8968	2B
																											1387	Opata_1065181_PstIMspI_PA	54.8968	2B
																											1388	Opata_676246_PstIMspI_PA	54.8968	2B
																											1389	Opata_804769_PstIMspI_PA	54.8968	2B
																											1390	Opata_137546_32_PstIMseI_SNP	54.8968	2B
																											1391	Opata_247579_PstIMseI_PA	54.8968	2B
																											1392	Opata_448546_PstIMspI_PA	54.8968	2B
																											1393	Opata_4056604_PstIMspI_PA	54.8968	2B
																											1394	Opata_21180_76_PstIMseI_SNP	54.8968	2B
																											1395	Opata_1143881_PstIMspI_PA	54.8968	2B
																											1396	Opata_137546_7_PstIMseI_SNP	54.8968	2B
																											1397	Opata_137546_13_PstIMseI_SNP	54.8968	2B
																											1398	BS00075852_51	54.8968	2B	Traes_2BS_4E719BB4A1	4193473	4195441	27206	492	0	0	NA	NA	0	0	1	NA	NA	NA	NA	NA	NA	?
																											1399	Ex_c67274_1225	54.8968	2B
																											1400	RAC875_c21868_792	54.8968	2B	Traes_2BS_91FF9EB1C	4175042	4187825	27205	491	18	0.0329400185698295	0.884838646728174	0.562483592111325	4.2807881773399	4.26769230769231	0.996941495130196	0.759159137702716	Bradi5g03860	NA	NA	4	21615	D
																											1401	RAC875_c22997_534	54.8968	2B
																											1402	Excalibur_c29937_261	54.8968	2B
																											1403			2B	Traes_2BS_EE5C7201B	4218778	4221087	27210	496	2	0.0127200477957011	-0.928367462841667	-0.452518157662859	0.379310344827586	0.729230769230769	1.92009181238669	-0.332204087654325	NA	NA	Sb06g011070	4	22118	D
																											1404	GENE-1768_130	54.9631	2B
																											1405	wsnp_JD_c5064_6183978	54.9834	2B
																											1406			2B	Traes_2BL_99E6F7DB4	4270158	4271630	27214	500	4	-0.0367090205035652	-0.855759167042243	-0.0209579339714296	0.746305418719212	0.892307692307692	1.19537161927716	-0.352666064598528	NA	LOC_Os07g26430	NA	7	37765	S
																											1407	Tdurum_contig31244_181	55.0415	2B
																											1408			2B	Traes_2BS_A32EBDF2F	4276582	4278174	27216	501	0	0	NA	NA	0	0	1	NA	NA	NA	Sb06g003080	4	21451	D
																											1409	Kukri_c8609_415	55.0566	2B
																											1410	RAC875_c42197_469	55.0566	2B	Traes_2BS_FF0093E6B	4280304	4286111	27217	502	0	0	NA	NA	0	0	1	NA	NA	NA	Sb06g003070	4	21448	D
																											1411			2B	Traes_2BS_1F5C08272	4284951	4289998	27215	503	0	0	NA	NA	0	0	1	NA	NA	NA	NA	NA	NA	?
																											1412			2B	Traes_2BS_236633AC6	4290049	4290924	27218	504	0	0	NA	NA	0	0	1	NA	Bradi5g03790	NA	NA	4	21450	D
																											1413			2B	Traes_2BS_96EE1EBC0	4291356	4291577	27219	505	0	0	NA	NA	0	0	1	NA	Bradi5g03790	NA	NA	4	21450	D
																											1414	wsnp_JD_c8085_9129899	55.0584	2B
																											1415	Ku_c16247_120	55.0584	2B
																											1416	RAC875_c20273_823	55.0584	2B	Traes_2BS_4F5812F62	4322115	4326922	27224	510	6	-0.0162473780590078	2.37533503062997	1.9647774478421	1.34729064039409	1.34153846153846	0.995733723998855	2.50495241187542	Bradi5g03810	LOC_Os04g14790	Sb06g003053	4	21445	D
																											1417	RAC875_c20273_984	55.0584	2B
																											1418	BS00009604_51	55.0584	2B
																											1419	BS00022382_51	55.0584	2B	Traes_2BS_A85EDBDDE	4317829	4318975	27223	509	0	0	NA	NA	0	0	1	NA	NA	NA	NA	NA	NA	D
																											1420	Excalibur_c20050_133	55.0584	2B
																											1421	Excalibur_c26099_106	55.0584	2B	Traes_2BS_742653D66	4292438	4293407	27221	506	32	-0.00382524826358677	2.96006869710405	2.15744096972696	13.8054187192118	11.2738461538462	0.816637998503351	3.02285771062332	NA	NA	NA	NA	NA	D
																											1422	Excalibur_c26099_106	55.0584	2B	Traes_2BS_5BE42A98E	4301070	4304564	27220	507	21	-0.025158409083613	3.08017659302637	2.31613209765307	10.4162561576355	10.9076923076923	1.04717520069123	3.22411199814995	NA	NA	NA	NA	NA	D
																											1423	Excalibur_c7963_1722	55.0584	2B
																											1424	GENE-0137_1290	55.0584	2B
																											1425	GENE-0137_469	55.0584	2B	Traes_2BS_C396FB9F0	4307929	4309428	27222	508	0	0	NA	NA	0	0	1	NA	NA	NA	NA	NA	NA	D
																											1426	GENE-0137_782	55.0584	2B
																											1427	GENE-1421_124	55.0584	2B
																											1428	GENE-1421_802	55.0584	2B
																											1429	Kukri_c28478_750	55.0584	2B	Traes_2BS_539C70E1B	4329020	4332974	27226	512	6	0.026174385512001	2.882945175967	1.92663823134595	3.92364532019704	3.38461538461539	0.862655120131977	3.03544275872764	NA	LOC_Os04g25550	NA	4	21845	D
																											1430	Kukri_c28478_750	55.0584	2B	Traes_2BS_73373819E	4328734	4329016	27225	511	0	0	NA	NA	0	0	1	NA	NA	LOC_Os04g25550	NA	4	21845	D
																											1431	Kukri_c29640_212	55.0584	2B
																											1432	Kukri_c29640_92	55.0584	2B
																											1433	Kukri_rep_c106290_204	55.0584	2B
																											1434	RAC875_c12064_296	55.0584	2B
																											1435	Tdurum_contig11379_1047	55.0584	2B
																											1436	Tdurum_contig11379_468	55.0584	2B
																											1437	BS00036721_51	55.0584	2B
																											1438	Excalibur_c3332_334	55.0584	2B
																											1439	GENE-0137_591	55.0584	2B
																											1440	GENE-1421_706	55.0584	2B
																											1441	GENE-0137_75	55.0584	2B
																											1442	Xfba29_d1	55.2767	2B
																											1443	Xwmc213	55.2767	2B
																											1444	Excalibur_c20196_264	55.3913	2B
																											1445	Excalibur_c20196_503	55.3913	2B	Traes_2BL_7E3CACCB6	4335803	4337082	27227	513	4	0.00302451843220863	-1.13730886746575	-1.46398918046502	0.0492610837438424	0.310769230769231	6.20299504109343	-1.39897598022448	Bradi5g03530	NA	NA	4	21379	D
																											1446	RAC875_c6358_1091	55.3913	2B
																											1447	BobWhite_c19433_185	55.7287	2B
																											1448	Excalibur_c1006_817	56.0266	2B
																											1449	Ex_c12051_875	56.0266	2B
																											1450	IAAV2277	56.0266	2B
																											1451	IAAV4206	56.0266	2B
																											1452	RAC875_c12766_461	56.0266	2B
																											1453	Excalibur_c20050_748	56.0266	2B
																											1454	IAAV1634	56.0266	2B
																											1455	RAC875_rep_c107531_66	56.0266	2B	Traes_2BS_69FCDE397	4345584	4347094	27228	514	2	0.0816993464052288	-0.39976986869779	NA	0.339901477832512	0	0.00293339882243984	-0.78673155222056	NA	NA	NA	NA	NA	?
																											1456	Tdurum_contig12095_76	56.0266	2B	Traes_2BS_DF05B5E78	7333244	7336312	27576	862	1	-0.0158061116965227	0.867595013319117	1.34749007943887	0.344827586206897	0.443076923076923	1.28409916629266	1.28066834150687	Bradi5g03697	LOC_Os04g14760	Sb06g001950	4	21005	D
																											1457	Excalibur_c63941_83	56.0266	2B
																											1458	Kukri_c64492_383	56.0266	2B
																											1459	RAC875_c17720_570	56.0266	2B
																											1460	BS00041585_51	56.0266	2B
																											1461			2B	Traes_2BL_0E71854E6	4360602	4364892	27229	515	2	0.0721646090534981	0.106223021042486	-1.24789983425933	1.77832512315271	0.326153846153846	0.183864009068787	-0.395439515465988	NA	NA	Sb02g010510	7	37734	S
																											1462			2B	Traes_2BL_A1C9FEB90	4372309	4373954	27231	516	25	0.118642894214345	-0.874345873018936	-1.24163535126897	3.74630541871921	1.8	0.480612012671228	-1.10543706877216	NA	NA	NA	NA	NA	S
																											1463			2B	Traes_2BL_6433E355B	4374774	4377637	27230	517	18	0.109851465921464	-1.07808699167529	-1.4244508815463	1.54187192118227	1.34153846153846	0.870155482510823	-1.43406846743048	NA	NA	Sb02g010510	7	37734	S
																											1464			2B	Traes_2BL_C99E1DA48	4381076	4382857	27232	518	8	0.0483864880177516	0.731876182971763	-1.54097286874384	2.37192118226601	1.21846153846154	0.513907309807905	0.0543629693509667	NA	NA	Sb02g010510	7	37734	S
																											1465			2B	Traes_2BL_6224F0936	4387225	4390205	27233	519	6	0.0926648433532057	1.20671119504056	-1.02168407389891	5.50985221674877	1.28615384615385	0.233567114234829	0.74139203226257	NA	NA	Sb02g010510	7	37734	S
																											1466			2B	Traes_2BS_B6D5D78A5	4403253	4407806	27234	520	71	0.00322279538869963	-1.27595853943472	-1.16593938772709	12.0024630541872	5.86461538461539	0.488660260423762	-1.33752420302217	NA	NA	Sb02g010510	7	37734	S
																											1467			2B	Traes_2BS_DEEA7F991	4408503	4412506	27235	521	28	0.000771292360748022	-1.31466808920586	-1.43160961738047	4.55172413793103	2.25538461538462	0.49561197880968	-1.3970584921647	NA	NA	NA	NA	NA	S
																											1468			2B	Traes_2BL_95A607378	4417554	4420311	27236	522	4	0.0614456327529906	1.25092646753732	-0.446799270834136	2.49261083743842	1.30769230769231	0.524818182936677	0.976542356801665	NA	NA	Sb02g010510	7	37734	S
																											1469			2B	Traes_2BS_069C173B6	4429551	4437079	27237	523	0	0	NA	NA	0	0	1	NA	Bradi1g29010	LOC_Os07g25450	Sb02g010210	7	37706	S
																											1470			2B	Traes_2BL_21DCC181E	4438678	4443361	27238	524	77	-0.000481844903571504	-1.03531876354433	-0.215172290519325	11.4014778325123	14.6861538461538	1.28806686309514	-0.357675883294699	Bradi5g21330	LOC_Os04g52140	Sb06g028150	4	24706	D
																											1471			2B	Traes_2BL_F130ED628	4442876	4447042	27239	525	18	-0.00396823192018947	-0.769826949285293	-1.25630355314635	3.15024630541872	3.36307692307692	1.06753855112011	-0.912462255650427	NA	LOC_Os07g25420	NA	7	37702	S
																											1472			2B	Traes_2BL_DF9C64D98	4450578	4450850	27241	526	0	0	NA	NA	0	0	1	NA	NA	NA	NA	NA	NA	S
																											1473			2B	Traes_2BL_679202645	4451377	4451508	27240	527	0	0	NA	NA	0	0	1	NA	NA	LOC_Os07g25004	NA	7	37689	S
																											1474			2B	Traes_2BL_EF9BE9406	4457333	4457429	27242	528	0	0	NA	NA	0	0	1	NA	NA	LOC_Os07g25004	NA	7	37689	S
																											1475			2B	Traes_2BS_B5639A94C	4461004	4461174	27243	529	0	0	NA	NA	0	0	1	NA	NA	LOC_Os07g25004	NA	7	37689	S
																											1476			2B	Traes_2BL_2D9661AAF	4461254	4461592	27244	530	0	0	NA	NA	0	0	1	NA	NA	LOC_Os07g25004	NA	7	37689	S
																											1477			2B	Traes_2BL_B281AA303	4463583	4465319	27245	531	31	-0.0247983942252337	-1.21769102708407	-0.96951487783988	4.83251231527094	5.65230769230769	1.16960655434928	-0.6452834392405	NA	NA	Sb02g010130	7	37676	S
																											1478			2B	Traes_2BS_57745CFAE	4471608	4474396	27246	532	0	0	NA	NA	0	0	1	NA	Bradi1g75320	LOC_Os07g24050	NA	7	37667	S
																											1479			2B	Traes_2BL_AEDD61509	4478605	4481895	27247	533	0	0	NA	NA	0	0	1	NA	NA	LOC_Os07g23900	NA	7	37658	S
																											1480			2B	Traes_2BL_72B5F389D	4483154	4483606	27248	534	5	0.0290428107692842	-0.79809723964661	-1.48230722140605	0.413793103448276	0.396923076923077	0.959329072735299	-1.0580587026602	Bradi1g30117	LOC_Os07g23730	NA	7	37646	S
																											1481			2B	Traes_2BS_0544D9D4B	4533620	4533937	27252	538	0	0	NA	NA	0	0	1	NA	Bradi1g52490	LOC_Os07g23450	Sb02g009930	7	37628	S
																											1482			2B	Traes_2BS_FC53255DE	4541854	4543566	27253	539	5	-0.0335296431413326	2.3206499235599	0.698623974618308	1.47536945812808	1.43076923076923	0.96979060376933	0.982915820513943	NA	NA	Sb02g009880	7	37605	S
																											1483			2B	Traes_2BL_25DAD57C9	4548424	4551510	27254	540	8	-0.0162382809427084	0.0948428494722717	-0.193473155389315	2.60591133004926	2.61538461538462	1.00363391339436	0.448365908290402	NA	LOC_Os07g22930	Sb02g009870	7	37603	S
																											1484			2B	Traes_2BS_0EE99D4A6	4557541	4558309	27255	541	0	0	NA	NA	0	0	1	NA	NA	LOC_Os07g22770	NA	7	37594	S
																											1485			2B	Traes_2BL_3A3353970	4572158	4573167	27256	542	0	0	NA	NA	0	0	1	NA	NA	LOC_Os07g22770	NA	7	37594	S
																											1486			2B	Traes_2BS_7B7AE568C	4588744	4589781	27257	543	1	0	-1.15354321549313	NA	0.0640394088669951	0	0.0153752932260609	-1.09688176679197	NA	NA	Sb02g009830	7	37593	S
																											1487			2B	Traes_2BL_304012B04	4601406	4602419	27258	544	0	0	NA	NA	0	0	1	NA	NA	LOC_Os07g22730	NA	7	37592	S
																											1488			2B	Traes_2BS_371B578C9	4617041	4617904	27259	546	0	0	NA	NA	0	0	1	NA	NA	LOC_Os07g22700	NA	7	37587	S
																											1489			2B	Traes_2BS_FAFC8B1D4	4618760	4623594	27261	547	7	0.0675424372558169	0.355990044176083	-2.10265997589441	1.92857142857143	0.449230769230769	0.233332004713606	-0.318644062667879	NA	LOC_Os07g22700	NA	7	37587	S
																											1490			2B	Traes_2BS_06C68C4B2	4630850	4632558	27262	548	2	0	-1.52355709621129	NA	0.135467980295567	0	0.0073277262549061	-1.46302214391237	NA	LOC_Os07g22640	NA	7	37579	S
																											1491			2B	Traes_2BS_BBAB11F02	4639552	4647709	27263	549	3	0.107536867798974	0.0277860619174046	-0.816139960875273	0.490147783251232	0.406153846153846	0.828984404653117	-0.816562404017308	Bradi1g67950	NA	Sb02g009740	7	37576	S
																											1492			2B	Traes_2BS_1C1C3CF4B	4654001	4656750	27264	550	4	0.00321048378795907	0.593912446198187	0.0989405453821029	2.28571428571429	1.40615384615385	0.615360587963965	0.45005243009973	Bradi1g52540	LOC_Os07g22580	Sb02g009710	7	37572	S
																											1493			2B	Traes_2BL_B863E84E9	4659926	4660251	27265	551	0	0	NA	NA	0	0	1	NA	NA	LOC_Os07g22510	NA	7	37570	S
																											1494			2B	Traes_2BS_916295049	4668351	4669329	27266	552	0	0	NA	NA	0	0	1	NA	NA	LOC_Os07g22510	NA	7	37570	S
																											1495			2B	Traes_2BS_7A719198F	4673460	4674314	27267	553	0	0	NA	NA	0	0	1	NA	NA	LOC_Os07g22510	NA	7	37570	S
																											1496			2B	Traes_2BS_C7732F2E8	4678094	4678783	27269	554	0	0	NA	NA	0	0	1	NA	NA	LOC_Os07g22510	NA	7	37570	S
																											1497			2B	Traes_2BS_51FFCC23A	4680736	4681461	27268	555	0	0	NA	NA	0	0	1	NA	NA	LOC_Os07g22510	NA	7	37570	S
																											1498			2B	Traes_2BL_C2517ED5B	4697092	4697634	27273	556	0	0	NA	NA	0	0	1	NA	NA	NA	NA	NA	NA	S
																											1499			2B	Traes_2BL_60577DBAE1	4697898	4698428	27272	557	0	0	NA	NA	0	0	1	NA	NA	NA	NA	NA	NA	S
																											1500			2B	Traes_2BL_FC4D5F8FF1	4698641	4698946	27275	558	0	0	NA	NA	0	0	1	NA	NA	LOC_Os07g22496	NA	7	37567	S
																											1501			2B	Traes_2BL_3A92B17F0	4699202	4699943	27270	559	0	0	NA	NA	0	0	1	NA	NA	LOC_Os07g22498	NA	7	37568	S
																											1502			2B	Traes_2BL_5B8CE93A81	4701458	4702426	27271	560	0	0	NA	NA	0	0	1	NA	NA	NA	NA	NA	NA	S
																											1503			2B	Traes_2BL_DF44499A6	4703302	4703421	27274	561	0	0	NA	NA	0	0	1	NA	NA	NA	NA	NA	NA	S
																											1504			2B	Traes_2BL_5B8CE93A8	4705689	4706657	27277	562	0	0	NA	NA	0	0	1	NA	NA	NA	NA	NA	NA	S
																											1505			2B	Traes_2BL_3A92B17F02	4708167	4709035	27276	563	0	0	NA	NA	0	0	1	NA	NA	LOC_Os07g22498	NA	7	37568	S
																											1506			2B	Traes_2BL_FC4D5F8FF	4709169	4709474	27279	564	0	0	NA	NA	0	0	1	NA	NA	LOC_Os07g22496	NA	7	37567	S
																											1507			2B	Traes_2BL_60577DBAE	4709687	4710217	27278	565	0	0	NA	NA	0	0	1	NA	NA	NA	NA	NA	NA	S
																											1508			2B	Traes_2BS_DF44499A6	4713411	4713530	27285	566	0	0	NA	NA	0	0	1	NA	NA	NA	NA	NA	NA	S
																											1509			2B	Traes_2BS_5B8CE93A8	4714406	4715374	27281	567	0	0	NA	NA	0	0	1	NA	NA	NA	NA	NA	NA	S
																											1510			2B	Traes_2BS_3A92B17F0	4717162	4717407	27280	568	0	0	NA	NA	0	0	1	NA	NA	LOC_Os07g22498	NA	7	37568	S
																											1511			2B	Traes_2BS_FC4D5F8FF	4717886	4718191	27286	569	0	0	NA	NA	0	0	1	NA	NA	LOC_Os07g22496	NA	7	37567	S
																											1512			2B	Traes_2BS_60577DBAE	4718404	4718934	27282	570	0	0	NA	NA	0	0	1	NA	NA	NA	NA	NA	NA	S
																											1513			2B	Traes_2BS_C2517ED5B	4719198	4719740	27283	571	0	0	NA	NA	0	0	1	NA	NA	NA	NA	NA	NA	S
																											1514			2B	Traes_2BS_FFD2F60A3	4719838	4721963	27287	572	0	0	NA	NA	0	0	1	NA	NA	NA	NA	NA	NA	S
																											1515			2B	Traes_2BS_DF3D82D2B	4723292	4723564	27284	573	0	0	NA	NA	0	0	1	NA	NA	LOC_Os04g16728	NA	4	21508	D
																											1516			2B	Traes_2BL_8E3548827	4729373	4733659	27288	574	8	0.00469762818979891	-1.06966250851072	-0.345796437270666	1.20197044334975	0.329230769230769	0.27451278852704	-1.19224244175458	NA	LOC_Os07g22400	NA	7	37562	S
																											1517			2B	Traes_2BS_7A788EF64	4742539	4752503	27289	575	14	0.0463995656980629	-1.44267126047626	-0.269894965521438	1.79064039408867	0.212307692307692	0.119057200982168	-1.80635266091277	Bradi1g52640	LOC_Os07g22220	NA	7	37553	S
																											1518			2B	Traes_2BS_FA4B71DDF	4753701	4755859	27290	576	1	0	-1.14923093862267	NA	0.0689655172413793	0	0.0142927544882108	-1.09688176679197	Bradi1g52640	LOC_Os07g22220	NA	7	37553	S
																											1519			2B	Traes_2BS_3CA0FC03E	4767718	4768564	27291	577	0	0	NA	NA	0	0	1	NA	Bradi1g29030	NA	NA	7	37550	S
																											1520			2B	Traes_2BL_CD459994C1	4773371	4774301	27292	578	18	-0.0181616095676946	0.0917659756302594	-0.735498487049444	3.79064039408867	2.76307692307692	0.728992371557683	0.225526444195172	NA	NA	Sb02g009700	7	37547	S
																											1521			2B	Traes_2BS_968FEA08B	4784530	4785100	27293	579	0	0	NA	NA	0	0	1	NA	NA	NA	Sb02g009700	7	37547	S
																											1522			2B	Traes_2BL_A4B81E53D	4794071	4794253	27295	580	0	0	NA	NA	0	0	1	NA	NA	NA	NA	NA	NA	S
																											1523			2B	Traes_2BL_0A7F21A11	4798751	4802171	27294	581	14	0.0114192022884161	0.0833506266132092	-0.0804564096749566	2.16009852216749	2.08615384615385	0.965783757975088	0.240691520338472	Bradi1g07700	NA	Sb02g009600	7	37541	S
																											1524			2B	Traes_2BS_2C02066F7	4808630	4809230	27296	582	0	0	NA	NA	0	0	1	NA	NA	LOC_Os07g20410	Sb02g009550	7	37526	S
																											1525			2B	Traes_2BS_A7B1F0D7D	4810764	4822127	27297	583	4	0.0322536002035896	-1.07779894674893	-1.13844080766289	0.763546798029557	0.0676923076923077	0.0898470963451812	-1.31257378780311	Bradi1g52600	LOC_Os07g19494	Sb02g009450	7	37502	S
																											1526			2B	Traes_2BS_A7F904FB7	4826479	4827864	27298	584	3	0.0214067278287463	-1.50070712095918	-0.766779432764849	0.155172413793103	0.289230769230769	1.85839976472157	-1.5895648810135	Bradi1g52600	LOC_Os07g19494	Sb02g009450	7	37502	S
																											1527			2B	Traes_2BL_46996EB9C	4828446	4829214	27299	585	0	0	NA	NA	0	0	1	NA	Bradi1g52700	LOC_Os07g19470	Sb02g009470	7	37500	S
																											1528			2B	Traes_2BS_97187849B	4832159	4836809	27300	586	23	0.0826693100001643	0.147098597568984	-0.899937203994016	5.52955665024631	2.89846153846154	0.524262153611608	-0.154783025391601	Bradi1g52700	LOC_Os07g19470	Sb02g009470	7	37500	S
																											1529			2B	Traes_2BS_94D8733BD	4838473	4842399	27301	587	7	-0.0181400680439114	-0.0166973502361264	-0.117931888727723	1.22413793103448	0.923076923076923	0.754263579122067	-0.469641288113756	Bradi1g52610	LOC_Os07g19444	Sb02g009460	7	37498	S
																											1530			2B	Traes_2BL_21BE8DF23	4846188	4847082	27302	588	0	0	NA	NA	0	0	1	NA	Bradi1g52625	LOC_Os07g19040	Sb02g009370	7	37495	S
																											1531			2B	Traes_2BL_471CCD432	4863685	4864579	27303	589	2	-0.048892442549159	-0.53159058640408	-1.10409800392483	0.246305418719212	0.156923076923077	0.638575086627701	-0.407530286526472	Bradi1g52625	LOC_Os07g19040	Sb02g009370	7	37495	S
																											1532			2B	Traes_2BL_D443633B3	4868267	4869160	27304	590	0	0	NA	NA	0	0	1	NA	Bradi1g52625	LOC_Os07g19040	Sb02g009370	7	37495	S
																											1533			2B	Traes_2BS_0437DA99D	4873586	4880389	27305	591	9	0.0393188243803012	-1.75805948889099	NA	1.16995073891626	0	0.00085400689016175	-1.99571856380397	Bradi1g52690	LOC_Os07g19530	Sb02g009490	7	37488	S
																											1534			2B	Traes_2BS_977BBDF0E	4882697	4890718	27306	592	0	0	NA	NA	0	0	1	NA	Bradi1g52690	LOC_Os07g19530	Sb02g009490	7	37488	S
																											1535			2B	Traes_2BS_CCB2591D9	4902626	4904922	27307	593	0	0	NA	NA	0	0	1	NA	Bradi1g52690	LOC_Os07g19530	Sb02g009490	7	37488	S
																											1536			2B	Traes_2BS_E9B5C5A8E	4906339	4907147	27308	594	0	0	NA	NA	0	0	1	NA	Bradi1g52690	LOC_Os07g19530	Sb02g009490	7	37488	S
																											1537			2B	Traes_2BL_F979FB7F1	4910236	4910336	27309	595	0	0	NA	NA	0	0	1	NA	NA	LOC_Os07g19000	Sb02g009340	7	37485	S
																											1538			2B	Traes_2BL_D9582E4AC	4913422	4914164	27310	596	2	0.0233911100261027	0.999332113256784	-0.571133779755954	0.674876847290641	0.313846153846154	0.465833605633926	0.627430622499877	Bradi1g19470	LOC_Os07g18990	Sb02g009320	7	37484	S
																											1539			2B	Traes_2BL_E8897F23F	4919374	4920140	27311	597	3	0.100638582518991	1.08479261067694	-1.38970067271903	1.76600985221675	0.64	0.362759720892331	0.615005848609934	Bradi1g19470	LOC_Os07g18990	Sb02g009320	7	37484	S
																											1540			2B	Traes_2BL_CBDFC4AC1	4922780	4923097	27312	598	0	0	NA	NA	0	0	1	NA	Bradi1g19470	LOC_Os07g18990	Sb02g009320	7	37484	S
																											1541			2B	Traes_2BL_F043C0EE4	4927066	4928530	27313	599	18	0.00933204699824475	-0.910972621851131	0.570322622016862	3.37931034482759	1.81538461538462	0.537342562458333	-0.993134199108031	Bradi1g52707	LOC_Os07g18720	Sb02g009290	7	37474	S
																											1542			2B	Traes_2BL_4F1379605	4930069	4937822	27314	600	8	0.0224685711542101	-1.28642049369857	0.426919633169997	0.844827586206897	4.78461538461539	5.65790881803702	-0.607392611039486	Bradi1g52707	LOC_Os07g18720	Sb02g009290	7	37474	S
																											1543			2B	Traes_2BL_3C3824787	4943456	4947999	27315	601	23	0.00424307859716488	-1.14264283721513	0.603649227028599	6.61330049261084	3.93846153846154	0.595597606422021	-1.25310094971082	Bradi1g52707	LOC_Os07g18720	Sb02g009290	7	37474	S
																											1544			2B	Traes_2BL_C7E5F4A18	4948681	4949121	27316	602	0	0	NA	NA	0	0	1	NA	NA	NA	Sb02g009230	7	37467	S
																											1545			2B	Traes_2BS_B6E7E8112	4958969	4961056	27317	603	7	0.0301235851942491	-1.03000205462279	-1.06669694892986	0.29064039408867	0.790769230769231	2.71488194759306	-1.49316376820888	Bradi1g52720	LOC_Os07g18250	NA	7	37449	S
																											1546			2B	Traes_2BS_3672CDBBC	4962107	4971391	27318	604	9	0.00987835846575624	-0.476527019332944	-0.121117738772037	1.66502463054187	1.39384615384615	0.837230209495762	-0.636921830132737	Bradi1g52720	LOC_Os07g18250	NA	7	37449	S
																											1547			2B	Traes_2BS_16A9F7711	4977563	4983616	27319	605	3	0.313714067199162	-0.768835295775035	-0.290316922116452	0.706896551724138	0.630769230769231	0.892459823402162	-0.154573183403904	Bradi1g57750	LOC_Os07g18230	Sb02g009160	7	37447	S
																											1548			2B	Traes_2BS_235BBB217	4990544	4990944	27320	606	0	0	NA	NA	0	0	1	NA	Bradi1g57775	NA	NA	7	36033	S
																											1549			2B	Traes_2BS_B4E477D65	4991621	4992688	27321	607	2	0.0345238095238095	-1.16930304712192	-0.594756318071987	0.0788177339901478	0.123076923076923	1.55450324132245	-1.30975177033676	Bradi1g57750	LOC_Os07g18230	Sb02g009160	7	37447	S
																											1550			2B	Traes_2BS_732B4246F	4994495	4995156	27322	608	0	0	NA	NA	0	0	1	NA	Bradi1g57750	LOC_Os07g18230	Sb02g009160	7	37447	S
																											1551			2B	Traes_2BS_97934559D	5002462	5003768	27323	609	7	0.071912339628875	-0.669319663825533	NA	0.408866995073892	0	0.00243981584270019	-1.01024874435929	Bradi1g57750	LOC_Os07g18230	Sb02g009160	7	37447	S
																											1552			2B	Traes_2BL_B59019717	5013873	5017302	27325	610	0	0	NA	NA	0	0	1	NA	Bradi1g52740	LOC_Os07g18120	NA	7	37439	S
																											1553			2B	Traes_2BL_9E3156DB2	5017440	5019205	27324	611	3	0.0428571428571429	-1.34955026320042	NA	0.330049261083744	0	0.00302069849061134	-1.47396684044838	NA	NA	NA	NA	NA	S
																											1554			2B	Traes_2BS_B03DE0CDA	5034475	5035090	27327	612	0	0	NA	NA	0	0	1	NA	Bradi1g52750	NA	Sb02g008930	7	37392	S
																											1555			2B	Traes_2BS_89A3A269B	5038485	5044718	27326	613	7	-0.0131240774380363	0.843220911926769	0.0387988886066703	3.25862068965517	3.31692307692308	1.0178862498262	0.977049150816183	NA	NA	NA	NA	NA	S
																											1556			2B	Traes_2BS_B9F75B638	5073531	5075692	27330	616	1	-0.0469696969696969	-0.698274355948178	-1.16387275300333	0.113300492610837	0.0492307692307692	0.439462420502309	-0.584799653597854	NA	NA	Sb02g001860	7	35911	S
																											1557			2B	Traes_2BL_BEE8F9260	5096722	5097089	27333	619	0	0	NA	NA	0	0	1	NA	NA	LOC_Os07g16930	NA	7	37358	S
																											1558			2B	Traes_2BL_94EEC0F78	5110837	5111126	27334	620	0	0	NA	NA	0	0	1	NA	NA	LOC_Os07g16600	NA	7	37351	S
																											1559			2B	Traes_2BL_EBC974B22	5128901	5129191	27335	621	0	0	NA	NA	0	0	1	NA	NA	LOC_Os07g16600	NA	7	37351	S
																											1560			2B	Traes_2BS_8684E0E15	5136708	5140600	27337	622	14	-0.00271470847874067	2.47587951348503	2.26981910913297	7.89162561576355	8.92	1.13029559864009	2.97113917620413	NA	NA	NA	NA	NA	S
																											1561			2B	Traes_2BS_3B65D4EE0	5146573	5153906	27336	623	40	-0.0111768134374151	2.05074203879634	1.48463396783087	13.5689655172414	14.4984615384615	1.06849656461028	1.99238817376153	NA	LOC_Os07g16224	NA	7	37344	S
																											1562			2B	Traes_2BL_50193E267	5165670	5166031	27338	624	4	0.0407308827537418	-1.32136372959483	-0.151647373180926	0.322660098522168	0.972307692307692	3.00719084619945	-0.528607591092309	NA	NA	Sb02g008740	7	37336	S
																											1563			2B	Traes_2BL_5880DAAC3	5174395	5176441	27339	625	19	-0.0155089225710845	-2.02867329759082	-1.49241568280781	2.43596059113301	2.91076923076923	1.1948364048021	-1.38483231518459	Bradi5g15417	LOC_Os04g43200	NA	4	23633	D
																											1564			2B	Traes_2BL_1FAB75B0B	5182360	5184155	27340	626	0	0	NA	NA	0	0	1	NA	Bradi1g53100	LOC_Os07g15670	Sb02g008120	7	37299	S
																											1565			2B	Traes_2BS_3E45E5F03	5193925	5196939	27341	627	5	0.109319001512739	-0.215195014740397	0.17869115527386	1.14285714285714	1.25230769230769	1.09568550667088	0.287851657527654	Bradi1g53100	LOC_Os07g15670	Sb02g008120	7	37299	S
																											1566			2B	Traes_2BS_126858DAC	5207255	5207540	27342	628	0	0	NA	NA	0	0	1	NA	NA	LOC_Os07g15430	NA	7	37282	S
																											1567			2B	Traes_2BL_08FC042C0	5209911	5214957	27343	629	5	0.0552233378711739	0.447400353209949	2.23890122371232	1.72906403940887	2.36615384615385	1.36824637427872	1.85357643488413	NA	NA	NA	NA	NA	S
																											1568			2B	Traes_2BL_D01F71EAD	5215969	5218524	27344	630	2	0.132246376811594	NA	-0.183484118837706	0	0.633846153846154	634.84615	-0.793338460212826	Bradi1g53180	LOC_Os07g15280	Sb02g007850	7	37276	S
																											1569			2B	Traes_2BL_7A70D735B	5220923	5224076	27345	631	9	0	NA	NA	0	0	1	NA	NA	LOC_Os07g14820	NA	7	37250	S
																											1570			2B	Traes_2BL_EB6F720D7	5225176	5227408	27346	632	5	0.163343849036945	1.50266899090175	1.67339296546387	3.22660098522168	2.86769230769231	0.888800170432467	2.25247724899461	Bradi5g24950	LOC_Os04g56640	Sb06g031690	4	25378	D
																											1571			2B	Traes_2BL_AACE3AEC6	5230346	5231519	27348	633	9	0.262208838926852	0.148640786571904	-0.616679415773743	1.80295566502463	0.701538461538462	0.389443305998755	0.212606099632835	Bradi1g53290	LOC_Os07g14660	Sb02g007680	7	37239	S
																											1572			2B	Traes_2BL_95C9BB90D	5233441	5236905	27347	634	16	0.0326522417677503	-1.81608991778026	-1.24085675982905	1.71182266009852	1.49846153846154	0.875433035198168	-1.52281046898912	NA	NA	NA	NA	NA	S
																											1573			2B	Traes_2BL_DFC4D31AC1	5240849	5242658	27349	635	7	0.131736347290008	0.362172640416258	-0.082967194853546	2.26108374384236	1.88	0.831534203061819	0.323373471584429	Bradi1g53290	LOC_Os07g14660	Sb02g007680	7	37239	S
																											1574			2B	Traes_2BS_45D4BEB63	5246837	5250238	27350	636	31	0.00658684674567733	1.55146903813743	0.500738623676473	7.95073891625616	5.97846153846154	0.75196904729362	1.65271372958451	Bradi1g53310	LOC_Os07g14610	Sb02g007710	7	37233	S
																											1575			2B	Traes_2BS_AD6112188	5253093	5260065	27351	637	0	0	NA	NA	0	0	1	NA	NA	NA	Sb02g007570	7	37211	S
																											1576			2B	Traes_2BS_D16458EE7	5261312	5262912	27352	638	0	0	NA	NA	0	0	1	NA	NA	NA	NA	NA	NA	S
																											1577			2B	Traes_2BL_4281689C9	5266139	5269261	27354	639	0	0	NA	NA	0	0	1	NA	Bradi1g59100	NA	NA	7	35786	S
																											1578			2B	Traes_2BL_0783B8D8C	5278782	5281608	27353	640	0	0	NA	NA	0	0	1	NA	NA	NA	Sb02g007570	7	37211	S
																											1579			2B	Traes_2BL_F79009979	5291122	5294998	27357	641	51	0.0531111493822723	-0.120345311486613	0.549658412985763	7.91379310344828	10.9076923076923	1.37826626320782	0.174941234472385	NA	LOC_Os07g14270	Sb02g007480	7	37199	S
																											1580			2B	Traes_2BL_0895B944F	5295961	5300492	27355	642	72	0.0424878448306765	0.0961634464708234	0.102822604274779	13.3793103448276	12.0707692307692	0.902203979074524	-0.181754611337183	Bradi5g25650	LOC_Os04g57480	Sb06g032350	4	25506	D
																											1581			2B	Traes_2BL_5CDB98C6D	5300636	5302922	27356	643	1	-0.0317647058823529	-0.310531954485811	-1.16221279954403	0.169950738916256	0.0461538461538462	0.27583296802342	-0.338482467604324	NA	NA	NA	NA	NA	S
																											1582			2B	Traes_2BS_271E1CF6E	5307421	5308110	27358	644	5	-0.0250110668437362	-1.60165504850676	-2.00198886855602	0.504926108374384	0.384615384615385	0.762197033080582	-1.37785442278435	Bradi1g53450	LOC_Os07g14140	Sb02g007380	7	37190	S
																											1583			2B	Traes_2BS_4C6E5438D	5311190	5312249	27359	645	0	0	NA	NA	0	0	1	NA	NA	LOC_Os07g14120	NA	7	37186	S
																											1584			2B	Traes_2BL_270996F92	5334652	5336301	27360	646	9	0.117223011658731	-1.0802649972377	-1.54528124222391	1.60344827586207	0.153846153846154	0.0965105275939465	-1.41898359312273	NA	LOC_Os07g14080	NA	7	37180	S
																											1585			2B	Traes_2BS_480F818C8	5342717	5345128	27361	647	3	-0.0496558440510815	-0.739458363338125	-0.665364588996735	0.359605911330049	0.356923076923077	0.992560216220527	-0.314666095114971	Bradi1g36300	NA	Sb02g007240	7	37156	S
																											1586			2B	Traes_2BS_2C02AF687	5347100	5350763	27362	648	5	-0.0298651443481683	2.35576208570284	2.45978942797457	2.45320197044335	2.56	1.04351639812269	2.77800569556025	Bradi1g36300	NA	Sb02g007240	7	37156	S
																											1587			2B	Traes_2BS_8D80A2F9A	5356103	5359059	27363	649	6	-0.0350034071040117	2.60108402355839	2.57688523986493	5.06650246305419	4.02769230769231	0.795005496652487	3.00631687993356	Bradi1g36300	NA	Sb02g007240	7	37156	S
																											1588			2B	Traes_2BS_99A2EAF73	5364761	5366115	27364	650	10	-0.0265315999033513	1.55802091100182	2.17952422215932	4.85467980295567	5.48	1.12878118528326	2.38677055864019	Bradi1g36300	NA	Sb02g007240	7	37156	S
																											1589			2B	Traes_2BL_8F9562EAD1	5378545	5379316	27365	651	3	-0.00355608877283564	-1.75481753040926	-0.67338230321244	0.241379310344828	0.618461538461539	2.55575255165138	-0.838905534641501	NA	NA	Sb02g007190	7	37151	S
																											1590			2B	Traes_2BS_B686F12F4	5379562	5379751	27366	652	0	0	NA	NA	0	0	1	NA	NA	NA	Sb02g007130	7	37141	S
																											1591			2B	Traes_2BS_48735B0CB	5387974	5389522	27367	653	6	0.207796721168952	0.135066347399028	-1.54496075695867	1.42610837438424	0.147692307692308	0.10419132360635	-0.624137901972975	Bradi1g53527	LOC_Os07g13800	Sb02g007110	7	37139	S
																											1592			2B	Traes_2BL_A1329E405	5394091	5394416	27368	654	0	0	NA	NA	0	0	1	NA	Bradi1g53527	LOC_Os07g13800	Sb02g007110	7	37139	S
																											1593			2B	Traes_2BS_6F05BF643	5402943	5403740	27369	655	1	-0.0385355161925209	-0.778843778746094	-0.938681501331093	0.650246305418719	0.676923076923077	1.040962642844	-0.524788299994566	Bradi1g53567	LOC_Os07g13600	NA	7	37131	S
																											1594			2B	Traes_2BS_A4DEFEB38	5408624	5410904	27370	656	4	-0.0139175381849412	-1.72792725822932	-1.52061016004369	0.344827586206897	0.141538461538462	0.41216624734886	-1.57062007195902	Bradi1g53580	LOC_Os07g13590	Sb02g007060	7	37130	S
																											1595			2B	Traes_2BS_E3E691F85	5418164	5420597	27372	657	1	-0.0406698564593302	-0.0861022457553262	-0.591550124738784	0.125615763546798	0.110769230769231	0.882743427832365	-0.06521923968645	NA	NA	NA	NA	NA	S
																											1596			2B	Traes_2BS_18DD07E6B	5424342	5426534	27371	658	8	NA	NA	NA	0	0	1	NA	Bradi1g53600	LOC_Os07g13540	NA	7	37124	S
																											1597			2B	Traes_2BS_B43819585	5429489	5444250	27373	659	19	0.0321608405371913	-1.83471429069039	-1.89169121927965	2.0935960591133	0.353846153846154	0.169410301478367	-2.24805480570857	NA	LOC_Os07g13280	NA	7	37104	S
																											1598			2B	Traes_2BS_6D3242660	5446937	5447644	27374	660	1	0.0476190476190477	-0.641123985209207	NA	0.0985221674876847	0	0.0100480124177357	-0.849332749656511	NA	LOC_Os07g13280	NA	7	37104	S
																											1599			2B	Traes_2BL_B76CD5C7C	5455836	5458553	27375	661	29	0.0248923144564831	0.371992774178943	-1.44559162305099	13.5862068965517	4.54153846153846	0.334324669774477	0.0121461097160673	Bradi1g34170	NA	NA	7	37085	S
																											1600			2B	Traes_2BS_3DB1096E3	5463205	5466498	27378	662	3	0.00396327909664795	1.42823453996017	1.70584560426796	1.11576354679803	0.941538461538462	0.843991066864602	1.3530890719524	Bradi1g34150	NA	NA	7	37082	S
																											1601			2B	Traes_2BS_9C7CA760D	5504119	5508827	27379	665	25	0.00249241154810764	-1.63516102321398	-0.161033292170308	1.58128078817734	2.26153846153846	1.4299222200631	-0.533522588355843	Bradi1g53660	LOC_Os07g12910	Sb02g006980	7	37079	S
																											1602			2B	Traes_2BS_9D8F265EC	5518779	5521215	27380	666	32	-0.00865661050694966	-0.526137962986159	-1.54491474894463	6.57881773399015	4.16615384615385	0.633323599679713	-0.671729767406393	Bradi1g53680	LOC_Os07g12890	Sb02g006960	7	37077	S
																											1603			2B	Traes_2BS_892C6E3FB	5526842	5529007	27382	667	7	0.156079813080451	-0.0546066756608456	0.303594583699312	1.53694581280788	1.91384615384615	1.24506737334263	0.886224379212057	Bradi1g20320	NA	Sb02g040400	7	39583	S
																											1604			2B	Traes_2BS_BD4B57EFE	5528650	5528790	27383	668	1	-0.0427932595718503	-0.203567268571759	-0.262054631020921	0.396551724137931	0.470769230769231	1.18668642661136	0.0855029704554056	NA	NA	NA	NA	NA	S
																											1605			2B	Traes_2BS_086313054	5529819	5537858	27381	669	19	0.184990516822055	1.06903413291384	-0.27859125104349	7.18472906403941	5.21846153846154	0.726364923644922	1.395602512776	NA	NA	NA	NA	NA	S
																											1606			2B	Traes_2BS_C776CD323	5545782	5549605	27384	670	31	0.147465114843039	0.0700484209860648	-0.72230484046875	6.73152709359606	7.34769230769231	1.09152064473906	-0.129442328388734	NA	NA	Sb02g006870	7	37058	S
																											1607			2B	Traes_2BL_0D98105B3	5570531	5574445	27385	671	4	0.00846419857074654	0.744783490695626	1.41911198841981	1.29064039408867	1.82769230769231	1.41579059013477	1.4851821071508	NA	NA	Sb02g006870	7	37058	S
																											1608			2B	Traes_2BL_68FA6A088	5574919	5579196	27386	672	3	-0.00490744517073427	-0.350456955756	0.358775462347739	0.758620689655172	1.58153846153846	2.08332721953637	0.377653632580049	NA	LOC_Os07g12560	NA	7	37042	S
																											1609			2B	Traes_2BL_0AED4E377	5582830	5584580	27387	673	0	0	NA	NA	0	0	1	NA	Bradi1g53770	LOC_Os07g12340	Sb02g006680	7	37036	S
																											1610			2B	Traes_2BL_BBE53E272	5601793	5604215	27388	674	2	0.0828737986450291	1.31917200837203	1.3697084517805	0.704433497536946	0.926153846153846	1.31430368702365	1.01327103108028	Bradi1g02960	LOC_Os07g14280	NA	7	37034	S
																											1611			2B	Traes_2BS_AD3A6CF27	5609153	5609753	27391	675	0	0	NA	NA	0	0	1	NA	NA	NA	NA	NA	NA	S
																											1612			2B	Traes_2BS_A2C6C9BD6	5609853	5610513	27390	676	0	0	NA	NA	0	0	1	NA	NA	NA	Sb02g011040	7	37872	S
																											1613			2B	Traes_2BS_10B4AC7D5	5610616	5611297	27389	677	0	0	NA	NA	0	0	1	NA	NA	NA	Sb02g006840	7	37033	S
																											1614			2B	Traes_2BL_47B0E1A1A	5613055	5615506	27392	678	9	0.00606595673200883	-0.929233276264271	0.493387125047858	0.354679802955665	1.54153846153846	4.33687395235827	0.228595801790813	Bradi5g21110	LOC_Os04g51990	Sb06g028020	4	24680	D
																											1615			2B	Traes_2BL_B4716D1F5	5615879	5617512	27393	679	4	0	NA	NA	0	0	1	NA	NA	NA	Sb02g006656	7	37025	S
																											1616			2B	Traes_2BL_35BA0D58E	5618119	5619198	27394	680	1	0.12	0.0543783968777873	NA	0.216748768472906	0	0.00459244844414046	-0.380829553802157	Bradi1g53857	LOC_Os07g12220	Sb02g006600	7	37001	S
																											1617			2B	Traes_2BL_023E3F06B	5620731	5622792	27395	681	8	0.0246106425131223	-1.44519848935394	-1.13750557054755	2.18226600985222	0.196923076923077	0.0906545877110046	-1.73131656148934	Bradi1g53947	NA	NA	7	36985	S
																											1618			2B	Traes_2BS_4AC3D17E8	5624062	5625385	27396	682	6	-0.00753011380521929	1.11014087726939	-0.00783857134652529	2.21674876847291	2.35384615384615	1.06181826447366	0.70229513999627	NA	LOC_Os07g11440	NA	7	36954	S
																											1619			2B	Traes_2BL_07EC87598	5628399	5631133	27397	683	9	0.0554469950378023	-0.750079935898466	-1.64908402024441	1.8448275862069	0.775384615384615	0.4206160013027	-1.0164472429947	NA	LOC_Os07g11440	NA	7	36954	S
																											1620			2B	Traes_2BS_A3FACFBB7	5633219	5633773	27398	684	0	0	NA	NA	0	0	1	NA	NA	LOC_Os07g11440	NA	7	36954	S
																											1621			2B	Traes_2BL_79FE1CC8F	5647492	5648769	27399	685	0	0	NA	NA	0	0	1	NA	NA	LOC_Os07g11440	NA	7	36954	S
																											1622			2B	Traes_2BL_B4DCEEB99	5652676	5655386	27400	686	1	0.0499999999999999	NA	-0.617716548556349	0	0.116923076923077	117.92308	-0.863440534337709	Bradi1g54007	LOC_Os07g11280	NA	7	36944	S
																											1623			2B	Traes_2BL_038AD2792	5662326	5664653	27401	687	4	-0.00175649215163887	-0.965664852561544	-0.318595420695877	0.637931034482759	0.446153846153846	0.699846820712402	-0.823797513105544	Bradi1g54020	LOC_Os07g11120	Sb02g006440	7	36942	S
																											1624			2B	Traes_2BS_91D74939B	5667204	5670869	27402	688	7	0.0275188634910939	-0.610826038277859	0.519781000797254	1.88669950738916	0.52	0.275997316967042	-0.777784215626122	Bradi1g54037	LOC_Os07g11070	Sb02g006420	7	36939	S
																											1625			2B	Traes_2BS_0A54709E9	5673484	5689211	27403	689	14	0.0189763133681773	-1.45205534391922	-1.76235493059286	1.49014778325123	0.981538461538462	0.658914209026285	-1.62116050171213	Bradi1g54050	LOC_Os07g11060	Sb02g006410	7	36938	S
																											1626			2B	Traes_2BS_6CC8A7F14	5698401	5701190	27404	690	2	-0.00978776529338332	-0.704647355679401	-0.735770875960986	0.332512315270936	0.16	0.48274078750674	-0.777080591784382	Bradi1g54050	LOC_Os07g11060	Sb02g006410	7	36938	S
																											1627			2B	Traes_2BL_8C154FA5F	5703321	5703554	27405	691	0	0	NA	NA	0	0	1	NA	Bradi1g54130	NA	NA	7	36926	S
																											1628			2B	Traes_2BS_72EE23FEE	5708043	5708806	27406	692	2	-0.024935064935065	-1.2231601979498	-1.19113179348923	0.278325123152709	0.0953846153846154	0.345062484892157	-1.16033186742051	Bradi1g54130	NA	NA	7	36926	S
																											1629			2B	Traes_2BS_D583D1FD6	5709837	5710807	27407	693	2	0.0266139034059546	1.79420302247588	1.94093994921855	0.896551724137931	1.69846153846154	1.89344134954139	2.23187555531286	Bradi1g54130	NA	NA	7	36926	S
																											1630			2B	Traes_2BS_15DB0F896	5714077	5714628	27408	694	0	0	NA	NA	0	0	1	NA	Bradi1g54130	NA	NA	7	36926	S
																											1631			2B	Traes_2BS_7335E54C41	5714827	5715599	27409	695	0	0	NA	NA	0	0	1	NA	Bradi1g54130	NA	NA	7	36926	S
																											1632			2B	Traes_2BS_EB242FCB6	5718295	5724555	27410	696	13	0.0245251241697	-2.14116165592015	-0.721908045780327	1.06650246305419	0.153846153846154	0.145054607180952	-2.28423268390437	Bradi1g54147	LOC_Os07g11000	Sb02g006360	7	36924	S
																											1633			2B	Traes_2BS_AABC82444	5730166	5731234	27411	697	0	0	NA	NA	0	0	1	NA	Bradi1g54147	LOC_Os07g11000	Sb02g006360	7	36924	S
																											1634			2B	Traes_2BL_245DDBC7B	5766866	5772928	27412	698	8	0	-2.23272924457561	NA	0.551724137931035	0	0.00180922078055067	-2.23453986238226	Bradi1g54180	LOC_Os07g10890	Sb02g006350	7	36914	S
																											1635			2B	Traes_2BL_111CC13DF	5776409	5782386	27413	699	11	0.0662158826849663	-0.428801997034265	-1.8021009060272	2.28325123152709	0.938461538461539	0.411277677193152	-1.05190838210789	Bradi1g54190	LOC_Os07g10820	Sb02g006340	7	36908	S
																											1636			2B	Traes_2BL_F622AFD5A	5787110	5787844	27415	700	0	0	NA	NA	0	0	1	NA	NA	NA	NA	NA	NA	S
																											1637			2B	Traes_2BL_BFDD17553	5789195	5791542	27414	701	1	0.0251428571428572	-0.0515645042750462	-1.15558750501204	0.246305418719212	0.0769230769230769	0.315088444078581	-0.301221351263057	Bradi1g54227	NA	NA	7	36905	S
																											1638			2B	Traes_2BS_36207CDE3	5794438	5795082	27416	702	1	-0.0425257731958761	0.771685321485668	0.949813058332725	0.379310344827586	0.184615384615385	0.488062933024645	1.00607958697592	Bradi1g47990	NA	Sb02g006310	7	36902	S
																											1639			2B	Traes_2BL_1DEAE0F5F	5797709	5800941	27417	703	13	0.150667145735518	0.683651810975059	-0.0868517701470599	1.14778325123153	2.85538461538462	2.48644347834981	-0.180467147233196	Bradi1g47990	NA	Sb02g006310	7	36902	S
																											1640			2B	Traes_2BS_064B02A89	5812152	5818195	27418	704	9	-0.0189295199022881	-1.94591540156367	-2.10792199024511	1.06896551724138	0.547692307692308	0.512813076443809	-1.79197898235452	Bradi1g54250	LOC_Os07g10770	Sb02g006290	7	36900	S
																											1641			2B	Traes_2BS_9B34A7A43	5825401	5827584	27419	705	0	0	NA	NA	0	0	1	NA	Bradi1g54250	LOC_Os07g10770	Sb02g006290	7	36900	S
																											1642			2B	Traes_2BS_E876C53E9	5830280	5831507	27422	706	1	0	-1.15141800853366	NA	0.0665024630541872	0	0.0148142749167956	-1.09495987979803	NA	NA	NA	NA	NA	S
																											1643			2B	Traes_2BS_4A791A7F6	5831715	5832778	27421	707	2	0.108299641370201	-0.254472191056073	1.76212639180809	0.497536945812808	0.969230769230769	1.9461561876206	1.17366131701576	Bradi1g54250	LOC_Os07g10770	Sb02g006290	7	36900	S
																											1644			2B	Traes_2BS_40572FD0B	5833246	5834327	27420	708	5	0.0574583698510079	-0.878051863351292	0.976543868566701	0.866995073891626	0.763076923076923	0.880277949044112	-0.542955532500055	NA	NA	NA	NA	NA	S
																											1645			2B	Traes_2BS_9C5BE0FE9	5840836	5842090	27423	709	1	-0.05	-1.16439105425337	-1.16240204275445	0.0467980295566503	0.0646153846153846	1.37276327078752	-0.845192107362443	NA	NA	Sb02g006210	7	36883	S
																											1646			2B	Traes_2BL_5E8988E69	5856967	5863647	27426	710	0	0	NA	NA	0	0	1	NA	NA	NA	Sb02g006200	7	36881	S
																											1647			2B	Traes_2BL_1E205A6B7	5876621	5876935	27424	711	0	0	NA	NA	0	0	1	NA	NA	NA	NA	NA	NA	S
																											1648			2B	Traes_2BL_357EBFAF9	5877097	5877899	27425	712	1	0.0869565217391305	-0.248438061127727	NA	0.155172413793103	0	0.0064031796653455	-0.594604037723928	Bradi5g09237	LOC_Os04g33520	Sb06g015460	4	22496	D
																											1649			2B	Traes_2BS_3402B7E0F	5885627	5889513	27427	713	0	0	NA	NA	0	0	1	NA	Bradi1g54360	LOC_Os07g10530	Sb02g006130	7	36863	S
																											1650			2B	Traes_2BS_605592E95	5901849	5902075	27428	714	0	0	NA	NA	0	0	1	NA	Bradi5g08870	NA	NA	4	22435	D
																											1651			2B	Traes_2BS_9CB52FFC4	5903283	5910173	27429	715	6	0.0959621384045944	-1.15882794127623	-0.391342446118573	0.83743842364532	0.110769230769231	0.133306426964547	-1.57932816552485	Bradi1g54390	LOC_Os07g10490	Sb02g006100	7	36857	S
																											1652			2B	Traes_2BS_9799A4487	5913276	5914267	27430	716	0	0	NA	NA	0	0	1	NA	Bradi1g04750	NA	Sb02g006080	7	36847	S
																											1653			2B	Traes_2BS_EE34C6724	5918695	5920741	27431	717	4	-0.0283418835201339	0.340010612096525	1.38832776600762	1.1256157635468	0.843076923076923	0.749214550309504	0.327966049202679	Bradi1g54430	NA	NA	7	36852	S
																											1654			2B	Traes_2BS_D21D35E1B	5932065	5933741	27432	718	1	0.0357142857142857	-0.752851392886025	NA	0.133004926108374	0	0.00746241201722952	-0.882982205402971	NA	NA	Sb02g006020	7	36843	S
																											1655			2B	Traes_2BS_FC7AD3645	5938210	5939634	27433	719	3	0	-1.75251445211388	NA	0.204433497536946	0	0.00486775525900109	-1.69284977484004	Bradi1g54457	LOC_Os07g10390	Sb02g006010	7	36841	S
																											1656			2B	Traes_2BS_5EB7CC04F	5941340	5942877	27434	720	1	0	-1.14923093862267	NA	0.0689655172413793	0	0.0142927544882108	-1.09688176679197	Bradi1g54457	LOC_Os07g10390	Sb02g006010	7	36841	S
																											1657			2B	Traes_2BS_0FBFC9127	5945881	5951878	27435	721	0	0	NA	NA	0	0	1	NA	Bradi1g54457	LOC_Os07g10390	Sb02g006010	7	36841	S
																											1658			2B	Traes_2BS_CF72E2D31	5954419	5968462	27436	722	11	0.0416562964116939	-1.80489067017498	-1.20487068555542	1.59852216748768	0.110769230769231	0.0698766369709024	-2.01987421740198	Bradi1g54730	NA	NA	7	36811	S
																											1659			2B	Traes_2BL_95CF9E05B	5971491	5974685	27437	723	0	0	NA	NA	0	0	1	NA	Bradi1g54537	LOC_Os07g10110	Sb02g005910	7	36798	S
																											1660			2B	Traes_2BL_8EBA213C8	5976591	5977032	27438	724	0	0	NA	NA	0	0	1	NA	Bradi1g54537	LOC_Os07g10110	Sb02g005910	7	36798	S
																											1661			2B	Traes_2BL_6948B18361	5979133	5980318	27439	725	6	-0.0116029746238206	-0.100084923768201	1.20036857964029	0.495073891625616	0.88	1.77594511172519	0.954125503157352	Bradi1g54537	LOC_Os07g10110	Sb02g005910	7	36798	S
																											1662			2B	Traes_2BL_25B8EFDAB	5981995	5982636	27440	726	0	0	NA	NA	0	0	1	NA	Bradi1g54537	LOC_Os07g10110	Sb02g005910	7	36798	S
																											1663			2B	Traes_2BL_EF1E2E996	5987541	5987783	27441	727	0	0	NA	NA	0	0	1	NA	NA	NA	Sb06g027160	4	24520	D
																											1664			2B	Traes_2BS_712FD3B26	5995990	5997409	27442	728	0	0	NA	NA	0	0	1	NA	NA	LOC_Os07g09940	NA	7	36787	S
																											1665			2B	Traes_2BL_6945E41C3	6003537	6004004	27443	729	0	0	NA	NA	0	0	1	NA	NA	LOC_Os07g09940	NA	7	36787	S
																											1666			2B	Traes_2BS_B713C8E76	6025028	6025445	27444	730	0	0	NA	NA	0	0	1	NA	NA	LOC_Os07g09940	NA	7	36787	S
																											1667			2B	Traes_2BS_E15A746F5	6031934	6034667	27445	731	38	0.0685072148534944	0.336463595847587	-1.66803445625361	6.77832512315271	3.24	0.478071185941293	-0.431150809108605	NA	LOC_Os07g09890	NA	7	36783	S
																											1668			2B	Traes_2BL_0B09B840B	6049264	6050446	27446	732	0	0	NA	NA	0	0	1	NA	Bradi1g00670	NA	Sb02g005840	7	36762	S
																											1669			2B	Traes_2BS_75906C7D4	6057377	6057818	27447	733	0	0	NA	NA	0	0	1	NA	Bradi1g54640	NA	NA	7	36758	S
																											1670			2B	Traes_2BL_49CDBFBF2	6078187	6078552	27448	734	0	0	NA	NA	0	0	1	NA	Bradi1g54640	NA	NA	7	36758	S
																											1671			2B	Traes_2BL_F9C1FE92C	6082223	6084649	27449	735	1	-0.0295712484237076	0.0165894432929071	-0.617716548556349	0.226600985221675	0.116923076923077	0.518113212073462	-0.0115970963689165	Bradi5g09290	LOC_Os04g33590	Sb06g015550	4	22511	D
																											1672			2B	Traes_2BS_6B9AB4929	6101818	6102339	27450	736	0	0	NA	NA	0	0	1	NA	Bradi1g54640	NA	NA	7	36758	S
																											1673			2B	Traes_2BL_41B22695E	6109569	6109772	27451	737	0	0	NA	NA	0	0	1	NA	Bradi1g54640	NA	NA	7	36758	S
																											1674			2B	Traes_2BS_8DCAE9C0A	6117137	6131490	27452	738	11	-0.00279379278721814	-1.68111071251838	-1.18695224294133	1.63793103448276	0.643076923076923	0.39298598184452	-1.56698434488372	Bradi1g54700	LOC_Os07g09580	Sb02g005710	7	36743	S
																											1675			2B	Traes_2BL_0F6AACF7B	6150792	6152352	27453	739	0	0	NA	NA	0	0	1	NA	NA	LOC_Os04g41980	NA	4	23490	D
																											1676			2B	Traes_2BL_A9EF792B8	6167420	6171770	27454	740	0	0	NA	NA	0	0	1	NA	Bradi1g54760	NA	NA	7	36730	S
																											1677			2B	Traes_2BS_8559BD0B6	6180133	6191975	27456	741	27	0.0688476165721855	0.684829152991402	-0.766968593173174	7.02955665024631	3.76615384615385	0.535825829665991	0.541731254884417	Bradi1g54807	LOC_Os07g09400	Sb02g005590	7	36722	S
																											1678			2B	Traes_2BS_5B4DC015B	6195427	6199361	27455	742	23	0.0258251474171841	0.0808613238702817	-0.649455172330576	3.86453201970443	3.09538461538462	0.801024180883645	-0.0751551892898206	NA	NA	NA	NA	NA	S
																											1679			2B	Traes_2BS_E4214553A	6204544	6206624	27457	743	2	0.0275877792977657	0.258814477289935	-0.498667993036783	0.689655172413793	0.110769230769231	0.16183072950862	-0.0917954053280867	NA	NA	Sb02g005420	7	36706	S
																											1680			2B	Traes_2BS_4029283BA	6210273	6214608	27458	744	3	0	-1.73262544475825	NA	0.206896551724138	0	0.00481008463103404	-1.69732969194498	NA	NA	Sb02g005420	7	36706	S
																											1681			2B	Traes_2BS_9C3ACD499	6219612	6223588	27459	745	0	0	NA	NA	0	0	1	NA	Bradi1g55110	LOC_Os07g09310	NA	7	36700	S
																											1682			2B	Traes_2BL_15A428977	6227740	6230956	27460	746	7	0.000962223191471212	-1.62387826173864	-1.78920986573083	0.477832512315271	0.566153846153846	1.18445142749393	-1.7533438801305	Bradi1g54890	LOC_Os07g09190	Sb02g005380	7	36694	S
																											1683			2B	Traes_2BL_C542095DE	6243522	6250035	27461	747	21	0.170743704687736	-1.31801145757138	0.343863258552232	1.75862068965517	2.96	1.68274902473442	-0.55295599412684	Bradi1g54940	LOC_Os07g09060	Sb02g005200	7	36675	S
																											1684			2B	Traes_2BL_6B7D66595	6252131	6252983	27462	748	0	0	NA	NA	0	0	1	NA	Bradi1g54977	LOC_Os07g09020	Sb02g005150	7	36669	S
																											1685			2B	Traes_2BL_93099ACF4	6253261	6258123	27463	749	19	0.18486856507353	1.49591658522526	-2.10181016271306	6.13300492610837	2.35076923076923	0.38339865338191	0.63978299308214	Bradi1g54977	LOC_Os07g09020	Sb02g005150	7	36669	S
																											1686			2B	Traes_2BS_8368F6B5D	6258399	6264744	27464	750	13	0.0321725236103862	-1.37693208525646	-0.132841118164132	1.88423645320197	3.13230769230769	1.66202371591107	-0.827347427221452	Bradi1g54977	LOC_Os07g09020	Sb02g005150	7	36669	S
																											1687			2B	Traes_2BS_1296C983D	6297289	6302452	27465	751	4	0.0148769462536753	2.59329219277972	2.07213473507836	2.32019704433498	2.99692307692308	1.29154183308798	2.83364993310257	NA	NA	NA	NA	NA	S
																											1688			2B	Traes_2BS_EB80B2584	6303439	6304437	27466	752	2	0.0311837723281865	1.60663221406932	-0.121508170554749	0.480295566502463	0.461538461538462	0.961027877318713	0.303267407385656	NA	NA	Sb02g004970	7	36654	S
																											1689			2B	Traes_2BS_CAA1398DB	6311588	6312702	27467	753	1	0.0399999999999999	NA	-0.713853921782419	0	0.147692307692308	148.69231	-0.882982205402971	NA	NA	Sb02g004970	7	36654	S
																											1690			2B	Traes_2BS_FCA111C091	6315305	6318116	27468	754	2	0.0499731807616663	-0.786817806160203	-0.468012375079264	0.310344827586207	0.0984615384615385	0.319457817879937	-1.14715998608806	Bradi1g55020	LOC_Os07g08960	Sb02g004930	7	36650	S
																											1691			2B	Traes_2BS_FCA111C09	6324414	6327225	27469	755	1	0	-1.16240204275445	NA	0.0517241379310345	0	0.018966644121649	-1.11965982889809	Bradi1g55020	LOC_Os07g08960	Sb02g004930	7	36650	S
																											1692			2B	Traes_2BL_A42EAB22C	6335645	6340571	27470	756	27	0.00451726850326006	-1.57671587417375	-1.27368954461848	7.11330049261084	2.71692307692308	0.382036587268188	-1.59846399547654	Bradi1g55030	LOC_Os07g08950	Sb02g004910	7	36648	S
																											1693			2B	Traes_2BL_4BCE5E2FD	6340972	6343665	27471	757	7	-0.00904347851908516	-1.60871605948526	-1.28177052065962	1.01724137931034	0.372307692307692	0.366620034632653	-1.56720271156527	Bradi1g55030	LOC_Os07g08950	Sb02g004910	7	36648	S
																											1694			2B	Traes_2BS_6249E432F	6347349	6356974	27472	758	2	0	-1.14923093862267	NA	0.0689655172413793	0	0.0142927544882108	-1.09688176679197	Bradi1g55090	LOC_Os07g08880	Sb02g004890	7	36640	S
																											1695			2B	Traes_2BL_B34AD74C3	6363875	6365858	27473	759	12	0.00387503832480707	-1.83270398613186	-0.781312672563018	1.53694581280788	2.48307692307692	1.61519144813041	-0.908086045037685	Bradi1g55150	LOC_Os07g08820	Sb02g004830	7	36629	S
																											1696			2B	Traes_2BS_E8B001F43	6371819	6374354	27474	760	2	0.0535714285714285	-1.00859179377511	NA	0.261083743842365	0	0.00381557436565885	-1.18495972656133	Bradi1g55160	LOC_Os07g08810	Sb02g004820	7	36628	S
																											1697			2B	Traes_2BS_60C4FB04E	6381910	6386602	27475	761	3	0	-1.73267258066639	NA	0.214285714285714	0	0.00464499013891818	-1.68928485594812	Bradi1g55160	LOC_Os07g08810	Sb02g004820	7	36628	S
																											1698			2B	Traes_2BS_9F9F7AC781	6402135	6402644	27476	762	0	0	NA	NA	0	0	1	NA	Bradi1g55180	LOC_Os07g08770	Sb02g004780	7	36621	S
																											1699			2B	Traes_2BS_9F9F7AC78	6413599	6414108	27477	763	0	0	NA	NA	0	0	1	NA	Bradi1g55180	LOC_Os07g08770	Sb02g004780	7	36621	S
																											1700			2B	Traes_2BS_D10312441	6426140	6432727	27478	764	4	0.0175324675324675	-1.5426893599647	NA	0.280788177339901	0	0.00354876489141596	-1.58690145367655	Bradi1g55230	LOC_Os07g08760	NA	7	36616	S
																											1701			2B	Traes_2BS_CD4852A93	6439584	6441369	27479	765	1	0.125	0.0949812414468014	NA	0.206896551724138	0	0.00481008463103404	-0.405925267875017	Bradi1g55230	LOC_Os07g08760	NA	7	36616	S
																											1702			2B	Traes_2BS_8A5068963	6469959	6470598	27480	766	0	0	NA	NA	0	0	1	NA	Bradi1g55270	NA	NA	7	36605	S
																											1703			2B	Traes_2BS_F4166E3C6	6478259	6481753	27481	767	3	0.0214364235983876	-1.50401322195163	NA	0.369458128078818	0	0.00269936038385768	-1.57793749345315	Bradi1g55280	LOC_Os07g08660	NA	7	36604	S
[truncated: 11,564 more rows]

## Sheet: ch2D
P1	Opata 85	Opata 85	W7984	W7984	Opata 85	Opata 85	Opata 85	Opata85	Opata 85	AC Karma	Line3228	Apache	Karl 92	Opata85	Karl 92	Opata 85	Apache	Opata 85	Apache	Arche	Arche	Heshangmai9	Courtot	Courtot	W7984	Karl 92	Opata 85	W7984	W7984	Flair	Opata85	Apache	Apache	WL711& HD2329	WL711& HD2329	Opata 85	Arche	Arche	Apache	Arche	Apache	Apache	MQTL Yield	MQTL GPC	MQTL BQ	Candidate genes
[truncated: 11,675 more rows]
[truncated: 20 more columns]
