# Supplementary material for: Combined Genomic and Genetic Data Integration of Major Agronomical Traits in Bread Wheat (Triticum aestivum L.)
Source: Front Plant Sci. 2017 Nov 14;8:1843. doi: 10.3389/fpls.2017.01843 (PMC5694560; doi:10.3389/fpls.2017.01843)
Supplement: Supplementary Table 4 — Wheat chromosome group 3 (A, B, and D subgenomes) with genetic maps, QTLs, MQTLs, and candidate genes. [file SupplementaryTable4.XLSX]

## Sheet: Legend
legends
chromosome	Brachy	Sorghum	Rice
1
2
3
4
5
6
7
8
9
10
11
12
Meta QTL/QTL	colour	QTL	colour
Grain yield		QT/h
		QTkw
		QTn
		QGrN
		QGrW
		QSL
		QHI
		Qph
Grain Protein conent		QGpc
Baking Quality		Qvisco
		QW
		Qvol
		Qpanif
		Qdur
		QL
		Qpelch
		Qtst
		QFsw
		Qpsi
		QBovs
Cadidate gene	name

## Sheet: ch3A
P1	Opata 85	RAC875	Opata 85	Opata 85	Apache	Flair	Opata 85	Renan	Renan	Apache	Apache	Apache	Apache	Renan	Renan	Renan	MQTL Yield	MQTL GPC	MQTL BQ	Candidate genes
P2	Synthetic W7984	Kukri	Synthetic W7984	Synthetic W7984	Ornicar	XX86	Synthetic W7984	Récital	Récital	Ornicar	Ornicar	Ornicar	Ornicar	Récital	Récital	Récital
reference	Borner A et al. 2002	Bennet et al. 2012	Borner A et al. 2002	Borner A et al. 2002	INRA Mapping population	Haung XQ et al. 2004	Borner A et al. 2002	Groos et al., 2003, 2007	Groos et al., 2003, 2007	INRA Mapping population	INRA Mapping population	INRA Mapping population	INRA Mapping population	Groos et al., 2003, 2007	Groos et al., 2003, 2007	Groos et al., 2003, 2007
LOD	3	7.77	3	3.15	2.89	2.1	3	3.26	4.64	4.3	5.1	3.58	2.92	4.28	4.24	4.15
R2	29.06	13	41.52	41.52	8.1	8.4	17.23	7.1	8.5	9.2	10.7	7.2	7.1	11.2	11.2	11
	GrN	Tkw	GrN	Tkw	T/h	Tkw	Tkw	Gpc	Gpc	Gpc	Gpc	Gpc	Gpc	W	W	W					Sno	Marker	position	chromosome	Gene	start	end	genome_pos	chr_pos	SNP_density	FST	Tajima_cultivar	Tajima_landrace	pi_cultivar	pi_landrace	pi_landrace/pi_cultivar	Tajima_landrace_cultivar	Brachy	Rice	Sorghum	PanGenomeChr	PanGenomePos	Dominance
																					1	Xwmc622	0	3A
																					2	DuPw278	1.01564	3A
																					3	Xcfd84	7.47883	3A
																					4	CAP8_c1361_367	14.0833	3A
																					5	Tdurum_contig58200_210	14.2812	3A
																					6	Xi404656b	14.4791	3A
																					7	Xi404656c	14.4791	3A
																					8	Tdurum_contig84762_258	14.9505	3A
																					9	Gene_Sun2	15.4555	3A
																					10	wPt-11108	15.4723	3A
																					11	wPt-2919	15.4723	3A
																					12	wPt-3750	15.4723	3A
																					13	M6_822664_PstIMluI_PA	15.4723	3A
																					14	M6_116422_PstIMseI_PA	15.4723	3A
																					15	M6_1481351_PstIMseI_PA	15.4723	3A
																					16	M6_1671154_PstIMseI_PA	15.4723	3A
																					17	M6_2081537_PstIMseI_PA	15.4723	3A
																					18	M6_21418_PstIMseI_PA	15.4723	3A
																					19	M6_3908285_PstIMseI_PA	15.4723	3A
																					20	M6_639060_PstIMseI_PA	15.4723	3A
																					21	M6_802390_PstIMseI_PA	15.4723	3A
																					22	Opata_1038519_PstIMseI_PA	15.4723	3A
																					23	Opata_1118432_PstIMseI_PA	15.4723	3A
																					24	Opata_2178997_PstIMseI_PA	15.4723	3A
																					25	Opata_738615_PstIMseI_PA	15.4723	3A
																					26	Opata_923355_PstIMseI_PA	15.4723	3A
																					27	Opata_982790_PstIMseI_PA	15.4723	3A
																					28	M6_103112_PstIMspI_PA	15.4723	3A
																					29	M6_1354632_PstIMspI_PA	15.4723	3A
																					30	M6_1639162_PstIMspI_PA	15.4723	3A
																					31	M6_2483102_PstIMspI_PA	15.4723	3A
																					32	Opata_1205311_PstIMspI_PA	15.4723	3A
																					33	Opata_1305736_PstIMspI_PA	15.4723	3A
																					34	Opata_1521704_PstIMspI_PA	15.4723	3A
																					35	Opata_166944_PstIMspI_PA	15.4723	3A
																					36	Opata_1677595_PstIMspI_PA	15.4723	3A
																					37	Opata_1749194_PstIMspI_PA	15.4723	3A
																					38	Opata_1776738_PstIMspI_PA	15.4723	3A
																					39	Opata_1850163_PstIMspI_PA	15.4723	3A
																					40	Opata_1992409_PstIMspI_PA	15.4723	3A
																					41	Opata_208252_PstIMspI_PA	15.4723	3A
																					42	Opata_2111180_PstIMspI_PA	15.4723	3A
																					43	Opata_2206060_PstIMspI_PA	15.4723	3A
																					44	Opata_2243724_PstIMspI_PA	15.4723	3A
																					45	Opata_2605273_PstIMspI_PA	15.4723	3A
																					46	Opata_2807913_PstIMspI_PA	15.4723	3A
																					47	Opata_3134437_PstIMspI_PA	15.4723	3A
																					48	Opata_3215374_PstIMspI_PA	15.4723	3A
																					49	Opata_3606230_PstIMspI_PA	15.4723	3A
																					50	Opata_3654362_PstIMspI_PA	15.4723	3A
																					51	Opata_369722_PstIMspI_PA	15.4723	3A
																					52	Opata_3817158_PstIMspI_PA	15.4723	3A
																					53	Opata_3969584_PstIMspI_PA	15.4723	3A
																					54	Opata_4137878_PstIMspI_PA	15.4723	3A
																					55	Opata_420169_PstIMspI_PA	15.4723	3A
																					56	Opata_433496_PstIMspI_PA	15.4723	3A
																					57	Opata_590999_PstIMspI_PA	15.4723	3A
																					58	Opata_602082_PstIMspI_PA	15.4723	3A
																					59	Opata_790365_PstIMspI_PA	15.4723	3A
																					60	Opata_87558_PstIMspI_PA	15.4723	3A
																					61	Opata_927772_PstIMspI_PA	15.4723	3A
																					62	Opata_9075_25_PstIMluI_SNP	15.4723	3A
																					63	Opata_9075_67_PstIMluI_SNP	15.4723	3A
																					64	Opata_157910_74_PstIMseI_SNP	15.4723	3A
																					65	Opata_157910_84_PstIMseI_SNP	15.4723	3A
																					66	Opata_1937020_39_PstIMseI_SNP	15.4723	3A
																					67	Opata_1937020_43_PstIMseI_SNP	15.4723	3A
																					68	Opata_1937020_51_PstIMseI_SNP	15.4723	3A
																					69	Opata_3048295_59_PstIMseI_SNP	15.4723	3A
																					70	Opata_327186_37_PstIMseI_SNP	15.4723	3A
																					71	Opata_327186_53_PstIMseI_SNP	15.4723	3A
																					72	Opata_49553_70_PstIMseI_SNP	15.4723	3A
																					73	Opata_66043_38_PstIMseI_SNP	15.4723	3A
																					74	Opata_1174064_65_PstIMspI_SNP	15.4723	3A
																					75	Opata_153804_40_PstIMspI_SNP	15.4723	3A
																					76	Opata_1698025_62_PstIMspI_SNP	15.4723	3A
																					77	Opata_2134800_48_PstIMspI_SNP	15.4723	3A
																					78	Opata_2134800_58_PstIMspI_SNP	15.4723	3A
																					79	Opata_228477_42_PstIMspI_SNP	15.4723	3A
																					80	Opata_3495487_10_PstIMspI_SNP	15.4723	3A
																					81	Opata_384337_49_PstIMspI_SNP	15.4723	3A
																					82	Opata_3850_29_PstIMspI_SNP	15.4723	3A
																					83	Opata_89556_10_PstIMspI_SNP	15.4723	3A
																					84	Opata_89556_13_PstIMspI_SNP	15.4723	3A
																					85	P41/M61	15.4941	3A
																					86	Xsun2	15.4941	3A
																					87	BobWhite_c18256_105	16.0083	3A
																					88	BobWhite_c18256_158	16.0083	3A
																					89	Tdurum_contig50596_624	16.0083	3A
																					90	Tdurum_contig50596_825	16.0083	3A
																					91	CAP7_c1467_220	16.0083	3A
																					92	Kukri_c41361_186	16.0083	3A	Traes_3AS_C18A1DAA7	1516	3302	7685	1	17	0.0404873200426813	-0.99837649832625	0.0410036062203037	3.10591133004926	0.72	0.232063269085957	-1.54032298836649	Bradi2g00690	LOC_Os01g01780	Sb03g008610	1	106	D
																					93	wPt-1464	16.34	3A
																					94	wPt-3041	16.34	3A
																					95	Opata_1429535_PstIMluI_PA	16.34	3A
																					96	Opata_1032887_PstIMseI_PA	16.34	3A
																					97	Opata_167842_PstIMseI_PA	16.34	3A
																					98	Opata_2058342_PstIMseI_PA	16.34	3A
																					99	Opata_2401699_PstIMseI_PA	16.34	3A
																					100	Opata_272280_PstIMseI_PA	16.34	3A
																					101	Opata_3816944_PstIMseI_PA	16.34	3A
																					102	Opata_511361_PstIMseI_PA	16.34	3A
																					103	Opata_734975_PstIMseI_PA	16.34	3A
																					104	Opata_94092_PstIMseI_PA	16.34	3A
																					105	Opata_1044934_PstIMspI_PA	16.34	3A
																					106	Opata_1279912_PstIMspI_PA	16.34	3A
																					107	Opata_1306_PstIMspI_PA	16.34	3A
																					108	Opata_1658817_PstIMspI_PA	16.34	3A
																					109	Opata_2301992_PstIMspI_PA	16.34	3A
																					110	Opata_2385808_PstIMspI_PA	16.34	3A
																					111	Opata_2908064_PstIMspI_PA	16.34	3A
																					112	Opata_312529_PstIMspI_PA	16.34	3A
																					113	Opata_3243755_PstIMspI_PA	16.34	3A
																					114	Opata_3478438_PstIMspI_PA	16.34	3A
																					115	Opata_3521014_PstIMspI_PA	16.34	3A
																					116	Opata_3642472_PstIMspI_PA	16.34	3A
																					117	Opata_3757566_PstIMspI_PA	16.34	3A
																					118	Opata_4144191_PstIMspI_PA	16.34	3A
																					119	Opata_597492_PstIMspI_PA	16.34	3A
																					120	Opata_98080_PstIMspI_PA	16.34	3A
																					121	Opata_56977_19_PstIMluI_SNP	16.34	3A
																					122	Opata_56977_25_PstIMluI_SNP	16.34	3A
																					123	Opata_1072200_66_PstIMseI_SNP	16.34	3A
																					124	Opata_1114206_21_PstIMseI_SNP	16.34	3A
																					125	Opata_1196309_68_PstIMseI_SNP	16.34	3A
																					126	Opata_1298573_56_PstIMseI_SNP	16.34	3A
																					127	Opata_333671_32_PstIMseI_SNP	16.34	3A
																					128	Opata_380531_84_PstIMseI_SNP	16.34	3A
																					129	Opata_603360_64_PstIMseI_SNP	16.34	3A
																					130	Opata_1677537_45_PstIMspI_SNP	16.34	3A
																					131	Opata_1752842_76_PstIMspI_SNP	16.34	3A
																					132	Opata_1983244_53_PstIMspI_SNP	16.34	3A
																					133	Opata_2115441_83_PstIMspI_SNP	16.34	3A
																					134	Opata_2611758_72_PstIMspI_SNP	16.34	3A
																					135	Opata_2804013_37_PstIMspI_SNP	16.34	3A
																					136	Opata_3038816_79_PstIMspI_SNP	16.34	3A
																					137	Opata_3495487_81_PstIMspI_SNP	16.34	3A
																					138	Opata_3518957_58_PstIMspI_SNP	16.34	3A
																					139	Opata_4184527_14_PstIMspI_SNP	16.34	3A
																					140	Opata_4184527_5_PstIMspI_SNP	16.34	3A
																					141	Opata_4184527_64_PstIMspI_SNP	16.34	3A
																					142	Opata_800741_12_PstIMspI_SNP	16.34	3A
																					143	Opata_994988_19_PstIMspI_SNP	16.34	3A
																					144	Opata_994988_29_PstIMspI_SNP	16.34	3A
																					145	Opata_994988_5_PstIMspI_SNP	16.34	3A
																					146	Xgpw1106	16.8241	3A
																					147	P41/M51	16.8241	3A
																					148	P31/M57	16.8241	3A
																					149	Xksu683	16.8241	3A
																					150	wsnp_Ex_c10014_16476905	17.2077	3A	Traes_3AS_53B03CA17	41448	44368	7692	8	1	-0.010752688172043	-1.15752759654527	-0.448318468698884	0.0591133004926108	0.0861538461538462	1.44982641112699	-0.574452105372156	NA	NA	NA	NA	NA	D
																					151	wsnp_Ex_c10014_16477392	17.2077	3A
																					152	M6_155697_PstIMseI_PA	17.2077	3A
																					153	M6_1932620_PstIMseI_PA	17.2077	3A
																					154	M6_70763_PstIMseI_PA	17.2077	3A
																					155	M6_1245770_PstIMspI_PA	17.2077	3A
																					156	M6_2534521_PstIMspI_PA	17.2077	3A
																					157	M6_2585280_PstIMspI_PA	17.2077	3A
																					158	M6_478410_PstIMspI_PA	17.2077	3A
																					159	M6_752498_PstIMspI_PA	17.2077	3A
																					160	M6_769716_PstIMspI_PA	17.2077	3A
																					161	M6_967782_PstIMspI_PA	17.2077	3A
																					162	Opata_1096787_25_PstIMseI_SNP	17.2077	3A
																					163	Opata_1178965_24_PstIMseI_SNP	17.2077	3A
																					164	Opata_1178965_87_PstIMseI_SNP	17.2077	3A
																					165	Opata_1178965_88_PstIMseI_SNP	17.2077	3A
																					166	Opata_1183169_84_PstIMseI_SNP	17.2077	3A
																					167	Opata_1234513_13_PstIMseI_SNP	17.2077	3A
																					168	Opata_1504611_53_PstIMseI_SNP	17.2077	3A
																					169	Opata_15539_69_PstIMseI_SNP	17.2077	3A
																					170	Opata_187309_32_PstIMseI_SNP	17.2077	3A
																					171	Opata_187309_49_PstIMseI_SNP	17.2077	3A
																					172	Opata_197082_41_PstIMseI_SNP	17.2077	3A
																					173	Opata_24441_51_PstIMseI_SNP	17.2077	3A
																					174	Opata_327545_7_PstIMseI_SNP	17.2077	3A
																					175	Opata_341589_22_PstIMseI_SNP	17.2077	3A
																					176	Opata_3681_67_PstIMseI_SNP	17.2077	3A
																					177	Opata_414026_68_PstIMseI_SNP	17.2077	3A
																					178	Opata_44431_65_PstIMseI_SNP	17.2077	3A
																					179	Opata_478605_10_PstIMseI_SNP	17.2077	3A
																					180	Opata_501517_16_PstIMseI_SNP	17.2077	3A
																					181	Opata_501517_36_PstIMseI_SNP	17.2077	3A
																					182	Opata_501517_50_PstIMseI_SNP	17.2077	3A
																					183	Opata_509091_36_PstIMseI_SNP	17.2077	3A
																					184	Opata_509091_62_PstIMseI_SNP	17.2077	3A
																					185	Opata_509091_7_PstIMseI_SNP	17.2077	3A
																					186	Opata_600886_46_PstIMseI_SNP	17.2077	3A
																					187	Opata_600886_77_PstIMseI_SNP	17.2077	3A
																					188	Opata_607966_83_PstIMseI_SNP	17.2077	3A
																					189	Opata_626807_71_PstIMseI_SNP	17.2077	3A
																					190	Opata_626807_74_PstIMseI_SNP	17.2077	3A
																					191	Opata_626807_81_PstIMseI_SNP	17.2077	3A
																					192	Opata_789257_49_PstIMseI_SNP	17.2077	3A
																					193	Opata_789257_82_PstIMseI_SNP	17.2077	3A
																					194	Opata_96113_79_PstIMseI_SNP	17.2077	3A
																					195	Opata_1372302_1_PstIMspI_SNP	17.2077	3A
																					196	Opata_1372302_47_PstIMspI_SNP	17.2077	3A
																					197	Opata_1551310_48_PstIMspI_SNP	17.2077	3A
																					198	Opata_1551310_88_PstIMspI_SNP	17.2077	3A
																					199	Opata_1945256_59_PstIMspI_SNP	17.2077	3A
																					200	Opata_199486_6_PstIMspI_SNP	17.2077	3A
																					201	Opata_2001983_36_PstIMspI_SNP	17.2077	3A
																					202	Opata_2211229_75_PstIMspI_SNP	17.2077	3A
																					203	Opata_2255249_36_PstIMspI_SNP	17.2077	3A
																					204	Opata_2777164_44_PstIMspI_SNP	17.2077	3A
																					205	Opata_2777164_53_PstIMspI_SNP	17.2077	3A
																					206	Opata_3161016_42_PstIMspI_SNP	17.2077	3A
																					207	Opata_3732359_67_PstIMspI_SNP	17.2077	3A
																					208	Opata_3807045_33_PstIMspI_SNP	17.2077	3A
																					209	Opata_4206571_67_PstIMspI_SNP	17.2077	3A
																					210	Opata_925578_4_PstIMspI_SNP	17.2077	3A
																					211	Opata_9683_11_PstIMspI_SNP	17.2077	3A
																					212	Opata_9683_18_PstIMspI_SNP	17.2077	3A
																					213	Opata_9683_23_PstIMspI_SNP	17.2077	3A
																					214	wsnp_Ex_c2723_5047601	17.2077	3A
																					215	wsnp_Ex_c44375_50444756	17.2077	3A
																					216	wsnp_Ex_c44375_50444862	17.2077	3A
																					217	wsnp_Ex_c9485_15724984	17.2077	3A
																					218	wsnp_Ra_c5532_9788185	17.2077	3A
																					219	wsnp_Ex_rep_c67702_66370241	17.2077	3A
																					220	BS00065443_51	17.2077	3A
																					221	RAC875_c27472_443	17.2077	3A
																					222	BS00067777_51	17.2077	3A	Traes_3AS_5587F2F9F	54672	56576	7696	12	12	0.200815421604408	1.29088666242432	-0.883477605101619	3.20689655172414	3.18769230769231	0.994013447846378	0.653767718491315	NA	NA	NA	NA	NA	D
																					223	BS00067777_51	17.2077	3A	Traes_3AS_E9C085C84	57328	59406	7697	13	0	0	NA	NA	0	0	1	NA	NA	NA	NA	NA	NA	D
																					224	Excalibur_c18826_452	17.2077	3A
																					225	Excalibur_rep_c107843_131	17.2077	3A
																					226	BS00075119_51	17.2077	3A	Traes_3AS_B84C224B4	45933	50615	7694	10	0	0	NA	NA	0	0	1	NA	NA	NA	NA	NA	NA	D
																					227	BS00075623_51	17.2077	3A
																					228	D_GBF1XID02G0TEA_157	17.2077	3A
																					229	Excalibur_c12875_1573	17.2077	3A
																					230	Excalibur_c18826_761	17.2077	3A
																					231	Excalibur_c48057_110	17.2077	3A
																					232	Excalibur_c6816_277	17.2077	3A
																					233	JD_c238_313	17.2077	3A
																					234	Kukri_c28650_111	17.2077	3A
																					235	Kukri_c3540_567	17.2077	3A
																					236	RAC875_c26767_158	17.2077	3A	Traes_3AS_F35A01B78	9452747	9456092	10027	2343	3	0.0260953784608906	-0.377939824851408	-1.13069452898781	0.517241379310345	0.0830769230769231	0.162235057339497	-0.662580646252424	NA	LOC_Os01g58290	Sb03g037010	1	5703	D
																					237	RAC875_c26767_158	17.2077	3A	Traes_3AS_92B07A0E2	9456215	9457348	10028	2344	0	0	NA	NA	0	0	1	NA	NA	LOC_Os01g58290	Sb03g037010	1	5703	D
																					238	RAC875_c26767_158	17.2077	3A	Traes_3AS_C7CA135E1	9458103	9458623	10029	2345	0	0	NA	NA	0	0	1	NA	NA	LOC_Os01g58290	Sb03g037010	1	5703	D
																					239	RAC875_c26767_158	17.2077	3A	Traes_3AS_5AE045E40	9449046	9449709	10025	2341	0	0	NA	NA	0	0	1	NA	NA	LOC_Os01g58290	Sb03g037010	1	5703	D
																					240	RAC875_c26767_158	17.2077	3A	Traes_3AS_1292C0D6B	9459108	9459880	10030	2346	0	0	NA	NA	0	0	1	NA	NA	LOC_Os01g58290	Sb03g037010	1	5703	D
																					241	RAC875_c26767_158	17.2077	3A	Traes_3AS_1B93CF819	9460103	9461154	10031	2347	11	0.0381242387332522	-1.63411712613885	NA	1.3448275862069	0	0.000743037226633168	-1.97076003856313	NA	LOC_Os01g58290	Sb03g037010	1	5703	D
																					242	RAC875_c26767_158	17.2077	3A	Traes_3AS_AFBB7B8BD	9449789	9450363	10026	2342	0	0	NA	NA	0	0	1	NA	NA	LOC_Os01g58290	Sb03g037010	1	5703	D
																					243	RAC875_c26767_158	17.2077	3A	Traes_3AL_C6F8A5129	9442536	9447372	10024	2340	7	0.11266627099749	1.19752718462783	-0.718057148055585	4.064039408867	2.13538461538462	0.525550776886564	0.506428038467356	NA	LOC_Os01g58290	Sb03g037010	1	5703	D
																					244	RAC875_c57584_240	17.2077	3A
																					245	RAC875_c67770_822	17.2077	3A	Traes_3AS_BB5132E0C	211119	217045	7742	58	26	0.00327957846136451	-1.67049655912261	-0.947430846073713	2.59605911330049	2.00307692307692	0.771671662105527	-1.25859155445235	Bradi2g00850	LOC_Os01g01920	Sb03g008520	1	134	D
																					246	RAC875_c76948_970	17.2077	3A	Traes_3AS_74F68DAE6	12270	14153	7687	3	12	0.0492814618408121	0.145129586820511	-0.0854173481729651	2.18472906403941	2.70769230769231	1.23926261473597	-0.239391076682349	NA	NA	NA	NA	NA	D
																					247	RAC875_s113853_142	17.2077	3A
																					248	RFL_Contig4591_1330	17.2077	3A
																					249	BS00022524_51	17.2077	3A
																					250	Tdurum_contig50376_375	17.2077	3A
																					251	BS00049420_51	17.2077	3A	Traes_3AS_39C841C97	19563	20412	7688	4	5	0	NA	NA	0	0	1	NA	NA	NA	NA	NA	NA	D
																					252	BS00062974_51	17.2077	3A
																					253	BS00063445_51	17.2077	3A
																					254	BS00077908_51	17.2077	3A
																					255	BS00077909_51	17.2077	3A
																					256	BobWhite_c20332_179	17.2077	3A
																					257	BobWhite_c36118_246	17.2077	3A
																					258	Tdurum_contig95708_332	17.2077	3A
																					259	BS00092728_51	17.2077	3A
																					260	Excalibur_c42951_136	17.2077	3A
																					261	GENE-1743_224	17.2077	3A
																					262	IACX9278	17.2077	3A
																					263	Kukri_rep_c89183_282	17.2077	3A
																					264	RAC875_c18570_893	17.2077	3A	Traes_3AS_A8753C8B5	33946	38572	7691	7	7	-0.00259617033178516	-1.35720568854173	-1.59432115276382	0.554187192118227	0.701538461538462	1.26540826707475	-1.42024521609376	NA	NA	NA	NA	NA	D
																					265	RAC875_c46403_233	17.2077	3A	Traes_3AS_2A0765E10	175869	177600	7731	47	4	0.0357142857142857	-1.23777049580987	NA	0.532019704433498	0	0.00187610326597685	-1.49155009472546	Bradi2g00670	LOC_Os01g01740	Sb03g008630	1	103	D
																					266	RAC875_c51781_238	17.2077	3A	Traes_3AS_3FD5C992D	166931	171845	7730	46	17	0.0161559539978167	-0.623565981590017	-0.621345195123889	5.74137931034483	1.94461538461538	0.338816938931887	-1.12168266212396	Bradi2g00650	LOC_Os01g01710	Sb03g008650	1	100	D
																					267	wsnp_Ex_c16864_25440739	17.2077	3A
																					268	BS00110638_51	17.2077	3A
																					269	CAP12_c1860_280	17.2077	3A
																					270	Excalibur_c1529_1644	17.2077	3A
																					271	Excalibur_c9485_707	17.2077	3A
																					272	RAC875_c17453_896	17.2077	3A	Traes_3AS_ACAC429EB	182347	189889	7733	49	108	-0.0174407565069625	-1.43369292399205	-1.32720254762733	14.8940886699507	13.64	0.915805222930573	-1.11955465630089	Bradi2g00860	LOC_Os01g01960	Sb03g008490	1	141	D
																					273	RFL_Contig1488_671	17.2077	3A
																					274	BS00027516_51	17.2077	3A
																					275	D_F5XZDLF02GN47Z_208	17.2077	3A
																					276	BobWhite_c2453_340	17.2077	3A	Traes_3AS_E21A9B6E5	44907	45922	7693	9	3	0	NA	NA	0	0	1	NA	NA	NA	NA	NA	NA	D
																					277	Excalibur_c25195_387	17.2077	3A	Traes_3AS_E2CDA148F	132155	136941	7719	35	25	0.102987068085611	0.714060332268685	-0.237684281278252	6.40886699507389	3.51692307692308	0.548829340764793	0.420286831482702	Bradi2g01590	LOC_Os01g03110	Sb03g007800	1	287	D
																					278	JD_c37202_67	17.2077	3A
																					279	Kukri_c64588_274	17.2077	3A
																					280	Kukri_s117068_198	17.2077	3A
																					281	BobWhite_rep_c63088_181	17.2077	3A	Traes_3AL_875D38BEF	8216440	8216878	9715	2031	1	-0.0313390313390314	-0.0186473813931481	0.417115587297776	0.236453201970443	0.184615384615385	0.781692476664875	0.375198357792994	NA	LOC_Os01g49529	NA	1	4728	D
																					282	BobWhite_rep_c63088_181	17.2077	3A	Traes_3AS_B45D1D4FC	8218250	8220809	9716	2032	6	0.0302922260724952	1.72707992516065	1.8310766583242	2.56650246305419	2.41846153846154	0.942340495362174	1.50262795298927	NA	LOC_Os01g49529	NA	1	4728	D
																					283	BobWhite_rep_c63088_181	17.2077	3A	Traes_3AL_920EE2E2F	8223152	8224325	9717	2033	0	0	NA	NA	0	0	1	NA	NA	LOC_Os01g49529	NA	1	4728	D
																					284	Tdurum_contig93830_1688	17.2077	3A
																					285	Excalibur_c19658_82	17.2077	3A	Traes_3AS_BA74468D1	25442	29026	7689	5	34	0.129298804323727	0.733947193245703	-1.85615446398104	5.34729064039409	2.69230769230769	0.503582896160632	-0.631277596440563	NA	NA	NA	NA	NA	D
																					286	RAC875_c1666_126	17.2077	3A
																					287	Tdurum_contig12008_1001	17.2077	3A
																					288	tplb0050o09_968	17.2077	3A	Traes_3AS_5DE4D03F0	52150	53496	7695	11	11	0.200055435819127	1.76545663145885	-1.37731881472105	3.40394088669951	1.26153846153846	0.370795999339654	0.796959367344161	NA	NA	NA	NA	NA	D
																					289	tplb0053a24_2232	17.2077	3A	Traes_3AS_4AAF923CA	6186	11243	7686	2	21	0.277853587399009	1.24112373886314	-1.19719934784191	3.85467980295567	3.32923076923077	0.863720781481906	0.776888592355199	NA	NA	NA	NA	NA	D
																					290	Excalibur_c34889_526	17.2077	3A	Traes_3AS_D8F4CF7C8	193091	193452	7735	51	0	0	NA	NA	0	0	1	NA	Bradi2g00890	LOC_Os01g02020	NA	1	148	D
																					291	Excalibur_c34889_526	17.2077	3A	Traes_3AS_5C413AE65	193505	194688	7736	52	5	0.0086756960396297	-0.471370899698373	-0.968689395164717	1.30295566502463	0.812307692307692	0.623723419984055	-0.238384609473518	Bradi2g00890	LOC_Os01g02020	NA	1	148	D
																					292	RAC875_c7060_67	17.2077	3A	Traes_3AS_AC193A17B	179304	181657	7732	48	50	0.146274285552975	2.19479557175379	-0.145508797942007	13.2931034482759	11.4953846153846	0.8647732179337	1.20717990945528	Bradi2g01100	LOC_Os01g02200	Sb03g008200	1	191	D
																					293	BS00037189_51	17.2077	3A
																					294	Excalibur_c63477_90	17.2077	3A
																					295	Kukri_c4030_896	17.2077	3A
																					296	BobWhite_rep_c64888_511	17.2077	3A
																					297	BS00022452_51	17.2077	3A
																					298	GENE-3869_603	17.2077	3A
																					299	BobWhite_c9511_388	17.2077	3A
																					300	Tdurum_contig12899_347	17.2077	3A
																					301	BobWhite_c9992_862	17.2077	3A	Traes_3AS_6FC841A37	238192	240330	7747	62	8	-0.0231737444177538	1.92055620029743	0.31929432878539	2.59605911330049	1.63692307692308	0.630683789095582	1.05932618920961	Bradi2g01120	LOC_Os01g02700	Sb03g008180	1	224	D
																					302	BS00023189_51	17.2077	3A	Traes_3AS_A3D2C9C34	32736	33939	7690	6	0	0	NA	NA	0	0	1	NA	NA	NA	NA	NA	NA	D
																					303	BS00069355_51	17.2077	3A
																					304	BS00084368_51	17.2077	3A
																					305	CAP12_c1840_108	17.2077	3A
																					306	D_contig28406_150	17.2077	3A
																					307	Excalibur_c10366_58	17.2077	3A
																					308	BobWhite_c9992_811	17.2077	3A
																					309	Kukri_c35024_116	17.2077	3A	Traes_3AS_957DFAA3B	711439	712522	7868	184	1	0	NA	-1.16479739067565	0	0.0553846153846154	56.38462	-1.10893653097623	Bradi2g09085	LOC_Os01g15029	NA	1	2037	D
																					310	Kukri_c53477_310	17.2077	3A
																					311		17.2077	3A	Traes_3AS_ECF98AF3D	59902	60564	7698	14	4	0.00617311562553546	-1.33909652502012	-0.930616261892473	0.517241379310345	0.787692307692308	1.5218628624368	-0.924015498935835	Bradi2g01380	LOC_Os01g02900	Sb03g008020	1	243	D
																					312		17.2077	3A	Traes_3AS_D3DC8523F	60653	61126	7699	15	0	0	NA	NA	0	0	1	NA	NA	LOC_Os01g02910	Sb03g008000	1	245	D
																					313		17.2077	3A	Traes_3AS_8C23B7D7F	61127	62549	7700	16	4	0.0885553365610168	1.44795383706957	-0.830524266066075	5.90886699507389	1.74769230769231	0.295893682548186	0.924135162765948	Bradi2g01387	LOC_Os01g02920	NA	1	246	D
																					314		17.2077	3A	Traes_3AS_B2E7B12281	71426	72540	7701	17	8	0.0402901395932754	-1.23758174864929	-1.85414147947271	1.2487684729064	0.381538461538462	0.306087462744199	-1.44674858913542	Bradi2g01387	LOC_Os01g02920	NA	1	246	D
																					315		17.2077	3A	Traes_3AS_4CB956C82	72541	72982	7702	18	0	0	NA	NA	0	0	1	NA	Bradi2g01420	LOC_Os01g02930	Sb03g007960	1	252	D
																					316		17.2077	3A	Traes_3AS_0BE833FB3	73081	74310	7703	19	9	0.169851337887038	1.38680810820356	-1.10014053993071	3.35221674876847	0.935384615384615	0.279249654827711	0.580941721476206	Bradi2g01420	LOC_Os01g02930	Sb03g007960	1	252	D
																					317		17.2077	3A	Traes_3AS_6BD10385B	78681	81446	7704	20	4	0.0822835803716446	0.517523132142167	-0.425926170845613	1.25369458128079	0.784615384615385	0.626140729802148	0.341890015110976	Bradi2g01497	NA	Sb03g007900	1	265	D
																					318		17.2077	3A	Traes_3AS_ECE41BFF7	83736	87396	7705	21	0	0	NA	NA	0	0	1	NA	NA	NA	NA	NA	NA	D
																					319		17.2077	3A	Traes_3AS_AB3EBEA4A	89827	92218	7706	22	2	0.0924391176845595	1.01427668179677	-1.54142752252847	0.532019704433498	0.101538461538462	0.192372739694236	0.431131197381399	Bradi2g01511	LOC_Os01g03030	Sb03g007880	1	272	D
																					320		17.2077	3A	Traes_3AS_1ED8FC45D	92219	92617	7707	23	10	-0.013577849663331	0.53824453952993	0.985548611911945	2.22660098522167	1.68	0.754623475005728	0.0549761547332373	Bradi2g01520	LOC_Os01g03040	Sb03g007870	1	273	D
																					321		17.2077	3A	Traes_3AS_93AB36FF1	92827	93124	7708	24	0	0	NA	NA	0	0	1	NA	Bradi2g01520	LOC_Os01g03040	Sb03g007870	1	273	D
																					322		17.2077	3A	Traes_3AS_7F4F840B3	93128	94262	7709	25	33	0.0749037665601167	-0.0612756960040237	-1.56873077172042	7.74384236453202	2.16923076923077	0.280216261238402	-0.786820227686575	Bradi2g01520	LOC_Os01g03040	Sb03g007870	1	273	D
																					323		17.2077	3A	Traes_3AS_03E7821CB	97337	98853	7710	26	0	0	NA	NA	0	0	1	NA	Bradi2g01530	LOC_Os01g03050	Sb03g003260	1	278	D
																					324		17.2077	3A	Traes_3AS_C24FE7185	100248	102243	7712	27	12	0.0795431797688227	0.733735907623927	1.53384238595131	2.88423645320197	2.35692307692308	0.817237381012568	0.444149901670012	NA	NA	Sb03g041000	1	6376	D
																					325		17.2077	3A	Traes_3AS_4E919E6081	102633	104645	7711	28	4	0.000855382718965014	-0.807140133764171	-0.430530150792326	0.472906403940887	0.612307692307692	1.29415363455737	-0.483272768558955	Bradi2g01540	NA	NA	1	279	D
																					326		17.2077	3A	Traes_3AS_0A005B552	104828	112444	7713	29	35	0.0482664818501513	1.08709413170663	-0.155517975753959	8.46305418719212	6.02461538461539	0.711906521950092	0.71861319255118	NA	NA	Sb03g003250	1	283	D
																					327		17.2077	3A	Traes_3AS_EA1715706	114093	117933	7715	30	35	0.109859815878109	1.36702722817637	-0.925401967519283	9.34729064039409	3.83384615384615	0.410218969186863	0.867568333009282	Bradi2g01570	LOC_Os01g03090	Sb03g007820	1	285	D
																					328		17.2077	3A	Traes_3AS_015B900E4	116424	118496	7714	31	23	0.137185098227349	1.79641048867239	-1.88604412823008	5.41133004926108	1.36615384615385	0.252599866854018	0.616663800654631	Bradi2g01580	LOC_Os01g03100	Sb03g007810	1	286	D
																					329		17.2077	3A	Traes_3AL_7C1BF86B1	120597	122770	7716	32	5	-0.0153467524474433	0.289194738184293	-0.156803802485053	1.32758620689655	1.78461538461538	1.34399662329778	0.515687287737335	Bradi2g01570	LOC_Os01g03090	Sb03g007820	1	285	D
																					330		17.2077	3A	Traes_3AL_463C678A1	123042	125240	7718	33	7	-0.0295094095541928	1.44535175662311	1.02729883123371	3.29802955665025	2.50153846153846	0.758568062057619	1.72577039684244	Bradi2g01570	LOC_Os01g03090	Sb03g007820	1	285	D
																					331		17.2077	3A	Traes_3AS_A466B9ECC	137456	139913	7720	36	10	0.0162753461652518	-0.529428101421846	-1.09213880017852	0.384236453201971	1.65846153846154	4.30764414945678	-1.49433164847231	NA	LOC_Os01g01420	Sb03g008890	1	61	D
																					332		17.2077	3A	Traes_3AS_E28451D4B	139916	140673	7721	37	1	0.0588235294117646	NA	-0.52899263121646	0	0.0984615384615385	99.46154	-0.836027434374007	Bradi2g08360	NA	NA	1	64	D
																					333		17.2077	3A	Traes_3AS_6ABB22CEC	143165	145174	7722	38	5	0.0269509728147009	-0.839304534717611	-0.180933166552936	0.741379310344828	1.36	1.83329462670505	-0.775016172210383	Bradi2g03460	LOC_Os01g01450	Sb03g008870	1	68	D
																					334		17.2077	3A	Traes_3AS_278E264E2	147099	148642	7723	39	3	-0.0254758629830862	-1.24881703092329	-1.33212633621458	0.201970443349754	0.427692307692308	2.11209233226277	-1.17355873308842	Bradi2g03460	LOC_Os01g01450	Sb03g008870	1	68	D
																					335		17.2077	3A	Traes_3AS_DAB9EEE0A	151455	152253	7724	40	0	0	NA	NA	0	0	1	NA	Bradi2g13320	LOC_Os01g01484	NA	1	70	D
																					336		17.2077	3A	Traes_3AS_F6B1018DE	152501	153894	7725	41	0	0	NA	NA	0	0	1	NA	Bradi2g13320	LOC_Os01g01484	NA	1	70	D
																					337		17.2077	3A	Traes_3AS_1B9CD4863	156549	160569	7726	42	3	-0.0143189903068761	-1.5277835472019	-0.562782867835616	0.330049261083744	0.753846153846154	2.28016262594878	-0.660442059470951	NA	LOC_Os01g01600	NA	1	77	D
																					338		17.2077	3A	Traes_3AS_AE6A2E802	161421	162041	7727	43	6	0.0434782608695653	-0.660812282927523	NA	0.123152709359606	0	0.00805459663345246	-0.833037997566079	Bradi2g00580	LOC_Os01g01640	Sb03g008770	1	82	D
																					339		17.2077	3A	Traes_3AS_43B8201B3	163868	164187	7728	44	0	0	NA	NA	0	0	1	NA	Bradi2g00600	NA	NA	1	89	D
																					340		17.2077	3A	Traes_3AS_8D29FEB56	164356	166926	7729	45	8	0.0550917557982713	-0.0736306562648692	1.73376613526379	1.3128078817734	1.68	1.27948692163423	1.28499168116482	NA	LOC_Os01g01700	Sb03g008660	1	99	D
																					341		17.2077	3A	Traes_3AS_B56491A71	190697	193037	7734	50	18	0.0152261927663152	-1.06349437343224	-1.20799252382055	3.85221674876847	0.846153846153846	0.219856266845098	-1.40969142287405	Bradi2g00870	LOC_Os01g01970	Sb03g008480	1	142	D
																					342		17.2077	3A	Traes_3AS_BFD44CFDE	196627	197223	7737	53	0	0	NA	NA	0	0	1	NA	Bradi2g00710	LOC_Os01g01800	Sb03g008580	1	111	D
																					343		17.2077	3A	Traes_3AS_66121C8EF	198246	203725	7738	54	21	-0.0168262859311332	-1.06170698416011	1.41237775544261	4.14039408866995	2.4	0.579756465533566	-1.14035367184393	Bradi2g00710	LOC_Os01g01800	Sb03g008580	1	111	D
																					344		17.2077	3A	Traes_3AS_8F85243EB	205582	207732	7739	55	0	0	NA	NA	0	0	1	NA	Bradi2g00730	NA	Sb03g008570	1	113	D
																					345		17.2077	3A	Traes_3AS_535189B3D	208673	209175	7740	56	0	0	NA	NA	0	0	1	NA	Bradi2g00750	LOC_Os01g01890	Sb03g008530	1	122	D
																					346		17.2077	3A	Traes_3AS_433192E29	209177	209704	7741	57	1	0	-1.15141800853366	NA	0.0665024630541872	0	0.0148142749167956	-1.09882838469749	Bradi2g00810	NA	NA	1	129	D
																					347	wsnp_Ra_c32633_41628677	17.2859	3A
																					348		17.3639	3A	Traes_3AS_373FCB7E9	240754	242826	7746	63	0	0	NA	NA	0	0	1	NA	Bradi2g01130	LOC_Os01g02420	Sb03g008100	1	207	D
																					349	wsnp_Ku_c3817_7009270	17.364	3A
																					350	wsnp_Ex_c6833_11782875	17.5374	3A
																					351	wsnp_Ra_c2339_4506620	17.5374	3A
																					352	wsnp_Ex_rep_c67635_66291944	17.5796	3A
																					353	wsnp_Ex_rep_c67635_66292689	17.5796	3A
																					354	Opata_120383_35_PstIMseI_SNP	17.5796	3A
																					355	Opata_120383_37_PstIMseI_SNP	17.5796	3A
																					356	Opata_13858_38_PstIMseI_SNP	17.5796	3A
																					357	Opata_18985_77_PstIMseI_SNP	17.5796	3A
																					358	Opata_209420_55_PstIMseI_SNP	17.5796	3A
																					359	Opata_220215_44_PstIMseI_SNP	17.5796	3A
																					360	Opata_24643_50_PstIMseI_SNP	17.5796	3A
																					361	Opata_2849678_44_PstIMseI_SNP	17.5796	3A
																					362	Opata_7459_51_PstIMseI_SNP	17.5796	3A
																					363	Opata_99690_46_PstIMseI_SNP	17.5796	3A
																					364	wsnp_Ex_c12875_20407926	17.5796	3A
																					365	wsnp_Ex_c6833_11783076	17.5796	3A
																					366	wsnp_Ex_rep_c67635_66292308	17.5796	3A
																					367	wsnp_JD_c396_603720	17.5796	3A
																					368	wsnp_Ku_c3817_7009093	17.5796	3A
																					369	wsnp_Ku_c14409_22721765	17.5796	3A
																					370	wsnp_Ra_c9185_15386027	17.5796	3A
																					371	wsnp_Ra_c9185_15386081	17.5796	3A
																					372	Excalibur_c12875_864	17.5796	3A
																					373	BobWhite_c4057_365	17.5796	3A	Traes_3AS_F0293A3A9	325948	330769	7764	80	30	-0.0098930641522248	-2.0622442121929	-1.80319278592889	2.07389162561576	1.96923076923077	0.949558396936615	-1.85755204500852	Bradi2g01310	LOC_Os01g02390	NA	1	204	D
																					374	BobWhite_c4057_365	17.5796	3A	Traes_3AS_3970E1050	313827	316085	7762	79	1	-0.0503496503496501	-0.728040430480026	-1.16221279954403	0.123152709359606	0.0461538461538462	0.379805241464322	-0.594604037723928	Bradi2g01310	LOC_Os01g02390	NA	1	204	D
																					375	BobWhite_c4057_365	17.5796	3A	Traes_3AS_31722BFDE	305773	307956	7760	77	0	0	NA	NA	0	0	1	NA	Bradi2g01310	LOC_Os01g02390	NA	1	204	D
																					376	Kukri_rep_c69028_1398	17.5796	3A
																					377	BS00109084_51	17.5796	3A
																					378	Ex_c60559_120	17.5796	3A
																					379	IACX10917	17.5796	3A
																					380	Kukri_c13115_645	17.5796	3A
																					381	Kukri_c2123_1254	17.5796	3A
																					382	BS00066230_51	17.5796	3A
																					383	BobWhite_c2570_682	17.5796	3A
																					384	BobWhite_rep_c49374_348	17.5796	3A
																					385	TA003589-0518	17.5796	3A
																					386	wsnp_BF293133A_Ta_2_2	17.7036	3A	Traes_3AS_3B1466678	231914	233315	7745	61	3	-0.0288153270838891	0.945995612839785	0.731072522443427	0.965517241379311	0.990769230769231	1.02612678693657	1.16034929146398	NA	NA	NA	NA	NA	D
																					387	BS00084348_51	17.7036	3A
																					388	BS00094057_51	17.7036	3A	Traes_3AS_268130CA5	218148	219395	7743	59	21	0.0769142050121792	1.41049895294907	0.979480040483224	2.33004926108374	2.01230769230769	0.8636916107041	0.481590566543765	NA	NA	NA	NA	NA	D
																					389	Excalibur_c878_1249	17.7036	3A	Traes_3AS_03619C77C1	221466	224075	7744	60	23	0.348008161710623	2.41951060227297	-1.82053564514174	7.70935960591133	0.455384615384615	0.059191093941726	0.799582583467404	NA	NA	NA	NA	NA	D
																					390	Tdurum_contig777_260	17.7036	3A
																					391	BobWhite_c22778_271	17.7036	3A
																					392	Kukri_c1568_942	17.7036	3A	Traes_3AS_C098ED511	8803817	8806011	9841	2157	4	0.0532373974618344	-0.162136612558236	-0.300692959487957	0.793103448275862	1.87692307692308	2.36483430464885	-0.0748167659512177	Bradi2g47120	NA	NA	1	4753	D
																					393	Kukri_c1568_942	17.7036	3A	Traes_3AS_C5E0B19D5	8796734	8797461	9839	2155	1	0.0416666666666667	NA	-0.698274355948178	0	0.141538461538462	142.53846	-0.876742023585081	Bradi2g47120	NA	NA	1	4753	D
																					394	Kukri_c1568_942	17.7036	3A	Traes_3AS_0EA847466	8797535	8799707	9840	2156	15	0.0260116400103378	0.199637315199715	-1.00782037363699	2.32758620689655	3.55076923076923	1.5252899870089	-0.702685584154192	Bradi2g47120	NA	NA	1	4753	D
																					395	Kukri_c1568_942	17.7036	3A	Traes_3AS_9B5BD6076	8792321	8794327	9838	2154	10	-0.0049300387019946	-1.55308575298289	-1.3433744213904	0.275862068965517	0.381538461538462	1.38169327419968	-1.42735093117604	Bradi2g47120	NA	NA	1	4753	D
																					396	Excalibur_c60530_113	17.7036	3A
																					397	Excalibur_c8300_770	17.7036	3A
																					398	wsnp_Ex_rep_c67635_66292111	17.8275	3A
																					399	Opata_1681379_PstIMseI_PA	17.8275	3A
																					400	Opata_389154_PstIMspI_PA	17.8275	3A
																					401	Opata_503719_PstIMspI_PA	17.8275	3A
																					402	RAC875_rep_c77067_347	17.9425	3A	Traes_3AS_2B3B9D806	250242	253390	7749	65	29	0.0229901548320206	1.19884565247309	1.92523278066387	9.13793103448276	8.62153846153846	0.943495298486786	2.10941029778859	NA	NA	NA	NA	NA	D
																					403	BS00055211_51	17.9425	3A	Traes_3AS_2D3E2C136	1935846	1936263	8149	465	0	0	NA	NA	0	0	1	NA	NA	LOC_Os01g05940	NA	1	691	D
																					404	XgpwE11	18.1541	3A
																					405	P36/M54	18.1541	3A
																					406	P39/M49	18.1541	3A
																					407	RAC875_c33861_263	18.2146	3A
																					408	RAC875_rep_c106636_232	18.2146	3A
																					409		18.39	3A	Traes_3AS_1D618944D	274829	277940	7754	70	0	0	NA	NA	0	0	1	NA	NA	NA	NA	NA	NA	D
																					410		18.8659	3A	Traes_3AS_9F1403FEC	300980	304887	7761	76	3	0.0102569786461918	2.04850695142179	0.408822075146462	0.923645320197044	0.858461538461539	0.929504017821666	1.02010086849515	NA	LOC_Os01g02560	NA	1	215	D
																					411		19.0283	3A	Traes_3AS_67C8451AC	309903	311490	7763	78	3	0.0125418275132438	-0.132487826210712	0.825115991138865	0.921182266009852	1.14461538461538	1.24228736256228	0.669482540147276	NA	LOC_Os01g02560	NA	1	215	D
																					412	BS00048491_51	19.1172	3A
																					413	wsnp_Ex_c22683_31887517	19.3192	3A
																					414	wsnp_RFL_Contig4398_5146811	19.3192	3A	Traes_3AS_BB185F2EB	422684	427490	7780	96	55	0.130088374297319	1.24187195752186	-0.838271447843056	17.3152709359606	5.50769230769231	0.318122321433254	0.391906890395909	Bradi2g01610	LOC_Os01g03144	Sb03g007760	1	293	D
																					415	wsnp_Ku_c6602_11531957	19.3192	3A
																					416	wsnp_Ra_c32168_41215276	19.3192	3A
																					417	wsnp_Ra_c741_1529103	19.3192	3A
																					418		19.4118	3A	Traes_3AS_9561CD3A4	330974	332257	7765	81	5	0.0112800677048485	-0.934586672743053	1.31637779149938	0.775862068965517	0.28	0.361711571270303	-0.933125953081214	NA	LOC_Os01g02430	NA	1	208	D
																					419		19.4352	3A	Traes_3AS_442C24C98	332261	333434	7766	82	6	-0.0404822423192936	-0.861611264613616	-1.09883398225716	0.830049261083744	0.56	0.675050237094249	-0.673137594384006	NA	LOC_Os01g02560	NA	1	215	D
																					420	Xpsr311	19.4841	3A
																					421		19.5196	3A	Traes_3AL_1A2D3B1F5	336894	339273	7767	83	7	-0.00110450272703533	-0.291348217772189	-0.0781311241765501	1.10837438423645	1.82769230769231	1.64839962321827	-0.224141896143769	Bradi2g39730	NA	NA	1	217	D
																					422	CAP12_c2940_354	19.6039	3A	Traes_3AL_85A7AF612	11420821	11421992	10573	2888	4	0.0815047021943573	NA	-0.550711472080927	0	0.692307692307692	693.30769	-1.21807960094762	NA	LOC_Os01g67860	NA	1	6743	D
																					423	CAP12_c2940_354	19.6039	3A	Traes_3AL_441C0AE1B	11425920	11428126	10575	2891	2	0.030909090909091	NA	-1.14290073412378	0	0.76	761	-1.31175490620951	NA	LOC_Os01g67860	NA	1	6743	D
																					424	CAP12_c2940_354	19.6039	3A	Traes_3AL_E9A97403A	11429695	11431697	10576	2892	3	0.0463456330300022	NA	-1.14006440999553	0	0.621538461538462	622.53846	-1.4377724433266	NA	LOC_Os01g67860	NA	1	6743	D
																					425		19.7017	3A	Traes_3AS_7529A2159	346904	348422	7768	84	5	-0.0050595394260089	-1.23693250539995	-0.824550249485327	1.02216748768473	0.741538461538462	0.725725228036712	-0.9892159438077	NA	LOC_Os01g02610	NA	1	221	D
																					426	BS00093975_51	19.7433	3A
																					427	BobWhite_c5461_338	19.7433	3A
																					428	RAC875_c76367_523	19.7433	3A
																					429	RAC875_c77648_367	19.7433	3A	Traes_3AS_8E92B074B	349186	357167	7769	85	25	0.0146208997528171	1.80758096440303	1.10375949466923	8.21182266009852	7.12	0.867058780494842	2.05917389273208	NA	NA	NA	NA	NA	D
																					430	BS00022798_51	19.7433	3A
																					431	BS00048489_51	19.7433	3A
																					432	BS00071422_51	20.1127	3A
																					433	Kukri_c1568_889	20.1127	3A	Traes_3AS_CB3B56394	380809	382260	7771	87	28	0.00291911785160615	-1.41434387992277	-1.9660299396161	3.29802955665025	2.28615384615385	0.693280799217816	-1.26165682022429	NA	NA	NA	NA	NA	D
																					434	Kukri_c53085_574	20.1127	3A
																					435	Kukri_c8458_305	20.1127	3A
																					436	RAC875_c82493_67	20.1127	3A
																					437	BS00084661_51	20.1127	3A
																					438	CAP11_c570_73	20.1127	3A
																					439	BS00104401_51	20.1127	3A
																					440	BobWhite_c2570_781	20.1127	3A
																					441	Excalibur_c6816_373	20.1127	3A	Traes_3AS_928B35848	296254	297572	7759	75	1	0.333333333333333	NA	1.33424549601486	0	0.344615384615385	345.61538	0.35171121545127	Bradi2g01180	LOC_Os01g02350	NA	1	201	D
																					442	BobWhite_c12752_410	20.1127	3A	Traes_3AS_47780354D	361029	365425	7770	86	9	0.0885698169214586	0.519083532859227	-1.1412476416026	2.12807881773399	1.09538461538462	0.514957271520835	-0.130483034379915	NA	NA	NA	NA	NA	D
																					443	RAC875_c36922_829	20.1127	3A
																					444	Excalibur_c13722_737	20.1127	3A
																					445	Excalibur_c62042_175	20.1127	3A
																					446	RAC875_rep_c111243_125	20.1127	3A
																					447	wsnp_Ex_c50074_54480272	20.3067	3A
																					448	M6_2416456_PstIMluI_PA	20.3067	3A
																					449	M6_168807_PstIMseI_PA	20.3067	3A
																					450	Opata_243026_54_PstIMseI_SNP	20.3067	3A
																					451	Opata_3181631_20_PstIMseI_SNP	20.3067	3A
																					452	Opata_3181631_52_PstIMseI_SNP	20.3067	3A
																					453	Opata_556206_74_PstIMseI_SNP	20.3067	3A
																					454	Opata_3145776_34_PstIMspI_SNP	20.3067	3A
																					455	Opata_3810197_64_PstIMspI_SNP	20.3067	3A
																					456	Kukri_c15388_1205	20.3362	3A	Traes_3AS_C1830DBAE	245104	249313	7748	64	37	0.0146649501048836	2.82235550290287	1.71283997500682	14.064039408867	10.5815384615385	0.752400199637976	3.16408757649108	Bradi2g01370	LOC_Os01g02890	Sb03g008030	1	242	D
																					457	Kukri_rep_c84820_251	20.3782	3A
																					458	wsnp_Ex_c23633_32868822	20.5196	3A
																					459	wsnp_JD_c222_352320	20.7157	3A
																					460	Xglk683	20.8141	3A
																					461	Xfbb370	20.8141	3A
																					462	BS00110922_51	20.8848	3A
																					463	Kukri_c54593_543	20.8848	3A
																					464	wsnp_Ku_c10362_17156084	21.4224	3A
																					465	wsnp_RFL_Contig1999_1190396	21.4224	3A
																					466	wsnp_Ex_c22683_31887736	21.4224	3A
																					467	wsnp_Ex_c22683_31887799	21.4224	3A
																					468	wsnp_Ex_c2573_4788116	21.4224	3A
																					469	Opata_1302913_PstIMseI_PA	21.4224	3A
																					470	Opata_160218_PstIMseI_PA	21.4224	3A
																					471	Opata_233630_PstIMseI_PA	21.4224	3A
																					472	Opata_3680615_PstIMseI_PA	21.4224	3A
																					473	Opata_510707_PstIMseI_PA	21.4224	3A
																					474	Opata_934983_PstIMseI_PA	21.4224	3A
																					475	M6_565369_PstIMspI_PA	21.4224	3A
																					476	Opata_1098144_PstIMspI_PA	21.4224	3A
																					477	Opata_1348850_PstIMspI_PA	21.4224	3A
																					478	Opata_1655090_PstIMspI_PA	21.4224	3A
																					479	Opata_1852884_PstIMspI_PA	21.4224	3A
																					480	Opata_1889037_PstIMspI_PA	21.4224	3A
																					481	Opata_1913079_PstIMspI_PA	21.4224	3A
																					482	Opata_2213803_PstIMspI_PA	21.4224	3A
																					483	Opata_234222_PstIMspI_PA	21.4224	3A
																					484	Opata_3680526_PstIMspI_PA	21.4224	3A
																					485	Opata_567083_PstIMspI_PA	21.4224	3A
																					486	Opata_574517_PstIMspI_PA	21.4224	3A
																					487	Opata_1323027_10_PstIMseI_SNP	21.4224	3A
																					488	Opata_16691_42_PstIMseI_SNP	21.4224	3A
																					489	Opata_16691_44_PstIMseI_SNP	21.4224	3A
																					490	Opata_21141_48_PstIMseI_SNP	21.4224	3A
																					491	Opata_21141_6_PstIMseI_SNP	21.4224	3A
																					492	Opata_21141_75_PstIMseI_SNP	21.4224	3A
																					493	Opata_225876_59_PstIMseI_SNP	21.4224	3A
																					494	Opata_225876_61_PstIMseI_SNP	21.4224	3A
																					495	Opata_231064_9_PstIMseI_SNP	21.4224	3A
																					496	Opata_251271_20_PstIMseI_SNP	21.4224	3A
																					497	Opata_29364_20_PstIMseI_SNP	21.4224	3A
																					498	Opata_303511_82_PstIMseI_SNP	21.4224	3A
																					499	Opata_446811_26_PstIMseI_SNP	21.4224	3A
																					500	Opata_446811_27_PstIMseI_SNP	21.4224	3A
																					501	Opata_47181_67_PstIMseI_SNP	21.4224	3A
																					502	Opata_50778_59_PstIMseI_SNP	21.4224	3A
																					503	Opata_546325_36_PstIMseI_SNP	21.4224	3A
																					504	Opata_546325_44_PstIMseI_SNP	21.4224	3A
																					505	Opata_5888_35_PstIMseI_SNP	21.4224	3A
																					506	Opata_679333_6_PstIMseI_SNP	21.4224	3A
																					507	Opata_1555463_77_PstIMspI_SNP	21.4224	3A
																					508	Opata_1596311_45_PstIMspI_SNP	21.4224	3A
																					509	Opata_1774764_52_PstIMspI_SNP	21.4224	3A
																					510	Opata_1844512_32_PstIMspI_SNP	21.4224	3A
																					511	Opata_2516059_13_PstIMspI_SNP	21.4224	3A
																					512	Opata_2516059_32_PstIMspI_SNP	21.4224	3A
																					513	Opata_3915732_12_PstIMspI_SNP	21.4224	3A
																					514	Opata_3915732_15_PstIMspI_SNP	21.4224	3A
																					515	Opata_448264_10_PstIMspI_SNP	21.4224	3A
																					516	Opata_448264_7_PstIMspI_SNP	21.4224	3A
																					517	BS00073062_51	21.4224	3A
																					518	BS00110921_51	21.4224	3A
																					519	BobWhite_c23392_496	21.4224	3A
																					520	Excalibur_c11505_155	21.4224	3A	Traes_3AS_5F6134871	385251	390435	7772	88	13	0.0935424481542795	1.54365302430002	-0.907726654035181	6.94581280788177	3.23076923076923	0.465216109659359	0.554279767300446	NA	NA	NA	NA	NA	D
																					521	Excalibur_c25195_1047	21.4224	3A
																					522	Excalibur_c26857_1707	21.4224	3A
																					523	Excalibur_c27288_413	21.4224	3A
																					524	Excalibur_c74666_291	21.4224	3A	Traes_3AS_B34F3D733	409727	410895	7777	93	14	0.129609539266161	0.471270956882398	-0.471432830770117	3.58620689655172	1.09230769230769	0.304779657398629	-0.177214538695111	Bradi2g01620	LOC_Os01g03160	Sb03g007750	1	294	D
																					525	Excalibur_rep_c109599_89	21.4224	3A
																					526	IAAV1155	21.4224	3A
																					527	Ku_c17560_146	21.4224	3A
																					528	Ku_c17560_162	21.4224	3A
																					529	Kukri_c3982_192	21.4224	3A
																					530	Kukri_rep_c101735_236	21.4224	3A
																					531	Kukri_rep_c96809_352	21.4224	3A
																					532	Kukri_s117068_130	21.4224	3A
																					533	RAC875_c20134_535	21.4224	3A
																					534	BS00004149_51	21.4224	3A
																					535	BS00004158_51	21.4224	3A
																					536	RAC875_c787_395	21.4224	3A	Traes_3AS_BCC969DFF	394663	402079	7774	90	65	0.0874597621954409	0.487172557984358	-0.42413727821657	15.7586206896552	6.57230769230769	0.417098090068309	-0.0784990625465782	NA	NA	NA	NA	NA	D
																					537	BS00022279_51	21.4224	3A	Traes_3AS_3CB8A9C01	402123	403953	7775	91	12	0.0688688059209249	0.22179215611186	-1.90878532282618	1.89162561576355	0.852307692307692	0.450859209017788	-0.610676564725453	NA	NA	NA	NA	NA	D
																					538	BS00022347_51	21.4224	3A	Traes_3AS_DC568865D	391677	394659	7773	89	13	0.0668066567498795	1.0749208684359	-1.03829127999085	4.1551724137931	1.78769230769231	0.430370093814275	0.400619477996971	NA	NA	NA	NA	NA	D
																					539	BobWhite_c17021_297	21.4224	3A
																					540	BS00079521_51	21.4224	3A
																					541	RAC875_rep_c107888_617	21.4224	3A	Traes_3AS_2F443105C	404005	408085	7776	92	16	0.0236069877705893	0.689661743963163	0.080844226227101	6.3448275862069	2.90769230769231	0.45836295877052	0.258591192114637	NA	NA	NA	NA	NA	D
																					542	BS00088103_51	21.4224	3A
																					543	BS00100045_51	21.4224	3A
																					544	BS00088987_51	21.4224	3A
																					545	BS00101363_51	21.4224	3A
																					546	CAP11_c570_97	21.4224	3A
																					547	Excalibur_c11824_103	21.4224	3A
																					548	IAAV4780	21.4224	3A
																					549	Jagger_c8039_67	21.4224	3A
																					550	RAC875_c787_431	21.4224	3A
																					551	RFL_Contig2582_455	21.4224	3A	Traes_3AS_EA87ED745	420393	422519	7779	95	9	0.114446554579211	1.36224718357272	-0.227004372993205	3.76847290640394	1.63384615384615	0.433706830910744	0.840478717060357	Bradi2g00660	LOC_Os01g01720	Sb03g008640	1	101	D
																					552	TA002103-1262	21.4224	3A
																					553	Kukri_rep_c96809_457	21.4224	3A
																					554	CAP11_c6193_139	21.4349	3A
																					555	Excalibur_c92401_157	21.4349	3A	Traes_3AS_9601E0ED0	432795	435767	7782	97	6	0.084390855247486	1.73931811304153	-1.08113311641541	2.78817733990148	2.47076923076923	0.886200097265956	0.733161086017941	NA	NA	NA	NA	NA	D
																					556	Excalibur_c92401_157	21.4349	3A	Traes_3AS_0E75D7EC5	436456	438384	7781	98	3	0.0958464209072055	1.13562927554808	-0.749939775984751	1.89655172413793	1.36	0.717240002290952	-0.403144478609199	NA	NA	NA	NA	NA	D
																					557	BS00073063_51	21.5236	3A	Traes_3AS_DFCB12564	1966346	1967555	8158	474	2	-0.000695369311820127	-0.861721925709452	0.0515474621358515	0.216748768472906	0.138461538461538	0.640469932390433	-0.629726628523207	Bradi2g00540	LOC_Os01g05640	NA	1	683	D
																					558	BS00073063_51	21.5236	3A	Traes_3AS_829F7EBD1	1975352	1977590	8160	476	6	0.121219111184943	1.70959740054789	2.68410040443824	2.064039408867	2.80615384615385	1.35937059428808	2.96010839279722	Bradi2g00540	LOC_Os01g05640	NA	1	683	D
																					559	CAP11_c6193_232	21.5236	3A
																					560	Ku_c17560_91	21.5236	3A
																					561	GENE-1989_800	21.5846	3A
																					562	Ra_c9347_163	21.5846	3A
																					563	Xbarc294	21.6141	3A
																					564	Xbarc321	21.6141	3A
																					565	BS00064422_51	21.6446	3A
																					566	wsnp_Ex_c28548_37671437	21.7498	3A
																					567	wsnp_Ku_c7060_12212702	21.7498	3A	Traes_3AS_8EF6BB210	506497	508395	7807	123	22	0.0300467553235743	-1.73142376209572	-0.777552813893233	1.78325123152709	3.23692307692308	1.81472374829188	-0.833630005943856	Bradi2g02470	LOC_Os01g04450	Sb03g006800	1	486	D
																					568	wsnp_Ku_c7060_12212702	21.7498	3A	Traes_3AS_11F40C671	503616	504009	7805	121	3	0.12145641882484	0.979546840671208	1.90229007562475	1.07881773399015	0.916923076923077	0.850072243210898	1.3932474816635	Bradi2g02470	LOC_Os01g04450	Sb03g006800	1	486	D
																					569	wsnp_Ku_c7060_12212702	21.7498	3A	Traes_3AS_9DE2BC33D	504307	505010	7806	122	3	0.00943224757258343	0.955566869980126	1.91320114271582	1.18472906403941	0.996923076923077	0.841611388018103	1.18685107747645	Bradi2g02470	LOC_Os01g04450	Sb03g006800	1	486	D
																					570	Ra_c6118_450	21.7498	3A
																					571	Opata_14061_PstIMluI_PA	21.9182	3A
																					572	Opata_76165_PstIMluI_PA	21.9182	3A
																					573	Opata_1077003_PstIMseI_PA	21.9182	3A
																					574	Opata_1092562_PstIMseI_PA	21.9182	3A
																					575	Opata_1093819_PstIMseI_PA	21.9182	3A
																					576	Opata_1130142_PstIMseI_PA	21.9182	3A
																					577	Opata_1198981_PstIMseI_PA	21.9182	3A
																					578	Opata_1333748_PstIMseI_PA	21.9182	3A
																					579	Opata_149905_PstIMseI_PA	21.9182	3A
																					580	Opata_159482_PstIMseI_PA	21.9182	3A
																					581	Opata_1644663_PstIMseI_PA	21.9182	3A
																					582	Opata_1819037_PstIMseI_PA	21.9182	3A
																					583	Opata_182551_PstIMseI_PA	21.9182	3A
																					584	Opata_1879953_PstIMseI_PA	21.9182	3A
																					585	Opata_191304_PstIMseI_PA	21.9182	3A
																					586	Opata_2261743_PstIMseI_PA	21.9182	3A
																					587	Opata_2810852_PstIMseI_PA	21.9182	3A
																					588	Opata_2834666_PstIMseI_PA	21.9182	3A
																					589	Opata_287463_PstIMseI_PA	21.9182	3A
																					590	Opata_292335_PstIMseI_PA	21.9182	3A
																					591	Opata_3051578_PstIMseI_PA	21.9182	3A
																					592	Opata_354689_PstIMseI_PA	21.9182	3A
																					593	Opata_3659425_PstIMseI_PA	21.9182	3A
																					594	Opata_3806701_PstIMseI_PA	21.9182	3A
																					595	Opata_3823941_PstIMseI_PA	21.9182	3A
																					596	Opata_39958_PstIMseI_PA	21.9182	3A
																					597	Opata_4156659_PstIMseI_PA	21.9182	3A
																					598	Opata_561209_PstIMseI_PA	21.9182	3A
																					599	Opata_572681_PstIMseI_PA	21.9182	3A
																					600	Opata_617361_PstIMseI_PA	21.9182	3A
																					601	Opata_699172_PstIMseI_PA	21.9182	3A
																					602	Opata_701879_PstIMseI_PA	21.9182	3A
																					603	Opata_83039_PstIMseI_PA	21.9182	3A
																					604	Opata_861354_PstIMseI_PA	21.9182	3A
																					605	Opata_891486_PstIMseI_PA	21.9182	3A
																					606	Opata_984921_PstIMseI_PA	21.9182	3A
																					607	Opata_1001974_PstIMspI_PA	21.9182	3A
																					608	Opata_1008822_PstIMspI_PA	21.9182	3A
																					609	Opata_1013021_PstIMspI_PA	21.9182	3A
																					610	Opata_1015621_PstIMspI_PA	21.9182	3A
																					611	Opata_1026895_PstIMspI_PA	21.9182	3A
																					612	Opata_1027618_PstIMspI_PA	21.9182	3A
																					613	Opata_1044881_PstIMspI_PA	21.9182	3A
																					614	Opata_1053948_PstIMspI_PA	21.9182	3A
																					615	Opata_1061071_PstIMspI_PA	21.9182	3A
																					616	Opata_1077566_PstIMspI_PA	21.9182	3A
																					617	Opata_1081569_PstIMspI_PA	21.9182	3A
																					618	Opata_1096573_PstIMspI_PA	21.9182	3A
																					619	Opata_1101949_PstIMspI_PA	21.9182	3A
																					620	Opata_1111465_PstIMspI_PA	21.9182	3A
																					621	Opata_1112117_PstIMspI_PA	21.9182	3A
																					622	Opata_1132660_PstIMspI_PA	21.9182	3A
																					623	Opata_1142662_PstIMspI_PA	21.9182	3A
																					624	Opata_1151712_PstIMspI_PA	21.9182	3A
																					625	Opata_1154255_PstIMspI_PA	21.9182	3A
																					626	Opata_1168159_PstIMspI_PA	21.9182	3A
																					627	Opata_1168921_PstIMspI_PA	21.9182	3A
																					628	Opata_1170664_PstIMspI_PA	21.9182	3A
																					629	Opata_1171683_PstIMspI_PA	21.9182	3A
																					630	Opata_1175877_PstIMspI_PA	21.9182	3A
																					631	Opata_1176352_PstIMspI_PA	21.9182	3A
																					632	Opata_1181335_PstIMspI_PA	21.9182	3A
																					633	Opata_1183726_PstIMspI_PA	21.9182	3A
																					634	Opata_1183865_PstIMspI_PA	21.9182	3A
																					635	Opata_1189767_PstIMspI_PA	21.9182	3A
																					636	Opata_1190634_PstIMspI_PA	21.9182	3A
																					637	Opata_1194275_PstIMspI_PA	21.9182	3A
																					638	Opata_1196565_PstIMspI_PA	21.9182	3A
																					639	Opata_1200623_PstIMspI_PA	21.9182	3A
																					640	Opata_1218321_PstIMspI_PA	21.9182	3A
																					641	Opata_1220112_PstIMspI_PA	21.9182	3A
																					642	Opata_1223828_PstIMspI_PA	21.9182	3A
																					643	Opata_1232027_PstIMspI_PA	21.9182	3A
																					644	Opata_123266_PstIMspI_PA	21.9182	3A
																					645	Opata_1285829_PstIMspI_PA	21.9182	3A
																					646	Opata_1289913_PstIMspI_PA	21.9182	3A
																					647	Opata_1301167_PstIMspI_PA	21.9182	3A
																					648	Opata_1306964_PstIMspI_PA	21.9182	3A
																					649	Opata_1307018_PstIMspI_PA	21.9182	3A
																					650	Opata_1312949_PstIMspI_PA	21.9182	3A
																					651	Opata_1315778_PstIMspI_PA	21.9182	3A
																					652	Opata_1326919_PstIMspI_PA	21.9182	3A
																					653	Opata_1327448_PstIMspI_PA	21.9182	3A
																					654	Opata_1333684_PstIMspI_PA	21.9182	3A
																					655	Opata_1338318_PstIMspI_PA	21.9182	3A
																					656	Opata_1338450_PstIMspI_PA	21.9182	3A
																					657	Opata_1344215_PstIMspI_PA	21.9182	3A
																					658	Opata_1361241_PstIMspI_PA	21.9182	3A
																					659	Opata_1386215_PstIMspI_PA	21.9182	3A
																					660	Opata_1395772_PstIMspI_PA	21.9182	3A
																					661	Opata_1401358_PstIMspI_PA	21.9182	3A
																					662	Opata_1405624_PstIMspI_PA	21.9182	3A
																					663	Opata_1411553_PstIMspI_PA	21.9182	3A
																					664	Opata_1426831_PstIMspI_PA	21.9182	3A
																					665	Opata_1433315_PstIMspI_PA	21.9182	3A
																					666	Opata_144738_PstIMspI_PA	21.9182	3A
																					667	Opata_1472746_PstIMspI_PA	21.9182	3A
																					668	Opata_1481114_PstIMspI_PA	21.9182	3A
																					669	Opata_1491491_PstIMspI_PA	21.9182	3A
																					670	Opata_1499428_PstIMspI_PA	21.9182	3A
																					671	Opata_1500513_PstIMspI_PA	21.9182	3A
																					672	Opata_1505231_PstIMspI_PA	21.9182	3A
																					673	Opata_1525204_PstIMspI_PA	21.9182	3A
																					674	Opata_1532541_PstIMspI_PA	21.9182	3A
																					675	Opata_1545817_PstIMspI_PA	21.9182	3A
																					676	Opata_1560495_PstIMspI_PA	21.9182	3A
																					677	Opata_1561429_PstIMspI_PA	21.9182	3A
																					678	Opata_1576166_PstIMspI_PA	21.9182	3A
																					679	Opata_1578467_PstIMspI_PA	21.9182	3A
																					680	Opata_1579148_PstIMspI_PA	21.9182	3A
																					681	Opata_1585544_PstIMspI_PA	21.9182	3A
																					682	Opata_1601552_PstIMspI_PA	21.9182	3A
																					683	Opata_1607156_PstIMspI_PA	21.9182	3A
																					684	Opata_1614036_PstIMspI_PA	21.9182	3A
																					685	Opata_1629545_PstIMspI_PA	21.9182	3A
																					686	Opata_1640768_PstIMspI_PA	21.9182	3A
																					687	Opata_1649443_PstIMspI_PA	21.9182	3A
																					688	Opata_1662652_PstIMspI_PA	21.9182	3A
																					689	Opata_1662956_PstIMspI_PA	21.9182	3A
																					690	Opata_1664222_PstIMspI_PA	21.9182	3A
																					691	Opata_1684177_PstIMspI_PA	21.9182	3A
																					692	Opata_1690340_PstIMspI_PA	21.9182	3A
																					693	Opata_1690994_PstIMspI_PA	21.9182	3A
																					694	Opata_1714753_PstIMspI_PA	21.9182	3A
																					695	Opata_1751670_PstIMspI_PA	21.9182	3A
																					696	Opata_175351_PstIMspI_PA	21.9182	3A
																					697	Opata_1756233_PstIMspI_PA	21.9182	3A
																					698	Opata_1757439_PstIMspI_PA	21.9182	3A
																					699	Opata_1762181_PstIMspI_PA	21.9182	3A
																					700	Opata_1765802_PstIMspI_PA	21.9182	3A
																					701	Opata_177249_PstIMspI_PA	21.9182	3A
																					702	Opata_1799396_PstIMspI_PA	21.9182	3A
																					703	Opata_1821130_PstIMspI_PA	21.9182	3A
																					704	Opata_1829478_PstIMspI_PA	21.9182	3A
																					705	Opata_1841687_PstIMspI_PA	21.9182	3A
																					706	Opata_1841747_PstIMspI_PA	21.9182	3A
																					707	Opata_1855998_PstIMspI_PA	21.9182	3A
																					708	Opata_1870398_PstIMspI_PA	21.9182	3A
																					709	Opata_1875294_PstIMspI_PA	21.9182	3A
																					710	Opata_1879169_PstIMspI_PA	21.9182	3A
																					711	Opata_1885272_PstIMspI_PA	21.9182	3A
																					712	Opata_1886238_PstIMspI_PA	21.9182	3A
																					713	Opata_1896376_PstIMspI_PA	21.9182	3A
																					714	Opata_1904362_PstIMspI_PA	21.9182	3A
																					715	Opata_1910529_PstIMspI_PA	21.9182	3A
																					716	Opata_1911007_PstIMspI_PA	21.9182	3A
																					717	Opata_1911413_PstIMspI_PA	21.9182	3A
																					718	Opata_1927290_PstIMspI_PA	21.9182	3A
																					719	Opata_1928392_PstIMspI_PA	21.9182	3A
																					720	Opata_1941522_PstIMspI_PA	21.9182	3A
																					721	Opata_1947893_PstIMspI_PA	21.9182	3A
																					722	Opata_195061_PstIMspI_PA	21.9182	3A
																					723	Opata_1958403_PstIMspI_PA	21.9182	3A
																					724	Opata_1977617_PstIMspI_PA	21.9182	3A
																					725	Opata_1979678_PstIMspI_PA	21.9182	3A
																					726	Opata_1987575_PstIMspI_PA	21.9182	3A
																					727	Opata_1997169_PstIMspI_PA	21.9182	3A
																					728	Opata_1998167_PstIMspI_PA	21.9182	3A
																					729	Opata_2031082_PstIMspI_PA	21.9182	3A
																					730	Opata_2039916_PstIMspI_PA	21.9182	3A
																					731	Opata_2041654_PstIMspI_PA	21.9182	3A
																					732	Opata_2042275_PstIMspI_PA	21.9182	3A
																					733	Opata_2047081_PstIMspI_PA	21.9182	3A
																					734	Opata_2075453_PstIMspI_PA	21.9182	3A
																					735	Opata_2091165_PstIMspI_PA	21.9182	3A
																					736	Opata_2109123_PstIMspI_PA	21.9182	3A
																					737	Opata_2110317_PstIMspI_PA	21.9182	3A
																					738	Opata_2113906_PstIMspI_PA	21.9182	3A
																					739	Opata_2124062_PstIMspI_PA	21.9182	3A
																					740	Opata_2130898_PstIMspI_PA	21.9182	3A
																					741	Opata_2138052_PstIMspI_PA	21.9182	3A
																					742	Opata_2139075_PstIMspI_PA	21.9182	3A
																					743	Opata_2145660_PstIMspI_PA	21.9182	3A
																					744	Opata_2149642_PstIMspI_PA	21.9182	3A
																					745	Opata_2154954_PstIMspI_PA	21.9182	3A
																					746	Opata_2155510_PstIMspI_PA	21.9182	3A
																					747	Opata_2163285_PstIMspI_PA	21.9182	3A
																					748	Opata_217002_PstIMspI_PA	21.9182	3A
																					749	Opata_2183610_PstIMspI_PA	21.9182	3A
																					750	Opata_2206053_PstIMspI_PA	21.9182	3A
																					751	Opata_2207647_PstIMspI_PA	21.9182	3A
																					752	Opata_2209420_PstIMspI_PA	21.9182	3A
																					753	Opata_2215173_PstIMspI_PA	21.9182	3A
																					754	Opata_2225059_PstIMspI_PA	21.9182	3A
																					755	Opata_223268_PstIMspI_PA	21.9182	3A
																					756	Opata_2247851_PstIMspI_PA	21.9182	3A
																					757	Opata_2263270_PstIMspI_PA	21.9182	3A
																					758	Opata_2282841_PstIMspI_PA	21.9182	3A
																					759	Opata_2287562_PstIMspI_PA	21.9182	3A
																					760	Opata_2290651_PstIMspI_PA	21.9182	3A
																					761	Opata_2302273_PstIMspI_PA	21.9182	3A
																					762	Opata_2304527_PstIMspI_PA	21.9182	3A
																					763	Opata_2311926_PstIMspI_PA	21.9182	3A
																					764	Opata_2323791_PstIMspI_PA	21.9182	3A
																					765	Opata_2335389_PstIMspI_PA	21.9182	3A
																					766	Opata_2340352_PstIMspI_PA	21.9182	3A
																					767	Opata_2342641_PstIMspI_PA	21.9182	3A
																					768	Opata_2343237_PstIMspI_PA	21.9182	3A
																					769	Opata_2345236_PstIMspI_PA	21.9182	3A
																					770	Opata_2362148_PstIMspI_PA	21.9182	3A
																					771	Opata_2372076_PstIMspI_PA	21.9182	3A
																					772	Opata_2375073_PstIMspI_PA	21.9182	3A
																					773	Opata_2375730_PstIMspI_PA	21.9182	3A
																					774	Opata_2393620_PstIMspI_PA	21.9182	3A
																					775	Opata_2395081_PstIMspI_PA	21.9182	3A
																					776	Opata_2424950_PstIMspI_PA	21.9182	3A
																					777	Opata_2449824_PstIMspI_PA	21.9182	3A
																					778	Opata_2450117_PstIMspI_PA	21.9182	3A
																					779	Opata_2476203_PstIMspI_PA	21.9182	3A
																					780	Opata_2479800_PstIMspI_PA	21.9182	3A
																					781	Opata_2503768_PstIMspI_PA	21.9182	3A
																					782	Opata_2507273_PstIMspI_PA	21.9182	3A
																					783	Opata_2509003_PstIMspI_PA	21.9182	3A
																					784	Opata_2518803_PstIMspI_PA	21.9182	3A
																					785	Opata_2531049_PstIMspI_PA	21.9182	3A
																					786	Opata_2533645_PstIMspI_PA	21.9182	3A
																					787	Opata_2560191_PstIMspI_PA	21.9182	3A
																					788	Opata_2564583_PstIMspI_PA	21.9182	3A
																					789	Opata_2570272_PstIMspI_PA	21.9182	3A
																					790	Opata_2573305_PstIMspI_PA	21.9182	3A
																					791	Opata_2578305_PstIMspI_PA	21.9182	3A
																					792	Opata_2588546_PstIMspI_PA	21.9182	3A
																					793	Opata_2588625_PstIMspI_PA	21.9182	3A
																					794	Opata_2592266_PstIMspI_PA	21.9182	3A
																					795	Opata_2596604_PstIMspI_PA	21.9182	3A
																					796	Opata_260751_PstIMspI_PA	21.9182	3A
																					797	Opata_2622116_PstIMspI_PA	21.9182	3A
																					798	Opata_2624510_PstIMspI_PA	21.9182	3A
																					799	Opata_2625446_PstIMspI_PA	21.9182	3A
																					800	Opata_2638812_PstIMspI_PA	21.9182	3A
																					801	Opata_2656403_PstIMspI_PA	21.9182	3A
																					802	Opata_2659302_PstIMspI_PA	21.9182	3A
																					803	Opata_2673381_PstIMspI_PA	21.9182	3A
																					804	Opata_2677768_PstIMspI_PA	21.9182	3A
																					805	Opata_2681867_PstIMspI_PA	21.9182	3A
																					806	Opata_2687470_PstIMspI_PA	21.9182	3A
																					807	Opata_2688859_PstIMspI_PA	21.9182	3A
																					808	Opata_2705936_PstIMspI_PA	21.9182	3A
																					809	Opata_2710517_PstIMspI_PA	21.9182	3A
																					810	Opata_2713381_PstIMspI_PA	21.9182	3A
																					811	Opata_2739631_PstIMspI_PA	21.9182	3A
																					812	Opata_2740943_PstIMspI_PA	21.9182	3A
																					813	Opata_2750343_PstIMspI_PA	21.9182	3A
																					814	Opata_2753479_PstIMspI_PA	21.9182	3A
																					815	Opata_2757236_PstIMspI_PA	21.9182	3A
																					816	Opata_2758929_PstIMspI_PA	21.9182	3A
																					817	Opata_2772365_PstIMspI_PA	21.9182	3A
																					818	Opata_2802151_PstIMspI_PA	21.9182	3A
																					819	Opata_2812222_PstIMspI_PA	21.9182	3A
																					820	Opata_2816442_PstIMspI_PA	21.9182	3A
																					821	Opata_2826200_PstIMspI_PA	21.9182	3A
																					822	Opata_2834121_PstIMspI_PA	21.9182	3A
																					823	Opata_2836483_PstIMspI_PA	21.9182	3A
																					824	Opata_2840576_PstIMspI_PA	21.9182	3A
																					825	Opata_2851905_PstIMspI_PA	21.9182	3A
																					826	Opata_2853471_PstIMspI_PA	21.9182	3A
																					827	Opata_2876675_PstIMspI_PA	21.9182	3A
																					828	Opata_2881856_PstIMspI_PA	21.9182	3A
																					829	Opata_2882700_PstIMspI_PA	21.9182	3A
																					830	Opata_289570_PstIMspI_PA	21.9182	3A
																					831	Opata_2898439_PstIMspI_PA	21.9182	3A
																					832	Opata_2914223_PstIMspI_PA	21.9182	3A
																					833	Opata_2933098_PstIMspI_PA	21.9182	3A
																					834	Opata_2933160_PstIMspI_PA	21.9182	3A
																					835	Opata_2933298_PstIMspI_PA	21.9182	3A
																					836	Opata_2958094_PstIMspI_PA	21.9182	3A
																					837	Opata_2959373_PstIMspI_PA	21.9182	3A
																					838	Opata_2975815_PstIMspI_PA	21.9182	3A
																					839	Opata_30021_PstIMspI_PA	21.9182	3A
																					840	Opata_300409_PstIMspI_PA	21.9182	3A
																					841	Opata_3005999_PstIMspI_PA	21.9182	3A
																					842	Opata_3012597_PstIMspI_PA	21.9182	3A
																					843	Opata_3017112_PstIMspI_PA	21.9182	3A
																					844	Opata_3024083_PstIMspI_PA	21.9182	3A
																					845	Opata_3036735_PstIMspI_PA	21.9182	3A
																					846	Opata_3039384_PstIMspI_PA	21.9182	3A
																					847	Opata_3044881_PstIMspI_PA	21.9182	3A
																					848	Opata_3045727_PstIMspI_PA	21.9182	3A
																					849	Opata_3051613_PstIMspI_PA	21.9182	3A
																					850	Opata_3057221_PstIMspI_PA	21.9182	3A
																					851	Opata_3075567_PstIMspI_PA	21.9182	3A
																					852	Opata_3106332_PstIMspI_PA	21.9182	3A
																					853	Opata_3108054_PstIMspI_PA	21.9182	3A
																					854	Opata_3123362_PstIMspI_PA	21.9182	3A
																					855	Opata_3132629_PstIMspI_PA	21.9182	3A
																					856	Opata_3134707_PstIMspI_PA	21.9182	3A
																					857	Opata_3147380_PstIMspI_PA	21.9182	3A
																					858	Opata_3157631_PstIMspI_PA	21.9182	3A
																					859	Opata_3158364_PstIMspI_PA	21.9182	3A
																					860	Opata_3166845_PstIMspI_PA	21.9182	3A
																					861	Opata_3186549_PstIMspI_PA	21.9182	3A
																					862	Opata_3187396_PstIMspI_PA	21.9182	3A
																					863	Opata_3191571_PstIMspI_PA	21.9182	3A
																					864	Opata_3204549_PstIMspI_PA	21.9182	3A
																					865	Opata_3212821_PstIMspI_PA	21.9182	3A
																					866	Opata_3218767_PstIMspI_PA	21.9182	3A
																					867	Opata_3245009_PstIMspI_PA	21.9182	3A
																					868	Opata_3248372_PstIMspI_PA	21.9182	3A
																					869	Opata_3260844_PstIMspI_PA	21.9182	3A
																					870	Opata_3282039_PstIMspI_PA	21.9182	3A
																					871	Opata_3286956_PstIMspI_PA	21.9182	3A
																					872	Opata_3292184_PstIMspI_PA	21.9182	3A
																					873	Opata_3313397_PstIMspI_PA	21.9182	3A
																					874	Opata_3315037_PstIMspI_PA	21.9182	3A
																					875	Opata_3316141_PstIMspI_PA	21.9182	3A
																					876	Opata_3319870_PstIMspI_PA	21.9182	3A
																					877	Opata_3341176_PstIMspI_PA	21.9182	3A
																					878	Opata_3363740_PstIMspI_PA	21.9182	3A
																					879	Opata_3383369_PstIMspI_PA	21.9182	3A
																					880	Opata_3395806_PstIMspI_PA	21.9182	3A
																					881	Opata_3401308_PstIMspI_PA	21.9182	3A
																					882	Opata_3408254_PstIMspI_PA	21.9182	3A
																					883	Opata_3410488_PstIMspI_PA	21.9182	3A
																					884	Opata_3433192_PstIMspI_PA	21.9182	3A
																					885	Opata_3437474_PstIMspI_PA	21.9182	3A
																					886	Opata_3446849_PstIMspI_PA	21.9182	3A
																					887	Opata_348982_PstIMspI_PA	21.9182	3A
																					888	Opata_353994_PstIMspI_PA	21.9182	3A
																					889	Opata_354040_PstIMspI_PA	21.9182	3A
																					890	Opata_3541542_PstIMspI_PA	21.9182	3A
																					891	Opata_3550430_PstIMspI_PA	21.9182	3A
																					892	Opata_3562936_PstIMspI_PA	21.9182	3A
																					893	Opata_356354_PstIMspI_PA	21.9182	3A
																					894	Opata_3570029_PstIMspI_PA	21.9182	3A
																					895	Opata_3580648_PstIMspI_PA	21.9182	3A
																					896	Opata_3602673_PstIMspI_PA	21.9182	3A
																					897	Opata_3657238_PstIMspI_PA	21.9182	3A
																					898	Opata_3659180_PstIMspI_PA	21.9182	3A
																					899	Opata_3662300_PstIMspI_PA	21.9182	3A
																					900	Opata_3663062_PstIMspI_PA	21.9182	3A
																					901	Opata_3667603_PstIMspI_PA	21.9182	3A
																					902	Opata_3698547_PstIMspI_PA	21.9182	3A
																					903	Opata_3702951_PstIMspI_PA	21.9182	3A
																					904	Opata_3723666_PstIMspI_PA	21.9182	3A
																					905	Opata_3733737_PstIMspI_PA	21.9182	3A
																					906	Opata_3734478_PstIMspI_PA	21.9182	3A
																					907	Opata_3734621_PstIMspI_PA	21.9182	3A
																					908	Opata_3748358_PstIMspI_PA	21.9182	3A
																					909	Opata_3764247_PstIMspI_PA	21.9182	3A
																					910	Opata_37714_PstIMspI_PA	21.9182	3A
																					911	Opata_3771654_PstIMspI_PA	21.9182	3A
																					912	Opata_3800702_PstIMspI_PA	21.9182	3A
																					913	Opata_3802027_PstIMspI_PA	21.9182	3A
																					914	Opata_3804429_PstIMspI_PA	21.9182	3A
																					915	Opata_3806598_PstIMspI_PA	21.9182	3A
																					916	Opata_3806601_PstIMspI_PA	21.9182	3A
																					917	Opata_3810628_PstIMspI_PA	21.9182	3A
																					918	Opata_3815529_PstIMspI_PA	21.9182	3A
																					919	Opata_3819209_PstIMspI_PA	21.9182	3A
																					920	Opata_3828578_PstIMspI_PA	21.9182	3A
																					921	Opata_3830727_PstIMspI_PA	21.9182	3A
																					922	Opata_3840910_PstIMspI_PA	21.9182	3A
																					923	Opata_384936_PstIMspI_PA	21.9182	3A
																					924	Opata_3873057_PstIMspI_PA	21.9182	3A
																					925	Opata_3876408_PstIMspI_PA	21.9182	3A
																					926	Opata_3880017_PstIMspI_PA	21.9182	3A
																					927	Opata_3896465_PstIMspI_PA	21.9182	3A
																					928	Opata_3896945_PstIMspI_PA	21.9182	3A
																					929	Opata_3900106_PstIMspI_PA	21.9182	3A
																					930	Opata_3900108_PstIMspI_PA	21.9182	3A
																					931	Opata_3918694_PstIMspI_PA	21.9182	3A
																					932	Opata_3931935_PstIMspI_PA	21.9182	3A
																					933	Opata_3933728_PstIMspI_PA	21.9182	3A
																					934	Opata_3937077_PstIMspI_PA	21.9182	3A
																					935	Opata_3954556_PstIMspI_PA	21.9182	3A
																					936	Opata_3955566_PstIMspI_PA	21.9182	3A
																					937	Opata_3956346_PstIMspI_PA	21.9182	3A
																					938	Opata_3967120_PstIMspI_PA	21.9182	3A
																					939	Opata_3972717_PstIMspI_PA	21.9182	3A
																					940	Opata_3995873_PstIMspI_PA	21.9182	3A
																					941	Opata_3996740_PstIMspI_PA	21.9182	3A
																					942	Opata_4003301_PstIMspI_PA	21.9182	3A
																					943	Opata_4010966_PstIMspI_PA	21.9182	3A
																					944	Opata_4013781_PstIMspI_PA	21.9182	3A
																					945	Opata_4014846_PstIMspI_PA	21.9182	3A
																					946	Opata_4016613_PstIMspI_PA	21.9182	3A
																					947	Opata_4024738_PstIMspI_PA	21.9182	3A
																					948	Opata_4039694_PstIMspI_PA	21.9182	3A
																					949	Opata_4046670_PstIMspI_PA	21.9182	3A
																					950	Opata_4079511_PstIMspI_PA	21.9182	3A
																					951	Opata_4109050_PstIMspI_PA	21.9182	3A
																					952	Opata_4122875_PstIMspI_PA	21.9182	3A
																					953	Opata_4135348_PstIMspI_PA	21.9182	3A
																					954	Opata_4146119_PstIMspI_PA	21.9182	3A
																					955	Opata_4147138_PstIMspI_PA	21.9182	3A
																					956	Opata_4161099_PstIMspI_PA	21.9182	3A
																					957	Opata_4166718_PstIMspI_PA	21.9182	3A
																					958	Opata_4168718_PstIMspI_PA	21.9182	3A
																					959	Opata_4175400_PstIMspI_PA	21.9182	3A
																					960	Opata_4194469_PstIMspI_PA	21.9182	3A
																					961	Opata_4198230_PstIMspI_PA	21.9182	3A
																					962	Opata_4208751_PstIMspI_PA	21.9182	3A
																					963	Opata_4216022_PstIMspI_PA	21.9182	3A
																					964	Opata_4220451_PstIMspI_PA	21.9182	3A
																					965	Opata_4221330_PstIMspI_PA	21.9182	3A
																					966	Opata_4237282_PstIMspI_PA	21.9182	3A
																					967	Opata_4250199_PstIMspI_PA	21.9182	3A
																					968	Opata_430188_PstIMspI_PA	21.9182	3A
																					969	Opata_441278_PstIMspI_PA	21.9182	3A
																					970	Opata_443772_PstIMspI_PA	21.9182	3A
																					971	Opata_457650_PstIMspI_PA	21.9182	3A
																					972	Opata_481453_PstIMspI_PA	21.9182	3A
																					973	Opata_491228_PstIMspI_PA	21.9182	3A
																					974	Opata_498481_PstIMspI_PA	21.9182	3A
																					975	Opata_505317_PstIMspI_PA	21.9182	3A
																					976	Opata_532997_PstIMspI_PA	21.9182	3A
																					977	Opata_533103_PstIMspI_PA	21.9182	3A
																					978	Opata_536233_PstIMspI_PA	21.9182	3A
																					979	Opata_556653_PstIMspI_PA	21.9182	3A
																					980	Opata_559454_PstIMspI_PA	21.9182	3A
																					981	Opata_569809_PstIMspI_PA	21.9182	3A
																					982	Opata_57126_PstIMspI_PA	21.9182	3A
																					983	Opata_585735_PstIMspI_PA	21.9182	3A
																					984	Opata_612101_PstIMspI_PA	21.9182	3A
																					985	Opata_617697_PstIMspI_PA	21.9182	3A
																					986	Opata_625939_PstIMspI_PA	21.9182	3A
																					987	Opata_626854_PstIMspI_PA	21.9182	3A
																					988	Opata_628355_PstIMspI_PA	21.9182	3A
																					989	Opata_634826_PstIMspI_PA	21.9182	3A
																					990	Opata_639739_PstIMspI_PA	21.9182	3A
																					991	Opata_650004_PstIMspI_PA	21.9182	3A
																					992	Opata_651268_PstIMspI_PA	21.9182	3A
																					993	Opata_6652_PstIMspI_PA	21.9182	3A
																					994	Opata_675937_PstIMspI_PA	21.9182	3A
																					995	Opata_676039_PstIMspI_PA	21.9182	3A
																					996	Opata_680545_PstIMspI_PA	21.9182	3A
																					997	Opata_683968_PstIMspI_PA	21.9182	3A
																					998	Opata_703826_PstIMspI_PA	21.9182	3A
																					999	Opata_703987_PstIMspI_PA	21.9182	3A
																					1000	Opata_704780_PstIMspI_PA	21.9182	3A
																					1001	Opata_715672_PstIMspI_PA	21.9182	3A
																					1002	Opata_72678_PstIMspI_PA	21.9182	3A
																					1003	Opata_73160_PstIMspI_PA	21.9182	3A
																					1004	Opata_737560_PstIMspI_PA	21.9182	3A
																					1005	Opata_751725_PstIMspI_PA	21.9182	3A
																					1006	Opata_751855_PstIMspI_PA	21.9182	3A
																					1007	Opata_765902_PstIMspI_PA	21.9182	3A
																					1008	Opata_821449_PstIMspI_PA	21.9182	3A
																					1009	Opata_827269_PstIMspI_PA	21.9182	3A
																					1010	Opata_842690_PstIMspI_PA	21.9182	3A
																					1011	Opata_843923_PstIMspI_PA	21.9182	3A
																					1012	Opata_890373_PstIMspI_PA	21.9182	3A
																					1013	Opata_907156_PstIMspI_PA	21.9182	3A
																					1014	Opata_915187_PstIMspI_PA	21.9182	3A
																					1015	Opata_923279_PstIMspI_PA	21.9182	3A
																					1016	Opata_924479_PstIMspI_PA	21.9182	3A
																					1017	Opata_926966_PstIMspI_PA	21.9182	3A
																					1018	Opata_933321_PstIMspI_PA	21.9182	3A
																					1019	Opata_944306_PstIMspI_PA	21.9182	3A
																					1020	Opata_947744_PstIMspI_PA	21.9182	3A
																					1021	Opata_952688_PstIMspI_PA	21.9182	3A
																					1022	Opata_957505_PstIMspI_PA	21.9182	3A
																					1023	Opata_960939_PstIMspI_PA	21.9182	3A
																					1024	Opata_972501_PstIMspI_PA	21.9182	3A
																					1025	Opata_981652_PstIMspI_PA	21.9182	3A
																					1026	Opata_983332_PstIMspI_PA	21.9182	3A
																					1027	Opata_99135_PstIMspI_PA	21.9182	3A
																					1028	Opata_996978_PstIMspI_PA	21.9182	3A
																					1029	Opata_1976419_80_PstIMseI_SNP	21.9182	3A
																					1030	Opata_2679197_37_PstIMspI_SNP	21.9182	3A
																					1031	Opata_2679197_51_PstIMspI_SNP	21.9182	3A
																					1032	Opata_2679197_52_PstIMspI_SNP	21.9182	3A
																					1033	Opata_3284827_9_PstIMspI_SNP	21.9182	3A
																					1034	Opata_3983025_32_PstIMspI_SNP	21.9182	3A
																					1035	Opata_466904_8_PstIMspI_SNP	21.9182	3A
																					1036	Opata_551722_22_PstIMspI_SNP	21.9182	3A
																					1037	Xbarc310	22.4141	3A
																					1038	Xwmc11	22.4141	3A
																					1039	M6_1047142_PstIMseI_PA	22.4141	3A
																					1040	Opata_33889_72_PstIMseI_SNP	22.4141	3A
																					1041	wPt-0951	22.6515	3A
																					1042	Opata_161978_PstIMseI_PA	22.6515	3A
																					1043	Opata_2018885_PstIMseI_PA	22.6515	3A
																					1044	Opata_2492482_PstIMseI_PA	22.6515	3A
																					1045	Opata_1106311_PstIMspI_PA	22.6515	3A
																					1046	Opata_2739242_PstIMspI_PA	22.6515	3A
																					1047	Opata_3288343_PstIMspI_PA	22.6515	3A
																					1048	Opata_3603516_PstIMspI_PA	22.6515	3A
																					1049	Opata_3984341_PstIMspI_PA	22.6515	3A
																					1050	Opata_417309_80_PstIMseI_SNP	22.6515	3A
																					1051	Opata_417309_81_PstIMseI_SNP	22.6515	3A
																					1052	Opata_2851772_37_PstIMspI_SNP	22.6515	3A
																					1053	wPt-1111	22.889	3A
																					1054	wPt-1655	22.889	3A
																					1055	Opata_1972303_PstIMseI_PA	22.889	3A
																					1056	Opata_3526730_PstIMseI_PA	22.889	3A
																					1057	Opata_3529656_PstIMseI_PA	22.889	3A
																					1058	Opata_3731978_PstIMseI_PA	22.889	3A
																					1059	Opata_1227356_PstIMspI_PA	22.889	3A
																					1060	Opata_1484330_PstIMspI_PA	22.889	3A
																					1061	Opata_1725105_PstIMspI_PA	22.889	3A
																					1062	Opata_1832772_PstIMspI_PA	22.889	3A
																					1063	Opata_1977039_PstIMspI_PA	22.889	3A
																					1064	Opata_217997_PstIMspI_PA	22.889	3A
																					1065	Opata_2336309_PstIMspI_PA	22.889	3A
																					1066	Opata_2654782_PstIMspI_PA	22.889	3A
																					1067	Opata_2911449_PstIMspI_PA	22.889	3A
																					1068	Opata_2931559_PstIMspI_PA	22.889	3A
																					1069	Opata_306179_PstIMspI_PA	22.889	3A
																					1070	Opata_3303033_PstIMspI_PA	22.889	3A
																					1071	Opata_3354812_PstIMspI_PA	22.889	3A
																					1072	Opata_3416160_PstIMspI_PA	22.889	3A
																					1073	Opata_342070_PstIMspI_PA	22.889	3A
																					1074	Opata_3513853_PstIMspI_PA	22.889	3A
																					1075	Opata_3625653_PstIMspI_PA	22.889	3A
																					1076	Opata_3637949_PstIMspI_PA	22.889	3A
																					1077	Opata_38336_PstIMspI_PA	22.889	3A
																					1078	Opata_3840794_PstIMspI_PA	22.889	3A
																					1079	Opata_389222_PstIMspI_PA	22.889	3A
																					1080	Opata_3892902_PstIMspI_PA	22.889	3A
																					1081	Opata_3952348_PstIMspI_PA	22.889	3A
																					1082	Opata_3959054_PstIMspI_PA	22.889	3A
																					1083	Opata_4139186_PstIMspI_PA	22.889	3A
																					1084	Opata_110075_40_PstIMseI_SNP	22.889	3A
																					1085	Opata_118430_56_PstIMseI_SNP	22.889	3A
																					1086	Opata_118430_63_PstIMseI_SNP	22.889	3A
																					1087	Opata_17029_32_PstIMseI_SNP	22.889	3A
																					1088	Opata_254088_22_PstIMseI_SNP	22.889	3A
																					1089	Opata_254088_57_PstIMseI_SNP	22.889	3A
																					1090	Opata_308836_32_PstIMseI_SNP	22.889	3A
																					1091	Opata_308836_49_PstIMseI_SNP	22.889	3A
																					1092	Opata_36017_85_PstIMseI_SNP	22.889	3A
																					1093	Opata_508678_32_PstIMseI_SNP	22.889	3A
																					1094	Opata_508678_81_PstIMseI_SNP	22.889	3A
																					1095	Opata_541461_74_PstIMseI_SNP	22.889	3A
																					1096	Opata_624472_40_PstIMseI_SNP	22.889	3A
																					1097	Opata_81933_26_PstIMseI_SNP	22.889	3A
																					1098	Opata_81933_37_PstIMseI_SNP	22.889	3A
																					1099	Opata_1177741_34_PstIMspI_SNP	22.889	3A
																					1100	Opata_1277170_29_PstIMspI_SNP	22.889	3A
																					1101	Opata_1815481_14_PstIMspI_SNP	22.889	3A
																					1102	Opata_2111521_60_PstIMspI_SNP	22.889	3A
																					1103	Opata_2401764_12_PstIMspI_SNP	22.889	3A
																					1104	Opata_2439556_38_PstIMspI_SNP	22.889	3A
																					1105	Opata_3419921_40_PstIMspI_SNP	22.889	3A
																					1106	Opata_3419921_45_PstIMspI_SNP	22.889	3A
																					1107	Opata_3588970_24_PstIMspI_SNP	22.889	3A
																					1108	Opata_4029944_47_PstIMspI_SNP	22.889	3A
																					1109	Kukri_c96747_274	23.5204	3A
																					1110	Ra_c6118_350	23.5204	3A
																					1111	BobWhite_c25996_190	23.8008	3A	Traes_3AS_589C85FBF	443792	444372	7783	99	4	0.0582996317696481	0.350956705438674	0.958259516009977	1.11576354679803	0.409230769230769	0.367338968038489	-0.0940009324411619	NA	NA	NA	NA	NA	D
																					1112	Excalibur_c85173_190	23.8008	3A
																					1113	Xbarc12	24.0141	3A
																					1114	Xbcd15	24.8141	3A
																					1115	wsnp_Ra_rep_c106523_90273922	25.8206	3A
																					1116	D_contig12658_773	25.8206	3A
																					1117	D_contig35269_394	25.8206	3A	Traes_3AS_7B023A4D6	445085	446636	7784	100	9	-0.0295376761392385	-1.35814552662192	-1.70939927824094	1.08128078817734	0.92	0.850980640615454	-1.04303629729934	NA	NA	NA	NA	NA	D
																					1118	BobWhite_c23161_170	25.8206	3A
																					1119	Kukri_c30702_382	25.8206	3A
																					1120	RAC875_c371_251	25.8206	3A
																					1121	RAC875_c52426_90	25.8206	3A
																					1122	RAC875_c59382_138	25.8206	3A
																					1123	RAC875_c7428_2248	25.8206	3A
																					1124	BobWhite_c37325_92	25.8206	3A
																					1125	IACX2831	25.8206	3A	Traes_3AS_C082CDCFE	447854	452342	7785	101	9	0.0652800739193614	0.36451564291356	1.67987674419315	1.78571428571429	3.22461538461538	1.80533362163908	1.23923858618905	NA	NA	NA	NA	NA	D
																					1126	Kukri_c13830_556	25.8206	3A
																					1127	Kukri_c13830_601	25.8206	3A
																					1128	TA001702-0608	25.8206	3A	Traes_3AS_8677D61D7	452803	456904	7786	102	24	0.0500430514077974	0.071512688772141	-2.55331753601285	5.43349753694581	1.83384615384615	0.337629401153432	-0.796549556298734	Bradi2g02297	LOC_Os01g04260	Sb03g007010	1	462	D
																					1129	JD_c16328_271	25.8206	3A
																					1130	RAC875_s114984_117	25.8206	3A
																					1131	Xwmc532	25.8569	3A
																					1132	M6_382802_PstIMluI_PA	25.8569	3A
																					1133	M6_1247542_PstIMseI_PA	25.8569	3A
																					1134	M6_663652_PstIMseI_PA	25.8569	3A
																					1135	Opata_1081622_PstIMspI_PA	25.8569	3A
																					1136	Opata_1397025_PstIMspI_PA	25.8569	3A
																					1137	Opata_2119480_PstIMspI_PA	25.8569	3A
																					1138	Opata_2721673_PstIMspI_PA	25.8569	3A
																					1139	Opata_3117769_PstIMspI_PA	25.8569	3A
																					1140	Opata_3492783_PstIMspI_PA	25.8569	3A
																					1141	Opata_3994576_PstIMspI_PA	25.8569	3A
																					1142	Opata_4201413_PstIMspI_PA	25.8569	3A
																					1143	Opata_464996_PstIMspI_PA	25.8569	3A
																					1144	Opata_1875_57_PstIMseI_SNP	25.8569	3A
																					1145	Opata_1687309_15_PstIMspI_SNP	25.8569	3A
																					1146	Opata_1687309_38_PstIMspI_SNP	25.8569	3A
																					1147	Opata_1845865_16_PstIMspI_SNP	25.8569	3A
																					1148	Opata_1845865_41_PstIMspI_SNP	25.8569	3A
																					1149	Opata_2994020_5_PstIMspI_SNP	25.8569	3A
																					1150	Opata_2994020_7_PstIMspI_SNP	25.8569	3A
																					1151		26.0435	3A	Traes_3AS_9FFB376AF	459187	459814	7787	103	4	0.114618971316386	0.394638287670436	-1.51790169720087	1.11822660098522	0.147692307692308	0.132852730626667	-0.358090033588793	Bradi2g02310	LOC_Os01g04280	Sb03g007000	1	464	D
																					1152	BobWhite_c29706_369	26.1156	3A
																					1153	wsnp_CAP11_rep_c4157_1965583	26.1177	3A
																					1154		26.1496	3A	Traes_3AS_F35CF9E65	462227	462806	7788	104	1	0.0675024108003857	-0.52899263121646	1.09507829214353	0.0788177339901478	0.24	3.01937927826311	0.663348686989602	Bradi2g02310	LOC_Os01g04280	Sb03g007000	1	464	D
																					1155		26.3166	3A	Traes_3AS_B9F1E6414	467011	467698	7789	105	0	0	NA	NA	0	0	1	NA	Bradi2g02320	LOC_Os01g04300	NA	1	465	D
																					1156		26.3408	3A	Traes_3AS_D0B213847	467704	468391	7790	106	7	0.155515648899024	0.494074477804623	-0.287166958525158	2.21428571428571	1.37538461538462	0.621312462671011	0.512888770643399	Bradi2g02320	LOC_Os01g04300	NA	1	465	D
																					1157		26.3648	3A	Traes_3AS_73E9AB7E3	468392	468673	7791	107	0	0	NA	NA	0	0	1	NA	NA	NA	Sb03g006950	1	470	D
																					1158		26.416	3A	Traes_3AL_3D35731EE	469859	470254	7792	108	1	-0.041466346153846	-0.728040430480026	-0.491336358487313	0.123152709359606	0.0923076923076923	0.751555805749226	-0.367382679824821	Bradi2g02340	LOC_Os01g04330	Sb03g006930	1	471	D
																					1159	Excalibur_rep_c80735_81	26.4222	3A
																					1160	wsnp_JD_c2722_3653988	26.4505	3A
																					1161	M6_2270461_PstIMluI_PA	26.4505	3A
																					1162	M6_1014888_PstIMseI_PA	26.4505	3A
																					1163	M6_1081923_PstIMseI_PA	26.4505	3A
																					1164	M6_1466542_PstIMseI_PA	26.4505	3A
																					1165	M6_3600161_PstIMseI_PA	26.4505	3A
																					1166	M6_508965_PstIMseI_PA	26.4505	3A
																					1167	M6_929971_PstIMseI_PA	26.4505	3A
																					1168	Opata_130624_PstIMseI_PA	26.4505	3A
																					1169	Opata_59117_PstIMseI_PA	26.4505	3A
																					1170	Opata_851628_PstIMseI_PA	26.4505	3A
																					1171	M6_1242376_PstIMspI_PA	26.4505	3A
																					1172	M6_1549296_PstIMspI_PA	26.4505	3A
																					1173	M6_15999_PstIMspI_PA	26.4505	3A
																					1174	M6_2702618_PstIMspI_PA	26.4505	3A
																					1175	M6_2846080_PstIMspI_PA	26.4505	3A
																					1176	M6_3047449_PstIMspI_PA	26.4505	3A
																					1177	Opata_1469869_PstIMspI_PA	26.4505	3A
																					1178	Opata_2337231_PstIMspI_PA	26.4505	3A
																					1179	Opata_2939695_PstIMspI_PA	26.4505	3A
																					1180	Opata_602404_PstIMspI_PA	26.4505	3A
																					1181	Opata_633539_PstIMspI_PA	26.4505	3A
																					1182	Opata_713238_PstIMspI_PA	26.4505	3A
																					1183	Opata_863111_PstIMspI_PA	26.4505	3A
																					1184	Opata_1068026_41_PstIMseI_SNP	26.4505	3A
																					1185	Opata_1068900_57_PstIMseI_SNP	26.4505	3A
																					1186	Opata_1068900_78_PstIMseI_SNP	26.4505	3A
																					1187	Opata_113821_24_PstIMseI_SNP	26.4505	3A
																					1188	Opata_1142007_37_PstIMseI_SNP	26.4505	3A
																					1189	Opata_1142007_76_PstIMseI_SNP	26.4505	3A
																					1190	Opata_1150350_12_PstIMseI_SNP	26.4505	3A
																					1191	Opata_1150350_62_PstIMseI_SNP	26.4505	3A
																					1192	Opata_1150350_78_PstIMseI_SNP	26.4505	3A
																					1193	Opata_1252774_32_PstIMseI_SNP	26.4505	3A
																					1194	Opata_1252774_46_PstIMseI_SNP	26.4505	3A
																					1195	Opata_1252774_83_PstIMseI_SNP	26.4505	3A
																					1196	Opata_1277120_24_PstIMseI_SNP	26.4505	3A
																					1197	Opata_1307850_23_PstIMseI_SNP	26.4505	3A
																					1198	Opata_144158_61_PstIMseI_SNP	26.4505	3A
																					1199	Opata_1791006_85_PstIMseI_SNP	26.4505	3A
																					1200	Opata_221005_80_PstIMseI_SNP	26.4505	3A
																					1201	Opata_250759_52_PstIMseI_SNP	26.4505	3A
																					1202	Opata_2655838_50_PstIMseI_SNP	26.4505	3A
																					1203	Opata_27589_24_PstIMseI_SNP	26.4505	3A
																					1204	Opata_27982_44_PstIMseI_SNP	26.4505	3A
																					1205	Opata_291311_11_PstIMseI_SNP	26.4505	3A
																					1206	Opata_29432_40_PstIMseI_SNP	26.4505	3A
																					1207	Opata_310203_69_PstIMseI_SNP	26.4505	3A
																					1208	Opata_331139_17_PstIMseI_SNP	26.4505	3A
																					1209	Opata_331139_83_PstIMseI_SNP	26.4505	3A
																					1210	Opata_363590_45_PstIMseI_SNP	26.4505	3A
																					1211	Opata_44870_17_PstIMseI_SNP	26.4505	3A
																					1212	Opata_44870_69_PstIMseI_SNP	26.4505	3A
																					1213	Opata_702096_22_PstIMseI_SNP	26.4505	3A
																					1214	Opata_70459_76_PstIMseI_SNP	26.4505	3A
																					1215	Opata_81629_6_PstIMseI_SNP	26.4505	3A
																					1216	Opata_969352_17_PstIMseI_SNP	26.4505	3A
																					1217	Opata_1516664_5_PstIMspI_SNP	26.4505	3A
																					1218	Opata_1519655_49_PstIMspI_SNP	26.4505	3A
																					1219	Opata_1519655_52_PstIMspI_SNP	26.4505	3A
																					1220	Opata_1580563_75_PstIMspI_SNP	26.4505	3A
																					1221	Opata_1719400_45_PstIMspI_SNP	26.4505	3A
																					1222	Opata_1739620_73_PstIMspI_SNP	26.4505	3A
																					1223	Opata_2012775_19_PstIMspI_SNP	26.4505	3A
																					1224	Opata_2209476_32_PstIMspI_SNP	26.4505	3A
																					1225	Opata_2672208_19_PstIMspI_SNP	26.4505	3A
																					1226	Opata_2672208_40_PstIMspI_SNP	26.4505	3A
																					1227	Opata_2672208_52_PstIMspI_SNP	26.4505	3A
																					1228	Opata_2687557_65_PstIMspI_SNP	26.4505	3A
																					1229	Opata_2927423_23_PstIMspI_SNP	26.4505	3A
																					1230	Opata_2927423_46_PstIMspI_SNP	26.4505	3A
																					1231	Opata_3158153_18_PstIMspI_SNP	26.4505	3A
																					1232	Opata_3296694_40_PstIMspI_SNP	26.4505	3A
																					1233	Opata_3617599_50_PstIMspI_SNP	26.4505	3A
																					1234	Opata_3617599_82_PstIMspI_SNP	26.4505	3A
																					1235	Opata_575875_54_PstIMspI_SNP	26.4505	3A
																					1236	Opata_762278_54_PstIMspI_SNP	26.4505	3A
																					1237	Opata_884815_17_PstIMspI_SNP	26.4505	3A
																					1238	TA001885-0568	26.4505	3A
																					1239	Tdurum_contig52302_649	26.4505	3A	Traes_3AS_1FBF1A465	561584	561842	7818	134	1	0.192298136645963	1.30275591470062	-1.16387275300333	0.376847290640394	0.0492307692307692	0.132939341711304	0.813107265061398	Bradi2g02100	NA	Sb03g007200	1	424	D
																					1240	Tdurum_contig52302_92	26.4505	3A
																					1241		26.5215	3A	Traes_3AS_7D865E042	472880	473392	7793	109	0	0	NA	NA	0	0	1	NA	Bradi2g02350	LOC_Os01g04350	Sb03g006910	1	474	D
																					1242		26.5846	3A	Traes_3AS_23C329660	474687	475627	7794	110	0	0	NA	NA	0	0	1	NA	Bradi2g02350	LOC_Os01g04350	Sb03g006910	1	474	D
																					1243		26.6872	3A	Traes_3AS_AA15BE055	477627	478245	7795	111	4	0.0231549543190175	0.890214883928836	0.88919026354397	1.35960591133005	1.63692307692308	1.20381887801737	1.34908870783353	NA	NA	Sb03g006900	1	475	D
																					1244		26.712	3A	Traes_3AS_693536752	478337	479190	7796	112	1	-0.0359052711993888	1.47142393221098	1.54756059061773	0.288177339901478	0.249230769230769	0.86531942648065	1.65547380097971	Bradi2g02410	LOC_Os01g04370	Sb03g006880	1	478	D
																					1245		26.8712	3A	Traes_3AS_552E74797	482899	483302	7797	113	0	0	NA	NA	0	0	1	NA	Bradi2g02410	LOC_Os01g04370	Sb03g006880	1	478	D
																					1246		26.8854	3A	Traes_3AS_396386369	483305	483902	7798	114	1	0.0499999999999999	NA	-0.617716548556349	0	0.116923076923077	117.92308	-0.86644018300465	Bradi2g02410	LOC_Os01g04370	Sb03g006880	1	478	D
																					1247		26.9063	3A	Traes_3AS_7E128A012	483904	484401	7799	115	1	-0.0444444444444443	-1.15752759654527	-1.16240204275445	0.0591133004926108	0.0646153846153846	1.09152849702146	-0.863440534337709	Bradi2g02410	LOC_Os01g04370	Sb03g006880	1	478	D
																					1248		26.9332	3A	Traes_3AS_E61ACD8BF	484674	485372	7800	116	0	0	NA	NA	0	0	1	NA	Bradi2g12990	LOC_Os01g04380	Sb03g006890	1	479	D
								QGpc.Gros-ch3A.cf	QGpc.Gros-ch3A.lmons					QW.Gros-ch3A.cf	QW.Gros-ch3A.rennes						1249	wsnp_CAP11_c2352_1220675	27.1749	3A
																					1250		27.4506	3A	Traes_3AS_256A57167	499494	500399	7804	120	4	0.00327445242408542	1.16296392372959	1.11771520611341	1.24384236453202	1.39076923076923	1.11802849478869	1.15712659457061	Bradi2g02460	LOC_Os01g04440	Sb03g006810	1	485	D
																					1251		27.794	3A	Traes_3AS_04BA4927F	509333	512334	7808	124	12	-0.0144443369746095	-0.837500346306282	-0.463540343978604	2.1871921182266	2.91692307692308	1.33348578186087	-0.445707316749331	Bradi2g02477	LOC_Os01g04460	Sb03g006780	1	487	D
																					1252		28.0578	3A	Traes_3AS_A8F2BC0DF	516888	517330	7809	125	4	0.0080063276302994	-0.468472746754235	-0.90826352600629	1.60837438423645	1.18153846153846	0.734781462098334	-0.666447883651113	Bradi2g02500	NA	NA	1	489	D
																					1253		28.1966	3A	Traes_3AS_3325067E8	520865	521679	7810	126	1	-0.0416666666666667	-1.15141800853366	-1.16240204275445	0.0665024630541872	0.0646153846153846	0.972044278090013	-0.871907079431241	Bradi2g02510	NA	NA	1	491	D
																					1254		28.3812	3A	Traes_3AS_272105D49	526153	527919	7811	127	5	0.00205529612488764	-1.45060273724328	-1.40724093935208	0.746305418719212	0.369230769230769	0.49542096188731	-1.30399191537174	Bradi2g02510	NA	NA	1	491	D
																					1255		28.7542	3A	Traes_3AS_EC81BA997	536838	539275	7812	128	3	0.123186535764376	-1.53065536093499	0.477769449185093	0.226600985221675	0.812307692307692	3.57339258497953	-0.8173753313619	NA	LOC_Os01g04480	Sb03g006710	1	494	D
																					1256	Xtam47	28.8141	3A
																					1257	Xfbb237_d1	28.8141	3A
																					1258	Xmwg11_d1	28.8141	3A
																					1259		29.0628	3A	Traes_3AS_1F7CAE09C	545677	548459	7815	131	2	0.0476190476190477	NA	-0.835494551547976	0	0.246153846153846	247.15385	-1.14317533687646	Bradi2g02530	LOC_Os01g04550	Sb03g006715	1	501	D
																					1260		29.2475	3A	Traes_3AS_08AB35FDC	550968	552571	7816	132	6	-0.0273618003271521	-1.52370458361919	-1.8676046965777	0.448275862068966	0.304615384615385	0.680239930985831	-1.60995297805131	Bradi2g02530	LOC_Os01g04550	Sb03g006715	1	501	D
																					1261	Xbcd1773_d1	29.4841	3A
																					1262	Xmwg12_d1	29.4841	3A
																					1263		29.5788	3A	Traes_3AS_3DE42111B	560458	561583	7817	133	0	0	NA	NA	0	0	1	NA	Bradi2g02530	LOC_Os01g04550	Sb03g006715	1	501	D
																					1264		29.6271	3A	Traes_3AS_AA24D4461	561843	563236	7819	135	1	0.0526315789473685	NA	-0.591550124738784	0	0.110769230769231	111.76923	-0.836027434374007	Bradi2g02070	LOC_Os01g03950	Sb03g007230	1	418	D
																					1265		29.6758	3A	Traes_3AS_2FEC43365	563237	563506	7820	136	0	0	NA	NA	0	0	1	NA	Bradi2g02070	LOC_Os01g03950	Sb03g007230	1	418	D
																					1266		29.6852	3A	Traes_3AS_48A21EBCE	563507	564536	7821	137	2	0.0550599257554257	1.57554402559144	0.591964273439702	0.554187192118227	0.350769230769231	0.633604730685519	1.55967137925984	Bradi2g02070	LOC_Os01g03950	Sb03g007230	1	418	D
																					1267		29.7393	3A	Traes_3AS_4988A011D	565055	566752	7822	138	2	0.0165179459424453	0.0508986148236687	-0.577777954463413	0.573891625615764	0.470769230769231	0.820622888525964	0.159852355460623	Bradi2g02050	LOC_Os01g03914	Sb03g007250	1	415	D
																					1268	Xtam61	29.8141	3A
																					1269	P37/M58_d1	29.8141	3A
																					1270		29.8557	3A	Traes_3AS_4C97FEA56	568391	569125	7823	139	2	0.181607471878785	-1.23151957986748	1.38181449286163	0.201970443349754	0.507692307692308	2.50623839609354	-0.243619636572905	Bradi2g02030	LOC_Os01g03870	Sb03g007280	1	411	D
																					1271		29.8815	3A	Traes_3AS_0E40C8E48	569129	569424	7824	140	2	0.103893951946976	-0.36725323672295	1.64682870465957	0.32512315270936	0.458461538461538	1.40885901537502	0.970296330805001	Bradi2g02030	LOC_Os01g03870	Sb03g007280	1	411	D
																					1272		29.8921	3A	Traes_3AS_C896762BB	569434	569567	7825	141	0	0	NA	NA	0	0	1	NA	Bradi2g02030	LOC_Os01g03870	Sb03g007280	1	411	D
																					1273	wsnp_Ex_c4548_8166555	29.8934	3A	Traes_3AS_4576F822B	575954	579466	7827	143	3	0.125432459896503	1.46285172886314	2.24203337230593	1.79310344827586	4.68923076923077	2.61424767339921	2.50036091946327	Bradi2g02010	LOC_Os01g03820	Sb03g007300	1	409	D
																					1274	wsnp_Ex_c4548_8166555	29.8934	3A	Traes_3AS_29CF5A4B5	579761	581680	7828	144	4	0.168106606105377	1.40735348900952	2.36997558936916	1.68965517241379	1.65538461538462	0.979729426432949	2.70900771135689	Bradi2g02010	LOC_Os01g03820	Sb03g007300	1	409	D
																					1275	wsnp_Ra_c9738_16173810	29.8934	3A
																					1276	wsnp_Ra_c9738_16174002	29.8934	3A
																					1277	M6_114339_PstIMluI_PA	29.8934	3A
																					1278	M6_1031588_PstIMseI_PA	29.8934	3A
																					1279	Opata_1288973_PstIMseI_PA	29.8934	3A
																					1280	Opata_333932_PstIMseI_PA	29.8934	3A
																					1281	Opata_119419_PstIMspI_PA	29.8934	3A
																					1282	Opata_1883041_PstIMspI_PA	29.8934	3A
																					1283	Opata_2236258_PstIMspI_PA	29.8934	3A
																					1284	Opata_4123227_PstIMspI_PA	29.8934	3A
																					1285	Opata_820676_PstIMspI_PA	29.8934	3A
																					1286	Opata_61458_54_PstIMluI_SNP	29.8934	3A
																					1287	Opata_337980_76_PstIMseI_SNP	29.8934	3A
																					1288	Opata_497908_20_PstIMseI_SNP	29.8934	3A
																					1289	Opata_675993_40_PstIMseI_SNP	29.8934	3A
																					1290	Opata_794367_70_PstIMseI_SNP	29.8934	3A
																					1291	Opata_554571_25_PstIMspI_SNP	29.8934	3A
																					1292	Excalibur_c4548_2505	29.8934	3A
																					1293	Excalibur_c4548_2697	29.8934	3A
																					1294	IAAV1328	29.8934	3A
																					1295		29.9067	3A	Traes_3AS_947FDA993	569852	570441	7826	142	0	0	NA	NA	0	0	1	NA	NA	LOC_Os01g03840	Sb03g007290	1	410	D
																					1296	DuPw404	30.0083	3A
																					1297		30.3458	3A	Traes_3AS_2CD6A2085	582429	586000	7829	145	9	0.0883383844791646	0.298538269390133	1.57701714626417	2.82266009852217	4.29846153846154	1.52265548533975	1.12374860135138	Bradi2g02000	LOC_Os01g03760	NA	1	404	D
																					1298	Tdurum_contig75764_146	30.4422	3A
																					1299		30.5203	3A	Traes_3AS_2B0C4B080	587429	588922	7830	146	2	-0.0253384501447518	2.09588217831265	1.81600925073307	1.26354679802956	1.48923076923077	1.17847023929838	2.20567102537686	Bradi2g02000	LOC_Os01g03760	NA	1	404	D
																					1300		30.5771	3A	Traes_3AS_973D815AE	589054	591351	7832	147	9	-0.0247564544919796	-0.631287061646402	1.26508371347437	3.39655172413793	2.51384615384615	0.740193632725626	-0.413349743807306	NA	LOC_Os01g03730	NA	1	402	D
																					1301		30.5993	3A	Traes_3AS_2091C5215	589692	591435	7831	148	6	-0.0187372273883213	-0.734290801190498	1.93125072292728	1.00738916256158	0.953846153846154	0.946902433976978	-0.462267707346954	Bradi2g01990	LOC_Os01g03750	Sb03g007320	1	403	D
																					1302		30.665	3A	Traes_3AS_E61C3A374	591572	592355	7833	149	3	0.000701754385964981	-0.33823178388774	0.737634679285255	0.655172413793104	0.704615384615385	1.07535057744961	0.0712831879427636	NA	LOC_Os01g03730	NA	1	402	D
																					1303		30.7053	3A	Traes_3AS_B2B471BE5	592728	593371	7834	150	1	0.123684210526316	0.771685321485668	-1.15752759654527	0.379310344827586	0.0738461538461539	0.196802826870287	0.226399360149664	NA	LOC_Os01g03740	NA	1	400	D
																					1304		30.8924	3A	Traes_3AS_EA0B0FAF7	598087	598520	7836	152	2	0.0159216075783295	2.09431751938897	1.88071369113053	1.02463054187192	0.950769230769231	0.927984486499398	2.30294167920952	Bradi2g01967	NA	NA	1	397	D
																					1305		30.9079	3A	Traes_3AS_5E49D47AF	598531	599446	7837	153	1	-0.0379761904761904	-0.752851392886025	-0.698274355948178	0.133004926108374	0.141538461538462	1.06368071682139	-0.478325567822442	Bradi2g01960	LOC_Os01g03720	Sb03g007360	1	396	D
																					1306		30.941	3A	Traes_3AS_1264E19B5	599479	601561	7838	154	6	-0.0111062479733086	-0.0430753012138655	0.101162907304067	0.972906403940887	1.53538461538462	1.57754854059897	-0.0478473915411825	Bradi2g01950	NA	NA	1	394	D
																					1307	BobWhite_c48246_303	31.0033	3A
																					1308	BS00022746_51	31.0033	3A
																					1309	BobWhite_c9249_564	31.0033	3A
																QW.Gros-ch3A.chal					1310	wsnp_Ex_c8409_14170476	31.4368	3A
																					1311	M6_182026_PstIMseI_PA	31.4368	3A
																					1312	M6_1976372_PstIMseI_PA	31.4368	3A
																					1313	M6_3280105_PstIMseI_PA	31.4368	3A
																					1314	M6_641958_PstIMseI_PA	31.4368	3A
																					1315	M6_656729_PstIMseI_PA	31.4368	3A
																					1316	Opata_794108_PstIMseI_PA	31.4368	3A
																					1317	M6_1013345_PstIMspI_PA	31.4368	3A
																					1318	M6_1817750_PstIMspI_PA	31.4368	3A
																					1319	M6_1878944_PstIMspI_PA	31.4368	3A
																					1320	M6_2217369_PstIMspI_PA	31.4368	3A
																					1321	M6_2341095_PstIMspI_PA	31.4368	3A
																					1322	M6_2825448_PstIMspI_PA	31.4368	3A
																					1323	M6_335286_PstIMspI_PA	31.4368	3A
																					1324	Opata_2423777_PstIMspI_PA	31.4368	3A
																					1325	Opata_3798247_PstIMspI_PA	31.4368	3A
																					1326	Opata_3828733_PstIMspI_PA	31.4368	3A
																					1327	Opata_825286_PstIMspI_PA	31.4368	3A
																					1328	Opata_80484_1_PstIMluI_SNP	31.4368	3A
																					1329	Opata_102872_46_PstIMseI_SNP	31.4368	3A
																					1330	Opata_1103529_44_PstIMseI_SNP	31.4368	3A
																					1331	Opata_120536_44_PstIMseI_SNP	31.4368	3A
																					1332	Opata_1859835_49_PstIMseI_SNP	31.4368	3A
																					1333	Opata_21113_77_PstIMseI_SNP	31.4368	3A
																					1334	Opata_252204_46_PstIMseI_SNP	31.4368	3A
																					1335	Opata_30239_69_PstIMseI_SNP	31.4368	3A
																					1336	Opata_1814709_10_PstIMspI_SNP	31.4368	3A
																					1337	Opata_1814709_17_PstIMspI_SNP	31.4368	3A
																					1338	Opata_2329338_35_PstIMspI_SNP	31.4368	3A
																					1339	Opata_2611531_18_PstIMspI_SNP	31.4368	3A
																					1340	Opata_2611531_38_PstIMspI_SNP	31.4368	3A
																					1341	Opata_275428_12_PstIMspI_SNP	31.4368	3A
																					1342	Opata_3213806_21_PstIMspI_SNP	31.4368	3A
																					1343	Opata_3492051_23_PstIMspI_SNP	31.4368	3A
																					1344	Opata_359132_47_PstIMspI_SNP	31.4368	3A
																					1345	Opata_359132_73_PstIMspI_SNP	31.4368	3A
																					1346	Opata_3992378_76_PstIMspI_SNP	31.4368	3A
																					1347	Opata_4219418_70_PstIMspI_SNP	31.4368	3A
																					1348	Opata_475184_66_PstIMspI_SNP	31.4368	3A
																					1349	Opata_847616_39_PstIMspI_SNP	31.4368	3A
																					1350	Opata_883539_48_PstIMspI_SNP	31.4368	3A
																					1351		31.5584	3A	Traes_3AS_782185466	617166	617651	7839	155	2	0.145748987854251	-0.107747154469408	-1.17679696328361	0.482758620689655	0.0830769230769231	0.173799321653431	-0.488342563788517	Bradi2g01937	LOC_Os01g03690	Sb03g007390	1	392	D
																					1352	Excalibur_c20448_318	31.5794	3A
																					1353	BS00090225_51	31.5794	3A
																					1354	CAP8_c665_409	31.5794	3A
																					1355	Excalibur_rep_c112985_146	31.5794	3A	Traes_3AS_08B918CFD	495068	496370	7803	119	3	0.0567823889531978	2.13006262066872	1.36150709265555	3.60591133004926	3.84615384615385	1.06660616189863	2.31405314223627	Bradi2g02430	LOC_Os01g04409	Sb03g006850	1	481	D
																					1356	Excalibur_rep_c112985_146	31.5794	3A	Traes_3AS_90405374C	491798	495067	7802	118	8	0.0830645517962201	1.04431266202439	-0.0453742437657841	2.7512315270936	1.88615384615385	0.685681356902411	0.144194477237914	Bradi2g02430	LOC_Os01g04409	Sb03g006850	1	481	D
																					1357	Excalibur_rep_c112985_146	31.5794	3A	Traes_3AS_5E161A3A3	487836	489581	7801	117	1	-0.0250120250120249	1.62304917968006	1.47142393221098	0.482758620689655	0.36	0.746239932634172	1.70717627688337	Bradi2g02430	LOC_Os01g04409	Sb03g006850	1	481	D
																					1358	RFL_Contig1896_1236	31.5794	3A	Traes_3AS_01D9DAFC2	623358	623599	7841	157	1	-0.027780612244898	0.527759447186197	0.0543783968777873	0.339901477832512	0.270769230769231	0.797207539257383	0.506779835042377	Bradi2g01870	LOC_Os01g03650	Sb03g007140	1	388	D
																					1359	RFL_Contig1896_1236	31.5794	3A	Traes_3AS_E18F065A3	617767	619695	7840	156	4	-0.0181912202127348	0.435943809626626	1.205336774496	1.49753694581281	2.18461538461538	1.45849949178764	1.12758252288239	Bradi2g01870	LOC_Os01g03650	Sb03g007140	1	388	D
																					1360	Tdurum_contig75764_1038	31.5794	3A	Traes_3AS_FC81ABB98	597335	597991	7835	151	5	-0.0322479543307221	-1.14678880332382	-1.01408919519521	0.724137931034483	0.258461538461538	0.357809913487769	-1.0452548918379	Bradi2g01980	NA	Sb03g007340	1	399	D
																					1361	Xgwm369	31.8141	3A
																					1362		31.8618	3A	Traes_3AS_33AE9BC77	627017	629739	7842	158	9	0.0132672784329925	1.30068508277031	1.79260750873817	5.35467980295567	5.97230769230769	1.11532203437554	1.86442383342343	Bradi2g01890	LOC_Os01g03660	Sb03g007150	1	387	D
																					1363		31.9477	3A	Traes_3AS_A4D60E824	629830	630370	7843	159	0	0	NA	NA	0	0	1	NA	Bradi2g01900	LOC_Os01g03670	Sb03g007400	1	382	D
																					1364		31.9643	3A	Traes_3AS_71C3BBCDF	630373	630894	7844	160	4	-0.0430733590733592	-1.35148354091843	-1.86122243487162	0.541871921182266	0.249230769230769	0.46093887117978	-1.12971632235962	Bradi2g01850	LOC_Os01g03549	Sb03g007470	1	373	D
																					1365		31.9802	3A	Traes_3AS_ED76DCA3D	630895	631110	7845	161	0	0	NA	NA	0	0	1	NA	Bradi2g01850	LOC_Os01g03549	Sb03g007470	1	373	D
																					1366	wsnp_Ex_c55051_57706127	32.2718	3A
																					1367	wsnp_Ex_c8240_13914674	32.2718	3A
																					1368		32.4506	3A	Traes_3AS_A3CE60E4F	646302	647919	7848	164	7	-0.00639727775106302	0.834498035092517	0.616981241144415	2.22660098522168	1.64	0.736666937825342	1.00281182007167	Bradi2g01827	LOC_Os01g03510	Sb03g007500	1	370	D
																					1369		32.5033	3A	Traes_3AS_CFF1B48E8	648029	650245	7849	165	9	0.00529041205479286	0.345918846788349	0.268966371388619	2.68472906403941	1.95692307692308	0.729009902435952	0.0756688885242352	Bradi2g01827	LOC_Os01g03510	Sb03g007500	1	370	D
																					1370	Xfba366	32.5141	3A
																					1371	wsnp_Ex_rep_c102110_87348288	32.7256	3A	Traes_3AS_48134CD44	640913	643365	7847	163	1	0	-1.15933492823987	NA	0.0566502463054187	0	0.0173459785516975	-1.11746823590133	Bradi2g01840	LOC_Os01g03520	Sb03g007490	1	371	D
																					1372	wsnp_Ex_rep_c102110_87348288	32.7256	3A	Traes_3AS_D0E75C149	631707	638206	7846	162	13	-0.0135240300391759	0.941213540812605	1.0567308564742	5.21182266009852	3.76307692307692	0.722080370944367	1.13964718921634	Bradi2g01840	LOC_Os01g03520	Sb03g007490	1	371	D
																					1373	Excalibur_c98205_83	32.7256	3A	Traes_3AS_E29CF4897	655309	656399	7850	166	5	-0.0114957913209006	0.197473139339313	0.503856822553798	1.36453201970443	1.51692307692308	1.11159830583834	0.760278999151649	Bradi2g01810	LOC_Os01g03500	Sb03g007510	1	368	D
																					1374	BobWhite_s67516_159	32.7256	3A
																					1375	BS00049032_51	32.7256	3A
																					1376	BS00057444_51	32.7256	3A
																					1377	BS00057445_51	32.7256	3A
																					1378	wPt-0797	32.8614	3A
																					1379	M6_2237167_PstIMluI_PA	32.8614	3A
																					1380	M6_444439_PstIMluI_PA	32.8614	3A
																					1381	Opata_2798041_PstIMluI_PA	32.8614	3A
																					1382	M6_1453524_PstIMseI_PA	32.8614	3A
																					1383	M6_2182552_PstIMseI_PA	32.8614	3A
																					1384	M6_2713036_PstIMseI_PA	32.8614	3A
																					1385	Opata_105945_PstIMseI_PA	32.8614	3A
																					1386	Opata_1128615_PstIMseI_PA	32.8614	3A
																					1387	Opata_1339847_PstIMseI_PA	32.8614	3A
																					1388	Opata_2145250_PstIMseI_PA	32.8614	3A
																					1389	Opata_2256105_PstIMseI_PA	32.8614	3A
																					1390	Opata_2650146_PstIMseI_PA	32.8614	3A
																					1391	Opata_4114795_PstIMseI_PA	32.8614	3A
																					1392	Opata_515388_PstIMseI_PA	32.8614	3A
																					1393	Opata_758167_PstIMseI_PA	32.8614	3A
																					1394	Opata_893543_PstIMseI_PA	32.8614	3A
																					1395	M6_472594_PstIMspI_PA	32.8614	3A
																					1396	Opata_1072849_PstIMspI_PA	32.8614	3A
																					1397	Opata_1097614_PstIMspI_PA	32.8614	3A
																					1398	Opata_1199911_PstIMspI_PA	32.8614	3A
																					1399	Opata_1298810_PstIMspI_PA	32.8614	3A
																					1400	Opata_1334151_PstIMspI_PA	32.8614	3A
																					1401	Opata_1334811_PstIMspI_PA	32.8614	3A
																					1402	Opata_1343715_PstIMspI_PA	32.8614	3A
																					1403	Opata_1592279_PstIMspI_PA	32.8614	3A
																					1404	Opata_1643510_PstIMspI_PA	32.8614	3A
																					1405	Opata_177139_PstIMspI_PA	32.8614	3A
																					1406	Opata_181507_PstIMspI_PA	32.8614	3A
																					1407	Opata_1861415_PstIMspI_PA	32.8614	3A
																					1408	Opata_1960371_PstIMspI_PA	32.8614	3A
																					1409	Opata_1964074_PstIMspI_PA	32.8614	3A
																					1410	Opata_2052879_PstIMspI_PA	32.8614	3A
																					1411	Opata_2090435_PstIMspI_PA	32.8614	3A
																					1412	Opata_2136555_PstIMspI_PA	32.8614	3A
																					1413	Opata_2189305_PstIMspI_PA	32.8614	3A
																					1414	Opata_2374400_PstIMspI_PA	32.8614	3A
																					1415	Opata_2476512_PstIMspI_PA	32.8614	3A
																					1416	Opata_2493319_PstIMspI_PA	32.8614	3A
																					1417	Opata_2496702_PstIMspI_PA	32.8614	3A
																					1418	Opata_2621098_PstIMspI_PA	32.8614	3A
																					1419	Opata_2691889_PstIMspI_PA	32.8614	3A
																					1420	Opata_2955055_PstIMspI_PA	32.8614	3A
																					1421	Opata_3033060_PstIMspI_PA	32.8614	3A
																					1422	Opata_3071896_PstIMspI_PA	32.8614	3A
																					1423	Opata_3157708_PstIMspI_PA	32.8614	3A
																					1424	Opata_3216364_PstIMspI_PA	32.8614	3A
																					1425	Opata_323669_PstIMspI_PA	32.8614	3A
																					1426	Opata_3241449_PstIMspI_PA	32.8614	3A
																					1427	Opata_3308476_PstIMspI_PA	32.8614	3A
																					1428	Opata_3350332_PstIMspI_PA	32.8614	3A
																					1429	Opata_349370_PstIMspI_PA	32.8614	3A
																					1430	Opata_3789545_PstIMspI_PA	32.8614	3A
																					1431	Opata_3918400_PstIMspI_PA	32.8614	3A
																					1432	Opata_4149780_PstIMspI_PA	32.8614	3A
																					1433	Opata_431581_PstIMspI_PA	32.8614	3A
																					1434	Opata_489405_PstIMspI_PA	32.8614	3A
																					1435	Opata_528208_PstIMspI_PA	32.8614	3A
																					1436	Opata_530819_PstIMspI_PA	32.8614	3A
																					1437	Opata_573953_PstIMspI_PA	32.8614	3A
																					1438	Opata_814378_PstIMspI_PA	32.8614	3A
																					1439	Opata_881279_PstIMspI_PA	32.8614	3A
																					1440	Opata_992608_PstIMspI_PA	32.8614	3A
																					1441	Opata_1056694_52_PstIMseI_SNP	32.8614	3A
																					1442	Opata_16131_67_PstIMseI_SNP	32.8614	3A
																					1443	Opata_16131_69_PstIMseI_SNP	32.8614	3A
																					1444	Opata_2169760_83_PstIMseI_SNP	32.8614	3A
																					1445	Opata_2700288_9_PstIMseI_SNP	32.8614	3A
																					1446	Opata_55276_15_PstIMseI_SNP	32.8614	3A
																					1447	Opata_633554_59_PstIMseI_SNP	32.8614	3A
																					1448	Opata_633554_82_PstIMseI_SNP	32.8614	3A
																					1449	Opata_8020_43_PstIMseI_SNP	32.8614	3A
																					1450	Opata_869742_43_PstIMseI_SNP	32.8614	3A
																					1451	Opata_2238400_49_PstIMspI_SNP	32.8614	3A
																					1452	Opata_237940_77_PstIMspI_SNP	32.8614	3A
																					1453	Opata_2706051_30_PstIMspI_SNP	32.8614	3A
																					1454	Opata_2706051_47_PstIMspI_SNP	32.8614	3A
																					1455	Opata_3498960_40_PstIMspI_SNP	32.8614	3A
																					1456	Opata_3955119_61_PstIMspI_SNP	32.8614	3A
																					1457	Opata_977620_13_PstIMspI_SNP	32.8614	3A
																					1458	wPt-1652	33.2175	3A
																					1459	wPt-1923	33.2175	3A
																					1460	wPt-3348	33.2175	3A
																					1461	Opata_1318629_PstIMseI_PA	33.2175	3A
																					1462	Opata_14743_PstIMseI_PA	33.2175	3A
																					1463	Opata_3204081_PstIMseI_PA	33.2175	3A
																					1464	Opata_469515_PstIMseI_PA	33.2175	3A
																					1465	Opata_547369_PstIMseI_PA	33.2175	3A
																					1466	Opata_565787_PstIMseI_PA	33.2175	3A
																					1467	Opata_9081_PstIMseI_PA	33.2175	3A
																					1468	Opata_1134328_PstIMspI_PA	33.2175	3A
																					1469	Opata_138557_PstIMspI_PA	33.2175	3A
																					1470	Opata_1418102_PstIMspI_PA	33.2175	3A
																					1471	Opata_1418385_PstIMspI_PA	33.2175	3A
																					1472	Opata_1441192_PstIMspI_PA	33.2175	3A
																					1473	Opata_1524274_PstIMspI_PA	33.2175	3A
																					1474	Opata_1658972_PstIMspI_PA	33.2175	3A
																					1475	Opata_1676225_PstIMspI_PA	33.2175	3A
																					1476	Opata_1703248_PstIMspI_PA	33.2175	3A
																					1477	Opata_1716606_PstIMspI_PA	33.2175	3A
																					1478	Opata_1787229_PstIMspI_PA	33.2175	3A
																					1479	Opata_1992513_PstIMspI_PA	33.2175	3A
																					1480	Opata_2021191_PstIMspI_PA	33.2175	3A
																					1481	Opata_2206504_PstIMspI_PA	33.2175	3A
																					1482	Opata_254895_PstIMspI_PA	33.2175	3A
																					1483	Opata_2557822_PstIMspI_PA	33.2175	3A
																					1484	Opata_2588421_PstIMspI_PA	33.2175	3A
																					1485	Opata_2619111_PstIMspI_PA	33.2175	3A
																					1486	Opata_2695098_PstIMspI_PA	33.2175	3A
																					1487	Opata_2886015_PstIMspI_PA	33.2175	3A
																					1488	Opata_2904095_PstIMspI_PA	33.2175	3A
																					1489	Opata_296207_PstIMspI_PA	33.2175	3A
																					1490	Opata_3038512_PstIMspI_PA	33.2175	3A
																					1491	Opata_3110888_PstIMspI_PA	33.2175	3A
																					1492	Opata_3222150_PstIMspI_PA	33.2175	3A
																					1493	Opata_3279259_PstIMspI_PA	33.2175	3A
																					1494	Opata_361577_PstIMspI_PA	33.2175	3A
																					1495	Opata_371147_PstIMspI_PA	33.2175	3A
																					1496	Opata_374547_PstIMspI_PA	33.2175	3A
																					1497	Opata_4101361_PstIMspI_PA	33.2175	3A
																					1498	Opata_4150229_PstIMspI_PA	33.2175	3A
																					1499	Opata_4177421_PstIMspI_PA	33.2175	3A
																					1500	Opata_4256023_PstIMspI_PA	33.2175	3A
																					1501	Opata_488724_PstIMspI_PA	33.2175	3A
																					1502	Opata_530503_PstIMspI_PA	33.2175	3A
																					1503	Opata_557346_PstIMspI_PA	33.2175	3A
																					1504	Opata_723280_PstIMspI_PA	33.2175	3A
																					1505	Opata_770773_PstIMspI_PA	33.2175	3A
																					1506	Opata_1127060_47_PstIMseI_SNP	33.2175	3A
																					1507	Opata_13919_7_PstIMseI_SNP	33.2175	3A
																					1508	Opata_178432_14_PstIMseI_SNP	33.2175	3A
																					1509	Opata_178432_23_PstIMseI_SNP	33.2175	3A
																					1510	Opata_212522_15_PstIMseI_SNP	33.2175	3A
																					1511	Opata_212522_71_PstIMseI_SNP	33.2175	3A
																					1512	Opata_236441_56_PstIMseI_SNP	33.2175	3A
																					1513	Opata_308478_69_PstIMseI_SNP	33.2175	3A
																					1514	Opata_308478_71_PstIMseI_SNP	33.2175	3A
																					1515	Opata_409668_31_PstIMseI_SNP	33.2175	3A
																					1516	Opata_422953_64_PstIMseI_SNP	33.2175	3A
																					1517	Opata_422953_79_PstIMseI_SNP	33.2175	3A
																					1518	Opata_776705_59_PstIMseI_SNP	33.2175	3A
																					1519	Opata_782089_21_PstIMseI_SNP	33.2175	3A
																					1520	Opata_784888_45_PstIMseI_SNP	33.2175	3A
																					1521	Opata_791251_36_PstIMseI_SNP	33.2175	3A
																					1522	Opata_791251_48_PstIMseI_SNP	33.2175	3A
																					1523	Opata_577063_39_PstIMspI_SNP	33.2175	3A
																					1524	Opata_770599_51_PstIMspI_SNP	33.2175	3A
																					1525	Xcdo460	33.9141	3A
																					1526	RAC875_c17393_553	34.1214	3A	Traes_3AS_A435C82F5	656486	658703	7851	167	2	0	NA	NA	0	0	1	NA	NA	NA	NA	NA	NA	D
																					1527	D_GA8KES401C52NT_161	34.4193	3A
																					1528	Excalibur_c24990_1482	34.4193	3A
																					1529	Excalibur_c43146_235	34.4193	3A
																					1530	BS00065563_51	34.4193	3A	Traes_3AS_99D3B7CDB	544342	545421	7814	130	0	0	NA	NA	0	0	1	NA	NA	LOC_Os01g04490	Sb03g006765	1	495	D
																					1531	BS00065563_51	34.4193	3A	Traes_3AS_1CA0D23B6	542996	544236	7813	129	0	0	NA	NA	0	0	1	NA	NA	LOC_Os01g04490	Sb03g006765	1	495	D
																					1532	Excalibur_c34649_556	34.4193	3A
																					1533	Excalibur_c55624_86	34.4193	3A
																					1534	Kukri_c3289_932	34.4193	3A	Traes_3AS_E23913975	660387	663238	7852	168	6	0.0283771748666838	-0.425963609610907	-0.63143044755557	0.839901477832512	1.00307692307692	1.19404822548297	-0.684018053627524	NA	NA	NA	NA	NA	D
																					1535	RAC875_c4952_719	34.4193	3A
																					1536	RAC875_rep_c78247_578	34.4193	3A
																					1537	stm519acag	36.2746	3A
																					1538	wPt-7217	36.4174	3A
																					1539	P34/M59	37.56	3A
																					1540	wsnp_BE495175A_Ta_1_1	39.0156	3A
																					1541	Xbcd1428	40.4141	3A
																					1542	Xtam63_d1	41.3641	3A
																					1543	Xfba91	42.3141	3A
																					1544	P41/M41	42.3141	3A
																					1545	Xcdo395	42.4141	3A
																					1546	wsnp_CAP12_c2692_1286812	43.3087	3A
																					1547	M6_660706_PstIMluI_PA	43.3087	3A
																					1548	Opata_1179737_PstIMluI_PA	43.3087	3A
																					1549	Opata_1222052_PstIMluI_PA	43.3087	3A
																					1550	Opata_1244751_PstIMluI_PA	43.3087	3A
																					1551	Opata_1476780_PstIMluI_PA	43.3087	3A
																					1552	Opata_1478735_PstIMluI_PA	43.3087	3A
																					1553	Opata_149705_PstIMluI_PA	43.3087	3A
																					1554	Opata_1672025_PstIMluI_PA	43.3087	3A
																					1555	Opata_1705020_PstIMluI_PA	43.3087	3A
																					1556	Opata_1721501_PstIMluI_PA	43.3087	3A
																					1557	Opata_1753143_PstIMluI_PA	43.3087	3A
																					1558	Opata_1859714_PstIMluI_PA	43.3087	3A
																					1559	Opata_1872042_PstIMluI_PA	43.3087	3A
																					1560	Opata_2028095_PstIMluI_PA	43.3087	3A
																					1561	Opata_2188638_PstIMluI_PA	43.3087	3A
																					1562	Opata_2280783_PstIMluI_PA	43.3087	3A
																					1563	Opata_2449227_PstIMluI_PA	43.3087	3A
																					1564	Opata_2540060_PstIMluI_PA	43.3087	3A
																					1565	Opata_2782902_PstIMluI_PA	43.3087	3A
																					1566	Opata_2799067_PstIMluI_PA	43.3087	3A
																					1567	Opata_352317_PstIMluI_PA	43.3087	3A
																					1568	Opata_38516_PstIMluI_PA	43.3087	3A
																					1569	Opata_762104_PstIMluI_PA	43.3087	3A
																					1570	Opata_804259_PstIMluI_PA	43.3087	3A
																					1571	Opata_850579_PstIMluI_PA	43.3087	3A
																					1572	Opata_936754_PstIMluI_PA	43.3087	3A
																					1573	Opata_937942_PstIMluI_PA	43.3087	3A
																					1574	M6_1063580_PstIMseI_PA	43.3087	3A
																					1575	M6_106773_PstIMseI_PA	43.3087	3A
																					1576	M6_121703_PstIMseI_PA	43.3087	3A
																					1577	M6_1382214_PstIMseI_PA	43.3087	3A
																					1578	M6_1407269_PstIMseI_PA	43.3087	3A
																					1579	M6_178153_PstIMseI_PA	43.3087	3A
																					1580	M6_188419_PstIMseI_PA	43.3087	3A
																					1581	M6_220913_PstIMseI_PA	43.3087	3A
																					1582	M6_2264_PstIMseI_PA	43.3087	3A
																					1583	M6_2524886_PstIMseI_PA	43.3087	3A
																					1584	M6_272022_PstIMseI_PA	43.3087	3A
																					1585	M6_2892069_PstIMseI_PA	43.3087	3A
																					1586	M6_2892159_PstIMseI_PA	43.3087	3A
																					1587	M6_310944_PstIMseI_PA	43.3087	3A
																					1588	M6_330499_PstIMseI_PA	43.3087	3A
																					1589	M6_3375076_PstIMseI_PA	43.3087	3A
																					1590	M6_3481708_PstIMseI_PA	43.3087	3A
																					1591	M6_362317_PstIMseI_PA	43.3087	3A
																					1592	M6_4012814_PstIMseI_PA	43.3087	3A
																					1593	M6_414606_PstIMseI_PA	43.3087	3A
																					1594	M6_414941_PstIMseI_PA	43.3087	3A
																					1595	M6_419303_PstIMseI_PA	43.3087	3A
																					1596	M6_54266_PstIMseI_PA	43.3087	3A
																					1597	M6_575300_PstIMseI_PA	43.3087	3A
																					1598	M6_614700_PstIMseI_PA	43.3087	3A
																					1599	M6_632169_PstIMseI_PA	43.3087	3A
																					1600	M6_719376_PstIMseI_PA	43.3087	3A
																					1601	M6_735628_PstIMseI_PA	43.3087	3A
																					1602	M6_773854_PstIMseI_PA	43.3087	3A
																					1603	M6_835949_PstIMseI_PA	43.3087	3A
																					1604	M6_919024_PstIMseI_PA	43.3087	3A
																					1605	M6_927125_PstIMseI_PA	43.3087	3A
																					1606	Opata_1004292_PstIMseI_PA	43.3087	3A
																					1607	Opata_101892_PstIMseI_PA	43.3087	3A
																					1608	Opata_107299_PstIMseI_PA	43.3087	3A
																					1609	Opata_1201851_PstIMseI_PA	43.3087	3A
																					1610	Opata_1213829_PstIMseI_PA	43.3087	3A
																					1611	Opata_1235546_PstIMseI_PA	43.3087	3A
																					1612	Opata_1238971_PstIMseI_PA	43.3087	3A
																					1613	Opata_1310759_PstIMseI_PA	43.3087	3A
																					1614	Opata_1344641_PstIMseI_PA	43.3087	3A
																					1615	Opata_15102_PstIMseI_PA	43.3087	3A
																					1616	Opata_1514459_PstIMseI_PA	43.3087	3A
																					1617	Opata_161701_PstIMseI_PA	43.3087	3A
																					1618	Opata_184436_PstIMseI_PA	43.3087	3A
																					1619	Opata_2088269_PstIMseI_PA	43.3087	3A
																					1620	Opata_2301216_PstIMseI_PA	43.3087	3A
																					1621	Opata_2441782_PstIMseI_PA	43.3087	3A
																					1622	Opata_2690851_PstIMseI_PA	43.3087	3A
																					1623	Opata_270733_PstIMseI_PA	43.3087	3A
																					1624	Opata_37115_PstIMseI_PA	43.3087	3A
																					1625	Opata_3755294_PstIMseI_PA	43.3087	3A
																					1626	Opata_42210_PstIMseI_PA	43.3087	3A
																					1627	Opata_4282639_PstIMseI_PA	43.3087	3A
																					1628	Opata_434654_PstIMseI_PA	43.3087	3A
																					1629	Opata_450251_PstIMseI_PA	43.3087	3A
																					1630	Opata_465845_PstIMseI_PA	43.3087	3A
																					1631	Opata_50049_PstIMseI_PA	43.3087	3A
																					1632	Opata_543692_PstIMseI_PA	43.3087	3A
																					1633	Opata_568854_PstIMseI_PA	43.3087	3A
																					1634	Opata_644398_PstIMseI_PA	43.3087	3A
																					1635	Opata_65924_PstIMseI_PA	43.3087	3A
																					1636	Opata_679970_PstIMseI_PA	43.3087	3A
																					1637	Opata_680252_PstIMseI_PA	43.3087	3A
																					1638	Opata_72544_PstIMseI_PA	43.3087	3A
																					1639	Opata_749128_PstIMseI_PA	43.3087	3A
																					1640	Opata_78063_PstIMseI_PA	43.3087	3A
																					1641	Opata_783265_PstIMseI_PA	43.3087	3A
																					1642	Opata_80596_PstIMseI_PA	43.3087	3A
																					1643	Opata_826247_PstIMseI_PA	43.3087	3A
																					1644	Opata_835444_PstIMseI_PA	43.3087	3A
																					1645	Opata_940994_PstIMseI_PA	43.3087	3A
																					1646	M6_1032300_PstIMspI_PA	43.3087	3A
																					1647	M6_1092151_PstIMspI_PA	43.3087	3A
																					1648	M6_1186812_PstIMspI_PA	43.3087	3A
																					1649	M6_1613659_PstIMspI_PA	43.3087	3A
																					1650	M6_1639739_PstIMspI_PA	43.3087	3A
																					1651	M6_1639875_PstIMspI_PA	43.3087	3A
																					1652	M6_1820547_PstIMspI_PA	43.3087	3A
																					1653	M6_1863358_PstIMspI_PA	43.3087	3A
																					1654	M6_1879714_PstIMspI_PA	43.3087	3A
																					1655	M6_1970175_PstIMspI_PA	43.3087	3A
																					1656	M6_2167627_PstIMspI_PA	43.3087	3A
																					1657	M6_2333789_PstIMspI_PA	43.3087	3A
																					1658	M6_2375355_PstIMspI_PA	43.3087	3A
																					1659	M6_2481081_PstIMspI_PA	43.3087	3A
																					1660	M6_2482159_PstIMspI_PA	43.3087	3A
																					1661	M6_2748749_PstIMspI_PA	43.3087	3A
																					1662	M6_2761561_PstIMspI_PA	43.3087	3A
																					1663	M6_2798320_PstIMspI_PA	43.3087	3A
																					1664	M6_3131865_PstIMspI_PA	43.3087	3A
																					1665	M6_3427131_PstIMspI_PA	43.3087	3A
																					1666	M6_3487495_PstIMspI_PA	43.3087	3A
																					1667	M6_3570332_PstIMspI_PA	43.3087	3A
																					1668	M6_388466_PstIMspI_PA	43.3087	3A
																					1669	M6_413760_PstIMspI_PA	43.3087	3A
																					1670	M6_416873_PstIMspI_PA	43.3087	3A
																					1671	M6_59974_PstIMspI_PA	43.3087	3A
																					1672	M6_681792_PstIMspI_PA	43.3087	3A
																					1673	M6_739818_PstIMspI_PA	43.3087	3A
																					1674	M6_756579_PstIMspI_PA	43.3087	3A
																					1675	M6_763489_PstIMspI_PA	43.3087	3A
																					1676	M6_789153_PstIMspI_PA	43.3087	3A
																					1677	M6_81199_PstIMspI_PA	43.3087	3A
																					1678	M6_815956_PstIMspI_PA	43.3087	3A
																					1679	M6_992764_PstIMspI_PA	43.3087	3A
																					1680	Opata_1066364_PstIMspI_PA	43.3087	3A
																					1681	Opata_1129175_PstIMspI_PA	43.3087	3A
																					1682	Opata_1144870_PstIMspI_PA	43.3087	3A
																					1683	Opata_114900_PstIMspI_PA	43.3087	3A
																					1684	Opata_1172408_PstIMspI_PA	43.3087	3A
																					1685	Opata_1217701_PstIMspI_PA	43.3087	3A
																					1686	Opata_124327_PstIMspI_PA	43.3087	3A
																					1687	Opata_1255311_PstIMspI_PA	43.3087	3A
																					1688	Opata_1323862_PstIMspI_PA	43.3087	3A
																					1689	Opata_1495628_PstIMspI_PA	43.3087	3A
																					1690	Opata_1584152_PstIMspI_PA	43.3087	3A
																					1691	Opata_1645528_PstIMspI_PA	43.3087	3A
																					1692	Opata_1673301_PstIMspI_PA	43.3087	3A
																					1693	Opata_1698658_PstIMspI_PA	43.3087	3A
																					1694	Opata_1704453_PstIMspI_PA	43.3087	3A
																					1695	Opata_170629_PstIMspI_PA	43.3087	3A
																					1696	Opata_1728301_PstIMspI_PA	43.3087	3A
																					1697	Opata_1743733_PstIMspI_PA	43.3087	3A
																					1698	Opata_1872156_PstIMspI_PA	43.3087	3A
																					1699	Opata_2158641_PstIMspI_PA	43.3087	3A
																					1700	Opata_2227754_PstIMspI_PA	43.3087	3A
																					1701	Opata_223249_PstIMspI_PA	43.3087	3A
																					1702	Opata_2371069_PstIMspI_PA	43.3087	3A
																					1703	Opata_2411646_PstIMspI_PA	43.3087	3A
																					1704	Opata_2630014_PstIMspI_PA	43.3087	3A
																					1705	Opata_2653133_PstIMspI_PA	43.3087	3A
																					1706	Opata_2675829_PstIMspI_PA	43.3087	3A
																					1707	Opata_2714303_PstIMspI_PA	43.3087	3A
																					1708	Opata_2768047_PstIMspI_PA	43.3087	3A
																					1709	Opata_2894027_PstIMspI_PA	43.3087	3A
																					1710	Opata_2927459_PstIMspI_PA	43.3087	3A
																					1711	Opata_3045897_PstIMspI_PA	43.3087	3A
																					1712	Opata_309013_PstIMspI_PA	43.3087	3A
																					1713	Opata_3105409_PstIMspI_PA	43.3087	3A
																					1714	Opata_31462_PstIMspI_PA	43.3087	3A
																					1715	Opata_3188413_PstIMspI_PA	43.3087	3A
																					1716	Opata_3269829_PstIMspI_PA	43.3087	3A
																					1717	Opata_3339944_PstIMspI_PA	43.3087	3A
																					1718	Opata_3455652_PstIMspI_PA	43.3087	3A
																					1719	Opata_3472001_PstIMspI_PA	43.3087	3A
																					1720	Opata_349113_PstIMspI_PA	43.3087	3A
																					1721	Opata_3544940_PstIMspI_PA	43.3087	3A
																					1722	Opata_3675899_PstIMspI_PA	43.3087	3A
																					1723	Opata_3848185_PstIMspI_PA	43.3087	3A
																					1724	Opata_3905597_PstIMspI_PA	43.3087	3A
																					1725	Opata_399894_PstIMspI_PA	43.3087	3A
																					1726	Opata_4006465_PstIMspI_PA	43.3087	3A
																					1727	Opata_4026442_PstIMspI_PA	43.3087	3A
																					1728	Opata_4030612_PstIMspI_PA	43.3087	3A
																					1729	Opata_4034327_PstIMspI_PA	43.3087	3A
																					1730	Opata_441363_PstIMspI_PA	43.3087	3A
																					1731	Opata_441881_PstIMspI_PA	43.3087	3A
																					1732	Opata_485779_PstIMspI_PA	43.3087	3A
																					1733	Opata_516356_PstIMspI_PA	43.3087	3A
																					1734	Opata_653174_PstIMspI_PA	43.3087	3A
																					1735	Opata_722819_PstIMspI_PA	43.3087	3A
																					1736	Opata_760512_PstIMspI_PA	43.3087	3A
																					1737	Opata_777644_PstIMspI_PA	43.3087	3A
																					1738	Opata_854834_PstIMspI_PA	43.3087	3A
																					1739	Opata_997014_PstIMspI_PA	43.3087	3A
																					1740	Opata_100433_13_PstIMseI_SNP	43.3087	3A
																					1741	Opata_100433_22_PstIMseI_SNP	43.3087	3A
																					1742	Opata_100433_39_PstIMseI_SNP	43.3087	3A
																					1743	Opata_1052900_60_PstIMseI_SNP	43.3087	3A
																					1744	Opata_109318_63_PstIMseI_SNP	43.3087	3A
																					1745	Opata_1158185_20_PstIMseI_SNP	43.3087	3A
																					1746	Opata_1170420_52_PstIMseI_SNP	43.3087	3A
																					1747	Opata_1172873_23_PstIMseI_SNP	43.3087	3A
																					1748	Opata_125621_24_PstIMseI_SNP	43.3087	3A
																					1749	Opata_126167_18_PstIMseI_SNP	43.3087	3A
																					1750	Opata_126167_4_PstIMseI_SNP	43.3087	3A
																					1751	Opata_1296837_42_PstIMseI_SNP	43.3087	3A
																					1752	Opata_1375877_40_PstIMseI_SNP	43.3087	3A
																					1753	Opata_137702_9_PstIMseI_SNP	43.3087	3A
																					1754	Opata_14673_11_PstIMseI_SNP	43.3087	3A
																					1755	Opata_166925_18_PstIMseI_SNP	43.3087	3A
																					1756	Opata_166925_32_PstIMseI_SNP	43.3087	3A
																					1757	Opata_166925_52_PstIMseI_SNP	43.3087	3A
																					1758	Opata_1980533_22_PstIMseI_SNP	43.3087	3A
																					1759	Opata_207843_27_PstIMseI_SNP	43.3087	3A
																					1760	Opata_207843_71_PstIMseI_SNP	43.3087	3A
																					1761	Opata_2099776_7_PstIMseI_SNP	43.3087	3A
																					1762	Opata_2099776_84_PstIMseI_SNP	43.3087	3A
																					1763	Opata_21557_49_PstIMseI_SNP	43.3087	3A
																					1764	Opata_221259_62_PstIMseI_SNP	43.3087	3A
																					1765	Opata_2290386_62_PstIMseI_SNP	43.3087	3A
																					1766	Opata_2616450_37_PstIMseI_SNP	43.3087	3A
																					1767	Opata_2616450_87_PstIMseI_SNP	43.3087	3A
																					1768	Opata_277001_14_PstIMseI_SNP	43.3087	3A
																					1769	Opata_311911_36_PstIMseI_SNP	43.3087	3A
																					1770	Opata_311911_44_PstIMseI_SNP	43.3087	3A
																					1771	Opata_311911_48_PstIMseI_SNP	43.3087	3A
																					1772	Opata_3710900_85_PstIMseI_SNP	43.3087	3A
																					1773	Opata_3710900_89_PstIMseI_SNP	43.3087	3A
																					1774	Opata_385566_30_PstIMseI_SNP	43.3087	3A
																					1775	Opata_409122_10_PstIMseI_SNP	43.3087	3A
																					1776	Opata_409122_6_PstIMseI_SNP	43.3087	3A
																					1777	Opata_4349894_4_PstIMseI_SNP	43.3087	3A
																					1778	Opata_5523_40_PstIMseI_SNP	43.3087	3A
																					1779	Opata_5523_44_PstIMseI_SNP	43.3087	3A
																					1780	Opata_5523_45_PstIMseI_SNP	43.3087	3A
																					1781	Opata_5523_64_PstIMseI_SNP	43.3087	3A
																					1782	Opata_565685_3_PstIMseI_SNP	43.3087	3A
																					1783	Opata_688979_20_PstIMseI_SNP	43.3087	3A
																					1784	Opata_76830_16_PstIMseI_SNP	43.3087	3A
																					1785	Opata_76830_31_PstIMseI_SNP	43.3087	3A
																					1786	Opata_902104_82_PstIMseI_SNP	43.3087	3A
																					1787	Opata_1128603_7_PstIMspI_SNP	43.3087	3A
																					1788	Opata_1361644_83_PstIMspI_SNP	43.3087	3A
																					1789	Opata_1496105_41_PstIMspI_SNP	43.3087	3A
																					1790	Opata_1621743_47_PstIMspI_SNP	43.3087	3A
																					1791	Opata_1646201_36_PstIMspI_SNP	43.3087	3A
																					1792	Opata_1866767_25_PstIMspI_SNP	43.3087	3A
																					1793	Opata_1879049_65_PstIMspI_SNP	43.3087	3A
																					1794	Opata_1911776_44_PstIMspI_SNP	43.3087	3A
																					1795	Opata_1911776_63_PstIMspI_SNP	43.3087	3A
																					1796	Opata_1938757_3_PstIMspI_SNP	43.3087	3A
																					1797	Opata_2084370_34_PstIMspI_SNP	43.3087	3A
																					1798	Opata_2132230_35_PstIMspI_SNP	43.3087	3A
																					1799	Opata_2179728_51_PstIMspI_SNP	43.3087	3A
																					1800	Opata_2179728_66_PstIMspI_SNP	43.3087	3A
																					1801	Opata_2401223_2_PstIMspI_SNP	43.3087	3A
																					1802	Opata_2426176_18_PstIMspI_SNP	43.3087	3A
																					1803	Opata_2693085_13_PstIMspI_SNP	43.3087	3A
																					1804	Opata_2698085_51_PstIMspI_SNP	43.3087	3A
																					1805	Opata_2699216_78_PstIMspI_SNP	43.3087	3A
																					1806	Opata_2699216_79_PstIMspI_SNP	43.3087	3A
																					1807	Opata_2719858_20_PstIMspI_SNP	43.3087	3A
																					1808	Opata_2777516_1_PstIMspI_SNP	43.3087	3A
																					1809	Opata_280314_34_PstIMspI_SNP	43.3087	3A
																					1810	Opata_329662_4_PstIMspI_SNP	43.3087	3A
																					1811	Opata_3388708_14_PstIMspI_SNP	43.3087	3A
																					1812	Opata_3458527_20_PstIMspI_SNP	43.3087	3A
																					1813	Opata_3458527_61_PstIMspI_SNP	43.3087	3A
																					1814	Opata_3517070_19_PstIMspI_SNP	43.3087	3A
																					1815	Opata_3613583_35_PstIMspI_SNP	43.3087	3A
																					1816	Opata_3613583_68_PstIMspI_SNP	43.3087	3A
																					1817	Opata_364373_40_PstIMspI_SNP	43.3087	3A
																					1818	Opata_4187963_12_PstIMspI_SNP	43.3087	3A
																					1819	Opata_4187963_23_PstIMspI_SNP	43.3087	3A
																					1820	Opata_437032_21_PstIMspI_SNP	43.3087	3A
																					1821	Opata_437032_27_PstIMspI_SNP	43.3087	3A
																					1822	Opata_891856_38_PstIMspI_SNP	43.3087	3A
																					1823	Excalibur_c55759_282	43.4836	3A
																					1824	RAC875_c16583_1259	43.4836	3A	Traes_3AS_8EA65DABE	663368	669236	7853	169	6	0.113191860827635	-0.084498565012586	NA	1.67980295566502	0	0.000594953735683569	-0.913386395734688	NA	NA	NA	NA	NA	D
																					1825	RAC875_c16583_1259	43.4836	3A	Traes_3AS_4C0261CD5	682134	682629	7857	173	5	0	NA	NA	0	0	1	NA	Bradi2g02770	LOC_Os01g04900	Sb03g006530	1	541	D
																					1826	RAC875_c16583_1259	43.4836	3A	Traes_3AS_922982272	680329	681944	7856	172	4	0.0535155445748404	-0.995356180984725	-1.1923114105919	0.972906403940887	0.0953846153846154	0.0989670259893559	-1.27210454218538	Bradi2g02770	LOC_Os01g04900	Sb03g006530	1	541	D
																					1827	tplb0056l18_796	43.6572	3A
																					1828	Excalibur_rep_c68267_309	43.6841	3A
																					1829	BobWhite_rep_c67729_312	43.6841	3A
																					1830	tplb0056l18_366	43.6841	3A	Traes_3AL_051F709A0	670466	672334	7854	170	3	-0.0385351880865341	-0.978298663382939	-1.73866723996015	0.300492610837438	0.206153846153846	0.687094287319348	-0.89712298263842	NA	NA	NA	NA	NA	D
																					1831	tplb0056l18_622	43.6841	3A
																					1832		43.7154	3A	Traes_3AS_0B260E208	683314	684369	7858	174	0	0	NA	NA	0	0	1	NA	Bradi2g02780	LOC_Os01g04910	Sb03g006520	1	542	D
																					1833		43.7182	3A	Traes_3AS_5CC32EF86	684459	684785	7859	175	0	0	NA	NA	0	0	1	NA	Bradi2g02780	LOC_Os01g04910	Sb03g006520	1	542	D
																					1834		43.7192	3A	Traes_3AS_47F5392A3	684846	687773	7860	176	9	0	-2.17208198862143	NA	0.482758620689655	0	0.00206714662779549	-2.16539792582778	Bradi2g02800	LOC_Os01g04920	NA	1	544	D
																					1835		43.7271	3A	Traes_3AS_8A727B48F	688103	690879	7861	177	10	0.00866842145969249	-2.13023239244363	-0.904898415225041	0.647783251231527	0.898461538461539	1.38638218542171	-1.83845134294161	NA	LOC_Os01g11110	NA	1	1347	D
																					1836	CAP8_c2839_118	43.7339	3A	Traes_3AL_891566958	695521	696638	7864	180	3	0.0190476190476189	-1.54210638522352	NA	0.263546798029557	0	0.0037800495035283	-1.58258408373278	Bradi2g02810	LOC_Os01g04930	NA	1	545	D
																					1837	CAP8_c2839_118	43.7339	3A	Traes_3AS_794DAF12D	694337	695501	7863	179	0	0	NA	NA	0	0	1	NA	Bradi2g02810	LOC_Os01g04930	NA	1	545	D
																					1838	CAP8_c2839_118	43.7339	3A	Traes_3AS_6626D4A69	690885	691835	7862	178	4	0.0012743495251748	2.37486868804975	1.24314552993579	1.30295566502463	1.31384615384615	1.00835187901748	1.68165551442934	Bradi2g02810	LOC_Os01g04930	NA	1	545	D
																					1839	RAC875_c121064_87	43.7339	3A
																					1840	BS00025191_51	43.7339	3A	Traes_3AS_49AE2778F	679726	680328	7855	171	3	-0.0075775304338408	-0.475669531158287	0.481246255925673	0.600985221674877	0.944615384615385	1.57082823395564	0.347039666801328	NA	NA	NA	NA	NA	D
																					1841	BobWhite_c2448_96	43.7965	3A
																					1842	wsnp_Ex_c15674_24004810	44.11	3A
																					1843	wsnp_Ku_c4568_8243646	44.11	3A
																					1844	wsnp_Ex_c15674_24005648	44.11	3A	Traes_3AS_ACBC778FF	5984330	5988098	9193	1509	12	0.0978340678180222	0.390725228621943	1.57969103460257	4.16256157635468	5.22461538461539	1.25508300516117	1.61155031969941	NA	LOC_Os01g40200	NA	1	3750	D
																					1845	wsnp_JD_rep_c63739_40660910	44.2779	3A	Traes_3AL_627D37CB3	2661178	2663659	8334	650	2	0.0694736842105262	-1.52438717229317	0.288689298501397	0.189655172413793	2.33538461538462	12.2545044018476	-0.815644067335022	NA	LOC_Os01g08450	NA	1	1018	D
																					1846	wsnp_JD_rep_c63739_40660910	44.2779	3A	Traes_3AL_E829A4618	2655090	2656854	8333	649	1	0.0441791044776119	-1.14923093862267	0.0543783968777873	0.0689655172413793	0.270769230769231	3.88433088184008	-0.301221351263057	NA	LOC_Os01g08450	NA	1	1018	D
																					1847	wsnp_JD_rep_c63739_40660910	44.2779	3A	Traes_3AS_35E1BE43B	2651342	2653454	8332	648	0	0	NA	NA	0	0	1	NA	NA	LOC_Os01g08450	NA	1	1018	D
																					1848	wsnp_Ex_c15674_24004513	44.3934	3A
																					1849	wsnp_Ku_c4568_8243775	44.3934	3A
																					1850	Excalibur_c47078_512	44.3934	3A
																					1851	Kukri_c4568_1708	44.3934	3A
																					1852	Kukri_c63647_1522	44.3934	3A
																					1853	Kukri_c90538_335	44.3934	3A
																					1854	GENE-1332_230	44.7681	3A
																					1855	Excalibur_c25239_283	44.9461	3A
																					1856	BS00048757_51	44.9461	3A
																					1857	BobWhite_c20673_447	45.2737	3A
																					1858	BobWhite_c29419_116	45.2737	3A
																					1859	Kukri_c80974_619	45.2737	3A	Traes_3AS_A86A96722	1217772	1218041	7982	298	0	0	NA	NA	0	0	1	NA	Bradi2g10294	NA	NA	1	2246	D
																					1860	Kukri_c80974_619	45.2737	3A	Traes_3AL_62AEFDF3D	1215370	1215686	7981	297	7	0	NA	NA	0	0	1	NA	Bradi2g10294	NA	NA	1	2246	D
																					1861	Kukri_c80974_619	45.2737	3A	Traes_3AS_FFD1E6999	1214948	1215366	7980	296	0	0	NA	NA	0	0	1	NA	Bradi2g10294	NA	NA	1	2246	D
																					1862	Kukri_c80974_619	45.2737	3A	Traes_3AS_96A8C01A5	1212163	1213853	7979	295	7	-0.0262164194746586	1.09433125262129	1.71343948432313	2.42364532019704	2.19076923076923	0.903954575096369	1.55255217459751	Bradi2g10294	NA	NA	1	2246	D
																					1863	RAC875_c47976_291	45.2737	3A
																					1864	Excalibur_c27972_320	45.2737	3A	Traes_3AS_4D3E574D0	263809	264247	7751	67	1	0	-1.14923093862267	NA	0.0689655172413793	0	0.0142927544882108	-1.09306251384238	Bradi2g01150	LOC_Os01g02310	NA	1	197	D
																					1865	Excalibur_c27972_320	45.2737	3A	Traes_3AS_568C30AAC	291229	291852	7758	74	0	0	NA	NA	0	0	1	NA	Bradi2g01150	LOC_Os01g02310	NA	1	197	D
																					1866	Excalibur_c27972_320	45.2737	3A	Traes_3AS_7DC19AA16	286112	290916	7757	73	14	-0.0240409991610397	-0.913301858313293	-0.803354260157261	2.63793103448276	4.21538461538462	1.59776234091271	-0.399710039216204	Bradi2g01150	LOC_Os01g02310	NA	1	197	D
																					1867	Excalibur_c27972_320	45.2737	3A	Traes_3AS_649B138C1	279206	280280	7755	71	5	-0.0160844241774074	-1.52582056164824	-1.10069485204011	0.37192118226601	0.323076923076923	0.869022563963784	-1.46627817475563	Bradi2g01150	LOC_Os01g02310	NA	1	197	D
																					1868	Excalibur_c27972_320	45.2737	3A	Traes_3AS_E6238166B	267926	268218	7752	68	1	-0.0394524959742351	-0.740993868265358	-0.681114073005996	0.12807881773399	0.135384615384615	1.05659952577813	-0.459763549659746	Bradi2g01150	LOC_Os01g02310	NA	1	197	D
																					1869	Excalibur_c27972_320	45.2737	3A	Traes_3AS_CE316D855	260272	260493	7750	66	0	0	NA	NA	0	0	1	NA	Bradi2g01150	LOC_Os01g02310	NA	1	197	D
																					1870	Excalibur_c27972_320	45.2737	3A	Traes_3AS_51DCC3AC0	281654	282097	7756	72	2	0.017704318365944	-0.988573024012757	0.34103317472282	0.266009852216749	0.6	2.25085329249089	-0.0318724877704141	Bradi2g01150	LOC_Os01g02310	NA	1	197	D
																					1871	Excalibur_c27972_320	45.2737	3A	Traes_3AS_436632233	268834	270714	7753	69	9	-0.00695005073852739	-0.176511538870743	1.34006164963434	2.16256157635468	1.22153846153846	0.565058314633226	-0.365404003482945	Bradi2g01150	LOC_Os01g02310	NA	1	197	D
																					1872	IAAV5729	45.2737	3A
																					1873	Kukri_c7569_1371	45.2737	3A
																					1874	BS00065382_51	45.2737	3A
																					1875	BS00065956_51	45.2737	3A	Traes_3AS_C6E4D7D1B	699119	699787	7865	181	4	0.00741464367703792	-1.17728911109502	0.0335603389390539	0.812807881773399	0.553846153846154	0.681790092767349	-0.808136843329247	NA	NA	NA	NA	NA	D
																					1876	RAC875_c25584_503	45.5393	3A	Traes_3AS_924A341AA	701170	702600	7866	182	4	-0.0319060552288808	0.278665659464532	0.418118030517687	1.12807881773399	0.84	0.744854996040046	0.360225214526068	Bradi2g27777	LOC_Os01g36350	NA	1	3447	D
																					1877	RAC875_c25584_503	45.5393	3A	Traes_3AS_D26FB2FA6	704071	704973	7867	183	6	-0.0246787655541036	1.03745013499654	0.816084206447267	1.5935960591133	1.37230769230769	0.861226064988521	1.36543748955869	Bradi2g27777	LOC_Os01g36350	NA	1	3447	D
																					1878		45.5758	3A	Traes_3AL_69D4F39E1	712579	712894	7869	185	0	0	NA	NA	0	0	1	NA	NA	NA	Sb03g009800	1	2043	D
																					1879		45.5781	3A	Traes_3AL_3338FDCC7	713305	715819	7870	186	6	0.0165424670750843	-0.978749449141732	-0.897658990339826	0.672413793103448	0.295384615384615	0.440122587926214	-1.43866772468883	NA	NA	Sb03g009810	1	2046	D
																					1880		45.5867	3A	Traes_3AS_60114538B	716007	716218	7871	187	0	0	NA	NA	0	0	1	NA	Bradi2g09110	NA	NA	1	2047	D
																					1881		45.5876	3A	Traes_3AS_05D9E01BE	716265	720188	7872	188	7	-0.031566685122344	-1.50350772037382	-1.17391386028711	0.492610837438424	0.673846153846154	1.36716233784493	-0.973259939043617	Bradi2g09120	LOC_Os01g15110	Sb03g009820	1	2048	D
																					1882		45.6001	3A	Traes_3AS_4157B6EEC	720189	721204	7873	189	1	0	NA	-1.16439105425337	0	0.0584615384615385	59.46154	-1.11103309393697	Bradi2g09130	LOC_Os01g15120	NA	1	2049	D
																					1883		45.6067	3A	Traes_3AL_67D92FE8F	722257	724010	7874	190	0	0	NA	NA	0	0	1	NA	Bradi2g09130	LOC_Os01g15120	NA	1	2049	D
																					1884		45.619	3A	Traes_3AS_9FAAC4773	726079	728577	7875	191	1	0.0203252032520326	-1.16097429087842	-0.0348595492660583	0.0541871921182266	0.147692307692308	2.69432652758729	-0.338482467604324	Bradi2g09160	LOC_Os01g15290	NA	1	2063	D
																					1885		45.6279	3A	Traes_3AS_6DA07CB6A	728880	733224	7877	192	0	0	NA	NA	0	0	1	NA	Bradi2g09177	NA	Sb03g009880	1	2067	D
																					1886		45.6447	3A	Traes_3AS_2E4DF0CF3	734121	739338	7876	193	0	0	NA	NA	0	0	1	NA	Bradi2g09170	NA	NA	1	2065	D
																					1887		45.6632	3A	Traes_3AS_732B2D1E6	739902	743322	7878	194	1	0.0434782608695653	NA	-0.681114073005996	0	0.135384615384615	136.38462	-0.871907079431241	Bradi2g09177	NA	Sb03g009880	1	2067	D
																					1888		45.675	3A	Traes_3AS_6A6D4F62A	743576	744956	7879	195	0	0	NA	NA	0	0	1	NA	Bradi2g09270	NA	NA	1	2077	D
																					1889		45.6877	3A	Traes_3AS_EC3C60CE1	747574	751759	7881	196	0	0	NA	NA	0	0	1	NA	Bradi2g09290	LOC_Os01g15310	Sb03g009890	1	2079	D
																					1890		45.7037	3A	Traes_3AS_68090BB7B	752568	757388	7880	197	3	-0.0359194799748377	0.452778398876361	-0.139828591073086	0.620689655172414	1.26461538461538	2.03576713822134	0.0282386893834542	NA	LOC_Os01g59840	NA	1	5868	D
																					1891		45.7225	3A	Traes_3AS_6C0783D0A	758452	759241	7882	198	0	0	NA	NA	0	0	1	NA	NA	LOC_Os01g15320	NA	1	2080	D
																					1892		45.7326	3A	Traes_3AS_73BA34B1D	761598	762622	7883	199	0	0	NA	NA	0	0	1	NA	Bradi2g09310	LOC_Os01g15340	NA	1	2083	D
																					1893		45.7472	3A	Traes_3AS_CFFF0B2BC	766152	770664	7884	200	2	0	NA	NA	0	0	1	NA	Bradi2g09340	LOC_Os01g15350	Sb03g009920	1	2088	D
																					1894		45.7685	3A	Traes_3AS_6B2E2DE78	772815	774266	7885	201	0	0	NA	NA	0	0	1	NA	Bradi2g09350	LOC_Os01g15460	Sb03g009930	1	2093	D
																					1895		45.7734	3A	Traes_3AL_42687C0AF	774361	776572	7886	202	0	0	NA	NA	0	0	1	NA	Bradi2g09360	LOC_Os01g15470	Sb03g009940	1	2094	D
																					1896		45.7754	3A	Traes_3AL_6AF77707F	774986	780483	7887	203	9	0.00633892115264201	-1.66532604252025	-1.13001737341924	1.56896551724138	2.34153846153846	1.49209548245365	-1.19971514760699	NA	NA	NA	NA	NA	D
																					1897		45.7931	3A	Traes_3AS_71F94AFB2	780509	781246	7888	204	0	0	NA	NA	0	0	1	NA	Bradi2g09360	LOC_Os01g15470	Sb03g009940	1	2094	D
																					1898		45.8141	3A	Traes_3AS_8C75D0FDA	787083	789835	7889	205	0	0	NA	NA	0	0	1	NA	Bradi2g09360	LOC_Os01g15470	Sb03g009940	1	2094	D
																					1899		45.8386	3A	Traes_3AS_51655E2D6	794733	795246	7890	206	0	0	NA	NA	0	0	1	NA	Bradi2g09370	LOC_Os01g15480	Sb03g009950	1	2095	D
																					1900		45.8423	3A	Traes_3AS_82DD13FFE	795897	797503	7891	207	0	0	NA	NA	0	0	1	NA	Bradi2g09370	LOC_Os01g15480	Sb03g009950	1	2095	D
																					1901		45.8621	3A	Traes_3AS_9F36BF015	802076	806935	7892	208	0	0	NA	NA	0	0	1	NA	Bradi2g09370	LOC_Os01g15480	Sb03g009950	1	2095	D
																					1902		45.8875	3A	Traes_3AS_3E74AFFBF	810014	816527	7893	209	4	0.11226096787849	-1.34915216452364	-0.235286924863696	0.440886699507389	0.796923076923077	1.80571870572253	-0.80743297726341	Bradi2g09380	LOC_Os01g15490	Sb03g009960	1	2096	D
																					1903		45.9108	3A	Traes_3AS_7E40086D3	817286	819997	7894	210	1	0	-1.14923093862267	NA	0.0689655172413793	0	0.0142927544882108	-1.09306251384238	Bradi2g09420	LOC_Os01g15520	Sb03g009990	1	2102	D
																					1904		45.9313	3A	Traes_3AS_AB893B3F0	823693	830676	7895	211	0	0	NA	NA	0	0	1	NA	Bradi2g09450	LOC_Os01g15540	Sb03g010055	1	2110	D
																					1905		45.9597	3A	Traes_3AS_B0827A392	832564	836258	7896	212	0	0	NA	NA	0	0	1	NA	Bradi2g09470	LOC_Os01g15600	Sb03g010090	1	2112	D
																					1906		45.9872	3A	Traes_3AS_AEE695801	841179	841570	7897	213	0	0	NA	NA	0	0	1	NA	Bradi2g09500	LOC_Os01g15610	Sb03g010100	1	2118	D
																					1907		45.991	3A	Traes_3AS_57977E87E	842372	847474	7898	214	1	0	NA	-1.15558750501204	0	0.0769230769230769	77.92308	-1.09306251384238	Bradi2g09520	LOC_Os01g15630	Sb03g010120	1	2120	D
																					1908		46.0079	3A	Traes_3AS_1BE0FC773	847659	851580	7899	215	1	0	NA	-1.15933492823987	0	0.0707692307692308	71.76923	-1.09688176679197	Bradi2g09520	LOC_Os01g15630	Sb03g010120	1	2120	D
																					1909		46.039	3A	Traes_3AS_DE5832BF8	857359	861125	7900	216	1	0.0399999999999999	NA	-0.713853921782419	0	0.147692307692308	148.69231	-0.882982205402971	Bradi2g09530	LOC_Os01g15640	Sb03g010130	1	2121	D
																					1910		46.0512	3A	Traes_3AS_6F50A325B	861185	863777	7901	217	0	0	NA	NA	0	0	1	NA	Bradi2g09540	NA	Sb03g010140	1	2122	D
																					1911		46.0991	3A	Traes_3AS_0ADE055B4	876155	879208	7902	218	3	0.0205309734513274	-1.14923093862267	-1.22393550639399	0.0689655172413793	0.224615384615385	3.22466523510438	-1.57781428859295	Bradi2g09580	LOC_Os01g15770	Sb03g010180	1	2130	D
																					1912		46.1097	3A	Traes_3AS_AE734BA2A	879478	884602	7903	219	0	0	NA	NA	0	0	1	NA	Bradi2g09620	LOC_Os01g15780	Sb03g010200	1	2133	D
																					1913		46.1573	3A	Traes_3AL_FCEE09471	894342	894652	7904	220	0	0	NA	NA	0	0	1	NA	Bradi2g09590	NA	NA	1	2131	D
																					1914		46.2158	3A	Traes_3AL_720EF3690	912640	912842	7905	221	0	0	NA	NA	0	0	1	NA	Bradi2g09590	NA	NA	1	2131	D
																					1915		46.2329	3A	Traes_3AL_400619BB0	917961	918443	7906	222	3	-0.0017557790499938	0.545162570165785	-0.0639744866442533	1.17980295566502	1.00307692307692	0.850334013390346	0.659949713515727	Bradi2g09590	NA	NA	1	2131	D
																					1916		46.2463	3A	Traes_3AS_FCE639BF5	922154	923577	7907	223	0	0	NA	NA	0	0	1	NA	Bradi2g09607	NA	Sb03g010190	1	2132	D
																					1917		46.2652	3A	Traes_3AS_8969E90D0	928056	929260	7908	224	1	0.115384615384615	0.0165894432929071	NA	0.226600985221675	0	0.00439365399948392	-0.353282100103586	Bradi2g09627	NA	NA	1	2134	D
																					1918		46.273	3A	Traes_3AS_E51F05C11	930509	937698	7909	225	0	0	NA	NA	0	0	1	NA	Bradi2g09637	LOC_Os01g15790	Sb03g010220	1	2136	D
																					1919		46.3008	3A	Traes_3AS_7C423CE32	939200	941495	7910	226	3	0.0308030803080308	-1.18099718331497	-1.49213147053901	0.384236453201971	0.2	0.521757481671322	-1.14608304470744	Bradi2g09650	LOC_Os01g15810	Sb03g010230	1	2138	D
																					1920		46.3132	3A	Traes_3AS_84C86F657	943082	944498	7911	227	1	0.0357142857142857	-0.752851392886025	NA	0.133004926108374	0	0.00746241201722952	-0.882982205402971	Bradi2g09660	NA	NA	1	2139	D
																					1921	Ra_c31046_1652	46.3239	3A
																					1922		46.3431	3A	Traes_3AS_F441DDE21	952406	954423	7912	228	1	-0.0301724137931036	-0.713853921782419	-0.28077140995082	0.118226600985222	0.203076923076923	1.71167273074968	-0.251793493297569	Bradi2g09680	NA	NA	1	2141	D
																					1923		46.3591	3A	Traes_3AS_7E7D5E614	957402	959370	7914	229	0	0	NA	NA	0	0	1	NA	Bradi2g09690	LOC_Os01g15830	Sb03g010240	1	2142	D
																					1924		46.3709	3A	Traes_3AS_36C0C90F0	961112	963934	7913	230	4	0	NA	NA	0	0	1	NA	Bradi2g09700	LOC_Os01g15840	Sb03g010260	1	2143	D
																					1925		46.38	3A	Traes_3AL_78711D4EB	963939	964651	7915	231	5	-0.0372285418821097	-1.75697392579858	-1.51810268357233	0.192118226600985	0.123076923076923	0.64249201124099	-1.44541603459711	Bradi2g09690	LOC_Os01g15830	Sb03g010240	1	2142	D
																					1926		46.3846	3A	Traes_3AS_6B34024DD	965388	965790	7916	232	0	0	NA	NA	0	0	1	NA	Bradi2g09690	LOC_Os01g15830	Sb03g010240	1	2142	D
																					1927		46.3959	3A	Traes_3AL_EB37D49001	968933	970217	7917	233	4	0.0307805451768367	-0.98521134100832	-1.51420621311242	0.726600985221675	0.184615384615385	0.255106002535813	-1.15419378909602	Bradi2g09690	LOC_Os01g15830	Sb03g010240	1	2142	D
																					1928		46.4201	3A	Traes_3AS_4C4673A12	976495	978779	7918	234	0	0	NA	NA	0	0	1	NA	Bradi2g09720	LOC_Os01g15900	Sb03g010280	1	2146	D
																					1929		46.4278	3A	Traes_3AS_9655CC2D8	978897	981814	7919	235	0	0	NA	NA	0	0	1	NA	Bradi2g09707	LOC_Os01g15850	Sb03g010270	1	2144	D
																					1930		46.4435	3A	Traes_3AS_D788E7B17	983790	984582	7920	236	0	0	NA	NA	0	0	1	NA	Bradi2g09737	LOC_Os01g15979	Sb03g010300	1	2153	D
																					1931		46.4504	3A	Traes_3AS_4D7D73CD0	985965	987455	7921	237	0	0	NA	NA	0	0	1	NA	Bradi2g09737	LOC_Os01g15979	Sb03g010300	1	2153	D
																					1932		46.4588	3A	Traes_3AS_93B7CD566	988592	989665	7922	238	0	0	NA	NA	0	0	1	NA	Bradi2g09760	LOC_Os01g16000	Sb03g010320	1	2157	D
																					1933		46.473	3A	Traes_3AS_042018F90	993005	994378	7923	239	0	0	NA	NA	0	0	1	NA	Bradi2g09760	LOC_Os01g16000	Sb03g010320	1	2157	D
																					1934		46.479	3A	Traes_3AS_6FFA0FCD0	994885	999381	7924	240	0	0	NA	NA	0	0	1	NA	Bradi2g09770	LOC_Os01g16010	Sb03g010330	1	2158	D
																					1935	Excalibur_c27972_654	46.483	3A
																					1936		46.5	3A	Traes_3AS_C4EF0EF5E	1001449	1004524	7925	241	0	0	NA	NA	0	0	1	NA	Bradi2g09790	LOC_Os01g16040	Sb03g010360	1	2161	D
																					1937		46.5269	3A	Traes_3AS_C8D7B3921	1009864	1012624	7926	242	8	-0.0423676012461058	-0.363403659218521	-0.617716548556349	0.184729064039409	0.116923076923077	0.63491992044756	-0.224029010749223	Bradi2g09800	LOC_Os01g16080	Sb03g010370	1	2164	D
																					1938		46.5379	3A	Traes_3AS_D2419DE55	1013306	1016719	7927	243	2	0.0457265613012123	-0.76929898138731	-0.563451037016648	0.182266009852217	0.123076923076923	0.677031818393383	-1.15288735128945	Bradi2g09820	LOC_Os01g16090	Sb03g010380	1	2166	D
																					1939		46.5578	3A	Traes_3AS_F050A9A88	1019514	1023081	7928	244	0	0	NA	NA	0	0	1	NA	Bradi2g09830	LOC_Os01g16100	Sb03g010400	1	2167	D
																					1940		46.576	3A	Traes_3AL_38C938194	1025209	1029805	7929	245	1	0.0651340996168582	0.818617864754186	-0.698274355948178	0.362068965517241	0.141538461538462	0.392593341149479	0.402501279442687	Bradi2g09850	NA	Sb03g010420	1	2169	D
																					1941		46.597	3A	Traes_3AS_569C0B8FF	1031776	1037912	7930	246	0	0	NA	NA	0	0	1	NA	Bradi2g09860	LOC_Os01g16110	Sb03g010440	1	2171	D
																					1942		46.6341	3A	Traes_3AS_D90217BB7	1043357	1044522	7931	247	0	0	NA	NA	0	0	1	NA	NA	NA	Sb03g010500	1	2179	D
																					1943		46.6536	3A	Traes_3AL_164833F99	1049456	1051290	7932	248	0	0	NA	NA	0	0	1	NA	NA	NA	Sb03g010500	1	2179	D
																					1944		46.6895	3A	Traes_3AL_822D81F1A	1060704	1062555	7933	249	0	0	NA	NA	0	0	1	NA	NA	NA	Sb03g010500	1	2179	D
																					1945		46.7063	3A	Traes_3AL_99FBD0DCA	1065953	1067408	7934	250	1	0	NA	NA	0	0	1	NA	NA	NA	Sb03g010500	1	2179	D
																					1946		46.7285	3A	Traes_3AS_78093EA68	1072871	1073457	7935	251	0	0	NA	NA	0	0	1	NA	Bradi2g09880	LOC_Os01g16146	Sb03g010510	1	2180	D
																					1947		46.7335	3A	Traes_3AS_40570C7F9	1074440	1075892	7936	252	0	0	NA	NA	0	0	1	NA	Bradi2g09880	LOC_Os01g16146	Sb03g010510	1	2180	D
																					1948		46.7765	3A	Traes_3AS_811D1AD7C	1087887	1089814	7937	253	0	0	NA	NA	0	0	1	NA	Bradi2g09880	LOC_Os01g16146	Sb03g010510	1	2180	D
																					1949		46.7861	3A	Traes_3AS_5E4D347D8	1090884	1093462	7938	254	0	0	NA	NA	0	0	1	NA	Bradi2g09910	LOC_Os01g16152	Sb03g010530	1	2184	D
																					1950		46.8088	3A	Traes_3AS_E67D03435	1097982	1098212	7939	255	0	0	NA	NA	0	0	1	NA	Bradi2g09910	LOC_Os01g16152	Sb03g010530	1	2184	D
																					1951		46.8312	3A	Traes_3AS_0BD59AEAC	1104992	1109755	7940	256	0	0	NA	NA	0	0	1	NA	Bradi2g09940	LOC_Os01g16170	Sb03g010545	1	2187	D
																					1952		46.8503	3A	Traes_3AS_B37EA2046	1110955	1113491	7941	257	0	0	NA	NA	0	0	1	NA	Bradi2g09950	LOC_Os01g16190	Sb03g010550	1	2189	D
																					1953		46.8587	3A	Traes_3AS_B7522D4FE	1113571	1114471	7942	258	1	NA	NA	NA	0	0	1	NA	Bradi2g09950	LOC_Os01g16190	Sb03g010550	1	2189	D
																					1954		46.8688	3A	Traes_3AS_99368CA0E	1116723	1119999	7943	259	0	0	NA	NA	0	0	1	NA	Bradi2g09980	LOC_Os01g16210	Sb03g010580	1	2194	D
																					1955		46.8837	3A	Traes_3AS_B838B39C4	1121394	1122221	7944	260	0	0	NA	NA	0	0	1	NA	Bradi2g09990	LOC_Os01g16220	NA	1	2195	D
																					1956		46.8872	3A	Traes_3AS_D3AB86262	1122480	1124314	7945	261	0	0	NA	NA	0	0	1	NA	Bradi2g09990	LOC_Os01g16220	NA	1	2195	D
																					1957		46.8934	3A	Traes_3AS_3A0D17C58	1124417	1125138	7946	262	0	0	NA	NA	0	0	1	NA	NA	LOC_Os01g16240	NA	1	2199	D
																					1958		46.8972	3A	Traes_3AS_30D175BEB	1125600	1128431	7947	263	1	0.0416666666666667	NA	-0.698274355948178	0	0.141538461538462	142.53846	-0.881025526663645	Bradi2g10040	LOC_Os01g16290	Sb03g010630	1	2204	D
																					1959		46.9261	3A	Traes_3AS_9D9B46DC4	1134646	1141292	7948	264	0	0	NA	NA	0	0	1	NA	Bradi2g10040	LOC_Os01g16290	Sb03g010630	1	2204	D
																					1960		46.9492	3A	Traes_3AS_9FC1341CC	1141855	1142481	7949	265	0	0	NA	NA	0	0	1	NA	Bradi2g10040	LOC_Os01g16290	Sb03g010630	1	2204	D
																					1961		46.9517	3A	Traes_3AS_AAFBD5734	1142639	1143255	7950	266	1	0	NA	-1.16240204275445	0	0.0646153846153846	65.61538	-1.10481807939807	Bradi2g10060	LOC_Os01g16310	Sb03g010640	1	2207	D
																					1962		46.954	3A	Traes_3AS_3932CDFDC	1143366	1143648	7951	267	0	0	NA	NA	0	0	1	NA	NA	LOC_Os01g16320	NA	1	2209	D
																					1963		46.9611	3A	Traes_3AS_ED2021B2E	1145570	1148057	7952	268	2	0	NA	NA	0	0	1	NA	Bradi2g10080	LOC_Os01g16330	Sb03g010680	1	2212	D
																					1964		46.9697	3A	Traes_3AS_4DFE04D80	1148276	1149375	7953	269	0	0	NA	NA	0	0	1	NA	Bradi2g10090	LOC_Os01g16340	Sb03g010690	1	2213	D
																					1965		46.9761	3A	Traes_3AS_371FB9D38	1150268	1152642	7954	270	0	0	NA	NA	0	0	1	NA	Bradi2g10100	NA	Sb03g010700	1	2214	D
																					1966		46.9839	3A	Traes_3AS_F44EE4858	1152694	1152970	7955	271	0	0	NA	NA	0	0	1	NA	Bradi2g10100	NA	Sb03g010700	1	2214	D
																					1967		46.9849	3A	Traes_3AS_495D62CBF	1153036	1158285	7956	272	0	0	NA	NA	0	0	1	NA	Bradi2g10117	LOC_Os01g16354	NA	1	2215	D
																					1968		47.0086	3A	Traes_3AS_1DD0D7B7A	1160415	1163354	7957	273	1	0	NA	NA	0	0	1	NA	Bradi2g10140	LOC_Os01g16430	Sb03g010730	1	2223	D
																					1969		47.0198	3A	Traes_3AS_634121F561	1163939	1164420	7958	274	0	0	NA	NA	0	0	1	NA	Bradi2g10150	LOC_Os01g16450	Sb03g010740	1	2225	D
																					1970		47.0214	3A	Traes_3AS_0A124EE01	1164421	1165137	7959	275	0	0	NA	NA	0	0	1	NA	Bradi2g10150	LOC_Os01g16450	Sb03g010740	1	2225	D
																					1971		47.0237	3A	Traes_3AS_1DCF51BC41	1165138	1166020	7960	276	0	0	NA	NA	0	0	1	NA	Bradi2g10160	LOC_Os01g16470	Sb03g010760	1	2228	D
																					1972		47.0265	3A	Traes_3AS_419EEC43B	1166022	1166282	7961	277	0	0	NA	NA	0	0	1	NA	Bradi2g10160	LOC_Os01g16470	Sb03g010760	1	2228	D
																					1973		47.0273	3A	Traes_3AS_78BF872E7	1166283	1166599	7962	278	0	0	NA	NA	0	0	1	NA	Bradi2g10160	LOC_Os01g16470	Sb03g010760	1	2228	D
																					1974		47.0289	3A	Traes_3AS_CB2434231	1166775	1168923	7963	279	0	0	NA	NA	0	0	1	NA	Bradi2g10170	LOC_Os01g16510	Sb03g010770	1	2229	D
																					1975		47.0387	3A	Traes_3AS_E846552A6	1169852	1173139	7964	280	0	0	NA	NA	0	0	1	NA	Bradi2g10180	LOC_Os01g16520	NA	1	2230	D
																					1976		47.0493	3A	Traes_3AS_430183893	1173140	1173615	7965	281	0	0	NA	NA	0	0	1	NA	Bradi2g10170	LOC_Os01g16510	Sb03g010770	1	2229	D
																					1977		47.0604	3A	Traes_3AS_6AD1F4D961	1176605	1177902	7966	282	0	0	NA	NA	0	0	1	NA	Bradi2g10200	LOC_Os01g16670	Sb03g010780	1	2232	D
																					1978		47.0645	3A	Traes_3AS_922E17525	1177903	1178568	7967	283	0	0	NA	NA	0	0	1	NA	Bradi2g10220	LOC_Os01g16650	NA	1	2234	D
																					1979		47.0749	3A	Traes_3AS_BF93F56AC	1181145	1181318	7968	284	0	0	NA	NA	0	0	1	NA	Bradi2g10230	LOC_Os01g16640	Sb03g010810	1	2237	D
																					1980		47.0775	3A	Traes_3AS_7494844C7	1181950	1183335	7969	285	1	0.14005249343832	1.21262503941176	-0.713853921782419	0.421182266009852	0.147692307692308	0.352199323766012	0.66685244013223	Bradi2g10240	LOC_Os01g16620	Sb03g010820	1	2239	D
																					1981		47.0819	3A	Traes_3AS_7444382BD	1183353	1184582	7970	286	0	0	NA	NA	0	0	1	NA	Bradi2g10240	LOC_Os01g16620	Sb03g010820	1	2239	D
																					1982		47.0877	3A	Traes_3AS_FA5A3D87A	1185154	1185795	7972	287	0	0	NA	NA	0	0	1	NA	Bradi2g10250	LOC_Os01g16600	Sb03g010840	1	2242	D
																					1983		47.091	3A	Traes_3AS_67CF922EF	1186189	1188425	7971	288	0	0	NA	NA	0	0	1	NA	Bradi2g10250	LOC_Os01g16600	Sb03g010840	1	2242	D
																					1984		47.1148	3A	Traes_3AS_7D9D9AC60	1193610	1195845	7973	289	0	0	NA	NA	0	0	1	NA	Bradi2g10260	LOC_Os01g16550	Sb03g010850	1	2243	D
																					1985		47.1347	3A	Traes_3AS_A66DC343C	1199855	1202350	7974	290	1	-0.00600600600600609	-0.363403659218521	0.428983598244687	0.184729064039409	0.307692307692308	1.66205713850057	0.245589100185572	Bradi2g10270	LOC_Os01g16540	Sb03g010860	1	2244	D
																					1986		47.1453	3A	Traes_3AS_1B4B2A1EB	1203151	1203960	7975	291	1	0	NA	NA	0	0	1	NA	Bradi2g10270	LOC_Os01g16540	Sb03g010860	1	2244	D
																					1987		47.1501	3A	Traes_3AS_BB551304C	1204651	1204910	7976	292	0	0	NA	NA	0	0	1	NA	Bradi2g10278	LOC_Os01g16530	Sb03g010870	1	2245	D
																					1988		47.151	3A	Traes_3AL_4E8DC0167	1204949	1205620	7977	293	0	0	NA	NA	0	0	1	NA	Bradi2g10278	LOC_Os01g16530	Sb03g010870	1	2245	D
																					1989		47.1556	3A	Traes_3AS_FE3B3E73D	1206373	1208772	7978	294	0	0	NA	NA	0	0	1	NA	Bradi2g10278	LOC_Os01g16530	Sb03g010870	1	2245	D
																					1990		47.1988	3A	Traes_3AL_03CD20415	1219878	1222228	7983	299	19	0.0243819737983016	-1.69503570533244	-0.310708579246922	2.7192118226601	4.04307692307692	1.48667721030637	-0.795250753237236	Bradi2g05367	NA	Sb03g010890	1	2248	D
																					1991		47.2232	3A	Traes_3AL_C7053B9A2	1227520	1228448	7984	300	0	0	NA	NA	0	0	1	NA	Bradi2g05367	NA	Sb03g010890	1	2248	D
																					1992		47.2312	3A	Traes_3AS_FE35DD66A	1229999	1231501	7986	301	0	0	NA	NA	0	0	1	NA	Bradi2g10320	LOC_Os01g16770	Sb03g010930	1	2254	D
																					1993		47.2456	3A	Traes_3AS_B15111539	1234507	1245143	7985	302	1	-0.00824571112340888	0.335716532052736	-0.617716548556349	0.270935960591133	0.116923076923077	0.43364283267281	0.17539982883265	NA	NA	Sb03g010900	1	2249	D
																					1994		47.2797	3A	Traes_3AS_5869E3C31	1245169	1245595	7987	303	0	0	NA	NA	0	0	1	NA	NA	LOC_Os01g16810	Sb03g010970	1	2259	D
[truncated: 7,700 more rows]

## Sheet: ch3B
P1	Halberd	W7984	W7984	Flair	Flair	Opata85	W7984	Halberd	Flair	Flair	Opata 85	RAC875	Opata85	Arche	MQTL Yield	MQTL GPC	MQTL BQ	Candidate genes
P2	Cutter	Prinz	Prinz	XX86	XX86	W7984	Prinz	Cutter	XX86	XX86	Synthetic W7984	Kukri	W7984	Récital
reference	Esten et al. 2010	Haung XQ et al. 2003	Haung XQ et al. 2003	Haung XQ et al. 2004	Haung XQ et al. 2004	Kumar et al. 2007	Haung XQ et al. 2003	Esten et al. 2010	Haung XQ et al. 2004	Haung XQ et al. 2004	Borner A et al. 2002	Bennet et al. 2012	Kumar et al. 2007	Laperche et al., 2007
LOD	2.7	1.6	1.9	2.9	2	4.34	3.8	4.8	2.3	2.8	3	4.07	3.35	3.89
R2	11.3	9.6	11	11.5	8	19.82	21.6	19	9.3	10.9	36.32	12	13.33	8.8
	GrN	T/h	Tno	Tkw	GrW	GrN	T/h	Tkw	GrW	Tkw	Tkw	T/h	Tno	Gpc					Sno	Marker	position	chromosome	Gene	start	end	genome_pos	chr_pos	SNP_density	FST	Tajima_cultivar	Tajima_landrace	pi_cultivar	pi_landrace	pi_landrace/pi_cultivar	Tajima_landrace_cultivar	Brachy	Rice	Sorghum	PanGenomeChr	PanGenomePos	Dominance
																			1	Xgwm1034	0	3B
																			2	Xfba311	0	3B
																			3	Xbcd907	0	3B
																			4	Excalibur_c20277_436	0.767822	3B
																			5	XE3M3i	1.02755	3B
																			6	stm513tctg	1.08913	3B
																			7	stm538acag	1.28174	3B
																			8	Xgwm389	1.7	3B
																			9	Opata_14474_PstIMseI_PA	1.7	3B
																			10	Opata_3673771_PstIMseI_PA	1.7	3B
																			11	M6_863984_PstIMspI_PA	1.7	3B
																			12	Opata_2124178_PstIMspI_PA	1.7	3B
																			13	Opata_2598323_PstIMspI_PA	1.7	3B
																			14	Opata_1386778_44_PstIMseI_SNP	1.7	3B
																			15	Opata_2204244_42_PstIMspI_SNP	1.7	3B
																			16	RAC875_c27986_1460	2.18461	3B
																			17	RAC875_rep_c111781_146	2.47892	3B
																			18	XE3M3f	3.8525	3B
	QGrN.Est-ch3B																		19	BS00026471_51	3.88887	3B
																			20	Tdurum_contig57914_1156	3.88887	3B
																			21	Tdurum_contig57914_1144	3.88887	3B
																			22	CAP11_c5660_100	3.88887	3B
																			23	Kukri_c64588_274	3.98812	3B
																			24	GENE-0559_171	3.98812	3B
																			25	Tdurum_contig9514_807	3.98812	3B
																			26	Tdurum_contig7623_695	3.98812	3B
																			27	Tdurum_contig44344_346	3.98812	3B
																			28	Tdurum_contig3507_103	3.98812	3B
																			29	Tdurum_contig24552_508	3.98812	3B
																			30	RFL_Contig3626_521	3.98812	3B
																			31	RFL_Contig2549_565	3.98812	3B
																			32	RAC875_s120635_196	3.98812	3B
																			33	RAC875_c51781_771	3.98812	3B
																			34	RAC875_c43871_478	3.98812	3B
																			35	RAC875_c32005_247	3.98812	3B
																			36	RAC875_c29367_314	3.98812	3B	Traes_3B_1B523D215	27378	31488	31399	3	6	0.02081476050371	1.58065494684869	1.50639608178975	1.61083743842365	1.99076923076923	1.23571346624136	1.30319852465217	NA	NA	NA	NA	NA	D
																			37	RAC875_c13670_62	3.98812	3B
																			38	RAC875_c13385_1268	3.98812	3B
																			39	Kukri_c17082_519	3.98812	3B
																			40	Kukri_c17082_378	3.98812	3B
																			41	Kukri_c12401_2258	3.98812	3B
																			42	BobWhite_c4864_326	3.98812	3B
																			43	GENE-1743_853	3.98812	3B
																			44	GENE-1743_274	3.98812	3B
																			45	Excalibur_c6782_253	3.98812	3B
																			46	Excalibur_c44342_74	3.98812	3B
																			47	Excalibur_c3031_59	3.98812	3B	Traes_3B_ADCF93AE0	16932	18431	31398	2	24	-0.0337162621847802	-2.21228165078479	-2.12766856167752	2.40886699507389	1.86769230769231	0.775433793649193	-1.77764616470882	NA	NA	NA	NA	NA	D
																			48	Excalibur_c25566_423	3.98812	3B
																			49	Excalibur_c25566_1000	3.98812	3B	Traes_3B_9C0B9A3F6	1282651	1286345	31554	158	14	0.357355067196161	1.37504701405467	-0.184344348625688	5.35960591133005	3.05538461538462	0.570156559037185	1.93361928264651	Bradi2g01870	LOC_Os01g03650	Sb03g007140	1	388	D
																			50	CAP12_rep_c3868_270	3.98812	3B
																			51	CAP12_c3789_177	3.98812	3B
																			52	BS00094406_51	3.98812	3B	Traes_3B_15AC76D22	223	1046	31397	1	0	0	NA	NA	0	0	1	NA	NA	NA	NA	NA	NA	D
																			53	BS00080136_51	3.98812	3B
																			54	TA001137-1058	4.14896	3B
																			55	RAC875_rep_c111781_179	4.14896	3B
																			56	IAAV2929	4.14896	3B
																			57	Excalibur_rep_c114249_187	4.94291	3B
																			58	Xi746198c	5.59813	3B
																			59	Xi746198e	5.59813	3B
																			60	stm512tcac	5.66449	3B
																			61	stm559tgag	5.66449	3B
																			62	stm598tcac	5.66449	3B
		QT/h.Hau-ch3B		QTkw.Hau-ch3B	QGrW.Hau-ch3B														63	BS00011904_51	6.1749	3B
																			64	Tdurum_contig49804_392	7.55063	3B
																			65	BS00001335_51	7.55063	3B
																			66	Excalibur_c11601_231	7.55063	3B
																			67	Xcfb3530	7.59473	3B
																			68	Xcfb3417	7.59473	3B
																			69	Tdurum_contig47506_251	7.60196	3B
																			70	RAC875_c30148_90	7.73201	3B
																			71	Kukri_c32803_150	7.73201	3B
																			72	RFL_Contig3008_1370	7.79703	3B	Traes_3B_FFF579F19	43738	48684	31402	6	0	0	NA	NA	0	0	1	NA	Bradi2g00980	LOC_Os01g02090	Sb03g008320	1	168	D
																			73		7.88885	3B	Traes_3B_D612353C21	57548	58271	31403	7	0	0	NA	NA	0	0	1	NA	Bradi2g00986	NA	Sb03g008310	1	169	D
																			74		7.96966	3B	Traes_3B_D612353C2	69700	70423	31404	8	0	0	NA	NA	0	0	1	NA	Bradi2g00986	NA	Sb03g008310	1	169	D
																			75		8.01788	3B	Traes_3B_61C43499B	76952	83911	31406	9	0	0	NA	NA	0	0	1	NA	NA	NA	NA	NA	NA	D
																			76	RAC875_rep_c69171_92	8.21796	3B	Traes_3B_3F6764629	535726	538367	31466	71	0	0	NA	NA	0	0	1	NA	Bradi2g46640	LOC_Os01g56360	NA	1	5472	D
																			77	RAC875_rep_c69171_92	8.21796	3B	Traes_3B_8E820A790	21805539	21810163	34268	2872	63	0.0510167826209387	0.974538241907055	2.091979940237	16.3965517241379	18.2584615384615	1.11354803764571	2.23991816113007	Bradi2g46640	LOC_Os01g56360	NA	1	5472	D
																			78	BobWhite_c8796_307	8.21796	3B	Traes_3B_C7311D239	35849	38382	31401	4	0	0	NA	NA	0	0	1	NA	NA	NA	NA	NA	NA	D
																			79	BobWhite_c8796_307	8.21796	3B	Traes_3B_607315E21	39187	41336	31400	5	4	0.0276528357408184	-0.0508230019860438	0.27613402226853	2.33251231527094	2.42769230769231	1.04078829547384	0.617700284422652	NA	NA	NA	NA	NA	D
																			80	wsnp_Ex_c30368_39293103	8.23849	3B	Traes_3B_5C9042B91	110131	112600	31409	13	17	0.0272700489815592	0.193383090829163	-0.523257473862752	3.77339901477833	3.4	0.901070605145162	0.460817549354423	NA	NA	NA	NA	NA	D
																			81	Kukri_c15654_309	8.23849	3B	Traes_3B_0D6720765	87052	89317	31405	10	0	0	NA	NA	0	0	1	NA	Bradi2g00992	NA	Sb03g008300	1	170	D
																			82	Ku_c24488_1050	8.23849	3B	Traes_3B_B4E2CD1E5	97771	106446	31408	12	17	0.119573032724447	-0.978243966654038	-0.152917495325736	3.02955665024631	3.8	1.25422502826337	-0.412544460809137	NA	NA	NA	NA	NA	D
																			83	Excalibur_c9713_371	8.23849	3B	Traes_3B_F12298BB9	89971	91896	31407	11	0	0	NA	NA	0	0	1	NA	NA	NA	NA	NA	NA	D
																			84	Kukri_c1771_715	8.35485	3B
																			85	Xfbb147_d1	8.6	3B
																			86	XksuG30	8.6	3B
																			87	Xgwm533_d1	8.9	3B
																			88	P33/M5082	8.95	3B
																			89	Xgwm533	9.02088	3B
																			90	Xbarc75	9.1	3B
																			91	Tdurum_contig12899_347	9.24462	3B
																			92	BS00067275_51	9.24462	3B
																			93	BS00062677_51	9.24462	3B	Traes_3B_2709DD2C9	122007	122686	31411	15	0	0	NA	NA	0	0	1	NA	NA	NA	NA	NA	NA	D
																			94	tplb0053a24_995	9.24462	3B
																			95	Tdurum_contig12899_342	9.24462	3B
																			96	Tdurum_contig12899_289	9.24462	3B	Traes_3B_B6AFFEC05	115784	120961	31410	14	18	-0.00927505679176344	0.128928144853812	-0.0447508011732648	3.8423645320197	2.92923076923077	0.762412918974407	0.685026308730932	NA	NA	NA	NA	NA	D
																			97	Tdurum_contig12008_803	9.24462	3B
																			98	Tdurum_contig12008_725	9.24462	3B
																			99	RFL_Contig5360_1282	9.24462	3B
																			100	RAC875_rep_c113506_409	9.24462	3B	Traes_3B_2C3EC3548	360743	361713	31439	43	7	0.0729994905090601	-1.92612527121232	-0.189561465030735	0.711822660098522	1.38769230769231	1.94815960255809	-0.559587781102726	Bradi2g01320	LOC_Os01g02290	Sb03g008170	1	195	D
																			101	RAC875_rep_c113506_409	9.24462	3B	Traes_3B_5641A4F74	365381	367417	31441	45	4	-0.0173542497001895	-1.55015705723445	-1.4886853261373	0.285714285714286	0.664615384615385	2.32152844561741	-1.28089446230122	Bradi2g01320	LOC_Os01g02290	Sb03g008170	1	195	D
																			102	RAC875_rep_c113506_409	9.24462	3B	Traes_3B_8C3F747C8	371506	372002	31443	47	2	0.0168302945301544	1.01055153734513	-0.871989373533143	0.221674876847291	0.32	1.44156359262437	-0.298989943023194	Bradi2g01320	LOC_Os01g02290	Sb03g008170	1	195	D
																			103	RAC875_rep_c113506_409	9.24462	3B	Traes_3B_52D7B0480	372043	372677	31444	48	0	0	NA	NA	0	0	1	NA	Bradi2g01320	LOC_Os01g02290	Sb03g008170	1	195	D
																			104	RAC875_rep_c113506_409	9.24462	3B	Traes_3B_12BC33231	368229	370765	31442	46	0	0	NA	NA	0	0	1	NA	Bradi2g01320	LOC_Os01g02290	Sb03g008170	1	195	D
																			105	Excalibur_rep_c71645_94	9.24462	3B
																			106	Excalibur_c20277_483	9.24462	3B
																			107	BobWhite_c2069_1096	9.24462	3B
																			108	RAC875_c14696_980	9.27884	3B	Traes_3B_13720B359	1892711	1896935	31641	245	59	0.248579459002843	2.70581626353462	-0.182527670432677	27.3325123152709	13.1107692307692	0.479695733080234	2.82899860683572	Bradi2g47120	NA	NA	1	4753	D
																			109	RAC875_c14696_980	9.27884	3B	Traes_3B_C036DB884	542420	546730	31468	72	18	0.0960008122053543	-0.47506074277697	1.72719502512276	3.29310344827586	6.22769230769231	1.89086117195257	1.05554587492324	Bradi2g47120	NA	NA	1	4753	D
																			110	RAC875_c14696_980	9.27884	3B	Traes_3B_DDEAAC42F	1900541	1901441	31643	246	3	-0.00189581052575361	-1.52191046510632	-0.438145899643544	0.519704433497537	0.104615384615385	0.202831729317148	-1.30395711132953	Bradi2g47120	NA	NA	1	4753	D
																			111	Kukri_c2972_110	9.27884	3B
																			112	wPt-0325	9.57142	3B
																			113	BS00049084_51	9.66897	3B
																			114	wsnp_JD_c396_603720	9.66897	3B
																			115	XSun2	9.68317	3B
																			116	stm599tcac	9.68317	3B
																			117	wPt-7341	9.68317	3B
																			118	wPt-8855	9.68317	3B
																			119	glk683/Sun2	9.68317	3B
																			120	Xfba190	10.1	3B
																			121	Xfbb156_d2	10.1	3B
																			122	Jagger_c342_119	10.3774	3B
																			123	Excalibur_c30762_514	10.3774	3B
																			124	Excalibur_c27658_589	10.3774	3B
																			125	wPt-7264	10.7249	3B
																			126	wPt-7225	10.7249	3B
																			127	wPt-5209	10.7249	3B
																			128	wPt-5522	10.7249	3B
																			129	wPt-8446	10.7249	3B
																			130	wPt-8093	10.7249	3B
																			131	wPt-1542	10.7249	3B
																			132	wPt-1620	10.7249	3B
																			133	Opata_1204313_PstIMluI_PA	10.7249	3B
																			134	Opata_1478249_PstIMluI_PA	10.7249	3B
																			135	Opata_1563882_PstIMluI_PA	10.7249	3B
																			136	M6_2716570_PstIMseI_PA	10.7249	3B
																			137	Opata_1027850_PstIMseI_PA	10.7249	3B
																			138	Opata_1132876_PstIMseI_PA	10.7249	3B
																			139	Opata_1135758_PstIMseI_PA	10.7249	3B
																			140	Opata_1236125_PstIMseI_PA	10.7249	3B
																			141	Opata_1520512_PstIMseI_PA	10.7249	3B
																			142	Opata_157554_PstIMseI_PA	10.7249	3B
																			143	Opata_16776_PstIMseI_PA	10.7249	3B
																			144	Opata_175020_PstIMseI_PA	10.7249	3B
																			145	Opata_1967265_PstIMseI_PA	10.7249	3B
																			146	Opata_2051041_PstIMseI_PA	10.7249	3B
																			147	Opata_240460_PstIMseI_PA	10.7249	3B
																			148	Opata_2541354_PstIMseI_PA	10.7249	3B
																			149	Opata_288813_PstIMseI_PA	10.7249	3B
																			150	Opata_2944679_PstIMseI_PA	10.7249	3B
																			151	Opata_302499_PstIMseI_PA	10.7249	3B
																			152	Opata_3061528_PstIMseI_PA	10.7249	3B
																			153	Opata_3203933_PstIMseI_PA	10.7249	3B
																			154	Opata_330884_PstIMseI_PA	10.7249	3B
																			155	Opata_3376394_PstIMseI_PA	10.7249	3B
																			156	Opata_4157507_PstIMseI_PA	10.7249	3B
																			157	Opata_546251_PstIMseI_PA	10.7249	3B
																			158	Opata_559128_PstIMseI_PA	10.7249	3B
																			159	Opata_578641_PstIMseI_PA	10.7249	3B
																			160	Opata_657090_PstIMseI_PA	10.7249	3B
																			161	Opata_661672_PstIMseI_PA	10.7249	3B
																			162	Opata_752286_PstIMseI_PA	10.7249	3B
																			163	Opata_805543_PstIMseI_PA	10.7249	3B
																			164	Opata_908887_PstIMseI_PA	10.7249	3B
																			165	Opata_97434_PstIMseI_PA	10.7249	3B
																			166	M6_2507841_PstIMspI_PA	10.7249	3B
																			167	Opata_1005070_PstIMspI_PA	10.7249	3B
																			168	Opata_1012157_PstIMspI_PA	10.7249	3B
																			169	Opata_1014348_PstIMspI_PA	10.7249	3B
																			170	Opata_1033754_PstIMspI_PA	10.7249	3B
																			171	Opata_1058717_PstIMspI_PA	10.7249	3B
																			172	Opata_1075548_PstIMspI_PA	10.7249	3B
																			173	Opata_1152638_PstIMspI_PA	10.7249	3B
																			174	Opata_1170997_PstIMspI_PA	10.7249	3B
																			175	Opata_1181096_PstIMspI_PA	10.7249	3B
																			176	Opata_1209503_PstIMspI_PA	10.7249	3B
																			177	Opata_1240140_PstIMspI_PA	10.7249	3B
																			178	Opata_1308007_PstIMspI_PA	10.7249	3B
																			179	Opata_1409437_PstIMspI_PA	10.7249	3B
																			180	Opata_1422924_PstIMspI_PA	10.7249	3B
																			181	Opata_142395_PstIMspI_PA	10.7249	3B
																			182	Opata_1574389_PstIMspI_PA	10.7249	3B
																			183	Opata_1613796_PstIMspI_PA	10.7249	3B
																			184	Opata_168027_PstIMspI_PA	10.7249	3B
																			185	Opata_1821021_PstIMspI_PA	10.7249	3B
																			186	Opata_1842898_PstIMspI_PA	10.7249	3B
																			187	Opata_1877367_PstIMspI_PA	10.7249	3B
																			188	Opata_1906532_PstIMspI_PA	10.7249	3B
																			189	Opata_1914356_PstIMspI_PA	10.7249	3B
																			190	Opata_1939881_PstIMspI_PA	10.7249	3B
																			191	Opata_1984706_PstIMspI_PA	10.7249	3B
																			192	Opata_1991576_PstIMspI_PA	10.7249	3B
																			193	Opata_2014536_PstIMspI_PA	10.7249	3B
																			194	Opata_2037539_PstIMspI_PA	10.7249	3B
																			195	Opata_2042947_PstIMspI_PA	10.7249	3B
																			196	Opata_2073218_PstIMspI_PA	10.7249	3B
																			197	Opata_2120802_PstIMspI_PA	10.7249	3B
																			198	Opata_2168387_PstIMspI_PA	10.7249	3B
																			199	Opata_2207700_PstIMspI_PA	10.7249	3B
																			200	Opata_2209519_PstIMspI_PA	10.7249	3B
																			201	Opata_2221334_PstIMspI_PA	10.7249	3B
																			202	Opata_2221739_PstIMspI_PA	10.7249	3B
																			203	Opata_2264685_PstIMspI_PA	10.7249	3B
																			204	Opata_2281551_PstIMspI_PA	10.7249	3B
																			205	Opata_2309563_PstIMspI_PA	10.7249	3B
																			206	Opata_2312913_PstIMspI_PA	10.7249	3B
																			207	Opata_2338743_PstIMspI_PA	10.7249	3B
																			208	Opata_2345635_PstIMspI_PA	10.7249	3B
																			209	Opata_2377177_PstIMspI_PA	10.7249	3B
																			210	Opata_2378836_PstIMspI_PA	10.7249	3B
																			211	Opata_2439923_PstIMspI_PA	10.7249	3B
																			212	Opata_2465323_PstIMspI_PA	10.7249	3B
																			213	Opata_2494283_PstIMspI_PA	10.7249	3B
																			214	Opata_2526706_PstIMspI_PA	10.7249	3B
																			215	Opata_2558887_PstIMspI_PA	10.7249	3B
																			216	Opata_2565756_PstIMspI_PA	10.7249	3B
																			217	Opata_2572189_PstIMspI_PA	10.7249	3B
																			218	Opata_2615739_PstIMspI_PA	10.7249	3B
																			219	Opata_2644046_PstIMspI_PA	10.7249	3B
																			220	Opata_265054_PstIMspI_PA	10.7249	3B
																			221	Opata_2720129_PstIMspI_PA	10.7249	3B
																			222	Opata_2894571_PstIMspI_PA	10.7249	3B
																			223	Opata_2957786_PstIMspI_PA	10.7249	3B
																			224	Opata_2960453_PstIMspI_PA	10.7249	3B
																			225	Opata_2978152_PstIMspI_PA	10.7249	3B
																			226	Opata_3000116_PstIMspI_PA	10.7249	3B
																			227	Opata_3031814_PstIMspI_PA	10.7249	3B
																			228	Opata_3170371_PstIMspI_PA	10.7249	3B
																			229	Opata_3173179_PstIMspI_PA	10.7249	3B
																			230	Opata_3194126_PstIMspI_PA	10.7249	3B
																			231	Opata_328845_PstIMspI_PA	10.7249	3B
																			232	Opata_3346365_PstIMspI_PA	10.7249	3B
																			233	Opata_3347232_PstIMspI_PA	10.7249	3B
																			234	Opata_3350862_PstIMspI_PA	10.7249	3B
																			235	Opata_3373547_PstIMspI_PA	10.7249	3B
																			236	Opata_3395262_PstIMspI_PA	10.7249	3B
																			237	Opata_3399319_PstIMspI_PA	10.7249	3B
																			238	Opata_3408426_PstIMspI_PA	10.7249	3B
																			239	Opata_3450310_PstIMspI_PA	10.7249	3B
																			240	Opata_3499049_PstIMspI_PA	10.7249	3B
																			241	Opata_351503_PstIMspI_PA	10.7249	3B
																			242	Opata_3532130_PstIMspI_PA	10.7249	3B
																			243	Opata_3577398_PstIMspI_PA	10.7249	3B
																			244	Opata_3580708_PstIMspI_PA	10.7249	3B
																			245	Opata_3581715_PstIMspI_PA	10.7249	3B
																			246	Opata_3595187_PstIMspI_PA	10.7249	3B
																			247	Opata_3689371_PstIMspI_PA	10.7249	3B
																			248	Opata_3697633_PstIMspI_PA	10.7249	3B
																			249	Opata_373326_PstIMspI_PA	10.7249	3B
																			250	Opata_3754460_PstIMspI_PA	10.7249	3B
																			251	Opata_3765881_PstIMspI_PA	10.7249	3B
																			252	Opata_3897657_PstIMspI_PA	10.7249	3B
																			253	Opata_3978464_PstIMspI_PA	10.7249	3B
																			254	Opata_400166_PstIMspI_PA	10.7249	3B
																			255	Opata_4033302_PstIMspI_PA	10.7249	3B
																			256	Opata_4080754_PstIMspI_PA	10.7249	3B
																			257	Opata_4141663_PstIMspI_PA	10.7249	3B
																			258	Opata_4143816_PstIMspI_PA	10.7249	3B
																			259	Opata_4196680_PstIMspI_PA	10.7249	3B
																			260	Opata_4204252_PstIMspI_PA	10.7249	3B
																			261	Opata_444411_PstIMspI_PA	10.7249	3B
																			262	Opata_483090_PstIMspI_PA	10.7249	3B
																			263	Opata_569999_PstIMspI_PA	10.7249	3B
																			264	Opata_590358_PstIMspI_PA	10.7249	3B
																			265	Opata_614719_PstIMspI_PA	10.7249	3B
																			266	Opata_620789_PstIMspI_PA	10.7249	3B
																			267	Opata_635551_PstIMspI_PA	10.7249	3B
																			268	Opata_651016_PstIMspI_PA	10.7249	3B
																			269	Opata_651880_PstIMspI_PA	10.7249	3B
																			270	Opata_712662_PstIMspI_PA	10.7249	3B
																			271	Opata_757607_PstIMspI_PA	10.7249	3B
																			272	Opata_776315_PstIMspI_PA	10.7249	3B
																			273	Opata_962391_PstIMspI_PA	10.7249	3B
																			274	Opata_997905_PstIMspI_PA	10.7249	3B
																			275	Opata_65950_58_PstIMluI_SNP	10.7249	3B
																			276	Opata_65950_83_PstIMluI_SNP	10.7249	3B
																			277	Opata_87784_22_PstIMluI_SNP	10.7249	3B
																			278	Opata_87784_55_PstIMluI_SNP	10.7249	3B
																			279	Opata_87784_58_PstIMluI_SNP	10.7249	3B
																			280	Opata_87784_67_PstIMluI_SNP	10.7249	3B
																			281	Opata_1089320_3_PstIMseI_SNP	10.7249	3B
																			282	Opata_1089320_74_PstIMseI_SNP	10.7249	3B
																			283	Opata_1182149_10_PstIMseI_SNP	10.7249	3B
																			284	Opata_1348570_58_PstIMseI_SNP	10.7249	3B
																			285	Opata_1356720_49_PstIMseI_SNP	10.7249	3B
																			286	Opata_1507795_37_PstIMseI_SNP	10.7249	3B
																			287	Opata_3153063_56_PstIMseI_SNP	10.7249	3B
																			288	Opata_35777_35_PstIMseI_SNP	10.7249	3B
																			289	Opata_59154_48_PstIMseI_SNP	10.7249	3B
																			290	Opata_655436_11_PstIMseI_SNP	10.7249	3B
																			291	Opata_74933_57_PstIMseI_SNP	10.7249	3B
																			292	Opata_84379_65_PstIMseI_SNP	10.7249	3B
																			293	Opata_1576236_19_PstIMspI_SNP	10.7249	3B
																			294	Opata_1576236_41_PstIMspI_SNP	10.7249	3B
																			295	Opata_2439997_80_PstIMspI_SNP	10.7249	3B
																			296	Opata_3933406_49_PstIMspI_SNP	10.7249	3B
																			297	Opata_3933406_86_PstIMspI_SNP	10.7249	3B
																			298	Opata_49562_20_PstIMspI_SNP	10.7249	3B
																			299	Opata_49562_60_PstIMspI_SNP	10.7249	3B
																			300	Opata_509347_49_PstIMspI_SNP	10.7249	3B
																			301	wPt-1162	10.7341	3B
																			302	Opata_450315_PstIMseI_PA	10.7341	3B
																			303	Opata_748636_PstIMseI_PA	10.7341	3B
																			304	Opata_1005301_PstIMspI_PA	10.7341	3B
																			305	Opata_2300066_PstIMspI_PA	10.7341	3B
																			306	Opata_270390_PstIMspI_PA	10.7341	3B
																			307	Opata_633905_PstIMspI_PA	10.7341	3B
																			308	Opata_832314_PstIMspI_PA	10.7341	3B
																			309	Opata_258494_23_PstIMseI_SNP	10.7341	3B
																			310	Opata_28110_34_PstIMseI_SNP	10.7341	3B
																			311	Opata_341756_14_PstIMseI_SNP	10.7341	3B
																			312	Opata_341756_59_PstIMseI_SNP	10.7341	3B
																			313	Opata_341756_72_PstIMseI_SNP	10.7341	3B
																			314	Opata_514807_88_PstIMseI_SNP	10.7341	3B
																			315	Opata_1663910_44_PstIMspI_SNP	10.7341	3B
																			316	Opata_1663910_85_PstIMspI_SNP	10.7341	3B
																			317	Opata_1781643_45_PstIMspI_SNP	10.7341	3B
																			318	Opata_1849023_34_PstIMspI_SNP	10.7341	3B
																			319	Opata_2008178_34_PstIMspI_SNP	10.7341	3B
																			320	Opata_2008178_55_PstIMspI_SNP	10.7341	3B
																			321	Opata_2405500_87_PstIMspI_SNP	10.7341	3B
																			322	Opata_2853067_60_PstIMspI_SNP	10.7341	3B
																			323	Opata_3583400_6_PstIMspI_SNP	10.7341	3B
																			324	wPt-7984	10.8195	3B
																			325	wPt-10239	10.8195	3B
																			326	wPt-2621	10.8195	3B
																			327	wPt-3260	10.8195	3B
																			328	wPt-8646	10.8195	3B
																			329	M6_253549_PstIMluI_PA	10.8195	3B
																			330	M6_564554_PstIMluI_PA	10.8195	3B
																			331	M6_2638457_PstIMseI_PA	10.8195	3B
																			332	M6_329486_PstIMseI_PA	10.8195	3B
																			333	M6_615549_PstIMseI_PA	10.8195	3B
																			334	M6_682122_PstIMseI_PA	10.8195	3B
																			335	Opata_1041122_PstIMseI_PA	10.8195	3B
																			336	Opata_1054280_PstIMseI_PA	10.8195	3B
																			337	Opata_1081238_PstIMseI_PA	10.8195	3B
																			338	Opata_119099_PstIMseI_PA	10.8195	3B
																			339	Opata_1812781_PstIMseI_PA	10.8195	3B
																			340	Opata_1932490_PstIMseI_PA	10.8195	3B
																			341	Opata_2203979_PstIMseI_PA	10.8195	3B
																			342	Opata_2340330_PstIMseI_PA	10.8195	3B
																			343	Opata_2367948_PstIMseI_PA	10.8195	3B
																			344	Opata_3031425_PstIMseI_PA	10.8195	3B
																			345	Opata_439880_PstIMseI_PA	10.8195	3B
																			346	Opata_4473962_PstIMseI_PA	10.8195	3B
																			347	Opata_550623_PstIMseI_PA	10.8195	3B
																			348	Opata_955293_PstIMseI_PA	10.8195	3B
																			349	M6_1921322_PstIMspI_PA	10.8195	3B
																			350	M6_2021741_PstIMspI_PA	10.8195	3B
																			351	M6_2042617_PstIMspI_PA	10.8195	3B
																			352	M6_2351673_PstIMspI_PA	10.8195	3B
																			353	M6_2650459_PstIMspI_PA	10.8195	3B
																			354	M6_3198190_PstIMspI_PA	10.8195	3B
																			355	M6_3303367_PstIMspI_PA	10.8195	3B
																			356	M6_942773_PstIMspI_PA	10.8195	3B
																			357	Opata_1150878_PstIMspI_PA	10.8195	3B
																			358	Opata_1225970_PstIMspI_PA	10.8195	3B
																			359	Opata_1246976_PstIMspI_PA	10.8195	3B
																			360	Opata_1660812_PstIMspI_PA	10.8195	3B
																			361	Opata_1702042_PstIMspI_PA	10.8195	3B
																			362	Opata_2467983_PstIMspI_PA	10.8195	3B
																			363	Opata_2565163_PstIMspI_PA	10.8195	3B
																			364	Opata_2789506_PstIMspI_PA	10.8195	3B
																			365	Opata_2982880_PstIMspI_PA	10.8195	3B
																			366	Opata_3198430_PstIMspI_PA	10.8195	3B
																			367	Opata_3644622_PstIMspI_PA	10.8195	3B
																			368	Opata_4034676_PstIMspI_PA	10.8195	3B
																			369	Opata_966519_PstIMspI_PA	10.8195	3B
																			370	Opata_9075_30_PstIMluI_SNP	10.8195	3B
																			371	Opata_10286_28_PstIMseI_SNP	10.8195	3B
																			372	Opata_108647_23_PstIMseI_SNP	10.8195	3B
																			373	Opata_108647_62_PstIMseI_SNP	10.8195	3B
																			374	Opata_108647_65_PstIMseI_SNP	10.8195	3B
																			375	Opata_1145359_41_PstIMseI_SNP	10.8195	3B
																			376	Opata_117508_18_PstIMseI_SNP	10.8195	3B
																			377	Opata_117508_81_PstIMseI_SNP	10.8195	3B
																			378	Opata_1177970_76_PstIMseI_SNP	10.8195	3B
																			379	Opata_143319_89_PstIMseI_SNP	10.8195	3B
																			380	Opata_15580_59_PstIMseI_SNP	10.8195	3B
																			381	Opata_1746717_24_PstIMseI_SNP	10.8195	3B
																			382	Opata_1746717_28_PstIMseI_SNP	10.8195	3B
																			383	Opata_1746717_69_PstIMseI_SNP	10.8195	3B
																			384	Opata_1897432_18_PstIMseI_SNP	10.8195	3B
																			385	Opata_1897432_21_PstIMseI_SNP	10.8195	3B
																			386	Opata_237684_40_PstIMseI_SNP	10.8195	3B
																			387	Opata_237684_53_PstIMseI_SNP	10.8195	3B
																			388	Opata_259990_57_PstIMseI_SNP	10.8195	3B
																			389	Opata_259990_66_PstIMseI_SNP	10.8195	3B
																			390	Opata_2928549_30_PstIMseI_SNP	10.8195	3B
																			391	Opata_2928549_40_PstIMseI_SNP	10.8195	3B
																			392	Opata_321752_47_PstIMseI_SNP	10.8195	3B
																			393	Opata_341202_22_PstIMseI_SNP	10.8195	3B
																			394	Opata_341202_86_PstIMseI_SNP	10.8195	3B
																			395	Opata_468759_14_PstIMseI_SNP	10.8195	3B
																			396	Opata_54043_24_PstIMseI_SNP	10.8195	3B
																			397	Opata_54043_41_PstIMseI_SNP	10.8195	3B
																			398	Opata_554122_14_PstIMseI_SNP	10.8195	3B
																			399	Opata_577796_90_PstIMseI_SNP	10.8195	3B
																			400	Opata_585670_84_PstIMseI_SNP	10.8195	3B
																			401	Opata_589076_68_PstIMseI_SNP	10.8195	3B
																			402	Opata_1242005_80_PstIMspI_SNP	10.8195	3B
																			403	Opata_164486_7_PstIMspI_SNP	10.8195	3B
																			404	Opata_208632_24_PstIMspI_SNP	10.8195	3B
																			405	Opata_2422088_76_PstIMspI_SNP	10.8195	3B
																			406	Opata_270663_46_PstIMspI_SNP	10.8195	3B
																			407	Opata_3118129_86_PstIMspI_SNP	10.8195	3B
																			408	Opata_626746_51_PstIMspI_SNP	10.8195	3B
																			409	Opata_931212_78_PstIMspI_SNP	10.8195	3B
																			410	wsnp_Ku_c12698_20441325	10.8667	3B
																			411	Opata_1400372_PstIMluI_PA	10.8667	3B
																			412	Opata_1559524_PstIMspI_PA	10.8667	3B
																			413	Opata_1636046_PstIMspI_PA	10.8667	3B
																			414	Opata_2938644_PstIMspI_PA	10.8667	3B
																			415	Opata_4207124_PstIMspI_PA	10.8667	3B
																			416	Opata_764332_PstIMspI_PA	10.8667	3B
																			417	Opata_44152_69_PstIMseI_SNP	10.8667	3B
																			418	Opata_95695_11_PstIMseI_SNP	10.8667	3B
																			419	Opata_95695_15_PstIMseI_SNP	10.8667	3B
																			420	Opata_95695_9_PstIMseI_SNP	10.8667	3B
																			421	Opata_2465401_40_PstIMspI_SNP	10.8667	3B
																			422	Opata_2465401_56_PstIMspI_SNP	10.8667	3B
																			423	Opata_2465401_9_PstIMspI_SNP	10.8667	3B
																			424	Opata_3609865_45_PstIMspI_SNP	10.8667	3B
																			425	Opata_3678424_36_PstIMspI_SNP	10.8667	3B
																			426	BS00058861_51	10.8667	3B
																			427	wsnp_Ex_c8360_14085858	10.8809	3B
																			428	Opata_233443_82_PstIMseI_SNP	10.8809	3B
																			429	TA006079-0893	10.8809	3B
																			430	Kukri_rep_c88385_226	10.8809	3B
																			431	BS00036089_51	10.8906	3B
																			432	tplb0041e10_1230	10.8906	3B
																			433	BS00023188_51	10.8906	3B
																			434	Tdurum_contig34149_219	10.8906	3B
																			435	BS00022229_51	10.8906	3B
																			436	RAC875_c4389_1344	10.8906	3B	Traes_3B_17E92C1EA	130598	134244	31412	16	0	0	NA	NA	0	0	1	NA	NA	NA	NA	NA	NA	D
																			437	RAC875_c39558_742	10.8906	3B
																			438	RAC875_c36081_500	10.8906	3B	Traes_3B_89F6ACF89	159840	162344	31413	17	15	0.0695926715212462	-1.26455931729051	0.042793645874205	2.1576354679803	2.92615384615385	1.35602045397688	-0.436578391949473	NA	NA	NA	NA	NA	D
																			439	RAC875_c26206_103	10.8906	3B
																			440	Kukri_rep_c100057_144	10.8906	3B
																			441	Kukri_c58004_937	10.8906	3B
																			442	BobWhite_c9850_306	10.8906	3B	Traes_3B_E7ADB295A	373628	375936	31445	49	21	0.0113866084045632	-0.712468185197977	-1.27439791946538	2.49753694581281	3.08615384615385	1.23558462883649	-1.3419234370027	NA	LOC_Os01g02300	NA	1	196	D
																			443	BobWhite_c9711_206	10.8906	3B
																			444	Excalibur_rep_c66331_1967	10.8906	3B
																			445	Excalibur_c40580_104	10.8906	3B
																			446	D_F5XZDLF02HX2DL_204	10.8906	3B	Traes_3B_C8BFBB0D6	171461	173689	31414	18	26	0.0492076742723381	-1.54355891488837	-1.70908265440797	2.97783251231527	3.72307692307692	1.25018003110219	-1.42468814320797	NA	NA	NA	NA	NA	D
																			447	BS00095247_51	10.8906	3B
																			448	BS00090324_51	10.8906	3B
																			449	wsnp_Ex_rep_c66331_64502558	10.8951	3B
																			450	wsnp_Ku_c18473_27773912	10.8951	3B
																			451	wsnp_Ex_c2723_5047696	10.8951	3B
																			452	Opata_252482_PstIMluI_PA	10.8951	3B
																			453	Opata_3545_PstIMseI_PA	10.8951	3B
																			454	Opata_115061_64_PstIMseI_SNP	10.8951	3B
																			455	Opata_188799_6_PstIMseI_SNP	10.8951	3B
																			456	Opata_188799_82_PstIMseI_SNP	10.8951	3B
																			457	Opata_23385_28_PstIMseI_SNP	10.8951	3B
																			458	Opata_23385_76_PstIMseI_SNP	10.8951	3B
																			459	Opata_294110_50_PstIMseI_SNP	10.8951	3B
																			460	Opata_294110_69_PstIMseI_SNP	10.8951	3B
																			461	Opata_35687_59_PstIMseI_SNP	10.8951	3B
																			462	Opata_431187_13_PstIMseI_SNP	10.8951	3B
																			463	Opata_3317118_49_PstIMspI_SNP	10.8951	3B
																			464	IAAV8777	10.8951	3B
																			465	TA003763-0481	10.8951	3B
																			466	BS00011532_51	10.8951	3B
																			467	RFL_Contig1801_429	10.8951	3B
																			468	RAC875_c4954_943	10.8951	3B
																			469	RAC875_c3956_275	10.8951	3B
																			470	RAC875_c16527_192	10.8951	3B
																			471	RAC875_c14696_369	10.8951	3B
																			472	Ra_c16527_465	10.8951	3B
																			473	Kukri_rep_c69663_846	10.8951	3B	Traes_3B_35D6F6CE7	185265	188621	31416	20	7	0.0442185207155225	1.43707315598263	-0.250052582219107	1.98768472906404	1.61538461538462	0.812790783584887	1.26656766076789	NA	NA	NA	NA	NA	D
																			474	BobWhite_c27287_232	10.8951	3B	Traes_3B_721A780C8	181543	185232	31415	19	56	0.503951069927675	2.36409873606987	-0.982947141043524	16.0098522167488	7.64615384615385	0.477623161148633	3.86773476233134	NA	NA	NA	NA	NA	D
																			475	BS00102648_51	10.8951	3B
																			476	BS00102646_51	10.8951	3B
																			477	BS00083706_51	10.8951	3B
																			478	XksuG53	10.9	3B
																			479	wsnp_Ex_rep_c66331_64503065	10.9026	3B
																			480	wsnp_Ex_rep_c66331_64502363	10.9257	3B
																			481	wsnp_Ex_rep_c67107_65584404	10.9257	3B
																			482	BS00058860_51	10.9356	3B
																			483	BS00041764_51	10.9356	3B
																			484	Tdurum_contig47506_269	10.9356	3B
																			485	Tdurum_contig42513_886	10.9356	3B
																			486	Tdurum_contig25619_350	10.9356	3B
																			487	RFL_Contig1801_1473	10.9356	3B	Traes_3B_B531FDDEE	436292	437686	31455	59	9	0.241315578974386	1.16047576020335	-1.46134214368016	2.83497536945813	1.09538461538462	0.38659878065161	0.92430055645044	Bradi2g39720	LOC_Os01g02320	NA	1	199	D
																			488	RAC875_c4954_1419	10.9356	3B
																			489	RAC875_c39793_452	10.9356	3B
																			490	RAC875_c29367_244	10.9356	3B
																			491	Kukri_c19744_650	10.9356	3B
																			492	BobWhite_c54480_387	10.9356	3B
																			493	Excalibur_rep_c71060_78	10.9356	3B
																			494	BobWhite_c362_597	10.9356	3B
																			495	CAP8_c3231_244	10.9356	3B	Traes_3B_7D5E931E6	198115	198699	31417	21	1	0.427450980392157	1.33424549601486	-0.52899263121646	0.275862068965517	0.0984615384615385	0.359245815073188	1.56204250465395	NA	NA	NA	NA	NA	D
																			496	CAP7_c9234_109	10.9356	3B
																			497	CAP7_c4121_370	10.9356	3B
																			498	BS00091751_51	10.9356	3B
																			499	BS00079988_51	10.9356	3B
																			500	BS00058654_51	10.9411	3B
																			501	RAC875_rep_c118986_60	10.9411	3B
																			502	Excalibur_c94546_61	10.9411	3B	Traes_3B_EC5660CE0	206165	207170	31418	22	2	0.288233084614994	1.63621285401275	-0.167705406412858	0.610837438423645	0.483076923076923	0.791185514897552	1.58641219293188	NA	NA	NA	NA	NA	D
																			503	BobWhite_c2453_282	10.9411	3B
																			504	BobWhite_c2453_253	10.9411	3B
																			505	BS00087757_51	10.9411	3B	Traes_3B_8D85D1E9F	214345	217432	31419	23	29	0.279992081655456	1.87365011236221	-2.06198921919399	4.03694581280788	1.53538461538462	0.380486686125191	0.67570509373839	NA	NA	NA	NA	NA	D
																			506	wPt-3609	10.9424	3B
																			507	wPt-10488	10.9424	3B
																			508	wPt-10494	10.9424	3B
																			509	wPt-11390	10.9424	3B
																			510	wPt-1540	10.9424	3B
																			511	wPt-3761	10.9424	3B
																			512	wPt-4224	10.9424	3B
																			513	wPt-4437	10.9424	3B
																			514	wPt-8079	10.9424	3B
																			515	Opata_2037390_PstIMluI_PA	10.9424	3B
																			516	Opata_2101556_PstIMluI_PA	10.9424	3B
																			517	Opata_2112560_PstIMluI_PA	10.9424	3B
																			518	M6_934030_PstIMseI_PA	10.9424	3B
																			519	Opata_1000209_PstIMseI_PA	10.9424	3B
																			520	Opata_1005622_PstIMseI_PA	10.9424	3B
																			521	Opata_10350_PstIMseI_PA	10.9424	3B
																			522	Opata_1070389_PstIMseI_PA	10.9424	3B
																			523	Opata_109167_PstIMseI_PA	10.9424	3B
																			524	Opata_1103597_PstIMseI_PA	10.9424	3B
																			525	Opata_116226_PstIMseI_PA	10.9424	3B
																			526	Opata_1179975_PstIMseI_PA	10.9424	3B
																			527	Opata_1228947_PstIMseI_PA	10.9424	3B
																			528	Opata_12713_PstIMseI_PA	10.9424	3B
																			529	Opata_1312618_PstIMseI_PA	10.9424	3B
																			530	Opata_1343125_PstIMseI_PA	10.9424	3B
																			531	Opata_1347525_PstIMseI_PA	10.9424	3B
																			532	Opata_144944_PstIMseI_PA	10.9424	3B
																			533	Opata_1452644_PstIMseI_PA	10.9424	3B
																			534	Opata_156891_PstIMseI_PA	10.9424	3B
																			535	Opata_1652781_PstIMseI_PA	10.9424	3B
																			536	Opata_179801_PstIMseI_PA	10.9424	3B
																			537	Opata_1896837_PstIMseI_PA	10.9424	3B
																			538	Opata_241493_PstIMseI_PA	10.9424	3B
																			539	Opata_2513321_PstIMseI_PA	10.9424	3B
																			540	Opata_2521890_PstIMseI_PA	10.9424	3B
																			541	Opata_261651_PstIMseI_PA	10.9424	3B
																			542	Opata_261889_PstIMseI_PA	10.9424	3B
																			543	Opata_2651133_PstIMseI_PA	10.9424	3B
																			544	Opata_2786309_PstIMseI_PA	10.9424	3B
																			545	Opata_285034_PstIMseI_PA	10.9424	3B
																			546	Opata_2872034_PstIMseI_PA	10.9424	3B
																			547	Opata_2967224_PstIMseI_PA	10.9424	3B
																			548	Opata_303962_PstIMseI_PA	10.9424	3B
																			549	Opata_304746_PstIMseI_PA	10.9424	3B
																			550	Opata_3179034_PstIMseI_PA	10.9424	3B
																			551	Opata_3216208_PstIMseI_PA	10.9424	3B
																			552	Opata_328871_PstIMseI_PA	10.9424	3B
																			553	Opata_329668_PstIMseI_PA	10.9424	3B
																			554	Opata_334297_PstIMseI_PA	10.9424	3B
																			555	Opata_3358260_PstIMseI_PA	10.9424	3B
																			556	Opata_3359890_PstIMseI_PA	10.9424	3B
																			557	Opata_342401_PstIMseI_PA	10.9424	3B
																			558	Opata_352062_PstIMseI_PA	10.9424	3B
																			559	Opata_3703974_PstIMseI_PA	10.9424	3B
																			560	Opata_3784449_PstIMseI_PA	10.9424	3B
																			561	Opata_390161_PstIMseI_PA	10.9424	3B
																			562	Opata_392589_PstIMseI_PA	10.9424	3B
																			563	Opata_4065414_PstIMseI_PA	10.9424	3B
																			564	Opata_4186993_PstIMseI_PA	10.9424	3B
																			565	Opata_4333388_PstIMseI_PA	10.9424	3B
																			566	Opata_443779_PstIMseI_PA	10.9424	3B
																			567	Opata_522600_PstIMseI_PA	10.9424	3B
																			568	Opata_524632_PstIMseI_PA	10.9424	3B
																			569	Opata_54667_PstIMseI_PA	10.9424	3B
																			570	Opata_560719_PstIMseI_PA	10.9424	3B
																			571	Opata_601933_PstIMseI_PA	10.9424	3B
																			572	Opata_608553_PstIMseI_PA	10.9424	3B
																			573	Opata_610231_PstIMseI_PA	10.9424	3B
																			574	Opata_641987_PstIMseI_PA	10.9424	3B
																			575	Opata_650665_PstIMseI_PA	10.9424	3B
																			576	Opata_738510_PstIMseI_PA	10.9424	3B
																			577	Opata_749908_PstIMseI_PA	10.9424	3B
																			578	Opata_796669_PstIMseI_PA	10.9424	3B
																			579	Opata_895751_PstIMseI_PA	10.9424	3B
																			580	Opata_91048_PstIMseI_PA	10.9424	3B
																			581	Opata_953761_PstIMseI_PA	10.9424	3B
																			582	Opata_1014219_PstIMspI_PA	10.9424	3B
																			583	Opata_1040085_PstIMspI_PA	10.9424	3B
																			584	Opata_1059032_PstIMspI_PA	10.9424	3B
																			585	Opata_1068477_PstIMspI_PA	10.9424	3B
																			586	Opata_1084462_PstIMspI_PA	10.9424	3B
																			587	Opata_1087868_PstIMspI_PA	10.9424	3B
																			588	Opata_1098303_PstIMspI_PA	10.9424	3B
																			589	Opata_1154392_PstIMspI_PA	10.9424	3B
																			590	Opata_1158694_PstIMspI_PA	10.9424	3B
																			591	Opata_1165951_PstIMspI_PA	10.9424	3B
																			592	Opata_126347_PstIMspI_PA	10.9424	3B
																			593	Opata_1294061_PstIMspI_PA	10.9424	3B
																			594	Opata_1306044_PstIMspI_PA	10.9424	3B
																			595	Opata_1379937_PstIMspI_PA	10.9424	3B
																			596	Opata_1431916_PstIMspI_PA	10.9424	3B
																			597	Opata_1448291_PstIMspI_PA	10.9424	3B
																			598	Opata_1539451_PstIMspI_PA	10.9424	3B
																			599	Opata_1575940_PstIMspI_PA	10.9424	3B
																			600	Opata_1584229_PstIMspI_PA	10.9424	3B
																			601	Opata_1614509_PstIMspI_PA	10.9424	3B
																			602	Opata_161974_PstIMspI_PA	10.9424	3B
																			603	Opata_1626727_PstIMspI_PA	10.9424	3B
																			604	Opata_1627549_PstIMspI_PA	10.9424	3B
																			605	Opata_1653041_PstIMspI_PA	10.9424	3B
																			606	Opata_1662362_PstIMspI_PA	10.9424	3B
																			607	Opata_1676273_PstIMspI_PA	10.9424	3B
																			608	Opata_1680411_PstIMspI_PA	10.9424	3B
																			609	Opata_1763361_PstIMspI_PA	10.9424	3B
																			610	Opata_1794119_PstIMspI_PA	10.9424	3B
																			611	Opata_1804286_PstIMspI_PA	10.9424	3B
																			612	Opata_1842376_PstIMspI_PA	10.9424	3B
																			613	Opata_1875576_PstIMspI_PA	10.9424	3B
																			614	Opata_1876205_PstIMspI_PA	10.9424	3B
																			615	Opata_1884509_PstIMspI_PA	10.9424	3B
																			616	Opata_1893379_PstIMspI_PA	10.9424	3B
																			617	Opata_1956181_PstIMspI_PA	10.9424	3B
																			618	Opata_1992849_PstIMspI_PA	10.9424	3B
																			619	Opata_2009476_PstIMspI_PA	10.9424	3B
																			620	Opata_2012313_PstIMspI_PA	10.9424	3B
																			621	Opata_2016460_PstIMspI_PA	10.9424	3B
																			622	Opata_2017239_PstIMspI_PA	10.9424	3B
																			623	Opata_2020516_PstIMspI_PA	10.9424	3B
																			624	Opata_2044046_PstIMspI_PA	10.9424	3B
																			625	Opata_2049959_PstIMspI_PA	10.9424	3B
																			626	Opata_2058757_PstIMspI_PA	10.9424	3B
																			627	Opata_2071574_PstIMspI_PA	10.9424	3B
																			628	Opata_2075892_PstIMspI_PA	10.9424	3B
																			629	Opata_2092045_PstIMspI_PA	10.9424	3B
																			630	Opata_2108353_PstIMspI_PA	10.9424	3B
																			631	Opata_2122580_PstIMspI_PA	10.9424	3B
																			632	Opata_2125029_PstIMspI_PA	10.9424	3B
																			633	Opata_217975_PstIMspI_PA	10.9424	3B
																			634	Opata_2185173_PstIMspI_PA	10.9424	3B
																			635	Opata_2192230_PstIMspI_PA	10.9424	3B
																			636	Opata_2200577_PstIMspI_PA	10.9424	3B
																			637	Opata_2211547_PstIMspI_PA	10.9424	3B
																			638	Opata_2231755_PstIMspI_PA	10.9424	3B
																			639	Opata_2241225_PstIMspI_PA	10.9424	3B
																			640	Opata_2244538_PstIMspI_PA	10.9424	3B
																			641	Opata_2246193_PstIMspI_PA	10.9424	3B
																			642	Opata_2290871_PstIMspI_PA	10.9424	3B
																			643	Opata_2337557_PstIMspI_PA	10.9424	3B
																			644	Opata_2351123_PstIMspI_PA	10.9424	3B
																			645	Opata_2413030_PstIMspI_PA	10.9424	3B
																			646	Opata_2416601_PstIMspI_PA	10.9424	3B
																			647	Opata_2434502_PstIMspI_PA	10.9424	3B
																			648	Opata_2454042_PstIMspI_PA	10.9424	3B
																			649	Opata_2468400_PstIMspI_PA	10.9424	3B
																			650	Opata_2507349_PstIMspI_PA	10.9424	3B
																			651	Opata_2517975_PstIMspI_PA	10.9424	3B
																			652	Opata_256313_PstIMspI_PA	10.9424	3B
																			653	Opata_2593714_PstIMspI_PA	10.9424	3B
																			654	Opata_2598990_PstIMspI_PA	10.9424	3B
																			655	Opata_2615900_PstIMspI_PA	10.9424	3B
																			656	Opata_2632629_PstIMspI_PA	10.9424	3B
																			657	Opata_2632788_PstIMspI_PA	10.9424	3B
																			658	Opata_2654891_PstIMspI_PA	10.9424	3B
																			659	Opata_2676054_PstIMspI_PA	10.9424	3B
																			660	Opata_276518_PstIMspI_PA	10.9424	3B
																			661	Opata_2784006_PstIMspI_PA	10.9424	3B
																			662	Opata_2792873_PstIMspI_PA	10.9424	3B
																			663	Opata_2802149_PstIMspI_PA	10.9424	3B
																			664	Opata_2804649_PstIMspI_PA	10.9424	3B
																			665	Opata_2818964_PstIMspI_PA	10.9424	3B
																			666	Opata_2824013_PstIMspI_PA	10.9424	3B
																			667	Opata_2836194_PstIMspI_PA	10.9424	3B
																			668	Opata_2864144_PstIMspI_PA	10.9424	3B
																			669	Opata_2889354_PstIMspI_PA	10.9424	3B
																			670	Opata_289574_PstIMspI_PA	10.9424	3B
																			671	Opata_290313_PstIMspI_PA	10.9424	3B
																			672	Opata_2922792_PstIMspI_PA	10.9424	3B
																			673	Opata_2950352_PstIMspI_PA	10.9424	3B
																			674	Opata_2985167_PstIMspI_PA	10.9424	3B
																			675	Opata_2999793_PstIMspI_PA	10.9424	3B
																			676	Opata_3008917_PstIMspI_PA	10.9424	3B
																			677	Opata_3015961_PstIMspI_PA	10.9424	3B
																			678	Opata_3019286_PstIMspI_PA	10.9424	3B
																			679	Opata_3024165_PstIMspI_PA	10.9424	3B
																			680	Opata_3059648_PstIMspI_PA	10.9424	3B
																			681	Opata_3090333_PstIMspI_PA	10.9424	3B
																			682	Opata_3185087_PstIMspI_PA	10.9424	3B
																			683	Opata_3275578_PstIMspI_PA	10.9424	3B
																			684	Opata_3286796_PstIMspI_PA	10.9424	3B
																			685	Opata_3289576_PstIMspI_PA	10.9424	3B
																			686	Opata_3317266_PstIMspI_PA	10.9424	3B
																			687	Opata_3330551_PstIMspI_PA	10.9424	3B
																			688	Opata_3330582_PstIMspI_PA	10.9424	3B
																			689	Opata_3338483_PstIMspI_PA	10.9424	3B
																			690	Opata_3361319_PstIMspI_PA	10.9424	3B
																			691	Opata_3369813_PstIMspI_PA	10.9424	3B
																			692	Opata_3383412_PstIMspI_PA	10.9424	3B
																			693	Opata_3384310_PstIMspI_PA	10.9424	3B
																			694	Opata_3389562_PstIMspI_PA	10.9424	3B
																			695	Opata_3410307_PstIMspI_PA	10.9424	3B
																			696	Opata_3428570_PstIMspI_PA	10.9424	3B
																			697	Opata_3445864_PstIMspI_PA	10.9424	3B
																			698	Opata_3471513_PstIMspI_PA	10.9424	3B
																			699	Opata_3482034_PstIMspI_PA	10.9424	3B
																			700	Opata_3484743_PstIMspI_PA	10.9424	3B
																			701	Opata_3508142_PstIMspI_PA	10.9424	3B
																			702	Opata_3516225_PstIMspI_PA	10.9424	3B
																			703	Opata_3528654_PstIMspI_PA	10.9424	3B
																			704	Opata_3547544_PstIMspI_PA	10.9424	3B
																			705	Opata_3560728_PstIMspI_PA	10.9424	3B
																			706	Opata_3575265_PstIMspI_PA	10.9424	3B
																			707	Opata_3580270_PstIMspI_PA	10.9424	3B
																			708	Opata_3584537_PstIMspI_PA	10.9424	3B
																			709	Opata_3584848_PstIMspI_PA	10.9424	3B
																			710	Opata_3600965_PstIMspI_PA	10.9424	3B
																			711	Opata_3605950_PstIMspI_PA	10.9424	3B
																			712	Opata_3618051_PstIMspI_PA	10.9424	3B
																			713	Opata_3647773_PstIMspI_PA	10.9424	3B
																			714	Opata_3673532_PstIMspI_PA	10.9424	3B
																			715	Opata_3678780_PstIMspI_PA	10.9424	3B
																			716	Opata_3701385_PstIMspI_PA	10.9424	3B
																			717	Opata_3702166_PstIMspI_PA	10.9424	3B
																			718	Opata_370265_PstIMspI_PA	10.9424	3B
																			719	Opata_3749064_PstIMspI_PA	10.9424	3B
																			720	Opata_3773342_PstIMspI_PA	10.9424	3B
																			721	Opata_3777750_PstIMspI_PA	10.9424	3B
																			722	Opata_3781221_PstIMspI_PA	10.9424	3B
																			723	Opata_3782431_PstIMspI_PA	10.9424	3B
																			724	Opata_3790146_PstIMspI_PA	10.9424	3B
																			725	Opata_3801512_PstIMspI_PA	10.9424	3B
																			726	Opata_3803368_PstIMspI_PA	10.9424	3B
																			727	Opata_3845791_PstIMspI_PA	10.9424	3B
																			728	Opata_3855083_PstIMspI_PA	10.9424	3B
																			729	Opata_3856351_PstIMspI_PA	10.9424	3B
																			730	Opata_3859632_PstIMspI_PA	10.9424	3B
																			731	Opata_3910846_PstIMspI_PA	10.9424	3B
																			732	Opata_3955946_PstIMspI_PA	10.9424	3B
																			733	Opata_3968546_PstIMspI_PA	10.9424	3B
																			734	Opata_4073362_PstIMspI_PA	10.9424	3B
																			735	Opata_4098289_PstIMspI_PA	10.9424	3B
																			736	Opata_4129294_PstIMspI_PA	10.9424	3B
																			737	Opata_4146074_PstIMspI_PA	10.9424	3B
																			738	Opata_4153405_PstIMspI_PA	10.9424	3B
																			739	Opata_4183296_PstIMspI_PA	10.9424	3B
																			740	Opata_4189966_PstIMspI_PA	10.9424	3B
																			741	Opata_4227315_PstIMspI_PA	10.9424	3B
																			742	Opata_4232061_PstIMspI_PA	10.9424	3B
																			743	Opata_477413_PstIMspI_PA	10.9424	3B
																			744	Opata_497511_PstIMspI_PA	10.9424	3B
																			745	Opata_796789_PstIMspI_PA	10.9424	3B
																			746	Opata_811415_PstIMspI_PA	10.9424	3B
																			747	Opata_833817_PstIMspI_PA	10.9424	3B
																			748	Opata_840942_PstIMspI_PA	10.9424	3B
																			749	Opata_939052_PstIMspI_PA	10.9424	3B
																			750	Opata_957247_PstIMspI_PA	10.9424	3B
																			751	Opata_999885_PstIMspI_PA	10.9424	3B
																			752	Opata_92473_60_PstIMluI_SNP	10.9424	3B
																			753	Opata_115061_23_PstIMseI_SNP	10.9424	3B
																			754	Opata_115061_83_PstIMseI_SNP	10.9424	3B
																			755	Opata_12721_32_PstIMseI_SNP	10.9424	3B
																			756	Opata_256147_59_PstIMseI_SNP	10.9424	3B
																			757	Opata_28751_40_PstIMseI_SNP	10.9424	3B
																			758	Opata_28751_42_PstIMseI_SNP	10.9424	3B
																			759	Opata_303811_51_PstIMseI_SNP	10.9424	3B
																			760	Opata_421992_39_PstIMseI_SNP	10.9424	3B
																			761	Opata_421992_80_PstIMseI_SNP	10.9424	3B
																			762	Opata_465781_10_PstIMseI_SNP	10.9424	3B
																			763	Opata_465781_89_PstIMseI_SNP	10.9424	3B
																			764	Opata_577796_20_PstIMseI_SNP	10.9424	3B
																			765	Opata_680790_54_PstIMseI_SNP	10.9424	3B
																			766	Opata_86430_57_PstIMseI_SNP	10.9424	3B
																			767	Opata_96113_90_PstIMseI_SNP	10.9424	3B
																			768	Opata_1310215_23_PstIMspI_SNP	10.9424	3B
																			769	Opata_1823220_39_PstIMspI_SNP	10.9424	3B
																			770	Opata_1868698_47_PstIMspI_SNP	10.9424	3B
																			771	Opata_208632_16_PstIMspI_SNP	10.9424	3B
																			772	Opata_2294398_44_PstIMspI_SNP	10.9424	3B
																			773	Opata_2764346_41_PstIMspI_SNP	10.9424	3B
																			774	Opata_2764346_48_PstIMspI_SNP	10.9424	3B
																			775	Opata_3159845_44_PstIMspI_SNP	10.9424	3B
																			776	Opata_3159845_54_PstIMspI_SNP	10.9424	3B
																			777	Opata_3457094_25_PstIMspI_SNP	10.9424	3B
																			778	Opata_3480164_57_PstIMspI_SNP	10.9424	3B
																			779	Opata_822237_73_PstIMspI_SNP	10.9424	3B
																			780	Opata_961876_44_PstIMspI_SNP	10.9424	3B
																			781	wsnp_Ku_c1629_3206989	10.9443	3B
																			782	Kukri_c3773_1450	10.9688	3B
																			783	Jagger_c8905_84	10.9688	3B
																			784	stm300agac	10.9701	3B
																			785	wPt-2045	10.9807	3B
																			786	wsnp_Ex_c7316_12552186	10.993	3B
																			787	wsnp_Ex_c40595_47620787	11.0073	3B
																			788	BobWhite_c1837_99	11.0505	3B
																			789	Tdurum_contig11192_373	11.0537	3B
																			790	RFL_Contig4531_1195	11.0537	3B	Traes_3B_C5F3CFE31	433454	434609	31454	58	16	0.0980689608238041	-0.393551684362828	-1.10857403258502	2.64039408866995	1.74769230769231	0.662033854251563	-0.262177883848433	Bradi2g01150	LOC_Os01g02310	NA	1	197	D
																			791	RFL_Contig4531_1195	11.0537	3B	Traes_3B_11F25C6EF	408478	410445	31452	56	4	-0.0124048086594184	0.7943717648267	-0.903449202401246	0.32512315270936	0.590769230769231	1.81455756820698	-0.887754855682272	Bradi2g01150	LOC_Os01g02310	NA	1	197	D
																			792	RFL_Contig4531_1195	11.0537	3B	Traes_3B_8162C40C5	406533	408461	31451	55	12	0.0775317687813645	0.974589316093549	2.31285177461586	2.04679802955665	2.48	1.21154526161938	1.22142271667556	Bradi2g01150	LOC_Os01g02310	NA	1	197	D
																			793	RFL_Contig4531_1195	11.0537	3B	Traes_3B_B54F5F4AC	395480	397898	31450	54	0	0	NA	NA	0	0	1	NA	Bradi2g01150	LOC_Os01g02310	NA	1	197	D
																			794	RFL_Contig4531_1195	11.0537	3B	Traes_3B_7457254EC	384445	386421	31448	52	0	0	NA	NA	0	0	1	NA	Bradi2g01150	LOC_Os01g02310	NA	1	197	D
																			795	RFL_Contig4531_1195	11.0537	3B	Traes_3B_66F2AE052	380907	381330	31446	50	0	0	NA	NA	0	0	1	NA	Bradi2g01150	LOC_Os01g02310	NA	1	197	D
																			796	RFL_Contig4531_1195	11.0537	3B	Traes_3B_AADBF4E38	381359	381838	31447	51	0	0	NA	NA	0	0	1	NA	Bradi2g01150	LOC_Os01g02310	NA	1	197	D
																			797	RAC875_c33648_760	11.0537	3B
																			798	Ra_c58335_189	11.0537	3B
																			799	IAAV6644	11.0537	3B
																			800	Excalibur_rep_c102055_320	11.0537	3B	Traes_3B_CEFFC957A	388950	389826	31449	53	0	0	NA	NA	0	0	1	NA	NA	LOC_Os01g10710	NA	1	1302	D
																			801	Excalibur_rep_c102055_320	11.0537	3B	Traes_3B_68A3C7A561	1951419	1956975	31649	253	6	-0.0278051948051949	1.26234937962704	0.318505268657644	1.85714285714286	1.74153846153846	0.937784977415569	0.888530006270789	NA	LOC_Os01g10710	NA	1	1302	D
																			802	Excalibur_rep_c102055_320	11.0537	3B	Traes_3B_75D07880C	1937595	1938606	31648	252	0	0	NA	NA	0	0	1	NA	NA	LOC_Os01g10710	NA	1	1302	D
																			803	stm748tcac	11.0741	3B
																			804	Tdurum_contig12899_83	11.1081	3B
																			805	stm500acat	11.1733	3B
																			806	wPt-11279	11.1821	3B
																			807	wPt-8411	11.1821	3B
																			808	Opata_1114959_PstIMseI_PA	11.1821	3B
																			809	Opata_590934_PstIMseI_PA	11.1821	3B
																			810	Opata_928784_PstIMseI_PA	11.1821	3B
																			811	M6_373862_PstIMspI_PA	11.1821	3B
																			812	Opata_2906553_PstIMspI_PA	11.1821	3B
																			813	Opata_4045074_PstIMspI_PA	11.1821	3B
																			814	Opata_926430_PstIMspI_PA	11.1821	3B
																			815	Opata_1046834_74_PstIMseI_SNP	11.1821	3B
																			816	Opata_1046834_82_PstIMseI_SNP	11.1821	3B
																			817	Opata_1087557_7_PstIMseI_SNP	11.1821	3B
																			818	Opata_20410_44_PstIMseI_SNP	11.1821	3B
																			819	Opata_342582_67_PstIMseI_SNP	11.1821	3B
																			820	Opata_3490642_7_PstIMseI_SNP	11.1821	3B
																			821	Opata_361498_45_PstIMseI_SNP	11.1821	3B
																			822	Opata_460751_13_PstIMseI_SNP	11.1821	3B
																			823	Opata_460751_6_PstIMseI_SNP	11.1821	3B
																			824	Opata_764561_15_PstIMseI_SNP	11.1821	3B
																			825	Opata_764561_65_PstIMseI_SNP	11.1821	3B
																			826	Opata_848741_57_PstIMseI_SNP	11.1821	3B
																			827	P43/M6199	11.1912	3B
																			828	wsnp_BE497169B_Ta_2_2	11.2114	3B
																			829	BS00022669_51	11.2197	3B
																			830	RAC875_c76611_364	11.2197	3B
																			831	BS00077909_51	11.2208	3B
																			832	tplb0056l12_480	11.2208	3B
																			833	BS00012531_51	11.2208	3B	Traes_3B_35E3385E3	225405	230415	31420	24	0	0	NA	NA	0	0	1	NA	NA	NA	NA	NA	NA	D
																			834	RAC875_c30782_188	11.2208	3B	Traes_3B_2DF9E21D4	361714	363975	31440	44	15	0.0710943125346651	-0.852715519986147	-1.28960493981177	1.88916256157635	1	0.529584079794703	-1.28311552091611	Bradi2g01310	LOC_Os01g02390	NA	1	204	D
																			835	Kukri_c17893_304	11.2208	3B	Traes_3B_630DD22BF	235121	236485	31421	25	9	0	NA	NA	0	0	1	NA	NA	NA	NA	NA	NA	D
																			836	Excalibur_c18645_857	11.2208	3B
																			837	Excalibur_c17599_988	11.2208	3B
																			838	Ex_c4578_544	11.2208	3B
																			839	wsnp_Ex_rep_c103892_88739043	11.2271	3B
																			840	M6_911116_PstIMluI_PA	11.2271	3B
																			841	M6_1895204_PstIMseI_PA	11.2271	3B
																			842	M6_2434812_PstIMspI_PA	11.2271	3B
																			843	M6_2492648_PstIMspI_PA	11.2271	3B
																			844	Opata_264863_72_PstIMluI_SNP	11.2271	3B
																			845	Opata_1271484_80_PstIMseI_SNP	11.2271	3B
																			846	Opata_13533_38_PstIMseI_SNP	11.2271	3B
																			847	Opata_878411_58_PstIMseI_SNP	11.2271	3B
																			848	Opata_903082_58_PstIMseI_SNP	11.2271	3B
																			849	Opata_408797_51_PstIMspI_SNP	11.2271	3B
																			850	wsnp_Ku_c55746_59522526	11.2421	3B
																			851	wsnp_Ex_c8386_14127329	11.257	3B
																			852	wsnp_BE426287D_Ta_1_1	11.2664	3B
																			853	wsnp_CAP11_c3742_1796552	11.2664	3B
																			854	BS00063113_51	11.2664	3B	Traes_3B_4BBF52526	274736	275819	31426	30	15	0.020033685531982	-0.522621817478979	-0.373822733356631	3.50492610837438	2.74769230769231	0.784013189028676	0.00788388662695026	NA	NA	NA	NA	NA	D
																			855	BS00063113_51	11.2664	3B	Traes_3B_A6E2892FD	278986	279933	31427	31	0	0	NA	NA	0	0	1	NA	NA	NA	NA	NA	NA	D
																			856	BS00030583_51	11.2664	3B	Traes_3B_4763C350D	815260	818496	31500	104	0	0	NA	NA	0	0	1	NA	Bradi2g01420	LOC_Os01g02930	Sb03g007960	1	252	D
																			857	wsnp_Ex_c22683_31887517	11.2664	3B
																			858	Tdurum_contig95654_237	11.2664	3B
																			859	BS00017635_51	11.2664	3B	Traes_3B_B785C85F5	778182	780440	31499	103	4	0.0463052106901966	-1.30586677965543	-0.507850057039992	0.386699507389163	1.24	3.20093259854778	-0.722399355326471	Bradi2g01497	NA	Sb03g007900	1	265	D
																			860	Ra_c11303_359	11.2664	3B
																			861	Kukri_rep_c96809_457	11.2664	3B
																			862	Kukri_c96747_274	11.2664	3B
																			863	Kukri_c8458_305	11.2664	3B
																			864	Kukri_c28167_1092	11.2664	3B	Traes_3B_5500D69F3	346218	349115	31437	41	0	0	NA	NA	0	0	1	NA	NA	NA	NA	NA	NA	D
																			865	Ku_c17560_91	11.2664	3B
																			866	JD_c238_313	11.2664	3B
																			867	Excalibur_c32653_553	11.2664	3B	Traes_3B_2B79889F4	495685	498350	31461	66	31	-0.025576114921871	-1.74230456976984	-1.99148616369642	3.19211822660099	2.44923076923077	0.767347336838198	-1.55288932398898	NA	LOC_Os01g02680	NA	1	222	D
																			868	BS00100045_51	11.2664	3B
																			869	BS00077908_51	11.2664	3B
																			870	BS00071422_51	11.2664	3B
																			871	BS00063443_51	11.2664	3B
																			872	BS00047528_51	11.2664	3B
																			873	wsnp_Ku_c14409_22721765	11.2664	3B
																			874	BS00028726_51	11.2664	3B
																			875	tplb0036d01_413	11.2664	3B
																			876	tplb0032a08_1721	11.2664	3B
																			877	Tdurum_contig94629_258	11.2664	3B	Traes_3B_FD8ACC50C	336079	339853	31436	40	0	0	NA	NA	0	0	1	NA	NA	NA	NA	NA	NA	D
																			878	Tdurum_contig43378_256	11.2664	3B
																			879	Tdurum_contig35799_214	11.2664	3B	Traes_3B_6A585354F	503756	504918	31463	67	0	0	NA	NA	0	0	1	NA	Bradi2g01130	LOC_Os01g02420	Sb03g008100	1	207	D
																			880	Tdurum_contig35799_214	11.2664	3B	Traes_3B_612CBFA9D	506792	507913	31464	68	0	0	NA	NA	0	0	1	NA	Bradi2g01130	LOC_Os01g02420	Sb03g008100	1	207	D
																			881	BS00022154_51	11.2664	3B	Traes_3B_05EEE7D3F1	555640	558524	31469	73	17	0.103149456320155	1.95552066509723	-0.333725289412544	3.9064039408867	3.98769230769231	1.02080367713403	0.575509309621003	Bradi2g01540	NA	NA	1	279	D
																			882	Tdurum_contig17943_547	11.2664	3B
																			883	Tdurum_contig11192_139	11.2664	3B
																			884	Tdurum_contig11192_130	11.2664	3B	Traes_3B_5FFE204BC	352673	354685	31438	42	0	0	NA	NA	0	0	1	NA	Bradi2g01100	LOC_Os01g02200	Sb03g008200	1	191	D
																			885	BS00019919_51	11.2664	3B	Traes_3B_A13C1B585	243763	244056	31423	27	0	0	NA	NA	0	0	1	NA	NA	NA	NA	NA	NA	D
																			886	Tdurum_contig10608_948	11.2664	3B
																			887	Tdurum_contig10608_1081	11.2664	3B
																			888	Tdurum_contig100212_141	11.2664	3B	Traes_3B_76A1BBE0D	328231	329083	31433	37	0	0	NA	NA	0	0	1	NA	NA	NA	NA	NA	NA	D
																			889	RFL_Contig5508_1283	11.2664	3B	Traes_3B_64DB68256	313650	315169	31430	34	0	0	NA	NA	0	0	1	NA	NA	NA	NA	NA	NA	D
																			890	RFL_Contig5299_1905	11.2664	3B
																			891	BS00011806_51	11.2664	3B
																			892	RFL_Contig3455_629	11.2664	3B
																			893	RFL_Contig2995_1179	11.2664	3B
																			894	RFL_Contig2585_1280	11.2664	3B	Traes_3B_6423AF323	239193	242209	31422	26	28	-0.0206043983573048	-1.18746478784142	-1.04115637507039	4.1551724137931	3.14153846153846	0.756113594430987	-1.12825023060835	NA	NA	NA	NA	NA	D
																			895	RAC875_rep_c72646_93	11.2664	3B	Traes_3B_77E338D18	531134	532461	31467	70	5	0.0427001291851796	-1.28255442334373	-0.726360929689173	0.201970443349754	0.486153846153846	2.40012215571883	-1.38725867469831	NA	LOC_Os01g02570	NA	1	216	D
																			896	RAC875_rep_c72646_93	11.2664	3B	Traes_3B_4DFA25F19	512802	513545	31465	69	0	0	NA	NA	0	0	1	NA	NA	LOC_Os01g02570	NA	1	216	D
																			897	RAC875_rep_c118229_56	11.2664	3B
																			898	RAC875_rep_c106565_185	11.2664	3B
																			899	BS00009992_51	11.2664	3B
																			900	BS00009854_51	11.2664	3B	Traes_3B_A748952F3	334516	335673	31435	39	12	0.00623932861447141	-0.282636002260445	-0.492435047109578	1.46551724137931	2.26769230769231	1.54699327639681	-0.551606307940991	NA	NA	NA	NA	NA	D
																			901	RAC875_c8459_1233	11.2664	3B	Traes_3B_68A48CE66	272351	273043	31425	29	0	0	NA	NA	0	0	1	NA	NA	NA	NA	NA	NA	D
																			902	BS00009393_51	11.2664	3B
																			903	RAC875_c63132_298	11.2664	3B
																			904	RAC875_c43458_292	11.2664	3B
																			905	RAC875_c43458_245	11.2664	3B
																			906	RAC875_c36432_197	11.2664	3B
																			907	BobWhite_rep_c66215_299	11.2664	3B	Traes_3B_857714A63	473476	477013	31459	63	5	-0.0272168148270715	-1.68875845749645	-1.19305640559251	0.517241379310345	0.88	1.69998003632979	-1.0373317454951	NA	LOC_Os01g02580	NA	1	218	D
																			908	BobWhite_rep_c66215_299	11.2664	3B	Traes_3B_1E9C7A8B8	855854	856424	31503	107	0	0	NA	NA	0	0	1	NA	NA	LOC_Os01g02580	NA	1	218	D
																			909	RAC875_c21604_1625	11.2664	3B	Traes_3B_90B17E3CF	848919	850703	31502	106	22	0.0433176705020388	-2.15036887561811	-0.888655577392614	1.64285714285714	2.12307692307692	1.29212987449749	-1.22777094486105	NA	LOC_Os01g02770	NA	1	230	D
																			910	RAC875_c16310_621	11.2664	3B	Traes_3B_8901FB437	317917	320052	31431	35	0	0	NA	NA	0	0	1	NA	NA	NA	NA	NA	NA	D
																			911	RAC875_c16310_252	11.2664	3B
																			912	Ra_c8459_632	11.2664	3B
																			913	Ra_c17608_960	11.2664	3B
																			914	Ra_c16310_331	11.2664	3B
																			915	Kukri_rep_c96809_1043	11.2664	3B
																			916	Kukri_rep_c108043_83	11.2664	3B
																			917	BobWhite_rep_c50331_372	11.2664	3B
																			918	BobWhite_rep_c50331_350	11.2664	3B
																			919	Kukri_rep_c101341_425	11.2664	3B
																			920	Kukri_c8458_916	11.2664	3B
																			921	BobWhite_rep_c49330_217	11.2664	3B	Traes_3B_04AF26E8C	463390	464790	31457	61	0	0	NA	NA	0	0	1	NA	Bradi2g01180	LOC_Os01g02350	NA	1	201	D
																			922	BobWhite_rep_c49330_217	11.2664	3B	Traes_3B_04AF26E8C1	452353	453753	31456	60	0	0	NA	NA	0	0	1	NA	Bradi2g01180	LOC_Os01g02350	NA	1	201	D
																			923	BobWhite_rep_c49330_217	11.2664	3B	Traes_3B_BEF2FDE60	467032	469007	31458	62	8	-0.0448230072264406	-1.21837278148986	-1.55752151223297	1.22660098522167	0.581538461538462	0.474534042205359	-0.867168749399311	Bradi2g01180	LOC_Os01g02350	NA	1	201	D
																			924	Kukri_c55746_640	11.2664	3B
																			925	Kukri_c49752_254	11.2664	3B
																			926	Kukri_c48010_81	11.2664	3B
																			927	BobWhite_c7454_492	11.2664	3B
																			928	BobWhite_c7454_363	11.2664	3B
																			929	Kukri_c19379_1091	11.2664	3B
																			930	Kukri_c19149_255	11.2664	3B	Traes_3B_8DB2CF05A	320242	320832	31432	36	0	0	NA	NA	0	0	1	NA	NA	NA	NA	NA	NA	D
																			931	Kukri_c18014_1504	11.2664	3B	Traes_3B_8B44192E6	659716	668603	31486	90	41	0.00649237706948236	-1.64709440363228	-1.68038739524586	6.89408866995074	9.30461538461539	1.34960053820454	-1.54229594488488	Bradi2g01360	NA	Sb03g008040	1	241	D
																			932	Kukri_c1760_62	11.2664	3B
																			933	Kukri_c14642_917	11.2664	3B
																			934	Kukri_c1183_250	11.2664	3B
																			935	Ku_c519_281	11.2664	3B
																			936	Ku_c4236_197	11.2664	3B
																			937	IACX5776	11.2664	3B
																			938	IACX20251	11.2664	3B
																			939	IAAV7546	11.2664	3B
																			940	IAAV2853	11.2664	3B
																			941	GENE-1856_1005	11.2664	3B
																			942	GENE-1579_18	11.2664	3B	Traes_3B_345A176DC	1201128	1204479	31543	147	0	0	NA	NA	0	0	1	NA	Bradi2g01840	LOC_Os01g03520	Sb03g007490	1	371	D
																			943	GENE-1579_18	11.2664	3B	Traes_3B_BA5EE5FF9	1228122	1229122	31546	150	0	0	NA	NA	0	0	1	NA	Bradi2g01840	LOC_Os01g03520	Sb03g007490	1	371	D
																			944	GENE-1579_18	11.2664	3B	Traes_3B_E77959B79	1204496	1208041	31544	148	43	0.0483610608976335	-0.329578405632958	1.35011034621008	8.81527093596059	10.8707692307692	1.23314826687938	1.1746816826291	Bradi2g01840	LOC_Os01g03520	Sb03g007490	1	371	D
																			945	Excalibur_rep_c109112_430	11.2664	3B
																			946	BobWhite_c3902_210	11.2664	3B
																			947	BobWhite_c3902_145	11.2664	3B
																			948	Excalibur_rep_c103906_95	11.2664	3B
																			949	Excalibur_c8386_1009	11.2664	3B
																			950	Excalibur_c8314_245	11.2664	3B
																			951	Excalibur_c7321_741	11.2664	3B
																			952	Excalibur_c5779_263	11.2664	3B
																			953	Excalibur_c51508_83	11.2664	3B
																			954	Excalibur_c37858_158	11.2664	3B
																			955	Excalibur_c37751_354	11.2664	3B
																			956	Excalibur_c37751_221	11.2664	3B
																			957	Excalibur_c31384_238	11.2664	3B
																			958	Excalibur_c30566_1251	11.2664	3B
																			959	Excalibur_c30565_92	11.2664	3B
																			960	BobWhite_c3111_636	11.2664	3B
																			961	Excalibur_c19743_1714	11.2664	3B
																			962	Excalibur_c1273_142	11.2664	3B
																			963	Ex_c9563_1043	11.2664	3B
																			964	Ex_c4578_535	11.2664	3B
																			965	Ex_c14144_581	11.2664	3B	Traes_3B_61E72DF24	271779	272298	31424	28	0	0	NA	NA	0	0	1	NA	NA	NA	NA	NA	NA	D
																			966	Ex_c14144_564	11.2664	3B
																			967	Ex_c14144_561	11.2664	3B
																			968	BobWhite_c260_197	11.2664	3B
																			969	CAP7_c1997_79	11.2664	3B
																			970	CAP12_c1406_397	11.2664	3B	Traes_3B_CB2BA12CD	871662	873320	31507	111	6	-0.0367733066786338	0.838466866942792	0.632765394768252	1.60344827586207	2.52923076923077	1.57700986784068	1.20782652910837	Bradi2g01520	LOC_Os01g03040	Sb03g007870	1	273	D
																			971	CAP12_c1406_397	11.2664	3B	Traes_3B_07980E2CE	863677	864530	31505	109	1	-0.0187553282182435	-0.248438061127727	0.488094661110489	0.155172413793103	0.172307692307692	1.109720276456	0.316017483749913	Bradi2g01520	LOC_Os01g03040	Sb03g007870	1	273	D
																			972	CAP11_c2057_200	11.2664	3B
																			973	BS00111294_51	11.2664	3B
																			974	BS00105741_51	11.2664	3B	Traes_3B_663315A98	304294	308269	31429	33	0	0	NA	NA	0	0	1	NA	NA	NA	NA	NA	NA	D
																			975	BS00105741_51	11.2664	3B	Traes_3B_098D62859	299435	300055	31428	32	0	0	NA	NA	0	0	1	NA	NA	NA	NA	NA	NA	D
																			976	BS00100706_51	11.2664	3B
																			977	BS00089530_51	11.2664	3B
																			978	BS00079989_51	11.2664	3B
																			979	BS00075374_51	11.2664	3B
																			980	BS00075373_51	11.2664	3B
																			981		11.2664	3B	Traes_3B_F3DBA2600	412913	417862	31453	57	1	0	NA	NA	0	0	1	NA	NA	LOC_Os01g31629	NA	1	3166	D
																			982		11.2664	3B	Traes_3B_8F4851493	479251	480622	31460	64	0	0	NA	NA	0	0	1	NA	NA	LOC_Os01g02360	NA	1	202	D
																			983		11.2664	3B	Traes_3B_9BFC25547	491453	492481	31462	65	15	-0.0212325818386847	-1.06057342292419	-1.07005802526772	1.71182266009852	1.69538461538462	0.990402952749352	-0.686818827145448	NA	LOC_Os01g02360	NA	1	202	D
																			984		11.2664	3B	Traes_3B_E9766938B	578844	582927	31473	76	3	-0.0348849945235488	-1.4833087412998	-1.45675646050434	0.211822660098522	0.24	1.13239821361128	-1.05228434100647	NA	LOC_Os01g02810	NA	1	234	D
																			985		11.2664	3B	Traes_3B_34896ED29	592231	593785	31475	79	25	0.149415485606362	-0.999760759572982	1.90518493422067	4.08128078817734	8.90461538461539	2.18152935530924	1.23135110006717	NA	LOC_Os01g02810	NA	1	234	D
																			986		11.2664	3B	Traes_3B_BDC5FAC1A	594248	594466	31478	80	0	0	NA	NA	0	0	1	NA	Bradi2g45610	LOC_Os01g47070	NA	1	4454	D
																			987		11.2664	3B	Traes_3B_708E08371	597547	599524	31476	81	3	0.0882328277782823	-1.13502816152803	1.10793482667931	0.399014778325123	1.07692307692308	2.69470813053458	0.366340425705294	NA	NA	NA	NA	NA	D
																			988		11.2664	3B	Traes_3B_781C3FBB1	598104	603469	31477	82	5	0.0967351642595224	-0.988573024012757	1.13467203847404	0.266009852216749	0.716923076923077	2.68875129513012	0.414599577296732	NA	NA	NA	NA	NA	D
																			989		11.2664	3B	Traes_3B_8CD78F6951	615545	616633	31480	84	5	0.033411008608123	-1.13051778294985	-0.654516052124618	0.637931034482759	0.283076923076923	0.444612808991293	-1.08439124220209	NA	LOC_Os01g02840	NA	1	236	D
																			990		11.2664	3B	Traes_3B_AFADAD03B	616743	620106	31481	85	0	0	NA	NA	0	0	1	NA	NA	LOC_Os01g02860	NA	1	238	D
																			991		11.2664	3B	Traes_3B_848719122	639041	640789	31482	86	13	0.0396899641889552	-0.424381258745465	-0.339563989714058	1.82512315270936	2.76307692307692	1.51363116994601	-0.418201257124114	Bradi2g01340	LOC_Os01g02870	Sb03g008060	1	239	D
																			992		11.2664	3B	Traes_3B_ACCDA8239	642260	643981	31483	87	0	0	NA	NA	0	0	1	NA	Bradi2g01340	LOC_Os01g02870	Sb03g008060	1	239	D
																			993		11.2664	3B	Traes_3B_662EDBCB6	647830	648609	31484	88	0	0	NA	NA	0	0	1	NA	Bradi2g01340	LOC_Os01g02870	Sb03g008060	1	239	D
																			994		11.2664	3B	Traes_3B_8F40535C5	683437	688436	31487	91	27	0.00596412083205278	-1.07389519852038	-1.05016681328345	3.33743842364532	4.11692307692308	1.23348780535542	-0.840288458444818	Bradi2g01370	LOC_Os01g02890	Sb03g008030	1	242	D
																			995		11.2664	3B	Traes_3B_F185CF304	696953	699436	31488	92	0	0	NA	NA	0	0	1	NA	Bradi2g01380	LOC_Os01g02900	Sb03g008020	1	243	D
																			996		11.2664	3B	Traes_3B_F185CF3041	716614	719097	31489	93	0	0	NA	NA	0	0	1	NA	Bradi2g01380	LOC_Os01g02900	Sb03g008020	1	243	D
																			997		11.2664	3B	Traes_3B_FC51F6386	721140	727949	31490	94	11	0.0841259455718855	-1.85776637252113	0.374536889895451	1.10098522167488	4.87384615384615	4.42369467532423	-0.358207839978432	NA	NA	NA	NA	NA	D
																			998		11.2664	3B	Traes_3B_E38621738	730020	731219	31491	95	0	0	NA	NA	0	0	1	NA	NA	LOC_Os01g02910	Sb03g008000	1	245	D
																			999		11.2664	3B	Traes_3B_19FE088B9	737495	738505	31492	96	0	0	NA	NA	0	0	1	NA	NA	LOC_Os01g02910	Sb03g008000	1	245	D
																			1000		11.2664	3B	Traes_3B_B0C03F7A1	738632	740557	31493	97	1	0	NA	-1.15558750501204	0	0.0769230769230769	77.92308	-1.09306251384238	NA	LOC_Os01g02910	Sb03g008000	1	245	D
																			1001		11.2664	3B	Traes_3B_6A50A7AF3	740601	742211	31494	98	1	-0.0189520624303232	-1.14923093862267	-0.681114073005996	0.0689655172413793	0.135384615384615	1.94931188962792	-0.669731945480932	NA	LOC_Os01g02910	Sb03g008000	1	245	D
																			1002		11.2664	3B	Traes_3B_1F2A76FD2	742212	743203	31495	99	0	0	NA	NA	0	0	1	NA	NA	LOC_Os01g02910	Sb03g008000	1	245	D
																			1003		11.2664	3B	Traes_3B_A7B9897CA	747559	750360	31496	100	7	0.0197466434480279	0.082302594819202	-0.19862196678035	1.4679802955665	1.83692307692308	1.25115570304108	-0.00801847186747609	Bradi2g01387	LOC_Os01g02920	NA	1	246	D
																			1004		11.2664	3B	Traes_3B_295201F1F	767659	767916	31497	101	0	0	NA	NA	0	0	1	NA	Bradi2g01480	LOC_Os01g02940	Sb03g007370	1	263	D
																			1005		11.2664	3B	Traes_3B_9296F5FE3	768358	770142	31498	102	0	0	NA	NA	0	0	1	NA	Bradi2g01480	LOC_Os01g02940	Sb03g007370	1	263	D
																			1006		11.2664	3B	Traes_3B_AF6DDC857	836799	837077	31501	105	0	0	NA	NA	0	0	1	NA	NA	NA	NA	NA	NA	D
																			1007		11.2664	3B	Traes_3B_8FEC1BE87	856425	859226	31504	108	8	0.0278028184540092	-1.52946208658492	-1.19640541173808	0.11576354679803	1.01538461538462	8.70463959000904	-1.60397159000707	NA	NA	Sb03g007860	1	274	D
																			1008	wsnp_Ex_rep_c67625_66279491	11.272	3B	Traes_3B_67E790B47	874815	881365	31508	112	28	-0.0110754852594315	0.0431556123443331	-0.436753276322394	3.10098522167488	4.85846153846154	1.56656502057737	-0.296593752040127	NA	NA	Sb03g003250	1	283	D
																			1009	wsnp_Ex_c8386_14128029	11.347	3B
																			1010	M6_2730971_PstIMspI_PA	11.347	3B
																			1011	rPt-4097	11.3554	3B
																			1012	P34/M6156	11.3822	3B
																			1013	wsnp_Ex_c22154_31342077	11.3943	3B
																			1014	wsnp_Ex_rep_c66766_65123941	11.4219	3B
																			1015	M6_2014787_PstIMspI_PA	11.4219	3B
																			1016	Opata_126448_36_PstIMseI_SNP	11.4219	3B
																			1017	Opata_210002_78_PstIMseI_SNP	11.4219	3B
																			1018	Opata_429932_70_PstIMseI_SNP	11.4219	3B
																			1019	Opata_443253_16_PstIMseI_SNP	11.4219	3B
																			1020	Opata_443253_70_PstIMseI_SNP	11.4219	3B
																			1021	Opata_598669_42_PstIMseI_SNP	11.4219	3B
																			1022	Opata_4261080_39_PstIMspI_SNP	11.4219	3B
																			1023	wsnp_Ex_c24548_33795073	11.4333	3B
																			1024	wPt-7212	11.5473	3B
																			1025	wsnp_Ex_rep_c67033_65490126	11.5717	3B
																			1026	M6_263214_PstIMspI_PA	11.5717	3B
																			1027	M6_2861612_PstIMspI_PA	11.5717	3B
																			1028	M6_68899_PstIMspI_PA	11.5717	3B
																			1029	Opata_4072145_PstIMspI_PA	11.5717	3B
																			1030	Opata_746508_PstIMspI_PA	11.5717	3B
																			1031	Opata_104818_80_PstIMseI_SNP	11.5717	3B
																			1032	Opata_179522_44_PstIMseI_SNP	11.5717	3B
																			1033	Opata_2070969_83_PstIMspI_SNP	11.5717	3B
																			1034		11.6121	3B	Traes_3B_CDF3C9680	881979	886347	31510	113	42	-0.00741373929674882	0.822783046233548	0.66581963496193	10.7266009852217	10.3015384615385	0.960376739366403	1.36671518763404	Bradi2g01580	LOC_Os01g03100	Sb03g007810	1	286	D
																			1035	tPt-1079	11.6132	3B
																			1036	Tdurum_contig14251_431	11.6531	3B
																			1037	BS00011438_51	11.6531	3B
																			1038	CAP7_c6105_122	11.6531	3B	Traes_3B_AFA81CB35	30496323	30499982	35485	4088	40	-0.0063822804325071	-1.29843370966925	-1.56215419704926	4.48275862068965	5.25230769230769	1.17163035194789	-1.34156570840418	Bradi2g00660	LOC_Os01g01720	Sb03g008640	1	101	D
																			1039	Xwm1	11.6619	3B
																			1040	wm1-1A	11.6854	3B
																			1041	wsnp_Ex_c16919_25506076	11.7012	3B
																			1042	tplb0059m03_622	11.7139	3B
																			1043	tplb0059m03_1516	11.7139	3B	Traes_3B_4B4A602D9	1047907	1053758	31528	132	4	0.000553709856035423	-1.4930930862699	-0.911435458987636	0.118226600985222	0.455384615384615	3.82787582636761	-1.32819845709941	NA	NA	NA	NA	NA	D
																			1044	Tdurum_contig14251_320	11.7139	3B
																			1045	RFL_Contig5299_1529	11.7139	3B
																			1046	RAC875_c30348_182	11.7139	3B
																			1047	BobWhite_c3902_175	11.7139	3B
																			1048	Excalibur_c8314_405	11.7139	3B
																			1049	Excalibur_c11505_806	11.7139	3B
																			1050	BobWhite_c17021_269	11.7534	3B	Traes_3B_0681063B7	884957	889345	31509	114	55	-0.0221666087743013	1.63108311055813	1.20112161117441	15.987684729064	14.6646153846154	0.917249644211353	1.99309935381401	Bradi2g01570	LOC_Os01g03090	Sb03g007820	1	285	D
																			1051		11.7725	3B	Traes_3B_14CC6DD6D	892936	896190	31511	115	36	0.0169325806776736	-0.180191991846275	0.806540877563511	4.36945812807882	8.79692307692308	2.01304367146517	0.748368522877582	NA	NA	NA	NA	NA	D
																			1052	wPt-8303	11.7783	3B
																			1053	wsnp_Ku_c6602_11531957	11.8028	3B
																			1054	tplb0026h09_1742	11.8028	3B
																			1055	RFL_Contig1999_3064	11.8028	3B
																			1056	Ku_c23419_358	11.8028	3B
																			1057	Excalibur_rep_c104237_78	11.8028	3B
																			1058	Excalibur_c25195_410	11.8028	3B	Traes_3B_A4134C5CB	905622	910107	31512	116	44	0.0338344479907392	0.756909381700783	-0.685053749435761	9.95566502463054	6.99692307692308	0.702838055306997	0.366663091693073	Bradi2g01590	LOC_Os01g03110	Sb03g007800	1	287	D
																			1059	CAP11_c527_306	11.8028	3B
																			1060	BS00098868_51	11.8028	3B
																			1061		11.8207	3B	Traes_3B_70646D3FF	924436	925354	31513	117	0	0	NA	NA	0	0	1	NA	NA	NA	Sb03g007770	1	292	D
																			1062		11.8333	3B	Traes_3B_77C6EE076	937728	942980	31514	118	71	-0.0166744226768574	-1.60202058337574	-0.9852234073266	8.97783251231527	12.2923076923077	1.3691432239446	-1.01902410502275	Bradi2g01610	LOC_Os01g03144	Sb03g007760	1	293	D
																			1063		11.8488	3B	Traes_3B_6F6AC747E	954065	961571	31515	119	33	0.00773960958998898	0.501879431310373	-0.292492912047223	7.12807881773399	6.45538461538462	0.905640796379917	0.326690749287566	Bradi2g01620	LOC_Os01g03160	Sb03g007750	1	294	D
																			1064		11.8559	3B	Traes_3B_F88542D34	961573	962699	31516	120	2	0.0476190476190477	NA	-0.835494551547976	0	0.246153846153846	247.15385	-1.09060095449778	Bradi2g01620	LOC_Os01g03160	Sb03g007750	1	294	D
																			1065		11.8611	3B	Traes_3B_3571418BC	966971	967786	31517	121	0	0	NA	NA	0	0	1	NA	NA	LOC_Os01g03190	NA	1	297	D
																			1066		11.8622	3B	Traes_3B_652A8C2FC	968142	969189	31518	122	0	0	NA	NA	0	0	1	NA	NA	NA	Sb03g007695	1	303	D
																			1067		11.8698	3B	Traes_3B_DEF928405	976155	976635	31519	123	0	0	NA	NA	0	0	1	NA	NA	NA	Sb03g007695	1	303	D
																			1068		11.8703	3B	Traes_3B_DC7352ECE	976665	977676	31520	124	0	0	NA	NA	0	0	1	NA	Bradi2g01680	NA	NA	1	325	D
																			1069		11.8718	3B	Traes_3B_D5F0C4EDC	978285	979445	31521	125	7	0.129754412478121	0.694206644364386	0.540205926375848	1.47536945812808	1.93846153846154	1.3136695065475	1.13214955583158	Bradi2g01680	NA	NA	1	325	D
																			1070		11.8844	3B	Traes_3B_2D2135570	991539	992762	31522	127	0	0	NA	NA	0	0	1	NA	NA	LOC_Os01g52410	Sb03g033160	1	5045	D
																			1071	wPt-10818	11.8864	3B
																			1072	wPt-9066	11.8864	3B
																			1073	M6_2158516_PstIMseI_PA	11.8864	3B
																			1074	M6_33042_PstIMseI_PA	11.8864	3B
																			1075	Opata_2186848_PstIMseI_PA	11.8864	3B
																			1076	Opata_2291953_PstIMseI_PA	11.8864	3B
																			1077	Opata_3011019_PstIMseI_PA	11.8864	3B
																			1078	Opata_3283613_PstIMseI_PA	11.8864	3B
																			1079	Opata_500875_PstIMseI_PA	11.8864	3B
																			1080	Opata_558649_PstIMseI_PA	11.8864	3B
																			1081	Opata_717898_PstIMseI_PA	11.8864	3B
																			1082	M6_2478088_PstIMspI_PA	11.8864	3B
																			1083	M6_2673048_PstIMspI_PA	11.8864	3B
																			1084	M6_272428_PstIMspI_PA	11.8864	3B
																			1085	M6_3285757_PstIMspI_PA	11.8864	3B
																			1086	M6_3330648_PstIMspI_PA	11.8864	3B
																			1087	Opata_1304194_PstIMspI_PA	11.8864	3B
																			1088	Opata_1713373_PstIMspI_PA	11.8864	3B
																			1089	Opata_1774764_PstIMspI_PA	11.8864	3B
																			1090	Opata_1950044_PstIMspI_PA	11.8864	3B
																			1091	Opata_2028040_PstIMspI_PA	11.8864	3B
																			1092	Opata_2077237_PstIMspI_PA	11.8864	3B
																			1093	Opata_2144022_PstIMspI_PA	11.8864	3B
																			1094	Opata_2273715_PstIMspI_PA	11.8864	3B
																			1095	Opata_2381740_PstIMspI_PA	11.8864	3B
																			1096	Opata_2868488_PstIMspI_PA	11.8864	3B
																			1097	Opata_3161952_PstIMspI_PA	11.8864	3B
																			1098	Opata_3272743_PstIMspI_PA	11.8864	3B
																			1099	Opata_4061193_PstIMspI_PA	11.8864	3B
																			1100	Opata_558229_PstIMspI_PA	11.8864	3B
																			1101	Opata_63529_PstIMspI_PA	11.8864	3B
																			1102	Opata_835117_PstIMspI_PA	11.8864	3B
																			1103	Opata_971344_PstIMspI_PA	11.8864	3B
																			1104	Opata_1246_28_PstIMluI_SNP	11.8864	3B
																			1105	Opata_278590_19_PstIMluI_SNP	11.8864	3B
																			1106	Opata_115841_70_PstIMseI_SNP	11.8864	3B
																			1107	Opata_130257_88_PstIMseI_SNP	11.8864	3B
																			1108	Opata_142777_49_PstIMseI_SNP	11.8864	3B
																			1109	Opata_21052_28_PstIMseI_SNP	11.8864	3B
																			1110	Opata_21052_33_PstIMseI_SNP	11.8864	3B
																			1111	Opata_22820_17_PstIMseI_SNP	11.8864	3B
																			1112	Opata_302462_14_PstIMseI_SNP	11.8864	3B
																			1113	Opata_302462_16_PstIMseI_SNP	11.8864	3B
																			1114	Opata_32199_9_PstIMseI_SNP	11.8864	3B
																			1115	Opata_326347_89_PstIMseI_SNP	11.8864	3B
																			1116	Opata_33130_57_PstIMseI_SNP	11.8864	3B
																			1117	Opata_375729_89_PstIMseI_SNP	11.8864	3B
																			1118	Opata_41231_26_PstIMseI_SNP	11.8864	3B
																			1119	Opata_418615_22_PstIMseI_SNP	11.8864	3B
																			1120	Opata_418615_4_PstIMseI_SNP	11.8864	3B
																			1121	Opata_427264_31_PstIMseI_SNP	11.8864	3B
																			1122	Opata_4339565_84_PstIMseI_SNP	11.8864	3B
																			1123	Opata_447851_33_PstIMseI_SNP	11.8864	3B
																			1124	Opata_447851_3_PstIMseI_SNP	11.8864	3B
																			1125	Opata_483468_17_PstIMseI_SNP	11.8864	3B
																			1126	Opata_494374_61_PstIMseI_SNP	11.8864	3B
																			1127	Opata_499590_24_PstIMseI_SNP	11.8864	3B
																			1128	Opata_534210_21_PstIMseI_SNP	11.8864	3B
																			1129	Opata_53626_4_PstIMseI_SNP	11.8864	3B
																			1130	Opata_58559_33_PstIMseI_SNP	11.8864	3B
																			1131	Opata_590558_47_PstIMseI_SNP	11.8864	3B
																			1132	Opata_61231_64_PstIMseI_SNP	11.8864	3B
																			1133	Opata_66686_5_PstIMseI_SNP	11.8864	3B
																			1134	Opata_73338_83_PstIMseI_SNP	11.8864	3B
																			1135	Opata_759893_42_PstIMseI_SNP	11.8864	3B
																			1136	Opata_850864_56_PstIMseI_SNP	11.8864	3B
																			1137	Opata_850864_73_PstIMseI_SNP	11.8864	3B
																			1138	Opata_87471_43_PstIMseI_SNP	11.8864	3B
																			1139	Opata_87471_55_PstIMseI_SNP	11.8864	3B
																			1140	Opata_89812_1_PstIMseI_SNP	11.8864	3B
																			1141	Opata_89812_59_PstIMseI_SNP	11.8864	3B
																			1142	Opata_900403_19_PstIMseI_SNP	11.8864	3B
																			1143	Opata_900403_41_PstIMseI_SNP	11.8864	3B
																			1144	Opata_900403_65_PstIMseI_SNP	11.8864	3B
																			1145	Opata_920165_57_PstIMseI_SNP	11.8864	3B
																			1146	Opata_1264233_18_PstIMspI_SNP	11.8864	3B
																			1147	Opata_1335129_48_PstIMspI_SNP	11.8864	3B
																			1148	Opata_1636656_56_PstIMspI_SNP	11.8864	3B
																			1149	Opata_176868_43_PstIMspI_SNP	11.8864	3B
																			1150	Opata_1949150_77_PstIMspI_SNP	11.8864	3B
																			1151	Opata_2098017_6_PstIMspI_SNP	11.8864	3B
																			1152	Opata_2225677_13_PstIMspI_SNP	11.8864	3B
																			1153	Opata_2225677_27_PstIMspI_SNP	11.8864	3B
																			1154	Opata_2318925_78_PstIMspI_SNP	11.8864	3B
																			1155	Opata_2356790_32_PstIMspI_SNP	11.8864	3B
																			1156	Opata_2415836_10_PstIMspI_SNP	11.8864	3B
																			1157	Opata_2415836_69_PstIMspI_SNP	11.8864	3B
																			1158	Opata_245284_29_PstIMspI_SNP	11.8864	3B
																			1159	Opata_2491577_50_PstIMspI_SNP	11.8864	3B
																			1160	Opata_2618955_55_PstIMspI_SNP	11.8864	3B
																			1161	Opata_2802759_41_PstIMspI_SNP	11.8864	3B
																			1162	Opata_2802759_9_PstIMspI_SNP	11.8864	3B
																			1163	Opata_2905194_43_PstIMspI_SNP	11.8864	3B
																			1164	Opata_3082894_13_PstIMspI_SNP	11.8864	3B
																			1165	Opata_3082894_16_PstIMspI_SNP	11.8864	3B
																			1166	Opata_3180562_14_PstIMspI_SNP	11.8864	3B
																			1167	Opata_3288923_13_PstIMspI_SNP	11.8864	3B
																			1168	Opata_3288923_16_PstIMspI_SNP	11.8864	3B
																			1169	Opata_341297_70_PstIMspI_SNP	11.8864	3B
																			1170	Opata_3454420_68_PstIMspI_SNP	11.8864	3B
																			1171	Opata_3495094_83_PstIMspI_SNP	11.8864	3B
																			1172	Opata_3495094_85_PstIMspI_SNP	11.8864	3B
																			1173	Opata_3860249_52_PstIMspI_SNP	11.8864	3B
																			1174	Opata_3908554_42_PstIMspI_SNP	11.8864	3B
																			1175	Opata_4065759_43_PstIMspI_SNP	11.8864	3B
																			1176	Opata_4065759_54_PstIMspI_SNP	11.8864	3B
																			1177	Opata_548361_65_PstIMspI_SNP	11.8864	3B
																			1178	Opata_548361_68_PstIMspI_SNP	11.8864	3B
																			1179	Opata_548361_7_PstIMspI_SNP	11.8864	3B
																			1180	Tdurum_contig11988_459	11.8928	3B	Traes_3B_974D6BD76	865342	868813	31506	110	0	0	NA	NA	0	0	1	NA	Bradi2g01511	LOC_Os01g03030	Sb03g007880	1	272	D
																			1181	RAC875_c52898_57	11.8928	3B
																			1182	BobWhite_c22126_94	11.8928	3B	Traes_3B_8AC69856D	19178767	19180722	33916	2520	0	0	NA	NA	0	0	1	NA	NA	LOC_Os01g11660	NA	1	1407	D
																			1183	D_GDEEGVY02FU4W8_119	11.8954	3B	Traes_3B_5A6CDC8FF	26083533	26084866	34880	3484	0	0	NA	NA	0	0	1	NA	NA	NA	Sb03g041000	1	6376	D
																			1184		11.9199	3B	Traes_3B_0538C6F9D	1028945	1029168	31524	128	0	0	NA	NA	0	0	1	NA	Bradi2g38900	NA	NA	1	336	D
																			1185		11.9206	3B	Traes_3B_93885856A	1029712	1030030	31525	129	0	0	NA	NA	0	0	1	NA	NA	NA	NA	NA	NA	D
																			1186		11.9282	3B	Traes_3B_55E06072B	1037698	1039668	31526	130	1	0.0476190476190477	NA	-0.641123985209207	0	0.123076923076923	124.07692	-0.86644018300465	Bradi2g01770	LOC_Os01g03400	NA	1	339	D
																			1187		11.9303	3B	Traes_3B_5088D482E	1039894	1040929	31527	131	8	0.023469627616458	-1.7441753375542	-1.04061341034994	0.445812807881773	1.76923076923077	3.96190693368885	-1.25253305628232	NA	NA	Sb03g007620	1	344	D
																			1188	BS00033209_51	11.9527	3B
																			1189	Tdurum_contig75400_998	11.9527	3B
																			1190	Tdurum_contig43938_291	11.9527	3B	Traes_3B_03F2D00E9	1063490	1073881	31529	133	74	-0.0183328622954197	-2.56071893594741	-1.81251661354461	6.01724137931035	11.0769230769231	1.84072428813083	-1.8572902177606	NA	NA	NA	NA	NA	D
																			1191	RAC875_c787_671	11.9527	3B
																			1192	JD_c23336_253	11.9527	3B
																			1193	D_GBB4FNX01A83VL_408	11.9527	3B
																			1194	Xfbb1851	11.968	3B
																			1195	Tdurum_contig19138_378	11.9778	3B
																			1196	D_GDRF1KQ02FMFSH_337	11.9778	3B
																			1197	Tdurum_contig402_129	11.9809	3B
																			1198	RAC875_c16609_1134	11.9809	3B
																			1199	wPt-0223	11.9953	3B
																			1200	wsnp_BE497169B_Ta_2_1	12.0261	3B	Traes_3B_C02FF6844	330700	331403	31434	38	1	0	-1.14923093862267	NA	0.0689655172413793	0	0.0142927544882108	-1.09306251384238	NA	NA	NA	NA	NA	D
																			1201	wsnp_Ex_c19993_29024127	12.0261	3B
																			1202	wsnp_JD_c222_352320	12.0308	3B
																			1203	Ra_c327_599	12.0308	3B
																			1204	Ra_c327_1696	12.0308	3B
																			1205	wPt-0122	12.0527	3B
																			1206	Xbarc133	12.07	3B
																			1207	Xbarc147	12.07	3B
																			1208	RFL_Contig5709_3446	12.0819	3B
																			1209	RFL_Contig5709_3312	12.0819	3B
																			1210	RFL_Contig5709_3005	12.0819	3B
																			1211	RFL_Contig2585_1174	12.0819	3B	Traes_3B_B96A4CFA6	1087560	1092280	31530	134	0	0	NA	NA	0	0	1	NA	NA	NA	NA	NA	NA	D
																			1212	RAC875_c53353_78	12.0819	3B
																			1213	Ra_c327_1572	12.0819	3B
																			1214	BS00079522_51	12.0819	3B
																			1215	BobWhite_c9711_71	12.106	3B
																			1216	wsnp_Ex_c14144_22073749	12.1305	3B
																			1217	RAC875_c5966_1854	12.1438	3B	Traes_3B_1A4BDD7ED	1097389	1104557	31531	135	44	0.0108978820444199	-1.95243760238948	-2.18259441602118	4.99507389162562	4.79692307692308	0.960338695070821	-1.74007902074828	NA	NA	NA	NA	NA	D
																			1218	Tdurum_contig6645_443	12.144	3B
																			1219	tplb0043c20_1046	12.1587	3B
																			1220	Tdurum_contig80344_144	12.2177	3B
																			1221	Tdurum_contig79629_538	12.2177	3B
																			1222	GENE-1851_76	12.2177	3B	Traes_3B_9769F92BC	654901	658144	31485	89	0	0	NA	NA	0	0	1	NA	Bradi2g01350	LOC_Os01g02880	Sb03g008050	1	240	D
																			1223	CAP7_c1576_371	12.2177	3B
																			1224	wPt-4953	12.233	3B
																			1225	wPt-1988	12.261	3B
																			1226	Opata_1044085_PstIMluI_PA	12.261	3B
																			1227	Opata_1508295_PstIMluI_PA	12.261	3B
																			1228	Opata_2149724_PstIMluI_PA	12.261	3B
																			1229	Opata_2163067_PstIMluI_PA	12.261	3B
																			1230	Opata_2317896_PstIMluI_PA	12.261	3B
																			1231	Opata_2787697_PstIMluI_PA	12.261	3B
																			1232	Opata_38819_PstIMluI_PA	12.261	3B
																			1233	Opata_946279_PstIMluI_PA	12.261	3B
																			1234	Opata_1002683_PstIMseI_PA	12.261	3B
																			1235	Opata_1011251_PstIMseI_PA	12.261	3B
																			1236	Opata_101190_PstIMseI_PA	12.261	3B
																			1237	Opata_1034097_PstIMseI_PA	12.261	3B
																			1238	Opata_1042703_PstIMseI_PA	12.261	3B
																			1239	Opata_1090111_PstIMseI_PA	12.261	3B
																			1240	Opata_110488_PstIMseI_PA	12.261	3B
																			1241	Opata_1124092_PstIMseI_PA	12.261	3B
																			1242	Opata_1125523_PstIMseI_PA	12.261	3B
																			1243	Opata_1133727_PstIMseI_PA	12.261	3B
																			1244	Opata_1187455_PstIMseI_PA	12.261	3B
																			1245	Opata_122186_PstIMseI_PA	12.261	3B
																			1246	Opata_1223404_PstIMseI_PA	12.261	3B
																			1247	Opata_1235985_PstIMseI_PA	12.261	3B
																			1248	Opata_1241883_PstIMseI_PA	12.261	3B
																			1249	Opata_124591_PstIMseI_PA	12.261	3B
																			1250	Opata_1258804_PstIMseI_PA	12.261	3B
																			1251	Opata_1282428_PstIMseI_PA	12.261	3B
																			1252	Opata_1324640_PstIMseI_PA	12.261	3B
																			1253	Opata_132647_PstIMseI_PA	12.261	3B
																			1254	Opata_1327409_PstIMseI_PA	12.261	3B
																			1255	Opata_132898_PstIMseI_PA	12.261	3B
																			1256	Opata_1335976_PstIMseI_PA	12.261	3B
																			1257	Opata_1341480_PstIMseI_PA	12.261	3B
																			1258	Opata_1345173_PstIMseI_PA	12.261	3B
																			1259	Opata_146153_PstIMseI_PA	12.261	3B
																			1260	Opata_1516221_PstIMseI_PA	12.261	3B
																			1261	Opata_1519391_PstIMseI_PA	12.261	3B
																			1262	Opata_1527712_PstIMseI_PA	12.261	3B
																			1263	Opata_162527_PstIMseI_PA	12.261	3B
																			1264	Opata_1670458_PstIMseI_PA	12.261	3B
																			1265	Opata_1697548_PstIMseI_PA	12.261	3B
																			1266	Opata_1717376_PstIMseI_PA	12.261	3B
																			1267	Opata_1842178_PstIMseI_PA	12.261	3B
																			1268	Opata_2033102_PstIMseI_PA	12.261	3B
																			1269	Opata_2050778_PstIMseI_PA	12.261	3B
																			1270	Opata_205355_PstIMseI_PA	12.261	3B
																			1271	Opata_212372_PstIMseI_PA	12.261	3B
																			1272	Opata_2150320_PstIMseI_PA	12.261	3B
																			1273	Opata_217741_PstIMseI_PA	12.261	3B
																			1274	Opata_232994_PstIMseI_PA	12.261	3B
																			1275	Opata_23467_PstIMseI_PA	12.261	3B
																			1276	Opata_2389426_PstIMseI_PA	12.261	3B
																			1277	Opata_2411990_PstIMseI_PA	12.261	3B
																			1278	Opata_2552835_PstIMseI_PA	12.261	3B
																			1279	Opata_2641320_PstIMseI_PA	12.261	3B
																			1280	Opata_2683619_PstIMseI_PA	12.261	3B
																			1281	Opata_268998_PstIMseI_PA	12.261	3B
																			1282	Opata_2733072_PstIMseI_PA	12.261	3B
																			1283	Opata_2740906_PstIMseI_PA	12.261	3B
																			1284	Opata_2826829_PstIMseI_PA	12.261	3B
																			1285	Opata_2839653_PstIMseI_PA	12.261	3B
																			1286	Opata_2851528_PstIMseI_PA	12.261	3B
																			1287	Opata_2900113_PstIMseI_PA	12.261	3B
																			1288	Opata_2940879_PstIMseI_PA	12.261	3B
																			1289	Opata_295544_PstIMseI_PA	12.261	3B
																			1290	Opata_300023_PstIMseI_PA	12.261	3B
																			1291	Opata_3048329_PstIMseI_PA	12.261	3B
																			1292	Opata_3131202_PstIMseI_PA	12.261	3B
																			1293	Opata_3194428_PstIMseI_PA	12.261	3B
																			1294	Opata_3196149_PstIMseI_PA	12.261	3B
																			1295	Opata_3208508_PstIMseI_PA	12.261	3B
																			1296	Opata_323909_PstIMseI_PA	12.261	3B
																			1297	Opata_3476599_PstIMseI_PA	12.261	3B
																			1298	Opata_3498279_PstIMseI_PA	12.261	3B
																			1299	Opata_3545614_PstIMseI_PA	12.261	3B
																			1300	Opata_3597101_PstIMseI_PA	12.261	3B
																			1301	Opata_361324_PstIMseI_PA	12.261	3B
																			1302	Opata_366974_PstIMseI_PA	12.261	3B
																			1303	Opata_367647_PstIMseI_PA	12.261	3B
																			1304	Opata_372775_PstIMseI_PA	12.261	3B
																			1305	Opata_378415_PstIMseI_PA	12.261	3B
																			1306	Opata_386072_PstIMseI_PA	12.261	3B
																			1307	Opata_3918066_PstIMseI_PA	12.261	3B
																			1308	Opata_3957741_PstIMseI_PA	12.261	3B
																			1309	Opata_400237_PstIMseI_PA	12.261	3B
																			1310	Opata_4003473_PstIMseI_PA	12.261	3B
																			1311	Opata_4156565_PstIMseI_PA	12.261	3B
																			1312	Opata_417334_PstIMseI_PA	12.261	3B
																			1313	Opata_41836_PstIMseI_PA	12.261	3B
																			1314	Opata_420353_PstIMseI_PA	12.261	3B
																			1315	Opata_441813_PstIMseI_PA	12.261	3B
																			1316	Opata_454400_PstIMseI_PA	12.261	3B
																			1317	Opata_456351_PstIMseI_PA	12.261	3B
																			1318	Opata_46894_PstIMseI_PA	12.261	3B
																			1319	Opata_471567_PstIMseI_PA	12.261	3B
																			1320	Opata_471981_PstIMseI_PA	12.261	3B
																			1321	Opata_47770_PstIMseI_PA	12.261	3B
																			1322	Opata_485556_PstIMseI_PA	12.261	3B
																			1323	Opata_496572_PstIMseI_PA	12.261	3B
																			1324	Opata_516912_PstIMseI_PA	12.261	3B
																			1325	Opata_521607_PstIMseI_PA	12.261	3B
																			1326	Opata_539415_PstIMseI_PA	12.261	3B
																			1327	Opata_557805_PstIMseI_PA	12.261	3B
																			1328	Opata_564288_PstIMseI_PA	12.261	3B
																			1329	Opata_565173_PstIMseI_PA	12.261	3B
																			1330	Opata_577154_PstIMseI_PA	12.261	3B
																			1331	Opata_594351_PstIMseI_PA	12.261	3B
																			1332	Opata_645719_PstIMseI_PA	12.261	3B
																			1333	Opata_678621_PstIMseI_PA	12.261	3B
																			1334	Opata_679110_PstIMseI_PA	12.261	3B
																			1335	Opata_697534_PstIMseI_PA	12.261	3B
																			1336	Opata_716462_PstIMseI_PA	12.261	3B
																			1337	Opata_777909_PstIMseI_PA	12.261	3B
																			1338	Opata_800364_PstIMseI_PA	12.261	3B
																			1339	Opata_800891_PstIMseI_PA	12.261	3B
																			1340	Opata_824381_PstIMseI_PA	12.261	3B
																			1341	Opata_877877_PstIMseI_PA	12.261	3B
																			1342	Opata_887261_PstIMseI_PA	12.261	3B
																			1343	Opata_889626_PstIMseI_PA	12.261	3B
																			1344	Opata_937379_PstIMseI_PA	12.261	3B
																			1345	Opata_943615_PstIMseI_PA	12.261	3B
																			1346	Opata_949021_PstIMseI_PA	12.261	3B
																			1347	Opata_952967_PstIMseI_PA	12.261	3B
																			1348	Opata_998496_PstIMseI_PA	12.261	3B
																			1349	Opata_1034944_PstIMspI_PA	12.261	3B
																			1350	Opata_1038103_PstIMspI_PA	12.261	3B
																			1351	Opata_1174925_PstIMspI_PA	12.261	3B
																			1352	Opata_1214072_PstIMspI_PA	12.261	3B
																			1353	Opata_1234086_PstIMspI_PA	12.261	3B
																			1354	Opata_1248305_PstIMspI_PA	12.261	3B
																			1355	Opata_1356376_PstIMspI_PA	12.261	3B
																			1356	Opata_1379320_PstIMspI_PA	12.261	3B
																			1357	Opata_1405364_PstIMspI_PA	12.261	3B
																			1358	Opata_1416741_PstIMspI_PA	12.261	3B
																			1359	Opata_1499652_PstIMspI_PA	12.261	3B
																			1360	Opata_1524695_PstIMspI_PA	12.261	3B
																			1361	Opata_1594546_PstIMspI_PA	12.261	3B
																			1362	Opata_1626127_PstIMspI_PA	12.261	3B
																			1363	Opata_1642730_PstIMspI_PA	12.261	3B
																			1364	Opata_1791089_PstIMspI_PA	12.261	3B
																			1365	Opata_1806371_PstIMspI_PA	12.261	3B
																			1366	Opata_1813610_PstIMspI_PA	12.261	3B
																			1367	Opata_1848763_PstIMspI_PA	12.261	3B
																			1368	Opata_1963114_PstIMspI_PA	12.261	3B
																			1369	Opata_198859_PstIMspI_PA	12.261	3B
																			1370	Opata_2017894_PstIMspI_PA	12.261	3B
																			1371	Opata_2065431_PstIMspI_PA	12.261	3B
																			1372	Opata_2086843_PstIMspI_PA	12.261	3B
																			1373	Opata_2136248_PstIMspI_PA	12.261	3B
																			1374	Opata_2174389_PstIMspI_PA	12.261	3B
																			1375	Opata_2214566_PstIMspI_PA	12.261	3B
																			1376	Opata_223892_PstIMspI_PA	12.261	3B
																			1377	Opata_2258166_PstIMspI_PA	12.261	3B
																			1378	Opata_2259715_PstIMspI_PA	12.261	3B
																			1379	Opata_2308802_PstIMspI_PA	12.261	3B
																			1380	Opata_231898_PstIMspI_PA	12.261	3B
																			1381	Opata_2349722_PstIMspI_PA	12.261	3B
																			1382	Opata_2369323_PstIMspI_PA	12.261	3B
																			1383	Opata_2412978_PstIMspI_PA	12.261	3B
																			1384	Opata_2416127_PstIMspI_PA	12.261	3B
																			1385	Opata_245909_PstIMspI_PA	12.261	3B
																			1386	Opata_2470858_PstIMspI_PA	12.261	3B
																			1387	Opata_2509708_PstIMspI_PA	12.261	3B
																			1388	Opata_2576230_PstIMspI_PA	12.261	3B
																			1389	Opata_2593725_PstIMspI_PA	12.261	3B
																			1390	Opata_259428_PstIMspI_PA	12.261	3B
																			1391	Opata_261948_PstIMspI_PA	12.261	3B
																			1392	Opata_2646810_PstIMspI_PA	12.261	3B
																			1393	Opata_2684132_PstIMspI_PA	12.261	3B
																			1394	Opata_268415_PstIMspI_PA	12.261	3B
																			1395	Opata_2730541_PstIMspI_PA	12.261	3B
																			1396	Opata_2759955_PstIMspI_PA	12.261	3B
																			1397	Opata_2776480_PstIMspI_PA	12.261	3B
																			1398	Opata_2780496_PstIMspI_PA	12.261	3B
																			1399	Opata_279334_PstIMspI_PA	12.261	3B
																			1400	Opata_2877501_PstIMspI_PA	12.261	3B
																			1401	Opata_2958353_PstIMspI_PA	12.261	3B
																			1402	Opata_3003075_PstIMspI_PA	12.261	3B
																			1403	Opata_3053703_PstIMspI_PA	12.261	3B
																			1404	Opata_3187621_PstIMspI_PA	12.261	3B
																			1405	Opata_319286_PstIMspI_PA	12.261	3B
																			1406	Opata_323746_PstIMspI_PA	12.261	3B
																			1407	Opata_3239467_PstIMspI_PA	12.261	3B
																			1408	Opata_3327525_PstIMspI_PA	12.261	3B
																			1409	Opata_3357526_PstIMspI_PA	12.261	3B
																			1410	Opata_3401301_PstIMspI_PA	12.261	3B
																			1411	Opata_344106_PstIMspI_PA	12.261	3B
																			1412	Opata_3462194_PstIMspI_PA	12.261	3B
																			1413	Opata_3578585_PstIMspI_PA	12.261	3B
																			1414	Opata_3634882_PstIMspI_PA	12.261	3B
																			1415	Opata_370342_PstIMspI_PA	12.261	3B
																			1416	Opata_3708520_PstIMspI_PA	12.261	3B
																			1417	Opata_3908523_PstIMspI_PA	12.261	3B
																			1418	Opata_3929928_PstIMspI_PA	12.261	3B
																			1419	Opata_4026448_PstIMspI_PA	12.261	3B
																			1420	Opata_4045177_PstIMspI_PA	12.261	3B
																			1421	Opata_4051436_PstIMspI_PA	12.261	3B
																			1422	Opata_4079573_PstIMspI_PA	12.261	3B
																			1423	Opata_4143930_PstIMspI_PA	12.261	3B
																			1424	Opata_4167960_PstIMspI_PA	12.261	3B
																			1425	Opata_419670_PstIMspI_PA	12.261	3B
																			1426	Opata_4199813_PstIMspI_PA	12.261	3B
																			1427	Opata_421964_PstIMspI_PA	12.261	3B
																			1428	Opata_4250308_PstIMspI_PA	12.261	3B
																			1429	Opata_574654_PstIMspI_PA	12.261	3B
																			1430	Opata_614542_PstIMspI_PA	12.261	3B
																			1431	Opata_657634_PstIMspI_PA	12.261	3B
																			1432	Opata_66713_PstIMspI_PA	12.261	3B
																			1433	Opata_690728_PstIMspI_PA	12.261	3B
																			1434	Opata_76212_PstIMspI_PA	12.261	3B
																			1435	Opata_803404_PstIMspI_PA	12.261	3B
																			1436	Opata_827907_PstIMspI_PA	12.261	3B
																			1437	Opata_833967_PstIMspI_PA	12.261	3B
																			1438	Opata_848082_PstIMspI_PA	12.261	3B
																			1439	Opata_904712_PstIMspI_PA	12.261	3B
																			1440	Opata_943926_PstIMspI_PA	12.261	3B
																			1441	Opata_953230_PstIMspI_PA	12.261	3B
																			1442	Opata_956851_PstIMspI_PA	12.261	3B
																			1443	Opata_963595_PstIMspI_PA	12.261	3B
																			1444	Opata_970396_PstIMspI_PA	12.261	3B
																			1445	Opata_981498_PstIMspI_PA	12.261	3B
																			1446	Opata_998366_PstIMspI_PA	12.261	3B
																			1447	Opata_3938096_25_PstIMseI_SNP	12.261	3B
																			1448	Opata_447010_22_PstIMseI_SNP	12.261	3B
																			1449	Opata_50332_82_PstIMseI_SNP	12.261	3B
																			1450	Opata_5452_4_PstIMseI_SNP	12.261	3B
																			1451	Opata_626016_14_PstIMseI_SNP	12.261	3B
																			1452	Opata_75914_87_PstIMseI_SNP	12.261	3B
																			1453	Opata_1579172_48_PstIMspI_SNP	12.261	3B
																			1454	Opata_1964694_22_PstIMspI_SNP	12.261	3B
																			1455	Opata_2661714_34_PstIMspI_SNP	12.261	3B
																			1456	Opata_844437_24_PstIMspI_SNP	12.261	3B
																			1457	RAC875_c8459_1291	12.265	3B	Traes_3B_AA84EAC0A	1114851	1119973	31532	136	67	0.063598960573624	-1.10228338737416	0.218776755423963	6.90886699507389	14.6615384615385	2.12197115516116	-0.37033361683088	NA	NA	NA	NA	NA	D
																			1458	Kukri_c48010_129	12.265	3B
																			1459	BS00010849_51	12.2793	3B
																			1460	wPt-4363	12.306	3B
																			1461	M6_1144759_PstIMseI_PA	12.306	3B
																			1462	M6_3106959_PstIMseI_PA	12.306	3B
																			1463	Opata_1016707_PstIMseI_PA	12.306	3B
																			1464	Opata_1033668_PstIMseI_PA	12.306	3B
																			1465	Opata_174547_PstIMseI_PA	12.306	3B
																			1466	Opata_224033_PstIMseI_PA	12.306	3B
																			1467	Opata_2661241_PstIMseI_PA	12.306	3B
																			1468	Opata_3347777_PstIMseI_PA	12.306	3B
																			1469	Opata_4065907_PstIMseI_PA	12.306	3B
																			1470	Opata_4096502_PstIMseI_PA	12.306	3B
																			1471	Opata_483208_PstIMseI_PA	12.306	3B
																			1472	Opata_62740_PstIMseI_PA	12.306	3B
																			1473	Opata_725296_PstIMseI_PA	12.306	3B
																			1474	Opata_818245_PstIMseI_PA	12.306	3B
																			1475	Opata_951417_PstIMseI_PA	12.306	3B
																			1476	M6_1976635_PstIMspI_PA	12.306	3B
																			1477	M6_2567330_PstIMspI_PA	12.306	3B
																			1478	M6_685374_PstIMspI_PA	12.306	3B
																			1479	Opata_423131_PstIMspI_PA	12.306	3B
																			1480	Opata_515509_PstIMspI_PA	12.306	3B
																			1481	Opata_796606_21_PstIMluI_SNP	12.306	3B
																			1482	Opata_796606_57_PstIMluI_SNP	12.306	3B
																			1483	M6_2644076_1_PstIMspI_SNP	12.306	3B
																			1484	Opata_2183787_33_PstIMspI_SNP	12.306	3B
																			1485	Opata_3574070_79_PstIMspI_SNP	12.306	3B
																			1486	Ku_c9596_1649	12.3279	3B	Traes_3B_71B0435DF	1125855	1132673	31533	137	14	-0.00485818003613536	-1.58138889250588	-0.66799391024398	3.0320197044335	3.01230769230769	0.993500863182656	-0.766839905081422	NA	NA	NA	NA	NA	D
																			1487	wPt-3231	12.3359	3B
																			1488	Opata_140607_59_PstIMluI_SNP	12.3359	3B
																			1489	Opata_141587_37_PstIMseI_SNP	12.3359	3B
																			1490	Opata_2153757_14_PstIMseI_SNP	12.3359	3B
																			1491	Opata_2153757_31_PstIMseI_SNP	12.3359	3B
																			1492	Opata_408152_19_PstIMseI_SNP	12.3359	3B
																			1493	Opata_408152_30_PstIMseI_SNP	12.3359	3B
																			1494	Opata_408152_9_PstIMseI_SNP	12.3359	3B
																			1495	Opata_450362_35_PstIMseI_SNP	12.3359	3B
																			1496	Opata_69231_27_PstIMseI_SNP	12.3359	3B
																			1497	Opata_69231_35_PstIMseI_SNP	12.3359	3B
																			1498	Opata_69231_37_PstIMseI_SNP	12.3359	3B
																			1499	Opata_823_64_PstIMseI_SNP	12.3359	3B
																			1500	Opata_1211411_21_PstIMspI_SNP	12.3359	3B
																			1501	Opata_1603051_11_PstIMspI_SNP	12.3359	3B
																			1502	Opata_2618955_43_PstIMspI_SNP	12.3359	3B
																			1503	Opata_3354837_48_PstIMspI_SNP	12.3359	3B
																			1504	wPt-5916	12.3659	3B
																			1505	M6_3971783_PstIMseI_PA	12.3659	3B
																			1506	M6_411715_PstIMseI_PA	12.3659	3B
																			1507	M6_1064831_PstIMspI_PA	12.3659	3B
																			1508	M6_1897031_PstIMspI_PA	12.3659	3B
																			1509	M6_402522_PstIMspI_PA	12.3659	3B
																			1510	M6_433124_PstIMspI_PA	12.3659	3B
																			1511	Opata_144146_58_PstIMseI_SNP	12.3659	3B
																			1512	Opata_144146_6_PstIMseI_SNP	12.3659	3B
																			1513	Opata_293423_43_PstIMseI_SNP	12.3659	3B
																			1514	Opata_650141_63_PstIMseI_SNP	12.3659	3B
																			1515	Opata_89231_58_PstIMseI_SNP	12.3659	3B
																			1516	Opata_2067468_39_PstIMspI_SNP	12.3659	3B
																			1517	wsnp_Ku_c25614_35580998	12.3676	3B
																			1518	BS00064956_51	12.4432	3B
																			1519	BS00064177_51	12.4432	3B
																			1520	Ku_c663_1896	12.4432	3B
																			1521	wsnp_Ex_c3005_5548573	12.449	3B
																			1522	wsnp_Ku_c663_1368085	12.4708	3B
																			1523	M6_221976_PstIMseI_PA	12.4708	3B
																			1524	M6_2914600_PstIMseI_PA	12.4708	3B
																			1525	M6_407064_PstIMseI_PA	12.4708	3B
																			1526	M6_671484_PstIMseI_PA	12.4708	3B
																			1527	M6_826175_PstIMseI_PA	12.4708	3B
																			1528	Opata_2858704_PstIMseI_PA	12.4708	3B
																			1529	Opata_3226119_PstIMseI_PA	12.4708	3B
																			1530	Opata_3711885_PstIMseI_PA	12.4708	3B
																			1531	Opata_4007576_PstIMseI_PA	12.4708	3B
																			1532	Opata_762629_PstIMseI_PA	12.4708	3B
																			1533	Opata_863290_PstIMseI_PA	12.4708	3B
																			1534	Opata_976628_PstIMseI_PA	12.4708	3B
																			1535	M6_2002996_PstIMspI_PA	12.4708	3B
																			1536	M6_3024630_PstIMspI_PA	12.4708	3B
																			1537	M6_3426425_PstIMspI_PA	12.4708	3B
																			1538	M6_628475_PstIMspI_PA	12.4708	3B
																			1539	M6_883411_PstIMspI_PA	12.4708	3B
																			1540	Opata_2203944_PstIMspI_PA	12.4708	3B
																			1541	Opata_4260348_PstIMspI_PA	12.4708	3B
																			1542	Opata_263595_86_PstIMluI_SNP	12.4708	3B
																			1543	Opata_52738_87_PstIMluI_SNP	12.4708	3B
																			1544	Opata_1102578_70_PstIMseI_SNP	12.4708	3B
																			1545	Opata_1180408_11_PstIMseI_SNP	12.4708	3B
																			1546	Opata_1180408_76_PstIMseI_SNP	12.4708	3B
																			1547	Opata_1370604_89_PstIMseI_SNP	12.4708	3B
																			1548	Opata_366370_2_PstIMseI_SNP	12.4708	3B
																			1549	Opata_366370_36_PstIMseI_SNP	12.4708	3B
																			1550	Opata_3693350_47_PstIMseI_SNP	12.4708	3B
																			1551	Opata_3693350_60_PstIMseI_SNP	12.4708	3B
																			1552	Opata_39830_7_PstIMseI_SNP	12.4708	3B
																			1553	Opata_450362_50_PstIMseI_SNP	12.4708	3B
																			1554	Opata_59605_42_PstIMseI_SNP	12.4708	3B
																			1555	Opata_59605_47_PstIMseI_SNP	12.4708	3B
																			1556	Opata_59605_65_PstIMseI_SNP	12.4708	3B
																			1557	Opata_635401_86_PstIMseI_SNP	12.4708	3B
																			1558	Opata_650141_15_PstIMseI_SNP	12.4708	3B
																			1559	Opata_687119_46_PstIMseI_SNP	12.4708	3B
																			1560	Opata_102199_17_PstIMspI_SNP	12.4708	3B
																			1561	Opata_102199_47_PstIMspI_SNP	12.4708	3B
																			1562	Opata_1222480_42_PstIMspI_SNP	12.4708	3B
																			1563	Opata_1572434_45_PstIMspI_SNP	12.4708	3B
																			1564	Opata_1632745_29_PstIMspI_SNP	12.4708	3B
																			1565	Opata_1632745_52_PstIMspI_SNP	12.4708	3B
																			1566	Opata_1636656_40_PstIMspI_SNP	12.4708	3B
																			1567	Opata_1637773_57_PstIMspI_SNP	12.4708	3B
																			1568	Opata_1637773_72_PstIMspI_SNP	12.4708	3B
																			1569	Opata_1678336_16_PstIMspI_SNP	12.4708	3B
																			1570	Opata_1714467_35_PstIMspI_SNP	12.4708	3B
																			1571	Opata_1750625_12_PstIMspI_SNP	12.4708	3B
																			1572	Opata_1831708_21_PstIMspI_SNP	12.4708	3B
																			1573	Opata_1853176_17_PstIMspI_SNP	12.4708	3B
																			1574	Opata_1915600_14_PstIMspI_SNP	12.4708	3B
																			1575	Opata_1962779_13_PstIMspI_SNP	12.4708	3B
																			1576	Opata_2067468_24_PstIMspI_SNP	12.4708	3B
																			1577	Opata_2389199_58_PstIMspI_SNP	12.4708	3B
																			1578	Opata_2418428_69_PstIMspI_SNP	12.4708	3B
																			1579	Opata_3173420_3_PstIMspI_SNP	12.4708	3B
																			1580	Opata_34410_24_PstIMspI_SNP	12.4708	3B
																			1581	wsnp_Ex_c24145_33393887	12.4708	3B
																			1582	wsnp_Ra_c18153_27161629	12.4708	3B
																			1583	Ku_c35453_498	12.4708	3B
																			1584	JD_c6012_1567	12.4708	3B
																			1585	IAAV6442	12.4708	3B
																			1586	Excalibur_c9206_836	12.4708	3B	Traes_3B_3375519C8	1193000	1197808	31542	146	32	0.058647666852266	1.7321030129855	0.410672077394089	8.81773399014778	6.82461538461539	0.773990392242232	1.80890368764505	Bradi2g01827	LOC_Os01g03510	Sb03g007500	1	370	D
																			1587	Excalibur_c9206_671	12.4708	3B
																			1588	Excalibur_c41820_354	12.4708	3B
																			1589	BobWhite_c27352_145	12.4708	3B	Traes_3B_0A6ED48BE	1133491	1137849	31534	138	0	0	NA	NA	0	0	1	NA	NA	NA	NA	NA	NA	D
																			1590	BobWhite_c25670_425	12.4708	3B	Traes_3B_5431C9234	1258462	1260274	31552	156	38	0.162461827988847	3.3222010038592	1.13031911730792	12.8571428571429	9.68307692307692	0.75314740436785	2.52820256478898	Bradi2g01890	LOC_Os01g03660	Sb03g007150	1	387	D
																			1591	BobWhite_c25670_425	12.4708	3B	Traes_3B_84173F0FA	1275904	1277030	31553	157	16	0.144305631664559	1.37720782539631	0.394146752453163	2.55418719211823	3.98461538461539	1.55981346321637	0.794595402072943	Bradi2g01890	LOC_Os01g03660	Sb03g007150	1	387	D
																			1592	wsnp_Ra_c16264_24873670	12.8904	3B
																			1593	Opata_1330618_PstIMseI_PA	12.8904	3B
																			1594	Opata_3409215_PstIMseI_PA	12.8904	3B
																			1595	M6_1813274_PstIMspI_PA	12.8904	3B
																			1596	M6_2373194_PstIMspI_PA	12.8904	3B
																			1597	M6_2558847_PstIMspI_PA	12.8904	3B
																			1598	M6_3168308_PstIMspI_PA	12.8904	3B
																			1599	M6_3513496_PstIMspI_PA	12.8904	3B
																			1600	M6_67344_PstIMspI_PA	12.8904	3B
																			1601	Opata_2544626_PstIMspI_PA	12.8904	3B
																			1602	Opata_2427553_75_PstIMluI_SNP	12.8904	3B
																			1603	Opata_2427553_84_PstIMluI_SNP	12.8904	3B
																			1604	Opata_58354_34_PstIMluI_SNP	12.8904	3B
																			1605	Opata_58354_66_PstIMluI_SNP	12.8904	3B
																			1606	Opata_1136448_19_PstIMseI_SNP	12.8904	3B
																			1607	Opata_4129853_10_PstIMseI_SNP	12.8904	3B
																			1608	Opata_4129853_59_PstIMseI_SNP	12.8904	3B
																			1609	Opata_4129853_9_PstIMseI_SNP	12.8904	3B
																			1610	Opata_4354980_33_PstIMseI_SNP	12.8904	3B
																			1611	Opata_4354980_34_PstIMseI_SNP	12.8904	3B
																			1612	Opata_498468_46_PstIMseI_SNP	12.8904	3B
																			1613	Opata_522919_40_PstIMseI_SNP	12.8904	3B
																			1614	Opata_1557009_44_PstIMspI_SNP	12.8904	3B
																			1615	Opata_1557009_83_PstIMspI_SNP	12.8904	3B
																			1616	Opata_1590405_28_PstIMspI_SNP	12.8904	3B
																			1617	Opata_1645814_61_PstIMspI_SNP	12.8904	3B
																			1618	Opata_185500_48_PstIMspI_SNP	12.8904	3B
																			1619	Opata_199786_30_PstIMspI_SNP	12.8904	3B
																			1620	Opata_232156_68_PstIMspI_SNP	12.8904	3B
																			1621	Opata_23739_14_PstIMspI_SNP	12.8904	3B
																			1622	Opata_3020039_34_PstIMspI_SNP	12.8904	3B
																			1623	Opata_460836_19_PstIMspI_SNP	12.8904	3B
																			1624	Opata_460836_20_PstIMspI_SNP	12.8904	3B
																			1625	Opata_491497_43_PstIMspI_SNP	12.8904	3B
																			1626	Opata_494361_20_PstIMspI_SNP	12.8904	3B
																			1627	BS00059383_51	12.96	3B
																			1628	RAC875_c36432_172	13.0058	3B	Traes_3B_025FC70E8	1143148	1147488	31535	139	0	0	NA	NA	0	0	1	NA	NA	NA	NA	NA	NA	D
																			1629	Excalibur_rep_c87664_233	13.0058	3B
																			1630	Excalibur_rep_c104498_194	13.0058	3B
																			1631	TA002390-1493	13.0605	3B
																			1632	tPt-6487	13.0702	3B
																			1633	wPt-0571	13.0702	3B
																			1634	wPt-10018	13.0702	3B
																			1635	wPt-10252	13.0702	3B
																			1636	wPt-10945	13.0702	3B
																			1637	wPt-4653	13.0702	3B
																			1638	wPt-4842	13.0702	3B
																			1639	wPt-5861	13.0702	3B
																			1640	wPt-9010	13.0702	3B
																			1641	wPt-9410	13.0702	3B
																			1642	M6_748383_PstIMluI_PA	13.0702	3B
																			1643	M6_1082887_PstIMseI_PA	13.0702	3B
																			1644	M6_1105997_PstIMseI_PA	13.0702	3B
																			1645	M6_1168892_PstIMseI_PA	13.0702	3B
																			1646	M6_1196959_PstIMseI_PA	13.0702	3B
																			1647	M6_1372729_PstIMseI_PA	13.0702	3B
																			1648	M6_1415347_PstIMseI_PA	13.0702	3B
																			1649	M6_1453473_PstIMseI_PA	13.0702	3B
																			1650	M6_1814689_PstIMseI_PA	13.0702	3B
																			1651	M6_235455_PstIMseI_PA	13.0702	3B
																			1652	M6_24889_PstIMseI_PA	13.0702	3B
																			1653	M6_2683663_PstIMseI_PA	13.0702	3B
																			1654	M6_2868401_PstIMseI_PA	13.0702	3B
																			1655	M6_2924746_PstIMseI_PA	13.0702	3B
																			1656	M6_3143626_PstIMseI_PA	13.0702	3B
																			1657	M6_3150653_PstIMseI_PA	13.0702	3B
																			1658	M6_351720_PstIMseI_PA	13.0702	3B
																			1659	M6_357819_PstIMseI_PA	13.0702	3B
																			1660	M6_3659351_PstIMseI_PA	13.0702	3B
																			1661	M6_3714873_PstIMseI_PA	13.0702	3B
																			1662	M6_3946190_PstIMseI_PA	13.0702	3B
																			1663	M6_4055590_PstIMseI_PA	13.0702	3B
																			1664	M6_407374_PstIMseI_PA	13.0702	3B
																			1665	M6_4199645_PstIMseI_PA	13.0702	3B
																			1666	M6_488821_PstIMseI_PA	13.0702	3B
																			1667	M6_490102_PstIMseI_PA	13.0702	3B
																			1668	M6_541952_PstIMseI_PA	13.0702	3B
																			1669	M6_550399_PstIMseI_PA	13.0702	3B
																			1670	M6_591326_PstIMseI_PA	13.0702	3B
																			1671	M6_737380_PstIMseI_PA	13.0702	3B
																			1672	M6_814614_PstIMseI_PA	13.0702	3B
																			1673	M6_856100_PstIMseI_PA	13.0702	3B
																			1674	M6_969060_PstIMseI_PA	13.0702	3B
																			1675	M6_990921_PstIMseI_PA	13.0702	3B
																			1676	Opata_1175139_PstIMseI_PA	13.0702	3B
																			1677	Opata_1489565_PstIMseI_PA	13.0702	3B
																			1678	Opata_1507023_PstIMseI_PA	13.0702	3B
																			1679	M6_1037198_PstIMspI_PA	13.0702	3B
																			1680	M6_1064329_PstIMspI_PA	13.0702	3B
																			1681	M6_1082721_PstIMspI_PA	13.0702	3B
																			1682	M6_1091355_PstIMspI_PA	13.0702	3B
																			1683	M6_1131209_PstIMspI_PA	13.0702	3B
																			1684	M6_1141548_PstIMspI_PA	13.0702	3B
																			1685	M6_1148210_PstIMspI_PA	13.0702	3B
																			1686	M6_1149470_PstIMspI_PA	13.0702	3B
																			1687	M6_1169417_PstIMspI_PA	13.0702	3B
																			1688	M6_1182299_PstIMspI_PA	13.0702	3B
																			1689	M6_1189101_PstIMspI_PA	13.0702	3B
																			1690	M6_1209909_PstIMspI_PA	13.0702	3B
																			1691	M6_1210352_PstIMspI_PA	13.0702	3B
																			1692	M6_1244757_PstIMspI_PA	13.0702	3B
																			1693	M6_1275577_PstIMspI_PA	13.0702	3B
																			1694	M6_1285643_PstIMspI_PA	13.0702	3B
																			1695	M6_1352519_PstIMspI_PA	13.0702	3B
																			1696	M6_1403993_PstIMspI_PA	13.0702	3B
																			1697	M6_1412919_PstIMspI_PA	13.0702	3B
																			1698	M6_1420882_PstIMspI_PA	13.0702	3B
																			1699	M6_1457025_PstIMspI_PA	13.0702	3B
																			1700	M6_1539977_PstIMspI_PA	13.0702	3B
																			1701	M6_1545575_PstIMspI_PA	13.0702	3B
																			1702	M6_1584532_PstIMspI_PA	13.0702	3B
																			1703	M6_1625663_PstIMspI_PA	13.0702	3B
																			1704	M6_1632249_PstIMspI_PA	13.0702	3B
																			1705	M6_1679170_PstIMspI_PA	13.0702	3B
																			1706	M6_1729539_PstIMspI_PA	13.0702	3B
																			1707	M6_1773254_PstIMspI_PA	13.0702	3B
																			1708	M6_1805457_PstIMspI_PA	13.0702	3B
																			1709	M6_1874539_PstIMspI_PA	13.0702	3B
																			1710	M6_1883844_PstIMspI_PA	13.0702	3B
																			1711	M6_1904753_PstIMspI_PA	13.0702	3B
																			1712	M6_1908418_PstIMspI_PA	13.0702	3B
																			1713	M6_2100760_PstIMspI_PA	13.0702	3B
																			1714	M6_2204560_PstIMspI_PA	13.0702	3B
																			1715	M6_2210951_PstIMspI_PA	13.0702	3B
																			1716	M6_2217576_PstIMspI_PA	13.0702	3B
																			1717	M6_2243970_PstIMspI_PA	13.0702	3B
																			1718	M6_2251384_PstIMspI_PA	13.0702	3B
																			1719	M6_2346324_PstIMspI_PA	13.0702	3B
																			1720	M6_2423783_PstIMspI_PA	13.0702	3B
																			1721	M6_2430704_PstIMspI_PA	13.0702	3B
																			1722	M6_2432013_PstIMspI_PA	13.0702	3B
																			1723	M6_2438884_PstIMspI_PA	13.0702	3B
																			1724	M6_2439625_PstIMspI_PA	13.0702	3B
																			1725	M6_2446782_PstIMspI_PA	13.0702	3B
																			1726	M6_2504225_PstIMspI_PA	13.0702	3B
																			1727	M6_2509837_PstIMspI_PA	13.0702	3B
																			1728	M6_2554341_PstIMspI_PA	13.0702	3B
																			1729	M6_2572346_PstIMspI_PA	13.0702	3B
																			1730	M6_2604711_PstIMspI_PA	13.0702	3B
																			1731	M6_2608271_PstIMspI_PA	13.0702	3B
																			1732	M6_2616709_PstIMspI_PA	13.0702	3B
																			1733	M6_2661751_PstIMspI_PA	13.0702	3B
																			1734	M6_2676730_PstIMspI_PA	13.0702	3B
																			1735	M6_2723953_PstIMspI_PA	13.0702	3B
																			1736	M6_2745105_PstIMspI_PA	13.0702	3B
																			1737	M6_2757412_PstIMspI_PA	13.0702	3B
																			1738	M6_2765928_PstIMspI_PA	13.0702	3B
																			1739	M6_2774114_PstIMspI_PA	13.0702	3B
																			1740	M6_2801201_PstIMspI_PA	13.0702	3B
																			1741	M6_2841913_PstIMspI_PA	13.0702	3B
																			1742	M6_2916909_PstIMspI_PA	13.0702	3B
																			1743	M6_2918659_PstIMspI_PA	13.0702	3B
																			1744	M6_2926209_PstIMspI_PA	13.0702	3B
																			1745	M6_2929984_PstIMspI_PA	13.0702	3B
																			1746	M6_2972184_PstIMspI_PA	13.0702	3B
																			1747	M6_3005164_PstIMspI_PA	13.0702	3B
																			1748	M6_3021595_PstIMspI_PA	13.0702	3B
																			1749	M6_3028267_PstIMspI_PA	13.0702	3B
																			1750	M6_3063587_PstIMspI_PA	13.0702	3B
																			1751	M6_3079110_PstIMspI_PA	13.0702	3B
																			1752	M6_3113367_PstIMspI_PA	13.0702	3B
																			1753	M6_3127688_PstIMspI_PA	13.0702	3B
																			1754	M6_3208332_PstIMspI_PA	13.0702	3B
																			1755	M6_3283007_PstIMspI_PA	13.0702	3B
																			1756	M6_328891_PstIMspI_PA	13.0702	3B
																			1757	M6_3288994_PstIMspI_PA	13.0702	3B
																			1758	M6_329384_PstIMspI_PA	13.0702	3B
																			1759	M6_3365862_PstIMspI_PA	13.0702	3B
																			1760	M6_3367153_PstIMspI_PA	13.0702	3B
																			1761	M6_3376376_PstIMspI_PA	13.0702	3B
																			1762	M6_375237_PstIMspI_PA	13.0702	3B
																			1763	M6_408004_PstIMspI_PA	13.0702	3B
																			1764	M6_413556_PstIMspI_PA	13.0702	3B
																			1765	M6_442112_PstIMspI_PA	13.0702	3B
																			1766	M6_455816_PstIMspI_PA	13.0702	3B
																			1767	M6_491438_PstIMspI_PA	13.0702	3B
																			1768	M6_523778_PstIMspI_PA	13.0702	3B
																			1769	M6_532798_PstIMspI_PA	13.0702	3B
																			1770	M6_569394_PstIMspI_PA	13.0702	3B
																			1771	M6_572550_PstIMspI_PA	13.0702	3B
																			1772	M6_590192_PstIMspI_PA	13.0702	3B
																			1773	M6_590436_PstIMspI_PA	13.0702	3B
																			1774	M6_619049_PstIMspI_PA	13.0702	3B
																			1775	M6_623156_PstIMspI_PA	13.0702	3B
																			1776	M6_633568_PstIMspI_PA	13.0702	3B
																			1777	M6_674789_PstIMspI_PA	13.0702	3B
																			1778	M6_682504_PstIMspI_PA	13.0702	3B
																			1779	M6_725591_PstIMspI_PA	13.0702	3B
																			1780	M6_735875_PstIMspI_PA	13.0702	3B
																			1781	M6_759729_PstIMspI_PA	13.0702	3B
																			1782	M6_790708_PstIMspI_PA	13.0702	3B
																			1783	M6_865460_PstIMspI_PA	13.0702	3B
																			1784	M6_881271_PstIMspI_PA	13.0702	3B
																			1785	M6_933483_PstIMspI_PA	13.0702	3B
																			1786	M6_968695_PstIMspI_PA	13.0702	3B
																			1787	M6_975448_PstIMspI_PA	13.0702	3B
																			1788	Opata_766403_PstIMspI_PA	13.0702	3B
																			1789	Opata_1007810_11_PstIMseI_SNP	13.0702	3B
																			1790	Opata_1007810_81_PstIMseI_SNP	13.0702	3B
																			1791	Opata_1093103_26_PstIMseI_SNP	13.0702	3B
																			1792	Opata_1093103_43_PstIMseI_SNP	13.0702	3B
																			1793	Opata_1093103_64_PstIMseI_SNP	13.0702	3B
																			1794	Opata_1117015_43_PstIMseI_SNP	13.0702	3B
																			1795	Opata_1300589_37_PstIMseI_SNP	13.0702	3B
																			1796	Opata_1300589_44_PstIMseI_SNP	13.0702	3B
																			1797	Opata_1323168_54_PstIMseI_SNP	13.0702	3B
																			1798	Opata_170785_10_PstIMseI_SNP	13.0702	3B
																			1799	Opata_2049158_81_PstIMseI_SNP	13.0702	3B
																			1800	Opata_247631_69_PstIMseI_SNP	13.0702	3B
																			1801	Opata_247631_85_PstIMseI_SNP	13.0702	3B
																			1802	Opata_2670886_34_PstIMseI_SNP	13.0702	3B
																			1803	Opata_374837_5_PstIMseI_SNP	13.0702	3B
																			1804	Opata_374837_77_PstIMseI_SNP	13.0702	3B
																			1805	Opata_378203_37_PstIMseI_SNP	13.0702	3B
																			1806	Opata_378203_39_PstIMseI_SNP	13.0702	3B
																			1807	Opata_378203_53_PstIMseI_SNP	13.0702	3B
																			1808	Opata_391042_31_PstIMseI_SNP	13.0702	3B
																			1809	Opata_392826_43_PstIMseI_SNP	13.0702	3B
																			1810	Opata_470012_1_PstIMseI_SNP	13.0702	3B
																			1811	Opata_470012_38_PstIMseI_SNP	13.0702	3B
																			1812	Opata_530494_23_PstIMseI_SNP	13.0702	3B
																			1813	Opata_586747_82_PstIMseI_SNP	13.0702	3B
																			1814	Opata_7472_2_PstIMseI_SNP	13.0702	3B
																			1815	Opata_78114_83_PstIMseI_SNP	13.0702	3B
																			1816	Opata_801329_13_PstIMseI_SNP	13.0702	3B
																			1817	Opata_911709_37_PstIMseI_SNP	13.0702	3B
																			1818	Opata_936_60_PstIMseI_SNP	13.0702	3B
																			1819	M6_3270250_8_PstIMspI_SNP	13.0702	3B
																			1820	Opata_1417801_11_PstIMspI_SNP	13.0702	3B
																			1821	Opata_1506490_46_PstIMspI_SNP	13.0702	3B
																			1822	Opata_1557009_2_PstIMspI_SNP	13.0702	3B
																			1823	Opata_1679263_30_PstIMspI_SNP	13.0702	3B
																			1824	Opata_1750625_5_PstIMspI_SNP	13.0702	3B
																			1825	Opata_1960798_43_PstIMspI_SNP	13.0702	3B
																			1826	Opata_2024670_3_PstIMspI_SNP	13.0702	3B
																			1827	Opata_2039706_72_PstIMspI_SNP	13.0702	3B
																			1828	Opata_2132767_76_PstIMspI_SNP	13.0702	3B
																			1829	Opata_2631944_72_PstIMspI_SNP	13.0702	3B
																			1830	Opata_3020039_83_PstIMspI_SNP	13.0702	3B
																			1831	Opata_3245444_21_PstIMspI_SNP	13.0702	3B
																			1832	Opata_342394_5_PstIMspI_SNP	13.0702	3B
																			1833	Opata_3632072_22_PstIMspI_SNP	13.0702	3B
																			1834	Opata_3837911_77_PstIMspI_SNP	13.0702	3B
																			1835	Opata_794415_25_PstIMspI_SNP	13.0702	3B
																			1836	Opata_821689_80_PstIMspI_SNP	13.0702	3B
																			1837	Opata_93340_48_PstIMspI_SNP	13.0702	3B
																			1838	wPt-3548	13.1151	3B
																			1839	Opata_1823410_PstIMspI_PA	13.1151	3B
																			1840	Opata_17906_25_PstIMseI_SNP	13.1151	3B
																			1841	Opata_506447_14_PstIMseI_SNP	13.1151	3B
																			1842	wsnp_Ex_c8240_13914674	13.1387	3B
																			1843	BS00058753_51	13.1387	3B
																			1844	BS00018764_51	13.1387	3B
																			1845	TA003677-1077	13.1387	3B
																			1846	RAC875_c8885_74	13.1387	3B
																			1847	RAC875_c4389_1412	13.1387	3B
																			1848	Kukri_rep_c107316_393	13.1387	3B
																			1849	IACX8266	13.1387	3B
																			1850	IACX22	13.1387	3B
																			1851	IAAV4792	13.1387	3B
																			1852	GENE-1856_756	13.1387	3B
																			1853	GENE-1856_1151	13.1387	3B
																			1854	Excalibur_rep_c67448_528	13.1387	3B
																			1855	Excalibur_rep_c104532_80	13.1387	3B
																			1856	Excalibur_rep_c104498_168	13.1387	3B
																			1857	Ex_c4040_623	13.1387	3B
																			1858	BS00088684_51	13.1387	3B
																			1859	BS00088683_51	13.1387	3B
																			1860	wPt-8400	13.1601	3B
																			1861	Opata_226766_74_PstIMseI_SNP	13.1601	3B
																			1862	Opata_226766_84_PstIMseI_SNP	13.1601	3B
																			1863	stm543tcac1	13.2324	3B
																			1864	Xcfd79	13.24	3B
																			1865	P78/M69	13.24	3B
																			1866	wsnp_Ra_c488_1027573	13.2653	3B
																			1867	BS00059385_51	13.2653	3B
																			1868	BS00039218_51	13.2653	3B
																			1869	RAC875_c9790_116	13.2653	3B
																			1870	Ra_c488_923	13.2653	3B
																			1871	Ra_c488_1335	13.2653	3B
																			1872	IACX6214	13.2653	3B
																			1873	Ex_c66395_270	13.2653	3B
																			1874	wsnp_CAP11_c232_211960	13.2942	3B
																			1875	BS00046375_51	13.3268	3B
																			1876	Tdurum_contig97656_301	13.3268	3B	Traes_3B_5EF9FB7E0	1366340	1368285	31559	164	0	0	NA	NA	0	0	1	NA	NA	LOC_Os01g03730	NA	1	402	D
																			1877	Tdurum_contig97656_301	13.3268	3B	Traes_3B_71E3DE06B	1385603	1386796	31562	167	0	0	NA	NA	0	0	1	NA	NA	LOC_Os01g03730	NA	1	402	D
																			1878	Tdurum_contig97656_120	13.3268	3B
																			1879	Tdurum_contig6501_503	13.3268	3B
																			1880	Tdurum_contig6501_449	13.3268	3B
																			1881	Tdurum_contig63427_344	13.3268	3B	Traes_3B_1C2CC2737	1376173	1383173	31561	165	0	0	NA	NA	0	0	1	NA	Bradi2g02000	LOC_Os01g03760	NA	1	404	D
																			1882	Tdurum_contig47635_876	13.3268	3B
																			1883	Tdurum_contig13898_648	13.3268	3B
																			1884	RAC875_c7724_1312	13.3268	3B
																			1885	Ra_c10565_1214	13.3268	3B
																			1886	Ra_c10565_1109	13.3268	3B
																			1887	Kukri_c40882_76	13.3268	3B
																			1888	Kukri_c40882_312	13.3268	3B	Traes_3B_3B8804FB0	1159498	1160121	31536	140	1	0.0066666666666666	1.61222488709205	1.33424549601486	0.448275862068966	0.344615384615385	0.769272090425691	1.69117512689419	NA	NA	NA	NA	NA	D
																			1889	BS00110135_51	13.3268	3B
																			1890	BS00070455_51	13.3268	3B
																			1891		13.3279	3B	Traes_3B_D6FB23C95	1165892	1167978	31537	141	16	0.201184646286674	-0.456728753318876	0.534960241253454	3.99507389162562	4.08307692307692	1.02202237306478	0.102125562279437	NA	NA	Sb03g007550	1	364	D
																			1892		13.3288	3B	Traes_3B_087AAC1F9	1171421	1172506	31538	142	0	0	NA	NA	0	0	1	NA	Bradi2g01810	LOC_Os01g03500	Sb03g007510	1	368	D
																			1893		13.3297	3B	Traes_3B_DD07FEA87	1176840	1179628	31539	143	4	0.0630927029144077	0.900959523192806	0.892785562937957	2.20443349753695	2.01846153846154	0.915675553128217	1.45404123740106	Bradi2g01800	LOC_Os01g03490	Sb03g007520	1	367	D
																			1894		13.3315	3B	Traes_3B_CEEF8E71A	1187883	1188541	31540	144	3	0.0222808592261062	-1.51180822733001	-0.897056462150901	0.142857142857143	0.532307692307692	3.70720347978557	-1.05479122236099	NA	LOC_Os01g06220	Sb03g005570	1	719	D
																			1895		13.3317	3B	Traes_3B_EAE6A3943	1188650	1188985	31541	145	1	0.00663716814159288	0.0543783968777873	0.971737428041252	0.216748768472906	0.387692307692308	1.78504939430886	0.738713985522494	Bradi2g01817	NA	NA	1	369	D
																			1896		13.3353	3B	Traes_3B_E7C98A1F8	1210337	1215548	31545	149	21	0.0182724857205342	-0.820187054025563	0.697555629912709	5.47290640394089	6.58769230769231	1.20365454367287	0.419103736910363	NA	NA	NA	NA	NA	D
																			1897		13.3389	3B	Traes_3B_6BA2A3881	1231954	1234332	31547	151	1	0.0416666666666667	-0.698274355948178	NA	0.113300492610837	0	0.0087488688806146	-0.856840576160898	Bradi2g01850	LOC_Os01g03549	Sb03g007470	1	373	D
																			1898		13.3396	3B	Traes_3B_F9B0AEAD5	1236664	1237994	31548	152	2	0.107405500808943	1.48574784562844	-0.121508170554749	0.763546798029557	0.461538461538462	0.604983841407746	1.19284157376806	Bradi2g01850	LOC_Os01g03549	Sb03g007470	1	373	D
																			1899		13.3404	3B	Traes_3B_07B085B6C	1241066	1241553	31549	153	0	0	NA	NA	0	0	1	NA	Bradi2g43550	NA	Sb03g007450	1	375	D
																			1900		13.3415	3B	Traes_3B_E83BF3D86	1248144	1249594	31550	154	3	0.000319739912327921	-1.25744662470446	-0.628821800908382	0.197044334975369	0.547692307692308	2.77055298679846	-0.837894505347818	Bradi2g01900	LOC_Os01g03670	Sb03g007400	1	382	D
																			1901		13.343	3B	Traes_3B_FFEBBAA70	1256693	1257402	31551	155	0	0	NA	NA	0	0	1	NA	Bradi2g01910	NA	NA	1	383	D
																			1902		13.3514	3B	Traes_3B_B295EF084	1307497	1311708	31557	161	36	0.0822520124511849	-0.843360291846403	-0.135857392168756	7.64778325123153	7.83384615384615	1.02432581678923	0.0645366174613453	Bradi2g01950	NA	NA	1	394	D
																			1903		13.3565	3B	Traes_3B_50335C9A8	1338254	1339187	31558	162	1	0	NA	NA	0	0	1	NA	Bradi2g01960	LOC_Os01g03720	Sb03g007360	1	396	D
																			1904		13.3581	3B	Traes_3B_600FC81DA	1348331	1352016	31560	163	0	0	NA	NA	0	0	1	NA	Bradi2g01967	NA	NA	1	397	D
																			1905		13.364	3B	Traes_3B_EC720948B	1383498	1386514	31563	166	0	0	NA	NA	0	0	1	NA	Bradi2g01990	LOC_Os01g03750	Sb03g007320	1	403	D
																			1906		13.3661	3B	Traes_3B_792DBD958	1396264	1402511	31565	168	0	0	NA	NA	0	0	1	NA	Bradi2g02010	LOC_Os01g03820	Sb03g007300	1	409	D
																			1907		13.3672	3B	Traes_3B_A5E78ED28	1403146	1403535	31566	169	0	0	NA	NA	0	0	1	NA	NA	NA	NA	NA	NA	D
																			1908		13.3675	3B	Traes_3B_403B57495	1404887	1405976	31564	170	0	0	NA	NA	0	0	1	NA	Bradi2g37990	LOC_Os01g36640	NA	1	3472	D
																			1909		13.3689	3B	Traes_3B_4C84A5D5C	1413438	1415176	31567	171	0	0	NA	NA	0	0	1	NA	NA	LOC_Os01g03840	Sb03g007290	1	410	D
																			1910		13.3703	3B	Traes_3B_D214CA621	1421728	1425501	31568	172	17	0.0570898762539098	-0.921020793006165	1.09007290638296	3.03694581280788	5.49230769230769	1.80823096709549	0.483083479541907	Bradi2g02030	LOC_Os01g03870	Sb03g007280	1	411	D
																			1911		13.3718	3B	Traes_3B_2BC989BE8	1430745	1437736	31569	173	13	0.103235686073311	1.17343858421488	1.47323948904392	4.55172413793103	5.09230769230769	1.11873848126454	2.19402037822795	Bradi2g02050	LOC_Os01g03914	Sb03g007250	1	415	D
																			1912		13.3763	3B	Traes_3B_C09E90169	1457629	1458393	31571	175	15	-0.0106180663013618	-1.20012293837634	-1.99693849486841	2.33743842364532	1.01846153846154	0.435958257989962	-1.39837711071596	Bradi2g02090	NA	NA	1	422	D
																			1913		13.3765	3B	Traes_3B_4D8D01EDC	1459025	1460527	31572	176	5	-0.0406519863777846	1.91574496704345	2.09535076206003	2.30541871921182	1.68615384615385	0.731503709786053	2.37491321589642	Bradi2g02100	NA	Sb03g007200	1	424	D
																			1914	BobWhite_c12908_381	13.3799	3B	Traes_3B_DE8F41D17	1479759	1480361	31574	178	0	0	NA	NA	0	0	1	NA	NA	NA	NA	NA	NA	D
																			1915	IAAV3924	13.3799	3B
																			1916	Excalibur_rep_c106461_76	13.3799	3B
																			1917	Tdurum_contig11297_571	13.3816	3B
																			1918	RFL_Contig3591_1832	13.3816	3B
																			1919	wsnp_CAP12_c680_363345	13.4148	3B
																			1920	wsnp_Ex_c1558_2976128	13.4148	3B
																			1921	M6_1451667_PstIMseI_PA	13.4148	3B
																			1922	Opata_3574233_PstIMseI_PA	13.4148	3B
																			1923	M6_1328302_PstIMspI_PA	13.4148	3B
																			1924	M6_3107547_PstIMspI_PA	13.4148	3B
																			1925	M6_3167796_PstIMspI_PA	13.4148	3B
																			1926	M6_3338930_PstIMspI_PA	13.4148	3B
																			1927	M6_638156_PstIMspI_PA	13.4148	3B
																			1928	M6_676635_PstIMspI_PA	13.4148	3B
																			1929	Opata_1281882_PstIMspI_PA	13.4148	3B
																			1930	Opata_1491154_PstIMspI_PA	13.4148	3B
																			1931	Opata_4052739_PstIMspI_PA	13.4148	3B
																			1932	Opata_4079815_PstIMspI_PA	13.4148	3B
																			1933	Opata_1033116_23_PstIMseI_SNP	13.4148	3B
																			1934	Opata_1033116_48_PstIMseI_SNP	13.4148	3B
																			1935	Opata_1033116_75_PstIMseI_SNP	13.4148	3B
																			1936	Opata_111019_26_PstIMseI_SNP	13.4148	3B
																			1937	Opata_111019_48_PstIMseI_SNP	13.4148	3B
																			1938	Opata_120416_13_PstIMseI_SNP	13.4148	3B
																			1939	Opata_129515_53_PstIMseI_SNP	13.4148	3B
																			1940	Opata_139997_17_PstIMseI_SNP	13.4148	3B
																			1941	Opata_139997_33_PstIMseI_SNP	13.4148	3B
																			1942	Opata_154724_18_PstIMseI_SNP	13.4148	3B
																			1943	Opata_238868_28_PstIMseI_SNP	13.4148	3B
																			1944	Opata_264304_11_PstIMseI_SNP	13.4148	3B
																			1945	Opata_360295_78_PstIMseI_SNP	13.4148	3B
																			1946	Opata_54355_36_PstIMseI_SNP	13.4148	3B
																			1947	Opata_54355_62_PstIMseI_SNP	13.4148	3B
																			1948	Opata_657220_74_PstIMseI_SNP	13.4148	3B
																			1949	Opata_684494_75_PstIMseI_SNP	13.4148	3B
																			1950	Opata_716718_33_PstIMseI_SNP	13.4148	3B
																			1951	Opata_716718_56_PstIMseI_SNP	13.4148	3B
																			1952	Opata_905792_78_PstIMseI_SNP	13.4148	3B
																			1953	Opata_905792_80_PstIMseI_SNP	13.4148	3B
																			1954	Opata_962671_59_PstIMseI_SNP	13.4148	3B
																			1955	Opata_1548106_3_PstIMspI_SNP	13.4148	3B
																			1956	Opata_1597253_61_PstIMspI_SNP	13.4148	3B
																			1957	Opata_1605541_53_PstIMspI_SNP	13.4148	3B
																			1958	Opata_1951523_35_PstIMspI_SNP	13.4148	3B
																			1959	Opata_1951523_39_PstIMspI_SNP	13.4148	3B
																			1960	Opata_2073867_80_PstIMspI_SNP	13.4148	3B
																			1961	Opata_2131468_21_PstIMspI_SNP	13.4148	3B
																			1962	Opata_2131468_3_PstIMspI_SNP	13.4148	3B
																			1963	Opata_2153087_73_PstIMspI_SNP	13.4148	3B
																			1964	Opata_2547479_87_PstIMspI_SNP	13.4148	3B
																			1965	Opata_2657148_48_PstIMspI_SNP	13.4148	3B
																			1966	Opata_2657148_49_PstIMspI_SNP	13.4148	3B
																			1967	Opata_2734222_44_PstIMspI_SNP	13.4148	3B
																			1968	Opata_2734222_50_PstIMspI_SNP	13.4148	3B
																			1969	Opata_2734222_68_PstIMspI_SNP	13.4148	3B
																			1970	Opata_3456389_44_PstIMspI_SNP	13.4148	3B
																			1971	Opata_429839_42_PstIMspI_SNP	13.4148	3B
																			1972	Opata_6904_30_PstIMspI_SNP	13.4148	3B
																			1973	Opata_6904_33_PstIMspI_SNP	13.4148	3B
																			1974	Opata_6904_42_PstIMspI_SNP	13.4148	3B
																			1975	Opata_952087_16_PstIMspI_SNP	13.4148	3B
																			1976	Tdurum_contig49753_191	13.5243	3B
																			1977	BS00064077_51	13.5311	3B
																			1978	BS00062690_51	13.5311	3B	Traes_3B_B7EBE2CE3	1491771	1492485	31575	179	17	0.189290764360061	1.42456754639223	0.0419540376391357	0.394088669950739	3.31384615384615	8.39013214426017	-0.862289275205814	NA	NA	NA	NA	NA	D
																			1979	BS00027346_51	13.5311	3B
																			1980	tplb0057a21_1065	13.5311	3B
																			1981	Tdurum_contig92781_536	13.5311	3B
																			1982	Tdurum_contig59668_415	13.5311	3B
																			1983	RAC875_c5016_340	13.5311	3B
																			1984	D_F5XZDLF01EEKO2_217	13.5311	3B	Traes_3B_58C8EFA2B	1443500	1448178	31570	174	35	0.0646061345654908	2.2549885967468	1.51125815759573	9.66256157635468	9.89846153846154	1.02441128543002	2.14156045731993	Bradi2g02070	LOC_Os01g03950	Sb03g007230	1	418	D
																			1985	CAP12_c680_202	13.5311	3B	Traes_3B_AD5E32227	1493616	1495605	31576	180	6	0.118334892007642	-0.207240410829525	-0.738840455333185	1.09605911330049	1.15076923076923	1.04986980145491	-0.0809198952148799	NA	NA	NA	NA	NA	D
																			1986	BS00104107_51	13.5311	3B	Traes_3B_37B4D4DBD	1470332	1471653	31573	177	0	0	NA	NA	0	0	1	NA	Bradi2g02120	NA	NA	1	431	D
																			1987	stm543tcac	13.5404	3B
																			1988	stm22tcac	13.5404	3B
																			1989	Xnw1644	13.5512	3B
																			1990	BobWhite_c1509_622	13.5702	3B
																			1991	Tdurum_contig96633_322	13.5904	3B
																			1992	stm12tgag	13.6338	3B
																			1993	Tdurum_contig82242_224	13.6683	3B	Traes_3B_CBED2F0C1	1506227	1507233	31577	181	2	0	NA	NA	0	0	1	NA	NA	NA	NA	NA	NA	D
																			1994	Kukri_rep_c75764_261	13.6953	3B
[truncated: 10,623 more rows]

## Sheet: ch3D
P1	Flair	Flair	Karl 92	Flair	Heshangmai9	Opata85	Opata85	Courtot	Karl 92	Opata85	Arche	Arche	WL711& HD2329	WL711& HD2329	Arche	Arche	Arche	Courtot	Arche	Arche	Arche	Arche	Renan	MQTL Yield	MQTL GPC	MQTL BQ	Candidate genes
P2	XX86	XX86	TA 4152-4	XX86	Yu8679	W7984	W7984	chinese spring	TA 4152-4	W7984	Récital	Récital	PH132 & PH133	PH132 & PH133	Récital	Récital	Récital	chinese spring	Récital	Récital	Récital	Récital	Récital
reference	Haung XQ et al. 2004	Haung XQ et al. 2004	Narasimhamoorthy et al. 2006	Haung XQ et al. 2004	Wang et al. 2009	Kumar et al. 2007	Kumar et al. 2007	Charmet et al., 2001	Narasimhamoorthy et al. 2006	Kumar et al. 2007	Laperche et al., 2007	Laperche et al., 2007	Parsad M et al. 2003	Parsad M et al. 2003	Laperche et al., 2007	Laperche et al., 2007	Laperche et al., 2007	Charmet et al., 2001	Laperche et al., 2007	Laperche et al., 2007	Laperche et al., 2007	Laperche et al., 2007	Groos et al., 2003, 2007
LOD	2.3	3.9	5.35	6.2	5.62	4	4.47	4.12	3.38	3.67	3.89	4.22	4	3.6	3.89	3.98	4.32	4.18	3	3	3	3	4.96
R2	9.2	15	12.3	23	14.7	14.42	18.19	16.1	9	11.7	7.1	7.9	16.27	13.99	8.8	8.8	8.5	30.4	14	11	8	9.5	15.4
	Tkw	GrN	GrN	T/h	Ph	T/h	Tno	Tkw	SL	GrN	T/h	T/h	Gpc	Gpc	Gpc	Gpc	Gpc	Vis	panif	W	W	W	PentoVR					Sno	Marker	position	chromosome	Gene	start	end	genome_pos	chr_pos	SNP_density	FST	Tajima_cultivar	Tajima_landrace	pi_cultivar	pi_landrace	pi_landrace/pi_cultivar	Tajima_landrace_cultivar	Brachy	Rice	Sorghum	PanGenomeChr	PanGenomePos
																												1			3D	Traes_3DS_456CBC87E	27396	27782	55926	12	0	0	NA	NA	0	0	1	NA	NA	NA	Sb03g008350	1	160
																												2			3D	Traes_3DL_1382A0436	33759	35894	55927	13	5	-0.04	-1.15354321549313	-1.15752759654527	0.0640394088669951	0.0738461538461539	1.15078150309174	-0.876742023585081	NA	NA	Sb03g008350	1	160
																												3			3D	Traes_3DS_4F50A227C	35908	37198	55928	14	11	0.27627370414326	0.688423228845236	-0.499458944614738	3.18226600985222	1.53230769230769	0.48167752402194	0.876008277400291	Bradi2g00910	LOC_Os01g02050	Sb03g008410	1	154
																												4			3D	Traes_3DS_44A0A15B3	37202	38575	55929	15	11	0.130963377395275	1.14669937331859	-0.595338237110313	4.1551724137931	1.32	0.317840519999025	0.705698723869922	Bradi2g00910	LOC_Os01g02050	Sb03g008410	1	154
																												5			3D	Traes_3DS_CE69C3D78	38640	39485	55930	16	9	0.118091462600378	0.0526523964996569	-1.39875879676866	1.99261083743842	1.90153846153846	0.954317874796467	-0.522651236287762	Bradi2g00910	LOC_Os01g02050	Sb03g008410	1	154
																												6			3D	Traes_3DS_BF4C69851	39631	40838	55931	17	0	0	NA	NA	0	0	1	NA	Bradi2g00910	LOC_Os01g02050	Sb03g008410	1	154
																												7			3D	Traes_3DS_8CC2103BB	41300	44385	55932	18	1	NA	NA	NA	0	0	1	NA	NA	NA	Sb03g008430	1	152
																												8			3D	Traes_3DS_930F3B5AD	52477	52876	55936	22	4	-0.0359962158912308	-1.06005806774162	-0.610284249531689	0.620689655172414	0.846153846153846	1.36266356754269	-0.470346357779028	NA	NA	Sb03g008470	1	144
																												9			3D	Traes_3DS_CA33301BE	54166	55667	55937	23	0	0	NA	NA	0	0	1	NA	Bradi2g00870	LOC_Os01g01970	Sb03g008480	1	142
																												10			3D	Traes_3DS_CC7BF9351	69851	70056	55945	31	0	0	NA	NA	0	0	1	NA	Bradi2g00986	NA	Sb03g008310	1	169
																												11			3D	Traes_3DS_717D4AFBD	70079	70386	55946	32	0	0	NA	NA	0	0	1	NA	Bradi2g00986	NA	Sb03g008310	1	169
																												12			3D	Traes_3DS_EF57E261D	70390	70651	55947	33	3	0.349665593262323	1.29838116338693	-0.132519033613139	0.807881773399015	0.166153846153846	0.206648061805126	0.881219927910185	Bradi2g00992	NA	Sb03g008300	1	170
																												13			3D	Traes_3DS_5AE747E02	72358	74084	55948	34	19	0.208942362820667	1.25946113559697	-1.21518313080754	4.81773399014778	1.75076923076923	0.363533084340271	0.728608633097293	Bradi2g00992	NA	Sb03g008300	1	170
																												14			3D	Traes_3DS_2308D5C29	74087	74359	55949	35	0	0	NA	NA	0	0	1	NA	NA	LOC_Os01g02110	Sb03g008290	1	171
																												15			3D	Traes_3DS_04185602B	74408	75683	55950	36	7	0.153496516032653	2.527270816302	1.11903862450457	1.36945812807882	2.00307692307692	1.46234085969485	2.7995874443876	NA	LOC_Os01g02110	Sb03g008290	1	171
																												16			3D	Traes_3DS_E0EF3E9AB	76940	79665	55951	37	0	0	NA	NA	0	0	1	NA	Bradi2g01020	LOC_Os01g02120	Sb03g008270	1	173
																												17			3D	Traes_3DS_5CBCB2890	81267	82077	55952	38	0	0	NA	NA	0	0	1	NA	Bradi2g01070	NA	NA	1	186
																												18			3D	Traes_3DL_9291DC6B3	82082	82416	55953	39	0	0	NA	NA	0	0	1	NA	Bradi2g01077	NA	NA	1	187
																												19			3D	Traes_3DS_7B2A3716C	84984	85471	55954	40	0	0	NA	NA	0	0	1	NA	Bradi2g01077	NA	NA	1	187
																												20			3D	Traes_3DS_DFA295AC9	86369	86751	55955	41	0	0	NA	NA	0	0	1	NA	Bradi2g01095	LOC_Os01g02190	Sb03g008210	1	190
																												21			3D	Traes_3DL_198AFBF3F	99526	99774	55959	45	1	0.313153549807375	1.39117629967413	0.0851234082407021	0.332512315270936	0.129230769230769	0.390482636443535	1.64482279742449	NA	LOC_Os01g02250	NA	1	192
																												22			3D	Traes_3DS_BA094D25D	106300	106989	55960	46	13	0.0152362435568033	0.572817895453365	-0.0555966922872184	3.26847290640394	2.23384615384615	0.683549370653755	0.346402489273173	Bradi2g01320	LOC_Os01g02290	Sb03g008170	1	195
																												23			3D	Traes_3DS_54EFC7319	106990	109652	55961	47	5	0.0229276895943562	-0.752851392886025	-1.15558750501204	0.133004926108374	0.0769230769230769	0.581494128611537	-1.31409054145481	NA	LOC_Os01g02570	NA	1	216
																												24			3D	Traes_3DS_93967C3D1	109734	112641	55962	48	3	0	NA	NA	0	0	1	NA	Bradi2g01320	LOC_Os01g02290	Sb03g008170	1	195
																												25			3D	Traes_3DS_F5BB3DE16	113266	113833	55963	49	0	0	NA	NA	0	0	1	NA	Bradi2g01320	LOC_Os01g02290	Sb03g008170	1	195
																												26			3D	Traes_3DS_0D259AFF2	114373	114774	55964	50	2	0	-1.16930304712192	-1.15752759654527	0.0714285714285714	0.0738461538461539	1.03337881722641	-1.46142202165907	Bradi2g01150	LOC_Os01g02310	NA	1	197
																												27			3D	Traes_3DS_B8A10872F	114777	115012	55965	51	1	0	NA	-1.16221279954403	0	0.0461538461538462	47.15385	-1.11529944197323	Bradi2g01150	LOC_Os01g02310	NA	1	197
																												28			3D	Traes_3DS_2DA8C4761	115022	116176	55966	52	2	0.0303448275862069	-0.959877981398707	-1.16097429087842	0.266009852216749	0.0676923076923077	0.257265078423137	-1.00435621102733	Bradi2g01150	LOC_Os01g02310	NA	1	197
																												29			3D	Traes_3DS_A49C7987F	116793	118718	55967	53	1	0	-1.14923093862267	NA	0.0689655172413793	0	0.0142927544882108	-1.09306251384238	Bradi2g01150	LOC_Os01g02310	NA	1	197
																												30			3D	Traes_3DS_E7EFF879A	119066	120078	55968	54	0	0	NA	NA	0	0	1	NA	Bradi2g01150	LOC_Os01g02310	NA	1	197
																												31			3D	Traes_3DS_797E48C4F	120949	121258	55969	55	0	0	NA	NA	0	0	1	NA	Bradi2g01150	LOC_Os01g02310	NA	1	197
																												32			3D	Traes_3DS_B542358F7	121912	122451	55970	56	1	0	-1.14923093862267	NA	0.0689655172413793	0	0.0142927544882108	-1.10079990371477	Bradi2g01150	LOC_Os01g02310	NA	1	197
																												33			3D	Traes_3DS_F69F9A2C2	122458	123220	55971	57	0	0	NA	NA	0	0	1	NA	Bradi2g39720	LOC_Os01g02320	NA	1	199
																												34			3D	Traes_3DS_CB161F27C	123534	124464	55972	58	1	0	-1.14923093862267	NA	0.0689655172413793	0	0.0142927544882108	-1.09306251384238	Bradi2g39720	LOC_Os01g02320	NA	1	199
																												35			3D	Traes_3DS_024168739	124485	125822	55973	59	1	-0.0506220506220505	-0.641123985209207	-0.562163875257199	0.0985221674876847	0.104615384615385	1.06122464974387	-0.322934283055203	Bradi2g39720	LOC_Os01g02320	NA	1	199
																												36			3D	Traes_3DS_A295DE509	125830	126486	55974	60	0	0	NA	NA	0	0	1	NA	Bradi2g01180	LOC_Os01g02350	NA	1	201
																												37			3D	Traes_3DS_AB40B512A	128052	128795	55975	61	0	0	NA	NA	0	0	1	NA	NA	LOC_Os01g02360	NA	1	202
																												38			3D	Traes_3DL_1E2F9819C	128796	129141	55976	62	0	0	NA	NA	0	0	1	NA	Bradi2g01310	LOC_Os01g02390	NA	1	204
																												39			3D	Traes_3DS_87460C84E	129146	129911	55977	63	0	0	NA	NA	0	0	1	NA	Bradi2g01310	LOC_Os01g02390	NA	1	204
																												40			3D	Traes_3DS_6E94973D3	134156	135280	55978	64	3	-0.0204750204750204	-1.75697392579858	-1.33340317277109	0.330049261083744	0.190769230769231	0.579277023606698	-1.59036816957619	NA	LOC_Os01g02400	NA	1	205
																												41			3D	Traes_3DS_5870F8F48	135882	136562	55979	65	4	0.0521427063542326	-0.970324093450764	NA	0.389162561576355	0	0.00256303423885675	-1.43361173220205	Bradi2g01130	LOC_Os01g02420	Sb03g008100	1	207
																												42			3D	Traes_3DS_072B70FD7	136714	137467	55980	66	3	0.186255900621118	0.343910515600145	NA	1.21674876847291	0	0.00082118744410639	-0.406120412490351	Bradi2g01130	LOC_Os01g02420	Sb03g008100	1	207
																												43			3D	Traes_3DS_E870FEC6C	137480	138463	55981	67	8	0.0773793901708625	-0.79490142684643	-1.49033311745475	0.950738916256158	0.501538461538462	0.528021340138113	-1.09136675753946	Bradi2g01130	LOC_Os01g02420	Sb03g008100	1	207
																												44			3D	Traes_3DS_4A5A10D06	138783	140333	55982	68	7	0.0982902053785085	0.163216820874489	-1.81450893530503	1.27586206896552	0.646153846153846	0.506831446563371	-0.30194754678547	Bradi2g01130	LOC_Os01g02420	Sb03g008100	1	207
																												45			3D	Traes_3DS_286DCD7D7	149571	149825	55986	72	0	0	NA	NA	0	0	1	NA	NA	LOC_Os01g01700	Sb03g008660	1	99
																												46			3D	Traes_3DS_E2FC6391C	153872	154304	55990	76	8	0.00494542251032903	-1.75101963979294	-1.74514927545127	1.10098522167488	0.224615384615385	0.204735395634435	-1.78646680323554	Bradi2g00660	LOC_Os01g01720	Sb03g008640	1	101
																												47			3D	Traes_3DS_A121DBF39	154766	155841	55991	77	13	-0.00293031036476799	-1.85807402566356	-2.17337928209751	1.41379310344828	0.618461538461539	0.437846028511165	-1.86199147173536	Bradi2g00660	LOC_Os01g01720	Sb03g008640	1	101
																												48			3D	Traes_3DS_7A9DCFCEE	156157	156535	55992	78	2	0.0384615384615384	-0.954258327302044	NA	0.246305418719212	0	0.004043583031864	-1.12810243282475	Bradi2g00660	LOC_Os01g01720	Sb03g008640	1	101
																												49			3D	Traes_3DS_70A4300DF	180623	183844	56001	87	9	0.0855728684871275	-0.360322458870741	-0.953556096603556	0.467980295566502	0.335384615384615	0.717268124055531	-0.111171670018802	NA	LOC_Os01g02560	NA	1	215
																												50			3D	Traes_3DL_1AE6A6FAD	195817	196150	56005	91	0	0	NA	NA	0	0	1	NA	NA	LOC_Os01g02560	NA	1	215
																												51			3D	Traes_3DL_7A9DB4566	196196	196565	56006	92	0	0	NA	NA	0	0	1	NA	NA	LOC_Os01g02560	NA	1	215
																												52			3D	Traes_3DS_58EF51169	196823	198773	56007	93	8	0.0127296212474729	-1.26805395699799	-1.48277426168698	0.716748768472906	0.492307692307692	0.687298551553073	-1.54146708618106	NA	LOC_Os01g02560	NA	1	215
																												53	Kukri_c11587_99	0	3D
																												54	BS00024603_51	0	3D
																												55	Tdurum_contig17959_322	0	3D
																												56	Excalibur_c11824_103	0	3D
																												57	BS00069773_51	0	3D	Traes_3DS_8DC7662E6	11949	12848	55918	4	10	0.176800616914503	0.519009537541618	-1.57319163086211	2.48522167487685	0.713846153846154	0.287523095235511	-0.00660612654273914	NA	NA	NA	NA	NA
																												58	Kukri_c28650_111	0	3D
																												59	BS00022524_51	0	3D
																												60	BS00027516_51	0	3D
																												61	Jagger_c6722_104	0	3D	Traes_3DS_D93005A86	20564	20886	55921	7	0	0	NA	NA	0	0	1	NA	NA	NA	NA	NA	NA
																												62	BS00069355_51	0	3D
																												63	RAC875_c66580_276	0	3D	Traes_3DS_4D6C03FCF	4072	5864	55917	3	0	0	NA	NA	0	0	1	NA	NA	NA	NA	NA	NA
																												64	Tdurum_contig83209_316	0	3D	Traes_3DS_3DE3E5614	18585	18689	55920	6	0	0	NA	NA	0	0	1	NA	NA	NA	NA	NA	NA
																												65	BobWhite_c18256_158	0	3D
																												66	Excalibur_c44342_74	0	3D
																												67	RAC875_s120635_196	0	3D
																												68	BobWhite_c4864_326	0	3D
																												69	BS00049084_51	0	3D
																												70	RAC875_c26206_103	0	3D
																												71	BS00041764_51	0	3D
																												72	CAP7_c4121_370	0	3D
																												73	CAP7_c9234_109	0	3D
																												74	RAC875_c29367_244	0	3D
																												75	RAC875_c39793_452	0	3D
																												76	Jagger_c8905_84	0	3D
																												77	Kukri_c3773_1450	0	3D
																												78	Tdurum_contig12899_83	0	3D
																												79	CAP11_c3914_325	0	3D
																												80	BobWhite_c20106_307	0	3D
																												81	CAP7_c9025_268	0	3D
																												82	D_contig17749_399	0	3D
																												83	D_contig70832_125	0	3D
																												84	Ex_c2571_842	0	3D
																												85	Excalibur_c11079_101	0	3D
																												86	Excalibur_c20277_593	0	3D
																												87	Excalibur_c20559_887	0	3D
																												88	Excalibur_c24634_68	0	3D
																												89	Excalibur_c30368_56	0	3D
																												90	Excalibur_c39985_677	0	3D
																												91	Excalibur_s113390_269	0	3D	Traes_3DS_E86699D80	213479	214759	56017	103	0	0	NA	NA	0	0	1	NA	NA	LOC_Os01g02770	NA	1	230
																												92	Excalibur_s113390_269	0	3D	Traes_3DS_3E7C2C4DE	215067	216517	56018	104	2	-0.00136054421768717	-1.24881703092329	-1.1802768929718	0.201970443349754	0.0769230769230769	0.38391344079463	-1.17709723793576	NA	LOC_Os01g02770	NA	1	230
																												93	GENE-3869_1488	0	3D
																												94	GENE-4168_1043	0	3D
																												95	IAAV1578	0	3D
																												96	IAAV8465	0	3D
																												97	Jagger_c728_225	0	3D
																												98	JD_c15022_218	0	3D
																												99	BobWhite_c6016_214	0	3D
																												100	BobWhite_c6016_805	0	3D
																												101	Kukri_c24181_286	0	3D
																												102	Kukri_c32803_217	0	3D
																												103	Kukri_c33561_564	0	3D
																												104	Kukri_c46740_226	0	3D	Traes_3DS_F74349DF3	45617	48224	55935	21	27	0.165549528971885	0.141927446769575	-1.21884356847003	4.92118226600985	2.43076923076923	0.494042905485497	-0.148294334061739	Bradi2g00890	LOC_Os01g02020	NA	1	148
																												105	BobWhite_rep_c48843_720	0	3D	Traes_3DL_E394E9662	188700	189233	56003	89	0	0	NA	NA	0	0	1	NA	NA	LOC_Os01g02430	NA	1	208
																												106	BobWhite_rep_c48843_720	0	3D	Traes_3DS_D6F53B637	181416	186744	56002	88	15	0.0246899031023253	0.628480217721745	0.584983365059455	1.63054187192118	2.03076923076923	1.24530621454416	1.0141832260116	NA	LOC_Os01g02430	NA	1	208
																												107	Kukri_c89383_69	0	3D
																												108	Kukri_rep_c101018_395	0	3D
																												109	Kukri_rep_c117022_97	0	3D
																												110	Kukri_rep_c69028_347	0	3D
																												111	RAC875_c12071_413	0	3D
																												112	RAC875_c12071_998	0	3D	Traes_3DS_553CE7AD1	93806	94729	55958	44	0	0	NA	NA	0	0	1	NA	Bradi2g01100	LOC_Os01g02200	Sb03g008200	1	191
																												113	RAC875_c12071_998	0	3D	Traes_3DS_6D3D8FA78	86752	86993	55956	42	0	0	NA	NA	0	0	1	NA	Bradi2g01100	LOC_Os01g02200	Sb03g008200	1	191
																												114	RAC875_c12071_998	0	3D	Traes_3DS_01A1F500D	91443	93083	55957	43	0	0	NA	NA	0	0	1	NA	Bradi2g01100	LOC_Os01g02200	Sb03g008200	1	191
																												115	RAC875_c22383_248	0	3D
																												116	RAC875_c29099_540	0	3D
																												117	RAC875_c29099_847	0	3D
																												118	RAC875_c29367_349	0	3D
																												119	RAC875_c34624_305	0	3D
																												120	RAC875_c3956_659	0	3D
																												121	RAC875_c43163_189	0	3D
																												122	RAC875_c43163_263	0	3D
																												123	BS00001400_51	0	3D
																												124	RAC875_c43871_154	0	3D	Traes_3DS_EA46D06CA	151263	153687	55989	75	35	0.200492634658138	1.50347434278057	-1.36456832484815	10.9334975369458	3.05230769230769	0.279236213537069	0.825196978548358	Bradi2g00650	LOC_Os01g01710	Sb03g008650	1	100
																												125	RAC875_c43871_154	0	3D	Traes_3DS_B8E9442F5	151105	151205	55988	74	0	0	NA	NA	0	0	1	NA	Bradi2g00650	LOC_Os01g01710	Sb03g008650	1	100
																												126	RAC875_c43871_154	0	3D	Traes_3DS_EF4A7E8DC	149831	150859	55987	73	0	0	NA	NA	0	0	1	NA	Bradi2g00650	LOC_Os01g01710	Sb03g008650	1	100
																												127	RAC875_c48906_281	0	3D
																												128	RAC875_c48906_80	0	3D	Traes_3DS_A7D0A5052	3803	4071	55916	2	0	0	NA	NA	0	0	1	NA	NA	NA	NA	NA	NA
																												129	RAC875_c5633_1748	0	3D
																												130	RAC875_c56484_249	0	3D
																												131	RAC875_rep_c112565_111	0	3D
																												132	RAC875_rep_c115090_51	0	3D
																												133	RAC875_s117035_123	0	3D	Traes_3DS_3851748BE	64017	64378	55941	27	0	0	NA	NA	0	0	1	NA	Bradi2g00860	LOC_Os01g01960	Sb03g008490	1	141
																												134	RAC875_s117035_123	0	3D	Traes_3DS_46281CDD7	55674	59714	55938	24	35	0.150018403671034	0.821118249880199	-0.828671806283279	7.16009852216749	4.02769230769231	0.562580210109999	0.556283694034092	Bradi2g00860	LOC_Os01g01960	Sb03g008490	1	141
																												135	RAC875_s117035_123	0	3D	Traes_3DS_C304F6255	59715	61571	55939	25	17	0.196668058992003	1.23218164066858	0.870553027539361	3.04679802955665	3.35692307692308	1.1017538061733	1.69203947817519	Bradi2g00860	LOC_Os01g01960	Sb03g008490	1	141
																												136	RAC875_s117035_123	0	3D	Traes_3DS_03367A815	63660	63986	55940	26	0	0	NA	NA	0	0	1	NA	Bradi2g00860	LOC_Os01g01960	Sb03g008490	1	141
																												137	RFL_Contig3008_1177	0	3D	Traes_3DS_C26F6374D	23209	23382	55924	10	0	0	NA	NA	0	0	1	NA	Bradi2g00980	LOC_Os01g02090	Sb03g008320	1	168
																												138	RFL_Contig3008_1177	0	3D	Traes_3DS_581B37832	22642	23089	55923	9	2	0.041332758868304	0.756544156166638	0.14358107727477	0.524630541871921	0.350769230769231	0.669232860784687	0.341483453356086	Bradi2g00980	LOC_Os01g02090	Sb03g008320	1	168
																												139	RFL_Contig3008_1177	0	3D	Traes_3DS_72053BA19	23412	26184	55925	11	19	0.13172703047858	1.38071694673525	-0.196983459670339	3.26108374384236	2.07384615384615	0.636049321652301	0.782041387572383	Bradi2g00980	LOC_Os01g02090	Sb03g008320	1	168
																												140	RFL_Contig3008_1177	0	3D	Traes_3DS_5DE4A7D21	21867	22378	55922	8	2	0.174045751952332	1.49795212094285	-0.372952664215668	0.216748768472906	0.356923076923077	1.64374329186796	0.276927353621991	Bradi2g00980	LOC_Os01g02090	Sb03g008320	1	168
																												141	RFL_Contig3008_1342	0	3D
																												142	RFL_Contig3008_1870	0	3D
																												143	RFL_Contig3626_491	0	3D	Traes_3DS_961DA71F2	148231	149567	55985	71	0	0	NA	NA	0	0	1	NA	Bradi2g00580	LOC_Os01g01640	Sb03g008770	1	82
																												144	RFL_Contig4591_1759	0	3D	Traes_3DS_3E62674F9	44773	45592	55934	20	2	0.359834368530021	1.82865290939298	-1.16097429087842	0.305418719211823	0.0676923076923077	0.224177915761805	0.637081975597899	Bradi2g00900	NA	NA	1	151
																												145	RFL_Contig4591_1759	0	3D	Traes_3DS_D7D56A346	44392	44770	55933	19	0	0	NA	NA	0	0	1	NA	Bradi2g00900	NA	NA	1	151
																												146	BS00021849_51	0	3D
																												147	Tdurum_contig14350_431	0	3D	Traes_3DS_E6342BFB0	14923	15402	55919	5	7	0.210924433418014	-0.0539235011108372	0.0144405594150923	1.07881773399015	0.710769230769231	0.659156828254709	-0.00322338072888928	NA	NA	NA	NA	NA
																												148	tplb0053a24_1247	0	3D	Traes_3DS_36E151986	34	3615	55915	1	24	0.152576186406463	0.307842612698575	-0.771980639046746	4.81034482758621	1.44615384615385	0.300779491209322	-0.304810395959904	NA	NA	NA	NA	NA
																												149	BS00040760_51	0	3D	Traes_3DS_BE34262CD	2406720	2407428	56826	912	0	0	NA	NA	0	0	1	NA	Bradi2g11420	LOC_Os01g19290	Sb03g012300	1	2478
																												150	BS00040760_51	0	3D	Traes_3DS_3E692DD04	2409334	2410048	56827	913	0	0	NA	NA	0	0	1	NA	Bradi2g11420	LOC_Os01g19290	Sb03g012300	1	2478
																												151	BS00042999_51	0	3D
																												152	BS00061264_51	0	3D
																												153	BS00063985_51	0	3D
																												154	BS00065422_51	0	3D
																												155	BS00076298_51	0	3D
																												156	BobWhite_c18256_809	0	3D
																												157	Kukri_rep_c102253_56	0	3D
																												158	BS00080158_51	0	3D
																												159	Ex_c11301_2749	0	3D
																												160	BS00098760_51	0	3D
																												161	GENE-1743_351	0	3D
																												162	RAC875_c4954_2118	0	3D
																												163	Tdurum_contig47506_495	0	3D
																												164	Tdurum_contig50596_708	0	3D
																												165	BobWhite_c43495_133	0	3D
																												166	Excalibur_c31384_191	0	3D
																												167	Kukri_c64588_229	0	3D	Traes_3DS_0E5F1E5A4	140355	142698	55983	69	7	0.329834182008095	-0.956443514052378	-1.5636446623623	1.07389162561576	0.116923076923077	0.109706947852966	-1.01249277502797	NA	NA	NA	NA	NA
																												168	RFL_Contig3455_507	0	3D	Traes_3DS_E8DEB768B	144407	147946	55984	70	3	0.0791022301175422	1.98553093136102	-0.120833412647575	2.2192118226601	0.689230769230769	0.310885098341653	1.58616721738422	NA	NA	NA	NA	NA
																												169	RAC875_c43458_292	0	3D
																												170	BobWhite_rep_c50331_350	0	3D
																												171	CAP7_c2121_239	0	3D
																												172	Kukri_rep_c69028_261	0	3D
																												173	Excalibur_c30627_263	0	3D
																												174	TA004951-0461	0	3D
																												175	BobWhite_c37133_77	0	3D
																												176	Kukri_c49141_289	0	3D
																												177	BS00003932_51	0	3D
																												178	Tdurum_contig44344_346	0	3D
																												179	Excalibur_c12875_1643	0	3D
																												180	wsnp_BE446462D_Ta_2_3	0	3D
																												181	RAC875_c46403_277	0	3D	Traes_3DS_FEAEBAEF4	157051	159113	55993	79	6	0.223196606617888	1.38712788172878	-0.262513806986334	1.39162561576355	1.11076923076923	0.798325992307969	1.25267314455546	Bradi2g00670	LOC_Os01g01740	Sb03g008630	1	103
																												182	CAP12_c3789_177	0	3D
																												183	RAC875_c32005_247	0	3D
																												184	BS00025838_51	0	3D	Traes_3DS_4B806838A	204187	204458	56010	96	0	0	NA	NA	0	0	1	NA	Bradi2g01120	LOC_Os01g02700	Sb03g008180	1	224
																												185	BS00025838_51	0	3D	Traes_3DS_78FE66DFC	203983	204185	56009	95	0	0	NA	NA	0	0	1	NA	Bradi2g01120	LOC_Os01g02700	Sb03g008180	1	224
																												186	BS00025838_51	0	3D	Traes_3DS_C1391E45E	204480	204719	56011	97	0	0	NA	NA	0	0	1	NA	Bradi2g01120	LOC_Os01g02700	Sb03g008180	1	224
																												187	BS00025838_51	0	3D	Traes_3DS_AE7426D6F	207249	208854	56012	98	17	0.183529468602778	-0.607707606967573	-2.25290272659139	3.07142857142857	0.996923076923077	0.324799440333287	-0.731476214018092	Bradi2g01120	LOC_Os01g02700	Sb03g008180	1	224
																												188	BS00025838_51	0	3D	Traes_3DS_D28C1BCD8	208886	210496	56013	99	11	0.00139087154744955	-1.40982557491608	-1.12030243685845	1.66256157635468	1.00923076923077	0.607269837284893	-1.1879469810019	Bradi2g01120	LOC_Os01g02700	Sb03g008180	1	224
																												189	BS00025838_51	0	3D	Traes_3DS_47EB040CB	210510	210982	56014	100	0	0	NA	NA	0	0	1	NA	Bradi2g01120	LOC_Os01g02700	Sb03g008180	1	224
																												190	BS00025838_51	0	3D	Traes_3DS_4FCFCFDCB	210995	211369	56015	101	0	0	NA	NA	0	0	1	NA	Bradi2g01120	LOC_Os01g02700	Sb03g008180	1	224
																												191	BobWhite_c3111_636	0	3D
																												192	Kukri_c48010_81	0	3D
																												193	BobWhite_rep_c50331_372	0	3D
																												194	BS00028726_51	0	3D
																												195	BS00070787_51	0	3D	Traes_3DS_7BC73F1F5	177979	179075	55999	85	0	0	NA	NA	0	0	1	NA	NA	NA	NA	NA	NA
																												196	BS00080151_51	0	3D
																												197	BS00080157_51	0	3D
																												198	Kukri_c23591_225	0	3D
																												199	Kukri_c24488_431	0	3D
																												200	Kukri_rep_c69028_1674	0	3D
																												201	D_contig52360_374	0	3D
																												202	RAC875_c7727_1547	0	3D
																												203	RAC875_c7727_864	0	3D	Traes_3DS_AD9594E1E	161903	165692	55996	82	23	0.140300837648888	1.34566018779735	-0.852196224106339	5.64778325123153	3.31076923076923	0.58628010377279	1.15776275475155	Bradi2g00697	LOC_Os01g01790	NA	1	107
																												204	BS00085464_51	0	3D
																												205	BS00095248_51	0	3D	Traes_3DS_B8F5C8EA7	190110	193621	56004	90	5	-0.00706069291325107	-1.13491464366536	-1.4075626990685	0.687192118226601	0.116923076923077	0.171351976538179	-1.22594826209751	Bradi2g01170	LOC_Os01g02440	NA	1	209
																												206	BS00098759_51	0	3D
																												207	CAP7_c4121_313	0	3D
																												208	D_GDS7LZN02G12I9_111	0	3D
																												209	Tdurum_contig11604_460	0	3D
																												210	BobWhite_c25110_98	0	3D
																												211	Excalibur_c45695_153	0	3D	Traes_3DS_BADD91EAA	218146	218721	56019	105	0	0	NA	NA	0	0	1	NA	NA	LOC_Os01g02780	NA	1	231
																												212	Kukri_c35386_202	0	3D
																												213	BS00108577_51	0	3D	Traes_3DS_7BE458A8F	364234	366358	56072	158	0	0	NA	NA	0	0	1	NA	NA	NA	Sb03g014440	1	2936
																												214	Excalibur_c20559_98	0	3D
																												215	Excalibur_c9485_351	0	3D
																												216	TA001247-0573	0	3D
																												217	BS00108582_51	0	3D	Traes_3DS_3967409DA1	355692	356408	56069	155	0	0	NA	NA	0	0	1	NA	NA	LOC_Os01g25880	NA	1	2935
																												218	BS00108582_51	0	3D	Traes_3DS_1DE20CFF3	361398	362744	56070	157	16	0.0299439049677754	2.53757756229405	1.33711161740466	2.79556650246305	5.16	1.84547730225618	2.62409179715324	NA	LOC_Os01g25880	NA	1	2935
																												219	CAP8_c5043_351	0	3D
																												220	IAAV2980	0	3D
																												221	CAP11_c7974_175	0	3D
																												222	Kukri_rep_c94244_339	0	3D
																												223	Excalibur_rep_c69004_1653	0	3D
																												224	Kukri_c50527_241	0	3D
																												225	RAC875_c3141_214	0	3D
																												226	RAC875_c51781_795	0	3D
																												227	BS00021687_51	0	3D
																												228	tplb0062k24_584	0	3D
																												229	BobWhite_rep_c49374_295	0	3D
																												230	BobWhite_c1527_257	0	3D
																												231	Excalibur_c34889_451	0	3D
																												232	Excalibur_c952_281	0	3D	Traes_3DS_1286108F0	227556	227741	56026	112	0	0	NA	NA	0	0	1	NA	NA	LOC_Os01g58240	NA	1	5700
																												233	Excalibur_c952_281	0	3D	Traes_3DS_CFC93F8B4	225986	226552	56024	110	0	0	NA	NA	0	0	1	NA	NA	LOC_Os01g58240	NA	1	5700
																												234	Excalibur_c952_281	0	3D	Traes_3DS_7ADEFB0DD	224387	225707	56023	109	2	0	NA	-1.53053595515006	0	0.150769230769231	151.76923	-1.45918303952813	NA	LOC_Os01g58240	NA	1	5700
																												235	Excalibur_c952_281	0	3D	Traes_3DS_A9CE485F5	223198	224327	56022	108	0	0	NA	NA	0	0	1	NA	NA	LOC_Os01g58240	NA	1	5700
																												236	Excalibur_c952_281	0	3D	Traes_3DS_55EAB5F1C	226589	227528	56025	111	0	0	NA	NA	0	0	1	NA	NA	LOC_Os01g58240	NA	1	5700
																												237	Excalibur_c952_281	0	3D	Traes_3DS_D3DF23773	229969	231028	56027	113	6	0.218721241693932	1.82567740151027	-1.32260183040138	0.997536945812808	0.590769230769231	0.592636286518992	0.845979583921943	NA	LOC_Os01g58240	NA	1	5700
																												238	GENE-1743_858	0	3D
																												239	RFL_Contig3158_598	0	3D	Traes_3DS_A2E85386B	179114	180380	56000	86	0	0	NA	NA	0	0	1	NA	NA	NA	NA	NA	NA
																												240	Kukri_c23591_522	0	3D
																												241	Ku_c2972_1754	0	3D	Traes_3DS_F6048CD91	174395	175244	55998	84	4	0.363670814064239	0.32381370640516	1.09607767290849	4.50246305418719	1.07076923076923	0.237987792527797	0.982961405496633	NA	NA	NA	NA	NA
																												242	BobWhite_c6016_715	0	3D
																												243	wsnp_Ex_rep_c66331_64502363	0	3D
																												244	BobWhite_c621_1218	0	3D
																												245	BS00067117_51	0	3D
																												246	Kukri_rep_c68923_216	0	3D
																												247	Kukri_rep_c69028_999	0	3D
																												248	RAC875_c26767_1321	0	3D
																												249	Kukri_rep_c94244_223	0	3D
																												250	BS00062673_51	0	3D
																												251	RFL_Contig608_522	0	3D
																												252	TA005244-1478	0	3D
																												253	Kukri_c2972_110	0	3D
																												254	Kukri_c1183_250	0	3D
																												255	CAP12_c1860_178	0	3D
																												256	D_GB5Y7FA02H01X6_191	0	3D
																												257	CAP8_c7793_186	0	3D
																												258	Excalibur_c11301_305	0	3D
																												259	Kukri_c12401_301	0	3D
																												260	Excalibur_c9485_686	0	3D
																												261	wsnp_Ra_c5532_9788185	0	3D
																												262	Excalibur_c24634_330	0	3D
																												263	BobWhite_c7975_613	0	3D
																												264	RAC875_s113853_61	0	3D	Traes_3DS_4DDB9D8F6	232845	233873	56030	116	0	0	NA	NA	0	0	1	NA	NA	LOC_Os01g58270	NA	1	5701
																												265	RAC875_s113853_61	0	3D	Traes_3DS_B1DBDCD8F	231225	231584	56028	114	0	0	NA	NA	0	0	1	NA	NA	LOC_Os01g58270	NA	1	5701
																												266	RAC875_s113853_61	0	3D	Traes_3DS_5B5A79C18	232555	232769	56029	115	0	0	NA	NA	0	0	1	NA	NA	LOC_Os01g58270	NA	1	5701
																												267	tplb0050o09_895	0	3D
																												268	Kukri_c3540_567	0	3D
																												269	Kukri_c3540_931	0	3D	Traes_3DS_BC5717697	238200	239303	56035	121	0	0	NA	NA	0	0	1	NA	NA	LOC_Os01g58290	Sb03g037010	1	5703
																												270	Kukri_c3540_931	0	3D	Traes_3DL_1DD198DF6	236256	238199	56034	120	2	0	NA	NA	0	0	1	NA	NA	LOC_Os01g58290	Sb03g037010	1	5703
																												271	RFL_Contig4591_1330	0	3D
																												272	Tdurum_contig50376_375	0	3D
																												273	BobWhite_c20332_179	0	3D
																												274	Excalibur_rep_c71060_78	0	3D
																												275	RAC875_c4954_1419	0	3D
																												276	Excalibur_c17599_988	0	3D
																												277	Excalibur_c1273_142	0	3D
																												278	wsnp_Ra_c41135_48426638	0	3D
																												279	BS00070783_51	0	3D
																												280	BS00073658_51	0	3D
																												281	Kukri_c24488_1603	0	3D	Traes_3DS_ED2C5F527	248285	250633	56037	123	8	0.0349698131100152	-0.995392748226166	-0.771852705211426	0.87192118226601	0.403076923076923	0.462901954103118	-0.882862117529824	NA	NA	NA	NA	NA
																												282	BS00085460_51	0	3D
																												283	Excalibur_c19658_127	0	3D	Traes_3DS_5F928C27D	257456	260575	56040	126	16	0.34680379827692	1.74428312418773	-0.286892022557157	4.41133004926108	2.57846153846154	0.584603035305575	2.10092381335926	NA	NA	NA	NA	NA
																												284	Excalibur_c63483_991	0	3D
																												285	Excalibur_rep_c67048_452	0	3D
																												286	Kukri_c88294_60	0	3D
																												287	RAC875_c29099_1366	0	3D
																												288	RAC875_rep_c69820_103	0	3D
																												289	BS00098161_51	0	3D
																												290	Excalibur_c75150_239	0	3D
																												291	BobWhite_rep_c50511_766	0	3D	Traes_3DS_CD4A3DDDD	245449	247966	56036	122	3	0	-1.74232141400493	NA	0.231527093596059	0	0.00430057418256084	-1.68928485594812	NA	NA	NA	NA	NA
																												292	RAC875_c34649_380	0	3D
																												293	RAC875_rep_c69171_241	0	3D
																												294	Tdurum_contig35799_208	0	3D
																												295	Tdurum_contig93507_1345	0	3D
																												296	tplb0028p08_626	0	3D	Traes_3DL_4574DE1DA	255111	257450	56039	125	5	0	-2.00682067805628	NA	0.344827586206897	0	0.00289161428676064	-1.9808869950321	NA	NA	NA	NA	NA
																												297	wsnp_Ex_c7780_13254349	0	3D
																												298	BobWhite_c20993_364	0	3D
																												299	Excalibur_c55121_998	0	3D
																												300	D_contig59199_227	0	3D
																												301	D_GBUVHFX01EVJRJ_186	0	3D
																												302	Excalibur_c952_224	0	3D	Traes_3DL_E0CD3F643	234174	235891	56032	118	0	0	NA	NA	0	0	1	NA	NA	LOC_Os01g58280	NA	1	5702
																												303	Excalibur_c952_224	0	3D	Traes_3DL_BCE8DACDB	233876	234106	56031	117	0	0	NA	NA	0	0	1	NA	NA	LOC_Os01g58280	NA	1	5702
																												304	Excalibur_c952_224	0	3D	Traes_3DS_340FAC314	235893	236044	56033	119	0	0	NA	NA	0	0	1	NA	NA	LOC_Os01g58280	NA	1	5702
																												305	Excalibur_rep_c66312_266	0	3D
																												306	Kukri_c12401_90	0	3D	Traes_3DS_3DFB29905	264101	269683	56041	127	12	0.105825972724942	-0.539159808780738	-2.17292874267799	1.38669950738916	0.667692307692308	0.481871114878465	-1.1043361192124	NA	NA	NA	NA	NA
																												307	Kukri_c24181_260	0	3D
																												308	RAC875_c309_159	0	3D	Traes_3DS_1F441A573	252961	253174	56038	124	0	0	NA	NA	0	0	1	NA	NA	NA	NA	NA	NA
																												309	RAC875_rep_c69820_148	0	3D
																												310	Tdurum_contig54548_1002	0	3D
																												311	tplb0062k24_735	0	3D	Traes_3DS_E60A79C15	159132	160189	55994	80	0	0	NA	NA	0	0	1	NA	Bradi2g00690	LOC_Os01g01780	Sb03g008610	1	106
																												312	tplb0062k24_735	0	3D	Traes_3DS_B88A36D50	160196	160938	55995	81	4	0.369861069063227	0.0208647386455023	-1.20692500305741	1.15024630541872	0.261538461538462	0.22804716742154	0.0326287780489895	Bradi2g00690	LOC_Os01g01780	Sb03g008610	1	106
																												313	RAC875_c7727_1458	0	3D
																												314	Tdurum_contig12008_842	0	3D
																												315	BS00003774_51	0	3D
																												316	BS00045502_51	0	3D	Traes_3DS_DCDC2A2AE	165787	172615	55997	83	24	0.157752654399342	0.421690433959885	0.0993882509483948	4.19704433497537	2.39692307692308	0.57120003780427	-0.100975502294581	Bradi2g00710	LOC_Os01g01800	Sb03g008580	1	111
																												317	Excalibur_c18826_761	0	3D
																												318	Excalibur_c48057_110	0	3D
																												319	Excalibur_c16148_483	0	3D
																												320	Excalibur_c57482_473	0	3D	Traes_3DS_310A77808	68262	69697	55944	30	6	0.0581236686803146	-0.288899496310864	-1.23086560778425	1.21674876847291	1.26769230769231	1.04183419540633	-0.322938870855097	Bradi2g00850	LOC_Os01g01920	Sb03g008520	1	134
																												321	Excalibur_c57482_473	0	3D	Traes_3DS_94607AA8D	66458	67569	55943	29	6	0.183495757689346	0.464083763001177	-1.73069772850824	4.83251231527094	0.295384615384615	0.0613186851254369	-0.449089350004853	Bradi2g00850	LOC_Os01g01920	Sb03g008520	1	134
																												322	Excalibur_c57482_473	0	3D	Traes_3DS_5A2E9DE9C	64784	66421	55942	28	11	0.186514892002358	1.19158182584949	-1.60231247811559	2.77093596059113	1.05538461538462	0.381099937099557	0.661117735529739	Bradi2g00850	LOC_Os01g01920	Sb03g008520	1	134
																												323	Excalibur_c83177_99	0	3D	Traes_3DS_0085D9977	271938	273604	56042	128	3	-0.0248366439638683	-0.926020001767089	-1.16618398555279	0.423645320197044	0.449230769230769	1.06025134104857	-0.92331245537029	NA	NA	NA	NA	NA
																												324	Excalibur_c9430_1166	0	3D
																												325	Excalibur_rep_c74406_196	0	3D	Traes_3DS_8C1D314B4	273768	274611	56043	129	0	0	NA	NA	0	0	1	NA	NA	NA	NA	NA	NA
																												326	Excalibur_rep_c114271_334	0	3D
																												327	Kukri_c8870_721	0	3D
																												328	Excalibur_c2723_179	0	3D
																												329	BS00060773_51	0	3D
																												330	D_GA8KES402JX54D_322	0	3D
																												331	RAC875_c34649_401	0	3D
																												332	wsnp_Ex_c6833_11782875	0	3D
																												333	BobWhite_c44364_190	0	3D	Traes_3DS_0ACE114B8	200758	203123	56008	94	9	0.056910500550764	-1.14488278257159	-1.52133854421101	0.69704433497537	0.895384615384615	1.28413709771126	-1.42898809515365	NA	LOC_Os01g02610	NA	1	221
																												334	BobWhite_c44364_145	0	3D
																												335	Kukri_rep_c89183_256	0	3D
																												336	D_contig28406_150	0	3D
																												337	D_contig20824_268	0	3D
																												338	BobWhite_c23392_63	0	3D
																												339	BS00010785_51	0	3D	Traes_3DS_B5A45F0BD	274612	275339	56044	130	1	0	NA	-1.16240204275445	0	0.0646153846153846	65.61538	-1.11315420358484	NA	NA	NA	NA	NA
																												340	CAP12_c215_365	0	3D
																												341	D_GCE8AKX01BY4MX_119	0	3D	Traes_3DS_F431C10E9	276354	279718	56045	131	0	0	NA	NA	0	0	1	NA	NA	NA	NA	NA	NA
																												342	D_GDRF1KQ01CQPQV_353	0	3D
																												343	BobWhite_c9992_595	0	3D
																												344	tplb0043c20_1046	0	3D
																												345	D_GBUVHFX01DNE4L_262	0	3D	Traes_3DS_B087BA218	279772	284663	56046	132	9	0.0233166995534034	-1.52574954341479	-1.51180440851839	1.89408866995074	0.184615384615385	0.0979454855798383	-1.87926694060969	NA	NA	NA	NA	NA
																												346	RAC875_c18570_980	0	3D	Traes_3DS_3088E9BDE	284794	285950	56047	133	3	-0.0240022663594528	-1.49135499904803	-1.23183958145656	0.280788177339902	0.218461538461538	0.778817408168079	-1.22839174429995	NA	NA	NA	NA	NA
																												347	D_contig30389_56	0	3D
																												348	TA002390-1493	0	3D
																												349	D_GDEEGVY02GT0DS_121	0	3D
																												350	JD_c20427_248	0	3D	Traes_3DS_8110D933A	287477	288566	56048	134	2	NA	NA	NA	0	0	1	NA	NA	NA	NA	NA	NA
																												351	GENE-3728_39	0	3D	Traes_3DS_6C1DF98E8	289751	290398	56049	135	0	0	NA	NA	0	0	1	NA	NA	NA	NA	NA	NA
																												352	Kukri_c47441_194	0	3D	Traes_3DL_A38573F2A	291014	292960	56051	137	0	0	NA	NA	0	0	1	NA	NA	LOC_Os01g62860	Sb03g039760	1	6178
																												353	D_contig65674_40	0	3D
																												354	BS00044751_51	0	3D
																												355	Excalibur_c62735_71	0	3D	Traes_3DS_4A5DC45A4	290508	291010	56050	136	0	0	NA	NA	0	0	1	NA	NA	NA	NA	NA	NA
																												356	Kukri_c28362_231	0	3D
																												357	RAC875_c60169_200	0	3D	Traes_3DL_A96DF70FE	307217	309392	56053	139	0	0	NA	NA	0	0	1	NA	Bradi2g54890	LOC_Os01g62870	Sb03g039770	1	6179
																												358	RAC875_c60169_200	0	3D	Traes_3DS_7075D1DAB	295387	298972	56052	138	0	0	NA	NA	0	0	1	NA	Bradi2g54890	LOC_Os01g62870	Sb03g039770	1	6179
																												359	RFL_Contig2471_119	0	3D	Traes_3DS_BDB9CF85A	310140	310258	56054	140	0	0	NA	NA	0	0	1	NA	NA	NA	NA	NA	NA
																												360	BS00070468_51	0	3D
																												361	TA005883-0675	0	3D	Traes_3DS_909E445F1	310483	312137	56055	141	1	0	-1.16097429087842	NA	0.0541871921182266	0	0.0181201470848579	-1.11965982889809	NA	NA	NA	NA	NA
																												362	BobWhite_c27307_30	0	3D
																												363	BobWhite_rep_c54343_278	0	3D
																												364	BS00093856_51	0	3D
																												365	Kukri_c908_584	0	3D	Traes_3DS_BBC3A1CDB	313688	316582	56056	142	3	-0.0101257553486853	-1.50300260709154	-1.58822061722394	0.403940886699507	0.504615384615385	1.24861527320691	-1.34013426031912	NA	NA	NA	NA	NA
																												366	Excalibur_c3103_1719	0	3D	Traes_3DS_84F6307D5	383989	384202	56079	165	0	0	NA	NA	0	0	1	NA	Bradi2g04780	LOC_Os01g08150	Sb03g004110	1	970
																												367	Kukri_c2263_380	0	3D	Traes_3DS_65DBABEAA	317706	318074	56057	143	1	0	-1.15354321549313	NA	0.0640394088669951	0	0.0153752932260609	-1.10481807939807	NA	NA	NA	NA	NA
																												368	RAC875_c101793_136	0	3D
																												369	BobWhite_c4057_320	0	3D	Traes_3DS_71CA4A830	221074	222442	56021	107	0	0	NA	NA	0	0	1	NA	NA	LOC_Os01g02800	NA	1	233
																												370	BS00084607_51	0	3D
																												371	D_contig13336_220	0	3D	Traes_3DS_CF5AA1973	318094	319021	56058	144	1	0	NA	-1.15558750501204	0	0.0769230769230769	77.92308	-1.09306251384238	NA	NA	NA	NA	NA
																												372	D_contig54066_694	0	3D
																												373	JD_c2010_1024	0	3D
																												374	BobWhite_rep_c51609_90	0	3D	Traes_3DS_E92ACD23C	319022	320981	56059	145	3	0	-1.50906103783383	NA	0.137931034482759	0	0.00719781606744008	-1.46207218319999	NA	NA	NA	NA	NA
																												375	Kukri_c49679_365	0	3D	Traes_3DS_753B2EF6D	320983	322119	56060	146	0	0	NA	NA	0	0	1	NA	NA	NA	NA	NA	NA
																												376	RAC875_c22095_1545	0	3D
																												377	IAAV5635	0	3D	Traes_3DS_E91FC0096	323081	323859	56061	147	2	-0.0308522553711437	-1.24881703092329	-0.660154521748419	0.201970443349754	0.135384615384615	0.671943264250696	-1.03876045555985	NA	NA	NA	NA	NA
																												378	Excalibur_rep_c114833_645	0	3D	Traes_3DS_A7B7C8074	1246976	1248491	56428	514	0	0	NA	NA	0	0	1	NA	Bradi2g07700	LOC_Os01g12880	Sb03g000910	1	1567
																												379	Excalibur_rep_c114833_645	0	3D	Traes_3DS_58130E58A	1241697	1244494	56427	513	2	0.0291164658634538	-1.20956550850315	NA	0.261083743842364	0	0.00381557436565885	-1.29970300282131	Bradi2g07700	LOC_Os01g12880	Sb03g000910	1	1567
																												380	Excalibur_rep_c114833_645	0	3D	Traes_3DS_FB621B0D1	1241339	1241696	56426	512	0	0	NA	NA	0	0	1	NA	Bradi2g07700	LOC_Os01g12880	Sb03g000910	1	1567
																												381	wsnp_Ex_c20011_29041563	0	3D
																												382	wsnp_Ex_c18250_27065775	0	3D	Traes_3DS_33FDB1116	1102152	1102363	56376	462	0	0	NA	NA	0	0	1	NA	Bradi2g07297	LOC_Os01g12280	Sb03g001340	1	1499
																												383	wsnp_Ex_c18250_27065775	0	3D	Traes_3DS_5523A155D	1099559	1102150	56375	461	0	0	NA	NA	0	0	1	NA	Bradi2g07297	LOC_Os01g12280	Sb03g001340	1	1499
																												384	IAAV2827	0	3D
																												385	GENE-1721_833	0	3D	Traes_3DS_D0418F124	1466033	1466726	56514	600	1	-0.0454545454545456	-1.15933492823987	-1.16240204275445	0.0566502463054187	0.0646153846153846	1.13816297414148	-0.860245641377044	Bradi2g08510	LOC_Os01g14080	Sb03g034750	1	1720
																												386	GENE-1721_833	0	3D	Traes_3DS_4ACEB1405	1463948	1466029	56513	599	0	0	NA	NA	0	0	1	NA	Bradi2g08510	LOC_Os01g14080	Sb03g034750	1	1720
																												387	wsnp_Ex_rep_c78526_74641162	0	3D	Traes_3DS_38318173A	1689124	1690381	56585	671	1	-0.00424328147100406	-0.386962581436819	-1.15558750501204	0.192118226600985	0.0769230769230769	0.403499348559688	-0.487061624113308	Bradi2g08890	LOC_Os01g14860	Sb03g009580	1	2009
																												388	wsnp_JD_c12604_12812295	0	3D
																												389	GENE-1771_525	0	3D
																												390	GENE-1771_89	0	3D
																												391	Ra_c36562_708	0	3D
																												392	RAC875_rep_c79167_809	0	3D	Traes_3DL_E5FBA8940	324688	327456	56062	148	0	0	NA	NA	0	0	1	NA	NA	NA	NA	NA	NA
																												393	IAAV8127	0	3D
																												394	RAC875_c6062_75	0	3D
																												395	RFL_Contig6086_1186	0	3D
																												396	D_GDRF1KQ02GV96X_70	0	3D	Traes_3DL_A6713EED4	327457	331211	56063	149	2	-0.0384079097477501	-0.752851392886025	-0.73118248311894	0.133004926108374	0.172307692307692	1.29329338853429	-0.481517636331663	NA	NA	NA	NA	NA
																												397			3D	Traes_3DS_3E67CC0B7	219372	220764	56020	106	0	0	NA	NA	0	0	1	NA	Bradi2g47170	LOC_Os01g02790	NA	1	232
																												398			3D	Traes_3DL_E441F14E3	340963	345023	56065	151	2	-0.0240729483282673	-0.788385326389269	0.380877132308375	0.315270935960591	0.323076923076923	1.02468130647729	-0.486603426743588	NA	LOC_Os01g25740	NA	1	2929
																												399			3D	Traes_3DS_414F7595D	349795	351407	56066	152	0	0	NA	NA	0	0	1	NA	Bradi2g12790	LOC_Os01g25820	Sb03g014430	1	2934
																												400			3D	Traes_3DS_E515EAEA4	351489	352225	56067	153	0	0	NA	NA	0	0	1	NA	Bradi2g12790	LOC_Os01g25820	Sb03g014430	1	2934
																												401			3D	Traes_3DS_03549D097	352479	352903	56068	154	0	0	NA	NA	0	0	1	NA	Bradi2g12790	LOC_Os01g25820	Sb03g014430	1	2934
																												402			3D	Traes_3DS_650F1C4CE	356441	360983	56071	156	28	0.223445833608927	2.10048468500452	-0.711101207290415	8.20689655172414	2.42769230769231	0.295897041977216	1.41342506053962	NA	NA	NA	NA	NA
																												403			3D	Traes_3DS_36E4A1733	382915	383987	56078	164	0	0	NA	NA	0	0	1	NA	NA	NA	NA	NA	NA
																												404	Kukri_c53737_220	7.88415	3D
																												405	GENE-1642_397	14.8454	3D
																												406	Xcdo549_d1	16.172	3D
																												407	Xgwm114	16.172	3D
																												408	Xgwm114_d1	16.172	3D
																												409	XWC0035	17.302	3D
																												410	Xwmc155	17.302	3D
																												411	M65/P64	17.862	3D
																												412	M71/P77	17.862	3D
	QTkw.Hau-ch3D	QGrN.Hau-ch3D																										413	Xgwm183_d1	20.682	3D
																												414	Ku_c7467_446	21.7953	3D
																												415	wsnp_Ex_rep_c101732_87042471	24.9228	3D
																												416	Excalibur_c25625_388	25.0424	3D	Traes_3DL_23437C2CC	6456298	6461248	57923	2009	1	0	NA	NA	0	0	1	NA	Bradi2g50590	LOC_Os01g55530	NA	1	5391
																												417	XgpwE11	25.192	3D
																												418	Xbarc321	25.192	3D
																												419	RAC875_c24613_111	25.333	3D	Traes_3DL_51835474D	6836506	6837654	58012	2098	0	0	NA	NA	0	0	1	NA	Bradi2g51620	LOC_Os01g56910	Sb03g036240	1	5539
			QGrN.Nam-ch3D																									420	RAC875_c24613_111	25.333	3D	Traes_3DL_F1C5885FB	6832405	6836310	58011	2097	0	0	NA	NA	0	0	1	NA	Bradi2g51620	LOC_Os01g56910	Sb03g036240	1	5539
																												421	XWD173	26.322	3D
																												422	Xcfd55	26.882	3D
																												423	BS00021930_51	27.042	3D	Traes_3DL_FA8CAF2B5	5803573	5806821	57757	1843	3	-0.00881834215167543	-1.24881703092329	-1.03436883563807	0.201970443349754	0.0523076923076923	0.262637702317638	-1.15788345801336	Bradi2g48597	LOC_Os01g52540	Sb03g033280	1	5060
																												424	Kukri_rep_c71523_81	27.7426	3D
																												425	Kukri_c43208_335	28.0161	3D
																												426	wsnp_Ex_c54003_57045475	28.0161	3D
																												427	Xbcd907_d1	28.572	3D
																												428	Xgpw7080	28.572	3D
																												429	Xgpw7321	28.672	3D
																												430	Xfbb278	28.772	3D
																												431	XgbxG265	28.772	3D
																												432	Xcfd79	28.772	3D
																												433	Xwmc11	28.822	3D
																												434	M6_110854_PstIMseI_PA	28.822	3D
																												435	M6_114508_PstIMseI_PA	28.822	3D
																												436	M6_1163923_PstIMseI_PA	28.822	3D
																												437	M6_2082093_PstIMseI_PA	28.822	3D
																												438	M6_2274956_PstIMseI_PA	28.822	3D
																												439	M6_421100_PstIMseI_PA	28.822	3D
																												440	M6_581678_PstIMseI_PA	28.822	3D
																												441	M6_679342_PstIMseI_PA	28.822	3D
																												442	Opata_1343245_PstIMseI_PA	28.822	3D
																												443	Opata_1532306_PstIMseI_PA	28.822	3D
																												444	Opata_1047267_PstIMspI_PA	28.822	3D
																												445	Opata_105052_PstIMspI_PA	28.822	3D
																												446	Opata_1447818_PstIMspI_PA	28.822	3D
																												447	Opata_2003099_PstIMspI_PA	28.822	3D
																												448	Opata_212638_PstIMspI_PA	28.822	3D
																												449	Opata_2405476_PstIMspI_PA	28.822	3D
																												450	Opata_271132_PstIMspI_PA	28.822	3D
																												451	Opata_2861274_PstIMspI_PA	28.822	3D
																												452	Opata_2865296_PstIMspI_PA	28.822	3D
																												453	Opata_2974905_PstIMspI_PA	28.822	3D
																												454	Opata_3619759_PstIMspI_PA	28.822	3D
																												455	Opata_3789376_PstIMspI_PA	28.822	3D
																												456	Opata_427652_PstIMspI_PA	28.822	3D
																												457	Opata_763071_PstIMspI_PA	28.822	3D
																												458	Opata_855520_PstIMspI_PA	28.822	3D
																												459	Opata_923914_PstIMspI_PA	28.822	3D
																												460	Opata_13890_14_PstIMseI_SNP	28.822	3D
																												461	Opata_561314_28_PstIMseI_SNP	28.822	3D
																												462	Opata_561314_4_PstIMseI_SNP	28.822	3D
																												463	Opata_726521_15_PstIMseI_SNP	28.822	3D
																												464	Opata_726521_51_PstIMseI_SNP	28.822	3D
																												465	Opata_10794_30_PstIMspI_SNP	28.822	3D
																												466	Opata_178161_28_PstIMspI_SNP	28.822	3D
																												467	Opata_178161_59_PstIMspI_SNP	28.822	3D
																												468	Opata_1790036_54_PstIMspI_SNP	28.822	3D
																												469	Opata_1816182_55_PstIMspI_SNP	28.822	3D
																												470	Opata_2033302_8_PstIMspI_SNP	28.822	3D
																												471	Opata_2078685_56_PstIMspI_SNP	28.822	3D
																												472	Opata_2303892_38_PstIMspI_SNP	28.822	3D
																												473	Opata_2303892_44_PstIMspI_SNP	28.822	3D
																												474	Opata_2303892_48_PstIMspI_SNP	28.822	3D
																												475	Opata_2360975_30_PstIMspI_SNP	28.822	3D
																												476	Opata_276366_40_PstIMspI_SNP	28.822	3D
																												477	Opata_2792857_51_PstIMspI_SNP	28.822	3D
																												478	Opata_38165_10_PstIMspI_SNP	28.822	3D
																												479	Opata_38165_32_PstIMspI_SNP	28.822	3D
																												480	Opata_4071169_13_PstIMspI_SNP	28.822	3D
																												481	Xfbb370	28.872	3D
																												482	Xgpw7053	28.872	3D
																												483	Xgpw1106	28.872	3D
																												484	Xcfd35	28.872	3D
																												485	Xfba190	28.972	3D
																												486	Xcnl2_d1	29.272	3D
																												487	rPt-1806	30.6	3D
																												488	wPt-0965	30.6	3D
																												489	wPt-10291	30.6	3D
																												490	wPt-1034	30.6	3D
																												491	wPt-10388	30.6	3D
																												492	wPt-1516	30.6	3D
																												493	wPt-1968	30.6	3D
																												494	wPt-2464	30.6	3D
																												495	wPt-3426	30.6	3D
																												496	wPt-3815	30.6	3D
																												497	wPt-5163	30.6	3D
																												498	wPt-6129	30.6	3D
																												499	wPt-6965	30.6	3D
																												500	wPt-7788	30.6	3D
																												501	wPt-8497	30.6	3D
																												502	wPt-9335	30.6	3D
																												503	wPt-9810	30.6	3D
																												504	M6_1452855_PstIMluI_PA	30.6	3D
																												505	M6_1458222_PstIMluI_PA	30.6	3D
																												506	M6_1532857_PstIMluI_PA	30.6	3D
																												507	M6_1542451_PstIMluI_PA	30.6	3D
																												508	M6_1574674_PstIMluI_PA	30.6	3D
																												509	M6_2243650_PstIMluI_PA	30.6	3D
																												510	M6_2304106_PstIMluI_PA	30.6	3D
																												511	M6_2353283_PstIMluI_PA	30.6	3D
																												512	M6_2437074_PstIMluI_PA	30.6	3D
																												513	M6_2657775_PstIMluI_PA	30.6	3D
																												514	M6_2725629_PstIMluI_PA	30.6	3D
																												515	M6_456158_PstIMluI_PA	30.6	3D
																												516	M6_53673_PstIMluI_PA	30.6	3D
																												517	M6_724126_PstIMluI_PA	30.6	3D
																												518	M6_867251_PstIMluI_PA	30.6	3D
																												519	M6_923776_PstIMluI_PA	30.6	3D
																												520	Opata_11859_PstIMluI_PA	30.6	3D
																												521	Opata_1273409_PstIMluI_PA	30.6	3D
																												522	Opata_1367569_PstIMluI_PA	30.6	3D
																												523	Opata_1478690_PstIMluI_PA	30.6	3D
																												524	Opata_1543440_PstIMluI_PA	30.6	3D
																												525	Opata_1557647_PstIMluI_PA	30.6	3D
																												526	Opata_1581805_PstIMluI_PA	30.6	3D
																												527	Opata_1597980_PstIMluI_PA	30.6	3D
																												528	Opata_16806_PstIMluI_PA	30.6	3D
																												529	Opata_1763718_PstIMluI_PA	30.6	3D
																												530	Opata_178002_PstIMluI_PA	30.6	3D
																												531	Opata_2004625_PstIMluI_PA	30.6	3D
																												532	Opata_2103002_PstIMluI_PA	30.6	3D
																												533	Opata_2187060_PstIMluI_PA	30.6	3D
																												534	Opata_2393918_PstIMluI_PA	30.6	3D
																												535	Opata_2581254_PstIMluI_PA	30.6	3D
																												536	Opata_279275_PstIMluI_PA	30.6	3D
																												537	Opata_28712_PstIMluI_PA	30.6	3D
																												538	Opata_290360_PstIMluI_PA	30.6	3D
																												539	Opata_342166_PstIMluI_PA	30.6	3D
																												540	Opata_496588_PstIMluI_PA	30.6	3D
																												541	Opata_58159_PstIMluI_PA	30.6	3D
																												542	Opata_775208_PstIMluI_PA	30.6	3D
																												543	M6_1035581_PstIMseI_PA	30.6	3D
																												544	M6_1038601_PstIMseI_PA	30.6	3D
																												545	M6_1106009_PstIMseI_PA	30.6	3D
																												546	M6_1111805_PstIMseI_PA	30.6	3D
																												547	M6_1115779_PstIMseI_PA	30.6	3D
																												548	M6_1117054_PstIMseI_PA	30.6	3D
																												549	M6_1132669_PstIMseI_PA	30.6	3D
																												550	M6_1157599_PstIMseI_PA	30.6	3D
																												551	M6_1164208_PstIMseI_PA	30.6	3D
																												552	M6_1190708_PstIMseI_PA	30.6	3D
																												553	M6_1195920_PstIMseI_PA	30.6	3D
																												554	M6_1196742_PstIMseI_PA	30.6	3D
																												555	M6_120682_PstIMseI_PA	30.6	3D
																												556	M6_1234263_PstIMseI_PA	30.6	3D
																												557	M6_1239346_PstIMseI_PA	30.6	3D
																												558	M6_1250407_PstIMseI_PA	30.6	3D
																												559	M6_1257124_PstIMseI_PA	30.6	3D
																												560	M6_1312110_PstIMseI_PA	30.6	3D
																												561	M6_1336792_PstIMseI_PA	30.6	3D
																												562	M6_135403_PstIMseI_PA	30.6	3D
																												563	M6_1361884_PstIMseI_PA	30.6	3D
																												564	M6_1368856_PstIMseI_PA	30.6	3D
																												565	M6_1406825_PstIMseI_PA	30.6	3D
																												566	M6_1427182_PstIMseI_PA	30.6	3D
																												567	M6_1429132_PstIMseI_PA	30.6	3D
																												568	M6_1467226_PstIMseI_PA	30.6	3D
																												569	M6_1537898_PstIMseI_PA	30.6	3D
																												570	M6_162721_PstIMseI_PA	30.6	3D
																												571	M6_1633102_PstIMseI_PA	30.6	3D
																												572	M6_172093_PstIMseI_PA	30.6	3D
																												573	M6_189997_PstIMseI_PA	30.6	3D
																												574	M6_1954811_PstIMseI_PA	30.6	3D
																												575	M6_1972007_PstIMseI_PA	30.6	3D
																												576	M6_1987582_PstIMseI_PA	30.6	3D
																												577	M6_205758_PstIMseI_PA	30.6	3D
																												578	M6_2108133_PstIMseI_PA	30.6	3D
																												579	M6_2144321_PstIMseI_PA	30.6	3D
																												580	M6_216775_PstIMseI_PA	30.6	3D
																												581	M6_2305845_PstIMseI_PA	30.6	3D
																												582	M6_239887_PstIMseI_PA	30.6	3D
																												583	M6_2410331_PstIMseI_PA	30.6	3D
																												584	M6_245143_PstIMseI_PA	30.6	3D
																												585	M6_2556529_PstIMseI_PA	30.6	3D
																												586	M6_2606413_PstIMseI_PA	30.6	3D
																												587	M6_280447_PstIMseI_PA	30.6	3D
																												588	M6_2821466_PstIMseI_PA	30.6	3D
																												589	M6_2825698_PstIMseI_PA	30.6	3D
																												590	M6_2881512_PstIMseI_PA	30.6	3D
																												591	M6_289203_PstIMseI_PA	30.6	3D
																												592	M6_300725_PstIMseI_PA	30.6	3D
																												593	M6_3051467_PstIMseI_PA	30.6	3D
																												594	M6_3122775_PstIMseI_PA	30.6	3D
																												595	M6_323999_PstIMseI_PA	30.6	3D
																												596	M6_327827_PstIMseI_PA	30.6	3D
																												597	M6_342506_PstIMseI_PA	30.6	3D
																												598	M6_3518285_PstIMseI_PA	30.6	3D
																												599	M6_3578480_PstIMseI_PA	30.6	3D
																												600	M6_372550_PstIMseI_PA	30.6	3D
																												601	M6_3864732_PstIMseI_PA	30.6	3D
																												602	M6_386653_PstIMseI_PA	30.6	3D
																												603	M6_4012344_PstIMseI_PA	30.6	3D
																												604	M6_4012789_PstIMseI_PA	30.6	3D
																												605	M6_402701_PstIMseI_PA	30.6	3D
																												606	M6_4087847_PstIMseI_PA	30.6	3D
																												607	M6_418804_PstIMseI_PA	30.6	3D
																												608	M6_442227_PstIMseI_PA	30.6	3D
																												609	M6_444865_PstIMseI_PA	30.6	3D
																												610	M6_463784_PstIMseI_PA	30.6	3D
																												611	M6_466852_PstIMseI_PA	30.6	3D
																												612	M6_48655_PstIMseI_PA	30.6	3D
																												613	M6_535438_PstIMseI_PA	30.6	3D
																												614	M6_536538_PstIMseI_PA	30.6	3D
																												615	M6_557809_PstIMseI_PA	30.6	3D
																												616	M6_571274_PstIMseI_PA	30.6	3D
																												617	M6_659193_PstIMseI_PA	30.6	3D
																												618	M6_676812_PstIMseI_PA	30.6	3D
																												619	M6_679139_PstIMseI_PA	30.6	3D
																												620	M6_681813_PstIMseI_PA	30.6	3D
																												621	M6_68644_PstIMseI_PA	30.6	3D
																												622	M6_690720_PstIMseI_PA	30.6	3D
																												623	M6_70575_PstIMseI_PA	30.6	3D
																												624	M6_754554_PstIMseI_PA	30.6	3D
																												625	M6_77193_PstIMseI_PA	30.6	3D
																												626	M6_837190_PstIMseI_PA	30.6	3D
																												627	M6_843651_PstIMseI_PA	30.6	3D
																												628	M6_850254_PstIMseI_PA	30.6	3D
																												629	M6_856758_PstIMseI_PA	30.6	3D
																												630	M6_888650_PstIMseI_PA	30.6	3D
																												631	M6_888790_PstIMseI_PA	30.6	3D
																												632	M6_915922_PstIMseI_PA	30.6	3D
																												633	M6_98875_PstIMseI_PA	30.6	3D
																												634	Opata_105088_PstIMseI_PA	30.6	3D
																												635	Opata_1059412_PstIMseI_PA	30.6	3D
																												636	Opata_1133435_PstIMseI_PA	30.6	3D
																												637	Opata_1194528_PstIMseI_PA	30.6	3D
																												638	Opata_1223598_PstIMseI_PA	30.6	3D
																												639	Opata_1227678_PstIMseI_PA	30.6	3D
																												640	Opata_125207_PstIMseI_PA	30.6	3D
																												641	Opata_1260427_PstIMseI_PA	30.6	3D
																												642	Opata_12667_PstIMseI_PA	30.6	3D
																												643	Opata_149239_PstIMseI_PA	30.6	3D
																												644	Opata_1727143_PstIMseI_PA	30.6	3D
																												645	Opata_17274_PstIMseI_PA	30.6	3D
																												646	Opata_1812041_PstIMseI_PA	30.6	3D
																												647	Opata_2050067_PstIMseI_PA	30.6	3D
																												648	Opata_213838_PstIMseI_PA	30.6	3D
																												649	Opata_265331_PstIMseI_PA	30.6	3D
																												650	Opata_296923_PstIMseI_PA	30.6	3D
																												651	Opata_3000774_PstIMseI_PA	30.6	3D
																												652	Opata_3029994_PstIMseI_PA	30.6	3D
																												653	Opata_326584_PstIMseI_PA	30.6	3D
																												654	Opata_3318026_PstIMseI_PA	30.6	3D
																												655	Opata_3386497_PstIMseI_PA	30.6	3D
																												656	Opata_33889_PstIMseI_PA	30.6	3D
																												657	Opata_3741930_PstIMseI_PA	30.6	3D
																												658	Opata_3749373_PstIMseI_PA	30.6	3D
																												659	Opata_3815991_PstIMseI_PA	30.6	3D
																												660	Opata_4190798_PstIMseI_PA	30.6	3D
																												661	Opata_43262_PstIMseI_PA	30.6	3D
																												662	Opata_435486_PstIMseI_PA	30.6	3D
																												663	Opata_488580_PstIMseI_PA	30.6	3D
																												664	Opata_498633_PstIMseI_PA	30.6	3D
																												665	Opata_561139_PstIMseI_PA	30.6	3D
																												666	Opata_5736_PstIMseI_PA	30.6	3D
																												667	Opata_587739_PstIMseI_PA	30.6	3D
																												668	Opata_61895_PstIMseI_PA	30.6	3D
																												669	Opata_645931_PstIMseI_PA	30.6	3D
																												670	Opata_723362_PstIMseI_PA	30.6	3D
																												671	Opata_75876_PstIMseI_PA	30.6	3D
																												672	Opata_7624_PstIMseI_PA	30.6	3D
																												673	Opata_77560_PstIMseI_PA	30.6	3D
																												674	Opata_800644_PstIMseI_PA	30.6	3D
																												675	Opata_853964_PstIMseI_PA	30.6	3D
																												676	Opata_935157_PstIMseI_PA	30.6	3D
																												677	Opata_981261_PstIMseI_PA	30.6	3D
																												678	M6_1030152_PstIMspI_PA	30.6	3D
																												679	M6_1089580_PstIMspI_PA	30.6	3D
																												680	M6_1103560_PstIMspI_PA	30.6	3D
																												681	M6_1131319_PstIMspI_PA	30.6	3D
																												682	M6_1189664_PstIMspI_PA	30.6	3D
																												683	M6_1313818_PstIMspI_PA	30.6	3D
																												684	M6_1316223_PstIMspI_PA	30.6	3D
																												685	M6_1364976_PstIMspI_PA	30.6	3D
																												686	M6_1450468_PstIMspI_PA	30.6	3D
																												687	M6_1507878_PstIMspI_PA	30.6	3D
																												688	M6_1547413_PstIMspI_PA	30.6	3D
																												689	M6_1555920_PstIMspI_PA	30.6	3D
																												690	M6_1571846_PstIMspI_PA	30.6	3D
																												691	M6_1632234_PstIMspI_PA	30.6	3D
																												692	M6_1672730_PstIMspI_PA	30.6	3D
																												693	M6_1704896_PstIMspI_PA	30.6	3D
																												694	M6_1705238_PstIMspI_PA	30.6	3D
																												695	M6_171296_PstIMspI_PA	30.6	3D
																												696	M6_1734177_PstIMspI_PA	30.6	3D
																												697	M6_1738033_PstIMspI_PA	30.6	3D
																												698	M6_1749090_PstIMspI_PA	30.6	3D
																												699	M6_1753639_PstIMspI_PA	30.6	3D
																												700	M6_1779301_PstIMspI_PA	30.6	3D
																												701	M6_1858429_PstIMspI_PA	30.6	3D
																												702	M6_2332071_PstIMspI_PA	30.6	3D
																												703	M6_2341842_PstIMspI_PA	30.6	3D
																												704	M6_2400413_PstIMspI_PA	30.6	3D
																												705	M6_2517515_PstIMspI_PA	30.6	3D
																												706	M6_2550836_PstIMspI_PA	30.6	3D
																												707	M6_2551135_PstIMspI_PA	30.6	3D
																												708	M6_2619369_PstIMspI_PA	30.6	3D
																												709	M6_2688734_PstIMspI_PA	30.6	3D
																												710	M6_2829577_PstIMspI_PA	30.6	3D
																												711	M6_284159_PstIMspI_PA	30.6	3D
																												712	M6_2939832_PstIMspI_PA	30.6	3D
																												713	M6_2955954_PstIMspI_PA	30.6	3D
																												714	M6_3144004_PstIMspI_PA	30.6	3D
																												715	M6_3234388_PstIMspI_PA	30.6	3D
																												716	M6_3300492_PstIMspI_PA	30.6	3D
																												717	M6_3364801_PstIMspI_PA	30.6	3D
																												718	M6_3440384_PstIMspI_PA	30.6	3D
																												719	M6_3493268_PstIMspI_PA	30.6	3D
																												720	M6_394418_PstIMspI_PA	30.6	3D
																												721	M6_398514_PstIMspI_PA	30.6	3D
																												722	M6_427171_PstIMspI_PA	30.6	3D
																												723	M6_434702_PstIMspI_PA	30.6	3D
																												724	M6_466128_PstIMspI_PA	30.6	3D
																												725	M6_507139_PstIMspI_PA	30.6	3D
																												726	M6_525119_PstIMspI_PA	30.6	3D
																												727	M6_568548_PstIMspI_PA	30.6	3D
																												728	M6_739046_PstIMspI_PA	30.6	3D
																												729	M6_759555_PstIMspI_PA	30.6	3D
																												730	M6_785910_PstIMspI_PA	30.6	3D
																												731	M6_943747_PstIMspI_PA	30.6	3D
																												732	M6_956842_PstIMspI_PA	30.6	3D
																												733	M6_967008_PstIMspI_PA	30.6	3D
																												734	Opata_1090521_PstIMspI_PA	30.6	3D
																												735	Opata_1116201_PstIMspI_PA	30.6	3D
																												736	Opata_1133438_PstIMspI_PA	30.6	3D
																												737	Opata_1151525_PstIMspI_PA	30.6	3D
																												738	Opata_1161518_PstIMspI_PA	30.6	3D
																												739	Opata_1180532_PstIMspI_PA	30.6	3D
																												740	Opata_1218190_PstIMspI_PA	30.6	3D
																												741	Opata_1245666_PstIMspI_PA	30.6	3D
																												742	Opata_1305814_PstIMspI_PA	30.6	3D
																												743	Opata_1365043_PstIMspI_PA	30.6	3D
																												744	Opata_1395391_PstIMspI_PA	30.6	3D
																												745	Opata_1422992_PstIMspI_PA	30.6	3D
																												746	Opata_1466158_PstIMspI_PA	30.6	3D
																												747	Opata_1545627_PstIMspI_PA	30.6	3D
																												748	Opata_1597824_PstIMspI_PA	30.6	3D
																												749	Opata_1598641_PstIMspI_PA	30.6	3D
																												750	Opata_1670347_PstIMspI_PA	30.6	3D
																												751	Opata_1675488_PstIMspI_PA	30.6	3D
																												752	Opata_1711224_PstIMspI_PA	30.6	3D
																												753	Opata_1772192_PstIMspI_PA	30.6	3D
																												754	Opata_1802812_PstIMspI_PA	30.6	3D
																												755	Opata_1804703_PstIMspI_PA	30.6	3D
																												756	Opata_1805833_PstIMspI_PA	30.6	3D
																												757	Opata_1845591_PstIMspI_PA	30.6	3D
																												758	Opata_1859750_PstIMspI_PA	30.6	3D
																												759	Opata_19163_PstIMspI_PA	30.6	3D
																												760	Opata_2028318_PstIMspI_PA	30.6	3D
																												761	Opata_2052595_PstIMspI_PA	30.6	3D
																												762	Opata_2069348_PstIMspI_PA	30.6	3D
																												763	Opata_2099309_PstIMspI_PA	30.6	3D
																												764	Opata_2115724_PstIMspI_PA	30.6	3D
																												765	Opata_2117869_PstIMspI_PA	30.6	3D
																												766	Opata_2143783_PstIMspI_PA	30.6	3D
																												767	Opata_216854_PstIMspI_PA	30.6	3D
																												768	Opata_2171981_PstIMspI_PA	30.6	3D
																												769	Opata_2210453_PstIMspI_PA	30.6	3D
																												770	Opata_2254053_PstIMspI_PA	30.6	3D
																												771	Opata_2339172_PstIMspI_PA	30.6	3D
																												772	Opata_2347206_PstIMspI_PA	30.6	3D
																												773	Opata_2349729_PstIMspI_PA	30.6	3D
																												774	Opata_2405454_PstIMspI_PA	30.6	3D
																												775	Opata_2553835_PstIMspI_PA	30.6	3D
																												776	Opata_2565842_PstIMspI_PA	30.6	3D
																												777	Opata_2619946_PstIMspI_PA	30.6	3D
																												778	Opata_2633220_PstIMspI_PA	30.6	3D
																												779	Opata_2663324_PstIMspI_PA	30.6	3D
																												780	Opata_2703612_PstIMspI_PA	30.6	3D
																												781	Opata_2724082_PstIMspI_PA	30.6	3D
																												782	Opata_2724170_PstIMspI_PA	30.6	3D
																												783	Opata_275204_PstIMspI_PA	30.6	3D
																												784	Opata_2794855_PstIMspI_PA	30.6	3D
																												785	Opata_2839273_PstIMspI_PA	30.6	3D
																												786	Opata_2932300_PstIMspI_PA	30.6	3D
																												787	Opata_297018_PstIMspI_PA	30.6	3D
																												788	Opata_2982005_PstIMspI_PA	30.6	3D
																												789	Opata_2997038_PstIMspI_PA	30.6	3D
																												790	Opata_3001888_PstIMspI_PA	30.6	3D
																												791	Opata_3135233_PstIMspI_PA	30.6	3D
																												792	Opata_3158220_PstIMspI_PA	30.6	3D
																												793	Opata_3185414_PstIMspI_PA	30.6	3D
																												794	Opata_3220467_PstIMspI_PA	30.6	3D
																												795	Opata_3223169_PstIMspI_PA	30.6	3D
																												796	Opata_3306123_PstIMspI_PA	30.6	3D
																												797	Opata_3308706_PstIMspI_PA	30.6	3D
																												798	Opata_3311456_PstIMspI_PA	30.6	3D
																												799	Opata_3319877_PstIMspI_PA	30.6	3D
																												800	Opata_3347951_PstIMspI_PA	30.6	3D
																												801	Opata_3476068_PstIMspI_PA	30.6	3D
																												802	Opata_3486381_PstIMspI_PA	30.6	3D
																												803	Opata_3495231_PstIMspI_PA	30.6	3D
																												804	Opata_3545066_PstIMspI_PA	30.6	3D
																												805	Opata_356141_PstIMspI_PA	30.6	3D
																												806	Opata_365037_PstIMspI_PA	30.6	3D
																												807	Opata_3652786_PstIMspI_PA	30.6	3D
																												808	Opata_3657074_PstIMspI_PA	30.6	3D
																												809	Opata_3664593_PstIMspI_PA	30.6	3D
																												810	Opata_3671675_PstIMspI_PA	30.6	3D
																												811	Opata_3689535_PstIMspI_PA	30.6	3D
																												812	Opata_3706746_PstIMspI_PA	30.6	3D
																												813	Opata_3724888_PstIMspI_PA	30.6	3D
																												814	Opata_3755622_PstIMspI_PA	30.6	3D
																												815	Opata_3799689_PstIMspI_PA	30.6	3D
																												816	Opata_3816956_PstIMspI_PA	30.6	3D
																												817	Opata_3817219_PstIMspI_PA	30.6	3D
																												818	Opata_3819355_PstIMspI_PA	30.6	3D
																												819	Opata_3831880_PstIMspI_PA	30.6	3D
																												820	Opata_3851722_PstIMspI_PA	30.6	3D
																												821	Opata_3974513_PstIMspI_PA	30.6	3D
																												822	Opata_4000884_PstIMspI_PA	30.6	3D
																												823	Opata_4002595_PstIMspI_PA	30.6	3D
																												824	Opata_4034441_PstIMspI_PA	30.6	3D
																												825	Opata_4053697_PstIMspI_PA	30.6	3D
																												826	Opata_409691_PstIMspI_PA	30.6	3D
																												827	Opata_4100289_PstIMspI_PA	30.6	3D
																												828	Opata_4157581_PstIMspI_PA	30.6	3D
																												829	Opata_4257514_PstIMspI_PA	30.6	3D
																												830	Opata_446484_PstIMspI_PA	30.6	3D
																												831	Opata_556705_PstIMspI_PA	30.6	3D
																												832	Opata_559096_PstIMspI_PA	30.6	3D
																												833	Opata_602313_PstIMspI_PA	30.6	3D
																												834	Opata_624860_PstIMspI_PA	30.6	3D
																												835	Opata_668943_PstIMspI_PA	30.6	3D
																												836	Opata_683029_PstIMspI_PA	30.6	3D
																												837	Opata_70910_PstIMspI_PA	30.6	3D
																												838	Opata_726077_PstIMspI_PA	30.6	3D
																												839	Opata_768382_PstIMspI_PA	30.6	3D
																												840	Opata_902497_PstIMspI_PA	30.6	3D
																												841	Opata_905845_PstIMspI_PA	30.6	3D
																												842	Opata_915531_PstIMspI_PA	30.6	3D
																												843	Opata_944028_PstIMspI_PA	30.6	3D
																												844	Opata_972704_PstIMspI_PA	30.6	3D
																												845	Opata_98086_PstIMspI_PA	30.6	3D
																												846	Opata_981557_PstIMspI_PA	30.6	3D
																												847	Opata_995082_PstIMspI_PA	30.6	3D
																												848	Opata_11052_64_PstIMluI_SNP	30.6	3D
																												849	Opata_11052_84_PstIMluI_SNP	30.6	3D
																												850	Opata_570939_66_PstIMluI_SNP	30.6	3D
																												851	Opata_725742_22_PstIMluI_SNP	30.6	3D
																												852	Opata_725742_23_PstIMluI_SNP	30.6	3D
																												853	Opata_725742_79_PstIMluI_SNP	30.6	3D
																												854	M6_3166647_27_PstIMseI_SNP	30.6	3D
																												855	M6_3166647_55_PstIMseI_SNP	30.6	3D
																												856	Opata_1052080_58_PstIMseI_SNP	30.6	3D
																												857	Opata_106600_2_PstIMseI_SNP	30.6	3D
																												858	Opata_11071_42_PstIMseI_SNP	30.6	3D
																												859	Opata_115072_39_PstIMseI_SNP	30.6	3D
																												860	Opata_12329_44_PstIMseI_SNP	30.6	3D
																												861	Opata_12329_9_PstIMseI_SNP	30.6	3D
																												862	Opata_1244709_89_PstIMseI_SNP	30.6	3D
																												863	Opata_129630_43_PstIMseI_SNP	30.6	3D
																												864	Opata_1599681_60_PstIMseI_SNP	30.6	3D
																												865	Opata_1599681_74_PstIMseI_SNP	30.6	3D
																												866	Opata_1599681_78_PstIMseI_SNP	30.6	3D
																												867	Opata_168195_43_PstIMseI_SNP	30.6	3D
																												868	Opata_1899_22_PstIMseI_SNP	30.6	3D
																												869	Opata_1899_25_PstIMseI_SNP	30.6	3D
																												870	Opata_193132_5_PstIMseI_SNP	30.6	3D
																												871	Opata_193132_6_PstIMseI_SNP	30.6	3D
																												872	Opata_2117142_25_PstIMseI_SNP	30.6	3D
																												873	Opata_2117142_44_PstIMseI_SNP	30.6	3D
																												874	Opata_2117142_8_PstIMseI_SNP	30.6	3D
																												875	Opata_22047_60_PstIMseI_SNP	30.6	3D
																												876	Opata_229090_25_PstIMseI_SNP	30.6	3D
																												877	Opata_229090_30_PstIMseI_SNP	30.6	3D
																												878	Opata_229090_38_PstIMseI_SNP	30.6	3D
																												879	Opata_2339102_70_PstIMseI_SNP	30.6	3D
																												880	Opata_254898_41_PstIMseI_SNP	30.6	3D
																												881	Opata_254898_54_PstIMseI_SNP	30.6	3D
																												882	Opata_254898_9_PstIMseI_SNP	30.6	3D
																												883	Opata_262908_53_PstIMseI_SNP	30.6	3D
																												884	Opata_262908_72_PstIMseI_SNP	30.6	3D
																												885	Opata_263070_53_PstIMseI_SNP	30.6	3D
																												886	Opata_273474_26_PstIMseI_SNP	30.6	3D
																												887	Opata_273474_50_PstIMseI_SNP	30.6	3D
																												888	Opata_273474_7_PstIMseI_SNP	30.6	3D
																												889	Opata_2824_35_PstIMseI_SNP	30.6	3D
																												890	Opata_285702_32_PstIMseI_SNP	30.6	3D
																												891	Opata_285702_33_PstIMseI_SNP	30.6	3D
																												892	Opata_285702_40_PstIMseI_SNP	30.6	3D
																												893	Opata_2930184_45_PstIMseI_SNP	30.6	3D
																												894	Opata_2930184_79_PstIMseI_SNP	30.6	3D
																												895	Opata_2930184_87_PstIMseI_SNP	30.6	3D
																												896	Opata_308947_10_PstIMseI_SNP	30.6	3D
																												897	Opata_308947_56_PstIMseI_SNP	30.6	3D
																												898	Opata_308947_65_PstIMseI_SNP	30.6	3D
																												899	Opata_310444_44_PstIMseI_SNP	30.6	3D
																												900	Opata_318808_39_PstIMseI_SNP	30.6	3D
																												901	Opata_342514_72_PstIMseI_SNP	30.6	3D
																												902	Opata_3751136_10_PstIMseI_SNP	30.6	3D
																												903	Opata_37940_14_PstIMseI_SNP	30.6	3D
																												904	Opata_38710_25_PstIMseI_SNP	30.6	3D
																												905	Opata_406972_65_PstIMseI_SNP	30.6	3D
																												906	Opata_40821_35_PstIMseI_SNP	30.6	3D
																												907	Opata_439132_66_PstIMseI_SNP	30.6	3D
																												908	Opata_501058_21_PstIMseI_SNP	30.6	3D
																												909	Opata_501058_78_PstIMseI_SNP	30.6	3D
																												910	Opata_534210_51_PstIMseI_SNP	30.6	3D
																												911	Opata_602654_36_PstIMseI_SNP	30.6	3D
																												912	Opata_602654_54_PstIMseI_SNP	30.6	3D
																												913	Opata_602654_71_PstIMseI_SNP	30.6	3D
																												914	Opata_71078_46_PstIMseI_SNP	30.6	3D
																												915	Opata_71078_60_PstIMseI_SNP	30.6	3D
																												916	Opata_71078_79_PstIMseI_SNP	30.6	3D
																												917	Opata_7459_15_PstIMseI_SNP	30.6	3D
																												918	Opata_7459_49_PstIMseI_SNP	30.6	3D
																												919	Opata_75478_58_PstIMseI_SNP	30.6	3D
																												920	Opata_795220_27_PstIMseI_SNP	30.6	3D
																												921	Opata_808370_26_PstIMseI_SNP	30.6	3D
																												922	Opata_808370_28_PstIMseI_SNP	30.6	3D
																												923	Opata_808370_59_PstIMseI_SNP	30.6	3D
																												924	Opata_815733_22_PstIMseI_SNP	30.6	3D
																												925	Opata_815733_86_PstIMseI_SNP	30.6	3D
																												926	Opata_81687_18_PstIMseI_SNP	30.6	3D
																												927	Opata_81687_43_PstIMseI_SNP	30.6	3D
																												928	Opata_81687_74_PstIMseI_SNP	30.6	3D
																												929	Opata_82427_62_PstIMseI_SNP	30.6	3D
																												930	Opata_904557_58_PstIMseI_SNP	30.6	3D
																												931	Opata_99690_33_PstIMseI_SNP	30.6	3D
																												932	Opata_99690_3_PstIMseI_SNP	30.6	3D
																												933	Opata_1136838_41_PstIMspI_SNP	30.6	3D
																												934	Opata_1246207_83_PstIMspI_SNP	30.6	3D
																												935	Opata_1605488_32_PstIMspI_SNP	30.6	3D
																												936	Opata_1683121_86_PstIMspI_SNP	30.6	3D
																												937	Opata_1725142_1_PstIMspI_SNP	30.6	3D
																												938	Opata_1725142_55_PstIMspI_SNP	30.6	3D
																												939	Opata_1725142_68_PstIMspI_SNP	30.6	3D
																												940	Opata_1749029_85_PstIMspI_SNP	30.6	3D
																												941	Opata_1754030_44_PstIMspI_SNP	30.6	3D
																												942	Opata_1845228_18_PstIMspI_SNP	30.6	3D
																												943	Opata_1876756_24_PstIMspI_SNP	30.6	3D
																												944	Opata_1876756_34_PstIMspI_SNP	30.6	3D
																												945	Opata_1876756_47_PstIMspI_SNP	30.6	3D
																												946	Opata_1879800_61_PstIMspI_SNP	30.6	3D
																												947	Opata_1939984_70_PstIMspI_SNP	30.6	3D
																												948	Opata_1951967_42_PstIMspI_SNP	30.6	3D
																												949	Opata_2089770_37_PstIMspI_SNP	30.6	3D
																												950	Opata_2311576_38_PstIMspI_SNP	30.6	3D
																												951	Opata_2311576_85_PstIMspI_SNP	30.6	3D
																												952	Opata_2467050_26_PstIMspI_SNP	30.6	3D
																												953	Opata_2669453_25_PstIMspI_SNP	30.6	3D
																												954	Opata_2669453_61_PstIMspI_SNP	30.6	3D
																												955	Opata_276366_41_PstIMspI_SNP	30.6	3D
																												956	Opata_276366_74_PstIMspI_SNP	30.6	3D
																												957	Opata_2792857_19_PstIMspI_SNP	30.6	3D
																												958	Opata_3022393_26_PstIMspI_SNP	30.6	3D
																												959	Opata_3108843_45_PstIMspI_SNP	30.6	3D
																												960	Opata_3108843_74_PstIMspI_SNP	30.6	3D
																												961	Opata_3148573_72_PstIMspI_SNP	30.6	3D
																												962	Opata_318000_86_PstIMspI_SNP	30.6	3D
																												963	Opata_342849_16_PstIMspI_SNP	30.6	3D
																												964	Opata_342849_70_PstIMspI_SNP	30.6	3D
																												965	Opata_3471957_1_PstIMspI_SNP	30.6	3D
																												966	Opata_3589845_39_PstIMspI_SNP	30.6	3D
																												967	Opata_3716731_50_PstIMspI_SNP	30.6	3D
																												968	Opata_3716731_74_PstIMspI_SNP	30.6	3D
																												969	Opata_4206912_75_PstIMspI_SNP	30.6	3D
																												970	Opata_492105_23_PstIMspI_SNP	30.6	3D
																												971	Opata_512376_13_PstIMspI_SNP	30.6	3D
																												972	Opata_591735_30_PstIMspI_SNP	30.6	3D
																												973	Opata_591735_40_PstIMspI_SNP	30.6	3D
																												974	Opata_735403_61_PstIMspI_SNP	30.6	3D
																												975	Opata_834501_17_PstIMspI_SNP	30.6	3D
																												976	Opata_834501_74_PstIMspI_SNP	30.6	3D
																												977	Xbcd1802	30.672	3D
																												978	Ku_c108899_90	31.1435	3D	Traes_3DL_8C5311256	4966686	4969673	57525	1611	1	0.0357142857142857	-0.752851392886025	NA	0.133004926108374	0	0.00746241201722952	-0.876742023585081	Bradi2g46290	LOC_Os01g48280	NA	1	4585
																												979	Xgwm71	31.972	3D
																												980	RAC875_c35801_905	32.0322	3D	Traes_3DL_348F9FA7E	7298376	7304500	58159	2245	2	0.0416666666666667	NA	-0.698274355948178	0	0.141538461538462	142.53846	-0.881025526663645	Bradi2g52770	LOC_Os01g59130	Sb03g037470	1	5794
																												981	CAP7_c1862_460	33.0405	3D
																												982	Ku_c22692_1021	33.0405	3D	Traes_3DS_3E4D9FB03	1877141	1885103	56650	737	3	-0.0193058046859107	0.0301818613919852	0.581108983565597	0.509852216748768	0.172307692307692	0.339252103083745	0.0173840766289475	Bradi2g09450	LOC_Os01g15540	Sb03g010055	1	2110
																												983	wsnp_Ex_c7260_12463738	33.0405	3D
[truncated: 8,940 more rows]
[truncated: 1 more columns]
