# Supplementary material for: Combined Genomic and Genetic Data Integration of Major Agronomical Traits in Bread Wheat (Triticum aestivum L.)
Source: Front Plant Sci. 2017 Nov 14;8:1843. doi: 10.3389/fpls.2017.01843 (PMC5694560; doi:10.3389/fpls.2017.01843)
Supplement: Supplementary Table 5 — Wheat chromosome group 4 (A, B, and D subgenomes) with genetic maps, QTLs, MQTLs, and candidate genes. [file SupplementaryTable5.XLSX]

## Sheet: Legend
legends
chromosome	Brachy	Sorghum	Rice
1
2
3
4
5
6
7
8
9
10
11
12
Meta QTL/QTL	colour	QTL	colour
Grain yield		QT/h
		QTkw
		QTn
		QGrN
		QGrW
		QSL
		QHI
		Qph
Grain Protein conent		QGpc
Baking Quality		Qvisco
		QW
		Qvol
		Qpanif
		Qdur
		QL
		Qpelch
		Qtst
		QFsw
		Qpsi
		QBovs
Cadidate gene	name

## Sheet: ch4A
P1	Opata 85	Opata 85	Opata 85	Opata 85	Opata 85	Opata85	Opata85	Line3228	Line3228	RL4452	WL711& HD2329	WL711& HD2329	MQTL Yield	MQTL GPC	MQTL BQ	Candidate genes
P2	Synthetic W7984	Synthetic W7984	Synthetic W7984	Synthetic W7984	Synthetic W7984	W7984	W7984	Jing 4839	Jing 4839	AC Domain	PH132 & PH133	PH132 & PH133
reference	Borner A et al. 2002	Borner A et al. 2002	Borner A et al. 2002	Borner A et al. 2002	Borner A et al. 2002	Kumar et al. 2007	Kumar et al. 2007	Wang et al. 2011	Wang et al. 2011	Mccartney CA et al.2 005	Parsad M et al. 2003	Parsad M et al. 2003
LOD	3	3.15	3.49	3.09	3	5.72	3.17	5.39	6.39	5.6	3.7	2.9
R2	13.63	14.81	23.69	46.49	16.4	15.7	8.87	8.7	11.89	6.2	13.36	8.21
	GrW	GrN	GrN	GrW	GrN	Tn	Tn	Sl	Sl	Gpc	Gpc	Gpc					Sno	Marker	position	chromosome	Gene	start	end	genome_pos	chr_pos	SNP_density	FST	Tajima_cultivar	Tajima_landrace	pi_cultivar	pi_landrace	pi_landrace/pi_cultivar	Tajima_landrace_cultivar	Brachy	Rice	Sorghum	PanGenomeChr	PanGenomePos	Dominance
																	1	tplb0043j11_1190	0	4A	Traes_4AS_B87B81B6E	875	6314	11127	1	6	0	NA	NA	0	0	1	NA	NA	NA	NA	NA	NA	D
																	2	BS00069271_51	9.18693	4A	Traes_4AS_05D8CD78C	15001962	15003593	12897	1771	2	0	NA	NA	0	0	1	NA	Bradi1g15710	LOC_Os03g37260	Sb01g016180	3	17523	D
																	3	IAAV2216	9.18693	4A	Traes_4AS_124CCE880	10083	14431	11128	2	3	0	NA	NA	0	0	1	NA	NA	NA	NA	NA	NA	D
																	4	BS00074614_51	9.18693	4A	Traes_4AS_37D003A63	15794	25001	11129	3	0	0	NA	NA	0	0	1	NA	NA	NA	NA	NA	NA	D
																	5	BS00074614_51	9.18693	4A	Traes_4AS_598F6C8F5	36481	36768	11130	4	0	0	NA	NA	0	0	1	NA	NA	NA	NA	NA	NA	D
																	6	JD_c21248_511	9.18693	4A
																	7	D_GDRF1KQ02JZS7N_128	10.4834	4A
																	8	Excalibur_c80450_75	10.8764	4A
																	9	BS00106545_51	12.3802	4A
																	10	BS00021716_51	12.3802	4A
																	11	wsnp_JD_c64_103934	12.3802	4A
																	12	BS00035307_51	12.3802	4A
																	13	IAAV2591	15.2979	4A
																	14	Ra_c4614_1114	15.2979	4A
																	15	Ku_c2478_227	17.0801	4A
																	16	Tdurum_contig12696_528	18.1828	4A
																	17	Xcfa2220	21.0566	4A
																	18	BS00003914_51	23.9799	4A
																	19	RAC875_c16277_128	26.5864	4A
																	20	RAC875_c16277_776	26.5864	4A
																	21	wsnp_Ex_c9928_16346945	26.5864	4A	Traes_4AS_CDEB9D532	51481	56765	11132	5	2	0	NA	NA	0	0	1	NA	Bradi1g72927	LOC_Os03g07910	Sb01g045480	3	14801	D
																	22			4A	Traes_4AS_A5A15021F	65790	66303	11131	6	0	0	NA	NA	0	0	1	NA	NA	LOC_Os03g07920	NA	3	14807	D
																	23			4A	Traes_4AS_90C3255FC	77542	81335	11134	7	0	0	NA	NA	0	0	1	NA	Bradi1g72900	NA	NA	3	14808	D
																	24			4A	Traes_4AS_85366656C	82840	85368	11133	8	0	0	NA	NA	0	0	1	NA	Bradi1g72830	LOC_Os03g07990	Sb01g045380	3	14819	D
																	25			4A	Traes_4AS_231DDE5DB	91036	93732	11135	9	2	0	NA	NA	0	0	1	NA	Bradi1g72890	LOC_Os03g07940	Sb01g045420	3	14811	D
																	26			4A	Traes_4AS_D2AB81C87	96627	97186	11136	10	0	0	NA	NA	0	0	1	NA	Bradi1g72890	LOC_Os03g07940	Sb01g045420	3	14811	D
																	27			4A	Traes_4AS_91AE284B1	97188	98715	11137	11	0	0	NA	NA	0	0	1	NA	Bradi1g72880	LOC_Os03g07960	Sb01g045410	3	14813	D
																	28			4A	Traes_4AS_6A51223D2	111762	112609	11138	12	1	0	NA	NA	0	0	1	NA	Bradi1g72870	LOC_Os03g07980	Sb01g045390	3	14815	D
																	29			4A	Traes_4AS_622EEFE10	117746	123409	11139	13	3	0	NA	NA	0	0	1	NA	Bradi1g72790	LOC_Os03g08070	Sb01g045340	3	14831	D
																	30			4A	Traes_4AS_72AA3B278	125608	129707	11140	14	1	0	NA	NA	0	0	1	NA	Bradi1g72800	LOC_Os03g08000	Sb01g045370	3	14823	D
																	31			4A	Traes_4AS_198CA1E95	133344	134125	11141	15	0	0	NA	NA	0	0	1	NA	Bradi1g72800	LOC_Os03g08000	Sb01g045370	3	14823	D
																	32			4A	Traes_4AL_96928889D	136702	138000	11142	16	0	0	NA	NA	0	0	1	NA	NA	NA	Sb01g045360	3	14826	D
																	33			4A	Traes_4AS_2A78843C1	144701	145421	11143	17	2	0	NA	NA	0	0	1	NA	NA	LOC_Os03g08090	Sb01g045310	3	14834	D
																	34			4A	Traes_4AS_9D5CFBF54	145051	146760	11144	18	8	0	NA	NA	0	0	1	NA	Bradi1g72780	LOC_Os03g08080	Sb01g045330	3	14832	D
																	35			4A	Traes_4AS_9C0F2EBCD	149458	152422	11146	19	2	0	NA	NA	0	0	1	NA	Bradi1g72762	NA	NA	3	14836	D
																	36			4A	Traes_4AS_1B1F8CCE2	153191	157529	11145	20	13	0	NA	NA	0	0	1	NA	Bradi1g72756	LOC_Os03g08110	Sb01g045290	3	14837	D
																	37			4A	Traes_4AS_65DE6B91A	163641	164565	11147	21	0	0	NA	NA	0	0	1	NA	NA	LOC_Os03g08150	Sb01g045270	3	14841	D
																	38			4A	Traes_4AS_FFF556D41	164590	172934	11148	22	5	0	NA	NA	0	0	1	NA	Bradi1g72750	LOC_Os03g08140	Sb01g045280	3	14840	D
																	39			4A	Traes_4AS_19CDE03B6	186917	187574	11149	23	0	0	NA	NA	0	0	1	NA	Bradi1g72740	LOC_Os03g08170	Sb01g045260	3	14842	D
																	40			4A	Traes_4AS_4F309A0C0	191395	192557	11150	24	3	0	NA	NA	0	0	1	NA	Bradi1g72700	LOC_Os03g08200	Sb01g045250	3	14848	D
																	41			4A	Traes_4AS_4A582A66D	205904	212383	11151	25	4	0	NA	NA	0	0	1	NA	NA	LOC_Os03g08220	NA	3	14851	D
																	42			4A	Traes_4AS_6DCD71C17	221904	226791	11152	26	0	0	NA	NA	0	0	1	NA	Bradi1g72650	LOC_Os03g08270	NA	3	14858	D
																	43			4A	Traes_4AS_ADAE4B86D2	243020	245680	11153	27	0	0	NA	NA	0	0	1	NA	Bradi1g72640	LOC_Os03g08280	Sb01g045210	3	14859	D
																	44			4A	Traes_4AS_ADAE4B86D	251367	254027	11154	28	0	0	NA	NA	0	0	1	NA	Bradi1g72640	LOC_Os03g08280	Sb01g045210	3	14859	D
																	45			4A	Traes_4AS_ADAE4B86D1	270086	272746	11155	29	0	0	NA	NA	0	0	1	NA	Bradi1g72640	LOC_Os03g08280	Sb01g045210	3	14859	D
																	46	BS00043286_51	26.8921	4A
																	47			4A	Traes_4AS_ADAE4B86D3	290302	292962	11156	30	0	0	NA	NA	0	0	1	NA	Bradi1g72640	LOC_Os03g08280	Sb01g045210	3	14859	D
																	48			4A	Traes_4AS_CDDB1CE8E	302964	306971	11157	31	0	0	NA	NA	0	0	1	NA	Bradi1g72620	LOC_Os03g08300	Sb01g045200	3	14863	D
																	49			4A	Traes_4AS_70BE0A0AB	323231	324033	11158	32	0	0	NA	NA	0	0	1	NA	Bradi1g72610	NA	NA	3	14865	D
																	50			4A	Traes_4AS_6EAA11AAD	325154	326015	11159	33	0	0	NA	NA	0	0	1	NA	Bradi1g72590	NA	NA	3	14868	D
																	51			4A	Traes_4AS_B8C6D71F0	337762	341351	11160	34	2	0	NA	NA	0	0	1	NA	NA	NA	NA	NA	NA	D
																	52			4A	Traes_4AS_AB9088E9B	347851	349250	11161	35	1	0	NA	NA	0	0	1	NA	Bradi1g06997	LOC_Os03g08350	Sb01g045160	3	14874	D
																	53			4A	Traes_4AS_D58530D14	353062	357242	11162	36	0	0	NA	NA	0	0	1	NA	Bradi1g72560	LOC_Os03g08360	Sb01g045150	3	14875	D
																	54			4A	Traes_4AS_608FEB71B	360873	363220	11163	37	0	0	NA	NA	0	0	1	NA	Bradi1g72517	LOC_Os03g08380	NA	3	14879	D
																	55			4A	Traes_4AS_21D23671D	363875	368810	11164	38	0	0	NA	NA	0	0	1	NA	Bradi1g72510	LOC_Os03g08390	Sb01g045130	3	14880	D
																	56			4A	Traes_4AS_B901268A2	374536	374977	11165	39	0	0	NA	NA	0	0	1	NA	Bradi1g72500	LOC_Os03g08410	Sb01g045120	3	14881	D
																	57			4A	Traes_4AS_DC89FB9A5	378007	380603	11166	40	0	0	NA	NA	0	0	1	NA	Bradi1g72500	LOC_Os03g08410	Sb01g045120	3	14881	D
																	58			4A	Traes_4AS_2598308E2	380621	380880	11167	41	0	0	NA	NA	0	0	1	NA	Bradi1g72500	LOC_Os03g08410	Sb01g045120	3	14881	D
																	59			4A	Traes_4AS_9CDAAD254	396456	398945	11168	42	15	0	NA	NA	0	0	1	NA	Bradi1g72500	LOC_Os03g08410	Sb01g045120	3	14881	D
																	60			4A	Traes_4AS_B7BC684B6	402984	406180	11169	43	7	0	NA	NA	0	0	1	NA	Bradi1g72500	LOC_Os03g08410	Sb01g045120	3	14881	D
																	61			4A	Traes_4AS_858DB0577	417850	418600	11170	44	0	0	NA	NA	0	0	1	NA	Bradi1g72500	LOC_Os03g08410	Sb01g045120	3	14881	D
																	62			4A	Traes_4AS_C30D5DC8B	419345	420486	11171	45	3	0	NA	NA	0	0	1	NA	Bradi1g72500	LOC_Os03g08410	Sb01g045120	3	14881	D
																	63			4A	Traes_4AS_CDDD2DCAB	425820	434506	11172	46	10	0	NA	NA	0	0	1	NA	Bradi1g72490	LOC_Os03g08430	Sb01g045110	3	14883	D
																	64			4A	Traes_4AS_5EEEFCF63	451842	455063	11173	47	0	0	NA	NA	0	0	1	NA	Bradi1g72470	LOC_Os03g08450	Sb01g045090	3	14886	D
																	65			4A	Traes_4AS_8F8B908D3	455758	457934	11174	48	0	0	NA	NA	0	0	1	NA	Bradi1g60310	LOC_Os03g28410	NA	3	17107	D
																	66			4A	Traes_4AS_F54BA27F7	465879	470567	11178	49	0	0	NA	NA	0	0	1	NA	NA	LOC_Os03g08550	Sb01g045010	3	14902	D
																	67			4A	Traes_4AS_33CFCDA57	470746	475966	11175	50	11	0	NA	NA	0	0	1	NA	Bradi1g72417	LOC_Os03g08560	Sb01g045000	3	14907	D
																	68			4A	Traes_4AS_357A85716	477970	483394	11176	51	3	0	NA	NA	0	0	1	NA	Bradi1g72400	LOC_Os03g08570	NA	3	14912	D
																	69			4A	Traes_4AS_65C7FDFE9	495067	497655	11177	52	0	0	NA	NA	0	0	1	NA	Bradi1g72390	LOC_Os03g08580	Sb01g044960	3	14913	D
																	70			4A	Traes_4AS_094442636	523459	524476	11179	53	0	0	NA	NA	0	0	1	NA	Bradi1g72457	NA	NA	3	14903	D
																	71			4A	Traes_4AS_8A64DBE8E	551546	553052	11180	54	7	0	NA	NA	0	0	1	NA	Bradi1g72450	NA	NA	3	14904	D
																	72			4A	Traes_4AS_637D98EC4	565662	566491	11181	55	5	0	NA	NA	0	0	1	NA	Bradi1g72440	NA	NA	3	14905	D
																	73			4A	Traes_4AL_0C3D39404	574292	580296	11182	56	2	0.0399999999999999	NA	-0.713853921782419	0	0.147692307692308	148.69231	-0.882982205402971	Bradi1g72417	LOC_Os03g08560	Sb01g045000	3	14907	D
																	74			4A	Traes_4AL_D7702A458	582533	590638	11184	58	6	0.0351851851851852	NA	-1.34043899448725	0	0.523076923076923	524.07692	-1.58461097321169	Bradi1g72417	LOC_Os03g08560	Sb01g045000	3	14907	D
																	75			4A	Traes_4AL_5B4F878CD	593426	596444	11185	59	0	0	NA	NA	0	0	1	NA	Bradi1g72417	LOC_Os03g08560	Sb01g045000	3	14907	D
																	76			4A	Traes_4AL_5AA1DFD55	600122	601943	11186	61	2	-0.0377358490566038	-1.16930304712192	-1.15558750501204	0.0689655172413793	0.0769230769230769	1.11373545140521	-0.889218345638715	Bradi1g72410	LOC_Os03g02460	Sb01g049550	3	14911	D
																	77			4A	Traes_4AS_7D3EEB3A7	618184	621159	11188	62	1	0	NA	NA	0	0	1	NA	Bradi1g72380	NA	Sb01g044940	3	14915	D
																	78			4A	Traes_4AL_D7615FE43	627577	629557	11189	63	4	0.298052717431569	2.05660207330243	-1.17916464337554	1.10837438423645	0.796923076923077	0.719255009296321	0.326888490119242	Bradi1g72360	NA	NA	3	14916	D
																	79			4A	Traes_4AS_2C38A16A4	638808	641291	11190	64	0	0	NA	NA	0	0	1	NA	Bradi1g72310	LOC_Os03g08640	Sb01g004040	3	14924	D
																	80			4A	Traes_4AS_A31F05466	641594	642660	11193	65	0	0	NA	NA	0	0	1	NA	NA	LOC_Os03g08624	Sb01g044900	3	14921	D
																	81			4A	Traes_4AS_A7507A8AF	642940	645222	11194	66	5	0	NA	NA	0	0	1	NA	Bradi1g72330	LOC_Os03g08620	Sb01g044910	3	14920	D
																	82			4A	Traes_4AS_4B57EF9AD	645753	648502	11191	67	12	0	NA	NA	0	0	1	NA	Bradi1g72337	LOC_Os03g08610	NA	3	14919	D
																	83			4A	Traes_4AS_6114DB4B51	651242	652692	11192	68	2	0	NA	NA	0	0	1	NA	Bradi1g72350	LOC_Os03g08600	Sb01g044930	3	14918	D
																	84			4A	Traes_4AS_50C9B363A	655195	657432	11195	69	3	0	NA	NA	0	0	1	NA	Bradi1g72350	LOC_Os03g08600	Sb01g044930	3	14918	D
																	85	Ex_c864_653	27.3943	4A
																	86	Tdurum_contig21233_82	27.3943	4A
																	87			4A	Traes_4AS_AA3629BB5	662481	663438	11196	70	0	0	NA	NA	0	0	1	NA	NA	LOC_Os03g08660	NA	3	14925	D
																	88			4A	Traes_4AS_5F60CE123	663486	669719	11198	71	6	0	NA	NA	0	0	1	NA	Bradi1g72280	LOC_Os03g08700	Sb01g044850	3	14930	D
																	89			4A	Traes_4AS_2F64682D0	673417	674529	11197	72	1	0	NA	NA	0	0	1	NA	Bradi1g72270	LOC_Os03g08710	Sb01g044840	3	14931	D
																	90			4A	Traes_4AS_B49F8BE05	684522	685711	11199	73	1	0	NA	NA	0	0	1	NA	Bradi1g72237	NA	NA	3	14934	D
																	91			4A	Traes_4AS_E7B757DEA	688379	690095	11200	74	5	0	NA	NA	0	0	1	NA	Bradi1g72237	NA	NA	3	14934	D
																	92			4A	Traes_4AS_DBB5283EB	709718	713155	11201	75	0	0	NA	NA	0	0	1	NA	Bradi1g72180	LOC_Os03g08730	Sb01g044830	3	14940	D
																	93			4A	Traes_4AS_BA5BB8032	721092	722077	11203	76	1	0	NA	NA	0	0	1	NA	Bradi1g72150	LOC_Os03g08754	Sb01g044810	3	14943	D
																	94			4A	Traes_4AS_54BF97788	723104	727956	11202	77	0	0	NA	NA	0	0	1	NA	Bradi1g72160	LOC_Os03g08740	Sb01g044820	3	14942	D
																	95			4A	Traes_4AS_BE7BCEFEC	731196	731402	11204	78	0	0	NA	NA	0	0	1	NA	Bradi1g72150	LOC_Os03g08754	Sb01g044810	3	14943	D
																	96			4A	Traes_4AL_72A03AD23	731492	731721	11205	79	0	0	NA	NA	0	0	1	NA	Bradi1g72150	LOC_Os03g08754	Sb01g044810	3	14943	D
																	97			4A	Traes_4AS_E1E60C5E5	733871	745765	11207	80	11	0	NA	NA	0	0	1	NA	Bradi1g72150	LOC_Os03g08754	Sb01g044810	3	14943	D
																	98			4A	Traes_4AS_A113A90A5	746305	746536	11206	81	0	0	NA	NA	0	0	1	NA	NA	NA	NA	NA	NA	D
																	99			4A	Traes_4AS_144A4BFD1	755271	758240	11208	82	2	0	NA	NA	0	0	1	NA	NA	NA	NA	NA	NA	D
																	100			4A	Traes_4AS_F546F6A96	757500	762020	11209	83	1	0	NA	NA	0	0	1	NA	Bradi1g72120	LOC_Os03g37580	Sb01g044800	3	14946	D
																	101			4A	Traes_4AS_0F1FF4486	770463	775790	11210	84	0	0	NA	NA	0	0	1	NA	Bradi1g72092	LOC_Os03g08820	Sb01g044750	3	14953	D
																	102			4A	Traes_4AS_0277C0FF7	777815	780652	11211	85	1	0	NA	NA	0	0	1	NA	Bradi1g72080	NA	Sb01g044730	3	14955	D
																	103			4A	Traes_4AS_2BC33F6B5	782054	790967	11212	86	2	0	NA	NA	0	0	1	NA	Bradi1g72086	LOC_Os03g08830	Sb01g044740	3	14954	D
																	104			4A	Traes_4AS_DF4F84E3E	794456	795014	11213	87	0	0	NA	NA	0	0	1	NA	Bradi1g72070	LOC_Os03g08850	Sb01g044720	3	14958	D
																	105			4A	Traes_4AS_60A7E57AA	802506	802721	11214	88	0	0	NA	NA	0	0	1	NA	Bradi1g72070	LOC_Os03g08850	Sb01g044720	3	14958	D
																	106			4A	Traes_4AL_DA2E8C68F	802722	804955	11215	89	5	0.0522648083623694	-0.287916082330547	-1.15558750501204	0.438423645320197	0.0769230769230769	0.177330191490604	-0.647802215323697	Bradi1g21260	LOC_Os03g08860	Sb01g044710	3	14959	D
																	107			4A	Traes_4AL_C2A08A56A	814491	817798	11217	90	0	0	NA	NA	0	0	1	NA	Bradi1g21260	LOC_Os03g08860	Sb01g044710	3	14959	D
																	108			4A	Traes_4AL_E38110453	816882	817532	11218	91	0	0	NA	NA	0	0	1	NA	NA	NA	NA	NA	NA	D
																	109			4A	Traes_4AL_B32330729	821445	823004	11216	92	0	0	NA	NA	0	0	1	NA	NA	NA	NA	NA	NA	D
																	110			4A	Traes_4AL_EB092D6261	832926	834119	11219	93	2	0.154660154660155	0.614457552630968	-1.13661741764534	0.20935960591133	0.0861538461538462	0.414308859005776	-0.833991896693215	Bradi1g72040	LOC_Os03g08880	NA	3	14961	D
																	111			4A	Traes_4AL_24DE03338	847951	849365	11220	94	2	0.106935894278913	1.01167123527036	-1.17833862405511	1.03448275862069	0.233846153846154	0.226798705948518	0.497687615911233	Bradi1g72040	LOC_Os03g08880	NA	3	14961	D
																	112			4A	Traes_4AL_AF1FAECEE	856185	857738	11221	95	2	0	-1.13961096173785	NA	0.0541871921182266	0	0.0181201470848579	-1.11355331242964	Bradi1g72040	LOC_Os03g08880	NA	3	14961	D
																	113			4A	Traes_4AL_59189C37E	861206	862685	11222	96	8	-0.00120653438188967	-1.08117990974096	-1.19730708815665	1.49261083743842	0.578461538461539	0.387960186469991	-1.11765216511067	Bradi1g72040	LOC_Os03g08880	NA	3	14961	D
																	114			4A	Traes_4AL_CE5670268	875390	877001	11224	97	1	0.0909090909090909	-0.213211223988668	NA	0.147783251231527	0	0.00672118669272247	-0.621122721494321	NA	LOC_Os03g08920	Sb01g044650	3	14969	D
																	115			4A	Traes_4AL_5EC1ABB77	877956	882531	11223	98	8	0.108338252739406	0.628491086249543	0.131743839155853	2.61083743842365	0.433846153846154	0.166490510986779	-0.136338637738979	Bradi1g72007	LOC_Os03g08900	NA	3	14965	D
																	116			4A	Traes_4AL_EE88645E2	890812	893530	11225	99	3	0.119586228847276	0.344326118043811	-1.52031679647569	1	0.172307692307692	0.173134555444555	-0.257553021116373	NA	NA	Sb01g044640	3	14973	D
																	117			4A	Traes_4AL_99A941299	913032	915274	11226	100	1	0	NA	NA	0	0	1	NA	Bradi1g71930	LOC_Os03g08960	Sb01g044620	3	14980	D
																	118			4A	Traes_4AL_824C5E0F6	935251	937283	11228	101	1	0.0327044025157233	1.21262503941176	0.0949812414468014	0.421182266009852	0.258461538461538	0.614572326781984	0.942976563550528	NA	LOC_Os03g08970	NA	3	14982	D
																	119			4A	Traes_4AL_4C3572F66	940778	941971	11227	102	0	0	NA	NA	0	0	1	NA	Bradi1g71897	LOC_Os03g08980	NA	3	14984	D
																	120			4A	Traes_4AL_208F43F36	945291	945764	11229	103	1	0.105263157894737	NA	-0.0861022457553262	0	0.156923076923077	157.92308	-0.621122721494321	Bradi1g71890	LOC_Os03g08999	Sb01g044590	3	14987	D
																	121			4A	Traes_4AL_8F226D89F	945792	949240	11230	104	0	0	NA	NA	0	0	1	NA	Bradi1g71890	LOC_Os03g08999	Sb01g044590	3	14987	D
																	122			4A	Traes_4AL_4B09F91AE	954240	958311	11231	105	0	0	NA	NA	0	0	1	NA	Bradi1g71890	LOC_Os03g08999	Sb01g044590	3	14987	D
																	123			4A	Traes_4AL_1B06BDBB6	965804	966660	11232	106	4	0.00176823858971864	0.951229569065742	-0.02237273825251	1.53940886699507	0.815384615384615	0.52997917364628	0.62201948543751	Bradi1g71890	LOC_Os03g08999	Sb01g044590	3	14987	D
																	124			4A	Traes_4AL_DD53F5C1B	968441	968832	11233	107	0	0	NA	NA	0	0	1	NA	Bradi1g71880	LOC_Os03g09020	Sb01g044580	3	14988	D
																	125			4A	Traes_4AL_DA5D4FAE4	974085	975421	11234	108	1	0.0089719626168222	-1.14923093862267	-0.310531954485811	0.0689655172413793	0.212307692307692	3.04875444361737	-0.487061624113308	Bradi1g71880	LOC_Os03g09020	Sb01g044580	3	14988	D
																	126			4A	Traes_4AL_70D393C3B	976082	980283	11235	109	6	-0.0385373319492799	0.191965076528038	0.0722996926225348	3.83743842364532	1.82153846153846	0.474812478559966	0.336136755790729	Bradi1g71860	LOC_Os03g09060	Sb01g044560	3	14993	D
																	127			4A	Traes_4AL_0BBAFF5C6	981925	982142	11236	110	0	0	NA	NA	0	0	1	NA	Bradi1g71840	LOC_Os03g09070	Sb01g044540	3	14995	D
																	128			4A	Traes_4AL_8B0B6994B	982143	984019	11238	111	1	0.00750000000000006	-1.15354321549313	-0.28077140995082	0.0640394088669951	0.203076923076923	3.13774248567138	-0.459763549659746	NA	NA	NA	NA	NA	D
																	129			4A	Traes_4AL_563C4FCFF	986166	989646	11237	112	3	0.0266505105391515	-1.18727105764398	-0.976636558512602	0.192118226600985	1.12307692307692	5.82066705975919	-1.24189530416247	Bradi1g71830	LOC_Os03g09080	Sb01g044530	3	14996	D
																	130			4A	Traes_4AS_1AA16FF9C	991557	996664	11239	113	0	0	NA	NA	0	0	1	NA	NA	NA	Sb01g044520	3	14997	D
																	131			4A	Traes_4AL_0D6377EC1	1005903	1011410	11240	114	1	-0.0353122326775022	-0.0515645042750462	-0.310531954485811	0.246305418719212	0.212307692307692	0.862527355850106	0.0462191588482795	Bradi1g71820	LOC_Os03g09090	Sb01g044490	3	15002	D
																	132			4A	Traes_4AL_B9AC4BB962	1012461	1013285	11241	115	0	0	NA	NA	0	0	1	NA	NA	NA	NA	NA	NA	D
																	133			4A	Traes_4AL_2F7E6536A	1017792	1023516	11243	116	0	0	NA	NA	0	0	1	NA	Bradi1g71810	LOC_Os03g09100	Sb01g044480	3	15003	D
																	134			4A	Traes_4AL_0F1F293DE	1023777	1026190	11242	117	2	0.0631067961165047	-0.24544935514433	-1.25104041691194	0.16256157635468	0.347692307692308	2.13187173907222	-1.11637398580815	Bradi1g71810	LOC_Os03g09100	Sb01g044480	3	15003	D
																	135			4A	Traes_4AL_FB048CAF5	1027042	1032452	11244	118	1	0	-1.14923093862267	NA	0.0689655172413793	0	0.0142927544882108	-1.09495987979803	Bradi1g71800	LOC_Os03g09110	Sb01g044470	3	15004	D
																	136			4A	Traes_4AL_E76E29A33	1036161	1037246	11245	119	0	0	NA	NA	0	0	1	NA	NA	LOC_Os03g09120	NA	3	15005	D
																	137			4A	Traes_4AL_884E74F51	1038518	1040778	11247	120	2	0.0370370370370371	-0.972146691012155	NA	0.25615763546798	0	0.00388866533383959	-1.17143488162628	Bradi1g71780	LOC_Os03g09140	NA	3	15008	D
																	138			4A	Traes_4AL_62AF91841	1041589	1045663	11246	121	0	0	NA	NA	0	0	1	NA	NA	NA	NA	NA	NA	D
																	139			4A	Traes_4AL_E9426A14C	1054189	1058590	11248	122	1	-0.0171277997364954	0.0949812414468014	0.776320914373437	0.206896551724138	0.332307692307692	1.60323819707446	0.646518324543238	Bradi1g71760	LOC_Os03g09150	Sb01g044430	3	15012	D
																	140			4A	Traes_4AL_76CB2DE24	1063667	1064830	11249	123	0	0	NA	NA	0	0	1	NA	Bradi1g71747	NA	NA	3	15013	D
																	141			4A	Traes_4AL_70F4D66F81	1070956	1072104	11250	124	4	0.0155353153462795	-0.783195265123706	-1.72580745131639	1.13300492610837	0.252307692307692	0.223374416899581	-0.935506303008531	Bradi1g71770	LOC_Os03g09160	Sb01g044420	3	15014	D
																	142			4A	Traes_4AL_70F4D66F8	1078325	1079473	11251	125	0	0	NA	NA	0	0	1	NA	Bradi1g71770	LOC_Os03g09160	Sb01g044420	3	15014	D
																	143			4A	Traes_4AS_1E79E1072	1090854	1092160	11252	126	4	0	NA	NA	0	0	1	NA	Bradi1g71740	LOC_Os03g09170	Sb01g044410	3	15015	D
																	144			4A	Traes_4AS_164F2FC6C	1094566	1097690	11253	127	4	0	NA	NA	0	0	1	NA	Bradi1g71730	LOC_Os03g09180	Sb01g044400	3	15016	D
																	145			4A	Traes_4AS_C3BC395FC	1103884	1105739	11254	128	1	0	NA	NA	0	0	1	NA	Bradi1g19170	LOC_Os03g09190	Sb01g044390	3	15017	D
																	146			4A	Traes_4AL_B012F9BFC	1111823	1114559	11255	129	1	0.0370370370370371	-0.740993868265358	NA	0.12807881773399	0	0.00774720438256253	-0.878948184490419	Bradi1g19170	LOC_Os03g09190	Sb01g044390	3	15017	D
																	147			4A	Traes_4AS_048C1EC18	1132532	1133890	11256	130	2	0	NA	NA	0	0	1	NA	Bradi1g71710	LOC_Os03g09200	Sb01g044370	3	15019	D
																	148			4A	Traes_4AS_1B92F154A	1147463	1148634	11257	131	1	0	NA	NA	0	0	1	NA	Bradi1g71710	LOC_Os03g09200	Sb01g044370	3	15019	D
																	149			4A	Traes_4AL_A5AC2BDF2	1150246	1155943	11259	132	9	-0.0186592739284179	2.3249421826022	1.07154845275056	2.88916256157635	3.12615384615385	1.08199929418503	1.32689739673312	Bradi1g09260	LOC_Os03g49260	Sb01g011030	3	18716	D
																	150			4A	Traes_4AL_15E7E9D5F	1157598	1158299	11258	133	0	0	NA	NA	0	0	1	NA	NA	NA	Sb01g044360	3	15020	D
																	151			4A	Traes_4AS_5B20D8401	1160867	1164756	11260	134	0	0	NA	NA	0	0	1	NA	Bradi1g71700	LOC_Os03g09210	Sb01g044350	3	15021	D
																	152			4A	Traes_4AS_FCA9052CB	1167156	1168244	11261	135	0	0	NA	NA	0	0	1	NA	NA	NA	Sb05g022100	11	53730	D
																	153			4A	Traes_4AS_5254600E7	1181899	1184486	11263	136	1	0	NA	NA	0	0	1	NA	Bradi1g71690	LOC_Os03g09220	NA	3	15022	D
																	154			4A	Traes_4AS_097D5C6D6	1187873	1189652	11262	137	0	0	NA	NA	0	0	1	NA	NA	NA	NA	NA	NA	D
																	155			4A	Traes_4AS_5F95A9C48	1203396	1207489	11264	139	9	0	NA	NA	0	0	1	NA	Bradi1g74547	LOC_Os03g06290	NA	3	14582	D
																	156			4A	Traes_4AS_4904B7D41	1221700	1224616	11266	141	0	0	NA	NA	0	0	1	NA	NA	NA	NA	NA	NA	D
																	157			4A	Traes_4AS_6A8DFC455	1231031	1238339	11269	143	8	0	NA	NA	0	0	1	NA	NA	NA	NA	NA	NA	D
																	158			4A	Traes_4AS_C7CBD4A47	1242625	1244182	11270	144	0	0	NA	NA	0	0	1	NA	Bradi1g73200	LOC_Os03g07440	Sb01g045750	3	14746	D
																	159			4A	Traes_4AS_F04DD4409	1251981	1253782	11271	145	1	0	NA	NA	0	0	1	NA	Bradi1g73190	LOC_Os03g07450	Sb01g045740	3	14747	D
																	160			4A	Traes_4AS_D9D67FF7A	1266330	1267685	11272	146	1	0	NA	NA	0	0	1	NA	Bradi1g73180	LOC_Os03g07470	Sb01g045730	3	14748	D
																	161			4A	Traes_4AS_A322DBCB0	1273197	1278724	11273	147	3	0	NA	NA	0	0	1	NA	NA	NA	Sb01g045720	3	14752	D
																	162			4A	Traes_4AS_FF900272B	1286670	1287872	11274	148	2	0	NA	NA	0	0	1	NA	Bradi1g73140	NA	NA	3	14757	D
																	163			4A	Traes_4AS_4C9A95F10	1307383	1308678	11275	149	0	0	NA	NA	0	0	1	NA	Bradi1g73140	NA	NA	3	14757	D
																	164	Excalibur_c12032_1101	28.2813	4A	Traes_4AL_567014050	1320533	1321612	11276	150	0	0	NA	NA	0	0	1	NA	NA	NA	Sb01g045700	3	14758	D
																	165	Excalibur_c12032_1101	28.2813	4A	Traes_4AL_7AFBA6334	1323526	1325838	11277	151	0	0	NA	NA	0	0	1	NA	NA	NA	Sb01g045700	3	14758	D
																	166	Kukri_c2963_272	28.2813	4A	Traes_4AS_CFF3CB872	1481985	1486324	11289	163	0	0	NA	NA	0	0	1	NA	Bradi1g73110	LOC_Os03g07580	Sb01g045670	3	14765	D
																	167	Tdurum_contig59603_74	28.2813	4A
																	168	Tdurum_contig59603_94	28.2813	4A
																	169	Excalibur_c56041_728	28.2813	4A	Traes_4AS_2FB695143	1231025	1235501	11268	142	5	0	NA	NA	0	0	1	NA	Bradi1g73210	LOC_Os03g07430	Sb01g045780	3	14744	D
																	170	Excalibur_c56041_728	28.2813	4A	Traes_4AS_9D44477DD	1195624	1198300	11265	138	1	0	NA	NA	0	0	1	NA	Bradi1g73210	LOC_Os03g07430	Sb01g045780	3	14744	D
																	171	Excalibur_c56041_728	28.2813	4A	Traes_4AS_5CA4F5234	1219258	1221230	11267	140	0	0	NA	NA	0	0	1	NA	Bradi1g73210	LOC_Os03g07430	Sb01g045780	3	14744	D
																	172			4A	Traes_4AS_F59993993	1457449	1458105	11287	161	0	0	NA	NA	0	0	1	NA	Bradi1g73127	NA	NA	3	14760	D
																	173			4A	Traes_4AS_C2B77F64F	1478207	1481089	11288	162	3	0	NA	NA	0	0	1	NA	Bradi1g73120	LOC_Os03g07570	Sb01g045680	3	14764	D
																	174			4A	Traes_4AS_39E74A03A	1495269	1495937	11290	164	0	0	NA	NA	0	0	1	NA	Bradi4g13650	NA	Sb05g024380	11	54197	D
																	175	BS00092244_51	28.9091	4A
																	176	Kukri_c9286_782	28.9091	4A	Traes_4AS_98FDE0185	1495956	1499249	11291	165	1	0	NA	NA	0	0	1	NA	Bradi1g73740	LOC_Os03g07310	Sb01g045900	3	14720	D
																	177			4A	Traes_4AS_401BF74E9	1500437	1501054	11292	166	9	0	NA	NA	0	0	1	NA	Bradi1g73757	NA	NA	3	14718	D
																	178	Tdurum_contig41185_259	29.5259	4A
																	179			4A	Traes_4AS_BC512CC36	1532807	1535995	11294	167	1	0	NA	NA	0	0	1	NA	Bradi1g73757	NA	NA	3	14718	D
																	180			4A	Traes_4AS_3E18CE943	1546794	1548251	11293	168	1	0	NA	NA	0	0	1	NA	NA	NA	NA	NA	NA	D
																	181			4A	Traes_4AS_FFBB7FADF	1553899	1556284	11296	169	0	0	NA	NA	0	0	1	NA	Bradi1g73780	LOC_Os03g07290	Sb01g045930	3	14716	D
																	182			4A	Traes_4AS_13C312D8E	1556682	1560625	11295	170	9	0	NA	NA	0	0	1	NA	Bradi1g73770	LOC_Os03g07300	Sb01g045920	3	14717	D
																	183			4A	Traes_4AS_53C6E4470	1566262	1571056	11297	171	5	0	NA	NA	0	0	1	NA	NA	NA	Sb01g045940	3	14715	D
																	184			4A	Traes_4AS_F96A9816C	1571647	1572378	11298	172	1	0	NA	NA	0	0	1	NA	Bradi1g73790	LOC_Os03g07260	Sb01g045950	3	14713	D
																	185			4A	Traes_4AS_E4D61C2E6	1574185	1576503	11299	173	1	0	NA	NA	0	0	1	NA	Bradi1g73796	LOC_Os03g07250	Sb01g045960	3	14712	D
																	186			4A	Traes_4AS_677C1A17A	1581484	1583256	11300	174	0	0	NA	NA	0	0	1	NA	Bradi1g73802	LOC_Os03g07234	Sb01g045970	3	14711	D
																	187	Tdurum_contig1868_249	31.2126	4A	Traes_4AS_A089892CC	1604389	1607793	11302	176	0	0	NA	NA	0	0	1	NA	NA	NA	NA	NA	NA	D
																	188	Tdurum_contig1868_249	31.2126	4A	Traes_4AS_86FF10C36	1599565	1601547	11301	175	2	0	NA	NA	0	0	1	NA	NA	NA	NA	NA	NA	D
																	189	wsnp_BE405275A_Ta_1_1	31.8759	4A
																	190	wsnp_RFL_Contig2771_2524880	31.8759	4A
																	191	BS00065863_51	31.8759	4A
																	192	wsnp_Ra_c14920_23225219	31.8759	4A
																	193			4A	Traes_4AS_A3F0D77C5	1607902	1610374	11303	177	1	0	NA	NA	0	0	1	NA	NA	NA	NA	NA	NA	D
																	194	Ex_c7626_392	32.984	4A
																	195	Ex_c7626_444	32.984	4A
																	196	Ku_c7594_1179	32.984	4A	Traes_4AS_E2574EDE7	1611213	1614733	11305	178	0	0	NA	NA	0	0	1	NA	Bradi1g74140	LOC_Os03g06890	Sb01g046220	3	14659	D
																	197	Ra_c74035_586	32.984	4A
																	198	wsnp_Ex_c28429_37553452	32.984	4A
																	199			4A	Traes_4AS_C10CD24DD	1620443	1621886	11304	179	0	0	NA	NA	0	0	1	NA	Bradi4g12370	NA	NA	11	54376	D
																	200	RAC875_c35706_845	33.8382	4A	Traes_4AS_A322E6446	1628443	1632934	11306	180	2	0	NA	NA	0	0	1	NA	NA	NA	NA	NA	NA	D
																	201	BS00036493_51	33.8382	4A
																	202	Xpsp3028	34.7577	4A
																	203	wPt-7919	34.7577	4A
																	204	Tdurum_contig53373_192	35.0883	4A
																	205	Xfbb1	35.8277	4A
																	206	P34/M50_d1	35.8277	4A
																	207	Ex_c883_2618	36.0463	4A
																	208	wsnp_Ex_c4752_8482625	36.0463	4A	Traes_4AS_519B67360	1642039	1646696	11307	181	0	0	NA	NA	0	0	1	NA	Bradi1g74180	LOC_Os03g06740	Sb01g021980	3	14641	D
																	209			4A	Traes_4AS_BE940C774	1647815	1650831	11308	182	0	0	NA	NA	0	0	1	NA	NA	NA	NA	NA	NA	D
																	210			4A	Traes_4AS_B4AE9F889	1653413	1653680	11309	183	4	0	NA	NA	0	0	1	NA	Bradi1g74770	LOC_Os03g05860	Sb01g046710	3	14545	D
																	211			4A	Traes_4AS_9BA0DE49D	1655143	1655770	11311	184	0	0	NA	NA	0	0	1	NA	Bradi1g74770	LOC_Os03g05860	Sb01g046710	3	14545	D
																	212			4A	Traes_4AS_842E17DC01	1657119	1657739	11310	185	0	0	NA	NA	0	0	1	NA	Bradi1g63750	NA	NA	3	16373	D
																	213			4A	Traes_4AS_A18EF31BC	1660290	1661390	11312	186	2	0	NA	NA	0	0	1	NA	Bradi1g74790	LOC_Os03g05910	NA	3	14550	D
																	214			4A	Traes_4AS_A18EF31BC2	1665547	1666647	11314	187	0	0	NA	NA	0	0	1	NA	Bradi1g74790	LOC_Os03g05910	NA	3	14550	D
																	215			4A	Traes_4AS_842E17DC0	1669198	1669818	11313	188	0	0	NA	NA	0	0	1	NA	Bradi1g63750	NA	NA	3	16373	D
																	216			4A	Traes_4AS_D240B31D4	1671150	1671777	11315	189	0	0	NA	NA	0	0	1	NA	Bradi1g74770	LOC_Os03g05860	Sb01g046710	3	14545	D
																	217			4A	Traes_4AS_D971A01D6	1678016	1679440	11316	190	2	0	NA	NA	0	0	1	NA	Bradi1g74790	LOC_Os03g05910	NA	3	14550	D
																	218			4A	Traes_4AS_E854271AE	1685753	1686445	11317	191	1	0	NA	NA	0	0	1	NA	Bradi1g74810	LOC_Os03g05920	NA	3	14551	D
																	219			4A	Traes_4AS_A18EF31BC1	1690340	1691440	11319	192	0	0	NA	NA	0	0	1	NA	Bradi1g74790	LOC_Os03g05910	NA	3	14550	D
																	220			4A	Traes_4AS_842E17DC02	1693991	1694611	11318	193	0	0	NA	NA	0	0	1	NA	Bradi1g63750	NA	NA	3	16373	D
																	221			4A	Traes_4AS_C275160E0	1704037	1704720	11320	194	2	0	NA	NA	0	0	1	NA	Bradi1g74810	LOC_Os03g05920	NA	3	14551	D
																	222			4A	Traes_4AS_805AEEE8A	1705712	1708101	11322	195	13	0	NA	NA	0	0	1	NA	Bradi1g74760	LOC_Os03g05990	Sb01g046730	3	14554	D
																	223			4A	Traes_4AS_6483C3688	1708499	1709195	11321	196	0	0	NA	NA	0	0	1	NA	NA	NA	NA	NA	NA	D
																	224			4A	Traes_4AS_2AEBB48FC	1720258	1721291	11323	197	0	0	NA	NA	0	0	1	NA	Bradi1g74760	LOC_Os03g05990	Sb01g046730	3	14554	D
																	225			4A	Traes_4AL_49D44D3BE	1725644	1726760	11324	198	0	0	NA	NA	0	0	1	NA	Bradi1g74750	LOC_Os03g06000	Sb01g046700	3	14556	D
																	226			4A	Traes_4AS_642AA2FF5	1738091	1739398	11325	199	0	0	NA	NA	0	0	1	NA	Bradi1g74720	LOC_Os03g06010	NA	3	14557	D
																	227			4A	Traes_4AS_6B5275C22	1755829	1756789	11326	200	0	0	NA	NA	0	0	1	NA	Bradi1g74720	LOC_Os03g06010	NA	3	14557	D
																	228			4A	Traes_4AL_DDD5A1D05	1761195	1762080	11327	201	0	0	NA	NA	0	0	1	NA	NA	LOC_Os03g06020	Sb01g021090	3	14558	D
																	229			4A	Traes_4AS_4B8CD3482	1767447	1768630	11328	202	3	0	NA	NA	0	0	1	NA	NA	LOC_Os03g06020	Sb01g021090	3	14558	D
																	230			4A	Traes_4AS_9C6F21F87	1774628	1775765	11330	203	2	0	NA	NA	0	0	1	NA	NA	NA	NA	NA	NA	D
																	231			4A	Traes_4AS_4C8DE9079	1782111	1782619	11329	204	1	0	NA	NA	0	0	1	NA	Bradi1g74710	NA	Sb01g021080	3	14559	D
																	232			4A	Traes_4AS_A65DDCD05	1797786	1799061	11331	205	1	0	NA	NA	0	0	1	NA	Bradi1g74740	LOC_Os03g06050	NA	3	14562	D
																	233			4A	Traes_4AS_E123EBEB1	1806661	1819398	11332	206	2	0	NA	NA	0	0	1	NA	Bradi1g74700	LOC_Os03g06070	Sb01g046660	3	14564	D
																	234	XHd	37.0592	4A
																	235			4A	Traes_4AL_713055A6B	1821549	1822841	11333	207	2	0	-1.14923093862267	-1.15558750501204	0.0689655172413793	0.0769230769230769	1.11373545140521	-1.45379615822424	Bradi1g70700	LOC_Os03g06080	Sb01g046650	3	14565	D
																	236			4A	Traes_4AS_3F52A0C951	1828877	1829832	11334	208	0	0	NA	NA	0	0	1	NA	Bradi1g74680	LOC_Os03g06090	Sb01g046640	3	14566	D
																	237			4A	Traes_4AL_FCF107EEE	1831808	1833629	11335	209	2	-0.00434716981132088	-0.913545329010818	-1.11171986473174	0.448275862068966	0.0646153846153846	0.146046974346674	-0.992079862649125	Bradi1g74680	LOC_Os03g06090	Sb01g046640	3	14566	D
																	238			4A	Traes_4AS_C710FA713	1838904	1844706	11336	210	2	0	NA	NA	0	0	1	NA	Bradi1g74640	LOC_Os03g06139	Sb01g046620	3	14569	D
																	239			4A	Traes_4AS_CEFE8D1B9	1845392	1849124	11337	211	2	0	NA	NA	0	0	1	NA	Bradi1g74650	LOC_Os03g06120	Sb01g046630	3	14568	D
																	240			4A	Traes_4AL_9B4EA417B	1853357	1857446	11338	212	7	0.072625072616457	NA	-0.965557810696618	0	1.27384615384615	1274.84615	-1.61845601422101	Bradi1g74640	LOC_Os03g06139	Sb01g046620	3	14569	D
																	241			4A	Traes_4AS_2D14000EC	1872959	1878252	11339	213	2	0	NA	NA	0	0	1	NA	Bradi1g74630	LOC_Os03g06160	NA	3	14570	D
																	242			4A	Traes_4AS_87581371B	1886355	1886720	11340	214	0	0	NA	NA	0	0	1	NA	Bradi1g74620	NA	NA	3	14572	D
																	243			4A	Traes_4AS_BB185944D	1894439	1898135	11341	215	10	0	NA	NA	0	0	1	NA	Bradi1g74607	LOC_Os03g06180	NA	3	14573	D
																	244			4A	Traes_4AS_A3A4DD4CF	1899996	1902994	11342	216	4	0	NA	NA	0	0	1	NA	Bradi1g74597	LOC_Os03g06190	Sb01g046585	3	14577	D
																	245			4A	Traes_4AS_9ECDC8629	1905216	1906808	11343	217	3	0	NA	NA	0	0	1	NA	Bradi1g74590	LOC_Os03g06200	Sb01g046580	3	14578	D
																	246			4A	Traes_4AS_AE0400597	1914993	1920790	11344	218	12	0	NA	NA	0	0	1	NA	Bradi1g74580	NA	Sb01g046570	3	14579	D
																	247			4A	Traes_4AS_DE6DD58CC	1917883	1920779	11345	219	9	0	NA	NA	0	0	1	NA	Bradi1g74570	LOC_Os03g06230	Sb01g046560	3	14580	D
																	248			4A	Traes_4AL_2F255E7D1	1922956	1926825	11346	220	4	0.0609589556105145	-0.332182330456272	1.80097867809758	0.820197044334975	1.81230769230769	2.20812740630434	1.15411989666389	Bradi1g74580	NA	Sb01g046570	3	14579	D
																	249	BS00021752_51	37.7139	4A
																	250	Tdurum_contig97206_869	37.7139	4A	Traes_4AS_74D7D85D8	1936057	1939959	11347	221	9	0	NA	NA	0	0	1	NA	Bradi1g74560	LOC_Os03g06240	Sb01g046550	3	14581	D
																	251			4A	Traes_4AL_FDAE179A6	1942679	1944245	11348	222	1	0.0588235294117646	NA	-0.52899263121646	0	0.0984615384615385	99.46154	-0.860245641377044	NA	LOC_Os03g06330	Sb01g046520	3	14586	D
																	252			4A	Traes_4AS_D14F0A48B	1947924	1952917	11350	223	13	0	NA	NA	0	0	1	NA	Bradi1g66910	LOC_Os03g16210	Sb01g039880	3	15817	D
																	253			4A	Traes_4AS_44D1DF2CA	1959054	1962902	11349	224	3	0	NA	NA	0	0	1	NA	NA	LOC_Os03g06330	Sb01g046520	3	14586	D
																	254			4A	Traes_4AS_69EDB1AF7	1963482	1971399	11351	225	2	0	NA	NA	0	0	1	NA	Bradi1g74530	LOC_Os03g06340	Sb01g046510	3	14587	D
																	255			4A	Traes_4AS_F33CB02CF	1979967	1981211	11352	226	0	0	NA	NA	0	0	1	NA	Bradi1g74520	NA	Sb01g046500	3	14588	D
																	256			4A	Traes_4AS_947C37667	2002581	2003355	11353	227	0	0	NA	NA	0	0	1	NA	Bradi1g74520	NA	Sb01g046500	3	14588	D
																	257			4A	Traes_4AS_D9959802D	2006238	2007589	11354	228	0	0	NA	NA	0	0	1	NA	Bradi1g74510	NA	Sb01g046490	3	14589	D
																	258			4A	Traes_4AS_C640E3746	2016412	2018649	11355	229	0	0	NA	NA	0	0	1	NA	Bradi1g74480	LOC_Os03g06410	NA	3	14595	D
																	259			4A	Traes_4AS_13C54AC29	2019433	2025346	11356	230	0	0	NA	NA	0	0	1	NA	Bradi1g74480	LOC_Os03g06410	NA	3	14595	D
																	260			4A	Traes_4AL_431EE720D	2025428	2029942	11357	231	5	0.00443122264038975	0.183904316607139	-0.561899016793165	0.783251231527094	0.981538461538462	1.252836364694	-0.326989753685718	Bradi1g74480	LOC_Os03g06410	NA	3	14595	D
																	261			4A	Traes_4AL_3F0864D1C	2030546	2036633	11358	232	11	-0.01197385784493	0.822499423449462	1.22507211496261	5.11822660098522	5.58769230769231	1.09170637416207	1.38567402378105	Bradi1g74480	LOC_Os03g06410	NA	3	14595	D
																	262			4A	Traes_4AL_BF092432B	2038675	2040311	11359	233	0	0	NA	NA	0	0	1	NA	Bradi1g74480	LOC_Os03g06410	NA	3	14595	D
																	263			4A	Traes_4AS_757B59E3D	2045591	2048906	11361	234	0	0	NA	NA	0	0	1	NA	Bradi1g74450	LOC_Os03g06440	Sb01g046430	3	14598	D
																	264			4A	Traes_4AS_8FFE5E39F	2051587	2052633	11362	235	6	0	NA	NA	0	0	1	NA	Bradi1g74460	LOC_Os03g06430	Sb01g046440	3	14597	D
																	265			4A	Traes_4AS_2BFF0F5E9	2053537	2056278	11360	236	7	0	NA	NA	0	0	1	NA	Bradi1g74470	NA	Sb01g046450	3	14596	D
																	266			4A	Traes_4AL_243D27E68	2058271	2061271	11363	237	4	-0.0323619011976048	-0.395002258971186	-0.401462114179295	0.960591133004926	1.04615384615385	1.08898035488327	-0.289496397631798	NA	NA	NA	NA	NA	D
																	267			4A	Traes_4AL_CB6CC5088	2065334	2065988	11364	238	3	0.058913153885221	-0.47679792590079	-1.20005596095963	0.354679802955665	0.236923076923077	0.668924915049997	-1.03533708398714	Bradi1g74460	LOC_Os03g06430	Sb01g046440	3	14597	D
																	268			4A	Traes_4AS_BA12D96BA	2078476	2078807	11365	239	0	0	NA	NA	0	0	1	NA	NA	NA	Sb01g046426	3	14599	D
																	269			4A	Traes_4AS_4B47AEE0D	2089136	2094713	11366	240	0	0	NA	NA	0	0	1	NA	Bradi1g74430	LOC_Os03g06510	NA	3	14605	D
																	270			4A	Traes_4AL_D7CEEBE8C	2098190	2102166	11367	241	12	0.0319916678401289	2.70986930047975	1.12425473497682	3.40394088669951	2.38153846153846	0.699729756542117	2.55992688968297	Bradi1g74420	LOC_Os03g06520	Sb01g046410	3	14606	D
																	271			4A	Traes_4AS_AF545C909	2102169	2107317	11369	242	0	0	NA	NA	0	0	1	NA	NA	NA	NA	NA	NA	D
																	272			4A	Traes_4AS_68B3D79A1	2107438	2112825	11368	243	6	0	NA	NA	0	0	1	NA	Bradi1g74420	LOC_Os03g06520	Sb01g046410	3	14606	D
																	273			4A	Traes_4AS_B1C46AD98	2116721	2118133	11370	244	0	0	NA	NA	0	0	1	NA	NA	NA	NA	NA	NA	D
																	274			4A	Traes_4AS_B2AF8F008	2120493	2123603	11371	245	1	0	NA	NA	0	0	1	NA	Bradi1g74420	LOC_Os03g06520	Sb01g046410	3	14606	D
																	275			4A	Traes_4AS_CE4C6A8A2	2126967	2131184	11372	246	0	0	NA	NA	0	0	1	NA	Bradi1g74420	LOC_Os03g06520	Sb01g046410	3	14606	D
																	276			4A	Traes_4AS_200AE261A	2139187	2142033	11373	247	0	0	NA	NA	0	0	1	NA	NA	NA	NA	NA	NA	D
																	277			4A	Traes_4AS_8944253DC	2144766	2149882	11374	248	0	0	NA	NA	0	0	1	NA	Bradi1g74420	LOC_Os03g06520	Sb01g046410	3	14606	D
																	278			4A	Traes_4AL_0FEA52671	2150157	2150893	11375	249	0	0	NA	NA	0	0	1	NA	Bradi1g74420	LOC_Os03g06520	Sb01g046410	3	14606	D
																	279			4A	Traes_4AS_ED1CA3109	2152532	2154710	11378	250	0	0	NA	NA	0	0	1	NA	NA	LOC_Os03g06570	NA	3	14610	D
																	280			4A	Traes_4AS_BECFF4B86	2158616	2159270	11376	251	0	0	NA	NA	0	0	1	NA	NA	NA	NA	NA	NA	D
																	281			4A	Traes_4AS_D95D10893	2164155	2166056	11377	252	0	0	NA	NA	0	0	1	NA	NA	NA	NA	NA	NA	D
																	282	Ku_c3891_336	38.9503	4A
																	283			4A	Traes_4AS_40035802A	2171052	2173280	11379	253	7	0	NA	NA	0	0	1	NA	Bradi1g74400	LOC_Os03g06580	Sb01g046370	3	14611	D
																	284			4A	Traes_4AS_7427141BD	2177710	2178039	11380	254	0	0	NA	NA	0	0	1	NA	Bradi1g74380	LOC_Os03g06610	Sb01g046365	3	14614	D
																	285			4A	Traes_4AS_35D130735	2191303	2194417	11381	255	0	0	NA	NA	0	0	1	NA	Bradi1g74360	LOC_Os03g06620	Sb01g021500	3	14616	D
																	286			4A	Traes_4AS_52EB860E7	2197477	2200292	11382	256	4	0	NA	NA	0	0	1	NA	Bradi1g74350	LOC_Os03g06630	Sb01g046350	3	14617	D
																	287			4A	Traes_4AL_8FDD94C2A	2200679	2202871	11383	257	0	0	NA	NA	0	0	1	NA	Bradi1g74287	NA	NA	3	14618	D
																	288			4A	Traes_4AS_F128173A9	2207627	2210116	11384	258	5	0	NA	NA	0	0	1	NA	Bradi1g74277	LOC_Os03g06654	NA	3	14619	D
																	289			4A	Traes_4AL_6855E4C57	2216079	2217852	11385	259	4	-0.0231099372730272	-1.52043556288323	-1.58816380438796	0.251231527093596	0.113846153846154	0.455320355865105	-1.65949618018921	NA	NA	Sb01g046330	3	14621	D
																	290			4A	Traes_4AS_080C79870	2219071	2221598	11386	260	1	0	NA	NA	0	0	1	NA	Bradi1g74257	NA	Sb01g021910	3	14626	D
																	291			4A	Traes_4AL_97CDAC3EB	2236077	2237812	11387	261	0	0	NA	NA	0	0	1	NA	Bradi1g74240	NA	NA	3	14628	D
																	292			4A	Traes_4AL_F26BE3ED71	2242251	2245115	11388	262	0	0	NA	NA	0	0	1	NA	Bradi4g26690	LOC_Os11g01880	NA	11	50875	D
																	293			4A	Traes_4AL_3D9C2FA321	2247945	2248672	11389	263	0	0	NA	NA	0	0	1	NA	Bradi1g74227	NA	NA	3	14630	D
																	294			4A	Traes_4AL_3D9C2FA32	2248673	2249410	11390	264	2	-0.00510855683269473	-0.972146691012155	-1.16097429087842	0.32512315270936	0.135384615384615	0.41819975061568	-1.01741619137402	Bradi1g74227	NA	NA	3	14630	D
																	295			4A	Traes_4AL_F24FA0D161	2249703	2250334	11391	265	0	0	NA	NA	0	0	1	NA	Bradi1g74227	NA	NA	3	14630	D
																	296			4A	Traes_4AL_F24FA0D16	2250687	2251318	11392	266	0	0	NA	NA	0	0	1	NA	Bradi1g74227	NA	NA	3	14630	D
																	297			4A	Traes_4AL_A66FC5FEA	2251672	2254814	11394	267	5	0.00472264823885793	1.19538581090447	-0.404415929070433	1.91133004926108	1.14769230769231	0.600676807855422	0.896107047912088	Bradi1g10810	LOC_Os03g49520	NA	3	18719	D
																	298			4A	Traes_4AL_42FFE3197	2258133	2259234	11393	268	9	-0.00965861741910379	0.375541471494991	-0.410388314110596	2.36206896551724	2.12615384615385	0.900165791606159	-0.0898248618387461	Bradi1g74227	NA	NA	3	14630	D
																	299			4A	Traes_4AS_BF07113EE	2266632	2267155	11395	269	0	0	NA	NA	0	0	1	NA	Bradi1g74187	NA	NA	3	14637	D
																	300	CAP12_c2677_138	39.5507	4A
																	301	RAC875_c58868_397	39.5507	4A
																	302	Ex_c7227_53	39.5507	4A
																	303	Ku_c3891_395	39.5507	4A
																	304	Ku_c766_1798	39.5507	4A
																	305	Ku_c766_2284	39.5507	4A
																	306	Ku_c766_2292	39.5507	4A
																	307	Ku_c766_36	39.5507	4A
																	308	RAC875_c28178_889	39.5507	4A	Traes_4AS_EA88238D8	2277249	2283668	11397	271	7	0	NA	NA	0	0	1	NA	Bradi1g74910	LOC_Os03g05740	Sb01g046830	3	14532	D
																	309			4A	Traes_4AS_BEE2DCB1B	2296555	2298911	11398	272	9	0	NA	NA	0	0	1	NA	Bradi1g74900	NA	NA	3	14534	D
																	310			4A	Traes_4AS_491EF4D7F	2307342	2311911	11399	273	1	0	NA	NA	0	0	1	NA	Bradi1g74890	LOC_Os03g05760	Sb01g046810	3	14536	D
																	311			4A	Traes_4AS_B95E89A28	2312084	2315984	11402	274	8	0	NA	NA	0	0	1	NA	Bradi1g74870	LOC_Os03g05780	Sb01g046790	3	14538	D
																	312			4A	Traes_4AS_A6F980547	2320592	2321842	11401	275	0	0	NA	NA	0	0	1	NA	NA	NA	NA	NA	NA	D
																	313			4A	Traes_4AS_034F72028	2324662	2326429	11400	276	2	0	NA	NA	0	0	1	NA	Bradi1g74880	LOC_Os03g05770	Sb01g046800	3	14537	D
																	314			4A	Traes_4AS_2E261FFBB	2328595	2330725	11403	277	1	0	NA	NA	0	0	1	NA	Bradi1g74860	LOC_Os03g05800	Sb01g046780	3	14539	D
																	315			4A	Traes_4AS_F0F7FAD24	2347847	2348936	11407	278	2	0	NA	NA	0	0	1	NA	NA	NA	NA	NA	NA	D
																	316			4A	Traes_4AS_BC0037B12	2349700	2350615	11405	279	0	0	NA	NA	0	0	1	NA	NA	NA	NA	NA	NA	D
																	317			4A	Traes_4AS_EF5C93EB5	2352168	2357683	11406	280	0	0	NA	NA	0	0	1	NA	Bradi1g74840	LOC_Os03g05812	NA	3	14541	D
																	318			4A	Traes_4AS_0188B6C3C	2359942	2364177	11404	281	0	0	NA	NA	0	0	1	NA	Bradi1g74850	LOC_Os03g05806	Sb01g046770	3	14540	D
																	319			4A	Traes_4AS_2C06CD059	2367809	2372193	11408	282	5	0	NA	NA	0	0	1	NA	Bradi1g74827	LOC_Os03g05820	Sb01g046750	3	14542	D
																	320	BS00089283_51	40.3641	4A
																	321	Excalibur_c40618_182	40.3641	4A
																	322	Tdurum_contig11919_360	40.3641	4A
																	323	BS00022015_51	40.3641	4A
																	324	Tdurum_contig33628_129	40.3641	4A
																	325	Tdurum_contig33628_85	40.3641	4A
																	326	Kukri_c62796_500	40.3641	4A
																	327	RAC875_c1606_644	40.3641	4A
																	328	RAC875_c32657_295	40.3641	4A
																	329	RAC875_c16405_84	40.3641	4A
																	330	RAC875_c25045_637	40.3641	4A
																	331	Tdurum_contig12726_113	40.3641	4A	Traes_4AS_29D98BE4B	2379912	2386132	11409	283	5	0	NA	NA	0	0	1	NA	NA	NA	Sb01g046740	3	14544	D
																	332	BS00065607_51	40.3641	4A
																	333	Kukri_c10501_313	40.506	4A
																	334	wsnp_CAP8_c1013_646748	40.506	4A
																	335	Kukri_c16916_1073	40.6588	4A
																	336			4A	Traes_4AS_61BC2709B	2390662	2393603	11410	284	3	0	NA	NA	0	0	1	NA	Bradi1g74827	LOC_Os03g05820	Sb01g046750	3	14542	D
																	337			4A	Traes_4AS_8ED92AF77	2396970	2398137	11412	285	0	0	NA	NA	0	0	1	NA	NA	NA	NA	NA	NA	D
																	338	wsnp_Ex_c54453_57331510	42.6349	4A
																	339	BS00011060_51	42.7195	4A	Traes_4AS_305AC9BFD	2400102	2404414	11411	286	0	0	NA	NA	0	0	1	NA	Bradi1g71190	LOC_Os03g10350	Sb01g043840	3	15112	D
																	340			4A	Traes_4AS_CAC6C49E0	2416831	2419554	11414	288	0	0	NA	NA	0	0	1	NA	Bradi1g71170	LOC_Os03g10370	Sb01g043820	3	15114	D
																	341	wsnp_BM138178A_Ta_2_1	42.8175	4A
																	342	M6_1611879_PstIMluI_PA	42.8175	4A
																	343	M6_2199277_PstIMluI_PA	42.8175	4A
																	344	M6_2291934_PstIMluI_PA	42.8175	4A
																	345	M6_661317_PstIMluI_PA	42.8175	4A
																	346	M6_1173650_PstIMseI_PA	42.8175	4A
																	347	M6_3166602_PstIMseI_PA	42.8175	4A
																	348	M6_3258248_PstIMseI_PA	42.8175	4A
																	349	M6_688015_PstIMseI_PA	42.8175	4A
																	350	M6_826687_PstIMseI_PA	42.8175	4A
																	351	Opata_181272_52_PstIMseI_SNP	42.8175	4A
																	352			4A	Traes_4AS_D9BB27735	2439158	2442898	11415	289	0	0	NA	NA	0	0	1	NA	Bradi1g71160	NA	Sb01g043810	3	15115	D
																	353			4A	Traes_4AS_B51EE7047	2450750	2451100	11418	290	0	0	NA	NA	0	0	1	NA	Bradi1g71082	LOC_Os03g10420	Sb01g043770	3	15123	D
																	354			4A	Traes_4AS_C0293567D	2452060	2454965	11419	291	0	0	NA	NA	0	0	1	NA	Bradi1g71090	LOC_Os03g10410	Sb01g043780	3	15122	D
																	355			4A	Traes_4AS_A404AF028	2459089	2461321	11417	293	0	0	NA	NA	0	0	1	NA	Bradi1g71110	LOC_Os03g10390	Sb01g043800	3	15120	D
																	356			4A	Traes_4AL_5E1A031B4	2463065	2466293	11420	294	5	-0.0304756039007654	1.26949571997547	0.507322867872906	1.28817733990148	1.49230769230769	1.15834155912173	0.80957094736545	NA	NA	NA	NA	NA	D
																	357			4A	Traes_4AS_A102EB51B	2470070	2472790	11422	296	0	0	NA	NA	0	0	1	NA	Bradi1g71082	LOC_Os03g10420	Sb01g043770	3	15123	D
																	358			4A	Traes_4AS_E25E6A2F8	2474342	2477620	11423	297	2	0	NA	NA	0	0	1	NA	Bradi1g71040	LOC_Os03g10440	Sb01g043720	3	15125	D
																	359	IAAV3697	42.9842	4A
																	360	BobWhite_c5633_59	42.9842	4A
																	361	BobWhite_rep_c66057_98	42.9842	4A
																	362	Kukri_c22231_87	42.9842	4A	Traes_4AS_8BC8CEB0B	2411698	2415838	11413	287	4	0	NA	NA	0	0	1	NA	Bradi1g71180	LOC_Os03g10360	Sb01g043830	3	15113	D
																	363	wsnp_Ex_c20386_29451037	42.9842	4A	Traes_4AS_4995E7289	2455000	2458730	11416	292	2	0	NA	NA	0	0	1	NA	Bradi1g71100	LOC_Os03g10400	Sb01g043790	3	15121	D
																	364	wsnp_Ex_c20386_29451037	42.9842	4A	Traes_4AL_97FC445F4	2467172	2468504	11421	295	6	-0.0318870406384331	0.0605179373084656	-0.329500189339506	1.30788177339901	1.16615384615385	0.891718317690375	0.281810543817481	Bradi1g71100	LOC_Os03g10400	Sb01g043790	3	15121	D
																	365	Kukri_c74409_199	42.9842	4A	Traes_4AS_4CB4C153B	2484411	2487412	11425	298	3	0	NA	NA	0	0	1	NA	Bradi1g71070	LOC_Os03g10450	NA	3	15128	D
																	366			4A	Traes_4AS_3927F0241	2487176	2494905	11424	299	1	0	NA	NA	0	0	1	NA	Bradi1g71057	LOC_Os03g10460	NA	3	15127	D
																	367			4A	Traes_4AS_A02FFA3BE	2494994	2497070	11426	300	2	0	NA	NA	0	0	1	NA	NA	LOC_Os03g10478	NA	3	15129	D
																	368			4A	Traes_4AS_A795672BE	2499540	2504002	11427	301	0	0	NA	NA	0	0	1	NA	Bradi1g71030	LOC_Os03g10500	Sb01g043710	3	15130	D
																	369			4A	Traes_4AS_2CFCD8D62	2507893	2511027	11429	302	0	0	NA	NA	0	0	1	NA	NA	NA	NA	NA	NA	D
																	370			4A	Traes_4AS_7018A6800	2515421	2521242	11431	304	1	0	NA	NA	0	0	1	NA	Bradi1g71000	LOC_Os03g10520	Sb01g043670	3	15135	D
																	371			4A	Traes_4AS_620D02FAE	2522765	2526550	11430	305	0	0	NA	NA	0	0	1	NA	Bradi1g71020	LOC_Os03g10510	Sb01g043700	3	15131	D
																	372			4A	Traes_4AS_F9719EBBA	2530375	2531565	11432	306	4	0	NA	NA	0	0	1	NA	Bradi1g70950	NA	NA	3	15144	D
																	373			4A	Traes_4AS_0C9282F0B	2547331	2551033	11433	307	0	0	NA	NA	0	0	1	NA	Bradi1g70930	LOC_Os03g10620	Sb01g043630	3	15146	D
																	374	wsnp_Ex_rep_c67145_65628860	43.3007	4A	Traes_4AS_D4EDEAF05	2561456	2568977	11434	308	2	0	NA	NA	0	0	1	NA	Bradi1g70920	LOC_Os03g10640	NA	3	15148	D
																	375	RAC875_c754_120	43.4782	4A	Traes_4AS_56BE1072A	2574832	2584809	11435	309	0	0	NA	NA	0	0	1	NA	NA	NA	NA	NA	NA	D
																	376	Tdurum_contig48049_479	43.4782	4A
																	377	Tdurum_contig48049_807	43.4782	4A	Traes_4AS_024E8FAF4	2511130	2513667	11428	303	6	0	NA	NA	0	0	1	NA	Bradi1g70960	LOC_Os03g10590	Sb01g043650	3	15143	D
																	378			4A	Traes_4AS_B1C8CC7AD	2624643	2632120	11439	313	13	0	NA	NA	0	0	1	NA	Bradi1g70710	LOC_Os03g10930	NA	3	15181	D
																	379			4A	Traes_4AS_C55D3E410	2643199	2648745	11441	315	0	0	NA	NA	0	0	1	NA	NA	LOC_Os03g10940	NA	3	15182	D
																	380	wsnp_Ex_c55245_57821389	43.7839	4A
																	381	wsnp_Ex_c55245_57821568	43.7839	4A
																	382	wsnp_Ex_c6320_11003498	43.7839	4A	Traes_4AS_349ED4749	2850459	2858337	11465	339	0	0	NA	NA	0	0	1	NA	NA	NA	NA	NA	NA	D
																	383	Opata_125805_PstIMluI_PA	43.7839	4A
																	384	Opata_1449974_PstIMseI_PA	43.7839	4A
																	385	Opata_18508_PstIMseI_PA	43.7839	4A
																	386	Opata_474032_PstIMseI_PA	43.7839	4A
																	387	Opata_545594_PstIMseI_PA	43.7839	4A
																	388	Opata_152687_23_PstIMseI_SNP	43.7839	4A
																	389	Opata_208563_56_PstIMseI_SNP	43.7839	4A
																	390	Opata_279999_7_PstIMseI_SNP	43.7839	4A
																	391	Opata_45036_67_PstIMseI_SNP	43.7839	4A
																	392	Opata_476095_63_PstIMseI_SNP	43.7839	4A
																	393	Opata_571817_85_PstIMseI_SNP	43.7839	4A
																	394	BobWhite_c20514_70	43.7839	4A
																	395	BS00004170_51	43.7839	4A	Traes_4AS_B50BC531A	2603948	2608167	11436	310	3	0	NA	NA	0	0	1	NA	NA	NA	NA	NA	NA	D
																	396	RAC875_c9318_401	43.7839	4A
																	397	BobWhite_c20514_92	43.7839	4A
																	398	Excalibur_c13276_1322	43.7839	4A	Traes_4AS_D70D3CAC6	2632998	2634725	11440	314	3	0	NA	NA	0	0	1	NA	Bradi1g70720	LOC_Os03g10920	Sb01g043450	3	15180	D
																	399	BobWhite_c7235_365	43.7839	4A	Traes_4AS_768089976	2655559	2660981	11444	316	0	0	NA	NA	0	0	1	NA	Bradi1g70657	LOC_Os03g10990	Sb01g043410	3	15187	D
																	400	BobWhite_c7260_197	43.7839	4A	Traes_4AS_1EEC3AC50	2620026	2620908	11438	312	2	0	NA	NA	0	0	1	NA	Bradi1g70740	LOC_Os03g10890	Sb01g043460	3	15176	D
																	401	Kukri_c80869_122	43.7839	4A
																	402	BS00011173_51	43.7839	4A
																	403	Kukri_c6221_742	43.7839	4A	Traes_4AS_63D074127	2616292	2616825	11437	311	0	0	NA	NA	0	0	1	NA	NA	NA	NA	NA	NA	D
																	404	Tdurum_contig48049_705	43.7839	4A
																	405	Tdurum_contig59174_615	43.7839	4A	Traes_4AS_5C12E744E	2836109	2839226	11463	337	2	0	NA	NA	0	0	1	NA	Bradi1g70440	LOC_Os03g11210	Sb01g043280	3	15214	D
																	406			4A	Traes_4AS_624BF384A	2665539	2667434	11443	317	4	0	NA	NA	0	0	1	NA	Bradi1g70670	LOC_Os03g10980	Sb01g043420	3	15186	D
																	407			4A	Traes_4AS_0CCCE0F03	2677467	2679770	11442	318	1	0	NA	NA	0	0	1	NA	Bradi1g70680	LOC_Os03g10950	Sb01g043430	3	15183	D
																	408			4A	Traes_4AS_BBF51CA2E	2688075	2692105	11445	319	3	0	NA	NA	0	0	1	NA	Bradi1g70650	LOC_Os03g11010	Sb01g043400	3	15188	D
																	409			4A	Traes_4AS_8CDDDA03A	2702155	2706366	11446	320	1	0	NA	NA	0	0	1	NA	NA	NA	NA	NA	NA	D
																	410			4A	Traes_4AS_E78B72F20	2714006	2716246	11447	321	1	0	NA	NA	0	0	1	NA	Bradi1g70637	LOC_Os03g11020	Sb01g043390	3	15189	D
																	411			4A	Traes_4AS_B1246A1B5	2726730	2728659	11448	322	0	0	NA	NA	0	0	1	NA	NA	NA	NA	NA	NA	D
																	412			4A	Traes_4AS_B4E9D81C4	2728727	2730774	11449	323	5	0	NA	NA	0	0	1	NA	Bradi1g70627	LOC_Os03g11040	Sb01g043380	3	15191	D
																	413			4A	Traes_4AS_E609B22C1	2733459	2737938	11450	324	0	0	NA	NA	0	0	1	NA	Bradi1g70620	LOC_Os03g11050	Sb01g043370	3	15192	D
																	414			4A	Traes_4AS_A69CCD4FD	2748869	2750262	11451	325	6	0	NA	NA	0	0	1	NA	Bradi1g70610	LOC_Os03g11060	Sb01g043360	3	15193	D
																	415			4A	Traes_4AS_A45B3C9AB	2756067	2759706	11452	326	8	0	NA	NA	0	0	1	NA	Bradi1g70590	LOC_Os03g11110	Sb01g043340	3	15196	D
																	416			4A	Traes_4AS_B7B6394B1	2760232	2763211	11453	327	1	0	NA	NA	0	0	1	NA	Bradi1g70600	LOC_Os03g11100	Sb01g043350	3	15195	D
																	417			4A	Traes_4AS_372712125	2771058	2778045	11454	328	7	0	NA	NA	0	0	1	NA	Bradi1g70570	LOC_Os03g11120	Sb01g043330	3	15197	D
																	418			4A	Traes_4AS_B984297FD	2786944	2788258	11459	329	0	0	NA	NA	0	0	1	NA	Bradi1g67640	LOC_Os03g15230	Sb01g040620	3	15708	D
																	419			4A	Traes_4AS_271282074	2790367	2791504	11456	330	2	0	NA	NA	0	0	1	NA	Bradi1g67660	LOC_Os03g15210	Sb01g040630	3	15705	D
																	420			4A	Traes_4AS_003E4E7C8	2794316	2798411	11455	331	4	0	NA	NA	0	0	1	NA	Bradi1g67680	LOC_Os03g15190	Sb01g040650	3	15702	D
																	421			4A	Traes_4AS_3255E67D0	2794521	2794901	11457	332	0	0	NA	NA	0	0	1	NA	Bradi1g67670	NA	NA	3	15704	D
																	422			4A	Traes_4AL_21753B4FC	2824660	2825019	11461	335	0	0	NA	NA	0	0	1	NA	Bradi1g22710	LOC_Os03g11170	Sb01g031440	3	15209	D
																	423			4A	Traes_4AS_336B3ADF2	2828919	2831488	11462	336	3	0	NA	NA	0	0	1	NA	Bradi1g70470	LOC_Os03g11190	Sb01g043310	3	15211	D
																	424			4A	Traes_4AS_6B7676339	2841082	2842977	11464	338	5	0	NA	NA	0	0	1	NA	NA	NA	NA	NA	NA	D
																	425			4A	Traes_4AS_94F165480	2921968	2923162	11471	343	0	0	NA	NA	0	0	1	NA	Bradi1g69770	NA	NA	3	15310	D
																	426			4A	Traes_4AS_28DA71FF6	2923773	2927318	11470	344	4	0	NA	NA	0	0	1	NA	NA	LOC_Os03g11734	NA	3	15309	D
																	427			4A	Traes_4AS_FF5C27E0A	2933063	2935360	11472	346	4	0	NA	NA	0	0	1	NA	Bradi1g69760	LOC_Os03g11760	Sb01g042735	3	15313	D
																	428			4A	Traes_4AS_CDB8C10B9	2938806	2941675	11473	347	1	0	NA	NA	0	0	1	NA	Bradi1g69747	LOC_Os03g11770	Sb01g042730	3	15314	D
																	429			4A	Traes_4AS_37B702C45	2942902	2944015	11474	348	1	0	NA	NA	0	0	1	NA	Bradi1g69730	NA	NA	3	15320	D
																	430			4A	Traes_4AL_37B702C45	2947199	2948312	11475	349	0	0	NA	NA	0	0	1	NA	Bradi1g69730	NA	NA	3	15320	D
																	431			4A	Traes_4AL_A573DF114	2951321	2952509	11476	350	0	0	NA	NA	0	0	1	NA	Bradi1g69730	NA	NA	3	15320	D
																	432			4A	Traes_4AS_3A0BFEDF9	2954813	2956306	11477	351	0	0	NA	NA	0	0	1	NA	Bradi1g69730	NA	NA	3	15320	D
																	433			4A	Traes_4AS_5A764C8BD	2964326	2968217	11478	352	4	0	NA	NA	0	0	1	NA	Bradi1g69720	LOC_Os03g11890	Sb01g042710	3	15324	D
																	434			4A	Traes_4AS_EA69372B7	2974756	2978409	11480	353	0	0	NA	NA	0	0	1	NA	Bradi1g69700	LOC_Os03g11910	Sb01g042680	3	15330	D
																	435			4A	Traes_4AS_7258345F9	2985866	2992240	11479	354	9	0	NA	NA	0	0	1	NA	Bradi1g69710	LOC_Os03g39710	Sb01g016730	3	17734	D
																	436			4A	Traes_4AS_C50741128	2993615	2996795	11481	355	7	0	NA	NA	0	0	1	NA	Bradi1g69690	LOC_Os03g11950	Sb01g042670	3	15332	D
																	437			4A	Traes_4AS_8AC85AB54	3006651	3010366	11482	356	0	0	NA	NA	0	0	1	NA	Bradi1g69680	LOC_Os03g11960	Sb01g042660	3	15333	D
																	438	BS00068244_51	44.7653	4A
																	439	Ku_c3686_52	44.7653	4A
																	440	Ra_c492_1845	44.7653	4A	Traes_4AS_894752B6A	2887773	2892489	11467	341	1	0	NA	NA	0	0	1	NA	NA	NA	NA	NA	NA	D
																	441	BobWhite_c23619_138	44.7653	4A	Traes_4AS_5A3BD41C7	3019907	3022813	11483	357	0	0	NA	NA	0	0	1	NA	Bradi1g69670	LOC_Os03g11970	Sb01g042650	3	15334	D
																	442	BobWhite_c23619_138	44.7653	4A	Traes_4AL_073E6E7A9	3024762	3025756	11484	358	0	0	NA	NA	0	0	1	NA	Bradi1g69670	LOC_Os03g11970	Sb01g042650	3	15334	D
																	443	Ra_c7973_1185	44.7653	4A	Traes_4AS_B5988C5A1	3507155	3516879	11541	413	6	0	NA	NA	0	0	1	NA	Bradi1g69510	NA	Sb01g042430	3	15371	D
																	444	Excalibur_c39621_358	44.7653	4A	Traes_4AS_074CFEB54	2927624	2931510	11469	345	1	0	NA	NA	0	0	1	NA	Bradi1g69780	LOC_Os03g11720	Sb01g042750	3	15308	D
																	445	Kukri_c2005_1312	44.7653	4A	Traes_4AS_FA04716B5	3304195	3307922	11514	387	2	0	NA	NA	0	0	1	NA	Bradi1g69980	LOC_Os03g11540	Sb01g042890	3	15285	D
																	446	Kukri_c27901_685	44.7653	4A
																	447	Kukri_c8815_531	44.7653	4A
																	448	Kukri_c8815_619	44.7653	4A
																	449	Kukri_rep_c79597_513	44.7653	4A
																	450	TA001195-0515	44.7653	4A	Traes_4AS_706F47AD3	2896285	2900016	11468	342	0	0	NA	NA	0	0	1	NA	NA	NA	NA	NA	NA	D
																	451	GENE-2331_126	44.7653	4A	Traes_4AS_2D88ED3F8	2867239	2871031	11466	340	4	0	NA	NA	0	0	1	NA	NA	NA	NA	NA	NA	D
																	452	Jagger_c1812_105	44.7653	4A
																	453	RAC875_c21209_55	44.7653	4A
																	454			4A	Traes_4AL_C362DF8E1	3025938	3027575	11487	359	5	0.341050376739328	-0.587094738075683	1.29891297196613	1.09852216748768	2.63384615384615	2.39635563692181	0.803315807825897	NA	LOC_Os11g14220	NA	11	52348	D
																	455			4A	Traes_4AL_9C2555C8A	3040114	3044518	11486	361	0	0	NA	NA	0	0	1	NA	NA	NA	NA	NA	NA	D
																	456			4A	Traes_4AS_5C2E130E1	3048205	3051901	11488	362	3	0	NA	NA	0	0	1	NA	Bradi1g69650	LOC_Os03g12020	Sb01g042610	3	15339	D
																	457			4A	Traes_4AS_E0F414C28	3055272	3062221	11489	363	5	0	NA	NA	0	0	1	NA	NA	LOC_Os03g12010	Sb01g042630	3	15337	D
																	458			4A	Traes_4AS_E1B651375	3072613	3075137	11490	364	1	0	NA	NA	0	0	1	NA	Bradi1g69637	LOC_Os03g12030	Sb01g042600	3	15340	D
																	459			4A	Traes_4AL_FD92BB31F	3085285	3087169	11491	365	9	0.139675540220049	-0.981673435684012	1.61180033653252	1.77586206896552	3.34769230769231	1.88461015997713	1.07067694988426	Bradi1g69637	LOC_Os03g12030	Sb01g042600	3	15340	D
																	460			4A	Traes_4AL_A8751CB8F	3090406	3091210	11492	366	0	0	NA	NA	0	0	1	NA	Bradi1g69637	LOC_Os03g12030	Sb01g042600	3	15340	D
																	461			4A	Traes_4AL_925E5A9C4	3092685	3094186	11493	367	1	0.0416666666666667	NA	-0.698274355948178	0	0.141538461538462	142.53846	-0.878948184490419	Bradi1g69637	LOC_Os03g12030	Sb01g042600	3	15340	D
																	462			4A	Traes_4AS_7897B6B4D	3099145	3100617	11494	368	3	0	NA	NA	0	0	1	NA	Bradi1g69637	LOC_Os03g12030	Sb01g042600	3	15340	D
																	463			4A	Traes_4AL_056E0EFEC	3108205	3109805	11495	369	0	0	NA	NA	0	0	1	NA	Bradi1g69637	LOC_Os03g12030	Sb01g042600	3	15340	D
																	464			4A	Traes_4AS_DA6382E64	3118379	3122337	11498	370	6	0	NA	NA	0	0	1	NA	Bradi1g69627	LOC_Os03g12110	Sb01g042580	3	15345	D
																	465			4A	Traes_4AS_92067319F	3125909	3132201	11497	371	6	0	NA	NA	0	0	1	NA	Bradi1g69617	LOC_Os03g12120	Sb01g042570	3	15346	D
																	466			4A	Traes_4AS_124C824D2	3134088	3135215	11496	372	0	0	NA	NA	0	0	1	NA	Bradi1g69617	LOC_Os03g12120	Sb01g042570	3	15346	D
																	467			4A	Traes_4AS_FFF42DB17	3141570	3145496	11499	373	0	0	NA	NA	0	0	1	NA	Bradi1g69610	LOC_Os03g12140	Sb01g042560	3	15348	D
																	468			4A	Traes_4AS_D21392CCB	3160741	3161628	11501	374	1	0	NA	NA	0	0	1	NA	Bradi1g69600	LOC_Os03g12150	Sb01g042550	3	15349	D
																	469			4A	Traes_4AS_C26858DB5	3161746	3163195	11500	375	2	0	NA	NA	0	0	1	NA	Bradi1g69600	LOC_Os03g12150	Sb01g042550	3	15349	D
																	470			4A	Traes_4AS_B5BB2D3A9	3164197	3172129	11502	376	12	0	NA	NA	0	0	1	NA	Bradi1g69590	LOC_Os03g12160	Sb01g042540	3	15350	D
																	471			4A	Traes_4AS_6127A14BD	3188525	3191191	11503	377	1	0	NA	NA	0	0	1	NA	Bradi1g69580	LOC_Os03g12180	Sb01g042530	3	15352	D
																	472			4A	Traes_4AS_85759B908	3208923	3211261	11504	378	5	0	NA	NA	0	0	1	NA	NA	NA	Sb01g042500	3	15358	D
																	473			4A	Traes_4AS_C2B915234	3214600	3220539	11506	379	3	0	NA	NA	0	0	1	NA	Bradi1g69564	LOC_Os03g12236	Sb01g042488	3	15360	D
																	474			4A	Traes_4AS_6CBE6E93E	3225058	3226009	11505	380	0	0	NA	NA	0	0	1	NA	Bradi1g69550	LOC_Os03g12250	Sb01g042480	3	15363	D
																	475			4A	Traes_4AL_EFBE51CB6	3231137	3234065	11507	381	0	0	NA	NA	0	0	1	NA	Bradi1g69564	LOC_Os03g12236	Sb01g042488	3	15360	D
																	476			4A	Traes_4AS_1938645BA	3242491	3244904	11508	382	2	0	NA	NA	0	0	1	NA	Bradi1g69550	LOC_Os03g12250	Sb01g042480	3	15363	D
																	477			4A	Traes_4AS_840032657	3251019	3252902	11509	383	9	0	NA	NA	0	0	1	NA	Bradi1g69540	NA	Sb01g042470	3	15364	D
																	478			4A	Traes_4AS_1CDA71553	3274040	3277245	11510	384	13	0	NA	NA	0	0	1	NA	NA	LOC_Os03g12290	Sb01g042450	3	15369	D
																	479			4A	Traes_4AL_A92657C6E	3285489	3291047	11512	385	4	0.0148080382062891	-1.18679043464046	-1.3263970951093	0.167487684729064	1.11692307692308	6.63504346430552	-1.50147579235028	Bradi1g11440	LOC_Os03g50480	Sb01g010280	3	18821	D
																	480			4A	Traes_4AL_1CD626203	3291867	3294669	11511	386	9	0.0163492302516235	-0.378333419512281	-1.33690995082526	1.32512315270936	1.73230769230769	1.30704881367918	-1.01082238479238	NA	LOC_Os03g12290	Sb01g042450	3	15369	D
																	481			4A	Traes_4AS_0D40CC199	3308703	3316239	11513	388	1	0	NA	NA	0	0	1	NA	Bradi1g69940	LOC_Os03g11550	Sb01g042880	3	15289	D
																	482			4A	Traes_4AS_E7A9AE1E8	3331378	3331933	11515	389	0	0	NA	NA	0	0	1	NA	Bradi1g69940	LOC_Os03g11550	Sb01g042880	3	15289	D
																	483			4A	Traes_4AS_319E8321D	3349855	3353801	11516	390	0	0	NA	NA	0	0	1	NA	Bradi1g69930	LOC_Os03g11560	Sb01g042870	3	15290	D
																	484			4A	Traes_4AS_C4001163C	3366258	3369438	11518	391	1	0	NA	NA	0	0	1	NA	Bradi1g69910	LOC_Os03g11590	Sb01g042860	3	15295	D
																	485			4A	Traes_4AS_B3E31E7DE	3370460	3376968	11517	392	4	0	NA	NA	0	0	1	NA	Bradi1g15940	LOC_Os03g33580	NA	3	17422	D
																	486			4A	Traes_4AS_BE972A2661	3379334	3383347	11520	393	0	0	NA	NA	0	0	1	NA	Bradi1g69900	LOC_Os03g11600	Sb01g042850	3	15296	D
																	487			4A	Traes_4AS_BE972A266	3387099	3391112	11519	394	0	0	NA	NA	0	0	1	NA	Bradi1g69900	LOC_Os03g11600	Sb01g042850	3	15296	D
																	488	Xgpw4545	46.3277	4A
																	489			4A	Traes_4AS_7218FF406	3396305	3398466	11521	395	6	0	NA	NA	0	0	1	NA	Bradi1g23450	NA	Sb01g031360	3	15297	D
																	490	Ra_c11465_827	46.5271	4A
																	491	Kukri_c4559_278	46.6595	4A
																	492			4A	Traes_4AS_52A387868	3407818	3410148	11522	396	0	0	NA	NA	0	0	1	NA	Bradi1g23450	NA	Sb01g031360	3	15297	D
																	493	Xbarc206	47.1664	4A
																	494	M6_1337257_PstIMluI_PA	47.1664	4A
																	495	M6_1094004_PstIMseI_PA	47.1664	4A
																	496	M6_1132288_PstIMseI_PA	47.1664	4A
																	497	M6_1166840_PstIMseI_PA	47.1664	4A
																	498	M6_1333565_PstIMseI_PA	47.1664	4A
																	499	M6_1355691_PstIMseI_PA	47.1664	4A
																	500	M6_1405682_PstIMseI_PA	47.1664	4A
																	501	M6_1461270_PstIMseI_PA	47.1664	4A
																	502	M6_1493287_PstIMseI_PA	47.1664	4A
																	503	M6_17938_PstIMseI_PA	47.1664	4A
																	504	M6_199242_PstIMseI_PA	47.1664	4A
																	505	M6_2031104_PstIMseI_PA	47.1664	4A
																	506	M6_248279_PstIMseI_PA	47.1664	4A
																	507	M6_253779_PstIMseI_PA	47.1664	4A
																	508	M6_2898216_PstIMseI_PA	47.1664	4A
																	509	M6_303761_PstIMseI_PA	47.1664	4A
																	510	M6_558626_PstIMseI_PA	47.1664	4A
																	511	M6_56487_PstIMseI_PA	47.1664	4A
																	512	M6_692813_PstIMseI_PA	47.1664	4A
																	513	M6_774364_PstIMseI_PA	47.1664	4A
																	514	M6_96001_PstIMseI_PA	47.1664	4A
																	515	Opata_1307665_PstIMseI_PA	47.1664	4A
																	516	Opata_1325387_PstIMseI_PA	47.1664	4A
																	517	Opata_1504277_PstIMseI_PA	47.1664	4A
																	518	Opata_1538239_PstIMseI_PA	47.1664	4A
																	519	Opata_1676588_PstIMseI_PA	47.1664	4A
																	520	Opata_174656_PstIMseI_PA	47.1664	4A
																	521	Opata_1906659_PstIMseI_PA	47.1664	4A
																	522	Opata_243490_PstIMseI_PA	47.1664	4A
																	523	Opata_534908_PstIMseI_PA	47.1664	4A
																	524	Opata_635266_PstIMseI_PA	47.1664	4A
																	525	Opata_653123_PstIMseI_PA	47.1664	4A
																	526	Opata_68529_PstIMseI_PA	47.1664	4A
																	527	M6_1190550_PstIMspI_PA	47.1664	4A
																	528	M6_1393372_PstIMspI_PA	47.1664	4A
																	529	M6_158329_PstIMspI_PA	47.1664	4A
																	530	M6_1586640_PstIMspI_PA	47.1664	4A
																	531	M6_177941_PstIMspI_PA	47.1664	4A
																	532	M6_216882_PstIMspI_PA	47.1664	4A
																	533	M6_2475155_PstIMspI_PA	47.1664	4A
																	534	M6_272_PstIMspI_PA	47.1664	4A
																	535	M6_2782925_PstIMspI_PA	47.1664	4A
																	536	M6_2867786_PstIMspI_PA	47.1664	4A
																	537	M6_3194210_PstIMspI_PA	47.1664	4A
																	538	M6_3347754_PstIMspI_PA	47.1664	4A
																	539	M6_500562_PstIMspI_PA	47.1664	4A
																	540	M6_644561_PstIMspI_PA	47.1664	4A
																	541	M6_763460_PstIMspI_PA	47.1664	4A
																	542	Opata_1169577_PstIMspI_PA	47.1664	4A
																	543	Opata_1613822_PstIMspI_PA	47.1664	4A
																	544	Opata_1900166_PstIMspI_PA	47.1664	4A
																	545	Opata_1940389_PstIMspI_PA	47.1664	4A
																	546	Opata_2495_PstIMspI_PA	47.1664	4A
																	547	Opata_2503053_PstIMspI_PA	47.1664	4A
																	548	Opata_25296_PstIMspI_PA	47.1664	4A
																	549	Opata_3784285_PstIMspI_PA	47.1664	4A
																	550	Opata_3785163_PstIMspI_PA	47.1664	4A
																	551	Opata_3882833_PstIMspI_PA	47.1664	4A
																	552	Opata_392594_PstIMspI_PA	47.1664	4A
																	553	Opata_466042_PstIMspI_PA	47.1664	4A
																	554	Opata_588007_PstIMspI_PA	47.1664	4A
																	555	Opata_1027148_87_PstIMseI_SNP	47.1664	4A
																	556	Opata_1042919_9_PstIMseI_SNP	47.1664	4A
																	557	Opata_11809_41_PstIMseI_SNP	47.1664	4A
																	558	Opata_11809_6_PstIMseI_SNP	47.1664	4A
																	559	Opata_1188144_12_PstIMseI_SNP	47.1664	4A
																	560	Opata_1244134_52_PstIMseI_SNP	47.1664	4A
																	561	Opata_1257864_70_PstIMseI_SNP	47.1664	4A
																	562	Opata_164136_57_PstIMseI_SNP	47.1664	4A
																	563	Opata_19922_31_PstIMseI_SNP	47.1664	4A
																	564	Opata_2057653_20_PstIMseI_SNP	47.1664	4A
																	565	Opata_2177015_77_PstIMseI_SNP	47.1664	4A
																	566	Opata_2177015_84_PstIMseI_SNP	47.1664	4A
																	567	Opata_2566552_40_PstIMseI_SNP	47.1664	4A
																	568	Opata_2566552_65_PstIMseI_SNP	47.1664	4A
																	569	Opata_276492_69_PstIMseI_SNP	47.1664	4A
																	570	Opata_2828614_57_PstIMseI_SNP	47.1664	4A
																	571	Opata_2828614_58_PstIMseI_SNP	47.1664	4A
																	572	Opata_408135_63_PstIMseI_SNP	47.1664	4A
																	573	Opata_485195_45_PstIMseI_SNP	47.1664	4A
																	574	Opata_653470_44_PstIMseI_SNP	47.1664	4A
																	575	Opata_695883_64_PstIMseI_SNP	47.1664	4A
																	576	Opata_941481_90_PstIMseI_SNP	47.1664	4A
																	577	Opata_1298507_4_PstIMspI_SNP	47.1664	4A
																	578	Opata_1334479_59_PstIMspI_SNP	47.1664	4A
																	579	Opata_1551470_15_PstIMspI_SNP	47.1664	4A
																	580	Opata_1551470_47_PstIMspI_SNP	47.1664	4A
																	581	Opata_1705110_59_PstIMspI_SNP	47.1664	4A
																	582	Opata_1755645_17_PstIMspI_SNP	47.1664	4A
																	583	Opata_1756472_14_PstIMspI_SNP	47.1664	4A
																	584	Opata_1774498_84_PstIMspI_SNP	47.1664	4A
																	585	Opata_1990840_31_PstIMspI_SNP	47.1664	4A
																	586	Opata_2060714_55_PstIMspI_SNP	47.1664	4A
																	587	Opata_2086142_17_PstIMspI_SNP	47.1664	4A
																	588	Opata_2086142_24_PstIMspI_SNP	47.1664	4A
																	589	Opata_2105673_61_PstIMspI_SNP	47.1664	4A
																	590	Opata_2217222_77_PstIMspI_SNP	47.1664	4A
																	591	Opata_228780_79_PstIMspI_SNP	47.1664	4A
																	592	Opata_229663_9_PstIMspI_SNP	47.1664	4A
																	593	Opata_2471428_15_PstIMspI_SNP	47.1664	4A
																	594	Opata_2582263_13_PstIMspI_SNP	47.1664	4A
																	595	Opata_2582263_29_PstIMspI_SNP	47.1664	4A
																	596	Opata_2928517_57_PstIMspI_SNP	47.1664	4A
																	597	Opata_2944038_85_PstIMspI_SNP	47.1664	4A
																	598	Opata_3179113_32_PstIMspI_SNP	47.1664	4A
																	599	Opata_3186838_18_PstIMspI_SNP	47.1664	4A
																	600	Opata_330228_26_PstIMspI_SNP	47.1664	4A
																	601	Opata_3351760_24_PstIMspI_SNP	47.1664	4A
																	602	Opata_359866_41_PstIMspI_SNP	47.1664	4A
																	603	Opata_3817223_86_PstIMspI_SNP	47.1664	4A
																	604	Opata_3851288_44_PstIMspI_SNP	47.1664	4A
																	605	Opata_4010410_46_PstIMspI_SNP	47.1664	4A
																	606	Opata_4010410_60_PstIMspI_SNP	47.1664	4A
																	607	Opata_47885_35_PstIMspI_SNP	47.1664	4A
																	608	Opata_597888_60_PstIMspI_SNP	47.1664	4A
																	609	Opata_612093_80_PstIMspI_SNP	47.1664	4A
																	610			4A	Traes_4AS_627000E19	3438533	3440184	11526	399	0	0	NA	NA	0	0	1	NA	Bradi1g69827	LOC_Os03g11670	Sb01g042790	3	15303	D
																	611			4A	Traes_4AS_1798FE6D6	3440229	3444344	11525	400	1	0	NA	NA	0	0	1	NA	Bradi1g69840	LOC_Os03g11660	Sb01g042800	3	15302	D
																	612			4A	Traes_4AS_27D390988	3446475	3446683	11527	401	0	0	NA	NA	0	0	1	NA	Bradi1g69827	LOC_Os03g11670	Sb01g042790	3	15303	D
																	613			4A	Traes_4AS_E2A56F1FE	3456009	3457547	11528	402	0	0	NA	NA	0	0	1	NA	Bradi1g69820	LOC_Os03g11680	Sb01g042780	3	15304	D
																	614			4A	Traes_4AS_3191711DF	3461919	3467469	11529	403	7	0	NA	NA	0	0	1	NA	Bradi1g69800	LOC_Os03g11700	NA	3	15306	D
																	615			4A	Traes_4AS_652FCBEE4	3467567	3467900	11530	404	0	0	NA	NA	0	0	1	NA	Bradi1g69790	LOC_Os03g11710	Sb01g042760	3	15307	D
																	616			4A	Traes_4AS_9449B0337	3467909	3468185	11531	405	0	0	NA	NA	0	0	1	NA	Bradi1g69790	LOC_Os03g11710	Sb01g042760	3	15307	D
																	617			4A	Traes_4AS_3BEC84CEE	3470343	3471113	11532	406	1	0	NA	NA	0	0	1	NA	Bradi1g69790	LOC_Os03g11710	Sb01g042760	3	15307	D
																	618	D_contig01033_757	47.8645	4A
																	619	GENE-2621_193	47.8645	4A
																	620	GENE-3446_736	47.8645	4A	Traes_4AS_1843B1EFB	3471135	3473672	11533	407	0	0	NA	NA	0	0	1	NA	NA	NA	NA	NA	NA	D
																	621			4A	Traes_4AL_47AA53AB3	3476612	3480925	11534	408	70	0.0614082071896788	-0.722543178874679	-1.54356389461486	10.8399014778325	7.52615384615385	0.694329144479966	-1.07927476647434	NA	NA	NA	NA	NA	D
																	622	Xfba40_d1	49.6277	4A
																	623	Xfbb332	49.7277	4A
																	624			4A	Traes_4AL_9CAEAA69F	3481886	3484382	11535	409	42	0.138457005487235	-0.733801073468964	-1.4278744349134	6.76847290640394	4.54769230769231	0.671941873536503	-0.805957048684515	NA	NA	Sb01g045460	3	14804	D
																	625	Ex_c41192_1307	50.5027	4A
																	626	Kukri_c46421_168	50.5027	4A
																	627	Xi731424c	50.5731	4A
																	628	Xi771529a	50.7923	4A
																	629	wPt-4098	51.0321	4A
																	630	wPt-9445	51.0321	4A
																	631	M6_1420880_PstIMluI_PA	51.0321	4A
																	632	M6_1500530_PstIMluI_PA	51.0321	4A
																	633	M6_1119711_PstIMseI_PA	51.0321	4A
																	634	M6_1173068_PstIMseI_PA	51.0321	4A
																	635	M6_1240321_PstIMseI_PA	51.0321	4A
																	636	M6_126538_PstIMseI_PA	51.0321	4A
																	637	M6_1357543_PstIMseI_PA	51.0321	4A
																	638	M6_2184829_PstIMseI_PA	51.0321	4A
																	639	M6_307909_PstIMseI_PA	51.0321	4A
																	640	M6_3117390_PstIMseI_PA	51.0321	4A
																	641	M6_3157845_PstIMseI_PA	51.0321	4A
																	642	M6_425198_PstIMseI_PA	51.0321	4A
																	643	M6_554550_PstIMseI_PA	51.0321	4A
																	644	M6_626932_PstIMseI_PA	51.0321	4A
																	645	M6_832488_PstIMseI_PA	51.0321	4A
																	646	M6_1267195_PstIMspI_PA	51.0321	4A
																	647	M6_1661572_PstIMspI_PA	51.0321	4A
																	648	M6_208573_PstIMspI_PA	51.0321	4A
																	649	M6_2328409_PstIMspI_PA	51.0321	4A
																	650	M6_2592324_PstIMspI_PA	51.0321	4A
																	651	M6_2947334_PstIMspI_PA	51.0321	4A
																	652	M6_3106308_PstIMspI_PA	51.0321	4A
																	653	M6_3440585_PstIMspI_PA	51.0321	4A
																	654	M6_518498_PstIMspI_PA	51.0321	4A
																	655	M6_943360_PstIMspI_PA	51.0321	4A
																	656	Opata_1386005_53_PstIMseI_SNP	51.0321	4A
																	657	Opata_1386005_66_PstIMseI_SNP	51.0321	4A
																	658	Opata_143546_5_PstIMseI_SNP	51.0321	4A
																	659	Opata_19922_30_PstIMseI_SNP	51.0321	4A
																	660	Opata_232899_59_PstIMseI_SNP	51.0321	4A
																	661	Opata_2761806_66_PstIMseI_SNP	51.0321	4A
																	662	Opata_2936200_46_PstIMseI_SNP	51.0321	4A
																	663	Opata_348882_10_PstIMseI_SNP	51.0321	4A
																	664	Opata_410056_57_PstIMseI_SNP	51.0321	4A
																	665	Opata_410056_8_PstIMseI_SNP	51.0321	4A
																	666	Opata_7373_25_PstIMseI_SNP	51.0321	4A
																	667	Opata_7373_48_PstIMseI_SNP	51.0321	4A
																	668	Opata_795601_29_PstIMseI_SNP	51.0321	4A
																	669	Opata_80699_17_PstIMseI_SNP	51.0321	4A
																	670	Opata_88608_58_PstIMseI_SNP	51.0321	4A
																	671	Opata_89291_49_PstIMseI_SNP	51.0321	4A
																	672	M6_1386616_28_PstIMspI_SNP	51.0321	4A
																	673	Opata_1685744_64_PstIMspI_SNP	51.0321	4A
																	674	Opata_1786725_14_PstIMspI_SNP	51.0321	4A
																	675	Opata_2118403_16_PstIMspI_SNP	51.0321	4A
																	676	Opata_3135978_28_PstIMspI_SNP	51.0321	4A
																	677	Opata_3440459_50_PstIMspI_SNP	51.0321	4A
																	678	Opata_3745369_35_PstIMspI_SNP	51.0321	4A
																	679	Kukri_c6199_1183	51.2422	4A
																	680	RAC875_c31051_490	51.2422	4A
																	681	Tdurum_contig13140_69	51.2422	4A
																	682	Kukri_c30613_122	51.2878	4A
																	683	wsnp_Ex_c30989_39836034	52.1596	4A	Traes_4AS_9662391A9	2804239	2815248	11458	333	0	0	NA	NA	0	0	1	NA	Bradi1g67687	LOC_Os03g11140	Sb01g040660	3	15206	D
																	684	wsnp_Ex_c30989_39836034	52.1596	4A	Traes_4AS_D5B85A7FB	2818674	2819972	11460	334	0	0	NA	NA	0	0	1	NA	Bradi1g67687	LOC_Os03g11140	Sb01g040660	3	15206	D
																	685	wsnp_Ex_c30989_39836304	52.1596	4A
																	686	wsnp_Ex_c31006_39850673	52.1596	4A
																	687	wsnp_Ex_c31508_40288653	52.1596	4A	Traes_4AS_05DF3EE38	7359804	7363111	11966	840	2	0	NA	NA	0	0	1	NA	Bradi1g66050	LOC_Os03g17440	Sb01g038930	3	15972	D
																	688	wsnp_Ex_c3178_5868813	52.1596	4A
																	689	wsnp_Ex_c35839_43909163	52.1596	4A	Traes_4AS_0852A882E	6181007	6189243	11830	706	0	0	NA	NA	0	0	1	NA	Bradi1g66290	LOC_Os03g17180	Sb01g039110	3	15936	D
																	690	wsnp_Ex_c35839_43909849	52.1596	4A
																	691	wsnp_Ex_c3666_6687275	52.1596	4A
																	692	wsnp_Ex_c3666_6687919	52.1596	4A	Traes_4AS_FBF823A68	5953669	5957453	11802	675	0	0	NA	NA	0	0	1	NA	NA	NA	NA	NA	NA	D
																	693	wsnp_Ex_c3666_6687919	52.1596	4A	Traes_4AS_C26C94D1A	5957648	5960609	11801	676	0	0	NA	NA	0	0	1	NA	NA	NA	NA	NA	NA	D
																	694	wsnp_Ex_c39168_46522625	52.1596	4A
																	695	wsnp_Ex_c41192_48071978	52.1596	4A
																	696	wsnp_Ex_c4166_7525617	52.1596	4A
																	697	wsnp_Ex_c54395_57291841	52.1596	4A
																	698	wsnp_Ex_c6044_10590220	52.1596	4A
																	699	wsnp_Ex_c6044_10590322	52.1596	4A
																	700	wsnp_Ex_c6644_11508418	52.1596	4A
																	701	wsnp_Ex_c7550_12907422	52.1596	4A	Traes_4AS_6D7CDA716	8607558	8611125	12093	967	1	0	NA	NA	0	0	1	NA	Bradi1g66970	LOC_Os03g16110	Sb01g039930	3	15809	D
																	702	wsnp_Ex_c8131_13753986	52.1596	4A	Traes_4AS_B2CDBFB54	7434788	7439933	11979	851	0	0	NA	NA	0	0	1	NA	Bradi1g65910	LOC_Os03g17570	Sb01g038820	3	15990	D
																	703	wsnp_Ex_c8131_13754852	52.1596	4A
																	704	wsnp_Ex_rep_c105114_89631277	52.1596	4A
																	705	wsnp_Ex_rep_c66304_64468123	52.1596	4A
																	706	wsnp_Ex_rep_c67799_66488792	52.1596	4A
																	707	wsnp_Ex_rep_c68124_66892390	52.1596	4A	Traes_4AS_6C6B346BA	6671151	6673747	11891	765	0	0	NA	NA	0	0	1	NA	Bradi1g65630	NA	Sb01g038560	3	16035	D
																	708	wsnp_Ex_rep_c69852_68811339	52.1596	4A
																	709	wsnp_Ex_rep_c69852_68811496	52.1596	4A
																	710	wsnp_JD_c19109_17348071	52.1596	4A
																	711	wsnp_Ku_c14515_22860258	52.1596	4A
																	712	wsnp_Ku_c14803_23225628	52.1596	4A	Traes_4AS_2A7B7986D	7320788	7327492	11961	835	9	0	NA	NA	0	0	1	NA	Bradi1g66130	LOC_Os03g17340	Sb01g038980	3	15956	D
																	713	wsnp_Ku_c16481_25377573	52.1596	4A	Traes_4AS_D601C6E01	8575676	8580557	12088	962	1	0	NA	NA	0	0	1	NA	NA	NA	NA	NA	NA	D
																	714	wsnp_Ku_c18734_28082266	52.1596	4A
																	715	wsnp_Ku_c19762_29300876	52.1596	4A	Traes_4AS_4C25DF6F4	3638064	3643188	11549	423	1	0	NA	NA	0	0	1	NA	Bradi1g67760	NA	NA	3	15685	D
																	716	wsnp_Ku_c19762_29300876	52.1596	4A	Traes_4AS_BB59116B6	3678960	3684765	11550	424	6	0	NA	NA	0	0	1	NA	Bradi1g67760	NA	NA	3	15685	D
																	717	wsnp_Ku_c2114_4088174	52.1596	4A
																	718	wsnp_Ku_c30381_40208899	52.1596	4A
																	719	wsnp_Ku_c32619_42216179	52.1596	4A
																	720	wsnp_Ku_c34883_44172415	52.1596	4A	Traes_4AS_5015DF7A2	7556915	7559714	11989	863	5	0	NA	NA	0	0	1	NA	Bradi1g65810	LOC_Os03g17700	Sb01g038750	3	16003	D
																	721	wsnp_Ku_c45402_52441586	52.1596	4A
																	722	wsnp_Ku_c46057_52907637	52.1596	4A
																	723	wsnp_Ku_c50991_56423564	52.1596	4A
																	724	wsnp_Ku_c50991_56423610	52.1596	4A
																	725	wsnp_Ku_c61953_63254478	52.1596	4A
																	726	wsnp_Ku_c7197_12439299	52.1596	4A
																	727	wsnp_Ku_c7197_12439730	52.1596	4A	Traes_4AS_1658FFBB2	6130650	6137315	11822	696	3	0	NA	NA	0	0	1	NA	Bradi1g66240	LOC_Os03g17210	Sb01g039070	3	15943	D
																	728	wsnp_Ku_rep_c101597_88729428	52.1596	4A
																	729	wsnp_Ra_c31915_40982091	52.1596	4A
																	730	wsnp_CAP11_c3346_1639010	52.1596	4A
																	731	wsnp_Ra_rep_c113072_94706239	52.1596	4A
																	732	wsnp_RFL_Contig1073_101625	52.1596	4A	Traes_4AS_5D090B0C6	6387184	6390231	11858	732	1	0	NA	NA	0	0	1	NA	Bradi1g66750	LOC_Os03g16580	Sb01g039730	3	15844	D
																	733	wsnp_RFL_Contig1883_1034534	52.1596	4A
																	734	wsnp_RFL_Contig2124_1400618	52.1596	4A	Traes_4AS_636DF8B4C	3712071	3717310	11553	426	1	0	NA	NA	0	0	1	NA	Bradi1g67740	LOC_Os03g15040	Sb01g040730	3	15688	D
																	735	wsnp_BE423455A_Ta_1_2	52.1596	4A
																	736	wsnp_RFL_Contig30_2884966	52.1596	4A
																	737	wsnp_BE423455A_Ta_1_3	52.1596	4A
																	738	wsnp_CAP11_c992_593615	52.1596	4A
																	739	wsnp_CAP12_c124_70843	52.1596	4A
																	740	wsnp_CAP8_c296_283066	52.1596	4A	Traes_4AS_91D4C5213	5929897	5931865	11799	673	1	0	NA	NA	0	0	1	NA	NA	NA	NA	NA	NA	D
																	741	wsnp_Ex_c10390_17007929	52.1596	4A
																	742	wsnp_Ex_c10527_17198865	52.1596	4A	Traes_4AS_55E5DA69A	7282960	7286391	11958	832	2	0	NA	NA	0	0	1	NA	Bradi1g66167	NA	NA	3	15951	D
																	743	wsnp_Ex_c10527_17198865	52.1596	4A	Traes_4AS_7A955D191	7289125	7295450	11959	833	0	0	NA	NA	0	0	1	NA	Bradi1g66167	NA	NA	3	15951	D
																	744	wsnp_Ex_c12818_20334501	52.1596	4A
																	745	wsnp_Ex_c12818_20334933	52.1596	4A
																	746	wsnp_Ex_c1387_2659020	52.1596	4A
																	747	wsnp_Ex_c14529_22547438	52.1596	4A
																	748	wsnp_Ex_c14641_22698595	52.1596	4A
																	749	wsnp_Ex_c15000_23158167	52.1596	4A
																	750	wsnp_Ex_c15282_23505878	52.1596	4A
																	751	wsnp_Ex_c23130_32358433	52.1596	4A	Traes_4AS_3D64BC0EF	6178779	6180514	11832	705	0	0	NA	NA	0	0	1	NA	Bradi1g66296	LOC_Os03g17174	Sb01g039120	3	15935	D
																	752	wsnp_Ex_c2617_4863745	52.1596	4A
																	753	wsnp_Ex_c2617_4864218	52.1596	4A
																	754	wsnp_Ex_c2617_4864441	52.1596	4A
																	755	wsnp_Ex_c2617_4864955	52.1596	4A	Traes_4AS_E8F020056	8586317	8591137	12090	964	4	0	NA	NA	0	0	1	NA	Bradi1g67000	LOC_Os03g16070	Sb01g039960	3	15806	D
																	756	wsnp_Ex_c27088_36309449	52.1596	4A	Traes_4AS_01F25BFF9	7448008	7456180	11977	854	0	0	NA	NA	0	0	1	NA	Bradi1g65940	LOC_Os03g17540	Sb01g038840	3	15987	D
																	757	wsnp_Ex_c27570_36762421	52.1596	4A
																	758	M6_1174496_PstIMseI_PA	52.1596	4A
																	759	M6_1231290_PstIMseI_PA	52.1596	4A
																	760	M6_282085_PstIMseI_PA	52.1596	4A
																	761	M6_34534_PstIMseI_PA	52.1596	4A
																	762	M6_361875_PstIMseI_PA	52.1596	4A
																	763	M6_3668165_PstIMseI_PA	52.1596	4A
																	764	M6_3895309_PstIMseI_PA	52.1596	4A
																	765	M6_619295_PstIMseI_PA	52.1596	4A
																	766	M6_672997_PstIMseI_PA	52.1596	4A
																	767	Opata_912279_PstIMseI_PA	52.1596	4A
																	768	M6_1171366_PstIMspI_PA	52.1596	4A
																	769	M6_1213766_PstIMspI_PA	52.1596	4A
																	770	M6_133172_PstIMspI_PA	52.1596	4A
																	771	M6_1451716_PstIMspI_PA	52.1596	4A
																	772	M6_1537165_PstIMspI_PA	52.1596	4A
																	773	M6_1686369_PstIMspI_PA	52.1596	4A
																	774	M6_2877820_PstIMspI_PA	52.1596	4A
																	775	M6_2891819_PstIMspI_PA	52.1596	4A
																	776	M6_3023756_PstIMspI_PA	52.1596	4A
																	777	M6_3456525_PstIMspI_PA	52.1596	4A
																	778	M6_596957_PstIMspI_PA	52.1596	4A
																	779	M6_806620_PstIMspI_PA	52.1596	4A
																	780	Opata_125332_44_PstIMseI_SNP	52.1596	4A
																	781	Opata_137521_71_PstIMseI_SNP	52.1596	4A
																	782	Opata_1449449_70_PstIMseI_SNP	52.1596	4A
																	783	Opata_159954_74_PstIMseI_SNP	52.1596	4A
																	784	Opata_1683343_53_PstIMseI_SNP	52.1596	4A
																	785	Opata_180310_86_PstIMseI_SNP	52.1596	4A
																	786	Opata_201562_32_PstIMseI_SNP	52.1596	4A
																	787	Opata_201562_33_PstIMseI_SNP	52.1596	4A
																	788	Opata_2073139_79_PstIMseI_SNP	52.1596	4A
																	789	Opata_220765_3_PstIMseI_SNP	52.1596	4A
																	790	Opata_220859_27_PstIMseI_SNP	52.1596	4A
																	791	Opata_277402_56_PstIMseI_SNP	52.1596	4A
																	792	Opata_322576_38_PstIMseI_SNP	52.1596	4A
																	793	Opata_330550_54_PstIMseI_SNP	52.1596	4A
																	794	Opata_348423_38_PstIMseI_SNP	52.1596	4A
																	795	Opata_372289_14_PstIMseI_SNP	52.1596	4A
																	796	Opata_380676_64_PstIMseI_SNP	52.1596	4A
																	797	Opata_394864_15_PstIMseI_SNP	52.1596	4A
																	798	Opata_43677_16_PstIMseI_SNP	52.1596	4A
																	799	Opata_459810_86_PstIMseI_SNP	52.1596	4A
																	800	Opata_481079_45_PstIMseI_SNP	52.1596	4A
																	801	Opata_524993_3_PstIMseI_SNP	52.1596	4A
																	802	Opata_524993_79_PstIMseI_SNP	52.1596	4A
																	803	Opata_573666_19_PstIMseI_SNP	52.1596	4A
																	804	Opata_585702_16_PstIMseI_SNP	52.1596	4A
																	805	Opata_60820_58_PstIMseI_SNP	52.1596	4A
																	806	Opata_60820_59_PstIMseI_SNP	52.1596	4A
																	807	Opata_628214_32_PstIMseI_SNP	52.1596	4A
																	808	Opata_628214_47_PstIMseI_SNP	52.1596	4A
																	809	Opata_628214_64_PstIMseI_SNP	52.1596	4A
																	810	Opata_661405_79_PstIMseI_SNP	52.1596	4A
																	811	Opata_664303_81_PstIMseI_SNP	52.1596	4A
																	812	Opata_67333_63_PstIMseI_SNP	52.1596	4A
																	813	Opata_68025_39_PstIMseI_SNP	52.1596	4A
																	814	Opata_750154_62_PstIMseI_SNP	52.1596	4A
																	815	Opata_750154_66_PstIMseI_SNP	52.1596	4A
																	816	Opata_77321_14_PstIMseI_SNP	52.1596	4A
																	817	Opata_84694_69_PstIMseI_SNP	52.1596	4A
																	818	Opata_949463_11_PstIMseI_SNP	52.1596	4A
																	819	Opata_976513_37_PstIMseI_SNP	52.1596	4A
																	820	Opata_976513_42_PstIMseI_SNP	52.1596	4A
																	821	Opata_1655980_25_PstIMspI_SNP	52.1596	4A
																	822	Opata_3348535_68_PstIMspI_SNP	52.1596	4A
																	823	Opata_67950_12_PstIMspI_SNP	52.1596	4A
																	824	wsnp_RFL_Contig3341_3436476	52.1596	4A
																	825	wsnp_Ex_rep_c70163_69115039	52.1596	4A
																	826	wsnp_RFL_Contig362_3816537	52.1596	4A
																	827	wsnp_CAP7_c32_19340	52.1596	4A
																	828	wsnp_Ex_rep_c68052_66798492	52.1596	4A
																	829	wsnp_Ku_c45402_52441010	52.1596	4A	Traes_4AS_A03AC635D	3612375	3615848	11546	420	4	0	NA	NA	0	0	1	NA	Bradi1g67790	LOC_Os03g14990	Sb01g040790	3	15681	D
																	830	wsnp_Ex_c4220_7623030	52.1596	4A
																	831	wsnp_Ku_rep_c102728_89637829	52.1596	4A
																	832	wsnp_Ku_c45402_52441394	52.1596	4A
																	833	wsnp_Ex_c41192_48071873	52.1596	4A
																	834	wsnp_Ku_c8902_15010211	52.1596	4A
																	835	wsnp_BE591195A_Ta_1_1	52.1596	4A
																	836	wsnp_Ex_rep_c70681_69583486	52.1596	4A
																	837	wsnp_RFL_Contig2500_2084385	52.1596	4A
																	838	wsnp_Ex_rep_c66426_64644630	52.1596	4A
																	839	wsnp_Ex_rep_c66426_64645835	52.1596	4A
																	840	wsnp_Ku_c2114_4088504	52.1596	4A
																	841	wsnp_Ku_c49919_55679171	52.1596	4A
																	842	wsnp_Ku_rep_c76865_75281903	52.1596	4A	Traes_4AS_4F68E3B6B	3490460	3500606	11538	412	0	0	NA	NA	0	0	1	NA	Bradi1g69520	LOC_Os03g12300	Sb01g042440	3	15370	D
																	843	wsnp_Ex_c36701_44603531	52.1596	4A	Traes_4AS_6CE64CB5B	3424061	3426804	11524	398	0	0	NA	NA	0	0	1	NA	Bradi1g69870	LOC_Os03g11650	Sb01g042820	3	15298	D
																	844	wsnp_Ex_c36701_44603531	52.1596	4A	Traes_4AS_1CE1562FA	3421094	3423574	11523	397	0	0	NA	NA	0	0	1	NA	Bradi1g69870	LOC_Os03g11650	Sb01g042820	3	15298	D
																	845	wsnp_Ra_c10536_17322563	52.1596	4A
																	846	wsnp_Ex_c13105_20721321	52.1596	4A
																	847	wsnp_Ex_c15801_24178779	52.1596	4A
																	848	wsnp_Ex_c16228_24682090	52.1596	4A
																	849	wsnp_Ex_c6320_11003591	52.1596	4A
																	850	wsnp_JD_c13364_13377722	52.1596	4A
																	851	wsnp_Ku_c10451_17281845	52.1596	4A
																	852	wsnp_Ex_c1520_2906995	52.1596	4A
																	853	wsnp_Ex_c5487_9686018	52.1596	4A
																	854	wsnp_Ku_rep_c102527_89481571	52.1596	4A	Traes_4AS_22A4EDF8D	2268649	2269983	11396	270	0	0	NA	NA	0	0	1	NA	NA	NA	NA	NA	NA	D
																	855	wsnp_BE403900A_Ta_2_1	52.1596	4A
																	856	wsnp_BE443973A_Ta_2_1	52.1596	4A
																	857	wsnp_BE444811A_Ta_2_1	52.1596	4A
																	858	wsnp_BE444858A_Ta_2_1	52.1596	4A
																	859	wsnp_BE446344A_Ta_2_1	52.1596	4A	Traes_4AL_6411D2E1F	16297013	16301181	13045	1919	0	0	NA	NA	0	0	1	NA	Bradi1g60010	LOC_Os03g30000	Sb01g032570	3	17206	D
																	860	wsnp_BE446344A_Ta_2_1	52.1596	4A	Traes_4AS_6411D2E1F	16309461	16313629	13046	1920	0	0	NA	NA	0	0	1	NA	Bradi1g60010	LOC_Os03g30000	Sb01g032570	3	17206	D
																	861	wsnp_BE591861A_Ta_2_5	52.1596	4A
																	862	wsnp_BE637507A_Ta_2_1	52.1596	4A
																	863	wsnp_BF482269A_Ta_2_1	52.1596	4A
																	864	wsnp_CAP7_c2731_1307600	52.1596	4A
																	865	wsnp_Ex_c10479_17138283	52.1596	4A	Traes_4AL_5BD269FF3	17387555	17389699	13187	2061	2	0.263294422827497	-1.14923093862267	1.18048890103993	0.0689655172413793	0.418461538461538	5.9952608084668	-0.577430539029086	Bradi4g10920	LOC_Os11g43900	NA	11	54706	D
																	866	wsnp_Ex_c12481_19890975	52.1596	4A
																	867	wsnp_Ex_c37383_45143321	52.1596	4A
																	868	wsnp_Ex_c5487_9685671	52.1596	4A
																	869	wsnp_Ex_c5690_9994305	52.1596	4A
																	870	wsnp_Ex_c5690_9994334	52.1596	4A
																	871	wsnp_JD_c5499_6647799	52.1596	4A
																	872	CAP11_c8388_194	52.1596	4A
																	873	CAP8_c2552_103	52.1596	4A	Traes_4AS_73658DB91	4355897	4358209	11627	501	2	0	NA	NA	0	0	1	NA	Bradi1g67980	LOC_Os03g14669	Sb01g040980	3	15646	D
																	874	Excalibur_c10673_118	52.1596	4A	Traes_4AS_4B20E1B7E	13967129	13976304	12768	1642	3	0	NA	NA	0	0	1	NA	Bradi1g68460	LOC_Os03g14250	Sb01g041150	3	15593	D
																	875	BobWhite_c32217_147	52.1596	4A
																	876	Excalibur_c61788_536	52.1596	4A	Traes_4AS_1A68F2C29	5437720	5444665	11745	619	13	0	NA	NA	0	0	1	NA	Bradi1g68560	LOC_Os03g13614	Sb01g041480	3	15529	D
																	877	GENE-2730_171	52.1596	4A
																	878	IAAV8640	52.1596	4A
																	879	Kukri_c10149_512	52.1596	4A	Traes_4AS_7F1606FAE	14067747	14069618	12777	1651	0	0	NA	NA	0	0	1	NA	Bradi1g68110	LOC_Os03g14380	Sb01g041090	3	15606	D
																	880	Kukri_c13260_348	52.1596	4A
																	881	Kukri_c27827_296	52.1596	4A
																	882	Kukri_c9931_1627	52.1596	4A	Traes_4AS_74EE1FD0E	4375799	4382714	11630	504	19	0	NA	NA	0	0	1	NA	Bradi1g67960	NA	Sb01g040970	3	15648	D
																	883	Kukri_rep_c69658_148	52.1596	4A
																	884	Ra_c64313_1337	52.1596	4A	Traes_4AS_6262F990C	3592336	3594462	11544	418	0	0	NA	NA	0	0	1	NA	NA	NA	NA	NA	NA	D
																	885	RAC875_c6312_156	52.1596	4A	Traes_4AS_E19D15897	4461977	4466487	11638	512	5	0	NA	NA	0	0	1	NA	Bradi1g67900	NA	Sb01g040900	3	15664	D
																	886	RAC875_c7053_2389	52.1596	4A	Traes_4AS_4A418E6B5	3624589	3625776	11548	422	0	0	NA	NA	0	0	1	NA	Bradi1g67770	NA	Sb01g040760	3	15684	D
																	887	RAC875_c7053_711	52.1596	4A
																	888	RFL_Contig5626_821	52.1596	4A	Traes_4AS_53B185E1A	4319904	4324474	11625	499	0	0	NA	NA	0	0	1	NA	Bradi1g68000	LOC_Os03g14610	Sb01g040990	3	15640	D
																	889	TA002470-0544	52.1596	4A
																	890	tplb0060i01_819	52.1596	4A	Traes_4AS_056805E40	4301536	4307357	11622	496	4	0	NA	NA	0	0	1	NA	Bradi1g68010	LOC_Os03g14590	Sb01g004490	3	15636	D
																	891	Ex_c40210_281	52.1596	4A
																	892	Excalibur_c10390_104	52.1596	4A
																	893	Excalibur_c44026_470	52.1596	4A
																	894	RAC875_s117854_65	52.1596	4A
																	895	tplb0040n03_560	52.1596	4A	Traes_4AS_254B6D654	3719373	3723769	11552	427	3	0	NA	NA	0	0	1	NA	Bradi1g67730	LOC_Os03g15050	Sb01g040720	3	15689	D
																	896	Excalibur_c7213_1169	52.1596	4A	Traes_4AS_F8DB6475B	3618955	3622357	11547	421	5	0	NA	NA	0	0	1	NA	Bradi1g67780	NA	Sb01g040770	3	15683	D
																	897	GENE-2264_72	52.1596	4A
																	898	tplb0040n03_1154	52.1596	4A
																	899	BobWhite_c8146_612	52.1596	4A
																	900	RAC875_c14911_1282	52.1596	4A
																	901	RFL_Contig1053_65	52.1596	4A
																	902	RAC875_c24370_131	52.1596	4A	Traes_4AS_3CF217174	3826736	3834925	11567	441	10	0	NA	NA	0	0	1	NA	Bradi1g67570	LOC_Os03g15350	Sb01g040530	3	15723	D
																	903	RAC875_rep_c70416_332	52.1596	4A
																	904	CAP7_c2731_39	52.1596	4A
																	905	Kukri_rep_c75467_419	52.1596	4A
																	906	Tdurum_contig17660_516	52.1596	4A
																	907	Ex_c22373_324	52.1596	4A	Traes_4AS_77298075B	5764064	5766875	11780	654	0	0	NA	NA	0	0	1	NA	Bradi1g67270	LOC_Os03g15740	Sb01g040210	3	15772	D
																	908	Excalibur_rep_c105757_589	52.1596	4A
																	909	Kukri_c6954_152	52.1596	4A	Traes_4AS_6E7C4CDB41	5844555	5846062	11790	665	0	0	NA	NA	0	0	1	NA	Bradi1g67190	LOC_Os03g15850	Sb01g040140	3	15782	D
																	910	Kukri_c6954_152	52.1596	4A	Traes_4AS_6E7C4CDB4	5835212	5836719	11788	663	0	0	NA	NA	0	0	1	NA	Bradi1g67190	LOC_Os03g15850	Sb01g040140	3	15782	D
																	911	RFL_Contig2581_472	52.1596	4A	Traes_4AS_46F94A43D	5817960	5826294	11787	661	4	0	NA	NA	0	0	1	NA	Bradi1g67210	LOC_Os03g15810	Sb01g040155	3	15779	D
																	912	TA014611-0432	52.1596	4A
																	913	tplb0047e04_1207	52.1596	4A
																	914	RAC875_c49255_1313	52.1596	4A	Traes_4AS_1D40BA8D2	5723740	5726213	11778	652	0	0	NA	NA	0	0	1	NA	NA	NA	NA	NA	NA	D
																	915	IACX1042	52.1596	4A	Traes_4AS_DEFEE6768	5737045	5743496	11779	653	0	0	NA	NA	0	0	1	NA	NA	NA	NA	NA	NA	D
																	916	Kukri_c6954_320	52.1596	4A
																	917	RAC875_c66157_153	52.1596	4A	Traes_4AL_2C1777AE2	5900089	5900263	11795	670	0	0	NA	NA	0	0	1	NA	NA	NA	NA	NA	NA	D
																	918	RAC875_c66157_153	52.1596	4A	Traes_4AL_4F988FD3E	5889876	5895571	11796	669	15	0.0149897315692985	-1.51473480990369	-0.79562497044866	0.512315270935961	0.809230769230769	1.57842717205744	-1.19018686723429	NA	NA	NA	NA	NA	D
																	919	Kukri_c13991_279	52.1596	4A
																	920	BS00073305_51	52.1596	4A
																	921	BobWhite_c21904_1214	52.1596	4A
																	922	Ex_c20763_1076	52.1596	4A
																	923	Ex_c2567_1180	52.1596	4A	Traes_4AL_0C11BCA5D	6121661	6123814	11820	694	6	0.325509660413337	-1.17099395042466	1.68742510127566	0.0689655172413793	2.44615384615385	34.9765691729298	0.391612661656749	Bradi4g15710	LOC_Os11g36470	Sb05g022390	11	53817	D
																	924	Ex_c2567_1180	52.1596	4A	Traes_4AL_E78C22264	6109062	6112882	11819	692	0	0	NA	NA	0	0	1	NA	Bradi4g15710	LOC_Os11g36470	Sb05g022390	11	53817	D
																	925	Ex_c2567_1180	52.1596	4A	Traes_4AL_0B6E8084A	6096618	6103079	11817	691	4	0.310483860465237	NA	1.89240646754289	0	3.4	3401	0.374311903450133	Bradi4g15710	LOC_Os11g36470	Sb05g022390	11	53817	D
																	926	Ex_c2567_1180	52.1596	4A	Traes_4AL_F35369E96	6092329	6095139	11816	690	3	0.329004329004329	NA	1.99185458776236	0	1.35692307692308	1357.92308	0.575329672960793	Bradi4g15710	LOC_Os11g36470	Sb05g022390	11	53817	D
																	927	Ex_c2567_1180	52.1596	4A	Traes_4AL_1C8287E19	6127613	6129012	11821	695	1	0.0434782608695653	NA	-0.681114073005996	0	0.135384615384615	136.38462	-0.876742023585081	Bradi4g15710	LOC_Os11g36470	Sb05g022390	11	53817	D
																	928	Ex_c2567_1180	52.1596	4A	Traes_4AL_828CDA9D0	6081423	6083818	11814	688	0	0	NA	NA	0	0	1	NA	Bradi4g15710	LOC_Os11g36470	Sb05g022390	11	53817	D
																	929	Ex_c30319_438	52.1596	4A
																	930	Excalibur_c14459_315	52.1596	4A
																	931	Excalibur_c23378_855	52.1596	4A
																	932	Excalibur_c30284_1106	52.1596	4A
																	933	Excalibur_c43781_161	52.1596	4A
																	934	Excalibur_c59220_428	52.1596	4A
																	935	GENE-2128_330	52.1596	4A	Traes_4AS_8028DF7BC	5974360	5978772	11804	678	1	0	NA	NA	0	0	1	NA	NA	NA	NA	NA	NA	D
																	936	GENE-2463_463	52.1596	4A
																	937	GENE-2708_165	52.1596	4A
																	938	IACX1123	52.1596	4A
																	939	IACX1348	52.1596	4A	Traes_4AL_8B52D54FD	26729754	26730359	14306	3180	1	0.32	NA	1.30275591470062	0	0.470769230769231	471.76923	0.361339621507399	Bradi4g09490	NA	NA	11	53625	D
																	940	IACX141	52.1596	4A
																	941	JD_c1448_498	52.1596	4A
																	942	JG_c9275_164	52.1596	4A
																	943	Ku_c11865_406	52.1596	4A
																	944	Kukri_c16845_303	52.1596	4A
																	945	Kukri_c30917_151	52.1596	4A	Traes_4AS_7C3419D93	5923689	5925201	11798	672	0	0	NA	NA	0	0	1	NA	NA	NA	NA	NA	NA	D
																	946	Kukri_c6978_499	52.1596	4A
																	947	Kukri_rep_c75204_1421	52.1596	4A	Traes_4AS_17881114F	5913747	5919761	11797	671	0	0	NA	NA	0	0	1	NA	NA	NA	NA	NA	NA	D
																	948	Kukri_rep_c77525_77	52.1596	4A
																	949	RAC875_c1585_666	52.1596	4A
																	950	RAC875_c44268_344	52.1596	4A
																	951	RAC875_c45385_212	52.1596	4A
																	952	BobWhite_c14085_196	52.1596	4A	Traes_4AL_36FAF99DE1	6067781	6069564	11813	687	0	0	NA	NA	0	0	1	NA	NA	NA	NA	NA	NA	D
																	953	RAC875_rep_c106151_123	52.1596	4A
																	954	RAC875_rep_c69207_1110	52.1596	4A
																	955	Tdurum_contig10559_871	52.1596	4A
																	956	Tdurum_contig10559_933	52.1596	4A
																	957	Tdurum_contig18224_807	52.1596	4A
																	958	Tdurum_contig30668_248	52.1596	4A
																	959	Tdurum_contig42099_438	52.1596	4A
																	960	tplb0056l21_172	52.1596	4A	Traes_4AS_F08302684	8258379	8262064	12054	928	0	0	NA	NA	0	0	1	NA	Bradi1g64250	LOC_Os03g19890	Sb01g037220	3	16276	D
																	961	CAP8_c6777_308	52.1596	4A
																	962	Ex_c17894_1159	52.1596	4A
																	963	RFL_Contig3861_550	52.1596	4A
																	964	Ex_c63544_226	52.1596	4A	Traes_4AS_DF720DD3A	6149177	6150890	11825	699	0	0	NA	NA	0	0	1	NA	Bradi1g06870	NA	NA	3	19481	D
																	965	Ex_c63544_226	52.1596	4A	Traes_4AS_84CE89EBD	6142785	6144551	11824	698	0	0	NA	NA	0	0	1	NA	Bradi1g06870	NA	NA	3	19481	D
																	966	Ex_c63544_226	52.1596	4A	Traes_4AS_4F461B77D	6154955	6156180	11826	700	1	0	NA	NA	0	0	1	NA	Bradi1g06870	NA	NA	3	19481	D
																	967	Excalibur_c19065_589	52.1596	4A	Traes_4AS_174B77945	6744801	6755345	11901	775	14	0	NA	NA	0	0	1	NA	Bradi1g65571	LOC_Os03g18080	Sb01g038490	3	16046	D
																	968	Excalibur_c6644_1461	52.1596	4A
																	969	BobWhite_c39599_82	52.1596	4A
																	970	GENE-2127_235	52.1596	4A
																	971	GENE-2127_317	52.1596	4A
																	972	GENE-2491_309	52.1596	4A
																	973	GENE-2768_352	52.1596	4A
																	974	IAAV3115	52.1596	4A
																	975	IAAV3906	52.1596	4A
																	976	IAAV8784	52.1596	4A	Traes_4AS_49B7C03AA	6768521	6772521	11903	777	2	0	NA	NA	0	0	1	NA	Bradi1g65450	LOC_Os03g18210	Sb01g038370	3	16067	D
																	977	Ku_c14928_2292	52.1596	4A
																	978	Kukri_c22186_502	52.1596	4A
																	979	Kukri_c46057_646	52.1596	4A	Traes_4AS_6582F91A3	7346792	7352553	11964	839	2	0	NA	NA	0	0	1	NA	Bradi1g66080	NA	NA	3	15969	D
																	980	Kukri_c48155_158	52.1596	4A
																	981	RAC875_c26184_273	52.1596	4A	Traes_4AS_F3347C96F	6813067	6817272	11907	781	0	0	NA	NA	0	0	1	NA	Bradi1g65430	LOC_Os03g18300	Sb01g038350	3	16075	D
																	982	RAC875_c34232_184	52.1596	4A
																	983	RAC875_c38663_2179	52.1596	4A
																	984	RAC875_c59416_158	52.1596	4A
																	985	RAC875_rep_c108287_212	52.1596	4A
																	986	RAC875_rep_c69241_454	52.1596	4A	Traes_4AS_BAF81FFF7	5964234	5972492	11803	677	0	0	NA	NA	0	0	1	NA	NA	NA	NA	NA	NA	D
																	987	RAC875_rep_c70191_89	52.1596	4A
																	988	TA004056-0809	52.1596	4A
																	989	tplb0035b22_184	52.1596	4A
																	990	wsnp_Ex_c4286_7734046	52.1596	4A	Traes_4AS_745DD9E4A	7239759	7242667	11954	828	0	0	NA	NA	0	0	1	NA	Bradi1g66220	LOC_Os03g17240	Sb01g039040	3	15946	D
																	991	wsnp_Ex_rep_c71305_70087742	52.1596	4A
																	992	wsnp_Ra_c13906_21872355	52.1596	4A
																	993	wsnp_Ra_c16634_25331368	52.1596	4A
																	994	BobWhite_c27944_234	52.1596	4A
																	995	Excalibur_c38293_109	52.1596	4A
																	996	BobWhite_c3325_613	52.1596	4A	Traes_4AS_F7C734D2D	6000220	6000730	11806	680	0	0	NA	NA	0	0	1	NA	NA	NA	NA	NA	NA	D
																	997	Excalibur_rep_c66815_273	52.1596	4A
																	998	IAAV5596	52.1596	4A	Traes_4AS_DA32D4691	7566570	7573378	11990	864	2	0	NA	NA	0	0	1	NA	Bradi1g66317	LOC_Os03g17164	Sb01g039180	3	15929	D
																	999	IACX1896	52.1596	4A
																	1000	JD_c6255_1092	52.1596	4A
																	1001	Ku_c104619_404	52.1596	4A	Traes_4AS_0A6EA57C3	5879936	5883284	11793	668	5	0	NA	NA	0	0	1	NA	NA	NA	NA	NA	NA	D
																	1002	Ku_c104619_404	52.1596	4A	Traes_4AS_A32530635	5874632	5879586	11794	667	1	0	NA	NA	0	0	1	NA	NA	NA	NA	NA	NA	D
																	1003	Kukri_c12878_659	52.1596	4A
																	1004	Kukri_c21014_1472	52.1596	4A	Traes_4AS_877514817	6057849	6059287	11811	685	3	0	NA	NA	0	0	1	NA	NA	NA	NA	NA	NA	D
																	1005	Kukri_c21014_1472	52.1596	4A	Traes_4AS_F64ECB7F9	6061112	6062982	11812	686	0	0	NA	NA	0	0	1	NA	NA	NA	NA	NA	NA	D
																	1006	Kukri_rep_c94281_83	52.1596	4A	Traes_4AS_641F6B847	6043675	6048151	11810	684	1	0	NA	NA	0	0	1	NA	NA	NA	NA	NA	NA	D
																	1007	BobWhite_rep_c63668_187	52.1596	4A
																	1008	RAC875_c22562_429	52.1596	4A
																	1009	RAC875_rep_c71185_473	52.1596	4A	Traes_4AS_D2DED6CD7	5947112	5949662	11800	674	0	0	NA	NA	0	0	1	NA	NA	NA	NA	NA	NA	D
																	1010	RFL_Contig1320_726	52.1596	4A	Traes_4AS_D83CE355A	6007314	6007715	11807	681	3	0	NA	NA	0	0	1	NA	NA	NA	NA	NA	NA	D
																	1011	TA003453-0234	52.1596	4A
																	1012	Tdurum_contig34920_104	52.1596	4A
																	1013	wsnp_BE442776A_Ta_2_1	52.1596	4A
																	1014	wsnp_BE442776A_Ta_2_2	52.1596	4A
																	1015	wsnp_BE442961A_Ta_2_1	52.1596	4A
																	1016	wsnp_BE445427A_Ta_2_1	52.1596	4A
																	1017	wsnp_BE497618A_Ta_1_1	52.1596	4A
																	1018	wsnp_Ex_c31249_40066886	52.1596	4A
																	1019	wsnp_Ex_c36141_44153175	52.1596	4A
																	1020	wsnp_Ex_rep_c102623_87746777	52.1596	4A
																	1021	wsnp_Ex_rep_c69890_68851948	52.1596	4A
																	1022	wsnp_JD_c14769_14413046	52.1596	4A
																	1023	wsnp_JD_c15643_15039462	52.1596	4A
																	1024	wsnp_JD_c27944_22630918	52.1596	4A
																	1025	Excalibur_c29496_799	52.1596	4A
																	1026	BobWhite_c3445_658	52.1596	4A	Traes_4AS_513DFF78C	6170985	6171656	11829	703	0	0	NA	NA	0	0	1	NA	Bradi1g06860	NA	NA	3	19483	D
																	1027	Excalibur_c55182_170	52.1596	4A
																	1028	GENE-2127_76	52.1596	4A
																	1029	Kukri_c57687_182	52.1596	4A
																	1030	RAC875_c12224_267	52.1596	4A	Traes_4AL_7FFB58B9C	6010212	6010778	11808	682	0	0	NA	NA	0	0	1	NA	NA	NA	NA	NA	NA	D
																	1031	RAC875_c79934_95	52.1596	4A
																	1032	wsnp_Ex_c18229_27041048	52.1596	4A	Traes_4AS_1E6024CAD	5985425	5989610	11805	679	0	0	NA	NA	0	0	1	NA	NA	NA	NA	NA	NA	D
																	1033	wsnp_JD_c5620_6774675	52.1596	4A	Traes_4AS_D87B27F54	6027186	6039179	11809	683	0	0	NA	NA	0	0	1	NA	NA	NA	NA	NA	NA	D
																	1034			4A	Traes_4AS_6C1B9424E	3536022	3541217	11540	415	9	0	NA	NA	0	0	1	NA	Bradi1g69490	LOC_Os03g12320	Sb01g042410	3	15374	D
																	1035			4A	Traes_4AS_0402C0FA6	3599630	3608645	11545	419	5	0	NA	NA	0	0	1	NA	Bradi1g67800	LOC_Os03g14980	Sb01g040800	3	15680	D
																	1036			4A	Traes_4AS_7C52D77B2	3689692	3693941	11551	425	0	0	NA	NA	0	0	1	NA	Bradi1g67750	LOC_Os03g15033	Sb01g040740	3	15687	D
																	1037			4A	Traes_4AS_FFAB3EACB	3735864	3736815	11554	428	6	0	NA	NA	0	0	1	NA	Bradi1g67720	LOC_Os03g15080	Sb01g040700	3	15693	D
																	1038			4A	Traes_4AS_E54C88DDB	3742278	3751008	11555	429	22	0	NA	NA	0	0	1	NA	Bradi1g67700	LOC_Os03g15120	Sb01g040670	3	15699	D
																	1039			4A	Traes_4AS_D9731933C	3753615	3755892	11557	430	3	0	NA	NA	0	0	1	NA	Bradi1g67630	LOC_Os03g15240	Sb01g040610	3	15709	D
																	1040			4A	Traes_4AS_BD329DB4B	3756485	3759645	11556	431	4	0	NA	NA	0	0	1	NA	Bradi1g67620	NA	NA	3	15710	D
																	1041			4A	Traes_4AS_A4405219A	3771354	3774031	11559	432	1	0	NA	NA	0	0	1	NA	NA	NA	NA	NA	NA	D
																	1042			4A	Traes_4AS_FDD6FE22B	3774308	3774965	11560	433	0	0	NA	NA	0	0	1	NA	NA	NA	Sb01g040600	3	15711	D
																	1043			4A	Traes_4AS_6F141F5E6	3775173	3775880	11558	434	0	0	NA	NA	0	0	1	NA	Bradi1g23690	LOC_Os03g15250	NA	3	15715	D
																	1044			4A	Traes_4AL_67385C711	3785521	3785713	11561	435	0	0	NA	NA	0	0	1	NA	Bradi1g07237	NA	Sb01g040590	3	15713	D
																	1045			4A	Traes_4AL_8C4927CF5	3795086	3797113	11562	436	0	0	NA	NA	0	0	1	NA	Bradi1g23690	LOC_Os03g15250	NA	3	15715	D
																	1046			4A	Traes_4AS_5A0162DFE	3802473	3804299	11563	437	0	0	NA	NA	0	0	1	NA	NA	NA	Sb01g031780	3	17402	D
																	1047			4A	Traes_4AS_753213AF4	3804857	3806956	11564	438	2	0	NA	NA	0	0	1	NA	Bradi1g67590	LOC_Os03g15320	Sb01g040550	3	15720	D
																	1048			4A	Traes_4AS_B726A789E	3815864	3816841	11565	439	2	0	NA	NA	0	0	1	NA	Bradi1g67580	LOC_Os03g15340	Sb01g010500	3	15722	D
																	1049			4A	Traes_4AL_AF6A9ED4B	3822150	3822569	11566	440	1	0.0764781776927526	1.08034640582567	-0.591550124738784	0.374384236453202	0.110769230769231	0.297746197336361	0.698806716998313	Bradi1g67580	LOC_Os03g15340	Sb01g010500	3	15722	D
																	1050			4A	Traes_4AS_3BF02DA54	3840879	3842878	11568	442	5	0	NA	NA	0	0	1	NA	Bradi1g67560	LOC_Os03g15360	NA	3	15724	D
																	1051			4A	Traes_4AS_0DFC485F7	3846288	3846635	11569	443	0	0	NA	NA	0	0	1	NA	NA	LOC_Os03g15370	NA	3	15725	D
																	1052			4A	Traes_4AS_468D4AE46	3851795	3857837	11570	444	0	0	NA	NA	0	0	1	NA	Bradi1g67540	LOC_Os03g15390	Sb01g040520	3	15727	D
																	1053			4A	Traes_4AS_DF967F224	3859005	3861026	11571	445	0	0	NA	NA	0	0	1	NA	NA	LOC_Os03g15370	NA	3	15725	D
																	1054			4A	Traes_4AS_920304346	3863283	3867173	11572	446	3	0	NA	NA	0	0	1	NA	Bradi1g67530	LOC_Os03g15410	Sb01g040510	3	15728	D
																	1055			4A	Traes_4AS_DE45C79E5	3869483	3869887	11574	447	0	0	NA	NA	0	0	1	NA	Bradi1g67517	LOC_Os03g15420	Sb01g040490	3	15730	D
																	1056			4A	Traes_4AS_4FFA9D535	3870352	3874450	11573	448	2	0	NA	NA	0	0	1	NA	Bradi1g67510	LOC_Os03g15430	NA	3	15731	D
																	1057			4A	Traes_4AS_DD16F89E7	3881394	3885213	11575	449	6	0	NA	NA	0	0	1	NA	Bradi1g67500	LOC_Os03g15440	Sb01g040450	3	15735	D
																	1058			4A	Traes_4AL_713B60C79	3890003	3890235	11576	450	0	0	NA	NA	0	0	1	NA	NA	NA	Sb01g040440	3	15738	D
																	1059			4A	Traes_4AL_39EBA159D	3906957	3913848	11578	451	6	0.282143602197044	-0.672368687298491	1.1599904842351	1.02463054187192	4.89230769230769	4.77102377431156	1.06022704480159	NA	LOC_Os03g19650	NA	3	16249	D
																	1060			4A	Traes_4AL_399C228CE	3920851	3921083	11577	452	0	0	NA	NA	0	0	1	NA	NA	NA	Sb01g040440	3	15738	D
																	1061			4A	Traes_4AL_1D814B7E4	3932607	3932845	11579	453	0	0	NA	NA	0	0	1	NA	NA	NA	Sb01g040440	3	15738	D
																	1062			4A	Traes_4AS_906AA4054	3936269	3938266	11580	454	3	0	NA	NA	0	0	1	NA	Bradi1g67460	NA	Sb01g040430	3	15740	D
																	1063			4A	Traes_4AS_85EA00464	3946008	3952374	11581	455	2	0	NA	NA	0	0	1	NA	Bradi1g67450	LOC_Os03g15480	Sb01g040420	3	15743	D
																	1064			4A	Traes_4AS_3BA48342F	3961448	3962452	11582	456	3	0	NA	NA	0	0	1	NA	NA	LOC_Os03g15530	NA	3	15747	D
																	1065			4A	Traes_4AS_745A8385E	3965255	3974221	11583	457	8	0	NA	NA	0	0	1	NA	Bradi1g67430	LOC_Os03g15540	Sb01g040400	3	15748	D
																	1066			4A	Traes_4AS_288A1FAE8	3985123	3987778	11584	458	1	0	NA	NA	0	0	1	NA	Bradi1g67420	LOC_Os03g15550	Sb01g040390	3	15749	D
																	1067			4A	Traes_4AS_59EF3B3A2	3996180	4000496	11585	459	10	0	NA	NA	0	0	1	NA	Bradi1g67397	LOC_Os03g15570	Sb01g040360	3	15751	D
																	1068			4A	Traes_4AS_CB3F89616	4001905	4005506	11586	460	8	0	NA	NA	0	0	1	NA	Bradi1g67410	LOC_Os03g15560	Sb01g040380	3	15750	D
																	1069			4A	Traes_4AS_92B7C88D5	4018309	4027076	11587	461	0	0	NA	NA	0	0	1	NA	Bradi1g67387	LOC_Os03g15580	Sb01g040350	3	15752	D
																	1070			4A	Traes_4AS_D763D08C2	4034474	4035540	11588	462	0	0	NA	NA	0	0	1	NA	Bradi1g67380	LOC_Os03g15590	Sb01g040320	3	15754	D
																	1071			4A	Traes_4AS_CB1A8B581	4036978	4037647	11589	463	0	0	NA	NA	0	0	1	NA	Bradi1g67380	LOC_Os03g15590	Sb01g040320	3	15754	D
																	1072			4A	Traes_4AS_4517F1EE9	4040900	4042901	11590	464	1	0	NA	NA	0	0	1	NA	Bradi1g67370	LOC_Os03g15630	Sb01g040310	3	15756	D
																	1073			4A	Traes_4AS_F2525DB4F	4048475	4050963	11591	465	0	0	NA	NA	0	0	1	NA	NA	NA	Sb01g040300	3	15758	D
																	1074			4A	Traes_4AL_4E1740B29	4053159	4054384	11592	466	0	0	NA	NA	0	0	1	NA	NA	NA	Sb01g040300	3	15758	D
																	1075			4A	Traes_4AS_125EAE3ED	4058421	4063841	11593	467	10	0	NA	NA	0	0	1	NA	Bradi1g67360	LOC_Os03g15650	Sb01g040290	3	15759	D
																	1076			4A	Traes_4AS_18663793B	4064911	4066250	11594	468	1	0	NA	NA	0	0	1	NA	Bradi1g67350	NA	NA	3	15761	D
																	1077			4A	Traes_4AS_19FA06316	4072795	4074877	11595	469	1	0	NA	NA	0	0	1	NA	Bradi1g67340	LOC_Os03g15680	Sb01g040270	3	15764	D
																	1078			4A	Traes_4AS_F60C653AA	4082348	4082530	11596	470	0	0	NA	NA	0	0	1	NA	Bradi1g67330	LOC_Os03g15690	Sb01g040260	3	15765	D
																	1079			4A	Traes_4AS_D5F8B2031	4084928	4089957	11599	471	1	0	NA	NA	0	0	1	NA	NA	NA	NA	NA	NA	D
																	1080			4A	Traes_4AS_74660DF99	4091207	4097568	11598	472	0	0	NA	NA	0	0	1	NA	Bradi1g67320	LOC_Os03g15700	Sb01g040250	3	15766	D
																	1081			4A	Traes_4AS_3CBD43E82	4094926	4098923	11597	473	1	0	NA	NA	0	0	1	NA	Bradi1g67330	LOC_Os03g15690	Sb01g040260	3	15765	D
																	1082			4A	Traes_4AS_DEA73AA82	4116254	4118009	11600	474	0	0	NA	NA	0	0	1	NA	Bradi1g67310	LOC_Os03g15710	Sb01g040240	3	15767	D
																	1083			4A	Traes_4AL_8781901D4	4120380	4120910	11601	475	0	0	NA	NA	0	0	1	NA	Bradi1g67310	LOC_Os03g15710	Sb01g040240	3	15767	D
																	1084			4A	Traes_4AS_18B1C3691	4128166	4130958	11602	476	1	0	NA	NA	0	0	1	NA	Bradi1g67290	LOC_Os03g15720	Sb01g040230	3	15769	D
																	1085			4A	Traes_4AS_DD03900CB	4141941	4146800	11603	477	0	0	NA	NA	0	0	1	NA	Bradi1g67280	LOC_Os03g15730	Sb01g040220	3	15771	D
																	1086			4A	Traes_4AS_D30C2EF68	4147194	4149026	11604	478	0	0	NA	NA	0	0	1	NA	Bradi1g67887	LOC_Os03g14840	Sb01g040890	3	15665	D
																	1087			4A	Traes_4AS_4FDD11A23	4149688	4151791	11605	479	1	0	NA	NA	0	0	1	NA	Bradi1g67880	LOC_Os03g14860	Sb01g040880	3	15667	D
																	1088			4A	Traes_4AS_5EA46851F	4160124	4160493	11606	480	3	0	NA	NA	0	0	1	NA	Bradi1g67880	LOC_Os03g14860	Sb01g040880	3	15667	D
																	1089			4A	Traes_4AS_0923326CE	4163330	4167119	11607	481	1	0	NA	NA	0	0	1	NA	NA	NA	NA	NA	NA	D
																	1090			4A	Traes_4AS_36E4EA43D	4169897	4171044	11608	482	2	0	NA	NA	0	0	1	NA	NA	NA	Sb01g040860	3	15669	D
																	1091			4A	Traes_4AS_9A9089E0A	4171927	4173338	11609	483	0	0	NA	NA	0	0	1	NA	Bradi1g67870	LOC_Os03g14880	Sb01g040850	3	15670	D
																	1092			4A	Traes_4AS_5ED019F20	4184592	4186430	11611	484	2	0	NA	NA	0	0	1	NA	Bradi1g67870	LOC_Os03g14880	Sb01g040850	3	15670	D
																	1093			4A	Traes_4AS_4C529A3CF	4195315	4199947	11610	485	0	0	NA	NA	0	0	1	NA	NA	LOC_Os03g14890	Sb01g040840	3	15671	D
																	1094			4A	Traes_4AS_AC168E26D	4204413	4216808	11613	486	8	0	NA	NA	0	0	1	NA	NA	NA	NA	NA	NA	D
																	1095			4A	Traes_4AS_35FB8DB6E	4217497	4222536	11612	487	6	0	NA	NA	0	0	1	NA	Bradi1g67840	LOC_Os03g14900	Sb01g040830	3	15674	D
																	1096			4A	Traes_4AS_2FBDD5B23	4234202	4237950	11614	488	5	0	NA	NA	0	0	1	NA	Bradi1g67830	LOC_Os03g14915	Sb01g040820	3	15676	D
																	1097			4A	Traes_4AL_D1B99269E	4251904	4253894	11615	489	3	0.0962128709332563	-0.514575255853825	1.59181332014068	0.630541871921182	0.304615384615385	0.483919427226575	-0.220411912489573	Bradi1g67820	NA	NA	3	15678	D
																	1098			4A	Traes_4AL_B51B47D71	4264016	4265314	11616	490	0	0	NA	NA	0	0	1	NA	Bradi1g67820	NA	NA	3	15678	D
																	1099			4A	Traes_4AL_7506D5E7E	4270610	4271763	11617	491	20	0.0401093303942398	-1.83454328576871	-1.60252910271483	1.85221674876847	1.67692307692308	0.905411134450409	-1.47670748278402	Bradi1g67820	NA	NA	3	15678	D
																	1100			4A	Traes_4AL_3B05F6E9F	4275907	4276771	11618	492	0	0	NA	NA	0	0	1	NA	Bradi1g67820	NA	NA	3	15678	D
																	1101			4A	Traes_4AL_F203E8D1C	4279191	4279925	11619	493	0	0	NA	NA	0	0	1	NA	Bradi1g67820	NA	NA	3	15678	D
																	1102			4A	Traes_4AS_B8D420074	4285251	4286812	11620	494	0	0	NA	NA	0	0	1	NA	Bradi1g67810	LOC_Os03g14950	Sb01g040810	3	15679	D
																	1103			4A	Traes_4AS_8A5A525A5	4287783	4288344	11621	495	1	0	NA	NA	0	0	1	NA	Bradi1g67810	LOC_Os03g14950	Sb01g040810	3	15679	D
																	1104			4A	Traes_4AL_58194AF33	4310425	4312753	11623	497	2	0.00802128575341388	-1.16930304712192	-1.19561449266739	0.0689655172413793	0.196923076923077	2.8288659899905	-1.16129690948491	NA	NA	Sb01g004460	3	15639	D
																	1105			4A	Traes_4AL_731B29B4E	4315615	4317360	11624	498	1	-0.0392156862745097	-1.15141800853366	-1.15752759654527	0.0665024630541872	0.0738461538461539	1.10879144256372	-0.878948184490419	NA	NA	Sb01g004460	3	15639	D
																	1106			4A	Traes_4AS_93E2E2D19	4333226	4340675	11626	500	2	0	NA	NA	0	0	1	NA	Bradi1g67990	NA	NA	3	15643	D
																	1107			4A	Traes_4AL_FFACBA2C4	4365613	4365759	11628	502	0	0	NA	NA	0	0	1	NA	Bradi1g67967	NA	NA	3	15647	D
																	1108			4A	Traes_4AS_24AB3D1E9	4365762	4366007	11629	503	0	0	NA	NA	0	0	1	NA	Bradi1g67967	NA	NA	3	15647	D
																	1109			4A	Traes_4AS_30E426CCC	4399895	4403392	11631	505	3	0	NA	NA	0	0	1	NA	Bradi1g52680	NA	Sb01g040960	3	15649	D
																	1110			4A	Traes_4AS_8CA501A4C	4410391	4411492	11632	506	0	0	NA	NA	0	0	1	NA	Bradi1g67936	NA	NA	3	15654	D
																	1111			4A	Traes_4AS_DA5C35199	4411825	4412529	11634	507	0	0	NA	NA	0	0	1	NA	Bradi1g67936	NA	NA	3	15654	D
																	1112			4A	Traes_4AS_BA08E5293	4416040	4418077	11633	508	3	0	NA	NA	0	0	1	NA	Bradi1g67942	NA	NA	3	15651	D
																	1113			4A	Traes_4AS_0E668DF0C	4425123	4429217	11635	509	1	0	NA	NA	0	0	1	NA	Bradi1g67920	NA	Sb01g040920	3	15659	D
																	1114			4A	Traes_4AS_9E9E5FD89	4446624	4447040	11636	510	2	0	NA	NA	0	0	1	NA	Bradi1g67910	LOC_Os03g14810	Sb01g000670	3	15663	D
																	1115			4A	Traes_4AL_C73E7E6FB	4454868	4455375	11637	511	1	0.128972823583602	0.867595013319117	-1.16240204275445	0.344827586206897	0.0646153846153846	0.189734370239228	0.3290245904954	Bradi1g67910	LOC_Os03g14810	Sb01g000670	3	15663	D
																	1116			4A	Traes_4AS_E25672B03	4477387	4478885	11640	513	0	0	NA	NA	0	0	1	NA	NA	NA	Sb01g042390	3	15380	D
																	1117			4A	Traes_4AS_6486B493A	4478824	4485422	11639	514	0	0	NA	NA	0	0	1	NA	Bradi1g69480	LOC_Os03g12350	Sb01g042400	3	15376	D
																	1118			4A	Traes_4AS_4B8E78B13	4492636	4492945	11641	515	0	0	NA	NA	0	0	1	NA	Bradi1g69420	LOC_Os03g12360	Sb01g042380	3	15383	D
																	1119			4A	Traes_4AS_311712F66	4492946	4494965	11642	516	0	0	NA	NA	0	0	1	NA	Bradi1g69420	LOC_Os03g12360	Sb01g042380	3	15383	D
																	1120			4A	Traes_4AS_02B607421	4498430	4501951	11643	517	27	0	NA	NA	0	0	1	NA	Bradi1g69407	LOC_Os03g12370	Sb01g042370	3	15384	D
																	1121			4A	Traes_4AS_3EF63342E	4523911	4527916	11644	518	0	0	NA	NA	0	0	1	NA	Bradi1g69380	LOC_Os03g12414	Sb01g042340	3	15388	D
																	1122			4A	Traes_4AS_FE44F8BBD	4536835	4538741	11645	519	0	0	NA	NA	0	0	1	NA	Bradi1g69390	LOC_Os03g12430	Sb01g042330	3	15390	D
																	1123			4A	Traes_4AS_70F77CF1E	4552732	4558235	11646	520	0	0	NA	NA	0	0	1	NA	Bradi1g69370	NA	NA	3	15389	D
																	1124			4A	Traes_4AS_5828A4E4D	4569158	4573074	11647	521	1	0	NA	NA	0	0	1	NA	Bradi1g69370	NA	NA	3	15389	D
																	1125			4A	Traes_4AS_01089088F	4578742	4587092	11648	522	1	0	NA	NA	0	0	1	NA	Bradi1g69340	LOC_Os03g12470	Sb01g042280	3	15396	D
																	1126			4A	Traes_4AS_4EC8658B4	4588600	4594497	11649	523	0	0	NA	NA	0	0	1	NA	Bradi1g69350	LOC_Os03g12460	Sb01g042290	3	15395	D
																	1127			4A	Traes_4AS_D6F5D705F	4594520	4601268	11650	524	1	0	NA	NA	0	0	1	NA	Bradi1g69360	LOC_Os03g12450	Sb01g042300	3	15394	D
																	1128			4A	Traes_4AL_5CC1EC773	4604174	4604430	11651	525	0	0	NA	NA	0	0	1	NA	Bradi1g69340	LOC_Os03g12470	Sb01g042280	3	15396	D
																	1129			4A	Traes_4AS_41FB87D39	4612495	4614838	11652	526	6	0	NA	NA	0	0	1	NA	Bradi1g69330	LOC_Os03g12500	Sb01g042270	3	15398	D
																	1130			4A	Traes_4AS_9F1B2A7DD	4622392	4624268	11653	527	0	0	NA	NA	0	0	1	NA	Bradi1g69330	LOC_Os03g12500	Sb01g042270	3	15398	D
																	1131			4A	Traes_4AS_B5D20D324	4641811	4646437	11654	528	2	0	NA	NA	0	0	1	NA	Bradi1g68950	LOC_Os03g12530	Sb01g041820	3	15400	D
																	1132			4A	Traes_4AS_B7069E02A	4653857	4660649	11655	529	9	0	NA	NA	0	0	1	NA	Bradi1g68957	LOC_Os03g12550	Sb01g041830	3	15402	D
																	1133			4A	Traes_4AS_EEAF4CDB7	4661980	4664397	11656	530	1	0	NA	NA	0	0	1	NA	Bradi1g68970	LOC_Os03g12560	Sb01g041840	3	15403	D
																	1134			4A	Traes_4AS_0194CD713	4673669	4679757	11657	531	9	0	NA	NA	0	0	1	NA	Bradi1g68980	NA	NA	3	15405	D
																	1135			4A	Traes_4AS_FACA1EB6C	4681110	4684202	11658	532	3	0	NA	NA	0	0	1	NA	Bradi1g68990	NA	NA	3	15408	D
																	1136			4A	Traes_4AS_5CAA94795	4694162	4695721	11659	533	4	0	NA	NA	0	0	1	NA	Bradi1g69010	LOC_Os03g12610	Sb01g041870	3	15410	D
																	1137			4A	Traes_4AS_AAF6B6BDF	4696509	4705710	11660	534	12	0	NA	NA	0	0	1	NA	Bradi1g69000	LOC_Os03g12590	Sb01g041860	3	15409	D
																	1138			4A	Traes_4AS_BFFDDF3A7	4708692	4710405	11661	535	1	0	NA	NA	0	0	1	NA	Bradi1g69010	LOC_Os03g12610	Sb01g041870	3	15410	D
																	1139			4A	Traes_4AS_4B81C93C0	4710598	4712942	11662	536	0	0	NA	NA	0	0	1	NA	Bradi1g69010	LOC_Os03g12610	Sb01g041870	3	15410	D
																	1140			4A	Traes_4AS_12D136E9D	4713441	4716275	11663	537	2	0	NA	NA	0	0	1	NA	Bradi1g69020	LOC_Os03g12620	Sb01g041880	3	15411	D
																	1141			4A	Traes_4AL_82CACD170	4723014	4730794	11665	538	1	0.0800000000000001	NA	-0.310531954485811	0	0.212307692307692	213.30769	-0.680981908826612	Bradi1g10340	LOC_Os03g51250	Sb01g009760	3	18910	D
																	1142			4A	Traes_4AL_2972B9FCD	4723035	4726689	11664	539	0	0	NA	NA	0	0	1	NA	Bradi1g69020	LOC_Os03g12620	Sb01g041880	3	15411	D
																	1143			4A	Traes_4AL_EB71474C1	4733433	4736144	11666	540	0	0	NA	NA	0	0	1	NA	NA	NA	NA	NA	NA	D
																	1144			4A	Traes_4AL_F60C6A5D0	4740442	4742816	11667	541	4	0.00137868840461675	-1.10911684829568	-0.73118248311894	0.692118226600985	0.190769230769231	0.276676072998397	-1.27751419835311	Bradi1g69020	LOC_Os03g12620	Sb01g041880	3	15411	D
																	1145			4A	Traes_4AS_25390D773	4755051	4760608	11668	542	0	0	NA	NA	0	0	1	NA	Bradi1g69030	LOC_Os03g12630	Sb01g041890	3	15412	D
																	1146			4A	Traes_4AS_C318715F9	4772518	4778784	11669	543	7	0	NA	NA	0	0	1	NA	Bradi1g69040	LOC_Os03g12660	Sb01g041900	3	15414	D
																	1147			4A	Traes_4AS_9AB9C04EC	4788910	4790319	11670	544	1	0	NA	NA	0	0	1	NA	Bradi1g69057	NA	NA	3	15418	D
																	1148			4A	Traes_4AS_1820493B9	4799704	4801656	11671	545	7	0	NA	NA	0	0	1	NA	Bradi1g69070	LOC_Os03g12700	Sb01g041920	3	15421	D
																	1149			4A	Traes_4AS_AC5746DFA	4806085	4809216	11672	546	0	0	NA	NA	0	0	1	NA	Bradi1g69080	LOC_Os03g12710	Sb01g041930	3	15422	D
																	1150			4A	Traes_4AS_1A305B13B	4815317	4818175	11673	547	0	0	NA	NA	0	0	1	NA	Bradi1g69090	LOC_Os03g12720	Sb01g041940	3	15423	D
																	1151			4A	Traes_4AL_970748AB5	4819643	4819920	11674	548	0	0	NA	NA	0	0	1	NA	Bradi1g69090	LOC_Os03g12720	Sb01g041940	3	15423	D
																	1152			4A	Traes_4AS_04E4A0063	4822129	4825694	11675	549	11	0	NA	NA	0	0	1	NA	Bradi1g69097	LOC_Os03g12730	Sb01g041950	3	15424	D
																	1153			4A	Traes_4AL_F6C9E9487	4831922	4833629	11676	550	2	-0.0278709513581006	1.63388581485494	1.17791577392358	0.911330049261084	0.698461538461539	0.766675985297207	1.67056490916844	Bradi1g69097	LOC_Os03g12730	Sb01g041950	3	15424	D
																	1154			4A	Traes_4AL_0F17B9464	4834842	4835350	11677	551	4	0.0266875952372624	-1.30898066319138	-0.0104810894613566	0.46551724137931	1.17538461538462	2.5216316121565	-0.481432347321768	Bradi1g69097	LOC_Os03g12730	Sb01g041950	3	15424	D
																	1155			4A	Traes_4AL_B542C0DF5	4836212	4836838	11678	552	0	0	NA	NA	0	0	1	NA	NA	NA	NA	NA	NA	D
																	1156			4A	Traes_4AS_E4935832A	4844150	4845500	11679	553	0	0	NA	NA	0	0	1	NA	Bradi1g69110	LOC_Os03g12760	Sb01g041960	3	15426	D
																	1157			4A	Traes_4AS_D356C7AB3	4852755	4854821	11680	554	1	0	NA	NA	0	0	1	NA	Bradi1g69120	LOC_Os03g12790	Sb01g041970	3	15428	D
																	1158			4A	Traes_4AS_880EB5A99	4867638	4872350	11681	555	5	0	NA	NA	0	0	1	NA	Bradi1g69130	LOC_Os03g12810	Sb01g041990	3	15430	D
																	1159			4A	Traes_4AS_23A883CB4	4900148	4902922	11682	556	4	0	NA	NA	0	0	1	NA	Bradi1g69140	LOC_Os03g12820	Sb01g042000	3	15432	D
																	1160			4A	Traes_4AS_57A0BC13C	4910161	4916284	11683	557	3	0	NA	NA	0	0	1	NA	NA	LOC_Os03g12840	NA	3	15437	D
																	1161			4A	Traes_4AS_4AF02549E	4918715	4920129	11684	558	0	0	NA	NA	0	0	1	NA	NA	LOC_Os03g12860	NA	3	15439	D
																	1162			4A	Traes_4AS_FC5C0BA81	4921363	4922762	11685	559	0	0	NA	NA	0	0	1	NA	NA	LOC_Os03g12860	NA	3	15439	D
																	1163			4A	Traes_4AS_6C0AB5E18	4928321	4930880	11686	560	4	0	NA	NA	0	0	1	NA	Bradi1g69160	LOC_Os03g12890	Sb01g042040	3	15442	D
																	1164			4A	Traes_4AS_B67F89B5A	4934590	4938947	11687	561	0	0	NA	NA	0	0	1	NA	Bradi1g69170	LOC_Os03g12900	Sb01g042050	3	15443	D
																	1165			4A	Traes_4AS_DD5072A70	4946950	4948795	11689	562	0	0	NA	NA	0	0	1	NA	Bradi1g69190	NA	Sb01g042070	3	15447	D
																	1166			4A	Traes_4AS_CA2A48F68	4953062	4956401	11688	563	0	0	NA	NA	0	0	1	NA	Bradi1g69200	NA	Sb01g042080	3	15448	D
																	1167			4A	Traes_4AS_93BB8FB3E	4959520	4963168	11690	564	5	0	NA	NA	0	0	1	NA	Bradi1g69207	LOC_Os03g12950	Sb01g042090	3	15449	D
																	1168			4A	Traes_4AS_4521FE57B	4988464	4989222	11691	565	0	0	NA	NA	0	0	1	NA	Bradi1g69220	LOC_Os03g12990	NA	3	15453	D
																	1169			4A	Traes_4AS_F1F72C66C	4998544	5002385	11692	566	4	0	NA	NA	0	0	1	NA	Bradi1g69230	LOC_Os03g13000	Sb01g042170	3	15459	D
																	1170			4A	Traes_4AS_AA04F1754	5015170	5018146	11693	567	0	0	NA	NA	0	0	1	NA	Bradi1g69240	LOC_Os03g13010	Sb01g042180	3	15460	D
																	1171			4A	Traes_4AS_3C40F1AA1	5036396	5037653	11694	568	0	0	NA	NA	0	0	1	NA	Bradi1g69260	LOC_Os03g13040	Sb01g042200	3	15464	D
																	1172			4A	Traes_4AS_B44FA7BE2	5040075	5043930	11695	569	3	0	NA	NA	0	0	1	NA	Bradi1g69260	LOC_Os03g13040	Sb01g042200	3	15464	D
																	1173			4A	Traes_4AS_245D85DEA	5051080	5053158	11696	570	3	0	NA	NA	0	0	1	NA	Bradi1g69290	LOC_Os03g13080	Sb01g042230	3	15468	D
																	1174			4A	Traes_4AS_D533B306B	5060503	5065732	11697	571	1	0	NA	NA	0	0	1	NA	Bradi1g69300	LOC_Os03g13100	Sb01g042240	3	15469	D
																	1175			4A	Traes_4AS_44695D5A8	5070174	5074937	11698	572	1	0	NA	NA	0	0	1	NA	Bradi1g69307	LOC_Os03g13130	Sb01g042250	3	15471	D
																	1176			4A	Traes_4AS_48EDC7F9B	5077003	5077891	11699	573	1	0	NA	NA	0	0	1	NA	Bradi1g69320	LOC_Os03g13150	Sb01g042260	3	15473	D
																	1177			4A	Traes_4AS_9E4E24A67	5085772	5087490	11700	574	2	0	NA	NA	0	0	1	NA	Bradi1g68940	LOC_Os03g13170	NA	3	15475	D
																	1178			4A	Traes_4AS_8DC986D1A	5102134	5103190	11702	575	4	0	NA	NA	0	0	1	NA	Bradi4g18980	LOC_Os11g29910	NA	11	53117	D
																	1179			4A	Traes_4AS_830B8DBAF	5112762	5120967	11701	576	0	0	NA	NA	0	0	1	NA	Bradi1g68940	LOC_Os03g13170	NA	3	15475	D
																	1180			4A	Traes_4AL_4B6034C14	5128466	5130031	11703	577	0	0	NA	NA	0	0	1	NA	Bradi1g68940	LOC_Os03g13170	NA	3	15475	D
																	1181			4A	Traes_4AL_F8C0D1431	5132600	5133079	11704	578	0	0	NA	NA	0	0	1	NA	Bradi1g68900	LOC_Os03g13200	Sb01g041790	3	15479	D
																	1182			4A	Traes_4AS_6DEC20069	5133495	5135580	11705	579	2	0	NA	NA	0	0	1	NA	Bradi1g68887	LOC_Os03g13210	Sb01g041770	3	15480	D
																	1183			4A	Traes_4AS_FA3D49516	5137742	5139629	11706	580	6	0	NA	NA	0	0	1	NA	Bradi1g68887	LOC_Os03g13210	Sb01g041770	3	15480	D
																	1184			4A	Traes_4AS_3C90613EE	5142057	5145086	11707	581	3	0	NA	NA	0	0	1	NA	Bradi1g63080	LOC_Os03g22050	NA	3	16491	D
																	1185			4A	Traes_4AS_8F7A18F99	5153738	5155424	11708	582	4	0	NA	NA	0	0	1	NA	Bradi1g68887	LOC_Os03g13210	Sb01g041770	3	15480	D
																	1186			4A	Traes_4AL_FB21608E8	5158110	5159343	11709	583	0	0	NA	NA	0	0	1	NA	Bradi1g68887	LOC_Os03g13210	Sb01g041770	3	15480	D
																	1187			4A	Traes_4AS_825733A47	5159741	5160490	11710	584	0	0	NA	NA	0	0	1	NA	Bradi1g68880	LOC_Os03g13220	Sb01g041750	3	15482	D
																	1188			4A	Traes_4AS_A8D55B343	5164978	5166776	11711	585	0	0	NA	NA	0	0	1	NA	Bradi1g68880	LOC_Os03g13220	Sb01g041750	3	15482	D
																	1189			4A	Traes_4AS_C7DE35DC8	5167679	5169328	11713	586	3	0	NA	NA	0	0	1	NA	Bradi1g68870	LOC_Os03g13230	Sb01g041740	3	15483	D
																	1190			4A	Traes_4AS_B9CD186CE	5169982	5177989	11712	587	11	0	NA	NA	0	0	1	NA	Bradi1g68860	LOC_Os03g13240	Sb01g041730	3	15484	D
																	1191			4A	Traes_4AL_66692738C	5181744	5182319	11714	588	0	0	NA	NA	0	0	1	NA	Bradi1g68870	LOC_Os03g13230	Sb01g041740	3	15483	D
																	1192			4A	Traes_4AS_3CEF75BC8	5185190	5191474	11715	589	2	0	NA	NA	0	0	1	NA	Bradi1g68830	LOC_Os03g13250	Sb01g041710	3	15487	D
																	1193			4A	Traes_4AS_FFBD288B6	5203244	5205048	11718	591	4	0	NA	NA	0	0	1	NA	Bradi1g68820	LOC_Os03g13274	Sb01g009890	3	15488	D
																	1194			4A	Traes_4AS_8E840E625	5206354	5207228	11717	592	0	0	NA	NA	0	0	1	NA	NA	NA	NA	NA	NA	D
																	1195			4A	Traes_4AL_00E0A8E92	5211751	5212174	11719	593	0	0	NA	NA	0	0	1	NA	Bradi1g68820	LOC_Os03g13274	Sb01g009890	3	15488	D
																	1196			4A	Traes_4AS_ED8D7EE94	5217265	5219799	11720	594	0	0	NA	NA	0	0	1	NA	Bradi1g68807	LOC_Os03g13300	Sb01g041700	3	15490	D
																	1197			4A	Traes_4AL_9BCB37710	5224890	5229348	11721	595	7	0.0258287736820956	0.54463146408997	-1.01577265323897	0.916256157635468	1.29230769230769	1.40997438490901	-0.746082359694274	Bradi1g68807	LOC_Os03g13300	Sb01g041700	3	15490	D
																	1198			4A	Traes_4AL_ED8E895D21	5238730	5239767	11723	596	1	0.0454545454545453	-0.662151624094342	NA	0.103448275862069	0	0.0095741164909561	-0.856840576160898	Bradi4g22240	LOC_Os11g27620	NA	11	52947	D
																	1199			4A	Traes_4AL_4A0416246	5247671	5249240	11722	597	0	0	NA	NA	0	0	1	NA	Bradi1g68807	LOC_Os03g13300	Sb01g041700	3	15490	D
																	1200			4A	Traes_4AS_759D8DDBB	5257513	5261415	11724	598	3	0	NA	NA	0	0	1	NA	NA	LOC_Os03g13310	NA	3	15491	D
																	1201			4A	Traes_4AS_4EB37F546	5268640	5276510	11725	599	7	0	NA	NA	0	0	1	NA	Bradi1g68757	LOC_Os03g13370	Sb01g041660	3	15502	D
																	1202			4A	Traes_4AS_887399584	5281939	5284260	11727	600	0	0	NA	NA	0	0	1	NA	Bradi1g68740	LOC_Os03g13390	Sb01g041640	3	15504	D
																	1203			4A	Traes_4AS_2B4080604	5285118	5290431	11726	601	0	0	NA	NA	0	0	1	NA	Bradi1g68750	LOC_Os03g13380	Sb01g041650	3	15503	D
																	1204			4A	Traes_4AS_DA9555CFB	5291358	5293235	11728	602	0	0	NA	NA	0	0	1	NA	Bradi1g68757	LOC_Os03g13370	Sb01g041660	3	15502	D
																	1205			4A	Traes_4AS_61E4A741D	5303288	5304111	11729	603	0	0	NA	NA	0	0	1	NA	Bradi1g68757	LOC_Os03g13370	Sb01g041660	3	15502	D
																	1206			4A	Traes_4AS_2718699A7	5307595	5311179	11730	604	2	0	NA	NA	0	0	1	NA	Bradi1g68730	LOC_Os03g13400	NA	3	15505	D
																	1207			4A	Traes_4AL_954AE4933	5313516	5314232	11731	605	0	0	NA	NA	0	0	1	NA	Bradi1g68730	LOC_Os03g13400	NA	3	15505	D
																	1208			4A	Traes_4AS_4190CCF4C	5317003	5317581	11732	606	0	0	NA	NA	0	0	1	NA	Bradi1g68720	LOC_Os03g13450	Sb01g041620	3	15506	D
																	1209			4A	Traes_4AS_54D08DCB0	5322905	5328634	11733	607	7	0	NA	NA	0	0	1	NA	Bradi1g68710	LOC_Os03g13460	Sb01g041610	3	15507	D
																	1210			4A	Traes_4AS_69903F29C	5347172	5347832	11734	608	0	0	NA	NA	0	0	1	NA	Bradi1g68690	LOC_Os03g13490	Sb01g041590	3	15510	D
																	1211			4A	Traes_4AS_5177FC080	5360879	5364665	11735	609	2	0	NA	NA	0	0	1	NA	Bradi1g68680	LOC_Os03g13520	Sb01g041580	3	15512	D
																	1212			4A	Traes_4AL_C1D3DC55D	5373291	5377839	11736	610	0	0	NA	NA	0	0	1	NA	Bradi1g68680	LOC_Os03g13520	Sb01g041580	3	15512	D
																	1213			4A	Traes_4AS_A3EAF8C80	5383840	5386517	11738	611	3	0	NA	NA	0	0	1	NA	NA	LOC_Os03g13540	Sb01g041570	3	15514	D
																	1214			4A	Traes_4AS_4681DB61B	5386837	5391441	11737	612	4	0	NA	NA	0	0	1	NA	NA	NA	NA	NA	NA	D
																	1215			4A	Traes_4AS_797C5F5C3	5402577	5405277	11739	613	1	0	NA	NA	0	0	1	NA	NA	LOC_Os03g13570	NA	3	15525	D
																	1216			4A	Traes_4AS_9306CD8A51	5406002	5409487	11740	614	5	0	NA	NA	0	0	1	NA	Bradi1g68600	LOC_Os03g13560	Sb01g041520	3	15523	D
																	1217			4A	Traes_4AS_9306CD8A5	5412754	5416239	11742	615	1	0	NA	NA	0	0	1	NA	Bradi1g68600	LOC_Os03g13560	Sb01g041520	3	15523	D
																	1218			4A	Traes_4AS_797C5F5C31	5416964	5419664	11741	616	0	0	NA	NA	0	0	1	NA	NA	LOC_Os03g13570	NA	3	15525	D
																	1219			4A	Traes_4AS_C7091C4ED	5428389	5431273	11743	617	2	0	NA	NA	0	0	1	NA	Bradi1g68580	LOC_Os03g13590	Sb01g041500	3	15527	D
																	1220			4A	Traes_4AS_D20DF472E	5432288	5432849	11744	618	0	0	NA	NA	0	0	1	NA	Bradi1g68570	NA	Sb01g041490	3	15528	D
																	1221			4A	Traes_4AS_553C18F16	5450448	5454146	11747	620	11	0	NA	NA	0	0	1	NA	Bradi1g68540	LOC_Os03g13730	Sb01g041460	3	15535	D
																	1222			4A	Traes_4AS_3517E5EA1	5454376	5459176	11746	621	6	0	NA	NA	0	0	1	NA	Bradi1g68550	LOC_Os03g13720	Sb01g041470	3	15534	D
																	1223			4A	Traes_4AS_068ACAA031	5467002	5467657	11748	622	1	0	NA	NA	0	0	1	NA	Bradi1g68530	LOC_Os03g13740	Sb01g041450	3	15536	D
																	1224			4A	Traes_4AS_49955C28B	5473921	5478027	11749	623	7	0	NA	NA	0	0	1	NA	Bradi1g68520	LOC_Os03g13750	Sb01g041440	3	15537	D
																	1225			4A	Traes_4AS_3B4E00416	5481558	5487265	11750	624	7	0	NA	NA	0	0	1	NA	NA	LOC_Os03g13790	NA	3	15540	D
																	1226			4A	Traes_4AS_3C32B4B06	5500153	5502122	11751	625	0	0	NA	NA	0	0	1	NA	NA	LOC_Os03g13800	NA	3	15541	D
																	1227			4A	Traes_4AS_EB18E9A3D	5509926	5512941	11752	626	8	0	NA	NA	0	0	1	NA	Bradi1g68487	LOC_Os03g13820	Sb01g041400	3	15543	D
																	1228			4A	Traes_4AS_7295A1470	5519430	5520797	11753	627	0	0	NA	NA	0	0	1	NA	Bradi1g68480	LOC_Os03g13830	NA	3	15544	D
																	1229			4A	Traes_4AS_0AFA864E8	5536734	5540672	11754	628	1	0	NA	NA	0	0	1	NA	Bradi1g68210	LOC_Os03g13840	NA	3	15546	D
																	1230			4A	Traes_4AS_8398CBD3E	5544917	5545746	11756	629	2	0	NA	NA	0	0	1	NA	NA	LOC_Os03g13870	NA	3	15550	D
																	1231			4A	Traes_4AS_4D52B3F9D	5547636	5551265	11755	630	4	0	NA	NA	0	0	1	NA	Bradi1g68250	LOC_Os03g13860	Sb01g041370	3	15549	D
																	1232			4A	Traes_4AS_D6E6B310D	5557767	5558471	11757	631	0	0	NA	NA	0	0	1	NA	Bradi1g68270	LOC_Os03g13930	Sb01g041350	3	15552	D
																	1233			4A	Traes_4AS_811353465	5559618	5562336	11759	632	0	0	NA	NA	0	0	1	NA	Bradi1g68280	LOC_Os03g13950	Sb01g041340	3	15554	D
																	1234			4A	Traes_4AS_11588E7ED	5566586	5570281	11758	633	6	0	NA	NA	0	0	1	NA	Bradi1g68290	LOC_Os03g13970	Sb01g041330	3	15556	D
																	1235			4A	Traes_4AS_F11702AE2	5574422	5580728	11761	634	6	0	NA	NA	0	0	1	NA	NA	NA	NA	NA	NA	D
																	1236			4A	Traes_4AS_8E7275248	5586484	5589994	11760	635	10	0	NA	NA	0	0	1	NA	Bradi1g68310	LOC_Os03g14010	Sb01g041310	3	15561	D
																	1237			4A	Traes_4AS_312C47A21	5591525	5596642	11762	636	5	0	NA	NA	0	0	1	NA	Bradi1g68300	NA	NA	3	15562	D
																	1238			4A	Traes_4AS_05D1CEFD5	5601067	5602762	11763	637	1	0	NA	NA	0	0	1	NA	Bradi1g68330	LOC_Os03g14030	Sb01g041290	3	15564	D
																	1239			4A	Traes_4AS_1C8B71007	5611531	5616076	11764	638	7	0	NA	NA	0	0	1	NA	Bradi1g68320	LOC_Os03g14020	Sb01g041300	3	15563	D
																	1240			4A	Traes_4AS_4935EA969	5617902	5619561	11765	639	7	0	NA	NA	0	0	1	NA	Bradi1g68340	LOC_Os03g14050	Sb01g041280	3	15566	D
																	1241			4A	Traes_4AS_F28333B821	5630623	5633380	11766	640	0	0	NA	NA	0	0	1	NA	Bradi1g68360	LOC_Os03g14090	Sb01g041260	3	15567	D
																	1242			4A	Traes_4AS_D7511DC6D	5640409	5644760	11767	641	7	0	NA	NA	0	0	1	NA	Bradi1g68350	NA	NA	3	15569	D
																	1243			4A	Traes_4AS_02D5EDA76	5649496	5652371	11768	642	1	0	NA	NA	0	0	1	NA	Bradi1g68380	LOC_Os03g14120	Sb01g041240	3	15572	D
																	1244			4A	Traes_4AS_F40BF689C	5663508	5667340	11770	643	1	0	NA	NA	0	0	1	NA	Bradi1g68410	NA	NA	3	15581	D
																	1245			4A	Traes_4AS_812896652	5670052	5671236	11769	644	1	0	NA	NA	0	0	1	NA	Bradi1g68400	LOC_Os03g14140	Sb01g041220	3	15574	D
																	1246			4A	Traes_4AS_C3F277DE5	5678436	5679849	11771	645	1	0	NA	NA	0	0	1	NA	Bradi1g68390	NA	NA	3	15577	D
																	1247			4A	Traes_4AS_424A4DD16	5691717	5693900	11772	646	6	0	NA	NA	0	0	1	NA	NA	LOC_Os03g14170	NA	3	15583	D
																	1248			4A	Traes_4AS_2272D0413	5696785	5698051	11773	647	1	0	NA	NA	0	0	1	NA	Bradi1g68440	LOC_Os03g14180	Sb01g041180	3	15585	D
																	1249			4A	Traes_4AS_156ABD2F4	5711296	5715532	11774	648	3	0	NA	NA	0	0	1	NA	NA	LOC_Os03g14190	NA	3	15586	D
																	1250			4A	Traes_4AS_8BA1E69CA	5715149	5716338	11775	649	4	0	NA	NA	0	0	1	NA	Bradi1g68440	LOC_Os03g14180	Sb01g041180	3	15585	D
																	1251			4A	Traes_4AS_049E43B8B	5719503	5720535	11776	650	3	0	NA	NA	0	0	1	NA	Bradi1g68440	LOC_Os03g14180	Sb01g041180	3	15585	D
																	1252			4A	Traes_4AS_D34648138	5723022	5723735	11777	651	0	0	NA	NA	0	0	1	NA	Bradi1g68450	LOC_Os03g14210	NA	3	15589	D
																	1253			4A	Traes_4AS_F7DEE0A0A	5769298	5774543	11781	655	1	0	NA	NA	0	0	1	NA	Bradi1g67260	LOC_Os03g15750	Sb01g040200	3	15773	D
																	1254			4A	Traes_4AS_ABE7CBE39	5783244	5787153	11782	656	2	0	NA	NA	0	0	1	NA	Bradi1g67247	LOC_Os03g15770	Sb01g040190	3	15775	D
																	1255			4A	Traes_4AS_F71C13C9B	5788215	5792138	11783	657	3	0	NA	NA	0	0	1	NA	Bradi1g67240	LOC_Os03g15780	Sb01g040180	3	15776	D
																	1256			4A	Traes_4AL_E39FF9868	5797144	5800850	11784	658	54	-0.00176216169160104	-1.57189193020365	-1.96291471965757	7.48029556650246	3.21538461538462	0.429923479149481	-1.80441216881827	Bradi1g67247	LOC_Os03g15770	Sb01g040190	3	15775	D
																	1257			4A	Traes_4AS_D39A11850	5804517	5806374	11786	659	2	0	NA	NA	0	0	1	NA	Bradi1g67220	LOC_Os03g15800	Sb01g040160	3	15778	D
																	1258			4A	Traes_4AS_B0CD74B2A	5810857	5813147	11785	660	3	0	NA	NA	0	0	1	NA	NA	LOC_Os03g15790	Sb01g040170	3	15777	D
																	1259			4A	Traes_4AS_702A3C7D6	5833757	5834194	11789	662	0	0	NA	NA	0	0	1	NA	Bradi1g67200	LOC_Os03g15840	Sb01g040150	3	15781	D
																	1260			4A	Traes_4AS_702A3C7D61	5843100	5843537	11791	664	0	0	NA	NA	0	0	1	NA	Bradi1g67200	LOC_Os03g15840	Sb01g040150	3	15781	D
																	1261			4A	Traes_4AS_3D5875DB5	5860425	5862956	11792	666	1	0	NA	NA	0	0	1	NA	Bradi1g67200	LOC_Os03g15840	Sb01g040150	3	15781	D
																	1262			4A	Traes_4AL_46280BD97	6089911	6091559	11815	689	0	0	NA	NA	0	0	1	NA	Bradi1g12267	NA	NA	3	18557	D
																	1263			4A	Traes_4AL_DCFE55D31	6112996	6115125	11818	693	2	0	NA	-1.53053595515006	0	0.153846153846154	154.84615	-1.45578625621313	NA	NA	NA	NA	NA	D
																	1264			4A	Traes_4AS_8610A0310	6139052	6142189	11823	697	2	0	NA	NA	0	0	1	NA	NA	NA	Sb01g035730	3	16540	D
																	1265			4A	Traes_4AS_6F06D25AB	6163162	6164085	11827	701	0	0	NA	NA	0	0	1	NA	NA	NA	NA	NA	NA	D
																	1266			4A	Traes_4AS_B131F9A08	6164764	6168954	11828	702	0	0	NA	NA	0	0	1	NA	Bradi1g65710	LOC_Os03g17860	Sb01g038630	3	16024	D
																	1267			4A	Traes_4AS_14FF2A631	6176343	6178112	11831	704	0	0	NA	NA	0	0	1	NA	Bradi1g66302	LOC_Os03g17170	Sb01g039130	3	15934	D
																	1268			4A	Traes_4AS_C0F4B2DE6	6192143	6195738	11833	707	0	0	NA	NA	0	0	1	NA	Bradi1g66960	LOC_Os03g16120	Sb01g039920	3	15810	D
																	1269			4A	Traes_4AS_42748DD6E	6202049	6204306	11834	708	0	0	NA	NA	0	0	1	NA	Bradi1g66940	LOC_Os03g16140	Sb01g039910	3	15812	D
																	1270			4A	Traes_4AS_DF85CBD39	6204831	6210658	11835	709	1	0	NA	NA	0	0	1	NA	Bradi1g66950	LOC_Os03g16130	Sb01g039915	3	15811	D
																	1271			4A	Traes_4AS_934C6302E	6213213	6214161	11836	710	0	0	NA	NA	0	0	1	NA	Bradi1g66940	LOC_Os03g16140	Sb01g039910	3	15812	D
																	1272			4A	Traes_4AS_B59D0F85B	6223536	6226944	11837	711	2	0	NA	NA	0	0	1	NA	Bradi1g66930	LOC_Os03g16150	Sb01g039900	3	15813	D
																	1273			4A	Traes_4AS_CDC673BD9	6232539	6235152	11838	712	5	0	NA	NA	0	0	1	NA	Bradi1g66920	LOC_Os03g16170	Sb01g039890	3	15815	D
																	1274			4A	Traes_4AS_C983F8C8B	6235467	6239352	11839	713	13	0	NA	NA	0	0	1	NA	NA	LOC_Os03g16230	NA	3	15819	D
																	1275			4A	Traes_4AL_EE81599EF	6244433	6244710	11840	714	0	0	NA	NA	0	0	1	NA	NA	LOC_Os03g16230	NA	3	15819	D
																	1276			4A	Traes_4AS_3456B3706	6253653	6258034	11841	715	0	0	NA	NA	0	0	1	NA	Bradi1g66890	LOC_Os03g16334	Sb01g039850	3	15824	D
																	1277			4A	Traes_4AS_8CDF87CBD	6258952	6268559	11842	716	0	0	NA	NA	0	0	1	NA	Bradi1g66870	NA	NA	3	15826	D
																	1278			4A	Traes_4AS_E960B83C6	6272349	6274342	11843	717	1	0	NA	NA	0	0	1	NA	Bradi1g66880	LOC_Os03g16350	Sb01g039840	3	15825	D
																	1279			4A	Traes_4AL_F15D6F5BC	6281444	6283124	11844	718	0	0	NA	NA	0	0	1	NA	Bradi1g66880	LOC_Os03g16350	Sb01g039840	3	15825	D
																	1280			4A	Traes_4AS_8D7CEBCE0	6284816	6285841	11845	719	0	0	NA	NA	0	0	1	NA	Bradi1g66860	LOC_Os03g16390	Sb01g039830	3	15827	D
																	1281			4A	Traes_4AS_3E11781FA	6295902	6300526	11846	720	0	0	NA	NA	0	0	1	NA	Bradi1g66850	LOC_Os03g16400	NA	3	15828	D
																	1282			4A	Traes_4AS_DE644E0CF	6306278	6309053	11847	721	4	0	NA	NA	0	0	1	NA	Bradi1g66830	LOC_Os03g16430	Sb01g039810	3	15831	D
																	1283			4A	Traes_4AS_A6128FCF8	6312856	6319391	11849	722	1	0	NA	NA	0	0	1	NA	NA	LOC_Os03g16470	NA	3	15835	D
																	1284			4A	Traes_4AS_D93610E94	6319496	6322814	11850	723	3	0	NA	NA	0	0	1	NA	Bradi1g03590	LOC_Os03g16460	Sb01g039780	3	15834	D
																	1285			4A	Traes_4AS_E344E1462	6323440	6324843	11851	724	4	0	NA	NA	0	0	1	NA	Bradi1g66810	LOC_Os03g16450	Sb01g039790	3	15833	D
																	1286			4A	Traes_4AS_9F46EA4DC	6329046	6334179	11848	725	5	0	NA	NA	0	0	1	NA	Bradi1g66820	NA	Sb01g039800	3	15832	D
																	1287			4A	Traes_4AL_2EC6083D7	6337836	6342213	11852	726	0	0	NA	NA	0	0	1	NA	NA	LOC_Os11g02450	NA	11	50941	D
																	1288			4A	Traes_4AL_BDD1817FD	6342406	6345863	11853	727	0	0	NA	NA	0	0	1	NA	Bradi1g66820	NA	Sb01g039800	3	15832	D
																	1289			4A	Traes_4AS_8407C90D81	6350943	6352870	11854	728	0	0	NA	NA	0	0	1	NA	Bradi1g66780	LOC_Os03g16480	Sb01g039760	3	15838	D
																	1290			4A	Traes_4AS_43EACD1511	6364193	6365536	11855	729	0	0	NA	NA	0	0	1	NA	Bradi1g66770	LOC_Os03g16500	NA	3	15840	D
																	1291			4A	Traes_4AS_43EACD151	6372113	6373456	11856	730	0	0	NA	NA	0	0	1	NA	Bradi1g66770	LOC_Os03g16500	NA	3	15840	D
																	1292			4A	Traes_4AS_13CE9F8B7	6377683	6380838	11857	731	2	0	NA	NA	0	0	1	NA	Bradi1g66760	LOC_Os03g16570	Sb01g039740	3	15843	D
																	1293			4A	Traes_4AS_7C72912D0	6402296	6407384	11859	733	1	0	NA	NA	0	0	1	NA	Bradi1g66740	LOC_Os03g57280	Sb01g039720	3	15845	D
																	1294			4A	Traes_4AS_B127D4543	6414949	6415274	11860	734	0	0	NA	NA	0	0	1	NA	Bradi1g66730	LOC_Os03g16600	Sb01g039710	3	15846	D
																	1295			4A	Traes_4AS_DC872C10F	6415282	6417707	11861	735	14	0	NA	NA	0	0	1	NA	Bradi1g66720	LOC_Os03g16610	NA	3	15847	D
																	1296			4A	Traes_4AS_84D178FC6	6423066	6423862	11862	736	0	0	NA	NA	0	0	1	NA	Bradi1g66720	LOC_Os03g16610	NA	3	15847	D
																	1297			4A	Traes_4AS_9D6002759	6430373	6431697	11863	737	8	0	NA	NA	0	0	1	NA	Bradi1g66710	LOC_Os03g16670	Sb01g039680	3	15849	D
																	1298			4A	Traes_4AS_FF38617E5	6445861	6452187	11864	738	0	0	NA	NA	0	0	1	NA	Bradi1g66687	LOC_Os03g16690	Sb01g039660	3	15853	D
																	1299			4A	Traes_4AS_FA7E65184	6458465	6463749	11865	739	0	0	NA	NA	0	0	1	NA	Bradi1g66677	LOC_Os03g16700	Sb01g039650	3	15854	D
																	1300			4A	Traes_4AS_7358682F0	6470213	6474659	11866	740	3	0	NA	NA	0	0	1	NA	Bradi1g66670	LOC_Os03g16730	Sb01g039640	3	15856	D
																	1301			4A	Traes_4AS_E9C7DD3BA	6474293	6477884	11867	741	0	0	NA	NA	0	0	1	NA	Bradi1g66660	LOC_Os03g16740	Sb01g039630	3	15857	D
																	1302			4A	Traes_4AS_95C493717	6481411	6484568	11868	742	2	0	NA	NA	0	0	1	NA	NA	LOC_Os03g16780	Sb01g039610	3	15861	D
																	1303			4A	Traes_4AS_C8375B5E7	6495629	6498388	11869	743	3	0	NA	NA	0	0	1	NA	Bradi1g66620	LOC_Os03g16800	Sb01g039590	3	15863	D
																	1304			4A	Traes_4AS_D153B15D5	6500463	6506558	11870	744	0	0	NA	NA	0	0	1	NA	Bradi1g66627	LOC_Os03g16790	Sb01g039600	3	15862	D
																	1305			4A	Traes_4AS_B37B94BE5	6511613	6517735	11871	745	0	0	NA	NA	0	0	1	NA	Bradi1g66610	LOC_Os03g16824	NA	3	15865	D
																	1306			4A	Traes_4AS_E20BDE652	6534032	6536147	11872	746	0	0	NA	NA	0	0	1	NA	Bradi1g66597	LOC_Os03g16850	Sb01g039550	3	15870	D
																	1307			4A	Traes_4AS_3D04BB16D	6542099	6544446	11873	747	0	0	NA	NA	0	0	1	NA	NA	NA	NA	NA	NA	D
																	1308			4A	Traes_4AS_B978C93FA	6546574	6549029	11874	748	5	0	NA	NA	0	0	1	NA	NA	LOC_Os03g16860	NA	3	15872	D
																	1309			4A	Traes_4AS_0037821FD	6553658	6555777	11875	749	0	0	NA	NA	0	0	1	NA	Bradi1g66580	LOC_Os03g16870	Sb01g039520	3	15874	D
																	1310			4A	Traes_4AS_F99AF4A66	6557390	6561332	11877	750	4	0	NA	NA	0	0	1	NA	Bradi1g66497	LOC_Os03g16890	NA	3	15886	D
																	1311			4A	Traes_4AS_846530641	6563640	6566471	11876	751	5	0	NA	NA	0	0	1	NA	Bradi1g66520	LOC_Os03g16880	Sb01g039470	3	15880	D
																	1312			4A	Traes_4AL_348E237B5	6571632	6574787	11878	752	4	0.182293137516412	0.868661292074713	0.660932549932313	0.362068965517241	1.46461538461538	4.03674095310321	-0.0207794634887688	Bradi1g66520	LOC_Os03g16880	Sb01g039470	3	15880	D
																	1313			4A	Traes_4AS_051F2D921	6583564	6587588	11879	753	5	0	NA	NA	0	0	1	NA	Bradi1g66550	NA	NA	3	15883	D
																	1314			4A	Traes_4AL_09CB42FFB	6597367	6602517	11880	754	4	0.0210452294109233	-0.361237847532397	-1.06870096858202	0.475369458128079	0.941538461538462	1.97858708238769	-0.877421282169372	Bradi4g25410	NA	NA	11	51417	D
																	1315			4A	Traes_4AL_1BABE7DB9	6604048	6606416	11881	755	7	0.0271345029239765	-1.23076752590972	-1.38703521091726	0.238916256157635	0.818461538461538	3.41561484828081	-1.7167158062963	Bradi1g66497	LOC_Os03g16890	NA	3	15886	D
																	1316			4A	Traes_4AL_FCF129CB0	6607845	6612672	11882	756	8	0.046688757054713	-1.53140094309862	-1.14939000662794	0.320197044334975	2.14769230769231	6.6896392009092	-1.59429131849113	NA	NA	NA	NA	NA	D
																	1317			4A	Traes_4AL_FF44990BE	6620619	6620859	11883	757	1	-0.00107655502392334	0.918639755370519	-0.0861022457553262	0.327586206896552	0.156923076923077	0.480613839515663	0.726130802722972	NA	NA	Sb01g039420	3	15894	D
																	1318			4A	Traes_4AS_D5BE8C983	6624474	6632085	11885	758	5	0	NA	NA	0	0	1	NA	Bradi1g65670	LOC_Os03g17930	Sb01g038590	3	16031	D
																	1319			4A	Traes_4AS_049576319	6638030	6641321	11884	759	0	0	NA	NA	0	0	1	NA	Bradi1g65687	LOC_Os03g17910	Sb01g038610	3	16029	D
																	1320			4A	Traes_4AS_F799644D9	6643084	6645578	11886	760	0	0	NA	NA	0	0	1	NA	Bradi1g65700	LOC_Os03g17900	Sb01g038620	3	16028	D
																	1321			4A	Traes_4AS_32255850B	6647843	6648752	11887	761	0	0	NA	NA	0	0	1	NA	Bradi1g65700	LOC_Os03g17900	Sb01g038620	3	16028	D
																	1322			4A	Traes_4AS_911CDA141	6649264	6651458	11888	762	1	0	NA	NA	0	0	1	NA	Bradi1g65657	LOC_Os03g17940	Sb01g038580	3	16032	D
																	1323			4A	Traes_4AS_320BACAB1	6659498	6662894	11889	763	0	0	NA	NA	0	0	1	NA	Bradi1g65650	LOC_Os03g17950	Sb01g038570	3	16033	D
																	1324			4A	Traes_4AS_AA4529E24	6664035	6666186	11890	764	2	0	NA	NA	0	0	1	NA	Bradi1g65637	LOC_Os03g17960	NA	3	16034	D
																	1325			4A	Traes_4AS_0BCC125B5	6676640	6682242	11892	766	3	0	NA	NA	0	0	1	NA	NA	LOC_Os03g17980	NA	3	16037	D
																	1326			4A	Traes_4AS_FC7AB826C	6687184	6691413	11893	767	1	0	NA	NA	0	0	1	NA	Bradi1g65620	LOC_Os03g17990	Sb01g038550	3	16038	D
																	1327			4A	Traes_4AS_0C71E39B4	6708319	6710908	11895	769	3	0	NA	NA	0	0	1	NA	Bradi1g65590	LOC_Os03g18030	Sb01g038520	3	16042	D
																	1328			4A	Traes_4AS_773C02521	6719856	6721136	11896	770	0	0	NA	NA	0	0	1	NA	Bradi1g65590	LOC_Os03g18030	Sb01g038520	3	16042	D
																	1329			4A	Traes_4AS_D605C5422	6735244	6736218	11898	772	0	0	NA	NA	0	0	1	NA	Bradi1g21440	LOC_Os03g18810	NA	3	16044	D
																	1330			4A	Traes_4AS_8443A2627	6736219	6737176	11899	773	0	0	NA	NA	0	0	1	NA	Bradi1g21440	LOC_Os03g18810	NA	3	16044	D
																	1331			4A	Traes_4AS_20EAF4CEC	6737177	6739799	11900	774	0	0	NA	NA	0	0	1	NA	Bradi1g16580	LOC_Os03g18070	Sb01g038500	3	16045	D
																	1332			4A	Traes_4AS_265BF3644	6755439	6756783	11902	776	5	0	NA	NA	0	0	1	NA	NA	NA	NA	NA	NA	D
																	1333			4A	Traes_4AS_FD1BF59C6	6772631	6774065	11905	778	4	0	NA	NA	0	0	1	NA	NA	NA	NA	NA	NA	D
																	1334			4A	Traes_4AS_D1FD82A44	6780542	6784549	11904	779	1	0	NA	NA	0	0	1	NA	NA	NA	NA	NA	NA	D
																	1335			4A	Traes_4AS_60155447D	6788457	6791022	11906	780	1	0	NA	NA	0	0	1	NA	Bradi1g65440	LOC_Os03g18220	Sb01g038360	3	16068	D
																	1336			4A	Traes_4AS_BC4867A74	6824799	6825058	11908	782	0	0	NA	NA	0	0	1	NA	NA	LOC_Os03g18340	NA	3	16081	D
																	1337			4A	Traes_4AS_AC4E8530D	6839293	6843553	11910	784	3	0	NA	NA	0	0	1	NA	Bradi1g65340	LOC_Os03g18370	Sb01g038310	3	16088	D
																	1338			4A	Traes_4AS_E459380C5	6844314	6848687	11911	785	1	0	NA	NA	0	0	1	NA	Bradi1g65350	LOC_Os03g18360	Sb01g038320	3	16086	D
																	1339			4A	Traes_4AS_ED397786C	6869614	6874206	11914	787	0	0	NA	NA	0	0	1	NA	Bradi1g65310	LOC_Os03g18420	Sb01g038290	3	16094	D
																	1340			4A	Traes_4AS_6DA7ECA49	6876811	6880116	11913	788	4	0	NA	NA	0	0	1	NA	Bradi1g65300	LOC_Os03g18430	Sb01g038280	3	16095	D
																	1341			4A	Traes_4AS_BCC7F7916	6910107	6911665	11916	790	0	0	NA	NA	0	0	1	NA	Bradi1g65250	LOC_Os03g18454	Sb01g038260	3	16098	D
																	1342			4A	Traes_4AS_D5B28BAD0	6932566	6933770	11918	791	0	0	NA	NA	0	0	1	NA	Bradi1g65250	LOC_Os03g18454	Sb01g038260	3	16098	D
																	1343			4A	Traes_4AS_85A9320F4	6935439	6937371	11917	792	0	0	NA	NA	0	0	1	NA	NA	NA	NA	NA	NA	D
																	1344			4A	Traes_4AS_326265729	6943680	6945040	11919	793	5	0	NA	NA	0	0	1	NA	Bradi1g65250	LOC_Os03g18454	Sb01g038260	3	16098	D
																	1345			4A	Traes_4AS_4EFBA88E4	6953000	6954687	11920	794	1	0	NA	NA	0	0	1	NA	NA	LOC_Os03g18480	Sb01g038250	3	16099	D
																	1346			4A	Traes_4AL_DACD935B2	6955821	6957262	11921	795	0	0	NA	NA	0	0	1	NA	NA	LOC_Os03g18480	Sb01g038250	3	16099	D
																	1347			4A	Traes_4AS_E60095431	6963431	6966198	11923	796	0	0	NA	NA	0	0	1	NA	Bradi1g65220	LOC_Os03g18500	Sb01g038240	3	16104	D
																	1348			4A	Traes_4AS_71D646704	6966523	6967344	11922	797	0	0	NA	NA	0	0	1	NA	Bradi1g65210	LOC_Os03g18510	Sb01g038230	3	16105	D
																	1349			4A	Traes_4AS_4693A1150	6967553	6970597	11925	798	9	0	NA	NA	0	0	1	NA	Bradi1g65210	LOC_Os03g18510	Sb01g038230	3	16105	D
																	1350			4A	Traes_4AS_167FECEB8	6973173	6975430	11924	799	1	0	NA	NA	0	0	1	NA	NA	NA	NA	NA	NA	D
																	1351			4A	Traes_4AS_EC3ECC462	6978203	6981215	11927	800	0	0	NA	NA	0	0	1	NA	Bradi1g65197	LOC_Os03g18520	Sb01g038220	3	16106	D
																	1352			4A	Traes_4AS_16C0B4A9F	6981942	6982455	11926	801	0	0	NA	NA	0	0	1	NA	Bradi1g65190	LOC_Os03g18530	NA	3	16107	D
																	1353			4A	Traes_4AS_547AD04C7	6993120	6999532	11928	802	0	0	NA	NA	0	0	1	NA	Bradi1g65180	LOC_Os03g18540	Sb01g038200	3	16108	D
																	1354			4A	Traes_4AS_EAC80458F	7004358	7005832	11929	803	0	0	NA	NA	0	0	1	NA	Bradi1g65170	LOC_Os03g18550	Sb01g038190	3	16109	D
																	1355			4A	Traes_4AS_81E849F82	7010746	7011629	11930	804	0	0	NA	NA	0	0	1	NA	Bradi1g65170	LOC_Os03g18550	Sb01g038190	3	16109	D
																	1356			4A	Traes_4AS_88F47105E	7016339	7017117	11931	805	0	0	NA	NA	0	0	1	NA	Bradi1g65157	LOC_Os03g18560	Sb01g038180	3	16110	D
																	1357			4A	Traes_4AS_98267C6F6	7038319	7040400	11932	807	0	0	NA	NA	0	0	1	NA	NA	LOC_Os03g18570	Sb01g038170	3	16111	D
																	1358			4A	Traes_4AS_72BEF89AC	7053377	7054843	11934	808	0	0	NA	NA	0	0	1	NA	Bradi1g65130	LOC_Os03g18600	NA	3	16114	D
																	1359			4A	Traes_4AS_5819FF8B5	7062687	7063070	11935	809	0	0	NA	NA	0	0	1	NA	Bradi1g65130	LOC_Os03g18600	NA	3	16114	D
																	1360			4A	Traes_4AS_361ADDD17	7066740	7070055	11937	810	1	0	NA	NA	0	0	1	NA	Bradi1g65110	LOC_Os03g18630	Sb01g038140	3	16116	D
																	1361			4A	Traes_4AS_0FE9254551	7070941	7072047	11936	811	0	0	NA	NA	0	0	1	NA	Bradi1g65120	LOC_Os03g18620	NA	3	16115	D
																	1362			4A	Traes_4AS_E7F252662	7076939	7077495	11938	812	0	0	NA	NA	0	0	1	NA	Bradi1g65120	LOC_Os03g18620	NA	3	16115	D
																	1363			4A	Traes_4AS_1DD58D822	7087068	7089826	11939	813	0	0	NA	NA	0	0	1	NA	Bradi1g65100	LOC_Os03g18640	Sb01g038130	3	16117	D
																	1364			4A	Traes_4AS_AA4E28BF41	7094111	7095302	11940	814	1	0	NA	NA	0	0	1	NA	Bradi1g65090	LOC_Os03g18660	Sb01g038120	3	16118	D
																	1365			4A	Traes_4AS_8EE2BE05C	7103722	7106444	11941	815	1	0	NA	NA	0	0	1	NA	Bradi1g65080	LOC_Os03g18680	Sb01g038100	3	16121	D
																	1366			4A	Traes_4AS_6285AE7F6	7114595	7118257	11942	816	4	0	NA	NA	0	0	1	NA	Bradi1g65070	LOC_Os03g18690	Sb01g013750	3	16122	D
																	1367			4A	Traes_4AS_37774211F	7130236	7134201	11943	817	2	0	NA	NA	0	0	1	NA	Bradi1g65060	LOC_Os03g18700	Sb01g038090	3	16123	D
																	1368	wsnp_Ex_c50586_54818545	52.6428	4A
																	1369	wsnp_JD_c4217_5322858	52.6428	4A	Traes_4AS_48684D448	7148926	7155382	11944	818	4	0	NA	NA	0	0	1	NA	Bradi1g65000	LOC_Os03g18720	Sb01g038060	3	16130	D
																	1370	wsnp_Ku_rep_c77171_75478137	52.6428	4A	Traes_4AS_091CDD198	6856414	6862456	11912	786	2	0	NA	NA	0	0	1	NA	Bradi1g65330	LOC_Os03g18380	Sb01g038300	3	16089	D
																	1371	wsnp_CAP7_c2243_1090229	52.6428	4A
																	1372	wsnp_BE442869A_Ta_2_1	52.6428	4A
																	1373	wsnp_Ex_c1865_3515470	52.6428	4A	Traes_4AS_5E781B12B	6888257	6896619	11915	789	2	0	NA	NA	0	0	1	NA	Bradi1g65290	LOC_Os03g18440	Sb01g038270	3	16096	D
																	1374	Opata_142845_47_PstIMseI_SNP	52.6428	4A
																	1375	Opata_23581_27_PstIMseI_SNP	52.6428	4A
																	1376	Excalibur_c13574_517	52.6428	4A
																	1377	Excalibur_c21070_504	52.6428	4A
																	1378	Kukri_c82663_73	52.6428	4A	Traes_4AS_AC5855001	6731167	6734614	11897	771	0	0	NA	NA	0	0	1	NA	Bradi1g64950	LOC_Os03g18820	Sb01g038000	3	16142	D
																	1379	Tdurum_contig32481_214	52.6428	4A
																	1380	tplb0051g20_452	52.6428	4A	Traes_4AS_EFC609145	7032706	7036740	11933	806	0	0	NA	NA	0	0	1	NA	Bradi1g65140	LOC_Os03g18590	Sb01g038160	3	16113	D
																	1381	CAP8_c541_362	52.6428	4A
																	1382	Excalibur_c38886_129	52.6428	4A
																	1383	Kukri_c44469_1240	52.6428	4A	Traes_4AS_B6FF7C329	6828810	6833717	11909	783	4	0	NA	NA	0	0	1	NA	Bradi1g65390	LOC_Os03g18350	NA	3	16082	D
																	1384	Kukri_c93635_290	52.6428	4A	Traes_4AS_5A87E55B4	8602630	8606231	12091	966	4	0	NA	NA	0	0	1	NA	Bradi1g66990	LOC_Os03g16080	Sb01g036806	3	15807	D
																	1385	RAC875_c18564_222	52.6428	4A
																	1386	RAC875_c27776_86	52.6428	4A	Traes_4AS_DFA1CE43B	6701090	6706003	11894	768	0	0	NA	NA	0	0	1	NA	Bradi1g65610	LOC_Os03g18010	Sb01g038540	3	16040	D
																	1387	Excalibur_rep_c68321_315	52.6428	4A
																	1388	GENE-2354_155	52.6428	4A
																	1389	IAAV562	52.6428	4A
																	1390			4A	Traes_4AS_BD5824F0C	7156747	7162419	11945	819	4	0	NA	NA	0	0	1	NA	Bradi1g65010	LOC_Os03g18710	Sb01g038070	3	16129	D
																	1391			4A	Traes_4AL_BAD962CFE	7165644	7166144	11946	820	2	0.341052631578947	NA	1.79386477926639	0	0.963076923076923	964.07692	0.588361175770594	NA	NA	Sb01g038040	3	16133	D
																	1392			4A	Traes_4AS_4BEF2DFAD	7169387	7170900	11947	821	1	0	NA	NA	0	0	1	NA	NA	LOC_Os03g18740	NA	3	16134	D
																	1393			4A	Traes_4AS_F516F49FA	7185737	7186414	11948	822	0	0	NA	NA	0	0	1	NA	NA	NA	Sb01g038035	3	16135	D
																	1394			4A	Traes_4AS_F4DBC3784	7207099	7209337	11949	823	2	0	NA	NA	0	0	1	NA	Bradi1g64970	LOC_Os03g18790	Sb01g038020	3	16140	D
																	1395			4A	Traes_4AS_34CC18E64	7215901	7220108	11950	824	1	0	NA	NA	0	0	1	NA	Bradi1g71530	LOC_Os03g09910	Sb01g038010	3	16141	D
																	1396			4A	Traes_4AS_9089F11EC	7220018	7223363	11952	825	0	0	NA	NA	0	0	1	NA	NA	NA	NA	NA	NA	D
																	1397			4A	Traes_4AS_42EF96A71	7223812	7227630	11951	826	1	0	NA	NA	0	0	1	NA	NA	NA	NA	NA	NA	D
																	1398			4A	Traes_4AS_9A0DF3368	7227807	7228551	11953	827	0	0	NA	NA	0	0	1	NA	Bradi1g71530	LOC_Os03g09910	Sb01g038010	3	16141	D
																	1399			4A	Traes_4AS_53905F273	7247540	7250268	11955	829	3	0	NA	NA	0	0	1	NA	Bradi1g66210	LOC_Os03g17250	Sb01g039030	3	15947	D
																	1400			4A	Traes_4AS_97A5D8F2B	7255754	7257604	11956	830	4	0	NA	NA	0	0	1	NA	Bradi1g66190	LOC_Os03g17270	Sb01g039010	3	15949	D
																	1401			4A	Traes_4AS_9F4E1225F	7264874	7269276	11957	831	3	0	NA	NA	0	0	1	NA	Bradi1g66190	LOC_Os03g17270	Sb01g039010	3	15949	D
																	1402			4A	Traes_4AS_9AB14A036	7307259	7310447	11960	834	1	0	NA	NA	0	0	1	NA	Bradi1g66160	LOC_Os03g17300	Sb01g039000	3	15952	D
																	1403			4A	Traes_4AS_D81176DF4	7331585	7334585	11962	836	0	0	NA	NA	0	0	1	NA	Bradi1g66120	LOC_Os03g17350	Sb01g038970	3	15957	D
																	1404			4A	Traes_4AL_858CE90C8	7338453	7339480	11963	837	1	0	NA	-1.15752759654527	0	0.0738461538461539	74.84615	-1.09688176679197	Bradi1g66100	NA	NA	3	15960	D
																	1405			4A	Traes_4AS_9A1DC1B62	7345366	7346706	11965	838	0	0	NA	NA	0	0	1	NA	Bradi1g66090	NA	NA	3	15963	D
																	1406			4A	Traes_4AS_A3160B01C	7374369	7376797	11969	842	0	0	NA	NA	0	0	1	NA	Bradi1g66020	LOC_Os03g17470	NA	3	15975	D
																	1407			4A	Traes_4AS_690253587	7377048	7380017	11968	843	0	0	NA	NA	0	0	1	NA	Bradi1g66040	LOC_Os03g17450	Sb01g038920	3	15973	D
																	1408			4A	Traes_4AS_46CFB0ADC	7398043	7400971	11972	846	0	0	NA	NA	0	0	1	NA	Bradi1g66010	LOC_Os03g17490	Sb01g038880	3	15978	D
																	1409			4A	Traes_4AS_6C236D93D	7403269	7405153	11973	847	2	0	NA	NA	0	0	1	NA	Bradi1g66000	LOC_Os03g17500	Sb01g038870	3	15979	D
																	1410			4A	Traes_4AS_940A76D821	7409474	7411945	11974	848	3	0	NA	NA	0	0	1	NA	Bradi1g65990	LOC_Os03g17510	Sb01g038860	3	15980	D
																	1411			4A	Traes_4AL_EFDF867AB	7413733	7416251	11975	849	0	0	NA	NA	0	0	1	NA	Bradi1g65977	NA	NA	3	15981	D
																	1412			4A	Traes_4AS_DB90A9EA0	7422925	7424046	11976	850	0	0	NA	NA	0	0	1	NA	Bradi1g65950	LOC_Os03g17520	Sb01g038850	3	15985	D
																	1413			4A	Traes_4AS_FBBB407B9	7440624	7442746	11980	852	0	0	NA	NA	0	0	1	NA	Bradi1g65920	LOC_Os03g17560	Sb01g038830	3	15989	D
																	1414			4A	Traes_4AS_AB1EE500C	7443018	7447190	11978	853	0	0	NA	NA	0	0	1	NA	Bradi1g65930	LOC_Os03g17550	NA	3	15988	D
																	1415			4A	Traes_4AS_2596A6FF4	7459532	7460687	11981	855	0	0	NA	NA	0	0	1	NA	Bradi1g65900	LOC_Os03g17580	Sb01g038810	3	15991	D
																	1416			4A	Traes_4AS_189C692A4	7465654	7472391	11982	856	4	0	NA	NA	0	0	1	NA	Bradi1g65890	LOC_Os03g17590	Sb01g038800	3	15992	D
																	1417			4A	Traes_4AS_AEE55FE7F	7472512	7478309	11984	857	0	0	NA	NA	0	0	1	NA	Bradi1g65880	LOC_Os03g17600	Sb01g038790	3	15993	D
																	1418			4A	Traes_4AS_707D51357	7474473	7476103	11983	858	0	0	NA	NA	0	0	1	NA	Bradi1g09260	LOC_Os03g49260	Sb01g011030	3	18716	D
																	1419			4A	Traes_4AS_AAE5BFA0B	7513006	7521645	11986	859	5	0	NA	NA	0	0	1	NA	Bradi1g65860	LOC_Os03g17634	Sb01g038770	3	15996	D
																	1420			4A	Traes_4AS_5C5799ED6	7525299	7527567	11985	860	0	0	NA	NA	0	0	1	NA	Bradi1g65870	LOC_Os03g17610	Sb01g038780	3	15995	D
																	1421			4A	Traes_4AS_B163648BA	7538109	7540800	11987	861	2	0	NA	NA	0	0	1	NA	Bradi1g65850	LOC_Os03g17660	NA	3	15997	D
																	1422			4A	Traes_4AS_9EEABCE1C	7545213	7548537	11988	862	3	0	NA	NA	0	0	1	NA	Bradi1g65820	LOC_Os03g17690	Sb01g038760	3	16002	D
																	1423			4A	Traes_4AS_85B580603	7575639	7577998	11991	865	0	0	NA	NA	0	0	1	NA	Bradi1g16790	LOC_Os03g18910	Sb01g037850	3	16160	D
																	1424			4A	Traes_4AS_A97064408	7588035	7597040	11992	866	0	0	NA	NA	0	0	1	NA	Bradi1g64800	NA	NA	3	16165	D
																	1425			4A	Traes_4AS_36F749D7B	7609323	7612318	11993	867	0	0	NA	NA	0	0	1	NA	Bradi1g64790	LOC_Os03g18960	Sb01g037820	3	16167	D
																	1426			4A	Traes_4AS_936532D35	7618945	7620788	11994	868	1	0	NA	NA	0	0	1	NA	Bradi1g16810	LOC_Os03g18970	Sb01g037810	3	16168	D
																	1427			4A	Traes_4AS_85F95BF68	7624087	7635078	11995	869	0	0	NA	NA	0	0	1	NA	Bradi1g16810	LOC_Os03g18970	Sb01g037810	3	16168	D
																	1428			4A	Traes_4AS_34DFBA49B	7643793	7651036	11996	870	0	0	NA	NA	0	0	1	NA	Bradi1g64770	LOC_Os03g18980	Sb01g037790	3	16170	D
																	1429			4A	Traes_4AL_92F24A5B9	7653532	7659024	11997	871	8	0.323939790596201	NA	2.41847547184022	0	4.6	4601	0.671340279987302	Bradi1g64770	LOC_Os03g18980	Sb01g037790	3	16170	D
																	1430			4A	Traes_4AL_2084BDDB5	7659222	7659882	11998	872	0	0	NA	NA	0	0	1	NA	Bradi1g64770	LOC_Os03g18980	Sb01g037790	3	16170	D
																	1431			4A	Traes_4AS_C1AAF027B	7662197	7664024	11999	873	0	0	NA	NA	0	0	1	NA	Bradi1g64750	LOC_Os03g19010	Sb01g037780	3	16174	D
																	1432			4A	Traes_4AS_3FEDC3E8F	7677843	7681272	12000	874	8	0	NA	NA	0	0	1	NA	Bradi1g64740	LOC_Os03g19020	NA	3	16175	D
																	1433			4A	Traes_4AS_5A3B44BA3	7681660	7682740	12002	875	0	0	NA	NA	0	0	1	NA	Bradi1g64710	LOC_Os03g19070	Sb01g037730	3	16180	D
																	1434			4A	Traes_4AS_0D2D3EC13	7688207	7691821	12001	876	0	0	NA	NA	0	0	1	NA	Bradi1g64720	LOC_Os03g19059	Sb01g037740	3	16179	D
																	1435			4A	Traes_4AS_AB0047421	7702267	7703422	12003	877	0	0	NA	NA	0	0	1	NA	Bradi1g64710	LOC_Os03g19070	Sb01g037730	3	16180	D
																	1436			4A	Traes_4AS_E28B34320	7714321	7716128	12004	878	0	0	NA	NA	0	0	1	NA	Bradi1g64700	LOC_Os03g19090	NA	3	16182	D
																	1437			4A	Traes_4AS_F51C2F6FC	7718543	7718809	12005	879	0	0	NA	NA	0	0	1	NA	NA	NA	NA	NA	NA	D
																	1438			4A	Traes_4AS_3883DC244	7724287	7729814	12006	880	1	0	NA	NA	0	0	1	NA	NA	LOC_Os03g19120	Sb01g037670	3	16186	D
																	1439			4A	Traes_4AS_CBBAA0282	7737593	7751225	12008	881	0	0	NA	NA	0	0	1	NA	Bradi1g64680	NA	NA	3	16190	D
																	1440			4A	Traes_4AS_AAF8A8CE7	7753326	7754073	12007	882	0	0	NA	NA	0	0	1	NA	Bradi1g64670	LOC_Os03g19170	Sb01g037680	3	16192	D
																	1441			4A	Traes_4AS_6F3D0F407	7764124	7767270	12009	883	3	0	NA	NA	0	0	1	NA	Bradi1g64660	LOC_Os03g19200	Sb01g037630	3	16195	D
																	1442			4A	Traes_4AL_6B1C0C597	7771467	7771736	12011	884	1	0	NA	-1.16240204275445	0	0.0646153846153846	65.61538	-1.10893653097623	Bradi1g64655	NA	NA	3	16197	D
																	1443			4A	Traes_4AL_2C76AF63C	7772228	7772422	12010	885	0	0	NA	NA	0	0	1	NA	NA	NA	NA	NA	NA	D
																	1444			4A	Traes_4AS_6031C05BC	7793602	7796834	12012	886	0	0	NA	NA	0	0	1	NA	NA	NA	Sb01g037620	3	16200	D
																	1445			4A	Traes_4AS_40BDA4CD0	7809425	7815861	12013	887	0	0	NA	NA	0	0	1	NA	Bradi1g64640	LOC_Os03g19240	Sb01g037610	3	16202	D
																	1446			4A	Traes_4AS_48CB85C72	7818697	7822260	12014	888	0	0	NA	NA	0	0	1	NA	Bradi1g64630	LOC_Os03g19250	Sb01g037600	3	16203	D
																	1447			4A	Traes_4AS_37DF23EFD	7828630	7829364	12015	889	1	0	NA	NA	0	0	1	NA	Bradi1g64620	LOC_Os03g19260	Sb01g037590	3	16204	D
																	1448			4A	Traes_4AS_35A112009	7840015	7841175	12016	890	1	0	NA	NA	0	0	1	NA	Bradi1g64610	LOC_Os03g19270	Sb01g037580	3	16205	D
																	1449			4A	Traes_4AS_8D6311711	7857730	7873622	12018	891	4	0	NA	NA	0	0	1	NA	NA	NA	NA	NA	NA	D
																	1450			4A	Traes_4AS_14B87C3AE	7873068	7878020	12017	892	1	0	NA	NA	0	0	1	NA	Bradi1g64597	LOC_Os03g19280	Sb01g037570	3	16207	D
																	1451			4A	Traes_4AS_8437BFB00	7891163	7896268	12019	893	1	0	NA	NA	0	0	1	NA	Bradi1g64580	LOC_Os03g19300	Sb01g037550	3	16209	D
																	1452			4A	Traes_4AS_B3105091C	7891191	7892534	12020	894	0	0	NA	NA	0	0	1	NA	Bradi1g64570	LOC_Os03g19310	Sb01g037530	3	16211	D
																	1453			4A	Traes_4AS_EDD60E3D9	7902312	7903846	12021	895	0	0	NA	NA	0	0	1	NA	Bradi1g64590	LOC_Os03g19290	Sb01g037560	3	16208	D
																	1454			4A	Traes_4AS_7520725F7	7916102	7916827	12022	896	0	0	NA	NA	0	0	1	NA	Bradi1g64560	LOC_Os03g19330	NA	3	16213	D
																	1455			4A	Traes_4AS_F4613A030	7923646	7931662	12023	897	0	0	NA	NA	0	0	1	NA	NA	LOC_Os03g19340	NA	3	16214	D
																	1456			4A	Traes_4AS_5335AE1B0	7932931	7936642	12024	898	0	0	NA	NA	0	0	1	NA	Bradi1g64530	LOC_Os03g19390	Sb01g037500	3	16219	D
																	1457			4A	Traes_4AS_E612DC841	7937000	7937707	12025	899	0	0	NA	NA	0	0	1	NA	Bradi1g64540	LOC_Os03g19380	Sb01g037510	3	16218	D
																	1458			4A	Traes_4AS_0FF98225C	7951917	7954182	12026	900	0	0	NA	NA	0	0	1	NA	Bradi1g64520	LOC_Os03g19400	Sb01g037490	3	16220	D
																	1459			4A	Traes_4AS_5AA9E57F1	7954771	7961690	12028	901	4	0	NA	NA	0	0	1	NA	Bradi1g64507	LOC_Os03g19410	Sb01g037483	3	16221	D
																	1460			4A	Traes_4AS_34072BFC9	7962727	7963812	12027	902	0	0	NA	NA	0	0	1	NA	Bradi1g64487	LOC_Os03g19427	Sb01g013150	3	16223	D
																	1461			4A	Traes_4AS_5C36E4DE1	7970204	7972673	12029	903	3	0	NA	NA	0	0	1	NA	Bradi1g64480	LOC_Os03g19452	Sb01g037470	3	16225	D
																	1462			4A	Traes_4AS_9414F63D7	7983265	7990510	12031	904	3	0	NA	NA	0	0	1	NA	Bradi1g64460	LOC_Os03g19480	Sb01g037450	3	16229	D
																	1463			4A	Traes_4AS_296775EE4	7990679	7993443	12030	905	0	0	NA	NA	0	0	1	NA	Bradi1g64470	LOC_Os03g19470	Sb01g037460	3	16227	D
																	1464			4A	Traes_4AS_C67AE6944	7996770	8001072	12033	906	0	0	NA	NA	0	0	1	NA	Bradi1g64430	LOC_Os03g19510	Sb01g037430	3	16233	D
																	1465			4A	Traes_4AS_8103CF04F	8001571	8004684	12032	907	0	0	NA	NA	0	0	1	NA	Bradi1g64440	LOC_Os03g19500	Sb01g037440	3	16232	D
																	1466			4A	Traes_4AL_1E482A9B0	8005083	8005413	12034	908	0	0	NA	NA	0	0	1	NA	Bradi1g64440	LOC_Os03g19500	Sb01g037440	3	16232	D
																	1467			4A	Traes_4AS_184AF3824	8007378	8015823	12035	909	1	0	NA	NA	0	0	1	NA	Bradi1g64420	LOC_Os03g19520	Sb01g037420	3	16234	D
																	1468			4A	Traes_4AS_E5556AFAD	8041972	8045484	12037	910	0	0	NA	NA	0	0	1	NA	Bradi1g64410	NA	Sb01g037410	3	16235	D
																	1469			4A	Traes_4AS_477F821FF	8046518	8047764	12036	911	0	0	NA	NA	0	0	1	NA	Bradi1g64400	LOC_Os03g19540	Sb01g037400	3	16236	D
																	1470			4A	Traes_4AS_E0CF070BC	8053796	8058620	12040	912	2	0	NA	NA	0	0	1	NA	Bradi1g64390	LOC_Os03g19560	Sb01g037380	3	16238	D
																	1471			4A	Traes_4AS_C5EDC65CD	8064533	8068317	12039	913	0	0	NA	NA	0	0	1	NA	Bradi1g64380	LOC_Os03g19570	NA	3	16239	D
																	1472			4A	Traes_4AS_79F7CF7F8	8068732	8070858	12038	914	0	0	NA	NA	0	0	1	NA	Bradi1g64370	LOC_Os03g19580	Sb01g037350	3	16242	D
																	1473			4A	Traes_4AS_1F3163292	8089463	8096810	12041	915	1	0	NA	NA	0	0	1	NA	Bradi1g64360	LOC_Os03g19590	Sb01g037340	3	16243	D
																	1474			4A	Traes_4AS_DA6AF313C	8103934	8105872	12042	916	4	0	NA	NA	0	0	1	NA	Bradi1g64327	LOC_Os03g19670	Sb01g037330	3	16251	D
																	1475			4A	Traes_4AS_54DE4BD86	8114643	8117460	12043	917	0	0	NA	NA	0	0	1	NA	Bradi1g64320	LOC_Os03g19680	Sb01g037310	3	16253	D
																	1476			4A	Traes_4AS_5D1B30345	8124710	8128417	12044	918	0	0	NA	NA	0	0	1	NA	Bradi1g64310	LOC_Os03g19690	Sb01g037300	3	16254	D
																	1477			4A	Traes_4AS_341045223	8139139	8140811	12045	919	0	0	NA	NA	0	0	1	NA	Bradi1g64300	LOC_Os03g19700	Sb01g037290	3	16255	D
																	1478			4A	Traes_4AS_927B66A08	8143533	8148199	12046	920	0	0	NA	NA	0	0	1	NA	Bradi1g64310	LOC_Os03g19690	Sb01g037300	3	16254	D
																	1479			4A	Traes_4AS_D0EB4E289	8159916	8161011	12047	921	0	0	NA	NA	0	0	1	NA	Bradi1g64280	NA	NA	3	16259	D
																	1480			4A	Traes_4AS_97D5BBDE7	8186141	8198134	12048	922	1	0	NA	NA	0	0	1	NA	Bradi1g64267	LOC_Os03g19760	Sb01g037270	3	16260	D
																	1481			4A	Traes_4AS_53D5BBB68	8199930	8208067	12049	923	4	0	NA	NA	0	0	1	NA	Bradi1g64267	LOC_Os03g19760	Sb01g037270	3	16260	D
																	1482			4A	Traes_4AS_508327B36	8213255	8214580	12050	924	0	0	NA	NA	0	0	1	NA	Bradi1g64267	LOC_Os03g19760	Sb01g037270	3	16260	D
																	1483			4A	Traes_4AS_050F32D60	8219007	8219201	12051	925	0	0	NA	NA	0	0	1	NA	Bradi1g64260	LOC_Os03g19780	NA	3	16262	D
																	1484			4A	Traes_4AS_757DD8D72	8234431	8235755	12052	926	3	0	NA	NA	0	0	1	NA	NA	LOC_Os03g19840	NA	3	16269	D
																	1485			4A	Traes_4AS_56D09C48C	8248671	8249404	12053	927	0	0	NA	NA	0	0	1	NA	NA	NA	Sb01g037235	3	16270	D
																	1486			4A	Traes_4AS_A1A963CC4	8267472	8270467	12055	929	0	0	NA	NA	0	0	1	NA	Bradi1g64240	NA	NA	3	16278	D
																	1487			4A	Traes_4AS_056FE69B7	8283884	8289569	12056	930	0	0	NA	NA	0	0	1	NA	Bradi1g64220	LOC_Os03g19920	Sb01g037200	3	16282	D
																	1488			4A	Traes_4AS_D98198A24	8292301	8295233	12057	931	0	0	NA	NA	0	0	1	NA	Bradi1g64210	LOC_Os03g19930	NA	3	16283	D
																	1489			4A	Traes_4AS_50F2C4B5D	8295660	8297184	12058	932	0	0	NA	NA	0	0	1	NA	Bradi1g64210	LOC_Os03g19930	NA	3	16283	D
																	1490			4A	Traes_4AS_151E507DC	8304466	8313677	12059	933	14	0	NA	NA	0	0	1	NA	Bradi1g64180	NA	Sb01g037160	3	16290	D
																	1491			4A	Traes_4AS_9E5A45F1C	8316159	8319852	12061	934	0	0	NA	NA	0	0	1	NA	Bradi1g64190	NA	Sb01g037170	3	16289	D
																	1492			4A	Traes_4AS_96F05E5DA	8322175	8322996	12060	935	0	0	NA	NA	0	0	1	NA	Bradi1g64200	LOC_Os03g19940	Sb01g037180	3	16288	D
																	1493			4A	Traes_4AS_0A061AB621	8330539	8333422	12062	936	0	0	NA	NA	0	0	1	NA	Bradi1g64170	LOC_Os03g19980	Sb01g037150	3	16291	D
																	1494			4A	Traes_4AS_C680EF5AB	8346907	8348303	12063	937	1	0	NA	NA	0	0	1	NA	Bradi1g64160	LOC_Os03g20010	Sb01g037130	3	16294	D
																	1495			4A	Traes_4AS_790C94D16	8368720	8368911	12065	939	0	0	NA	NA	0	0	1	NA	NA	NA	NA	NA	NA	D
																	1496			4A	Traes_4AS_E4294BADC	8371831	8373987	12066	940	1	0	NA	NA	0	0	1	NA	Bradi1g64140	LOC_Os03g20090	Sb01g037110	3	16297	D
																	1497			4A	Traes_4AS_C420DEB6D	8390683	8394345	12067	941	0	0	NA	NA	0	0	1	NA	Bradi1g64130	LOC_Os03g20100	Sb01g037100	3	16298	D
																	1498			4A	Traes_4AS_AF7143BFC	8408246	8409554	12068	942	0	0	NA	NA	0	0	1	NA	Bradi1g64120	LOC_Os03g20120	Sb01g037090	3	16300	D
																	1499			4A	Traes_4AS_AF7143BFC1	8423276	8424584	12069	943	0	0	NA	NA	0	0	1	NA	Bradi1g64120	LOC_Os03g20120	Sb01g037090	3	16300	D
																	1500			4A	Traes_4AS_DB403BDB6	8439263	8442448	12070	944	1	0	NA	NA	0	0	1	NA	Bradi1g64110	LOC_Os03g20170	Sb01g037080	3	16301	D
																	1501			4A	Traes_4AS_BD8063258	8443827	8445725	12071	945	0	0	NA	NA	0	0	1	NA	Bradi1g64100	LOC_Os03g20180	NA	3	16302	D
																	1502			4A	Traes_4AS_D35C2744B	8453042	8456111	12074	946	0	0	NA	NA	0	0	1	NA	Bradi1g64080	LOC_Os03g20190	Sb01g037070	3	16304	D
																	1503			4A	Traes_4AS_2B3985A65	8458347	8463222	12072	947	2	0	NA	NA	0	0	1	NA	Bradi1g64070	LOC_Os03g20300	Sb01g037060	3	16312	D
																	1504			4A	Traes_4AS_6EDD5ACF7	8467876	8471953	12073	948	1	0	NA	NA	0	0	1	NA	Bradi1g64060	LOC_Os03g20310	Sb01g037050	3	16313	D
																	1505			4A	Traes_4AL_C06758EF0	8479091	8479222	12075	949	0	0	NA	NA	0	0	1	NA	NA	LOC_Os03g20290	NA	3	16311	D
																	1506			4A	Traes_4AS_3AD486B1A	8486304	8487741	12076	950	0	0	NA	NA	0	0	1	NA	NA	LOC_Os03g20330	NA	3	16317	D
																	1507			4A	Traes_4AS_DAD8FB0D2	8496632	8502017	12077	951	0	0	NA	NA	0	0	1	NA	Bradi1g64040	LOC_Os03g20340	Sb01g037030	3	16318	D
																	1508			4A	Traes_4AS_352D6953E	8506033	8508231	12078	952	1	0	NA	NA	0	0	1	NA	NA	NA	Sb01g037020	3	16321	D
																	1509			4A	Traes_4AS_538F2E3BD	8509891	8514081	12079	953	1	0	NA	NA	0	0	1	NA	Bradi1g64010	LOC_Os03g20380	Sb01g037000	3	16325	D
																	1510			4A	Traes_4AS_E2D1D9E5D	8519975	8522173	12080	954	0	0	NA	NA	0	0	1	NA	Bradi1g64020	NA	NA	3	16323	D
																	1511			4A	Traes_4AS_CD1F11B9C	8524623	8526100	12081	955	0	0	NA	NA	0	0	1	NA	Bradi1g64000	LOC_Os03g20410	Sb01g036970	3	16329	D
																	1512			4A	Traes_4AS_D759ED55D	8530314	8531426	12083	956	0	0	NA	NA	0	0	1	NA	Bradi1g64000	LOC_Os03g20410	Sb01g036970	3	16329	D
																	1513			4A	Traes_4AS_2645789F1	8531831	8533416	12082	957	0	0	NA	NA	0	0	1	NA	Bradi1g63990	LOC_Os03g20420	Sb01g036960	3	16330	D
																	1514			4A	Traes_4AS_AF461CAEF	8538532	8541399	12084	958	2	0	NA	NA	0	0	1	NA	Bradi1g63990	LOC_Os03g20420	Sb01g036960	3	16330	D
																	1515			4A	Traes_4AS_DFAA00234	8542702	8547214	12085	959	0	0	NA	NA	0	0	1	NA	NA	LOC_Os03g20450	Sb01g036930	3	16335	D
																	1516			4A	Traes_4AS_292B92C84	8549833	8551465	12086	960	0	0	NA	NA	0	0	1	NA	Bradi1g63967	LOC_Os03g20460	Sb01g036920	3	16336	D
																	1517			4A	Traes_4AS_6C3949109	8558028	8562004	12087	961	1	0	NA	NA	0	0	1	NA	Bradi1g63960	LOC_Os03g20470	Sb01g036910	3	16337	D
																	1518			4A	Traes_4AS_65318F160	8582313	8584606	12089	963	6	0	NA	NA	0	0	1	NA	Bradi1g14850	LOC_Os03g40930	Sb01g032010	3	17842	D
																	1519			4A	Traes_4AS_E41A94443	8597230	8601914	12092	965	2	0	NA	NA	0	0	1	NA	NA	NA	NA	NA	NA	D
																	1520	Xgwm4_d1	52.9277	4A
																	1521	Xgpw4062	52.9277	4A
																	1522	wPt-9738	53.6092	4A
																	1523	Opata_1717075_PstIMseI_PA	53.6092	4A
																	1524	Opata_2589393_PstIMseI_PA	53.6092	4A
																	1525	Opata_3321120_PstIMseI_PA	53.6092	4A
																	1526	Opata_4386119_PstIMseI_PA	53.6092	4A
																	1527	Opata_1283426_PstIMspI_PA	53.6092	4A
																	1528	Opata_160645_PstIMspI_PA	53.6092	4A
																	1529	Opata_1990129_PstIMspI_PA	53.6092	4A
																	1530	Opata_2548706_PstIMspI_PA	53.6092	4A
																	1531	Opata_2582906_PstIMspI_PA	53.6092	4A
																	1532	Opata_3552876_PstIMspI_PA	53.6092	4A
																	1533	Opata_663258_PstIMspI_PA	53.6092	4A
																	1534	Opata_706940_PstIMspI_PA	53.6092	4A
																	1535	Opata_1209439_28_PstIMseI_SNP	53.6092	4A
																	1536	Opata_1209439_5_PstIMseI_SNP	53.6092	4A
																	1537	Opata_135397_11_PstIMseI_SNP	53.6092	4A
																	1538	Opata_96218_64_PstIMseI_SNP	53.6092	4A
																	1539	Opata_1711401_25_PstIMspI_SNP	53.6092	4A
																	1540	Opata_1858251_27_PstIMspI_SNP	53.6092	4A
																	1541	Opata_2834344_84_PstIMspI_SNP	53.6092	4A
																	1542	Xfba78_d1	53.9277	4A
																	1543	P40/M49	54.0477	4A
																	1544	Xgpw2302	54.1277	4A
																	1545	Xgwm192	54.5177	4A
																	1546	Xfba40	54.5177	4A
																	1547	Xfba78	54.5177	4A
																	1548	Xgpw2283	54.5277	4A
																	1549	Xgpw2166	54.5277	4A
																	1550	Xgpw2140	54.5277	4A
																	1551	Xgpw3025_d1	54.6277	4A
																	1552	Xgwm610	54.6353	4A
																	1553	Xwmc516	54.6558	4A
																	1554	P35/M57	54.7577	4A
																	1555	Xmwg58	54.8777	4A
																	1556	M21/P76	54.8777	4A
																	1557	M77/P64	54.9977	4A
																	1558	wPt-3197	55.0589	4A
																	1559	M6_1738550_PstIMluI_PA	55.0589	4A
																	1560	M6_179047_PstIMluI_PA	55.0589	4A
																	1561	M6_739796_PstIMluI_PA	55.0589	4A
																	1562	M6_1015097_PstIMseI_PA	55.0589	4A
																	1563	M6_1093608_PstIMseI_PA	55.0589	4A
																	1564	M6_1160042_PstIMseI_PA	55.0589	4A
																	1565	M6_1420919_PstIMseI_PA	55.0589	4A
																	1566	M6_1635386_PstIMseI_PA	55.0589	4A
																	1567	M6_166769_PstIMseI_PA	55.0589	4A
																	1568	M6_2069716_PstIMseI_PA	55.0589	4A
																	1569	M6_2248273_PstIMseI_PA	55.0589	4A
																	1570	M6_2258680_PstIMseI_PA	55.0589	4A
																	1571	M6_2432110_PstIMseI_PA	55.0589	4A
																	1572	M6_303665_PstIMseI_PA	55.0589	4A
																	1573	M6_354508_PstIMseI_PA	55.0589	4A
																	1574	M6_386874_PstIMseI_PA	55.0589	4A
																	1575	M6_39619_PstIMseI_PA	55.0589	4A
																	1576	M6_4076369_PstIMseI_PA	55.0589	4A
																	1577	M6_730630_PstIMseI_PA	55.0589	4A
																	1578	M6_877557_PstIMseI_PA	55.0589	4A
																	1579	M6_938419_PstIMseI_PA	55.0589	4A
																	1580	Opata_207801_PstIMseI_PA	55.0589	4A
																	1581	M6_1030888_PstIMspI_PA	55.0589	4A
																	1582	M6_1084542_PstIMspI_PA	55.0589	4A
																	1583	M6_11762_PstIMspI_PA	55.0589	4A
																	1584	M6_1306002_PstIMspI_PA	55.0589	4A
																	1585	M6_132939_PstIMspI_PA	55.0589	4A
																	1586	M6_1353204_PstIMspI_PA	55.0589	4A
																	1587	M6_1764551_PstIMspI_PA	55.0589	4A
																	1588	M6_1791076_PstIMspI_PA	55.0589	4A
																	1589	M6_2111901_PstIMspI_PA	55.0589	4A
																	1590	M6_3055832_PstIMspI_PA	55.0589	4A
																	1591	M6_47951_PstIMspI_PA	55.0589	4A
																	1592	M6_581761_PstIMspI_PA	55.0589	4A
																	1593	M6_93927_PstIMspI_PA	55.0589	4A
																	1594	Opata_226780_7_PstIMluI_SNP	55.0589	4A
																	1595	Opata_1019602_87_PstIMseI_SNP	55.0589	4A
																	1596	Opata_1257636_84_PstIMseI_SNP	55.0589	4A
																	1597	Opata_160260_61_PstIMseI_SNP	55.0589	4A
																	1598	Opata_1953533_37_PstIMseI_SNP	55.0589	4A
																	1599	Opata_199549_89_PstIMseI_SNP	55.0589	4A
																	1600	Opata_299819_80_PstIMseI_SNP	55.0589	4A
																	1601	Opata_345951_60_PstIMseI_SNP	55.0589	4A
																	1602	Opata_430992_16_PstIMseI_SNP	55.0589	4A
																	1603	Opata_480873_42_PstIMseI_SNP	55.0589	4A
																	1604	Opata_480873_51_PstIMseI_SNP	55.0589	4A
																	1605	Opata_5451_32_PstIMseI_SNP	55.0589	4A
																	1606	Opata_591575_18_PstIMseI_SNP	55.0589	4A
																	1607	Opata_883479_9_PstIMseI_SNP	55.0589	4A
																	1608	Opata_98578_42_PstIMseI_SNP	55.0589	4A
																	1609	Opata_1764453_55_PstIMspI_SNP	55.0589	4A
																	1610	Opata_2072024_38_PstIMspI_SNP	55.0589	4A
																	1611	Opata_3346354_28_PstIMspI_SNP	55.0589	4A
																	1612	Opata_920329_51_PstIMspI_SNP	55.0589	4A
																	1613	Xgwm165	55.2377	4A
																	1614	Xpsr927	55.2377	4A
																	1615	Xgpw4315	55.3377	4A
																	1616	XDuPw238	55.4197	4A
																	1617	wPt-7391	55.5421	4A
																	1618	wPt-9037	55.5421	4A
																	1619	M6_1565241_PstIMluI_PA	55.5421	4A
																	1620	M6_1038065_PstIMseI_PA	55.5421	4A
																	1621	M6_1064541_PstIMseI_PA	55.5421	4A
																	1622	M6_1071582_PstIMseI_PA	55.5421	4A
																	1623	M6_1075368_PstIMseI_PA	55.5421	4A
																	1624	M6_1134993_PstIMseI_PA	55.5421	4A
																	1625	M6_1165222_PstIMseI_PA	55.5421	4A
																	1626	M6_1209407_PstIMseI_PA	55.5421	4A
																	1627	M6_1312640_PstIMseI_PA	55.5421	4A
																	1628	M6_1390041_PstIMseI_PA	55.5421	4A
																	1629	M6_1409080_PstIMseI_PA	55.5421	4A
																	1630	M6_152124_PstIMseI_PA	55.5421	4A
																	1631	M6_159229_PstIMseI_PA	55.5421	4A
																	1632	M6_187047_PstIMseI_PA	55.5421	4A
																	1633	M6_2068482_PstIMseI_PA	55.5421	4A
																	1634	M6_2095254_PstIMseI_PA	55.5421	4A
																	1635	M6_211743_PstIMseI_PA	55.5421	4A
																	1636	M6_308377_PstIMseI_PA	55.5421	4A
																	1637	M6_3262827_PstIMseI_PA	55.5421	4A
																	1638	M6_440512_PstIMseI_PA	55.5421	4A
																	1639	M6_490677_PstIMseI_PA	55.5421	4A
																	1640	M6_559559_PstIMseI_PA	55.5421	4A
																	1641	M6_68939_PstIMseI_PA	55.5421	4A
																	1642	M6_704361_PstIMseI_PA	55.5421	4A
																	1643	M6_870343_PstIMseI_PA	55.5421	4A
																	1644	Opata_3968212_PstIMseI_PA	55.5421	4A
																	1645	Opata_869334_PstIMseI_PA	55.5421	4A
																	1646	M6_1212817_PstIMspI_PA	55.5421	4A
																	1647	M6_1522005_PstIMspI_PA	55.5421	4A
																	1648	M6_1562458_PstIMspI_PA	55.5421	4A
																	1649	M6_1596156_PstIMspI_PA	55.5421	4A
																	1650	M6_1765422_PstIMspI_PA	55.5421	4A
																	1651	M6_1933944_PstIMspI_PA	55.5421	4A
																	1652	M6_1940140_PstIMspI_PA	55.5421	4A
																	1653	M6_204179_PstIMspI_PA	55.5421	4A
																	1654	M6_2159208_PstIMspI_PA	55.5421	4A
																	1655	M6_2256831_PstIMspI_PA	55.5421	4A
																	1656	M6_2314987_PstIMspI_PA	55.5421	4A
																	1657	M6_2342154_PstIMspI_PA	55.5421	4A
																	1658	M6_239373_PstIMspI_PA	55.5421	4A
																	1659	M6_2871130_PstIMspI_PA	55.5421	4A
																	1660	M6_301554_PstIMspI_PA	55.5421	4A
																	1661	M6_419072_PstIMspI_PA	55.5421	4A
																	1662	M6_79552_PstIMspI_PA	55.5421	4A
																	1663	M6_851451_PstIMspI_PA	55.5421	4A
																	1664	M6_892605_PstIMspI_PA	55.5421	4A
																	1665	M6_918358_PstIMspI_PA	55.5421	4A
																	1666	M6_346190_35_PstIMseI_SNP	55.5421	4A
																	1667	M6_346190_40_PstIMseI_SNP	55.5421	4A
																	1668	Opata_100968_18_PstIMseI_SNP	55.5421	4A
																	1669	Opata_100968_35_PstIMseI_SNP	55.5421	4A
																	1670	Opata_1022279_67_PstIMseI_SNP	55.5421	4A
																	1671	Opata_118571_28_PstIMseI_SNP	55.5421	4A
																	1672	Opata_120840_11_PstIMseI_SNP	55.5421	4A
																	1673	Opata_1230551_84_PstIMseI_SNP	55.5421	4A
																	1674	Opata_1234727_52_PstIMseI_SNP	55.5421	4A
																	1675	Opata_1234727_77_PstIMseI_SNP	55.5421	4A
																	1676	Opata_128252_53_PstIMseI_SNP	55.5421	4A
																	1677	Opata_13153_10_PstIMseI_SNP	55.5421	4A
																	1678	Opata_182236_34_PstIMseI_SNP	55.5421	4A
																	1679	Opata_184833_5_PstIMseI_SNP	55.5421	4A
																	1680	Opata_184833_69_PstIMseI_SNP	55.5421	4A
																	1681	Opata_199574_60_PstIMseI_SNP	55.5421	4A
																	1682	Opata_304630_47_PstIMseI_SNP	55.5421	4A
																	1683	Opata_319860_43_PstIMseI_SNP	55.5421	4A
																	1684	Opata_343390_78_PstIMseI_SNP	55.5421	4A
																	1685	Opata_347733_71_PstIMseI_SNP	55.5421	4A
																	1686	Opata_368287_56_PstIMseI_SNP	55.5421	4A
																	1687	Opata_370329_12_PstIMseI_SNP	55.5421	4A
																	1688	Opata_377248_87_PstIMseI_SNP	55.5421	4A
																	1689	Opata_44211_27_PstIMseI_SNP	55.5421	4A
																	1690	Opata_448449_47_PstIMseI_SNP	55.5421	4A
																	1691	Opata_74369_63_PstIMseI_SNP	55.5421	4A
																	1692	Opata_80403_80_PstIMseI_SNP	55.5421	4A
																	1693	Opata_818272_63_PstIMseI_SNP	55.5421	4A
																	1694	Opata_901321_31_PstIMseI_SNP	55.5421	4A
																	1695	Opata_901321_68_PstIMseI_SNP	55.5421	4A
																	1696	Opata_91847_27_PstIMseI_SNP	55.5421	4A
																	1697	Opata_99021_50_PstIMseI_SNP	55.5421	4A
																	1698	Opata_1332520_11_PstIMspI_SNP	55.5421	4A
																	1699	Opata_14796_27_PstIMspI_SNP	55.5421	4A
																	1700	Opata_1595551_54_PstIMspI_SNP	55.5421	4A
																	1701	Opata_1596932_41_PstIMspI_SNP	55.5421	4A
																	1702	Opata_1785477_45_PstIMspI_SNP	55.5421	4A
																	1703	Opata_2151374_18_PstIMspI_SNP	55.5421	4A
																	1704	Opata_2151374_28_PstIMspI_SNP	55.5421	4A
																	1705	Opata_2332098_74_PstIMspI_SNP	55.5421	4A
																	1706	Opata_241148_61_PstIMspI_SNP	55.5421	4A
																	1707	Opata_2435536_20_PstIMspI_SNP	55.5421	4A
																	1708	Opata_2986095_9_PstIMspI_SNP	55.5421	4A
																	1709	Opata_321499_25_PstIMspI_SNP	55.5421	4A
																	1710	Opata_358012_9_PstIMspI_SNP	55.5421	4A
																	1711	Opata_3940630_23_PstIMspI_SNP	55.5421	4A
																	1712	Xcfa2140	55.6181	4A
																	1713	Xbarc106	55.7977	4A
																	1714	DuPw238	55.7977	4A
																	1715	wPt-7524	55.9318	4A
																	1716	Xgdm141	55.966	4A
																	1717	Xbarc138	55.9877	4A
																	1718	Xwmc15	56.0003	4A
																	1719	wsnp_Ex_c5979_10480527	56.0253	4A
																	1720	wsnp_Ex_c7011_12080274	56.0253	4A
																	1721	wsnp_Ex_rep_c66930_65358529	56.0253	4A	Traes_4AS_177B17C02	15768335	15773007	12983	1857	0	0	NA	NA	0	0	1	NA	NA	NA	Sb01g044300	3	15027	D
																	1722	wsnp_Ex_rep_c70327_69270561	56.0253	4A
																	1723	wsnp_Ku_c11945_19406789	56.0253	4A	Traes_4AS_A3AFAC88C	8656776	8659525	12097	971	0	0	NA	NA	0	0	1	NA	NA	NA	NA	NA	NA	D
																	1724	wsnp_Ra_rep_c107017_90667618	56.0253	4A	Traes_4AS_2035C95B5	11202056	11208098	12422	1297	1	0	NA	NA	0	0	1	NA	Bradi1g63850	LOC_Os03g20640	Sb01g036820	3	16352	D
																	1725	wsnp_RFL_Contig3024_2910610	56.0253	4A
																	1726	wsnp_RFL_Contig3634_3841260	56.0253	4A
																	1727	wsnp_CAP7_c2931_1395666	56.0253	4A
																	1728	wsnp_Ex_c10186_16720660	56.0253	4A
																	1729	wsnp_BE443291A_Ta_2_1	56.0253	4A
																	1730	wsnp_Ex_c14793_22908184	56.0253	4A
																	1731	wsnp_BE490599A_Ta_2_1	56.0253	4A
																	1732	M6_1028620_PstIMseI_PA	56.0253	4A
																	1733	M6_185124_PstIMseI_PA	56.0253	4A
																	1734	M6_793804_PstIMseI_PA	56.0253	4A
																	1735	M6_2687754_PstIMspI_PA	56.0253	4A
																	1736	M6_916342_PstIMspI_PA	56.0253	4A
																	1737	M6_3345946_15_PstIMseI_SNP	56.0253	4A
																	1738	Opata_12381_3_PstIMseI_SNP	56.0253	4A
																	1739	Opata_1309439_56_PstIMseI_SNP	56.0253	4A
																	1740	Opata_13779_58_PstIMseI_SNP	56.0253	4A
																	1741	Opata_147943_16_PstIMseI_SNP	56.0253	4A
																	1742	Opata_150689_24_PstIMseI_SNP	56.0253	4A
																	1743	Opata_196883_30_PstIMseI_SNP	56.0253	4A
																	1744	Opata_233727_25_PstIMseI_SNP	56.0253	4A
																	1745	Opata_274478_74_PstIMseI_SNP	56.0253	4A
																	1746	Opata_291113_82_PstIMseI_SNP	56.0253	4A
																	1747	Opata_291113_87_PstIMseI_SNP	56.0253	4A
																	1748	Opata_291113_88_PstIMseI_SNP	56.0253	4A
																	1749	Opata_315498_80_PstIMseI_SNP	56.0253	4A
																	1750	Opata_364297_21_PstIMseI_SNP	56.0253	4A
																	1751	Opata_3728900_20_PstIMseI_SNP	56.0253	4A
																	1752	Opata_483125_61_PstIMseI_SNP	56.0253	4A
																	1753	Opata_4958_71_PstIMseI_SNP	56.0253	4A
																	1754	Opata_754252_66_PstIMseI_SNP	56.0253	4A
																	1755	Opata_77499_43_PstIMseI_SNP	56.0253	4A
																	1756	Opata_77499_51_PstIMseI_SNP	56.0253	4A
																	1757	Opata_776570_15_PstIMseI_SNP	56.0253	4A
																	1758	Opata_801958_81_PstIMseI_SNP	56.0253	4A
																	1759	Opata_886372_31_PstIMseI_SNP	56.0253	4A
																	1760	Opata_886372_87_PstIMseI_SNP	56.0253	4A
																	1761	Opata_1574745_36_PstIMspI_SNP	56.0253	4A
																	1762	Opata_1815790_71_PstIMspI_SNP	56.0253	4A
																	1763	Opata_185628_31_PstIMspI_SNP	56.0253	4A
																	1764	Opata_2313505_36_PstIMspI_SNP	56.0253	4A
																	1765	Opata_3686490_54_PstIMspI_SNP	56.0253	4A
																	1766	Opata_4266041_34_PstIMspI_SNP	56.0253	4A
																	1767	Xgpw4182	56.0477	4A
																	1768	Xfba320	56.5477	4A
																	1769	Xgwm30	56.5477	4A
																	1770	Xfbb248	56.5903	4A
																	1771	Xfbb120	56.5903	4A
																	1772	Xbcd402	56.7477	4A
																	1773	Xfbb227	56.7477	4A
																	1774	Xwmc96	56.7477	4A
																	1775	P34/M61285	56.8477	4A
																	1776	wsnp_Ex_rep_c67779_66463627	56.9917	4A
																	1777	wsnp_Ex_rep_c67779_66463916	56.9917	4A	Traes_4AL_849E2DC85	8846833	8850082	12113	987	1	-0.0170212765957447	0.771685321485668	0.0949812414468014	0.379310344827586	0.258461538461538	0.682236354657094	0.66685244013223	Bradi4g21277	LOC_Os11g13810	Sb05g007160	11	52289	D
																	1778	wsnp_Ex_rep_c67779_66463916	56.9917	4A	Traes_4AL_A236F632E	8827526	8834098	12112	986	2	-0.0362126245847176	0.527759447186197	0.668964251805952	0.339901477832512	0.369230769230769	1.086034504749	0.773420226523171	Bradi4g21277	LOC_Os11g13810	Sb05g007160	11	52289	D
																	1779	wsnp_Ex_rep_c69093_68002098	56.9917	4A
																	1780	wsnp_Ku_c5979_10559245	56.9917	4A	Traes_4AL_ADF93BAC5	12286151	12290616	12546	1420	2	-0.0358662613981764	0.668964251805952	0.236818006445934	0.295566502463054	0.221538461538462	0.750383000102844	0.67227737293967	Bradi4g23620	LOC_Os11g08300	Sb05g005470	11	51799	D
																	1781	wsnp_Ra_c33762_42584098	56.9917	4A	Traes_4AL_AB45022BD	11063104	11064075	12405	1279	2	-0.000749746707193744	1.41367934746911	0.473577154289972	0.857142857142857	0.64	0.746961875322251	1.26509007582692	Bradi4g21570	NA	NA	11	52278	D
																	1782	wsnp_Ra_c33762_42584098	56.9917	4A	Traes_4AL_C428C4DF6	11049904	11053426	12404	1278	0	0	NA	NA	0	0	1	NA	Bradi4g21570	NA	NA	11	52278	D
																	1783	wsnp_Ex_c1373_2628597	56.9917	4A	Traes_4AL_398B38CAB	13008958	13012646	12647	1521	5	-0.0106570774762995	-0.215647725789233	-0.965285324167171	0.694581280788177	0.476923076923077	0.687084448276124	-0.726388302551222	NA	NA	NA	NA	NA	D
																	1784	wsnp_Ex_c28092_37240192	56.9917	4A
																	1785	RAC875_c2331_2570	56.9917	4A
																	1786	BobWhite_c17260_218	56.9917	4A
																	1787	CAP8_c1410_173	56.9917	4A
																	1788	Excalibur_rep_c110721_506	56.9917	4A
																	1789	Kukri_c25072_508	56.9917	4A
																	1790	RAC875_c28616_154	56.9917	4A
																	1791	RFL_Contig3861_578	56.9917	4A
																	1792	Tdurum_contig42488_1235	56.9917	4A	Traes_4AS_0D3D9D589	23047005	23064816	13858	2732	1	0	NA	NA	0	0	1	NA	Bradi1g62320	NA	Sb01g035270	3	16619	D
																	1793	BS00075739_51	56.9917	4A
																	1794	BS00109722_51	56.9917	4A
																	1795	BS00109736_51	56.9917	4A
																	1796	CAP11_c2450_256	56.9917	4A
																	1797	CAP8_c2722_258	56.9917	4A	Traes_4AL_47C16A45C	12265158	12266489	12543	1417	1	0.0370370370370371	-0.740993868265358	NA	0.12807881773399	0	0.00774720438256253	-0.881025526663645	Bradi4g26240	NA	Sb05g001820	11	51084	D
																	1798	D_contig10302_211	56.9917	4A
																	1799	Ex_c22611_299	56.9917	4A
																	1800	Excalibur_c26734_70	56.9917	4A	Traes_4AL_59F5010A5	15855898	15858199	12989	1863	6	0.337221633085896	NA	2.20758579205452	0	1.84923076923077	1850.23077	0.686811723308003	Bradi4g09340	LOC_Os11g47710	Sb05g027600	11	55024	D
																	1801	Excalibur_c28049_105	56.9917	4A	Traes_4AS_2197EE051	7371166	7373059	11967	841	0	0	NA	NA	0	0	1	NA	Bradi1g66030	LOC_Os03g17480	Sb01g038910	3	15976	D
																	1802	Excalibur_c28049_105	56.9917	4A	Traes_4AS_36CB7931F	7383161	7384978	11970	844	1	0	NA	NA	0	0	1	NA	Bradi1g66030	LOC_Os03g17480	Sb01g038910	3	15976	D
																	1803	Excalibur_c28049_105	56.9917	4A	Traes_4AS_D7D3552A7	7386141	7391816	11971	845	0	0	NA	NA	0	0	1	NA	Bradi1g66030	LOC_Os03g17480	Sb01g038910	3	15976	D
																	1804	Excalibur_c31060_904	56.9917	4A
																	1805	Excalibur_c42502_96	56.9917	4A	Traes_4AS_9FBB8D86B	8908106	8910932	12118	992	0	0	NA	NA	0	0	1	NA	Bradi1g60480	LOC_Os03g27840	Sb01g033290	3	17051	D
																	1806	Excalibur_c42502_96	56.9917	4A	Traes_4AL_9FBB8D86B	8901872	8904698	12117	991	0	0	NA	NA	0	0	1	NA	Bradi1g60480	LOC_Os03g27840	Sb01g033290	3	17051	D
																	1807	Excalibur_c55561_127	56.9917	4A
																	1808	Excalibur_rep_c105046_171	56.9917	4A
																	1809	GENE-2447_245	56.9917	4A
																	1810	GENE-3022_460	56.9917	4A
																	1811	IAAV6309	56.9917	4A
																	1812	IAAV6944	56.9917	4A
																	1813	JG_c1476_95	56.9917	4A
																	1814	JG_c2451_622	56.9917	4A
																	1815	Kukri_c21755_409	56.9917	4A	Traes_4AL_43B6CA03B	8868946	8871763	12115	989	6	0.286402253418745	NA	1.95306989901887	0	2.62769230769231	2628.69231	0.331241799033285	Bradi4g12940	NA	NA	11	54359	D
																	1816	Kukri_c21755_409	56.9917	4A	Traes_4AL_43B6CA03B1	8890711	8893528	12116	990	5	0.323688670452171	NA	2.21583660592819	0	5.23692307692308	5237.92308	0.525533722730689	Bradi4g12940	NA	NA	11	54359	D
																	1817	Kukri_c23469_1194	56.9917	4A
																	1818	Kukri_c23469_1598	56.9917	4A	Traes_4AL_2EBA96358	8668807	8671836	12098	972	16	0.167681013938699	0.723281927952469	2.44153131105766	3.52463054187192	3.8	1.07810502458377	2.37402275636147	NA	NA	NA	NA	NA	D
																	1819	Kukri_c36178_564	56.9917	4A
																	1820	Kukri_c39869_327	56.9917	4A	Traes_4AL_19C21724F	10991941	10993916	12395	1269	1	0.333333333333333	NA	1.34749007943887	0	0.443076923076923	444.07692	0.381606635953044	Bradi4g09810	LOC_Os11g47320	NA	11	54951	D
																	1821	Kukri_c39869_327	56.9917	4A	Traes_4AS_A0528FD54	10984083	10986994	12394	1268	1	0	NA	NA	0	0	1	NA	Bradi4g09810	LOC_Os11g47320	NA	11	54951	D
																	1822	Kukri_c39869_327	56.9917	4A	Traes_4AL_67A4C9616	10973566	10981623	12393	1267	11	0.22162092541331	1.61615275947719	1.9071398772212	1.064039408867	4.06461538461538	3.81733797062026	0.689994667429668	Bradi4g09810	LOC_Os11g47320	NA	11	54951	D
																	1823	BobWhite_c8935_390	56.9917	4A
																	1824	Ra_c37920_342	56.9917	4A
																	1825	Ra_c45147_1600	56.9917	4A	Traes_4AL_5AC007983	8856803	8860138	12114	988	1	0.37004357298475	-0.363403659218521	1.53322561029868	0.184729064039409	0.507692307692308	2.73889454886597	1.40094090676984	Bradi4g07970	LOC_Os11g29200	Sb05g016000	11	53036	D
																	1826	RAC875_c14688_1211	56.9917	4A
																	1827	RAC875_c20516_192	56.9917	4A
																	1828	RAC875_c21571_172	56.9917	4A
																	1829	BobWhite_rep_c65013_174	56.9917	4A
																	1830	BobWhite_rep_c65100_456	56.9917	4A
																	1831	RAC875_c37611_302	56.9917	4A
																	1832	RAC875_c42756_168	56.9917	4A	Traes_4AL_C6278AB8E	8748772	8753605	12105	979	2	0.388405797101449	0.459821511014891	1.04162379074081	0.246305418719212	0.366153846153846	1.48461707794354	1.70564784426861	NA	NA	NA	NA	NA	D
																	1833	RAC875_c42756_168	56.9917	4A	Traes_4AL_F7B753AB7	8754468	8757159	12106	980	2	-0.0342447809938011	0.714407422462967	0.205676842215327	0.665024630541872	0.627692307692308	0.943947538396591	0.762746696030131	NA	NA	NA	NA	NA	D
																	1834	RAC875_c50023_123	56.9917	4A	Traes_4AS_CA01F7D42	8738359	8743314	12104	978	0	0	NA	NA	0	0	1	NA	NA	NA	NA	NA	NA	D
																	1835	RAC875_rep_c107208_664	56.9917	4A
																	1836	RFL_Contig3671_380	56.9917	4A
																	1837	TA001512-0387	56.9917	4A
																	1838	TA001512-0668	56.9917	4A
																	1839	Tdurum_contig17660_175	56.9917	4A
																	1840	Tdurum_contig17660_462	56.9917	4A
																	1841	wsnp_Ex_c13091_20706489	56.9917	4A	Traes_4AL_9D7ECD3BA	12269575	12275233	12544	1418	3	0.212573548900079	-0.408028700904641	-0.216152968449725	0.408866995073892	0.716923076923077	1.75160010442412	-0.0741032394596296	Bradi4g24280	LOC_Os11g06880	Sb05g004500	11	51587	D
																	1842	wsnp_Ex_c21197_30325539	56.9917	4A	Traes_4AL_418A24628	8690645	8694571	12099	973	5	0.228539346446801	0.548923677691051	1.19682780476354	0.992610837438424	1.49846153846154	1.50910344335615	1.1223900506011	NA	NA	NA	NA	NA	D
																	1843	wsnp_Ex_c24443_33687802	56.9917	4A
																	1844	wsnp_Ex_c24443_33688235	56.9917	4A
																	1845	wsnp_Ex_c24443_33688268	56.9917	4A
																	1846	wsnp_Ex_c2884_5319215	56.9917	4A
																	1847	wsnp_Ra_c19085_28218299	56.9917	4A
																	1848	BS00044898_51	56.9917	4A
																	1849	BobWhite_c17999_112	56.9917	4A
																	1850	Excalibur_c31814_298	56.9917	4A	Traes_4AL_AB3C62E5A	11104418	11114762	12412	1285	5	0.00455575280259723	0.93663659540048	-0.354341179627386	0.733990147783251	0.455384615384615	0.620939777220144	0.663503672433022	Bradi4g21057	NA	NA	11	52317	D
																	1851	Excalibur_c4283_201	56.9917	4A	Traes_4AS_2A6E14AAE	18949451	18951479	13383	2257	3	0	NA	NA	0	0	1	NA	Bradi4g14840	LOC_Os11g38030	Sb05g023010	11	53977	D
																	1852	Excalibur_c4283_201	56.9917	4A	Traes_4AS_BF67B9CF3	18946258	18947153	13382	2256	1	0	NA	NA	0	0	1	NA	Bradi4g14840	LOC_Os11g38030	Sb05g023010	11	53977	D
																	1853	Excalibur_rep_c80895_175	56.9917	4A
																	1854	IAAV6223	56.9917	4A
																	1855	IAAV7636	56.9917	4A
																	1856	Ra_c17211_876	56.9917	4A
																	1857	RAC875_c110384_153	56.9917	4A
																	1858	RFL_Contig5998_745	56.9917	4A
																	1859	CAP11_c2377_62	56.9917	4A
																	1860	RAC875_c65221_438	56.9917	4A	Traes_4AL_E1F21DDA3	8619466	8625113	12094	968	7	0.0268994682516968	-0.574062265013149	-0.979735443093791	0.990147783251232	0.947692307692308	0.957165348238988	-0.421227500067535	NA	NA	NA	NA	NA	D
																	1861	wsnp_Ex_c42406_48991013	56.9917	4A	Traes_4AS_59897BBAB	8814759	8820303	12111	985	8	0	NA	NA	0	0	1	NA	NA	NA	NA	NA	NA	D
																	1862	CAP12_c5519_132	56.9917	4A
																	1863	BobWhite_c20163_456	56.9917	4A
																	1864	Excalibur_c60487_1130	56.9917	4A
																	1865	Excalibur_rep_c80895_95	56.9917	4A
																	1866	Ku_c8303_880	56.9917	4A
																	1867	Kukri_c27037_112	56.9917	4A	Traes_4AL_3D2FDD95F	11067674	11070366	12406	1280	2	0.0415287755266771	1.29356672889501	-0.39976986869779	0.827586206896552	0.415384615384615	0.502524197210572	0.868620850972513	Bradi4g21990	LOC_Os11g11780	Sb05g008300	11	52151	D
																	1868	Kukri_c27037_112	56.9917	4A	Traes_4AL_53360CB14	11096085	11096645	12410	1284	1	-0.0497076023391811	-0.363403659218521	-0.491336358487313	0.184729064039409	0.0923076923076923	0.502386056333888	-0.161132158867353	Bradi4g21990	LOC_Os11g11780	Sb05g008300	11	52151	D
																	1869	Kukri_c27037_112	56.9917	4A	Traes_4AL_00A897D3B	11093013	11093734	12409	1283	0	0	NA	NA	0	0	1	NA	Bradi4g21990	LOC_Os11g11780	Sb05g008300	11	52151	D
																	1870	Kukri_c27037_112	56.9917	4A	Traes_4AL_01616F95B	11088243	11089583	12408	1282	0	0	NA	NA	0	0	1	NA	Bradi4g21990	LOC_Os11g11780	Sb05g008300	11	52151	D
																	1871	Kukri_c27037_112	56.9917	4A	Traes_4AL_87DA40FD5	11076556	11080232	12407	1281	1	0.126903553299492	0.771685321485668	-1.15558750501204	0.379310344827586	0.0769230769230769	0.204893403634516	0.207819396109366	Bradi4g21990	LOC_Os11g11780	Sb05g008300	11	52151	D
																	1872	Kukri_c74651_223	56.9917	4A
																	1873	Kukri_c9578_2045	56.9917	4A
																	1874	Tdurum_contig4974_2349	56.9917	4A
																	1875	wsnp_Ex_c10463_17113256	56.9917	4A
																	1876	wsnp_Ex_c43734_49968808	56.9917	4A
																	1877	Excalibur_c60487_908	56.9917	4A	Traes_4AL_D294B0B60	11021729	11029177	12403	1276	5	-0.0200673464348942	-0.107747154469408	-0.955082637939867	0.482758620689655	0.569230769230769	1.17875061327073	-0.549022407383157	NA	LOC_Os11g11790	Sb05g008150	11	52153	D
																	1878	Excalibur_c60487_908	56.9917	4A	Traes_4AL_A5CD884CC	11014793	11018598	12400	1275	17	0	NA	NA	0	0	1	NA	NA	LOC_Os11g11790	Sb05g008150	11	52153	D
																	1879	Ex_c5979_1449	56.9917	4A
																	1880	Excalibur_c10157_180	56.9917	4A
																	1881	GENE-2637_396	56.9917	4A
																	1882	GENE-2637_94	56.9917	4A
																	1883	BobWhite_c46071_74	56.9917	4A
																	1884	Kukri_c16665_595	56.9917	4A	Traes_4AS_D24EFE35B	8706705	8709854	12100	974	0	0	NA	NA	0	0	1	NA	NA	NA	NA	NA	NA	D
																	1885	Kukri_c61419_550	56.9917	4A	Traes_4AL_508BBC1E9	9186082	9191968	12155	1030	3	0.103224383882623	2.12690114467223	0.0992359136387199	1.03448275862069	0.796923076923077	0.770580748249251	1.02302089120995	Bradi4g24960	LOC_Os11g05880	Sb05g003650	11	51448	D
																	1886	BobWhite_rep_c50115_136	56.9917	4A
																	1887	RAC875_c9526_88	56.9917	4A
																	1888	RAC875_rep_c73827_306	56.9917	4A	Traes_4AS_8C93F1C6E	11118347	11120243	12413	1287	0	0	NA	NA	0	0	1	NA	Bradi1g63940	LOC_Os03g20520	Sb01g036890	3	16340	D
																	1889	RAC875_rep_c74695_101	56.9917	4A
																	1890	RAC875_rep_c77874_269	56.9917	4A
																	1891	wsnp_Ex_c31173_39999624	56.9917	4A
																	1892	wsnp_Ex_c9094_15139750	56.9917	4A	Traes_4AS_4598D1396	8723096	8724436	12101	975	0	0	NA	NA	0	0	1	NA	NA	NA	NA	NA	NA	D
																	1893	Ex_c6665_1067	56.9917	4A
																	1894	Excalibur_c42602_119	56.9917	4A	Traes_4AL_C1663E48F	12693712	12697630	12608	1481	9	0.0104605970822196	-1.35974184012745	-1.29176828658852	0.38423645320197	0.969230769230769	2.51853315022501	-1.66139213482963	Bradi1g11410	LOC_Os03g50440	Sb01g010300	3	18817	D
																	1895	Excalibur_rep_c111789_1040	56.9917	4A
																	1896	RAC875_rep_c69612_1061	56.9917	4A
																	1897	Tdurum_contig11169_401	56.9917	4A
																	1898	BS00022160_51	56.9917	4A	Traes_4AL_B0395ACE3	13031117	13033060	12649	1523	2	0.182694367102163	0.253342838599293	1.60888322823722	0.295566502463054	0.443076923076923	1.49739407519056	1.34866735442026	Bradi1g10120	LOC_Os03g51640	Sb01g009530	3	18954	D
																	1899	BS00022160_51	56.9917	4A	Traes_4AL_270CB8B2F	13013233	13014980	12648	1522	1	0.31560236998025	0.253342838599293	1.43719657046616	0.295566502463054	0.492307692307692	1.66339654006774	1.57334140096555	Bradi1g10120	LOC_Os03g51640	Sb01g009530	3	18954	D
																	1900	Tdurum_contig42528_1379	56.9917	4A
																	1901	Tdurum_contig42528_767	56.9917	4A
																	1902	Tdurum_contig42528_819	56.9917	4A
																	1903	Tdurum_contig48231_1233	56.9917	4A
																	1904	Tdurum_contig77704_144	56.9917	4A
																	1905	Tdurum_contig77704_289	56.9917	4A
																	1906	BS00066957_51	56.9917	4A
																	1907	Excalibur_c32366_122	56.9917	4A
																	1908	Kukri_c48199_102	56.9917	4A	Traes_4AL_8CAEF3C85	8787598	8794159	12109	982	3	0.10217524718718	1.53395367867152	-0.907659758342752	0.502463054187192	0.495384615384615	0.985940517382557	-0.393953379744894	NA	NA	NA	NA	NA	D
																	1909	Kukri_c48199_102	56.9917	4A	Traes_4AL_094C2F3FB	8798891	8803112	12108	983	2	0	NA	NA	0	0	1	NA	NA	NA	NA	NA	NA	D
																	1910	tplb0051b16_1324	56.9917	4A
																	1911	wsnp_Ex_c14793_22908140	56.9917	4A
																	1912	Excalibur_c38601_335	56.9917	4A	Traes_4AS_4D1643E73	8353758	8365123	12064	938	3	0	NA	NA	0	0	1	NA	Bradi1g64150	LOC_Os03g20020	Sb01g037120	3	16295	D
																	1913	Tdurum_contig50388_343	56.9917	4A
																	1914	IAAV7786	56.9917	4A
																	1915	BobWhite_c5640_282	56.9917	4A	Traes_4AS_A4B38E814	8726406	8732343	12103	976	5	0	NA	NA	0	0	1	NA	NA	NA	NA	NA	NA	D
																	1916	BobWhite_c5640_282	56.9917	4A	Traes_4AS_33AD54FBE	8735001	8736180	12102	977	4	0	NA	NA	0	0	1	NA	NA	NA	NA	NA	NA	D
																	1917	RAC875_c10748_532	56.9917	4A
																	1918	Tdurum_contig4974_2087	56.9917	4A
																	1919	Kukri_rep_c94421_94	56.9917	4A
																	1920	wsnp_Ex_c12_21212	56.9917	4A
																	1921	Ra_c30013_483	56.9917	4A
																	1922	RAC875_rep_c102042_172	56.9917	4A
																	1923	wsnp_BE398523A_Ta_2_1	56.9917	4A	Traes_4AL_F23B2CEFB	8805495	8809507	12110	984	5	0.00525821596244147	-0.66001493639632	-1.21299151950575	0.551724137931035	0.572307692307692	1.0372401863975	-1.15209961438736	NA	NA	NA	NA	NA	D
																	1924	wsnp_Ex_c11663_18779609	56.9917	4A	Traes_4AL_19C645FBD	8764782	8776404	12107	981	0	0	NA	NA	0	0	1	NA	NA	NA	NA	NA	NA	D
																	1925	wsnp_Ex_c13623_21404172	56.9917	4A	Traes_4AL_5B55492DA	12484200	12493562	12575	1449	2	-0.017560814174354	-0.0845186285754083	-0.631855577461785	1.7487684729064	0.590769230769231	0.338198590354071	0.00831295988368188	Bradi4g23700	LOC_Os11g07970	Sb05g005350	11	51765	D
																	1926	wsnp_Ex_c3463_6348659	56.9917	4A
																	1927	wsnp_Ex_c3463_6348808	56.9917	4A	Traes_4AL_4B23E74CF	8646834	8648677	12096	970	0	0	NA	NA	0	0	1	NA	NA	NA	NA	NA	NA	D
																	1928	wsnp_Ex_rep_c101826_87124211	56.9917	4A	Traes_4AL_313E02864	8630601	8635976	12095	969	3	0	NA	NA	0	0	1	NA	NA	NA	NA	NA	NA	D
																	1929	BobWhite_rep_c63429_214	56.9917	4A
																	1930			4A	Traes_4AL_C12F6C53D	8914256	8916142	12120	993	2	-0.0493946731234867	-1.53053595515006	-1.50358075348451	0.120689655172414	0.0984615384615385	0.817337643970737	-1.12810243282475	NA	NA	NA	NA	NA	D
																	1931			4A	Traes_4AL_5DF356F5A	8921077	8925177	12119	994	0	0	NA	NA	0	0	1	NA	Bradi4g24750	NA	NA	11	51514	D
																	1932			4A	Traes_4AL_D49BB2C53	8926010	8930839	12121	995	0	0	NA	NA	0	0	1	NA	NA	NA	NA	NA	NA	D
																	1933			4A	Traes_4AL_59B858338	8942539	8947126	12122	996	2	0.130331096445012	1.58768956144156	-0.306256799401621	0.443349753694581	0.366153846153846	0.826272210122769	0.360051689249534	NA	LOC_Os11g06340	NA	11	51510	D
																	1934			4A	Traes_4AL_7DD13DB97	8952641	8952856	12123	997	0	0	NA	NA	0	0	1	NA	Bradi4g24780	NA	Sb05g022500	11	51506	D
																	1935			4A	Traes_4AL_94BCE76E7	8958851	8959865	12124	998	15	0.052605855859578	-1.05404556514874	-1.55114852337311	2.79802955665025	0.633846153846154	0.226809376746989	-1.45263894609143	Bradi4g24780	NA	Sb05g022500	11	51506	D
																	1936			4A	Traes_4AL_7643BC2FE	8968859	8969766	12125	999	3	0.0559136137494347	-0.702742395056744	-0.68261075921057	0.357142857142857	0.135384615384615	0.380810663096844	-1.22541940226357	Bradi4g24780	NA	Sb05g022500	11	51506	D
																	1937			4A	Traes_4AL_057F5D2E9	8969952	8972474	12126	1000	14	0.0108739428111154	-1.56994834832805	-1.22428639858564	0.411330049261084	0.0923076923076923	0.226293693607827	-1.57939676259309	Bradi4g24780	NA	Sb05g022500	11	51506	D
																	1938			4A	Traes_4AL_A4BFFCF141	8980118	8980249	12127	1001	0	0	NA	NA	0	0	1	NA	Bradi4g24845	LOC_Os11g06300	NA	11	51499	D
																	1939			4A	Traes_4AL_A4BFFCF14	8980456	8980587	12128	1002	0	0	NA	NA	0	0	1	NA	Bradi4g24845	LOC_Os11g06300	NA	11	51499	D
																	1940			4A	Traes_4AL_EDFBD3F2B	8986868	8988346	12129	1003	0	0	NA	NA	0	0	1	NA	Bradi4g24847	NA	NA	11	51497	D
																	1941			4A	Traes_4AL_90736C93B	9000490	9000828	12130	1004	0	0	NA	NA	0	0	1	NA	NA	LOC_Os11g06240	NA	11	51496	D
																	1942			4A	Traes_4AL_884BA5746	9003836	9005293	12132	1005	0	0	NA	NA	0	0	1	NA	Bradi4g24867	LOC_Os11g06180	Sb05g003820	11	51489	D
																	1943			4A	Traes_4AL_1D16F2AC3	9008768	9010610	12131	1006	0	0	NA	NA	0	0	1	NA	Bradi4g24862	LOC_Os11g06210	NA	11	51492	D
																	1944			4A	Traes_4AL_0A640796E	9023608	9024493	12133	1007	1	0.0194805194805195	0.971737428041252	-0.174717302142414	0.310344827586207	0.175384615384615	0.566524968473059	0.698806716998313	Bradi4g25060	LOC_Os11g06110	NA	11	51484	D
																	1945			4A	Traes_4AL_F03D91090	9028691	9029494	12134	1008	1	-0.0487804878048781	-1.16097429087842	-1.16439105425337	0.0541871921182266	0.0584615384615385	1.07745185069216	-0.849332749656511	Bradi4g25060	LOC_Os11g06110	NA	11	51484	D
																	1946			4A	Traes_4AL_16908E0CA	9034319	9038816	12135	1009	0	0	NA	NA	0	0	1	NA	Bradi4g25060	LOC_Os11g06110	NA	11	51484	D
																	1947			4A	Traes_4AL_33AB89DF6	9041543	9042466	12136	1010	0	0	NA	NA	0	0	1	NA	Bradi4g25070	LOC_Os11g06100	NA	11	51483	D
																	1948			4A	Traes_4AL_DE9DDE9A61	9047712	9048705	12137	1011	0	0	NA	NA	0	0	1	NA	Bradi4g25070	LOC_Os11g06100	NA	11	51483	D
																	1949			4A	Traes_4AL_882773537	9049548	9057526	12138	1012	2	0	-1.14923093862267	NA	0.0689655172413793	0	0.0142927544882108	-1.09306251384238	Bradi4g25047	LOC_Os11g06040	NA	11	51479	D
																	1950			4A	Traes_4AL_01FD4959A	9069246	9070984	12139	1013	1	0.250572207084469	1.62542588153382	-0.310531954485811	0.517241379310345	0.212307692307692	0.411599108508086	1.2986209976217	Bradi4g24956	NA	NA	11	51478	D
																	1951			4A	Traes_4AL_273ACCFFD	9077504	9080942	12140	1014	2	0	NA	NA	0	0	1	NA	Bradi4g24937	NA	Sb05g003810	11	51474	D
																	1952			4A	Traes_4AL_E8F61676A	9087621	9089984	12141	1015	0	0	NA	NA	0	0	1	NA	Bradi4g25020	LOC_Os11g06020	Sb05g003750	11	51464	D
																	1953			4A	Traes_4AL_405CA738F	9090373	9092289	12142	1016	1	0.118563685636856	1.62542588153382	0.721235660442837	0.517241379310345	0.350769230769231	0.678774878995575	1.58970651247665	Bradi4g25020	LOC_Os11g06020	Sb05g003750	11	51464	D
																	1954			4A	Traes_4AL_61B6D8837	9092994	9097502	12143	1017	1	-0.0377358490566038	-1.14923093862267	-1.15558750501204	0.0689655172413793	0.0769230769230769	1.11373545140521	-0.882982205402971	NA	LOC_Os11g06010	Sb05g003740	11	51463	D
																	1955			4A	Traes_4AS_EA51D31DA	9107132	9111736	12145	1018	2	0	NA	NA	0	0	1	NA	NA	NA	NA	NA	NA	D
																	1956			4A	Traes_4AS_4F615C5CC	9112754	9115971	12144	1019	4	0	NA	NA	0	0	1	NA	Bradi4g25020	LOC_Os11g06020	Sb05g003750	11	51464	D
																	1957			4A	Traes_4AL_1CF27EAE5	9126210	9130798	12146	1020	5	-0.00859750890375777	-0.797598665706488	-1.2379328357385	1.0935960591133	1.35384615384615	1.23775902317792	-0.796633742942214	Bradi4g25010	LOC_Os11g05990	Sb05g003730	11	51461	D
																	1958			4A	Traes_4AL_CD72A70ED	9132185	9132979	12148	1021	0	0	NA	NA	0	0	1	NA	Bradi4g25010	LOC_Os11g05990	Sb05g003730	11	51461	D
																	1959			4A	Traes_4AL_D347DF000	9137868	9138455	12149	1022	1	0.11965811965812	1.47172423928006	-0.0861022457553262	0.216748768472906	0.156923076923077	0.72525360303987	1.08920075718143	Bradi4g25000	LOC_Os11g05980	Sb05g003720	11	51460	D
																	1960			4A	Traes_4AL_0BE77C87E1	9144777	9146304	12147	1023	2	NA	NA	NA	0	0	1	NA	NA	LOC_Os11g05970	Sb05g003680	11	51455	D
																	1961			4A	Traes_4AL_D0042D0AE	9151972	9156276	12153	1025	9	0.0584528326612304	-2.16324415643701	-0.959805178630425	0.633004926108374	0.695384615384615	1.09838991315099	-1.8238851522207	NA	NA	NA	NA	NA	D
																	1962			4A	Traes_4AL_95C783072	9159512	9165551	12152	1026	2	-0.00673863428124011	0.594743869590664	1.31535475997005	2.46305418719212	1.79692307692308	0.729660527474033	1.22923459299985	NA	NA	NA	NA	NA	D
																	1963			4A	Traes_4AL_199E1CE2E	9166637	9168266	12151	1027	0	0	NA	NA	0	0	1	NA	NA	NA	Sb05g003690	11	51456	D
																	1964			4A	Traes_4AL_72C3E1EAD	9171710	9177544	12154	1028	0	0	NA	NA	0	0	1	NA	Bradi4g24967	LOC_Os11g05930	Sb05g003660	11	51449	D
																	1965			4A	Traes_4AL_B99AA4B10	9184208	9185924	12156	1029	0	0	NA	NA	0	0	1	NA	NA	NA	Sb01g032350	3	17266	D
																	1966			4A	Traes_4AL_77FA77D61	9194926	9196605	12157	1031	0	0	NA	NA	0	0	1	NA	Bradi4g25120	LOC_Os11g05860	Sb05g003630	11	51446	D
																	1967			4A	Traes_4AL_89AD33E29	9197636	9203879	12158	1032	1	0	NA	NA	0	0	1	NA	NA	NA	NA	NA	NA	D
																	1968			4A	Traes_4AL_E60E5B7BA	9208358	9211561	12159	1033	0	0	NA	NA	0	0	1	NA	NA	NA	Sb05g003570	11	51441	D
																	1969			4A	Traes_4AL_0CF5CE911	9218943	9219407	12160	1034	0	0	NA	NA	0	0	1	NA	NA	NA	Sb05g003560	11	51438	D
																	1970			4A	Traes_4AL_69FC27EEB	9219920	9221739	12161	1035	0	0	NA	NA	0	0	1	NA	NA	LOC_Os11g05800	NA	11	51435	D
																	1971			4A	Traes_4AL_B539B7822	9223206	9224717	12162	1036	0	0	NA	NA	0	0	1	NA	NA	LOC_Os11g05770	NA	11	51428	D
																	1972			4A	Traes_4AL_B252CB2F2	9232968	9235638	12163	1037	0	0	NA	NA	0	0	1	NA	Bradi4g25160	LOC_Os11g05760	Sb05g003460	11	51426	D
																	1973			4A	Traes_4AL_4F2E6EF28	9252454	9254541	12164	1038	0	0	NA	NA	0	0	1	NA	NA	LOC_Os11g05740	NA	11	51422	D
																	1974			4A	Traes_4AL_915645CC2	9259194	9260158	12165	1039	6	-0.050314465408805	-0.698274355948178	-1.16221279954403	0.113300492610837	0.0461538461538462	0.412542850866169	-0.574452105372156	Bradi4g25197	NA	NA	11	51421	D
																	1975			4A	Traes_4AL_957529516	9265031	9265646	12166	1040	1	0.291666666666667	NA	1.18048890103993	0	0.418461538461538	419.46154	0.285910566633323	NA	NA	NA	NA	NA	D
																	1976			4A	Traes_4AL_D6B61EC76	9278194	9278972	12168	1041	4	-0.00749574638512551	-0.951553911506714	-1.36455058917	0.67487684729064	0.606153846153846	0.89832023393019	-0.699389533742539	NA	LOC_Os11g05730	NA	11	51420	D
																	1977			4A	Traes_4AL_08BFFB6F7	9279329	9282501	12167	1042	15	-0.00727394295567696	0.55883871574952	-0.558735352195271	0.566502463054187	0.393846153846154	0.695761124982612	0.353423352745713	NA	NA	NA	NA	NA	D
																	1978			4A	Traes_4AL_9CCB092A0	9290120	9290788	12169	1043	0	0	NA	NA	0	0	1	NA	NA	LOC_Os11g05730	NA	11	51420	D
																	1979			4A	Traes_4AS_CC68B38F51	9294506	9295066	12171	1044	0	0	NA	NA	0	0	1	NA	NA	NA	NA	NA	NA	D
																	1980			4A	Traes_4AS_C1C108283	9297636	9298295	12170	1045	0	0	NA	NA	0	0	1	NA	NA	LOC_Os11g05730	NA	11	51420	D
																	1981			4A	Traes_4AS_CC68B38F5	9311882	9312442	12173	1046	0	0	NA	NA	0	0	1	NA	NA	NA	NA	NA	NA	D
																	1982			4A	Traes_4AS_C1C1082831	9315012	9315671	12172	1047	0	0	NA	NA	0	0	1	NA	NA	LOC_Os11g05730	NA	11	51420	D
																	1983			4A	Traes_4AL_DAB6ACB13	9328797	9329053	12176	1048	0	0	NA	NA	0	0	1	NA	NA	LOC_Os11g05700	NA	11	51418	D
																	1984			4A	Traes_4AL_7468B642E	9330527	9332830	12174	1049	1	0.0884760765095827	1.59493514724638	0.480279432561989	0.512315270935961	0.292307692307692	0.571398723439496	1.42243044461393	NA	LOC_Os11g05700	NA	11	51418	D
																	1985			4A	Traes_4AL_7EE57BE98	9337926	9348180	12175	1050	1	-0.0266225165562914	0.771685321485668	1.12990364300208	0.379310344827586	0.443076923076923	1.16766985614959	1.11278072477145	NA	NA	NA	NA	NA	D
																	1986			4A	Traes_4AL_19DEC1CDA	9356152	9356361	12178	1051	0	0	NA	NA	0	0	1	NA	NA	NA	NA	NA	NA	D
																	1987			4A	Traes_4AL_07CFA5883	9357638	9358404	12177	1052	0	0	NA	NA	0	0	1	NA	NA	LOC_Os11g05660	NA	11	51412	D
																	1988			4A	Traes_4AL_4CE51A4CA	9358413	9362743	12179	1053	2	0.146633216050114	1.21349164984562	-0.423768824392369	0.807881773399015	0.372307692307692	0.461510821290978	0.991244961185982	NA	LOC_Os11g05650	NA	11	51410	D
																	1989			4A	Traes_4AL_792F1D482	9362748	9363531	12180	1054	0	0	NA	NA	0	0	1	NA	NA	LOC_Os11g05640	NA	11	51408	D
																	1990			4A	Traes_4AL_DB0BF4E3F	9364682	9365366	12181	1055	0	0	NA	NA	0	0	1	NA	NA	LOC_Os11g05640	NA	11	51408	D
																	1991			4A	Traes_4AL_BB9EC2373	9369330	9370749	12182	1056	0	0	NA	NA	0	0	1	NA	NA	LOC_Os11g05550	NA	11	51395	D
																	1992			4A	Traes_4AL_D6B41E31E	9371323	9376382	12183	1057	0	0	NA	NA	0	0	1	NA	Bradi4g25457	NA	NA	11	51407	D
																	1993			4A	Traes_4AL_6D9194FD5	9383831	9385245	12184	1058	1	0	NA	-1.15752759654527	0	0.0738461538461539	74.84615	-1.09495987979803	NA	LOC_Os11g05562	NA	11	51398	D
																	1994			4A	Traes_4AL_F85A4543B	9386633	9387271	12185	1059	3	0.00811923512788504	-0.51607943219566	-0.0301415980236231	0.711822660098522	1.10769230769231	1.55535503038021	-0.221805623288312	NA	NA	NA	NA	NA	D
[truncated: 6,771 more rows]

## Sheet: ch4B
P1	Courtot	Laizhou953	Laizhou953	Flair	Apache	Apache	Apache	Arche	Arche	Arche	Line3228	Line3228	Line3228	Apache	Apache	Apache	Arche	Arche	Courtot	Courtot	RL4452	RL4452	MQTL Yield	MQTL GPC	MQTL BQ	Candidate genes
P2	chinese spring	Am3	Am3	XX86	Ornicar	Ornicar	Ornicar	Récital	Récital	Récital	Jing 4839	Jing 4839	Jing 4839	Ornicar	Ornicar	Ornicar	Récital	Récital	chinese spring	chinese spring	AC Domain	AC Domain
reference	Charmet et al., 2001	Deng et al. 2011	Deng et al. 2011	Haung XQ et al. 2004	INRA Mapping population	INRA Mapping population	INRA Mapping population	Laperche et al., 2007	Laperche et al., 2007	Laperche et al., 2007	Wang et al. 2011	Wang et al. 2011	Wang et al. 2011	INRA Mapping population	INRA Mapping population	INRA Mapping population	Laperche et al., 2007	Laperche et al., 2007	Charmet et al., 2001	Charmet et al., 2001	Mccartney CA et al.2 005	Mccartney CA et al.2 005
LOD	4.88	6.7	8.5	3.2	7.34	8.76	14.58	3.94	3.57	3.36	12.08	10.89	14.73	3.62	4.51	4.55	3.15	3.17	3.81	8.26	7.5	5.8
R2	21.8	30.1	39.3	12.3	14.8	15.1	24.1	7.5	9.6	7.9	18.21	16.79	20.62	7.2	8.9	8.7	11.3	9.52	23.8	33.2	11.4	6.3
	Tkw	SL	GrN	Tkw	T/h	T/h	T/h	T/h	T/h	T/h	GrN	Tkw	Tkw	Gpc	Gpc	Gpc	Gpc	Gpc	Vis	W	Fsta	Rfv					Sno	Marker	position	chromosome	Gene	start	end	genome_pos	chr_pos	SNP_density	FST	Tajima_cultivar	Tajima_landrace	pi_cultivar	pi_landrace	pi_landrace/pi_cultivar	Tajima_landrace_cultivar	Brachy	Rice	Sorghum	PanGenomeChr	PanGenomePos	Dominance
																											1	Xi725506a	0	4B
																											2	Xi725506c	0	4B
																											3	Xi725506b	0	4B
																											4	Xfba177_d2	53.3467	4B
																											5	Xbcd402_d1	54.3767	4B
					QT/h.Log-ch4B									QGpc.Log-ch4B													6	Xblt801	54.3767	4B
																											7	RAC875_c86104_111	54.5718	4B
																											8	GENE-3126_21	54.7845	4B	Traes_4BS_52C600E49	3365	4661	35691	1	11	0.0861409337296729	-1.85096064734488	1.03941470785129	1.20197044334975	0.778461538461538	0.647947375997036	-1.614016173748	NA	NA	NA	NA	NA	D
																											9	Xgpw7026	55.8767	4B
																											10	Excalibur_c11408_96	55.9081	4B	Traes_4BS_56015C686	7033	7216	35692	2	0	0	NA	NA	0	0	1	NA	Bradi4g17140	LOC_Os11g47780	Sb05g004310	11	55039	D
																											11	Excalibur_c14401_404	55.9081	4B
																											12	Excalibur_c14401_743	55.9081	4B
																											13			4B	Traes_4BS_103894A40	9638	10537	35693	3	1	-0.0313111545988258	-0.752851392886025	-1.15933492823987	0.133004926108374	0.0707692307692308	0.535571564419309	-0.669731945480932	NA	LOC_Os11g47770	NA	11	55036	D
																											14	JD_c1323_957	55.9323	4B
																											15			4B	Traes_4BS_E85C954E5	15500	16894	35698	4	0	0	NA	NA	0	0	1	NA	NA	NA	NA	NA	NA	D
																											16			4B	Traes_4BS_A6A44B31C	24214	25979	35696	5	5	-0.0185200479466507	0.670174352299971	0.0629271315890867	1.08374384236453	1.21538461538462	1.121356559167	0.781659820230791	NA	NA	NA	NA	NA	D
																											17			4B	Traes_4BS_E3A8C25AB	26459	28911	35697	6	32	-0.00536903775673081	-0.0566805821677868	-0.898346976263806	7.21428571428571	5.57846153846154	0.773283521159414	0.113956489124743	NA	NA	NA	NA	NA	D
																											18			4B	Traes_4BS_2B6A67E9F	49053	50396	35695	7	0	0	NA	NA	0	0	1	NA	NA	LOC_Os03g48430	NA	3	18596	D
																											19			4B	Traes_4BS_1F6078E0C	59846	61839	35694	9	0	0	NA	NA	0	0	1	NA	NA	NA	Sb05g027640	11	55034	D
																											20			4B	Traes_4BL_6EFA511F0	65580	65785	35700	10	0	0	NA	NA	0	0	1	NA	NA	LOC_Os11g47760	NA	11	55033	D
																											21			4B	Traes_4BL_4D370C9FA1	66367	68073	35701	11	0	0	NA	NA	0	0	1	NA	NA	LOC_Os11g47760	NA	11	55033	D
																											22			4B	Traes_4BL_9C8AF6380	68382	70754	35703	12	0	0	NA	NA	0	0	1	NA	NA	NA	NA	NA	NA	D
																											23			4B	Traes_4BL_4D370C9FA	76310	78016	35702	13	0	0	NA	NA	0	0	1	NA	NA	LOC_Os11g47760	NA	11	55033	D
																											24			4B	Traes_4BL_8C0E579F8	78563	79533	35704	14	0	0	NA	NA	0	0	1	NA	NA	LOC_Os11g47760	NA	11	55033	D
																											25			4B	Traes_4BL_1BB7D194D	79534	80303	35705	15	0	0	NA	NA	0	0	1	NA	NA	LOC_Os11g47760	NA	11	55033	D
																											26			4B	Traes_4BL_E73DF7876	80426	81047	35706	16	0	0	NA	NA	0	0	1	NA	NA	LOC_Os11g47760	NA	11	55033	D
																											27	RFL_Contig4708_1477	56.3672	4B
																											28			4B	Traes_4BS_15014415A	92993	94750	35708	17	1	0.0416666666666667	-0.698274355948178	NA	0.113300492610837	0	0.0087488688806146	-0.853208952673358	NA	LOC_Os11g47760	NA	11	55033	D
																											29			4B	Traes_4BS_067D197F2	97369	98074	35707	18	0	0	NA	NA	0	0	1	NA	NA	LOC_Os11g47760	NA	11	55033	D
																											30			4B	Traes_4BS_5AB53033D	111058	112913	35709	19	1	0.346153846153846	1.3994734945855	NA	0.41871921182266	0	0.00238254522589042	0.621504997368079	Bradi4g09330	LOC_Os11g47730	Sb05g027610	11	55025	D
																											31			4B	Traes_4BL_B288394D4	114054	114992	35710	20	2	-0.0373530590435478	-1.13420372428853	-1.51234319535555	0.475369458128079	0.295384615384615	0.622173848004446	-0.945029357908673	NA	LOC_Os11g47760	NA	11	55033	D
																											32			4B	Traes_4BS_5153E65D2	115004	118475	35711	21	2	0	NA	-1.51314136710311	0	0.153846153846154	154.84615	-1.45379615822424	Bradi4g09260	LOC_Os11g47800	Sb05g027660	11	55047	D
																											33			4B	Traes_4BS_E8B53F73C	140943	146783	35712	22	1	0	NA	-1.1646721889208	0	0.0523076923076923	53.30769	-1.11529944197323	Bradi4g09230	LOC_Os11g47820	Sb05g027690	11	55052	D
																											34			4B	Traes_4BS_C25BFF29A	159299	162758	35713	23	4	0.000394312445452738	-0.768885233269992	-1.00019266663666	0.773399014778325	0.926153846153846	1.19725598564492	-0.758391899502172	Bradi4g09210	LOC_Os11g47840	NA	11	55054	D
																											35			4B	Traes_4BS_8AB6A37D0	170394	172401	35714	24	1	0.0183566433566433	-1.14923093862267	-0.213211223988668	0.0689655172413793	0.184615384615385	2.65295505557595	-0.459763549659746	NA	NA	Sb05g027700	11	55055	D
																											36			4B	Traes_4BL_3ADD1A689	173528	173940	35715	25	0	0	NA	NA	0	0	1	NA	NA	NA	Sb05g027710	11	55056	D
																											37			4B	Traes_4BS_A79538646	179175	181598	35716	26	1	0	NA	NA	0	0	1	NA	Bradi4g09197	LOC_Os11g47870	Sb05g027740	11	55060	D
																											38			4B	Traes_4BS_071700C53	193565	195538	35717	27	1	0	-1.15558750501204	NA	0.061576354679803	0	0.0159804782477725	-1.10686480112095	NA	NA	Sb05g027750	11	55061	D
																											39			4B	Traes_4BL_B46218E21	205369	207590	35719	28	0	0	NA	NA	0	0	1	NA	Bradi4g44920	LOC_Os11g01490	Sb05g000490	11	50811	D
																											40			4B	Traes_4BL_340D5E00A	212276	213331	35718	29	0	0	NA	NA	0	0	1	NA	NA	LOC_Os11g47920	Sb05g027810	11	55074	D
																											41			4B	Traes_4BS_344A932261	224048	226078	35720	30	0	0	NA	NA	0	0	1	NA	Bradi4g09160	NA	NA	11	55075	D
																											42	Xbarc193	57.2167	4B
																											43	Xfbb255_d1	57.2167	4B
																											44	P34/M47	57.2167	4B
																											45			4B	Traes_4BS_2EA81743E1	232875	236295	35721	31	0	0	NA	NA	0	0	1	NA	Bradi4g09160	NA	NA	11	55075	D
																											46			4B	Traes_4BS_4429F2B96	238792	241438	35722	32	0	0	NA	NA	0	0	1	NA	Bradi4g09240	NA	Sb05g027840	11	55081	D
																											47	Xpnb15	57.3741	4B
																											48	wPt-9824	57.4244	4B
																											49	M6_1693856_PstIMluI_PA	57.4244	4B
																											50	M6_2215457_PstIMluI_PA	57.4244	4B
																											51	M6_707666_PstIMluI_PA	57.4244	4B
																											52	M6_1461867_PstIMseI_PA	57.4244	4B
																											53	M6_2751186_PstIMseI_PA	57.4244	4B
																											54	Opata_1876850_PstIMseI_PA	57.4244	4B
																											55	M6_171366_PstIMspI_PA	57.4244	4B
																											56	M6_1982513_PstIMspI_PA	57.4244	4B
																											57	M6_1989932_PstIMspI_PA	57.4244	4B
																											58	M6_3420386_PstIMspI_PA	57.4244	4B
																											59	M6_365604_PstIMspI_PA	57.4244	4B
																											60	Opata_131226_PstIMspI_PA	57.4244	4B
																											61	Opata_1541089_PstIMspI_PA	57.4244	4B
																											62	Opata_1652698_PstIMspI_PA	57.4244	4B
																											63	Opata_1677457_PstIMspI_PA	57.4244	4B
																											64	Opata_1694416_PstIMspI_PA	57.4244	4B
																											65	Opata_1762846_PstIMspI_PA	57.4244	4B
																											66	Opata_1848066_PstIMspI_PA	57.4244	4B
																											67	Opata_2032960_PstIMspI_PA	57.4244	4B
																											68	Opata_249335_PstIMspI_PA	57.4244	4B
																											69	Opata_3116410_PstIMspI_PA	57.4244	4B
																											70	Opata_3324208_PstIMspI_PA	57.4244	4B
																											71	Opata_3377958_PstIMspI_PA	57.4244	4B
																											72	Opata_3746793_PstIMspI_PA	57.4244	4B
																											73	Opata_4003420_PstIMspI_PA	57.4244	4B
																											74	Opata_4204858_PstIMspI_PA	57.4244	4B
																											75	Opata_643967_PstIMspI_PA	57.4244	4B
																											76	Opata_661989_PstIMspI_PA	57.4244	4B
																											77	Opata_917041_PstIMspI_PA	57.4244	4B
																											78	Opata_969169_PstIMspI_PA	57.4244	4B
																											79	Opata_977736_PstIMspI_PA	57.4244	4B
																											80	Opata_344462_55_PstIMluI_SNP	57.4244	4B
																											81	Opata_1703457_85_PstIMspI_SNP	57.4244	4B
																											82			4B	Traes_4BL_86941BB78	263293	264703	35723	33	2	0	-1.16670276961951	NA	0.0689655172413793	0	0.0142927544882108	-1.09900213317277	Bradi4g09235	NA	NA	11	55083	D
																											83			4B	Traes_4BL_AEE2AAA91	264705	265368	35724	34	1	0	NA	NA	0	0	1	NA	Bradi4g09130	LOC_Os11g47944	Sb05g027850	11	55085	D
																											84			4B	Traes_4BS_C20CDAE4C	265618	266898	35725	35	0	0	NA	NA	0	0	1	NA	Bradi4g09130	LOC_Os11g47944	Sb05g027850	11	55085	D
																											85			4B	Traes_4BS_176348978	285419	288332	35726	36	1	0.0370370370370371	-0.740993868265358	NA	0.12807881773399	0	0.00774720438256253	-0.876742023585081	Bradi4g09125	LOC_Os11g47970	Sb05g027870	11	55089	D
																											86			4B	Traes_4BS_3A36F2940	299041	299963	35727	37	2	0.0408496732026146	-0.93883154119645	NA	0.295566502463054	0	0.00337192501513151	-1.16441466995117	NA	NA	Sb05g027900	11	55100	D
																											87			4B	Traes_4BS_673FC21B2	300116	307318	35728	38	2	0.0363872644574399	-0.992621872911511	NA	0.261083743842365	0	0.00381557436565885	-1.17709723793576	NA	LOC_Os11g48020	NA	11	55097	D
																											88	RAC875_c78248_193	57.747	4B
																											89			4B	Traes_4BS_128FECE56	317590	320905	35729	39	1	0	NA	-1.15558750501204	0	0.0769230769230769	77.92308	-1.09306251384238	Bradi4g09080	LOC_Os11g48030	NA	11	55098	D
																											90			4B	Traes_4BS_83DF7B31C	342366	345146	35730	40	4	0.0302916978309649	-1.41434665381013	NA	0.58128078817734	0	0.00171738449417162	-1.59532842959307	Bradi4g09070	NA	NA	11	55101	D
																											91			4B	Traes_4BS_2E2CB7DC0	371891	375879	35731	41	3	0.038910934744268	-0.948393841435789	NA	0.443349753694581	0	0.00225047949278693	-1.15326121896257	Bradi4g09060	LOC_Os11g48040	Sb05g027910	11	55103	D
																											92			4B	Traes_4BS_BD2054679	382556	385457	35732	42	5	0.0662155810807712	-1.2111980352671	0.037304629457861	0.689655172413793	0.270769230769231	0.393494817392013	-1.45807031900186	NA	LOC_Os11g48060	NA	11	55105	D
																											93			4B	Traes_4BL_3EAE23E69	393312	394480	35733	43	8	0.00567980873326934	2.2411677805691	1.22821045421644	3.19704433497537	2.51384615384615	0.786370009448868	2.3226650251448	NA	LOC_Os11g48060	NA	11	55105	D
																											94			4B	Traes_4BS_B7583C9C0	402359	405386	35734	44	2	0.0371369701726844	-0.9708326873902	NA	0.315270935960591	0	0.00316184597927334	-1.16160594006315	NA	LOC_Os11g48070	NA	11	55107	D
																											95			4B	Traes_4BS_34C44F453	422656	424426	35735	45	0	0	NA	NA	0	0	1	NA	NA	LOC_Os11g48080	NA	11	55108	D
																											96			4B	Traes_4BL_D19390F6D	425550	426094	35736	46	0	0	NA	NA	0	0	1	NA	NA	LOC_Os11g48110	NA	11	55110	D
																											97	Excalibur_c14401_563	58.5251	4B
																											98	Excalibur_rep_c85960_209	58.5251	4B
																											99	RAC875_c29075_225	58.5251	4B
																											100	RAC875_c78248_115	58.5251	4B
																											101	BS00040127_51	58.5251	4B
																											102	IAAV3405	58.5251	4B
																											103	RAC875_c65707_171	58.5251	4B
																											104	IAAV7323	58.5251	4B
	QTkw.Char-ch4B																		QVis.Char-ch4B								105	BS00063011_51	58.5251	4B
																											106	Xfbb67_d2	58.6367	4B
																											107	Ku_c9210_1059	58.7933	4B
																											108	RAC875_c215_329	58.7933	4B
																											109	RAC875_c215_384	58.7933	4B
																											110	BS00067775_51	58.7933	4B
																											111	BS00110078_51	58.7933	4B
																											112	Excalibur_c31175_162	58.7933	4B
																											113	RAC875_c16017_1107	58.7933	4B
																											114	RAC875_rep_c79239_278	58.7933	4B
																											115	Tdurum_contig30760_393	58.7933	4B	Traes_4BS_F094E8394	53653	55675	35699	8	28	0.0133073278258229	0.458400312777524	0.259481983989547	9.8743842364532	7.24307692307692	0.733548866955277	0.742184287984862	NA	NA	Sb05g021400	11	53596	D
																											116	BS00065696_51	58.7933	4B
																											117	BS00071658_51	58.7933	4B
																											118	Kukri_c5145_217	58.7933	4B
																											119	Kukri_c59197_207	58.7933	4B
																											120	RAC875_rep_c105698_423	58.7933	4B
																											121	BobWhite_c1634_470	58.7933	4B
																											122	Tdurum_contig11733_825	58.7933	4B	Traes_4BS_71F1DD8F1	470705	473920	35741	51	66	0.136043975808954	1.740027450597	-0.0383452928566979	20.2783251231527	15.0092307692308	0.740174077844263	1.96958014697879	NA	NA	NA	NA	NA	D
																											123	BS00056495_51	58.7933	4B
																											124	BS00095028_51	58.7933	4B
																											125	BobWhite_c24745_419	58.7933	4B	Traes_4BS_7C5E57EDB	441154	445024	35737	47	16	-0.0233172574354259	2.07367986839955	2.15000826109336	4.10591133004926	4.04	0.983951119295288	2.74402145089346	NA	NA	NA	NA	NA	D
																											126	CAP11_c6632_160	58.7933	4B	Traes_4BS_6B84CEEE3	462974	463606	35739	49	0	0	NA	NA	0	0	1	NA	NA	NA	NA	NA	NA	D
																											127	CAP7_c3664_305	58.7933	4B	Traes_4BS_CAEB4EC73	463625	466730	35740	50	55	0.0469713706276931	1.7539696340863	0.140764140337551	14.4064039408867	10.6061538461538	0.736229364719262	1.44379223029878	NA	NA	NA	NA	NA	D
																											128	D_contig05286_147	58.7933	4B
																											129	Excalibur_c10117_58	58.7933	4B
																											130	Excalibur_c46878_419	58.7933	4B	Traes_4BS_374B26BFE	493756	497176	35742	53	48	0.0141186392545792	0.67116049551336	-0.949320158586803	12.243842364532	5.97230769230769	0.487822343022797	0.314937426628586	NA	NA	NA	NA	NA	D
																											131	Excalibur_c46878_419	58.7933	4B	Traes_4BS_C94D97F08	488737	492630	35743	52	85	-0.00287536264725996	0.176885837086846	-0.952065150949764	18.512315270936	13.2461538461538	0.715547359119759	0.116598515407858	NA	NA	NA	NA	NA	D
																											132	Excalibur_c46982_149	58.7933	4B
																											133	IAAV4600	58.7933	4B
																											134	Kukri_c109276_397	58.7933	4B
																											135	Kukri_c109276_691	58.7933	4B
																											136	Kukri_c5145_277	58.7933	4B
																											137	BobWhite_c9589_56	58.7933	4B
																											138	Kukri_c9210_997	58.7933	4B
																											139	RAC875_c19718_192	58.7933	4B
																											140	RAC875_c19718_227	58.7933	4B
																											141	RAC875_c34344_976	58.7933	4B
																											142	TA003111-1095	58.7933	4B
																											143	Ex_c23152_662	58.7933	4B
																											144	Excalibur_rep_c85960_323	58.7933	4B
																											145	BS00011038_51	58.7933	4B	Traes_4BS_86704D746	449968	452423	35738	48	0	0	NA	NA	0	0	1	NA	NA	NA	NA	NA	NA	D
																											146	Ex_c3366_972	58.7933	4B
																											147	BobWhite_c34030_310	58.7933	4B
																											148	BS00021701_51	58.7933	4B
																											149	Tdurum_contig27799_114	58.7933	4B
																											150	Excalibur_c8578_234	58.7933	4B
																											151	BS00062803_51	58.7933	4B
																											152	IAAV7221	58.7933	4B
																											153	RAC875_c24030_136	58.7933	4B
																											154	Tdurum_contig47429_501	58.7933	4B
																											155	BS00064818_51	58.7933	4B
																											156	BS00022183_51	58.832	4B	Traes_4BS_86704D7461	545885	548340	35745	55	7	0.107736663665604	1.76618614835779	0.491237173826169	2.02216748768473	1.60615384615385	0.794375086562902	1.29143697998403	NA	NA	NA	NA	NA	D
																											157	BS00039935_51	58.832	4B	Traes_4BS_179F7B2E1	513850	516210	35744	54	19	-0.0120165750898855	-2.370158920357	-1.97897773703101	0.903940886699507	2.63384615384615	2.91162238231936	-2.00906828991293	NA	NA	NA	NA	NA	D
																											158	BS00039936_51	58.832	4B
																											159	wsnp_Ku_c12399_20037334	59.3491	4B
																											160	M6_1273406_PstIMluI_PA	59.3491	4B
																											161	M6_1454080_PstIMluI_PA	59.3491	4B
																											162	M6_1454204_PstIMluI_PA	59.3491	4B
																											163	M6_1631406_PstIMluI_PA	59.3491	4B
																											164	M6_2525693_PstIMluI_PA	59.3491	4B
																											165	M6_2552031_PstIMluI_PA	59.3491	4B
																											166	M6_777791_PstIMluI_PA	59.3491	4B
																											167	M6_167647_PstIMseI_PA	59.3491	4B
																											168	M6_1681270_PstIMseI_PA	59.3491	4B
																											169	M6_1695792_PstIMseI_PA	59.3491	4B
																											170	M6_1927061_PstIMseI_PA	59.3491	4B
																											171	M6_3214765_PstIMseI_PA	59.3491	4B
																											172	M6_3302464_PstIMseI_PA	59.3491	4B
																											173	M6_3305408_PstIMseI_PA	59.3491	4B
																											174	M6_536433_PstIMseI_PA	59.3491	4B
																											175	M6_556657_PstIMseI_PA	59.3491	4B
																											176	M6_644699_PstIMseI_PA	59.3491	4B
																											177	M6_667330_PstIMseI_PA	59.3491	4B
																											178	M6_720308_PstIMseI_PA	59.3491	4B
																											179	M6_738543_PstIMseI_PA	59.3491	4B
																											180	M6_798580_PstIMseI_PA	59.3491	4B
																											181	Opata_1358633_PstIMseI_PA	59.3491	4B
																											182	Opata_290169_PstIMseI_PA	59.3491	4B
																											183	Opata_3355956_PstIMseI_PA	59.3491	4B
																											184	Opata_375323_PstIMseI_PA	59.3491	4B
																											185	Opata_4000807_PstIMseI_PA	59.3491	4B
																											186	Opata_850592_PstIMseI_PA	59.3491	4B
																											187	Opata_920682_PstIMseI_PA	59.3491	4B
																											188	M6_1024233_PstIMspI_PA	59.3491	4B
																											189	M6_1235225_PstIMspI_PA	59.3491	4B
																											190	M6_127485_PstIMspI_PA	59.3491	4B
																											191	M6_155785_PstIMspI_PA	59.3491	4B
																											192	M6_1650236_PstIMspI_PA	59.3491	4B
																											193	M6_1676322_PstIMspI_PA	59.3491	4B
																											194	M6_1737853_PstIMspI_PA	59.3491	4B
																											195	M6_1844744_PstIMspI_PA	59.3491	4B
																											196	M6_2088143_PstIMspI_PA	59.3491	4B
																											197	M6_2355139_PstIMspI_PA	59.3491	4B
																											198	M6_2513042_PstIMspI_PA	59.3491	4B
																											199	M6_2516027_PstIMspI_PA	59.3491	4B
																											200	M6_2946297_PstIMspI_PA	59.3491	4B
																											201	M6_3351500_PstIMspI_PA	59.3491	4B
																											202	M6_3491194_PstIMspI_PA	59.3491	4B
																											203	M6_355812_PstIMspI_PA	59.3491	4B
																											204	M6_383648_PstIMspI_PA	59.3491	4B
																											205	M6_63261_PstIMspI_PA	59.3491	4B
																											206	M6_653532_PstIMspI_PA	59.3491	4B
																											207	M6_695185_PstIMspI_PA	59.3491	4B
																											208	Opata_1310732_PstIMspI_PA	59.3491	4B
																											209	Opata_1615670_PstIMspI_PA	59.3491	4B
																											210	Opata_2870192_PstIMspI_PA	59.3491	4B
																											211	Opata_3156781_PstIMspI_PA	59.3491	4B
																											212	Opata_3302716_PstIMspI_PA	59.3491	4B
																											213	Opata_3323085_PstIMspI_PA	59.3491	4B
																											214	Opata_3501304_PstIMspI_PA	59.3491	4B
																											215	Opata_37938_PstIMspI_PA	59.3491	4B
																											216	Opata_3972614_PstIMspI_PA	59.3491	4B
																											217	Opata_423517_PstIMspI_PA	59.3491	4B
																											218	Opata_660950_PstIMspI_PA	59.3491	4B
																											219	Opata_663175_PstIMspI_PA	59.3491	4B
																											220	Opata_1331592_42_PstIMseI_SNP	59.3491	4B
																											221	Opata_1331592_54_PstIMseI_SNP	59.3491	4B
																											222	Opata_1331592_57_PstIMseI_SNP	59.3491	4B
																											223	Opata_1465083_76_PstIMseI_SNP	59.3491	4B
																											224	Opata_155068_32_PstIMseI_SNP	59.3491	4B
																											225	Opata_155068_39_PstIMseI_SNP	59.3491	4B
																											226	Opata_165076_73_PstIMseI_SNP	59.3491	4B
																											227	Opata_19056_32_PstIMseI_SNP	59.3491	4B
																											228	Opata_200407_7_PstIMseI_SNP	59.3491	4B
																											229	Opata_25172_34_PstIMseI_SNP	59.3491	4B
																											230	Opata_25172_78_PstIMseI_SNP	59.3491	4B
																											231	Opata_268701_36_PstIMseI_SNP	59.3491	4B
																											232	Opata_38030_26_PstIMseI_SNP	59.3491	4B
																											233	Opata_38030_64_PstIMseI_SNP	59.3491	4B
																											234	Opata_38030_6_PstIMseI_SNP	59.3491	4B
																											235	Opata_414546_42_PstIMseI_SNP	59.3491	4B
																											236	Opata_414546_72_PstIMseI_SNP	59.3491	4B
																											237	Opata_4320654_85_PstIMseI_SNP	59.3491	4B
																											238	Opata_865922_72_PstIMseI_SNP	59.3491	4B
																											239	Opata_2092526_50_PstIMspI_SNP	59.3491	4B
																											240	Opata_2092526_56_PstIMspI_SNP	59.3491	4B
																											241	Opata_2475815_2_PstIMspI_SNP	59.3491	4B
																											242	Opata_2475815_36_PstIMspI_SNP	59.3491	4B
																											243	Opata_428662_12_PstIMspI_SNP	59.3491	4B
																											244	Opata_532663_1_PstIMspI_SNP	59.3491	4B
																											245	wsnp_Ex_c23152_32387271	59.8954	4B
																											246	wsnp_Ra_c23758_33291657	59.8954	4B
																											247	BS00064403_51	60.0253	4B
																											248	wsnp_Ex_c31121_39955117	60.1658	4B
																											249	wsnp_Ra_c2078_4037878	60.1658	4B
																											250	IAAV1120	60.1658	4B
																											251	TA002019-0994	60.1658	4B
																											252	BS00056493_51	60.1658	4B
																											253	BS00066087_51	60.1658	4B
																											254	wPt-0246	60.4187	4B
																											255	wPt-4699	60.4187	4B
																											256	wPt-9118	60.5582	4B
																											257	Tdurum_contig49608_1323	60.6537	4B
																											258	RAC875_c94519_419	60.7129	4B
																											259	tplb0025f09_973	60.7129	4B
																											260	Tdurum_contig42083_757	60.7129	4B
																											261	Tdurum_contig42083_890	60.7129	4B
																											262	tplb0025f09_1052	60.7129	4B
																											263	tplb0025f09_1853	60.7129	4B	Traes_4BS_09DB6752D	551138	555545	35746	56	23	-0.0221565436210147	2.81761771586013	3.31702865599451	13.3472906403941	14.2523076923077	1.06780022059813	3.57382884761136	NA	NA	NA	NA	NA	D
																											264	Tdurum_contig5427_314	60.7129	4B
																											265	wPt-8650	61.3255	4B
																											266	BobWhite_c29220_337	61.5368	4B
																											267	Excalibur_c58393_299	61.5368	4B
																											268	Tdurum_contig10967_269	61.5368	4B	Traes_4BL_DF15F7986	568444	568977	35747	57	0	0	NA	NA	0	0	1	NA	NA	NA	NA	NA	NA	D
																											269	Tdurum_contig46867_597	61.5368	4B
																											270	Tdurum_contig46867_799	61.5368	4B
																											271	BobWhite_c1656_845	61.5368	4B
																											272	GENE-3521_378	61.5368	4B
																											273	Kukri_rep_c112779_183	61.5368	4B
																											274	Tdurum_contig47603_420	61.5368	4B
																											275	Kukri_rep_c117247_191	61.5555	4B
																											276	Excalibur_c49061_138	61.7576	4B	Traes_4BS_443D5B2F6	594591	597515	35748	59	101	0.0853041878666145	0.246239436162647	-1.55921404021049	24.8054187192118	7.91384615384615	0.319064442124357	-0.451733677076429	NA	NA	NA	NA	NA	D
																											277	Excalibur_c49061_138	61.7576	4B	Traes_4BS_CB1B1796A	588780	593104	35749	58	20	0.0391124932975316	-0.188965302528256	-1.20943554593455	4.7192118226601	2.25846153846154	0.47867799712429	-0.304272987705031	NA	NA	NA	NA	NA	D
																											278	Excalibur_c64208_101	61.7576	4B
																											279	Tdurum_contig46867_658	61.7576	4B
																											280	BS00060041_51	61.7576	4B
																											281	RAC875_c68719_352	61.7576	4B
																											282			4B	Traes_4BL_27B9E4CE6	597525	597947	35750	60	0	0	NA	NA	0	0	1	NA	Bradi1g06970	LOC_Os03g56580	Sb01g006410	3	19471	D
																											283	IAAV5038	61.8	4B
																											284			4B	Traes_4BL_F1BECD544	604180	605528	35751	61	0	0	NA	NA	0	0	1	NA	Bradi1g06970	LOC_Os03g56580	Sb01g006410	3	19471	D
																											285			4B	Traes_4BL_8D44C3C97	614146	614352	35752	62	0	0	NA	NA	0	0	1	NA	Bradi1g06970	LOC_Os03g56580	Sb01g006410	3	19471	D
																											286			4B	Traes_4BS_8C6ADCEDA	620968	624018	35754	64	20	0.0378100472112607	-0.655666742339293	-0.535317334347796	4.64039408866995	1.57230769230769	0.338973088579082	-1.11336120414787	NA	NA	NA	NA	NA	D
																											287	BobWhite_c1656_186	61.9419	4B
																											288	Tdurum_contig42083_1539	62.0074	4B
																											289	Tdurum_contig42083_691	62.0074	4B
																											290	tplb0050b23_546	62.0074	4B	Traes_4BS_4DB5737A6	641058	644215	35755	65	10	0.00446661388414982	1.23657394407031	-0.723632555332992	3.89408866995074	2.21538461538462	0.569020324767087	-0.326775766475204	NA	NA	NA	NA	NA	D
																											291	CAP11_c864_214	62.0839	4B	Traes_4BS_5C2F45F5B	651675	653141	35756	66	0	0	NA	NA	0	0	1	NA	NA	NA	NA	NA	NA	D
																											292			4B	Traes_4BL_0C27EA31D	660002	660685	35757	67	0	0	NA	NA	0	0	1	NA	NA	LOC_Os03g44880	NA	3	18244	D
																											293			4B	Traes_4BS_240AE8FF0	660689	660948	35758	68	0	0	NA	NA	0	0	1	NA	NA	LOC_Os03g44880	NA	3	18244	D
																											294			4B	Traes_4BL_F230D06EE	668700	668915	35760	70	0	0	NA	NA	0	0	1	NA	NA	LOC_Os03g44880	NA	3	18244	D
																											295			4B	Traes_4BL_E901A3214	669715	670056	35761	71	4	0.0665343704933969	0.450366754905244	1.3810368928648	0.657635467980296	1.65230769230769	2.51020141687784	0.688456254123662	NA	LOC_Os03g44880	NA	3	18244	D
																											296			4B	Traes_4BL_5D70209D9	670057	670663	35763	72	0	0	NA	NA	0	0	1	NA	NA	LOC_Os03g44880	NA	3	18244	D
																											297			4B	Traes_4BL_385BA169E	673460	674276	35762	73	3	0.115310271403486	1.30942852628883	1.13352275769173	0.83743842364532	1.56923076923077	1.87280393233888	0.562695637617017	NA	LOC_Os03g44880	NA	3	18244	D
																											298			4B	Traes_4BS_D835D5EEC	675455	675654	35764	74	0	0	NA	NA	0	0	1	NA	NA	LOC_Os03g44880	NA	3	18244	D
																											299			4B	Traes_4BL_63A544CAE	676414	677228	35766	75	4	0.0274660819521806	0.403110586784669	-0.515753879747867	0.775862068965517	0.716923076923077	0.924131976220695	-0.354415779599589	NA	NA	NA	NA	NA	D
																											300			4B	Traes_4BL_2A8052BFD	683381	684386	35765	76	2	0.198725259979872	NA	0.785024225550311	0	0.729230769230769	730.23077	-0.20358679669957	NA	LOC_Os03g44880	NA	3	18244	D
																											301			4B	Traes_4BL_03873D07C	690594	691182	35767	77	0	0	NA	NA	0	0	1	NA	NA	LOC_Os03g44880	NA	3	18244	D
																											302			4B	Traes_4BL_5F717F1BE	691183	691579	35768	78	1	0	NA	-1.16356375286746	0	0.0615384615384615	62.53846	-1.10279644656798	NA	LOC_Os03g44880	NA	3	18244	D
																											303			4B	Traes_4BL_7998C3CDB	696485	697426	35770	79	2	0.129935720844812	NA	-0.148778022575536	0	0.498461538461539	499.46154	-0.777080591784382	Bradi1g78610	LOC_Os03g01110	Sb01g050660	3	13886	D
																											304			4B	Traes_4BL_D81E60FE4	697703	698793	35771	80	5	0.0282114875796369	0.498498764457901	0.296200732833702	0.91871921182266	1.23692307692308	1.34597936689829	-0.0830603791817252	Bradi1g78610	LOC_Os03g01110	Sb01g050660	3	13886	D
																											305			4B	Traes_4BL_4E5E97E14	700056	700629	35769	81	1	0.117647058823529	NA	0.0219296521273044	0	0.138461538461538	139.46154	-0.584799653597854	NA	LOC_Os03g44880	NA	3	18244	D
																											306			4B	Traes_4BS_2ADE83472	700630	702578	35772	82	1	0.0434782608695653	NA	-0.681114073005996	0	0.135384615384615	136.38462	-0.830952200264661	Bradi1g13460	LOC_Os03g44890	Sb01g013120	3	18245	D
																											307			4B	Traes_4BS_6943FED4B	712044	719749	35774	83	42	0.0998047466065646	0.116798590157941	-0.150834342312788	1.46305418719212	10.4984615384615	7.17149789380405	-1.20599102884479	Bradi1g13450	LOC_Os03g44900	Sb01g013110	3	18246	D
																											308			4B	Traes_4BS_AB03F02E7	726783	728286	35775	84	5	0.0727969348659004	NA	-0.726099799881426	0	0.781538461538462	782.53846	-1.33608766574093	NA	NA	NA	NA	NA	D
																											309			4B	Traes_4BS_4EA99058E	731050	732617	35773	85	0	0	NA	NA	0	0	1	NA	Bradi1g19170	LOC_Os03g09190	Sb01g044390	3	15017	D
																											310			4B	Traes_4BS_B36D53E8B	739114	743475	35776	86	12	0.0369616107560902	2.78296789321062	1.64921462778887	8.13300492610838	6.13846153846154	0.754789503182659	2.46423705171912	Bradi1g13440	LOC_Os03g45170	Sb01g013100	3	18258	D
																											311			4B	Traes_4BS_56252C30D	746672	751352	35777	87	7	0.171731177196119	1.96555677270215	1.04561067700709	2.90886699507389	2.40615384615385	0.8272384442313	1.84907759262239	Bradi1g13430	LOC_Os03g45180	Sb01g013090	3	18259	D
																											312			4B	Traes_4BS_C0031D503	754357	755957	35778	88	0	0	NA	NA	0	0	1	NA	Bradi1g13416	LOC_Os03g45194	Sb01g013080	3	18261	D
																											313			4B	Traes_4BS_4A1FAFC15	763895	764974	35779	89	0	0	NA	NA	0	0	1	NA	Bradi1g13416	LOC_Os03g45194	Sb01g013080	3	18261	D
																											314			4B	Traes_4BS_BE77F8640	771377	772891	35781	90	0	0	NA	NA	0	0	1	NA	Bradi1g61910	LOC_Os03g24430	NA	3	16704	D
																											315			4B	Traes_4BS_3DB1C0628	775427	776330	35780	91	5	0.0315724563206577	1.16806486722231	0.0543783968777873	0.443349753694581	0.270769230769231	0.611611078885495	0.894620404468986	Bradi1g13350	LOC_Os03g45260	Sb01g013020	3	18276	D
																											316			4B	Traes_4BS_9C961FCEA	779339	782581	35782	92	13	-0.0126635145052696	0.516371465865079	-0.199261922072561	6.35467980295566	8.18769230769231	1.28840542124227	0.563746063810257	Bradi1g13340	LOC_Os03g45270	Sb01g013010	3	18277	D
																											317			4B	Traes_4BS_46DEEBE46	795388	796539	35783	93	0	0	NA	NA	0	0	1	NA	Bradi1g13320	LOC_Os03g45290	Sb01g012990	3	18281	D
																											318			4B	Traes_4BS_5C62270EA	796541	802944	35784	94	2	0.0192895789226065	-0.364213591605726	-0.297452287472959	0.184729064039409	0.421538461538462	2.27502610523092	-0.46149221225556	Bradi1g13310	NA	Sb01g012970	3	18284	D
																											319			4B	Traes_4BS_C9070AEA4	805903	810501	35785	95	11	0.0365346988978501	0.316081911301792	-0.438289304746056	1.88669950738916	2.79076923076923	1.47892671222869	-0.869328520841559	Bradi1g13290	NA	NA	3	18293	D
																											320			4B	Traes_4BS_5811D49B7	811870	814941	35786	96	5	0.00979616391498994	2.14934729029818	2.27390524073588	2.12315270935961	2.38153846153846	1.12164179570686	2.63719586200014	Bradi1g13250	LOC_Os03g45344	Sb01g012920	3	18297	D
																											321			4B	Traes_4BS_80D83061B	828698	829910	35787	97	0	0	NA	NA	0	0	1	NA	Bradi1g13240	LOC_Os03g45370	Sb01g012910	3	18299	D
																											322			4B	Traes_4BS_4E5E7AD55	841246	844782	35788	98	11	0.0120429138174554	-2.30698060201408	-1.12065988991723	0.687192118226601	1.91692307692308	2.78690066953978	-1.38999387008485	Bradi1g13232	LOC_Os03g45390	NA	3	18300	D
																											323			4B	Traes_4BS_C90B4605B	849766	853658	35789	99	13	0.0455874544265191	-1.98438126032979	0.586413077305556	1.72413793103448	4.12	2.38879450062292	-0.319006294325371	Bradi1g13226	LOC_Os03g45400	Sb01g012890	3	18301	D
																											324			4B	Traes_4BS_4F52653D8	862638	868831	35790	100	22	0.0195853638980277	-2.46492548257028	-1.31378100236125	1.07881773399015	3.27692307692308	3.0356262811132	-1.64133015124538	NA	LOC_Os03g45410	NA	3	18303	D
																											325			4B	Traes_4BS_EC135C403	868838	873935	35792	101	10	0.0774108281763202	NA	-0.829238067413521	0	2.14153846153846	2142.53846	-1.59118706188111	Bradi1g13180	LOC_Os03g45730	Sb01g012830	3	18313	D
																											326			4B	Traes_4BS_5673FB90E	875760	876188	35791	102	0	0	NA	NA	0	0	1	NA	Bradi1g13190	LOC_Os03g45720	Sb01g012840	3	18312	D
																											327			4B	Traes_4BS_E178DC73C	888260	895161	35793	103	11	-0.00134495404547108	-1.27306771856038	-2.1951006153373	0.224137931034483	1.04307692307692	4.63749897673839	-2.16610406814707	Bradi1g13180	LOC_Os03g45730	Sb01g012830	3	18313	D
																											328			4B	Traes_4BS_E72254AFA	900040	903440	35794	104	7	0.0562959257387038	-0.76929898138731	-1.01095311385369	0.157635467980296	1.01230769230769	6.38764892870428	-1.62006585978244	NA	NA	Sb01g012820	3	18315	D
																											329			4B	Traes_4BS_E69434D60	907673	910140	35795	105	3	-0.0102489224018494	-0.299338180069634	0.814939149373617	0.704433497536946	2.12	3.00666186111093	0.544666528385691	Bradi1g13160	LOC_Os03g45760	Sb01g012800	3	18318	D
																											330			4B	Traes_4BS_E9E0C550B	910553	912765	35796	106	0	0	NA	NA	0	0	1	NA	NA	LOC_Os03g45750	Sb01g012810	3	18317	D
																											331			4B	Traes_4BS_C0A5A2441	933728	936771	35797	107	13	0.00295198238243732	-1.15840792690208	0.131951529086328	2.73891625615764	4.17538461538462	1.52427454844916	-0.456858403044818	Bradi1g13150	LOC_Os03g45770	Sb01g012790	3	18319	D
																											332			4B	Traes_4BS_2EC09EC61	937018	941404	35798	108	0	0	NA	NA	0	0	1	NA	Bradi1g13150	LOC_Os03g45770	Sb01g012790	3	18319	D
																											333			4B	Traes_4BS_F9C7C2530	941436	941921	35799	109	2	0.00818595210460515	0.135082781281726	0.18351618804939	0.551724137931035	0.806153846153846	1.46031951852148	0.470849027973785	Bradi1g13140	LOC_Os03g45800	NA	3	18322	D
																											334			4B	Traes_4BS_4BBD323BF	951770	952272	35800	110	0	0	NA	NA	0	0	1	NA	Bradi1g13127	LOC_Os03g45860	Sb01g012780	3	18325	D
																											335			4B	Traes_4BS_AF7A18C90	963085	963572	35801	111	0	0	NA	NA	0	0	1	NA	Bradi1g13127	LOC_Os03g45860	Sb01g012780	3	18325	D
																											336			4B	Traes_4BS_1C43CFF99	964095	964915	35802	112	0	0	NA	NA	0	0	1	NA	Bradi1g13097	LOC_Os03g45870	Sb01g012760	3	18329	D
																											337			4B	Traes_4BS_CC747C5CF	972657	974808	35803	113	9	-0.0195696718272642	-0.655212750021621	-0.547287543273481	1.79310344827586	1.52615384615385	0.851207242257965	-0.583922814714683	Bradi1g13097	LOC_Os03g45870	Sb01g012760	3	18329	D
																											338			4B	Traes_4BS_0BDB0D05C	985129	988351	35804	114	6	0.0997168491150386	1.90875966320857	-0.968913869974825	3.37931034482759	2.00307692307692	0.592867730600144	0.851499114705356	Bradi1g13090	LOC_Os03g45920	Sb01g012740	3	18335	D
																											339			4B	Traes_4BL_6FDAEA44A	1009514	1010601	35805	115	0	0	NA	NA	0	0	1	NA	Bradi1g13090	LOC_Os03g45920	Sb01g012740	3	18335	D
																											340			4B	Traes_4BL_E04C8BB89	1012338	1015324	35806	116	0	0	NA	NA	0	0	1	NA	Bradi1g13090	LOC_Os03g45920	Sb01g012740	3	18335	D
																											341			4B	Traes_4BS_3EF8C6FA9	1040500	1041301	35807	117	0	0	NA	NA	0	0	1	NA	Bradi1g13070	NA	NA	3	18342	D
																											342	wsnp_Ex_c17561_26284693	62.1291	4B
																											343	wsnp_Ex_c17561_26284882	62.1291	4B
																											344	Ra_c1082_1100	62.1291	4B
																											345	BS00106142_51	62.1291	4B
																											346	RAC875_c45896_232	62.1291	4B
																											347	Tdurum_contig9072_88	62.1291	4B	Traes_4BS_C13087C5D	1046410	1047852	35809	118	12	-0.00651667390972421	1.20545486274307	1.14788376893044	7.33743842364532	11.6769230769231	1.59133625052617	1.55793987032886	NA	NA	NA	NA	NA	D
																											348	Tdurum_contig9072_88	62.1291	4B	Traes_4BS_4B857F79F	1050215	1057510	35808	119	63	0.0155077920346738	-0.360983643887098	-0.660541044885783	12.7512315270936	6.10769230769231	0.479029281708783	-0.797052474691548	NA	NA	NA	NA	NA	D
																											349	Tdurum_contig42083_1308	62.1291	4B
																											350	Excalibur_c55463_232	62.1291	4B	Traes_4BS_35F8C45F6	614828	624018	35753	63	123	0.0566834395701666	-0.247850878814996	-1.89950498155313	26.1206896551724	5.55692307692308	0.212770427653875	-1.02379036710432	NA	NA	Sb01g006440	3	19465	D
																											351	BobWhite_c46938_314	62.1291	4B
																											352	Kukri_rep_c104277_1326	62.1291	4B
																											353	RAC875_c22142_333	62.1291	4B
																											354	IAAV3848	62.1291	4B
																											355	Tdurum_contig49608_1185	62.1291	4B	Traes_4BS_875AC09D2	1059898	1063871	35810	121	12	0.200486196349287	0.669606612000075	0.171473640441277	4.36453201970443	1.65846153846154	0.380128133844268	0.526766931432233	NA	NA	NA	NA	NA	D
																											356	Tdurum_contig49608_1185	62.1291	4B	Traes_4BS_90E7AB48B	1059406	1059801	35811	120	0	0	NA	NA	0	0	1	NA	NA	NA	NA	NA	NA	D
																											357	wPt-5559	62.2671	4B
																											358	wPt-1046	62.2671	4B
																											359	wPt-8555	62.278	4B
																											360	M6_2617907_PstIMseI_PA	62.278	4B
																											361	M6_276038_PstIMseI_PA	62.278	4B
																											362	M6_792304_PstIMseI_PA	62.278	4B
																											363	Opata_2035294_PstIMseI_PA	62.278	4B
																											364	Opata_271319_PstIMseI_PA	62.278	4B
																											365	Opata_597498_PstIMseI_PA	62.278	4B
																											366	M6_1235343_PstIMspI_PA	62.278	4B
																											367	M6_1432716_PstIMspI_PA	62.278	4B
																											368	M6_1951887_PstIMspI_PA	62.278	4B
																											369	M6_2145314_PstIMspI_PA	62.278	4B
																											370	M6_3269843_PstIMspI_PA	62.278	4B
																											371	M6_447117_PstIMspI_PA	62.278	4B
																											372	M6_448548_PstIMspI_PA	62.278	4B
																											373	M6_518079_PstIMspI_PA	62.278	4B
																											374	M6_520726_PstIMspI_PA	62.278	4B
																											375	M6_596637_PstIMspI_PA	62.278	4B
																											376	M6_779880_PstIMspI_PA	62.278	4B
																											377	M6_915407_PstIMspI_PA	62.278	4B
																											378	Opata_1139259_PstIMspI_PA	62.278	4B
																											379	Opata_1235773_PstIMspI_PA	62.278	4B
																											380	Opata_1423554_PstIMspI_PA	62.278	4B
																											381	Opata_1669728_PstIMspI_PA	62.278	4B
																											382	Opata_1697352_PstIMspI_PA	62.278	4B
																											383	Opata_2031739_PstIMspI_PA	62.278	4B
																											384	Opata_3113457_PstIMspI_PA	62.278	4B
																											385	Opata_3465418_PstIMspI_PA	62.278	4B
																											386	Opata_3490575_PstIMspI_PA	62.278	4B
																											387	Opata_3508117_PstIMspI_PA	62.278	4B
																											388	Opata_3678003_PstIMspI_PA	62.278	4B
																											389	Opata_3687298_PstIMspI_PA	62.278	4B
																											390	Opata_3805293_PstIMspI_PA	62.278	4B
																											391	Opata_3963973_PstIMspI_PA	62.278	4B
																											392	Opata_4063212_PstIMspI_PA	62.278	4B
																											393	Opata_915171_PstIMspI_PA	62.278	4B
																											394	M6_192381_36_PstIMseI_SNP	62.278	4B
																											395	Opata_105284_38_PstIMseI_SNP	62.278	4B
																											396	Opata_1101478_21_PstIMseI_SNP	62.278	4B
																											397	Opata_1176805_73_PstIMseI_SNP	62.278	4B
																											398	Opata_164812_52_PstIMseI_SNP	62.278	4B
																											399	Opata_164812_5_PstIMseI_SNP	62.278	4B
																											400	Opata_164812_66_PstIMseI_SNP	62.278	4B
																											401	Opata_248613_51_PstIMseI_SNP	62.278	4B
																											402	Opata_248613_84_PstIMseI_SNP	62.278	4B
																											403	Opata_364411_5_PstIMseI_SNP	62.278	4B
																											404	Opata_41869_11_PstIMseI_SNP	62.278	4B
																											405	Opata_41869_24_PstIMseI_SNP	62.278	4B
																											406	Opata_45385_10_PstIMseI_SNP	62.278	4B
																											407	Opata_45385_43_PstIMseI_SNP	62.278	4B
																											408	Opata_45385_64_PstIMseI_SNP	62.278	4B
																											409	Opata_516373_31_PstIMseI_SNP	62.278	4B
																											410	Opata_519099_34_PstIMseI_SNP	62.278	4B
																											411	Opata_519099_62_PstIMseI_SNP	62.278	4B
																											412	Opata_755405_51_PstIMseI_SNP	62.278	4B
																											413	Opata_921513_64_PstIMseI_SNP	62.278	4B
																											414	Opata_928010_29_PstIMseI_SNP	62.278	4B
																											415	Opata_928010_81_PstIMseI_SNP	62.278	4B
																											416	Opata_98752_56_PstIMseI_SNP	62.278	4B
																											417	Opata_1294648_70_PstIMspI_SNP	62.278	4B
																											418	Opata_1611304_13_PstIMspI_SNP	62.278	4B
																											419	Opata_1682822_1_PstIMspI_SNP	62.278	4B
																											420	Opata_1682822_43_PstIMspI_SNP	62.278	4B
																											421	Opata_1716248_44_PstIMspI_SNP	62.278	4B
																											422	Opata_1741206_25_PstIMspI_SNP	62.278	4B
																											423	Opata_1741206_54_PstIMspI_SNP	62.278	4B
																											424	Opata_1741206_63_PstIMspI_SNP	62.278	4B
																											425	Opata_1795473_4_PstIMspI_SNP	62.278	4B
																											426	Opata_256560_42_PstIMspI_SNP	62.278	4B
																											427	Opata_256560_60_PstIMspI_SNP	62.278	4B
																											428	Opata_256560_81_PstIMspI_SNP	62.278	4B
																											429	Opata_2836484_25_PstIMspI_SNP	62.278	4B
																											430	Opata_2836484_8_PstIMspI_SNP	62.278	4B
																											431	Opata_3483374_34_PstIMspI_SNP	62.278	4B
																											432	Opata_3483374_64_PstIMspI_SNP	62.278	4B
																											433	Opata_3996601_75_PstIMspI_SNP	62.278	4B
																											434	Opata_704969_40_PstIMspI_SNP	62.278	4B
																											435	Kukri_c60107_193	62.3939	4B
																											436	wPt-1272	63.3782	4B
																											437	Kukri_c8386_767	63.4866	4B
																											438	BS00022225_51	63.4866	4B
															QGpc.Log-ch4B	QGpc.Log-ch4B											439	BS00068537_51	63.8519	4B
																											440	wsnp_Ex_c29500_38529808	64.4548	4B
																											441	Tdurum_contig94184_313	64.6329	4B
																											442	wPt-11203	64.9558	4B
																											443	Opata_1314254_PstIMluI_PA	64.9558	4B
																											444	Opata_2287601_PstIMluI_PA	64.9558	4B
																											445	Opata_981292_PstIMluI_PA	64.9558	4B
																											446	M6_3530531_PstIMseI_PA	64.9558	4B
																											447	Opata_1311302_PstIMseI_PA	64.9558	4B
																											448	Opata_1596162_PstIMseI_PA	64.9558	4B
																											449	Opata_1627590_PstIMseI_PA	64.9558	4B
																											450	Opata_1889425_PstIMseI_PA	64.9558	4B
																											451	Opata_2786846_PstIMseI_PA	64.9558	4B
																											452	Opata_281198_PstIMseI_PA	64.9558	4B
																											453	Opata_3477726_PstIMseI_PA	64.9558	4B
																											454	Opata_384219_PstIMseI_PA	64.9558	4B
																											455	Opata_388494_PstIMseI_PA	64.9558	4B
																											456	Opata_414288_PstIMseI_PA	64.9558	4B
																											457	Opata_534608_PstIMseI_PA	64.9558	4B
																											458	Opata_81644_PstIMseI_PA	64.9558	4B
																											459	Opata_864598_PstIMseI_PA	64.9558	4B
																											460	Opata_8746_PstIMseI_PA	64.9558	4B
																											461	M6_2461596_PstIMspI_PA	64.9558	4B
																											462	M6_2823121_PstIMspI_PA	64.9558	4B
																											463	M6_654808_PstIMspI_PA	64.9558	4B
																											464	M6_665449_PstIMspI_PA	64.9558	4B
																											465	Opata_1004404_PstIMspI_PA	64.9558	4B
																											466	Opata_1037060_PstIMspI_PA	64.9558	4B
																											467	Opata_1048801_PstIMspI_PA	64.9558	4B
																											468	Opata_1382374_PstIMspI_PA	64.9558	4B
																											469	Opata_141168_PstIMspI_PA	64.9558	4B
																											470	Opata_1465406_PstIMspI_PA	64.9558	4B
																											471	Opata_1584033_PstIMspI_PA	64.9558	4B
																											472	Opata_1621328_PstIMspI_PA	64.9558	4B
																											473	Opata_1635195_PstIMspI_PA	64.9558	4B
																											474	Opata_1665715_PstIMspI_PA	64.9558	4B
																											475	Opata_1696626_PstIMspI_PA	64.9558	4B
																											476	Opata_1745738_PstIMspI_PA	64.9558	4B
																											477	Opata_1762696_PstIMspI_PA	64.9558	4B
																											478	Opata_1872671_PstIMspI_PA	64.9558	4B
																											479	Opata_1879919_PstIMspI_PA	64.9558	4B
																											480	Opata_1893688_PstIMspI_PA	64.9558	4B
																											481	Opata_200116_PstIMspI_PA	64.9558	4B
																											482	Opata_2006000_PstIMspI_PA	64.9558	4B
																											483	Opata_2030574_PstIMspI_PA	64.9558	4B
																											484	Opata_2235495_PstIMspI_PA	64.9558	4B
																											485	Opata_2245363_PstIMspI_PA	64.9558	4B
																											486	Opata_2251302_PstIMspI_PA	64.9558	4B
																											487	Opata_2256742_PstIMspI_PA	64.9558	4B
																											488	Opata_2284683_PstIMspI_PA	64.9558	4B
																											489	Opata_2295236_PstIMspI_PA	64.9558	4B
																											490	Opata_2321042_PstIMspI_PA	64.9558	4B
																											491	Opata_2376514_PstIMspI_PA	64.9558	4B
																											492	Opata_2416894_PstIMspI_PA	64.9558	4B
																											493	Opata_2545915_PstIMspI_PA	64.9558	4B
																											494	Opata_2629384_PstIMspI_PA	64.9558	4B
																											495	Opata_2631773_PstIMspI_PA	64.9558	4B
																											496	Opata_2701082_PstIMspI_PA	64.9558	4B
																											497	Opata_2884802_PstIMspI_PA	64.9558	4B
																											498	Opata_3007511_PstIMspI_PA	64.9558	4B
																											499	Opata_3155935_PstIMspI_PA	64.9558	4B
																											500	Opata_3305675_PstIMspI_PA	64.9558	4B
																											501	Opata_3388603_PstIMspI_PA	64.9558	4B
																											502	Opata_3630157_PstIMspI_PA	64.9558	4B
																											503	Opata_3720002_PstIMspI_PA	64.9558	4B
																											504	Opata_4213695_PstIMspI_PA	64.9558	4B
																											505	Opata_576584_PstIMspI_PA	64.9558	4B
																											506	Opata_751792_PstIMspI_PA	64.9558	4B
																											507	Opata_754826_PstIMspI_PA	64.9558	4B
																											508	Opata_816184_PstIMspI_PA	64.9558	4B
																											509	Opata_895726_PstIMspI_PA	64.9558	4B
																											510	Opata_94899_PstIMspI_PA	64.9558	4B
																											511	Opata_130700_90_PstIMseI_SNP	64.9558	4B
																											512	Opata_166708_36_PstIMseI_SNP	64.9558	4B
																											513	Opata_23216_24_PstIMseI_SNP	64.9558	4B
																											514	Opata_232454_34_PstIMseI_SNP	64.9558	4B
																											515	Opata_241877_17_PstIMseI_SNP	64.9558	4B
																											516	Opata_241877_35_PstIMseI_SNP	64.9558	4B
																											517	Opata_241877_75_PstIMseI_SNP	64.9558	4B
																											518	Opata_27915_12_PstIMseI_SNP	64.9558	4B
																											519	Opata_2809621_68_PstIMseI_SNP	64.9558	4B
																											520	Opata_2809621_71_PstIMseI_SNP	64.9558	4B
																											521	Opata_34514_28_PstIMseI_SNP	64.9558	4B
																											522	Opata_38155_19_PstIMseI_SNP	64.9558	4B
																											523	Opata_583_57_PstIMseI_SNP	64.9558	4B
																											524	Opata_886691_41_PstIMseI_SNP	64.9558	4B
																											525	Opata_886691_57_PstIMseI_SNP	64.9558	4B
																											526	Opata_892371_46_PstIMseI_SNP	64.9558	4B
																											527	Opata_93035_82_PstIMseI_SNP	64.9558	4B
																											528	Opata_958074_30_PstIMseI_SNP	64.9558	4B
																											529	Opata_958074_35_PstIMseI_SNP	64.9558	4B
																											530	Opata_1397437_3_PstIMspI_SNP	64.9558	4B
																											531	Opata_1397437_57_PstIMspI_SNP	64.9558	4B
																											532	Opata_16774_9_PstIMspI_SNP	64.9558	4B
																											533	Opata_1729535_1_PstIMspI_SNP	64.9558	4B
																											534	Opata_1848129_32_PstIMspI_SNP	64.9558	4B
																											535	Opata_2113389_56_PstIMspI_SNP	64.9558	4B
																											536	Opata_2113389_83_PstIMspI_SNP	64.9558	4B
																											537	Opata_2168749_31_PstIMspI_SNP	64.9558	4B
																											538	Opata_2168749_3_PstIMspI_SNP	64.9558	4B
																											539	Opata_2168749_4_PstIMspI_SNP	64.9558	4B
																											540	Opata_2223617_76_PstIMspI_SNP	64.9558	4B
																											541	Opata_236876_25_PstIMspI_SNP	64.9558	4B
																											542	Opata_256284_11_PstIMspI_SNP	64.9558	4B
																											543	Opata_261095_61_PstIMspI_SNP	64.9558	4B
																											544	Opata_26551_59_PstIMspI_SNP	64.9558	4B
																											545	Opata_26551_5_PstIMspI_SNP	64.9558	4B
																											546	Opata_282230_52_PstIMspI_SNP	64.9558	4B
																											547	Opata_3399691_70_PstIMspI_SNP	64.9558	4B
																											548	Opata_3399691_76_PstIMspI_SNP	64.9558	4B
																											549	Opata_3996601_42_PstIMspI_SNP	64.9558	4B
																											550	Opata_3999600_27_PstIMspI_SNP	64.9558	4B
																											551	Opata_4072728_21_PstIMspI_SNP	64.9558	4B
																											552	Opata_4072728_30_PstIMspI_SNP	64.9558	4B
																											553	Opata_4072728_36_PstIMspI_SNP	64.9558	4B
																											554	Opata_4112909_55_PstIMspI_SNP	64.9558	4B
																											555	Opata_600443_38_PstIMspI_SNP	64.9558	4B
																											556	Opata_689559_65_PstIMspI_SNP	64.9558	4B
																											557	Opata_861325_59_PstIMspI_SNP	64.9558	4B
																											558	Xwg909	65.1164	4B
																											559	Xfbb22_d1	65.7367	4B
																											560	Kukri_c26488_139	65.9233	4B
																											561	RAC875_c24098_141	65.9233	4B
																											562	Tdurum_contig19512_292	65.9233	4B
																											563	Tdurum_contig19643_223	65.9233	4B
																											564	wsnp_Ex_c13357_21054802	65.9747	4B
																											565	Xglk556	66.5682	4B
																											566	wsnp_Ex_rep_c73742_71687509	66.7968	4B
																											567	M6_960913_PstIMseI_PA	66.7968	4B
																											568	Opata_1043609_PstIMseI_PA	66.7968	4B
																											569	Opata_1253615_PstIMseI_PA	66.7968	4B
																											570	Opata_1306820_PstIMseI_PA	66.7968	4B
																											571	Opata_158912_PstIMseI_PA	66.7968	4B
																											572	Opata_1652059_PstIMseI_PA	66.7968	4B
																											573	Opata_262221_PstIMseI_PA	66.7968	4B
																											574	Opata_2706613_PstIMseI_PA	66.7968	4B
																											575	Opata_3900908_PstIMseI_PA	66.7968	4B
																											576	Opata_4390475_PstIMseI_PA	66.7968	4B
																											577	Opata_466397_PstIMseI_PA	66.7968	4B
																											578	Opata_500641_PstIMseI_PA	66.7968	4B
																											579	Opata_673574_PstIMseI_PA	66.7968	4B
																											580	Opata_734835_PstIMseI_PA	66.7968	4B
																											581	Opata_921395_PstIMseI_PA	66.7968	4B
																											582	M6_1023845_PstIMspI_PA	66.7968	4B
																											583	M6_1357165_PstIMspI_PA	66.7968	4B
																											584	M6_2411573_PstIMspI_PA	66.7968	4B
																											585	M6_2623149_PstIMspI_PA	66.7968	4B
																											586	M6_410408_PstIMspI_PA	66.7968	4B
																											587	M6_473027_PstIMspI_PA	66.7968	4B
																											588	Opata_1055563_PstIMspI_PA	66.7968	4B
																											589	Opata_1061502_PstIMspI_PA	66.7968	4B
																											590	Opata_1091513_PstIMspI_PA	66.7968	4B
																											591	Opata_1121838_PstIMspI_PA	66.7968	4B
																											592	Opata_1145678_PstIMspI_PA	66.7968	4B
																											593	Opata_1197927_PstIMspI_PA	66.7968	4B
																											594	Opata_1228102_PstIMspI_PA	66.7968	4B
																											595	Opata_1300947_PstIMspI_PA	66.7968	4B
																											596	Opata_1371712_PstIMspI_PA	66.7968	4B
																											597	Opata_1408077_PstIMspI_PA	66.7968	4B
																											598	Opata_147476_PstIMspI_PA	66.7968	4B
																											599	Opata_1484733_PstIMspI_PA	66.7968	4B
																											600	Opata_1527195_PstIMspI_PA	66.7968	4B
																											601	Opata_1536442_PstIMspI_PA	66.7968	4B
																											602	Opata_1728572_PstIMspI_PA	66.7968	4B
																											603	Opata_1736995_PstIMspI_PA	66.7968	4B
																											604	Opata_1750031_PstIMspI_PA	66.7968	4B
																											605	Opata_1831819_PstIMspI_PA	66.7968	4B
																											606	Opata_1996360_PstIMspI_PA	66.7968	4B
																											607	Opata_2075873_PstIMspI_PA	66.7968	4B
																											608	Opata_2110102_PstIMspI_PA	66.7968	4B
																											609	Opata_2110973_PstIMspI_PA	66.7968	4B
																											610	Opata_2124069_PstIMspI_PA	66.7968	4B
																											611	Opata_2180946_PstIMspI_PA	66.7968	4B
																											612	Opata_2321992_PstIMspI_PA	66.7968	4B
																											613	Opata_233102_PstIMspI_PA	66.7968	4B
																											614	Opata_2341625_PstIMspI_PA	66.7968	4B
																											615	Opata_2360733_PstIMspI_PA	66.7968	4B
																											616	Opata_2560832_PstIMspI_PA	66.7968	4B
																											617	Opata_2641477_PstIMspI_PA	66.7968	4B
																											618	Opata_2645856_PstIMspI_PA	66.7968	4B
																											619	Opata_2660762_PstIMspI_PA	66.7968	4B
																											620	Opata_2683112_PstIMspI_PA	66.7968	4B
																											621	Opata_2725934_PstIMspI_PA	66.7968	4B
																											622	Opata_2729248_PstIMspI_PA	66.7968	4B
																											623	Opata_2846051_PstIMspI_PA	66.7968	4B
																											624	Opata_2928584_PstIMspI_PA	66.7968	4B
																											625	Opata_3086014_PstIMspI_PA	66.7968	4B
																											626	Opata_3179046_PstIMspI_PA	66.7968	4B
																											627	Opata_3315740_PstIMspI_PA	66.7968	4B
																											628	Opata_3363804_PstIMspI_PA	66.7968	4B
																											629	Opata_3493329_PstIMspI_PA	66.7968	4B
																											630	Opata_3504870_PstIMspI_PA	66.7968	4B
																											631	Opata_3508537_PstIMspI_PA	66.7968	4B
																											632	Opata_3574476_PstIMspI_PA	66.7968	4B
																											633	Opata_4000472_PstIMspI_PA	66.7968	4B
																											634	Opata_403056_PstIMspI_PA	66.7968	4B
																											635	Opata_4068362_PstIMspI_PA	66.7968	4B
																											636	Opata_4090729_PstIMspI_PA	66.7968	4B
																											637	Opata_4197752_PstIMspI_PA	66.7968	4B
																											638	Opata_4232816_PstIMspI_PA	66.7968	4B
																											639	Opata_4249367_PstIMspI_PA	66.7968	4B
																											640	Opata_471106_PstIMspI_PA	66.7968	4B
																											641	Opata_517265_PstIMspI_PA	66.7968	4B
																											642	Opata_650567_PstIMspI_PA	66.7968	4B
																											643	Opata_654256_PstIMspI_PA	66.7968	4B
																											644	Opata_727445_PstIMspI_PA	66.7968	4B
																											645	Opata_771139_PstIMspI_PA	66.7968	4B
																											646	Opata_82932_PstIMspI_PA	66.7968	4B
																											647	Opata_912816_PstIMspI_PA	66.7968	4B
																											648	Opata_922827_PstIMspI_PA	66.7968	4B
																											649	Opata_93847_PstIMspI_PA	66.7968	4B
																											650	Opata_964849_PstIMspI_PA	66.7968	4B
																											651	Opata_129360_25_PstIMseI_SNP	66.7968	4B
																											652	Opata_129360_89_PstIMseI_SNP	66.7968	4B
																											653	Opata_2673139_42_PstIMseI_SNP	66.7968	4B
																											654	Opata_2673139_86_PstIMseI_SNP	66.7968	4B
																											655	Opata_3516137_52_PstIMseI_SNP	66.7968	4B
																											656	Opata_3831771_53_PstIMseI_SNP	66.7968	4B
																											657	Opata_40917_44_PstIMseI_SNP	66.7968	4B
																											658	Opata_4101438_44_PstIMseI_SNP	66.7968	4B
																											659	Opata_474916_83_PstIMseI_SNP	66.7968	4B
																											660	Opata_562848_64_PstIMseI_SNP	66.7968	4B
																											661	Opata_562848_72_PstIMseI_SNP	66.7968	4B
																											662	Opata_66738_19_PstIMseI_SNP	66.7968	4B
																											663	Opata_774423_44_PstIMseI_SNP	66.7968	4B
																											664	Opata_2253669_57_PstIMspI_SNP	66.7968	4B
																											665	Opata_2487017_33_PstIMspI_SNP	66.7968	4B
																											666	Opata_281451_10_PstIMspI_SNP	66.7968	4B
																											667	Opata_3302224_87_PstIMspI_SNP	66.7968	4B
																											668	wsnp_BF483640B_Ta_2_2	66.7968	4B
																				QW.Char-ch4B							669	Xmwg2025_d2	67.1567	4B
																											670	XgbxG260	68.5767	4B
																											671	Xgpw4082	68.5767	4B
																											672	Excalibur_c18318_665	68.6415	4B
																											673	Excalibur_c18318_701	68.6415	4B	Traes_4BS_5A606CB40	1079991	1084825	35812	122	19	0.023882566231932	1.76628630175703	0.576552314479412	5.92610837438424	6.07384615384615	1.02492577674938	1.44183256335292	Bradi1g13047	LOC_Os03g46090	Sb01g012670	3	18354	D
																											674	Excalibur_c18318_701	68.6415	4B	Traes_4BL_554389951	1097767	1099907	35813	123	6	-0.0193654384830855	-0.403065692562593	-1.73454152164369	0.258620689655172	0.412307692307692	1.59196745837167	-1.51742592285768	Bradi1g13047	LOC_Os03g46090	Sb01g012670	3	18354	D
																											675	BobWhite_c7400_334	68.6415	4B
																											676	GENE-2384_84	68.6415	4B
																											677	Tdurum_contig97386_207	69.4124	4B
																											678			4B	Traes_4BS_FF50CDF64	1100698	1105927	35814	124	39	-0.0171737400929273	-0.187379130597829	-0.0593429963562915	9.16256157635468	8.40615384615385	0.917454832010852	0.479839763839797	NA	NA	Sb01g012650	3	18356	D
																											679	wPt-2525	69.9767	4B
																											680	M6_391719_PstIMluI_PA	69.9767	4B
																											681	Opata_1049258_PstIMseI_PA	69.9767	4B
																											682	Opata_1196579_PstIMseI_PA	69.9767	4B
																											683	Opata_1226427_PstIMseI_PA	69.9767	4B
																											684	Opata_144012_PstIMseI_PA	69.9767	4B
																											685	Opata_1808913_PstIMseI_PA	69.9767	4B
																											686	Opata_1874162_PstIMseI_PA	69.9767	4B
																											687	Opata_2166208_PstIMseI_PA	69.9767	4B
																											688	Opata_2393639_PstIMseI_PA	69.9767	4B
																											689	Opata_2664300_PstIMseI_PA	69.9767	4B
																											690	Opata_2778898_PstIMseI_PA	69.9767	4B
																											691	Opata_3538479_PstIMseI_PA	69.9767	4B
																											692	Opata_3609092_PstIMseI_PA	69.9767	4B
																											693	Opata_3676681_PstIMseI_PA	69.9767	4B
																											694	Opata_388917_PstIMseI_PA	69.9767	4B
																											695	Opata_411590_PstIMseI_PA	69.9767	4B
																											696	Opata_4261239_PstIMseI_PA	69.9767	4B
																											697	Opata_429494_PstIMseI_PA	69.9767	4B
																											698	Opata_4410871_PstIMseI_PA	69.9767	4B
																											699	Opata_498331_PstIMseI_PA	69.9767	4B
																											700	Opata_705406_PstIMseI_PA	69.9767	4B
																											701	Opata_766647_PstIMseI_PA	69.9767	4B
																											702	Opata_833860_PstIMseI_PA	69.9767	4B
																											703	Opata_886012_PstIMseI_PA	69.9767	4B
																											704	Opata_890311_PstIMseI_PA	69.9767	4B
																											705	M6_47167_PstIMspI_PA	69.9767	4B
																											706	Opata_1007631_PstIMspI_PA	69.9767	4B
																											707	Opata_1016861_PstIMspI_PA	69.9767	4B
																											708	Opata_1018272_PstIMspI_PA	69.9767	4B
																											709	Opata_1026493_PstIMspI_PA	69.9767	4B
																											710	Opata_102708_PstIMspI_PA	69.9767	4B
																											711	Opata_1088484_PstIMspI_PA	69.9767	4B
																											712	Opata_1093233_PstIMspI_PA	69.9767	4B
																											713	Opata_1103019_PstIMspI_PA	69.9767	4B
																											714	Opata_1119949_PstIMspI_PA	69.9767	4B
																											715	Opata_1143564_PstIMspI_PA	69.9767	4B
																											716	Opata_1331617_PstIMspI_PA	69.9767	4B
																											717	Opata_1336057_PstIMspI_PA	69.9767	4B
																											718	Opata_1367712_PstIMspI_PA	69.9767	4B
																											719	Opata_1367864_PstIMspI_PA	69.9767	4B
																											720	Opata_1497621_PstIMspI_PA	69.9767	4B
																											721	Opata_1537372_PstIMspI_PA	69.9767	4B
																											722	Opata_1553457_PstIMspI_PA	69.9767	4B
																											723	Opata_1582266_PstIMspI_PA	69.9767	4B
																											724	Opata_1583642_PstIMspI_PA	69.9767	4B
																											725	Opata_1595130_PstIMspI_PA	69.9767	4B
																											726	Opata_1639665_PstIMspI_PA	69.9767	4B
																											727	Opata_1643079_PstIMspI_PA	69.9767	4B
																											728	Opata_1723254_PstIMspI_PA	69.9767	4B
																											729	Opata_17279_PstIMspI_PA	69.9767	4B
																											730	Opata_1740832_PstIMspI_PA	69.9767	4B
																											731	Opata_1772026_PstIMspI_PA	69.9767	4B
																											732	Opata_1910625_PstIMspI_PA	69.9767	4B
																											733	Opata_1910739_PstIMspI_PA	69.9767	4B
																											734	Opata_1918239_PstIMspI_PA	69.9767	4B
																											735	Opata_1928517_PstIMspI_PA	69.9767	4B
																											736	Opata_192978_PstIMspI_PA	69.9767	4B
																											737	Opata_1988013_PstIMspI_PA	69.9767	4B
																											738	Opata_200406_PstIMspI_PA	69.9767	4B
																											739	Opata_2023940_PstIMspI_PA	69.9767	4B
																											740	Opata_2030323_PstIMspI_PA	69.9767	4B
																											741	Opata_2033999_PstIMspI_PA	69.9767	4B
																											742	Opata_2090933_PstIMspI_PA	69.9767	4B
																											743	Opata_2095067_PstIMspI_PA	69.9767	4B
																											744	Opata_2135681_PstIMspI_PA	69.9767	4B
																											745	Opata_2248915_PstIMspI_PA	69.9767	4B
																											746	Opata_2255489_PstIMspI_PA	69.9767	4B
																											747	Opata_2256616_PstIMspI_PA	69.9767	4B
																											748	Opata_2295617_PstIMspI_PA	69.9767	4B
																											749	Opata_2363140_PstIMspI_PA	69.9767	4B
																											750	Opata_2405141_PstIMspI_PA	69.9767	4B
																											751	Opata_2430900_PstIMspI_PA	69.9767	4B
																											752	Opata_2434148_PstIMspI_PA	69.9767	4B
																											753	Opata_2466547_PstIMspI_PA	69.9767	4B
																											754	Opata_2502668_PstIMspI_PA	69.9767	4B
																											755	Opata_2525882_PstIMspI_PA	69.9767	4B
																											756	Opata_2584296_PstIMspI_PA	69.9767	4B
																											757	Opata_2664068_PstIMspI_PA	69.9767	4B
																											758	Opata_2669405_PstIMspI_PA	69.9767	4B
																											759	Opata_267443_PstIMspI_PA	69.9767	4B
																											760	Opata_2744531_PstIMspI_PA	69.9767	4B
																											761	Opata_27557_PstIMspI_PA	69.9767	4B
																											762	Opata_2763807_PstIMspI_PA	69.9767	4B
																											763	Opata_2795354_PstIMspI_PA	69.9767	4B
																											764	Opata_2825177_PstIMspI_PA	69.9767	4B
																											765	Opata_2840377_PstIMspI_PA	69.9767	4B
																											766	Opata_2850359_PstIMspI_PA	69.9767	4B
																											767	Opata_2876652_PstIMspI_PA	69.9767	4B
																											768	Opata_2886317_PstIMspI_PA	69.9767	4B
																											769	Opata_2906890_PstIMspI_PA	69.9767	4B
																											770	Opata_291876_PstIMspI_PA	69.9767	4B
																											771	Opata_2975594_PstIMspI_PA	69.9767	4B
																											772	Opata_3022780_PstIMspI_PA	69.9767	4B
																											773	Opata_3053682_PstIMspI_PA	69.9767	4B
																											774	Opata_3084118_PstIMspI_PA	69.9767	4B
																											775	Opata_3172662_PstIMspI_PA	69.9767	4B
																											776	Opata_3239464_PstIMspI_PA	69.9767	4B
																											777	Opata_324521_PstIMspI_PA	69.9767	4B
																											778	Opata_336813_PstIMspI_PA	69.9767	4B
																											779	Opata_3377534_PstIMspI_PA	69.9767	4B
																											780	Opata_3399000_PstIMspI_PA	69.9767	4B
																											781	Opata_3414373_PstIMspI_PA	69.9767	4B
																											782	Opata_3480371_PstIMspI_PA	69.9767	4B
																											783	Opata_3616734_PstIMspI_PA	69.9767	4B
																											784	Opata_366423_PstIMspI_PA	69.9767	4B
																											785	Opata_3699465_PstIMspI_PA	69.9767	4B
																											786	Opata_3721224_PstIMspI_PA	69.9767	4B
																											787	Opata_3734381_PstIMspI_PA	69.9767	4B
																											788	Opata_3743497_PstIMspI_PA	69.9767	4B
																											789	Opata_379253_PstIMspI_PA	69.9767	4B
																											790	Opata_3818809_PstIMspI_PA	69.9767	4B
																											791	Opata_385388_PstIMspI_PA	69.9767	4B
																											792	Opata_3915109_PstIMspI_PA	69.9767	4B
																											793	Opata_3935264_PstIMspI_PA	69.9767	4B
																											794	Opata_3977038_PstIMspI_PA	69.9767	4B
																											795	Opata_3981287_PstIMspI_PA	69.9767	4B
																											796	Opata_3996562_PstIMspI_PA	69.9767	4B
																											797	Opata_4009511_PstIMspI_PA	69.9767	4B
																											798	Opata_409185_PstIMspI_PA	69.9767	4B
																											799	Opata_4118434_PstIMspI_PA	69.9767	4B
																											800	Opata_419331_PstIMspI_PA	69.9767	4B
																											801	Opata_423206_PstIMspI_PA	69.9767	4B
																											802	Opata_465111_PstIMspI_PA	69.9767	4B
																											803	Opata_483711_PstIMspI_PA	69.9767	4B
																											804	Opata_484099_PstIMspI_PA	69.9767	4B
																											805	Opata_484427_PstIMspI_PA	69.9767	4B
																											806	Opata_498875_PstIMspI_PA	69.9767	4B
																											807	Opata_589122_PstIMspI_PA	69.9767	4B
																											808	Opata_620209_PstIMspI_PA	69.9767	4B
																											809	Opata_665793_PstIMspI_PA	69.9767	4B
																											810	Opata_680466_PstIMspI_PA	69.9767	4B
																											811	Opata_711755_PstIMspI_PA	69.9767	4B
																											812	Opata_773374_PstIMspI_PA	69.9767	4B
																											813	Opata_827306_PstIMspI_PA	69.9767	4B
																											814	Opata_845065_PstIMspI_PA	69.9767	4B
																											815	Opata_881366_PstIMspI_PA	69.9767	4B
																											816	Opata_883702_PstIMspI_PA	69.9767	4B
																											817	Opata_89021_PstIMspI_PA	69.9767	4B
																											818	Opata_900667_PstIMspI_PA	69.9767	4B
																											819	Opata_921338_PstIMspI_PA	69.9767	4B
																											820	Opata_961565_PstIMspI_PA	69.9767	4B
																											821	Opata_978168_PstIMspI_PA	69.9767	4B
																											822	Opata_99213_PstIMspI_PA	69.9767	4B
																											823	Opata_793988_14_PstIMluI_SNP	69.9767	4B
																											824	Opata_2673139_88_PstIMseI_SNP	69.9767	4B
																											825	Opata_2981403_6_PstIMseI_SNP	69.9767	4B
																											826	Opata_1049968_14_PstIMspI_SNP	69.9767	4B
																											827	Xfba78_d1	69.9967	4B
																											828	Xfbb24_d1	69.9967	4B
																					QFsta.McC-ch4B						829	Xgwm165_d2	69.9967	4B
																											830	tplb0045c06_1675	70.0995	4B
																											831	RFL_Contig2277_1446	70.5855	4B	Traes_4BS_095DC0EB9	1139769	1144016	35818	129	12	0.0256841189092581	0.788215198798404	0.590744589538789	3.84729064039409	4.19076923076923	1.0892548464063	1.33552894201397	Bradi1g12910	LOC_Os03g46340	Sb01g012500	3	18387	D
																											832	tplb0024b15_1494	70.5855	4B	Traes_4BS_994BC287F	1115264	1117785	35816	126	18	0.0137086488845856	-1.36736886216401	-1.31723261916756	2.5	1.67384615384615	0.669670591763295	-1.25155062425205	Bradi1g13040	LOC_Os03g46100	Sb01g012640	3	18357	D
								QT/h.Lap-ch4B																			833	tplb0024b15_1494	70.5855	4B	Traes_4BS_4E68C8E47	1111450	1113772	35815	125	21	-0.0138089596609166	-1.4227949526782	-1.90889599177544	2.61576354679803	1.77230769230769	0.677672115235631	-1.38660335944173	Bradi1g13040	LOC_Os03g46100	Sb01g012640	3	18357	D
																											834	Tdurum_contig47622_234	71.028	4B	Traes_4BS_4D478F6B3	1128566	1131956	35817	127	10	0.114364609274461	1.87554518616808	1.66017464744911	5.47290640394089	6.90461538461539	1.26155160051695	2.6910051219021	NA	NA	NA	NA	NA	D
																											835			4B	Traes_4BS_9765C2234	1135692	1139219	35819	128	10	0.0261056021205732	0.83376252110233	0.87702972781011	3.38669950738916	3.48923076923077	1.03026574809759	1.46589862022486	Bradi1g74210	NA	NA	3	14633	D
																											836			4B	Traes_4BS_BA032E4A1	1151032	1152867	35822	130	14	-0.0149812760304746	2.7890242040139	2.00907981382335	6.3743842364532	6.49846153846154	1.01946193285442	2.8142206477666	Bradi1g12900	LOC_Os03g46350	Sb01g012490	3	18388	D
																											837			4B	Traes_4BS_6527BBD54	1155413	1158542	35821	131	9	-0.0231328337783698	1.42580718096384	0.632028899196896	2.69704433497537	2.46153846153846	0.912712379340335	1.29206525066581	Bradi1g12860	LOC_Os03g46454	Sb01g012440	3	18397	D
																											838			4B	Traes_4BS_00FD10033	1170449	1172046	35820	132	4	-0.0196850393700787	1.61222488709205	1.32106586042545	0.448275862068966	0.258461538461538	0.577510529944787	1.65929341689945	NA	LOC_Os03g46460	Sb01g012310	3	18398	D
																											839	Kukri_c66885_230	71.2626	4B
																											840	Xgwm495_d2	71.4167	4B
																											841			4B	Traes_4BS_10FFED1FF	1221678	1225031	35823	134	12	-0.00178174194046021	0.566527973477827	0.611349922113708	3.79064039408867	3.50769230769231	0.925375813395637	0.995862058921224	Bradi1g12880	LOC_Os03g46410	Sb01g012470	3	18391	D
																											842	IACX3386	71.5173	4B
																											843	Tdurum_contig67399_676	71.5173	4B	Traes_4BS_28D2F8459	1245731	1250310	35826	136	19	0.0348275788533249	1.39465404692094	1.6727850563871	5.56896551724138	4.96	0.890669786408301	1.61735267887697	Bradi1g12870	LOC_Os03g46440	Sb01g012450	3	18396	D
																											844	RAC875_c10850_316	71.5173	4B
																											845	RFL_Contig2277_1527	71.5173	4B
																											846	Tdurum_contig31139_79	71.5173	4B
																											847	Tdurum_contig31139_143	71.7017	4B
																											848	BobWhite_c162_145	71.7017	4B
																											849			4B	Traes_4BS_154646AFB	1271298	1273512	35827	137	0	0	NA	NA	0	0	1	NA	NA	LOC_Os03g46570	NA	3	18407	D
																											850			4B	Traes_4BS_D7FFE9283	1307047	1307587	35828	138	0	0	NA	NA	0	0	1	NA	Bradi1g12837	LOC_Os03g46600	Sb01g012330	3	18408	D
																											851			4B	Traes_4BL_74A928E94	1310443	1310669	35829	139	1	0.0706899212841487	0.535022776187456	1.53133096699174	0.221674876847291	0.304615384615385	1.37247353630549	1.32256468892656	Bradi1g12830	LOC_Os03g46640	NA	3	18409	D
																											852			4B	Traes_4BS_ACC9B8927	1313303	1313799	35830	140	0	0	NA	NA	0	0	1	NA	Bradi1g12830	LOC_Os03g46640	NA	3	18409	D
																											853	wsnp_Ra_c9755_16199734	72.4871	4B
																											854	wsnp_Ra_c9755_16200944	72.4871	4B
																											855	wsnp_Ex_c18318_27140346	72.4871	4B
																											856	M6_173230_PstIMluI_PA	72.4871	4B
																											857	M6_2656894_PstIMluI_PA	72.4871	4B
																											858	M6_1175997_PstIMseI_PA	72.4871	4B
																											859	M6_119556_PstIMseI_PA	72.4871	4B
																											860	M6_3719211_PstIMseI_PA	72.4871	4B
																											861	Opata_1048173_PstIMseI_PA	72.4871	4B
																											862	Opata_116344_PstIMseI_PA	72.4871	4B
																											863	Opata_1189284_PstIMseI_PA	72.4871	4B
																											864	Opata_1427304_PstIMseI_PA	72.4871	4B
																											865	Opata_276808_PstIMseI_PA	72.4871	4B
																											866	Opata_292984_PstIMseI_PA	72.4871	4B
																											867	Opata_4011345_PstIMseI_PA	72.4871	4B
																											868	Opata_712330_PstIMseI_PA	72.4871	4B
																											869	Opata_839156_PstIMseI_PA	72.4871	4B
																											870	Opata_860326_PstIMseI_PA	72.4871	4B
																											871	M6_1067452_PstIMspI_PA	72.4871	4B
																											872	M6_1185567_PstIMspI_PA	72.4871	4B
																											873	M6_226760_PstIMspI_PA	72.4871	4B
																											874	M6_54231_PstIMspI_PA	72.4871	4B
																											875	Opata_1362799_PstIMspI_PA	72.4871	4B
																											876	Opata_1384379_PstIMspI_PA	72.4871	4B
																											877	Opata_1646944_PstIMspI_PA	72.4871	4B
																											878	Opata_1667285_PstIMspI_PA	72.4871	4B
																											879	Opata_1823924_PstIMspI_PA	72.4871	4B
																											880	Opata_2567773_PstIMspI_PA	72.4871	4B
																											881	Opata_2690522_PstIMspI_PA	72.4871	4B
																											882	Opata_3039578_PstIMspI_PA	72.4871	4B
																											883	Opata_3348562_PstIMspI_PA	72.4871	4B
																											884	Opata_3554637_PstIMspI_PA	72.4871	4B
																											885	Opata_3640012_PstIMspI_PA	72.4871	4B
																											886	Opata_4204690_PstIMspI_PA	72.4871	4B
																											887	Opata_549159_PstIMspI_PA	72.4871	4B
																											888	Opata_706121_PstIMspI_PA	72.4871	4B
																											889	Opata_709696_PstIMspI_PA	72.4871	4B
																											890	Opata_1326711_61_PstIMseI_SNP	72.4871	4B
																											891	Opata_2115067_18_PstIMseI_SNP	72.4871	4B
																											892	Opata_224266_7_PstIMseI_SNP	72.4871	4B
																											893	Opata_232500_11_PstIMseI_SNP	72.4871	4B
																											894	Opata_624739_62_PstIMseI_SNP	72.4871	4B
																											895	Opata_1700130_19_PstIMspI_SNP	72.4871	4B
																											896	Opata_1931081_3_PstIMspI_SNP	72.4871	4B
																											897	Opata_2213171_13_PstIMspI_SNP	72.4871	4B
																											898	Opata_2213171_56_PstIMspI_SNP	72.4871	4B
																											899	Opata_4052212_6_PstIMspI_SNP	72.4871	4B
																											900	wsnp_Ex_c10347_16946522	72.4871	4B
																											901	wsnp_Ku_c7180_12403155	72.4871	4B
																											902			4B	Traes_4BS_CB66F58BB	1319047	1319703	35831	141	0	0	NA	NA	0	0	1	NA	Bradi1g12830	LOC_Os03g46640	NA	3	18409	D
																											903			4B	Traes_4BS_FC9E4FE7C	1320322	1322633	35832	142	1	0	NA	NA	0	0	1	NA	NA	NA	NA	NA	NA	D
																											904	Ra_c22724_1789	72.6703	4B
																											905	Excalibur_c7377_445	72.6703	4B
																											906	Kukri_c10445_225	72.6703	4B
																											907	Excalibur_c7581_1266	72.6703	4B
																											908	Excalibur_c7581_791	72.6703	4B	Traes_4BS_5FEDA4D70	1328332	1335048	35833	143	13	0.0353935814650377	0.289102300609566	0.682861033150925	4.62068965517241	3.83692307692308	0.830415575761528	0.695619151327901	Bradi1g12820	LOC_Os03g46650	Sb01g012370	3	18410	D
																											909	Tdurum_contig76559_124	72.6703	4B
																											910	Excalibur_rep_c79414_306	72.6703	4B
																											911	GENE-4933_1085	72.6703	4B
																											912	GENE-4933_1095	72.6703	4B
																											913	GENE-4933_489	72.6703	4B
																											914	IACX7746	72.6703	4B
																											915	IACX8647	72.6703	4B
																											916	BS00009426_51	72.6703	4B
																											917	BS00009480_51	72.6703	4B
																											918	BS00010115_51	72.6703	4B
																											919	Tdurum_contig50625_2342	72.6703	4B
																											920	Ku_c71122_384	72.6703	4B
																											921	RAC875_c27160_307	72.6703	4B
																											922	RAC875_rep_c71114_699	72.6703	4B
																											923	BS00044374_51	72.6703	4B
																											924	wsnp_JG_c575_352960	72.835	4B
																											925	Xgwm513_d2	72.8367	4B
																											926			4B	Traes_4BS_A834E1175	1336999	1344823	35834	144	17	-0.0130510913539896	2.66043335787965	2.26400656201597	5.92610837438424	5.76	0.971974804638168	2.78618300476012	NA	NA	NA	NA	NA	D
																											927	wsnp_Ku_c7153_12360198	73.3126	4B
																											928	Excalibur_c31953_382	73.582	4B	Traes_4BL_65E454A00	1233252	1237464	35825	135	5	-0.00907583226609621	2.25855728728665	1.91756550646962	1.97783251231527	2.19692307692308	1.1107170864097	2.04926231192354	Bradi1g12890	LOC_Os03g46390	Sb01g012480	3	18389	D
																											929	Excalibur_c31953_382	73.582	4B	Traes_4BS_C7227F9B7	1216531	1221403	35824	133	63	-0.0269147734480057	2.29345150421128	2.1369720655313	22.4778325123153	19.1107692307692	0.850211825792015	2.80391316836891	Bradi1g12890	LOC_Os03g46390	Sb01g012480	3	18389	D
																											930	wsnp_Ex_c16389_24884851	73.8379	4B
																											931	wsnp_Ex_c16389_24884920	73.8379	4B
																											932	wsnp_Ra_rep_c71114_69138821	73.8379	4B
																											933	Tdurum_contig76213_1156	73.9339	4B
																											934	Tdurum_contig76213_958	73.9339	4B	Traes_4BS_23B3F9BB5	1351706	1356869	35835	145	8	0.018345459187376	2.03591761964886	1.13324382484959	5.99507389162562	12.0061538461538	2.00250264927939	1.22433948023578	Bradi1g12750	LOC_Os03g46910	Sb01g012240	3	18434	D
																											935	Tdurum_contig82942_681	73.9339	4B
																											936	tplb0024a16_411	73.9339	4B
																											937			4B	Traes_4BS_C8276C9CF	1365146	1365607	35836	146	0	0	NA	NA	0	0	1	NA	NA	LOC_Os03g46920	NA	3	18436	D
																											938			4B	Traes_4BS_C86F2692E	1372328	1374000	35837	147	9	-0.0234384629397821	2.22809431880094	2.55478385929163	7.09605911330049	6.31384615384615	0.889783507805672	2.89319933525082	Bradi1g12727	NA	NA	3	18438	D
																											939			4B	Traes_4BS_CA0F01ABD	1377356	1378327	35838	148	1	-0.0384907956792939	1.16806486722231	1.18048890103993	0.443349753694581	0.418461538461538	0.943989593782825	1.32123987324919	Bradi1g12720	LOC_Os03g46930	Sb01g012220	3	18439	D
																											940			4B	Traes_4BS_5AC244927	1381973	1384753	35839	149	14	-0.0356402492986003	1.58219802402867	0.992530873265873	3.87684729064039	2.81230769230769	0.725481814937586	1.86389244448012	Bradi1g12710	LOC_Os03g47010	Sb01g012210	3	18443	D
																											941			4B	Traes_4BS_E0FC47132	1390704	1399879	35840	150	4	-0.0433058191972144	2.3671898207627	2.25670624708497	2.10344827586207	3	1.42602696798042	2.6288017943968	Bradi1g12690	LOC_Os03g47022	Sb01g012200	3	18446	D
																											942			4B	Traes_4BS_7D85B9EE4	1403234	1403378	35841	151	0	0	NA	NA	0	0	1	NA	Bradi1g12710	LOC_Os03g47010	Sb01g012210	3	18443	D
																											943			4B	Traes_4BS_F9D3F368C	1403658	1405270	35842	152	7	0.0111292006442094	-1.51338435873378	-0.774536136118278	0.820197044334975	1.32615384615385	1.61612108343693	-0.824830145540163	NA	LOC_Os03g47034	NA	3	18448	D
																											944	wsnp_Ex_c37502_45236634	74.1585	4B	Traes_4BS_9C3C383CA	1414842	1419482	35844	154	0	0	NA	NA	0	0	1	NA	Bradi1g12670	LOC_Os03g47070	Sb01g012190	3	18452	D
																											945	wsnp_Ex_c37502_45236634	74.1585	4B	Traes_4BS_7149951A0	1423884	1424859	35845	155	30	0.152569002059039	2.65951463330298	2.49884406444143	11.9950738916256	11.5169230769231	0.960141058284195	3.82155716024488	Bradi1g12670	LOC_Os03g47070	Sb01g012190	3	18452	D
																											946	wsnp_Ex_c37502_45236634	74.1585	4B	Traes_4BS_4761D8D62	1424864	1426200	35846	156	5	0.0109581127492426	-1.74537615407502	-0.969965440863629	0.477832512315271	0.689230769230769	1.44148685727291	-1.50807021455955	Bradi1g12670	LOC_Os03g47070	Sb01g012190	3	18452	D
																											947	wsnp_Ex_c37502_45236634	74.1585	4B	Traes_4BS_6CE99D450	1413714	1414841	35843	153	4	0.135020873708933	0.718456114997891	1.9599954167238	1.43103448275862	2.95384615384615	2.06339036613141	1.98559048300595	Bradi1g12670	LOC_Os03g47070	Sb01g012190	3	18452	D
																											948	Kukri_rep_c106598_114	74.1585	4B
																											949	Kukri_rep_c106598_51	74.1585	4B
																											950	XgbxG192	74.2567	4B
																											951	Xi731424b	74.3104	4B
																											952	tPt-5519	74.7465	4B
																											953	wPt-9393	74.7465	4B
																											954	Opata_1489593_PstIMluI_PA	74.7465	4B
																											955	M6_313819_PstIMseI_PA	74.7465	4B
																											956	Opata_1050171_PstIMseI_PA	74.7465	4B
																											957	Opata_1078711_PstIMseI_PA	74.7465	4B
																											958	Opata_1139890_PstIMseI_PA	74.7465	4B
																											959	Opata_1186272_PstIMseI_PA	74.7465	4B
																											960	Opata_1301847_PstIMseI_PA	74.7465	4B
																											961	Opata_1348674_PstIMseI_PA	74.7465	4B
																											962	Opata_1418239_PstIMseI_PA	74.7465	4B
																											963	Opata_1476609_PstIMseI_PA	74.7465	4B
																											964	Opata_1665677_PstIMseI_PA	74.7465	4B
																											965	Opata_174753_PstIMseI_PA	74.7465	4B
																											966	Opata_190563_PstIMseI_PA	74.7465	4B
																											967	Opata_1935285_PstIMseI_PA	74.7465	4B
																											968	Opata_1953472_PstIMseI_PA	74.7465	4B
																											969	Opata_203143_PstIMseI_PA	74.7465	4B
																											970	Opata_2083861_PstIMseI_PA	74.7465	4B
																											971	Opata_2189107_PstIMseI_PA	74.7465	4B
																											972	Opata_2324408_PstIMseI_PA	74.7465	4B
																											973	Opata_236253_PstIMseI_PA	74.7465	4B
																											974	Opata_2472059_PstIMseI_PA	74.7465	4B
																											975	Opata_2522308_PstIMseI_PA	74.7465	4B
																											976	Opata_282524_PstIMseI_PA	74.7465	4B
																											977	Opata_3038163_PstIMseI_PA	74.7465	4B
																											978	Opata_3352344_PstIMseI_PA	74.7465	4B
																											979	Opata_335270_PstIMseI_PA	74.7465	4B
																											980	Opata_3655874_PstIMseI_PA	74.7465	4B
																											981	Opata_379259_PstIMseI_PA	74.7465	4B
																											982	Opata_3915815_PstIMseI_PA	74.7465	4B
																											983	Opata_3967350_PstIMseI_PA	74.7465	4B
																											984	Opata_3992590_PstIMseI_PA	74.7465	4B
																											985	Opata_40158_PstIMseI_PA	74.7465	4B
																											986	Opata_4172102_PstIMseI_PA	74.7465	4B
																											987	Opata_4225913_PstIMseI_PA	74.7465	4B
																											988	Opata_43978_PstIMseI_PA	74.7465	4B
																											989	Opata_450610_PstIMseI_PA	74.7465	4B
																											990	Opata_46761_PstIMseI_PA	74.7465	4B
																											991	Opata_510248_PstIMseI_PA	74.7465	4B
																											992	Opata_560865_PstIMseI_PA	74.7465	4B
																											993	Opata_579667_PstIMseI_PA	74.7465	4B
																											994	Opata_638557_PstIMseI_PA	74.7465	4B
																											995	Opata_689174_PstIMseI_PA	74.7465	4B
																											996	Opata_744321_PstIMseI_PA	74.7465	4B
																											997	Opata_768880_PstIMseI_PA	74.7465	4B
																											998	Opata_798212_PstIMseI_PA	74.7465	4B
																											999	Opata_9470_PstIMseI_PA	74.7465	4B
																											1000	Opata_1021918_PstIMspI_PA	74.7465	4B
																											1001	Opata_1024583_PstIMspI_PA	74.7465	4B
																											1002	Opata_1072613_PstIMspI_PA	74.7465	4B
																											1003	Opata_1122466_PstIMspI_PA	74.7465	4B
																											1004	Opata_1140962_PstIMspI_PA	74.7465	4B
																											1005	Opata_1147549_PstIMspI_PA	74.7465	4B
																											1006	Opata_1160558_PstIMspI_PA	74.7465	4B
																											1007	Opata_1165927_PstIMspI_PA	74.7465	4B
																											1008	Opata_1193665_PstIMspI_PA	74.7465	4B
																											1009	Opata_1201046_PstIMspI_PA	74.7465	4B
																											1010	Opata_1205962_PstIMspI_PA	74.7465	4B
																											1011	Opata_1208280_PstIMspI_PA	74.7465	4B
																											1012	Opata_1208379_PstIMspI_PA	74.7465	4B
																											1013	Opata_1251089_PstIMspI_PA	74.7465	4B
																											1014	Opata_1259688_PstIMspI_PA	74.7465	4B
																											1015	Opata_1329642_PstIMspI_PA	74.7465	4B
																											1016	Opata_1352806_PstIMspI_PA	74.7465	4B
																											1017	Opata_1370373_PstIMspI_PA	74.7465	4B
																											1018	Opata_1394619_PstIMspI_PA	74.7465	4B
																											1019	Opata_1401001_PstIMspI_PA	74.7465	4B
																											1020	Opata_1408919_PstIMspI_PA	74.7465	4B
																											1021	Opata_1416212_PstIMspI_PA	74.7465	4B
																											1022	Opata_1428958_PstIMspI_PA	74.7465	4B
																											1023	Opata_1429202_PstIMspI_PA	74.7465	4B
																											1024	Opata_1433753_PstIMspI_PA	74.7465	4B
																											1025	Opata_1460866_PstIMspI_PA	74.7465	4B
																											1026	Opata_1488_PstIMspI_PA	74.7465	4B
																											1027	Opata_1507886_PstIMspI_PA	74.7465	4B
																											1028	Opata_1523180_PstIMspI_PA	74.7465	4B
																											1029	Opata_1568662_PstIMspI_PA	74.7465	4B
																											1030	Opata_1569708_PstIMspI_PA	74.7465	4B
																											1031	Opata_1573230_PstIMspI_PA	74.7465	4B
																											1032	Opata_1575587_PstIMspI_PA	74.7465	4B
																											1033	Opata_1641814_PstIMspI_PA	74.7465	4B
																											1034	Opata_166511_PstIMspI_PA	74.7465	4B
																											1035	Opata_1702949_PstIMspI_PA	74.7465	4B
																											1036	Opata_1703736_PstIMspI_PA	74.7465	4B
																											1037	Opata_1714672_PstIMspI_PA	74.7465	4B
																											1038	Opata_1726123_PstIMspI_PA	74.7465	4B
																											1039	Opata_1761960_PstIMspI_PA	74.7465	4B
																											1040	Opata_1775103_PstIMspI_PA	74.7465	4B
																											1041	Opata_1802082_PstIMspI_PA	74.7465	4B
																											1042	Opata_1826484_PstIMspI_PA	74.7465	4B
																											1043	Opata_1841758_PstIMspI_PA	74.7465	4B
																											1044	Opata_1866980_PstIMspI_PA	74.7465	4B
																											1045	Opata_1885833_PstIMspI_PA	74.7465	4B
																											1046	Opata_1939108_PstIMspI_PA	74.7465	4B
																											1047	Opata_2008181_PstIMspI_PA	74.7465	4B
																											1048	Opata_2013740_PstIMspI_PA	74.7465	4B
																											1049	Opata_2014256_PstIMspI_PA	74.7465	4B
																											1050	Opata_2014788_PstIMspI_PA	74.7465	4B
																											1051	Opata_2041496_PstIMspI_PA	74.7465	4B
																											1052	Opata_2052353_PstIMspI_PA	74.7465	4B
																											1053	Opata_2073285_PstIMspI_PA	74.7465	4B
																											1054	Opata_2080412_PstIMspI_PA	74.7465	4B
																											1055	Opata_2080734_PstIMspI_PA	74.7465	4B
																											1056	Opata_2096639_PstIMspI_PA	74.7465	4B
																											1057	Opata_2107905_PstIMspI_PA	74.7465	4B
																											1058	Opata_2140784_PstIMspI_PA	74.7465	4B
																											1059	Opata_2143422_PstIMspI_PA	74.7465	4B
																											1060	Opata_2175361_PstIMspI_PA	74.7465	4B
																											1061	Opata_2175705_PstIMspI_PA	74.7465	4B
																											1062	Opata_2201055_PstIMspI_PA	74.7465	4B
																											1063	Opata_2248085_PstIMspI_PA	74.7465	4B
																											1064	Opata_2254061_PstIMspI_PA	74.7465	4B
																											1065	Opata_2260527_PstIMspI_PA	74.7465	4B
																											1066	Opata_230233_PstIMspI_PA	74.7465	4B
																											1067	Opata_2329393_PstIMspI_PA	74.7465	4B
																											1068	Opata_2334001_PstIMspI_PA	74.7465	4B
																											1069	Opata_2359481_PstIMspI_PA	74.7465	4B
																											1070	Opata_2373486_PstIMspI_PA	74.7465	4B
																											1071	Opata_2393501_PstIMspI_PA	74.7465	4B
																											1072	Opata_241090_PstIMspI_PA	74.7465	4B
																											1073	Opata_2415483_PstIMspI_PA	74.7465	4B
																											1074	Opata_2458243_PstIMspI_PA	74.7465	4B
																											1075	Opata_2548142_PstIMspI_PA	74.7465	4B
																											1076	Opata_2552593_PstIMspI_PA	74.7465	4B
																											1077	Opata_2579933_PstIMspI_PA	74.7465	4B
																											1078	Opata_2588362_PstIMspI_PA	74.7465	4B
																											1079	Opata_2589314_PstIMspI_PA	74.7465	4B
																											1080	Opata_2593058_PstIMspI_PA	74.7465	4B
																											1081	Opata_2598665_PstIMspI_PA	74.7465	4B
																											1082	Opata_260431_PstIMspI_PA	74.7465	4B
																											1083	Opata_2625601_PstIMspI_PA	74.7465	4B
																											1084	Opata_2631008_PstIMspI_PA	74.7465	4B
																											1085	Opata_2643150_PstIMspI_PA	74.7465	4B
																											1086	Opata_2650792_PstIMspI_PA	74.7465	4B
																											1087	Opata_2662558_PstIMspI_PA	74.7465	4B
																											1088	Opata_2696119_PstIMspI_PA	74.7465	4B
																											1089	Opata_2706286_PstIMspI_PA	74.7465	4B
																											1090	Opata_2713736_PstIMspI_PA	74.7465	4B
																											1091	Opata_271531_PstIMspI_PA	74.7465	4B
																											1092	Opata_2718720_PstIMspI_PA	74.7465	4B
																											1093	Opata_2804210_PstIMspI_PA	74.7465	4B
																											1094	Opata_280554_PstIMspI_PA	74.7465	4B
																											1095	Opata_2827746_PstIMspI_PA	74.7465	4B
																											1096	Opata_2832623_PstIMspI_PA	74.7465	4B
																											1097	Opata_2837089_PstIMspI_PA	74.7465	4B
																											1098	Opata_2857726_PstIMspI_PA	74.7465	4B
																											1099	Opata_291112_PstIMspI_PA	74.7465	4B
																											1100	Opata_2916834_PstIMspI_PA	74.7465	4B
																											1101	Opata_293958_PstIMspI_PA	74.7465	4B
																											1102	Opata_2978371_PstIMspI_PA	74.7465	4B
																											1103	Opata_3034651_PstIMspI_PA	74.7465	4B
																											1104	Opata_3045644_PstIMspI_PA	74.7465	4B
																											1105	Opata_3051018_PstIMspI_PA	74.7465	4B
																											1106	Opata_3066973_PstIMspI_PA	74.7465	4B
																											1107	Opata_3078017_PstIMspI_PA	74.7465	4B
																											1108	Opata_3085899_PstIMspI_PA	74.7465	4B
																											1109	Opata_3120868_PstIMspI_PA	74.7465	4B
																											1110	Opata_3121995_PstIMspI_PA	74.7465	4B
																											1111	Opata_3125118_PstIMspI_PA	74.7465	4B
																											1112	Opata_3157364_PstIMspI_PA	74.7465	4B
																											1113	Opata_3165568_PstIMspI_PA	74.7465	4B
																											1114	Opata_3170243_PstIMspI_PA	74.7465	4B
																											1115	Opata_318624_PstIMspI_PA	74.7465	4B
																											1116	Opata_3212122_PstIMspI_PA	74.7465	4B
																											1117	Opata_3215498_PstIMspI_PA	74.7465	4B
																											1118	Opata_322589_PstIMspI_PA	74.7465	4B
																											1119	Opata_323063_PstIMspI_PA	74.7465	4B
																											1120	Opata_3233252_PstIMspI_PA	74.7465	4B
																											1121	Opata_323384_PstIMspI_PA	74.7465	4B
																											1122	Opata_3307940_PstIMspI_PA	74.7465	4B
																											1123	Opata_3321678_PstIMspI_PA	74.7465	4B
																											1124	Opata_3326604_PstIMspI_PA	74.7465	4B
																											1125	Opata_3367166_PstIMspI_PA	74.7465	4B
																											1126	Opata_3374393_PstIMspI_PA	74.7465	4B
																											1127	Opata_338559_PstIMspI_PA	74.7465	4B
																											1128	Opata_3473488_PstIMspI_PA	74.7465	4B
																											1129	Opata_3482459_PstIMspI_PA	74.7465	4B
																											1130	Opata_3515400_PstIMspI_PA	74.7465	4B
																											1131	Opata_3523139_PstIMspI_PA	74.7465	4B
																											1132	Opata_3603744_PstIMspI_PA	74.7465	4B
																											1133	Opata_3618446_PstIMspI_PA	74.7465	4B
																											1134	Opata_363270_PstIMspI_PA	74.7465	4B
																											1135	Opata_3633077_PstIMspI_PA	74.7465	4B
																											1136	Opata_3638767_PstIMspI_PA	74.7465	4B
																											1137	Opata_3639596_PstIMspI_PA	74.7465	4B
																											1138	Opata_3657971_PstIMspI_PA	74.7465	4B
																											1139	Opata_3687747_PstIMspI_PA	74.7465	4B
																											1140	Opata_3759985_PstIMspI_PA	74.7465	4B
																											1141	Opata_3768466_PstIMspI_PA	74.7465	4B
																											1142	Opata_3769907_PstIMspI_PA	74.7465	4B
																											1143	Opata_3790176_PstIMspI_PA	74.7465	4B
																											1144	Opata_3796472_PstIMspI_PA	74.7465	4B
																											1145	Opata_380824_PstIMspI_PA	74.7465	4B
																											1146	Opata_3829663_PstIMspI_PA	74.7465	4B
																											1147	Opata_3834378_PstIMspI_PA	74.7465	4B
																											1148	Opata_384335_PstIMspI_PA	74.7465	4B
																											1149	Opata_384517_PstIMspI_PA	74.7465	4B
																											1150	Opata_3879593_PstIMspI_PA	74.7465	4B
																											1151	Opata_3881772_PstIMspI_PA	74.7465	4B
																											1152	Opata_3885185_PstIMspI_PA	74.7465	4B
																											1153	Opata_3930222_PstIMspI_PA	74.7465	4B
																											1154	Opata_4015356_PstIMspI_PA	74.7465	4B
																											1155	Opata_4043990_PstIMspI_PA	74.7465	4B
																											1156	Opata_404780_PstIMspI_PA	74.7465	4B
																											1157	Opata_4051137_PstIMspI_PA	74.7465	4B
																											1158	Opata_4051391_PstIMspI_PA	74.7465	4B
																											1159	Opata_4105218_PstIMspI_PA	74.7465	4B
																											1160	Opata_4112726_PstIMspI_PA	74.7465	4B
																											1161	Opata_4113346_PstIMspI_PA	74.7465	4B
																											1162	Opata_4134479_PstIMspI_PA	74.7465	4B
																											1163	Opata_4173030_PstIMspI_PA	74.7465	4B
																											1164	Opata_4220847_PstIMspI_PA	74.7465	4B
																											1165	Opata_422959_PstIMspI_PA	74.7465	4B
																											1166	Opata_4231606_PstIMspI_PA	74.7465	4B
																											1167	Opata_4249657_PstIMspI_PA	74.7465	4B
																											1168	Opata_4252079_PstIMspI_PA	74.7465	4B
																											1169	Opata_441868_PstIMspI_PA	74.7465	4B
																											1170	Opata_456849_PstIMspI_PA	74.7465	4B
																											1171	Opata_467805_PstIMspI_PA	74.7465	4B
																											1172	Opata_499423_PstIMspI_PA	74.7465	4B
																											1173	Opata_508599_PstIMspI_PA	74.7465	4B
																											1174	Opata_554962_PstIMspI_PA	74.7465	4B
																											1175	Opata_563120_PstIMspI_PA	74.7465	4B
																											1176	Opata_596501_PstIMspI_PA	74.7465	4B
																											1177	Opata_632516_PstIMspI_PA	74.7465	4B
																											1178	Opata_64232_PstIMspI_PA	74.7465	4B
																											1179	Opata_654572_PstIMspI_PA	74.7465	4B
																											1180	Opata_660749_PstIMspI_PA	74.7465	4B
																											1181	Opata_674108_PstIMspI_PA	74.7465	4B
																											1182	Opata_675403_PstIMspI_PA	74.7465	4B
																											1183	Opata_711976_PstIMspI_PA	74.7465	4B
																											1184	Opata_731728_PstIMspI_PA	74.7465	4B
																											1185	Opata_74260_PstIMspI_PA	74.7465	4B
																											1186	Opata_745528_PstIMspI_PA	74.7465	4B
																											1187	Opata_769820_PstIMspI_PA	74.7465	4B
																											1188	Opata_770345_PstIMspI_PA	74.7465	4B
																											1189	Opata_806385_PstIMspI_PA	74.7465	4B
																											1190	Opata_826572_PstIMspI_PA	74.7465	4B
																											1191	Opata_830015_PstIMspI_PA	74.7465	4B
																											1192	Opata_848936_PstIMspI_PA	74.7465	4B
																											1193	Opata_850057_PstIMspI_PA	74.7465	4B
																											1194	Opata_862094_PstIMspI_PA	74.7465	4B
																											1195	Opata_879541_PstIMspI_PA	74.7465	4B
																											1196	Opata_879876_PstIMspI_PA	74.7465	4B
																											1197	Opata_882750_PstIMspI_PA	74.7465	4B
																											1198	Opata_886122_PstIMspI_PA	74.7465	4B
																											1199	Opata_893839_PstIMspI_PA	74.7465	4B
																											1200	Opata_893970_PstIMspI_PA	74.7465	4B
																											1201	Opata_905613_PstIMspI_PA	74.7465	4B
																											1202	Opata_910291_PstIMspI_PA	74.7465	4B
																											1203	Opata_910367_PstIMspI_PA	74.7465	4B
																											1204	Opata_912493_PstIMspI_PA	74.7465	4B
																											1205	Opata_915124_PstIMspI_PA	74.7465	4B
																											1206	Opata_926521_PstIMspI_PA	74.7465	4B
																											1207	Opata_928897_PstIMspI_PA	74.7465	4B
																											1208	Opata_933363_PstIMspI_PA	74.7465	4B
																											1209	Opata_943528_PstIMspI_PA	74.7465	4B
																											1210	Opata_946981_PstIMspI_PA	74.7465	4B
																											1211	Opata_957452_PstIMspI_PA	74.7465	4B
																											1212	Opata_975967_PstIMspI_PA	74.7465	4B
																											1213	Opata_998156_PstIMspI_PA	74.7465	4B
																											1214	Opata_128022_37_PstIMseI_SNP	74.7465	4B
																											1215	Opata_170659_64_PstIMseI_SNP	74.7465	4B
																											1216	Opata_18240_54_PstIMseI_SNP	74.7465	4B
																											1217	Opata_18240_59_PstIMseI_SNP	74.7465	4B
																											1218	Opata_187085_18_PstIMseI_SNP	74.7465	4B
																											1219	Opata_2211932_86_PstIMseI_SNP	74.7465	4B
																											1220	Opata_315605_34_PstIMseI_SNP	74.7465	4B
																											1221	Opata_3345117_33_PstIMseI_SNP	74.7465	4B
																											1222	Opata_3345117_46_PstIMseI_SNP	74.7465	4B
																											1223	Opata_413078_80_PstIMseI_SNP	74.7465	4B
																											1224	Opata_1846449_80_PstIMspI_SNP	74.7465	4B
																											1225	Opata_1940207_13_PstIMspI_SNP	74.7465	4B
																											1226	Opata_2580118_27_PstIMspI_SNP	74.7465	4B
																											1227	Opata_2580118_57_PstIMspI_SNP	74.7465	4B
																											1228	Opata_3730573_27_PstIMspI_SNP	74.7465	4B
																											1229	Kukri_c4078_180	74.827	4B
																											1230	BS00011510_51	74.827	4B
																											1231	Xi765452a	75.1207	4B
																											1232	Xi765452b	75.1207	4B
																											1233	Xi030210a	75.1207	4B
																											1234	TA001911-0254-w	75.4603	4B
																											1235	Kukri_c35562_207	75.4814	4B	Traes_4BS_84F2FB1CF	1426916	1432048	35847	157	12	0.0405997550958018	-2.03132362859302	-1.03318395565748	0.896551724137931	2.35384615384615	2.62363281973322	-1.52651037457045	NA	NA	NA	NA	NA	D
																											1236	Xcdo795	75.6767	4B
																											1237	Xpsp3163	75.6767	4B
																											1238	Xwg131	75.7662	4B
																											1239	RFL_Contig4881_137	76.924	4B	Traes_4BS_E79CB87B7	1440927	1447361	35848	158	16	0.0083531753271775	-0.314715904890727	0.0534897346170094	3.99261083743842	4.19076923076923	1.04961885319802	0.281153333570007	Bradi1g12550	LOC_Os03g47610	Sb01g012050	3	18507	D
																											1240			4B	Traes_4BS_6BADFE896	1544797	1547434	35854	164	1	0	NA	NA	0	0	1	NA	NA	NA	NA	NA	NA	D
																											1241			4B	Traes_4BS_BDBF7FABE	1560172	1568845	35855	166	1	0.111111111111111	NA	-0.0348595492660583	0	0.147692307692308	148.69231	-0.574452105372156	NA	NA	Sb01g012000	3	18516	D
																											1242	wsnp_Ex_c6739_11646407	77.508	4B
																											1243	Opata_1705489_PstIMluI_PA	77.508	4B
																											1244	M6_481547_PstIMseI_PA	77.508	4B
																											1245	M6_954680_PstIMseI_PA	77.508	4B
																											1246	Opata_1234666_PstIMseI_PA	77.508	4B
																											1247	Opata_136197_PstIMseI_PA	77.508	4B
																											1248	Opata_197458_PstIMseI_PA	77.508	4B
																											1249	Opata_1982485_PstIMseI_PA	77.508	4B
																											1250	Opata_2126122_PstIMseI_PA	77.508	4B
																											1251	Opata_241027_PstIMseI_PA	77.508	4B
																											1252	Opata_488524_PstIMseI_PA	77.508	4B
																											1253	Opata_811831_PstIMseI_PA	77.508	4B
																											1254	M6_3485924_PstIMspI_PA	77.508	4B
																											1255	Opata_108746_PstIMspI_PA	77.508	4B
																											1256	Opata_1637328_PstIMspI_PA	77.508	4B
																											1257	Opata_1693527_PstIMspI_PA	77.508	4B
																											1258	Opata_1790423_PstIMspI_PA	77.508	4B
																											1259	Opata_1880089_PstIMspI_PA	77.508	4B
																											1260	Opata_2014976_PstIMspI_PA	77.508	4B
																											1261	Opata_2121733_PstIMspI_PA	77.508	4B
																											1262	Opata_2239545_PstIMspI_PA	77.508	4B
																											1263	Opata_2870831_PstIMspI_PA	77.508	4B
																											1264	Opata_2930789_PstIMspI_PA	77.508	4B
																											1265	Opata_2973920_PstIMspI_PA	77.508	4B
																											1266	Opata_3008339_PstIMspI_PA	77.508	4B
																											1267	Opata_3196445_PstIMspI_PA	77.508	4B
																											1268	Opata_3257836_PstIMspI_PA	77.508	4B
																											1269	Opata_3340113_PstIMspI_PA	77.508	4B
																											1270	Opata_3397366_PstIMspI_PA	77.508	4B
																											1271	Opata_3544213_PstIMspI_PA	77.508	4B
																											1272	Opata_3691340_PstIMspI_PA	77.508	4B
																											1273	Opata_379240_PstIMspI_PA	77.508	4B
																											1274	Opata_3926605_PstIMspI_PA	77.508	4B
																											1275	Opata_3999811_PstIMspI_PA	77.508	4B
																											1276	Opata_497472_PstIMspI_PA	77.508	4B
																											1277	Opata_671185_PstIMspI_PA	77.508	4B
																											1278	Opata_766449_PstIMspI_PA	77.508	4B
																											1279	Opata_912708_PstIMspI_PA	77.508	4B
																											1280	Opata_179332_56_PstIMluI_SNP	77.508	4B
																											1281	Opata_1315991_54_PstIMseI_SNP	77.508	4B
																											1282	Opata_371405_43_PstIMseI_SNP	77.508	4B
																											1283	Opata_371405_44_PstIMseI_SNP	77.508	4B
																											1284	Opata_84733_40_PstIMseI_SNP	77.508	4B
																											1285	Opata_84733_9_PstIMseI_SNP	77.508	4B
																											1286	Opata_1635722_40_PstIMspI_SNP	77.508	4B
																											1287	Opata_1731709_82_PstIMspI_SNP	77.508	4B
																											1288	Opata_1908220_25_PstIMspI_SNP	77.508	4B
																											1289	Opata_2001899_51_PstIMspI_SNP	77.508	4B
																											1290	Opata_2001899_74_PstIMspI_SNP	77.508	4B
																											1291	Opata_2074635_61_PstIMspI_SNP	77.508	4B
																											1292	Opata_35452_27_PstIMspI_SNP	77.508	4B
																											1293	Opata_35452_57_PstIMspI_SNP	77.508	4B
																											1294	Opata_384541_83_PstIMspI_SNP	77.508	4B
																											1295	Opata_672766_41_PstIMspI_SNP	77.508	4B
																											1296	Opata_736163_66_PstIMspI_SNP	77.508	4B
																											1297	GENE-4933_1176	77.508	4B
																											1298	tplb0035d20_506	77.508	4B	Traes_4BS_5C6D94EBF	1529292	1539964	35853	163	4	0.0032250986008211	1.01019285519584	1.19819533537793	1.08866995073892	1.49846153846154	1.37606946029851	1.06766032906829	Bradi1g12540	LOC_Os03g47650	Sb01g012040	3	18512	D
																											1299	tplb0035d20_506	77.508	4B	Traes_4BS_82FF8B4EA	1582519	1584183	35857	167	27	-0.00745200053450445	-1.48133057104296	-0.458214401445327	3.77586206896552	5.08307692307692	1.34611135534531	-0.43787267448794	Bradi1g12540	LOC_Os03g47650	Sb01g012040	3	18512	D
																											1300	tplb0035d20_506	77.508	4B	Traes_4BS_ED5BCA38E	1552008	1558670	35856	165	0	0	NA	NA	0	0	1	NA	Bradi1g12540	LOC_Os03g47650	Sb01g012040	3	18512	D
																											1301	tplb0035d20_506	77.508	4B	Traes_4BS_16141A85E	1518554	1523419	35852	162	0	0	NA	NA	0	0	1	NA	Bradi1g12540	LOC_Os03g47650	Sb01g012040	3	18512	D
																											1302	tplb0035d20_506	77.508	4B	Traes_4BS_1BDEBE0F1	1505994	1515487	35851	161	29	0.00672855724237431	-2.25415155961991	-1.12062653751663	2.64039408866995	4.98153846153846	1.88632907102476	-1.33194547053452	Bradi1g12540	LOC_Os03g47650	Sb01g012040	3	18512	D
																											1303	tplb0035d20_506	77.508	4B	Traes_4BS_7BD8F662C	1500588	1502869	35850	160	15	0.00138292393031436	-0.82456565411545	0.470631083797425	2.63546798029557	7.26769230769231	2.75698106904374	0.317742299427795	Bradi1g12540	LOC_Os03g47650	Sb01g012040	3	18512	D
																											1304	Kukri_c17900_887	77.508	4B
																											1305	IAAV2271	77.508	4B
																											1306	Kukri_c17900_446	77.508	4B	Traes_4BL_FFA3549EB	1584440	1589982	35858	168	2	-0.00610500610500631	-0.988573024012757	-1.13656250656207	0.266009852216749	0.0676923076923077	0.257265078423137	-1.02662392266664	Bradi1g68097	LOC_Os03g47720	Sb01g012020	3	18514	D
																											1307	RAC875_c12959_869	77.508	4B
																											1308	RAC875_c47145_80	77.508	4B	Traes_4BS_260FE6F1B	1476054	1477902	35849	159	0	0	NA	NA	0	0	1	NA	NA	LOC_Os03g47620	NA	3	18509	D
																											1309	Kukri_c8594_203	77.508	4B
																											1310	tplb0035d20_1205	77.508	4B
																											1311	Kukri_c4078_3176	77.5819	4B
																											1312	Kukri_c49506_396	77.5819	4B
																											1313			4B	Traes_4BS_C7DFDD9E2	1601755	1608497	35860	169	6	0	NA	NA	0	0	1	NA	NA	NA	Sb01g012000	3	18516	D
																											1314			4B	Traes_4BS_57F165BB1	1608875	1610942	35859	170	1	-0.0443363844393592	-0.591550124738784	-0.248438061127727	0.0886699507389163	0.193846153846154	2.17292582409157	-0.143646896276152	Bradi1g12520	LOC_Os03g47730	Sb01g011970	3	18518	D
																											1315	wPt-1931	77.8116	4B
																											1316	Excalibur_c20359_664	77.9062	4B
																											1317	BobWhite_c30050_125	77.9119	4B
																											1318	Excalibur_c27766_497	77.9119	4B
																											1319	Kukri_c23338_624	77.9119	4B
																											1320	Kukri_c56202_108	77.9119	4B
																											1321	Kukri_rep_c74376_188	77.9119	4B
																											1322	Kukri_c80544_61	77.9119	4B
																											1323	RAC875_c32558_125	77.9119	4B
																											1324			4B	Traes_4BS_99B727FE4	1623829	1627645	35861	171	4	0.0188076487595786	-1.39307422918512	-0.370049372298788	0.780788177339902	1.23384615384615	1.57951499087643	-0.472696739706444	NA	NA	Sb01g012000	3	18516	D
																											1325	Tdurum_contig68677_480	78.017	4B
																											1326	Tdurum_contig68677_611	78.017	4B	Traes_4BS_5156DD076	1627733	1633033	35862	172	19	0.00543505974695746	-1.05769665397636	-1.04976339286413	5.64532019704434	10.5169230769231	1.86279252813186	-0.918631499168845	Bradi1g12510	LOC_Os03g47740	Sb01g011960	3	18519	D
																											1327			4B	Traes_4BS_304E73D69	1642686	1644673	35863	173	1	-0.0476190476190477	-1.15933492823987	-1.16439105425337	0.0566502463054187	0.0584615384615385	1.0314185974909	-0.853208952673358	Bradi1g12497	NA	NA	3	18521	D
																											1328			4B	Traes_4BS_DF475741D	1656845	1656999	35864	174	0	0	NA	NA	0	0	1	NA	Bradi1g12490	LOC_Os03g47754	Sb01g011950	3	18522	D
																											1329			4B	Traes_4BS_FF89F2A3B	1665199	1679760	35865	175	3	-0.0415220036101329	-1.75316801200967	-1.72353108836042	0.305418719211823	0.424615384615385	1.3889992752401	-1.34786737966581	Bradi1g12490	LOC_Os03g47754	Sb01g011950	3	18522	D
																											1330			4B	Traes_4BS_F4815EF9C	1680198	1683724	35866	176	1	0	NA	NA	0	0	1	NA	Bradi1g12480	LOC_Os03g47770	Sb01g011940	3	18524	D
																											1331	Tdurum_contig31514_449	78.1953	4B	Traes_4BS_12DCC4C9C	1694771	1697330	35869	179	24	0.00319826407531276	-0.120637870987526	0.903263584939521	8.94581280788177	6.69846153846154	0.748809847961936	0.426704344223243	Bradi1g12470	NA	Sb01g011920	3	18526	D
																											1332	Tdurum_contig31514_449	78.1953	4B	Traes_4BS_7C3C149B6	1688487	1689714	35868	177	1	-0.0100334448160535	-0.248438061127727	-1.16439105425337	0.155172413793103	0.0584615384615385	0.380742923798128	-0.367382679824821	Bradi1g12470	NA	Sb01g011920	3	18526	D
																											1333			4B	Traes_4BS_72895AA44	1690954	1693707	35867	178	15	-0.0305629893046471	1.04761712916768	0.806772363613118	4.38423645320197	3.84307692307692	0.876595130919337	1.36995382998224	NA	NA	Sb05g023230	11	54033	D
																											1334	RFL_Contig2226_629	78.2001	4B	Traes_4BS_9F3A928B7	1708256	1708840	35871	181	1	0	NA	-1.15752759654527	0	0.0738461538461539	74.84615	-1.09495987979803	Bradi1g12460	LOC_Os03g47800	Sb01g011910	3	18527	D
																											1335	RFL_Contig2226_629	78.2001	4B	Traes_4BS_DB47471FB	1698979	1704235	35870	180	23	0.00462028093279798	-1.77533433687159	-0.876001855120943	3.42364532019704	4.91384615384615	1.43514019431361	-1.08676038372826	Bradi1g12460	LOC_Os03g47800	Sb01g011910	3	18527	D
																											1336	Xgwm540	78.2459	4B
																											1337	Tdurum_contig17416_577	78.3598	4B	Traes_4BL_A775272A4	1719027	1719494	35872	182	0	0	NA	NA	0	0	1	NA	NA	NA	NA	NA	NA	D
																											1338			4B	Traes_4BS_F02B98B35	1723326	1723878	35875	183	0	0	NA	NA	0	0	1	NA	NA	NA	NA	NA	NA	D
																											1339			4B	Traes_4BS_165612CC9	1731885	1736830	35873	185	7	0.017759277389262	-0.796659483729368	-0.133082826342858	1.89408866995074	2.19076923076923	1.15655233694157	-0.782623593465092	NA	NA	NA	NA	NA	D
																											1340	wsnp_Ex_c30695_39579408	78.5959	4B
																											1341	M6_1964945_PstIMseI_PA	78.5959	4B
																											1342	M6_2680192_PstIMseI_PA	78.5959	4B
																											1343	Opata_1189701_PstIMseI_PA	78.5959	4B
																											1344	Opata_1229539_PstIMseI_PA	78.5959	4B
																											1345	Opata_12415_PstIMseI_PA	78.5959	4B
																											1346	Opata_141605_PstIMseI_PA	78.5959	4B
																											1347	Opata_146022_PstIMseI_PA	78.5959	4B
																											1348	Opata_1716441_PstIMseI_PA	78.5959	4B
																											1349	Opata_179724_PstIMseI_PA	78.5959	4B
																											1350	Opata_2804338_PstIMseI_PA	78.5959	4B
																											1351	Opata_3548826_PstIMseI_PA	78.5959	4B
																											1352	Opata_3585099_PstIMseI_PA	78.5959	4B
																											1353	Opata_433598_PstIMseI_PA	78.5959	4B
																											1354	Opata_504052_PstIMseI_PA	78.5959	4B
																											1355	Opata_774648_PstIMseI_PA	78.5959	4B
																											1356	M6_453027_PstIMspI_PA	78.5959	4B
																											1357	M6_964972_PstIMspI_PA	78.5959	4B
																											1358	Opata_1041975_PstIMspI_PA	78.5959	4B
																											1359	Opata_1050776_PstIMspI_PA	78.5959	4B
																											1360	Opata_1160310_PstIMspI_PA	78.5959	4B
																											1361	Opata_1179528_PstIMspI_PA	78.5959	4B
																											1362	Opata_1260375_PstIMspI_PA	78.5959	4B
																											1363	Opata_1325830_PstIMspI_PA	78.5959	4B
																											1364	Opata_1352151_PstIMspI_PA	78.5959	4B
																											1365	Opata_1398221_PstIMspI_PA	78.5959	4B
																											1366	Opata_1460056_PstIMspI_PA	78.5959	4B
																											1367	Opata_1552777_PstIMspI_PA	78.5959	4B
																											1368	Opata_1752576_PstIMspI_PA	78.5959	4B
																											1369	Opata_1784018_PstIMspI_PA	78.5959	4B
																											1370	Opata_1919636_PstIMspI_PA	78.5959	4B
																											1371	Opata_1979469_PstIMspI_PA	78.5959	4B
																											1372	Opata_2046287_PstIMspI_PA	78.5959	4B
																											1373	Opata_2046913_PstIMspI_PA	78.5959	4B
																											1374	Opata_2199061_PstIMspI_PA	78.5959	4B
																											1375	Opata_2220964_PstIMspI_PA	78.5959	4B
																											1376	Opata_2275772_PstIMspI_PA	78.5959	4B
																											1377	Opata_2318993_PstIMspI_PA	78.5959	4B
																											1378	Opata_2374034_PstIMspI_PA	78.5959	4B
																											1379	Opata_2379263_PstIMspI_PA	78.5959	4B
																											1380	Opata_2399375_PstIMspI_PA	78.5959	4B
																											1381	Opata_240219_PstIMspI_PA	78.5959	4B
																											1382	Opata_2411504_PstIMspI_PA	78.5959	4B
																											1383	Opata_2463553_PstIMspI_PA	78.5959	4B
																											1384	Opata_2508426_PstIMspI_PA	78.5959	4B
																											1385	Opata_2633412_PstIMspI_PA	78.5959	4B
																											1386	Opata_267490_PstIMspI_PA	78.5959	4B
																											1387	Opata_2729613_PstIMspI_PA	78.5959	4B
																											1388	Opata_281227_PstIMspI_PA	78.5959	4B
																											1389	Opata_2968700_PstIMspI_PA	78.5959	4B
																											1390	Opata_3032949_PstIMspI_PA	78.5959	4B
																											1391	Opata_3157091_PstIMspI_PA	78.5959	4B
																											1392	Opata_3376314_PstIMspI_PA	78.5959	4B
																											1393	Opata_3437317_PstIMspI_PA	78.5959	4B
																											1394	Opata_3542474_PstIMspI_PA	78.5959	4B
																											1395	Opata_3666830_PstIMspI_PA	78.5959	4B
																											1396	Opata_4071792_PstIMspI_PA	78.5959	4B
																											1397	Opata_4135506_PstIMspI_PA	78.5959	4B
																											1398	Opata_432669_PstIMspI_PA	78.5959	4B
																											1399	Opata_571381_PstIMspI_PA	78.5959	4B
																											1400	Opata_593738_PstIMspI_PA	78.5959	4B
																											1401	Opata_605714_PstIMspI_PA	78.5959	4B
																											1402	Opata_775196_PstIMspI_PA	78.5959	4B
																											1403	Opata_881129_PstIMspI_PA	78.5959	4B
																											1404	Opata_1052321_51_PstIMspI_SNP	78.5959	4B
																											1405	Opata_1685050_46_PstIMspI_SNP	78.5959	4B
																											1406	Opata_2655220_48_PstIMspI_SNP	78.5959	4B
																											1407	Opata_2748830_43_PstIMspI_SNP	78.5959	4B
																											1408	Opata_3394207_27_PstIMspI_SNP	78.5959	4B
																											1409			4B	Traes_4BS_A2C177155	1738631	1740057	35876	186	1	0.104825008494733	-0.740993868265358	0.971737428041252	0.12807881773399	0.387692307692308	3.01127876750035	0.402501279442687	Bradi1g12260	LOC_Os03g48040	Sb01g011770	3	18558	D
																											1410			4B	Traes_4BS_929E7B27B	1749853	1755848	35877	187	6	-0.00755908611520484	-0.695477980927605	0.0964035430281657	1.09113300492611	1.41230769230769	1.29408019902338	0.126023010065538	NA	NA	NA	NA	NA	D
																											1411			4B	Traes_4BS_A3CD816EA	1757340	1758082	35878	188	1	0	-1.14923093862267	NA	0.0689655172413793	0	0.0142927544882108	-1.09495987979803	Bradi1g12250	LOC_Os03g48050	Sb01g011760	3	18559	D
																											1412			4B	Traes_4BS_2D77B97EE	1758609	1759326	35879	189	0	0	NA	NA	0	0	1	NA	Bradi1g12250	LOC_Os03g48050	Sb01g011760	3	18559	D
																											1413	Excalibur_c60791_1196	79.0197	4B	Traes_4BL_946ECD300	3094571	3094931	36034	344	0	0	NA	NA	0	0	1	NA	Bradi1g12117	LOC_Os03g48310	NA	3	18586	D
																											1414	Ku_c63300_1309	79.0197	4B
																											1415	Excalibur_rep_c68588_1196	79.1404	4B
																											1416	IAAV3758	79.1404	4B
																											1417	Kukri_c34633_69	79.1404	4B	Traes_4BS_45ADDA86C	3155266	3158262	36041	351	12	0.119203161041986	1.69408858697254	0.877876602275559	4.63054187192118	2.86769230769231	0.619381707111718	1.67710891034447	NA	NA	NA	NA	NA	D
																											1418	Kukri_c34633_69	79.1404	4B	Traes_4BS_D62B1A3EA	3158742	3170807	36042	352	9	0.127780991334387	2.94934728509536	1.03194001761928	3.0935960591133	2.04923076923077	0.66251967308457	2.90939687202276	NA	NA	NA	NA	NA	D
																											1419	RAC875_c6749_954	79.1404	4B
																											1420	Kukri_c52413_282	79.1404	4B
																											1421	Kukri_rep_c69273_148	79.1404	4B	Traes_4BS_2492CBE70	3131531	3135228	36039	349	6	0.0348592388488401	1.86768070268764	0.94720280458685	2.64532019704433	2.19692307692308	0.830558252172205	1.98905517947985	Bradi1g12180	NA	Sb01g011560	3	18589	D
																									MQTL31 BQ		1422	Tdurum_contig29104_533	79.1404	4B	Traes_4BS_B2497F675	3191064	3196053	36043	354	6	0.0274762343832798	-0.685687356275603	-0.0930250209849568	1.24630541871921	0.486153846153846	0.390565006925088	-0.851487083844639	Bradi1g12157	NA	Sb01g011640	3	18591	D
																											1423	Tdurum_contig29104_533	79.1404	4B	Traes_4BS_183244065	3210839	3211238	36045	356	0	0	NA	NA	0	0	1	NA	Bradi1g12157	NA	Sb01g011640	3	18591	D
																											1424	Tdurum_contig56675_78	79.1404	4B	Traes_4BS_9940A14C1	3140990	3149023	36040	350	12	0.0760014309736867	-1.77994892199822	0.243558241717383	1.74630541871921	1.83384615384615	1.05010041690365	-1.11642334452626	NA	NA	NA	NA	NA	D
																											1425	Tdurum_contig64187_347	79.1404	4B	Traes_4BS_7F31CC8A1	1769949	1773980	35880	190	14	0.0374036023307115	-0.23403082286081	1.30130377658654	3.15024630541872	5.45538461538462	1.73150051859958	1.04376906921386	Bradi1g12240	LOC_Os03g48060	Sb01g011750	3	18560	D
																											1426			4B	Traes_4BS_5BB78FEB9	1785015	1788814	35881	191	9	0.0822957483350943	-1.57728141262966	-0.0554818376404463	1.67487684729064	1.15076923076923	0.68726364350698	-1.63068381248966	Bradi1g12230	LOC_Os03g48080	Sb01g011740	3	18562	D
																											1427			4B	Traes_4BS_4FA650E55	1793306	1795184	35882	192	5	0.017484509620221	-1.10834872129725	0.181472729554821	0.763546798029557	1.70461538461538	2.23088420486489	-0.0370854362623425	Bradi1g11390	LOC_Os03g50420	Sb01g010320	3	18815	D
																											1428			4B	Traes_4BS_85441D6F7	1795648	1799550	35883	193	6	0.044474499442091	-1.88096710073842	-0.382317289747701	0.307881773399015	1.21538461538462	3.93802657890752	-0.954684195331333	Bradi1g11397	LOC_Os03g50430	Sb01g010310	3	18816	D
																											1429			4B	Traes_4BS_D6B31E676	1802080	1807612	35884	194	4	0.23570800351803	0.137072322990178	0.0949812414468014	0.509852216748769	0.258461538461538	0.50789940777785	0.181601104260917	Bradi1g11410	LOC_Os03g50440	Sb01g010300	3	18817	D
																											1430			4B	Traes_4BS_6BF5E0155	1811202	1811676	35885	195	0	0	NA	NA	0	0	1	NA	Bradi1g11390	LOC_Os03g50420	Sb01g010320	3	18815	D
																											1431			4B	Traes_4BS_5E12F0B27	1817565	1827631	35886	196	13	0.0228930055739199	-2.31126598813133	-0.67628009157547	0.842364532019705	3.00923076923077	3.56931156447853	-1.26477820281524	Bradi1g11380	LOC_Os03g50390	Sb01g010330	3	18811	D
																											1432			4B	Traes_4BS_507205CE2	1828433	1829189	35887	197	0	0	NA	NA	0	0	1	NA	NA	NA	Sb01g010350	3	18810	D
																											1433			4B	Traes_4BS_C203755F7	1829701	1830717	35888	198	0	0	NA	NA	0	0	1	NA	NA	LOC_Os03g06670	Sb01g046310	3	14623	D
																											1434	Xwmc238	79.1719	4B
																											1435			4B	Traes_4BS_F2522401C	1858113	1859339	35889	199	0	0	NA	NA	0	0	1	NA	Bradi1g11365	LOC_Os03g50380	Sb01g010360	3	18809	D
																											1436			4B	Traes_4BS_7C5DDB3F8	1864942	1869050	35890	200	0	0	NA	NA	0	0	1	NA	Bradi1g11365	LOC_Os03g50380	Sb01g010360	3	18809	D
																											1437			4B	Traes_4BS_8A8575A05	1878231	1883227	35891	201	3	0.0527513607887439	-1.51180822733001	-0.0985144753764942	0.142857142857143	0.784615384615385	5.46108020776723	-0.640665077703386	NA	LOC_Os03g50340	NA	3	18800	D
																											1438			4B	Traes_4BL_664DEFDB8	1883353	1886233	35892	202	1	-0.0015789473684209	1.62542588153382	1.43719657046616	0.517241379310345	0.492307692307692	0.951887882824023	1.71878161450053	NA	LOC_Os03g50340	NA	3	18800	D
																											1439			4B	Traes_4BL_6ADB05407	1887587	1887743	35893	203	1	0.0887417218543047	1.53322561029868	1.1421956853403	0.4064039408867	0.323076923076923	0.795468301067486	1.69808907690255	NA	LOC_Os03g50340	NA	3	18800	D
																											1440			4B	Traes_4BS_6F5D015E1	1888195	1894697	35894	204	90	0.0271595822307742	-2.77686039643163	-1.16030729864324	5.89655172413793	18.9138461538462	3.20723701088627	-1.69766013439629	Bradi1g11340	LOC_Os03g50330	NA	3	18799	D
																											1441			4B	Traes_4BS_83EF4BCD0	1895772	1896207	35895	205	2	-0.016923076923077	-1.51060252305212	-0.713853921782419	0.133004926108374	0.147692307692308	1.10960328101362	-1.17701238719057	Bradi1g11330	NA	NA	3	18798	D
																											1442			4B	Traes_4BS_46930D906	1923592	1925202	35896	207	8	0.0329416932030308	-0.752851392886025	-1.17547709182796	0.133004926108374	1.28307692307692	9.58231103885506	-1.60621590134941	Bradi1g11310	LOC_Os03g50310	Sb01g010420	3	18795	D
																											1443			4B	Traes_4BL_1FE4A71E6	1929944	1930906	35898	208	4	0.0359829783232238	2.11650135601019	1.48156948764599	2.00985221674877	2.02153846153846	1.00581158569674	2.18920654340167	Bradi1g11310	LOC_Os03g50310	Sb01g010420	3	18795	D
																											1444			4B	Traes_4BS_D159CAB31	1936526	1944126	35899	209	41	-0.00218161654946658	-2.6470250123547	-1.7765511296968	2.16748768472906	5.10461538461539	2.35445902095234	-2.03520164411089	Bradi1g11300	LOC_Os03g50300	Sb01g010430	3	18794	D
																											1445			4B	Traes_4BS_F7F9DE1D4	1944638	1947531	35900	210	1	-0.0189520624303232	-1.14923093862267	-0.681114073005996	0.0689655172413793	0.135384615384615	1.94931188962792	-0.669731945480932	Bradi1g11290	LOC_Os03g50290	NA	3	18793	D
																											1446			4B	Traes_4BS_342A62CE6	1959101	1962386	35901	211	0	0	NA	NA	0	0	1	NA	Bradi1g11290	LOC_Os03g50290	NA	3	18793	D
																											1447			4B	Traes_4BS_9EF72B0BA	1964450	1966493	35902	212	23	0.0020064641349733	-2.13120445342507	-1.32229018197299	1.45320197044335	3.78153846153846	2.60110943186248	-1.55134426575076	Bradi1g11280	LOC_Os03g50280	Sb01g010440	3	18792	D
																											1448			4B	Traes_4BS_544C6E28B	1975477	1975736	35903	213	0	0	NA	NA	0	0	1	NA	Bradi1g11270	LOC_Os03g50270	Sb01g010450	3	18791	D
																											1449			4B	Traes_4BS_B10C50512	1975738	1976863	35904	214	2	0.0930047694753576	-0.68046205962415	0.0515474621358515	0.113300492610837	0.304615384615385	2.6737888875192	-0.985097676204958	Bradi1g11270	LOC_Os03g50270	Sb01g010450	3	18791	D
																											1450			4B	Traes_4BL_C8337C9F6	1981629	1982271	35905	215	2	-0.0522766382958932	-1.11922093725835	-1.14070375073138	0.532019704433497	0.6	1.12753806285209	-0.753278035496152	NA	LOC_Os03g50250	Sb01g010460	3	18789	D
																											1451			4B	Traes_4BS_9EB135CC8	1984127	1987997	35907	216	24	0.0399965169172749	-0.996676966049239	-0.00513333950881628	4.63793103448276	4.14153846153846	0.892994190517206	0.127643953348904	NA	LOC_Os03g50230	NA	3	18786	D
																											1452			4B	Traes_4BS_3ADAEFD0D	1988594	1992688	35906	217	7	0.111322766035265	1.27628374854535	2.14061376357219	3.74384236453202	2.84	0.75864341590069	2.49090216983001	Bradi1g11260	LOC_Os03g50220	Sb01g010480	3	18785	D
																											1453			4B	Traes_4BL_F7CF2B1D4	2002664	2006719	35910	218	0	0	NA	NA	0	0	1	NA	NA	NA	NA	NA	NA	D
																											1454			4B	Traes_4BL_56845B461	2006999	2008197	35908	219	0	0	NA	NA	0	0	1	NA	Bradi1g74080	NA	Sb01g040640	3	14665	D
																											1455			4B	Traes_4BL_78BAD6AD1	2010291	2011424	35909	220	2	0.0266666666666666	NA	-1.22393550639399	0	0.224615384615385	225.61538	-1.31409054145481	Bradi1g11250	LOC_Os03g50210	Sb01g010490	3	18784	D
																											1456			4B	Traes_4BL_217ED47D4	2018384	2019328	35911	221	0	0	NA	NA	0	0	1	NA	Bradi1g11240	LOC_Os03g50160	NA	3	18782	D
																											1457			4B	Traes_4BS_5B4489E87	2025711	2026781	35912	222	0	0	NA	NA	0	0	1	NA	Bradi1g11240	LOC_Os03g50160	NA	3	18782	D
																											1458			4B	Traes_4BS_093998FF6	2028322	2028465	35913	223	0	0	NA	NA	0	0	1	NA	Bradi1g11240	LOC_Os03g50160	NA	3	18782	D
																											1459			4B	Traes_4BL_B37A34FD1	2029412	2030124	35915	224	2	0.077002405002405	1.93551480200367	1.79386477926639	0.921182266009852	0.963076923076923	1.04542990183492	2.31171734327462	Bradi1g11240	LOC_Os03g50160	NA	3	18782	D
																											1460			4B	Traes_4BL_0C4C3101C	2032260	2032557	35914	225	0	0	NA	NA	0	0	1	NA	NA	LOC_Os03g06570	NA	3	14610	D
																											1461			4B	Traes_4BS_8EC907B13	2040716	2042827	35917	226	6	-0.00508160216945042	-0.892738836801285	-0.627317679572877	0.805418719211823	1.12615384615385	1.39772778340265	-0.698567338875967	Bradi1g11240	LOC_Os03g50160	NA	3	18782	D
																											1462			4B	Traes_4BS_E83C86BED	2045843	2046110	35918	227	2	0.0478305785123966	NA	-0.832851908372812	0	0.258461538461538	259.46154	-1.14843491558605	Bradi1g11230	LOC_Os03g50140	Sb01g010520	3	18780	D
																											1463			4B	Traes_4BS_51ADFA071	2049351	2051330	35916	228	22	0.0606752200749402	-0.436625744171433	0.119038495804722	2.9064039408867	5.16	1.77512313614048	-0.378378863773278	Bradi1g11220	LOC_Os03g50130	Sb01g010540	3	18778	D
																											1464			4B	Traes_4BS_F43E5EF66	2057565	2062842	35920	229	66	0.020021625285504	-2.53367962631398	-0.960823946769108	4.22660098522168	11.8369230769231	2.80015145894835	-1.49360832475711	Bradi1g11210	LOC_Os03g50120	Sb01g010560	3	18776	D
																											1465			4B	Traes_4BS_53AF230A0	2060459	2062865	35919	230	42	0.020461536209556	-2.61134378339285	-1.20304482868814	1.97536945812808	7	3.54235386737862	-1.6888666919192	Bradi1g11220	LOC_Os03g50130	Sb01g010540	3	18778	D
																											1466			4B	Traes_4BS_1281828D6	2076615	2078495	35921	231	1	0.0416666666666667	NA	-0.698274355948178	0	0.141538461538462	142.53846	-0.87439819427018	Bradi1g11200	LOC_Os03g50110	Sb01g010570	3	18775	D
																											1467			4B	Traes_4BS_B9454EBE6	2084553	2088202	35922	232	6	0.0127472592885209	-1.15334859265009	-0.149261934096301	1.05911330049261	2.08307692307692	1.96590017312301	-0.207696298305954	Bradi1g11187	LOC_Os03g50100	Sb01g010580	3	18774	D
																											1468			4B	Traes_4BL_35EEC85F3	2090755	2093500	35923	233	1	0	NA	-1.15558750501204	0	0.0769230769230769	77.92308	-1.09306251384238	Bradi1g11187	LOC_Os03g50100	Sb01g010580	3	18774	D
																											1469			4B	Traes_4BS_C1CBC7EA3	2098994	2104848	35924	234	39	-0.0185626581329452	-2.27771435236415	-2.12993603829967	3.91133004926108	3.83384615384615	0.980194948020809	-1.87835521583989	Bradi1g11150	LOC_Os03g50070	Sb01g010610	3	18770	D
																											1470			4B	Traes_4BS_C5FACEDEA	2098995	2100925	35925	235	37	-0.0243991750799495	-2.34728492418507	-2.11269611784156	3.3448275862069	3.76307692307692	1.12500624098207	-1.86764035472605	Bradi1g11160	LOC_Os03g50080	Sb01g010600	3	18771	D
																											1471			4B	Traes_4BS_41D86ABA0	2115757	2116858	35926	236	5	-0.0213329364414925	-1.38868362592587	-1.86447004704207	0.588669950738916	0.387692307692308	0.659169269181853	-1.67446043430535	Bradi1g11140	LOC_Os03g50050	Sb01g010620	3	18769	D
																											1472			4B	Traes_4BS_ACBE893D5	2118736	2121879	35927	237	27	-0.0245541837832155	-2.05028768959214	-2.00633363481656	1.87931034482759	3.53846153846154	1.88238157537335	-1.91410094495088	Bradi1g11130	NA	Sb01g010630	3	18768	D
																											1473			4B	Traes_4BS_E85B59834	2127513	2129174	35928	238	2	-0.0294389073458841	-0.752851392886025	-1.21370846463564	0.133004926108374	0.215384615384615	1.61475118863164	-1.04594100642969	Bradi1g11120	LOC_Os03g50030	Sb01g010640	3	18767	D
																											1474			4B	Traes_4BL_77B0658B4	2134880	2136958	35929	239	1	0.0555555555555556	NA	-0.562163875257199	0	0.104615384615385	105.61538	-0.853208952673358	Bradi1g11120	LOC_Os03g50030	Sb01g010640	3	18767	D
																											1475			4B	Traes_4BS_ADBA86F41	2143621	2151764	35930	240	0	0	NA	NA	0	0	1	NA	Bradi1g11110	LOC_Os03g50010	Sb01g010650	3	18766	D
																											1476			4B	Traes_4BS_46D141614	2158320	2161212	35931	241	1	-0.0200421940928268	-1.14923093862267	-0.698274355948178	0.0689655172413793	0.141538461538462	2.03726721390765	-0.675480756005114	Bradi1g11110	LOC_Os03g50010	Sb01g010650	3	18766	D
																											1477	XE1M1	79.3032	4B
																											1478			4B	Traes_4BS_668A7A78A	2169502	2172707	35932	242	10	0.0260320016101439	-1.13901258468822	-1.58710804066332	0.0640394088669951	2.77538461538462	42.6877276408258	-1.9279387894288	Bradi1g11080	LOC_Os03g49940	Sb01g010670	3	18761	D
																											1479			4B	Traes_4BS_5D41A789A	2185667	2195426	35933	243	7	0.0396025964728984	NA	-1.47030268816852	0	2.08	2081	-1.85043244926475	Bradi1g11070	LOC_Os03g49900	Sb01g010680	3	18758	D
																											1480			4B	Traes_4BS_DC076554D	2197848	2199591	35934	244	6	0.00948571157002753	-1.5011473997074	-1.40438002815832	0.182266009852217	1.74153846153846	9.50824683747957	-1.60031498783109	Bradi1g11060	NA	NA	3	18756	D
																											1481			4B	Traes_4BL_7F6FBA917	2214597	2215675	35935	245	0	0	NA	NA	0	0	1	NA	Bradi1g11050	NA	NA	3	18752	D
																											1482			4B	Traes_4BS_3D1AEE34B	2224102	2226078	35936	246	0	0	NA	NA	0	0	1	NA	NA	LOC_Os03g49830	Sb01g010700	3	18749	D
																											1483			4B	Traes_4BS_00E6DD0F9	2230662	2234972	35937	247	1	0.259259259259259	1.0320384176937	NA	0.394088669950739	0	0.00253107739080445	0.375198357792994	Bradi1g11040	LOC_Os03g49800	Sb01g010710	3	18746	D
																											1484			4B	Traes_4BL_33899BB0D	2245688	2251590	35938	248	14	0.0439773174040429	NA	-1.4270202859785	0	4.09230769230769	4093.30769	-1.9937397063243	Bradi1g11027	LOC_Os03g49770	Sb01g010720	3	18744	D
																											1485			4B	Traes_4BS_940966B84	2252084	2258784	35939	249	19	-0.0223238414087397	1.48481783944662	2.26029064133657	9.22413793103448	9.95384615384616	1.07909997937559	2.31185856140651	Bradi1g11027	LOC_Os03g49770	Sb01g010720	3	18744	D
																											1486			4B	Traes_4BS_7840CD323	2259105	2265530	35940	250	8	0.0455861070911722	NA	-1.356938057474	0	2.11076923076923	2111.76923	-1.75331679277165	Bradi1g11010	LOC_Os03g49730	Sb01g010740	3	18741	D
																											1487			4B	Traes_4BS_F67EA6E49	2268658	2271531	35943	251	2	0.0690683229813664	NA	-0.629573081601492	0	0.353846153846154	354.84615	-1.01598589830774	Bradi1g11000	LOC_Os03g49720	Sb01g010750	3	18740	D
																											1488			4B	Traes_4BS_0ECAB85C2	2271682	2273192	35941	252	2	0.0679392446633826	NA	-0.614217512434679	0	0.473846153846154	474.84615	-1.02743272796449	Bradi1g10990	LOC_Os03g49710	Sb01g010760	3	18739	D
																											1489			4B	Traes_4BS_CCF617AB0	2273836	2276874	35942	253	2	0.0695652173913044	NA	-0.607237958368807	0	0.344615384615385	345.61538	-1.02348395541385	Bradi1g10980	LOC_Os03g49700	Sb01g010770	3	18738	D
																											1490			4B	Traes_4BL_810660334	2278488	2281920	35944	254	6	0.0288046234406623	-0.787464133237669	-1.40360139853122	0.482758620689655	1.04307692307692	2.1582600843371	-1.60436891779852	NA	NA	NA	NA	NA	D
																											1491			4B	Traes_4BL_D70458F54	2289128	2293083	35945	255	0	0	NA	NA	0	0	1	NA	Bradi1g10970	LOC_Os03g49640	Sb01g010800	3	18733	D
																											1492			4B	Traes_4BS_9E1C15FB7	2307429	2311874	35946	256	7	-0.0349575162465865	-2.1288079094828	-2.18188058101266	0.413793103448276	0.566153846153846	1.36731746502051	-1.81080858199482	Bradi1g10960	LOC_Os03g49630	Sb01g010810	3	18732	D
																											1493			4B	Traes_4BS_07B8E6301	2329310	2332438	35947	257	0	0	NA	NA	0	0	1	NA	Bradi1g10917	NA	Sb01g010825	3	18727	D
																											1494			4B	Traes_4BS_DE9B5B1AB	2337088	2341029	35950	258	2	0.0037878787878789	-1.16930304712192	-1.21370846463564	0.0689655172413793	0.215384615384615	3.09273224868478	-1.17419042772351	NA	NA	Sb01g010840	3	18715	D
																											1495			4B	Traes_4BS_F4FF740B9	2341171	2342136	35951	259	0	0	NA	NA	0	0	1	NA	Bradi1g10910	LOC_Os03g49590	NA	3	18725	D
																											1496			4B	Traes_4BS_79679D156	2344810	2348167	35948	260	0	0	NA	NA	0	0	1	NA	Bradi1g10880	LOC_Os03g49580	NA	3	18724	D
																											1497			4B	Traes_4BS_BCAB8BC16	2351290	2356962	35949	261	1	0.214285714285714	0.771685321485668	NA	0.379310344827586	0	0.00262943153215345	0.0462191588482795	Bradi1g10870	LOC_Os03g49570	NA	3	18723	D
																											1498	Xbarc292	79.3867	4B
																											1499	XgbxG057	79.3867	4B
																											1500			4B	Traes_4BS_183382528	2365084	2366802	35952	262	13	0.00393205762812598	-2.17040067668853	-2.09859205953769	1.45566502463054	0.892307692307692	0.613255400339057	-2.20478191993268	Bradi1g10820	LOC_Os03g49550	NA	3	18721	D
																											1501			4B	Traes_4BS_E7E5ECF10	2369877	2371908	35953	263	2	-0.0377358490566038	-1.50906103783383	-1.51314136710311	0.137931034482759	0.153846153846154	1.11455410645124	-1.17438492468539	Bradi1g10820	LOC_Os03g49550	NA	3	18721	D
																											1502			4B	Traes_4BS_6C5D5E806	2382910	2384628	35954	264	12	-0.0200475858737574	-2.36835750495184	-2.0199497633484	1.04679802955665	0.84	0.802635599534387	-2.2708266193213	Bradi1g10850	LOC_Os03g49524	NA	3	18720	D
																											1503			4B	Traes_4BS_C33F45572	2398051	2400969	35955	265	0	0	NA	NA	0	0	1	NA	Bradi1g10850	LOC_Os03g49524	NA	3	18720	D
																											1504			4B	Traes_4BS_75DE8DFF7	2407068	2408244	35957	266	1	-0.0374789915966387	-0.752851392886025	-0.713853921782419	0.133004926108374	0.147692307692308	1.10960328101362	-0.487061624113308	Bradi1g74227	NA	NA	3	14630	D
																											1505			4B	Traes_4BS_2BE54A743	2409715	2414817	35956	267	0	0	NA	NA	0	0	1	NA	Bradi1g10810	LOC_Os03g49520	NA	3	18719	D
																											1506	wsnp_CAP7_c1723_854530	79.4131	4B
																											1507			4B	Traes_4BS_EC0B0446F	2436608	2438282	35959	268	4	0.0325962047705174	NA	-1.4603108189374	0	0.778461538461539	779.46154	-1.65655816597235	Bradi1g18190	LOC_Os03g46490	Sb01g035580	3	18717	D
																											1508			4B	Traes_4BS_E40B9CFCA	2438431	2441945	35958	269	4	0.0255466993664418	-0.771851818756164	-0.942463031268415	0.137931034482759	0.473846153846154	3.41785524803206	-1.0908046617599	Bradi1g62700	LOC_Os03g22450	Sb01g035590	3	16560	D
																											1509			4B	Traes_4BS_B7995D60A	2446601	2447279	35960	270	0	0	NA	NA	0	0	1	NA	Bradi1g18190	LOC_Os03g46490	Sb01g035580	3	18717	D
																											1510			4B	Traes_4BS_63DD9D036	2448156	2452099	35961	271	28	0.00399270236150051	-2.38558320518074	-1.87129258565232	1.08374384236453	3.90153846153846	3.59765901966311	-2.02920095476655	Bradi1g09260	LOC_Os03g49260	Sb01g011030	3	18716	D
																											1511			4B	Traes_4BS_D13DA131B	2453993	2455448	35963	272	0	0	NA	NA	0	0	1	NA	Bradi1g11687	LOC_Os03g49250	Sb01g011060	3	18680	D
																											1512			4B	Traes_4BS_939C79184	2458513	2459122	35962	273	4	0.0210377772655623	-0.051067943666956	-1.04399092246905	1.05911330049261	0.464615384615385	0.439212846400474	-0.308204120077161	Bradi1g09260	LOC_Os03g49260	Sb01g011030	3	18716	D
																											1513			4B	Traes_4BS_30AB4C61D	2461329	2467871	35964	274	12	0.00788245735827831	-0.663206903753291	-2.22308415974669	0.142857142857143	1.48923076923077	10.3591018839941	-2.23488632565445	Bradi1g11530	LOC_Os03g49510	Sb01g010920	3	18708	D
																											1514			4B	Traes_4BS_901F82546	2468849	2470023	35965	275	4	0	NA	-1.51314136710311	0	0.153846153846154	154.84615	-1.45379615822424	NA	NA	Sb05g005530	11	51804	D
																											1515			4B	Traes_4BS_72649D6C3	2480423	2484733	35966	276	1	0	NA	-1.15558750501204	0	0.0769230769230769	77.92308	-1.09306251384238	Bradi1g11540	LOC_Os03g49500	Sb01g010930	3	18707	D
																											1516			4B	Traes_4BS_D23CCB755	2507905	2508772	35967	277	0	0	NA	NA	0	0	1	NA	Bradi1g11550	LOC_Os03g49490	Sb01g010940	3	18706	D
																											1517			4B	Traes_4BS_90B1466AD	2510882	2511810	35969	278	2	0	NA	-1.15558750501204	0	0.0769230769230769	77.92308	-1.09306251384238	Bradi1g11580	LOC_Os03g49480	Sb01g010960	3	18701	D
																											1518			4B	Traes_4BS_6898F84E3	2513809	2515629	35968	279	1	0.0454545454545453	NA	-0.662151624094342	0	0.129230769230769	130.23077	-0.876742023585081	Bradi1g11550	LOC_Os03g49490	Sb01g010940	3	18706	D
																											1519			4B	Traes_4BS_68D9054C3	2519587	2520508	35970	280	1	0	NA	-1.15558750501204	0	0.0769230769230769	77.92308	-1.09306251384238	Bradi1g11590	NA	Sb01g010970	3	18700	D
																											1520			4B	Traes_4BS_C6D5E25DA	2525580	2527946	35971	281	1	0	NA	-1.16479739067565	0	0.0553846153846154	56.38462	-1.11529944197323	Bradi1g11600	LOC_Os03g49464	Sb01g010975	3	18699	D
																											1521			4B	Traes_4BS_6BF4D4096	2530868	2533982	35972	282	19	0.00376589319676024	NA	-2.46999254598586	0	1.90769230769231	1908.69231	-2.57755600538986	Bradi1g11620	LOC_Os03g49440	Sb01g010990	3	18697	D
																											1522			4B	Traes_4BS_A3D28FB0E	2543834	2545447	35973	283	3	0.0225563909774437	NA	-1.49335602837208	0	0.486153846153846	487.15385	-1.57550308461623	Bradi1g11630	LOC_Os03g49430	NA	3	18693	D
																											1523			4B	Traes_4BS_99FE51365	2557998	2567867	35974	284	10	-0.00120222985176976	-1.0557329557024	-1.99404091080948	1.50492610837438	0.987692307692308	0.656534409912051	-1.71430202456778	Bradi1g11640	LOC_Os03g49420	NA	3	18692	D
																											1524			4B	Traes_4BL_5833C6418	2568971	2571420	35975	285	0	0	NA	NA	0	0	1	NA	Bradi1g11650	LOC_Os03g49400	Sb01g011025	3	18690	D
																											1525			4B	Traes_4BL_2E9EA661D	2575032	2577003	35976	286	0	0	NA	NA	0	0	1	NA	Bradi1g11650	LOC_Os03g49400	Sb01g011025	3	18690	D
																											1526			4B	Traes_4BS_83AF90FC5	2581235	2587142	35977	287	23	-0.0230708401247788	-2.06209157433028	-1.9132444716842	3.1871921182266	5.34769230769231	1.67765683769396	-1.63073049617529	Bradi1g11670	LOC_Os03g49380	Sb01g011040	3	18688	D
																											1527			4B	Traes_4BS_9DDF3D7C6	2591901	2592855	35978	288	1	0.0399999999999999	NA	-0.713853921782419	0	0.147692307692308	148.69231	-0.881025526663645	Bradi1g11680	LOC_Os03g49350	Sb01g011050	3	18686	D
																											1528			4B	Traes_4BS_ECDA94252	2598037	2600295	35979	289	0	0	NA	NA	0	0	1	NA	NA	NA	NA	NA	NA	D
																											1529			4B	Traes_4BL_79BC3D8B6	2602803	2603160	35980	290	0	0	NA	NA	0	0	1	NA	Bradi1g11680	LOC_Os03g49350	Sb01g011050	3	18686	D
																											1530			4B	Traes_4BL_EE67C6282	2603283	2605959	35981	291	1	NA	NA	NA	0	0	1	NA	NA	NA	NA	NA	NA	D
																											1531			4B	Traes_4BS_22D23DFCB	2615297	2618123	35982	292	0	0	NA	NA	0	0	1	NA	Bradi1g11700	LOC_Os03g49230	Sb01g011070	3	18678	D
																											1532			4B	Traes_4BS_467F3D8E0	2622805	2628242	35983	293	3	0.147284954659608	1.15658091543029	-1.01907691772487	0.842364532019705	0.692307692307692	0.822073570013669	-0.526499329548735	Bradi1g11730	LOC_Os03g49210	Sb01g011100	3	18674	D
																											1533			4B	Traes_4BS_8F4D6033C	2649236	2652077	35986	295	2	0.269230769230769	1.26243005279831	-1.16521454331369	0.315270935960591	0.0830769230769231	0.265838271451686	-0.496889263822565	Bradi1g11740	LOC_Os03g49200	Sb01g011110	3	18673	D
																											1534			4B	Traes_4BS_1AB10D33E	2661656	2662787	35985	296	1	-0.04	-1.15558750501204	-1.15558750501204	0.061576354679803	0.0769230769230769	1.24524808493944	-0.876742023585081	Bradi1g11750	LOC_Os03g49190	Sb01g011120	3	18672	D
																											1535			4B	Traes_4BS_C991EEFCA	2676045	2679834	35988	297	3	0.122212037885732	-0.0888622917132597	-1.59114282252636	1.65270935960591	0.735384615384616	0.445292648038226	-0.924759024115789	NA	LOC_Os03g49180	Sb01g011140	3	18669	D
																											1536			4B	Traes_4BS_382B98EB8	2682032	2683657	35987	298	0	0	NA	NA	0	0	1	NA	Bradi1g11760	LOC_Os03g49170	Sb01g011150	3	18668	D
																											1537			4B	Traes_4BS_AD4D5EABC	2690421	2693751	35989	299	0	0	NA	NA	0	0	1	NA	Bradi1g11770	LOC_Os03g49150	Sb01g011160	3	18666	D
																											1538			4B	Traes_4BS_83BDFC91D	2697312	2699345	35990	300	1	0	-1.14923093862267	NA	0.0689655172413793	0	0.0142927544882108	-1.09306251384238	Bradi1g11790	NA	NA	3	18661	D
																											1539			4B	Traes_4BS_93E76D6AE	2704520	2709359	35991	301	2	0.0357142857142857	-0.988573024012757	NA	0.266009852216749	0	0.00374518018717287	-1.17143488162628	Bradi1g11780	LOC_Os03g49140	Sb01g011170	3	18665	D
																											1540			4B	Traes_4BL_94FC6FE9E	2710638	2712209	35992	302	3	NA	NA	NA	0	0	1	NA	Bradi1g11790	NA	NA	3	18661	D
																											1541			4B	Traes_4BS_3F66AB270	2722112	2722300	35993	303	0	0	NA	NA	0	0	1	NA	NA	NA	NA	NA	NA	D
																											1542			4B	Traes_4BS_B7B7EFF37	2732434	2735339	35994	304	0	0	NA	NA	0	0	1	NA	Bradi1g11800	LOC_Os03g48970	Sb01g011220	3	18657	D
																											1543			4B	Traes_4BS_FE92BEC05	2739503	2741977	35995	305	2	0.0540384541867619	0.876255230546641	1.89568349298646	0.731527093596059	1.02461538461538	1.40010573533874	1.74187676816581	Bradi1g11810	LOC_Os03g48950	Sb01g011230	3	18654	D
																											1544			4B	Traes_4BS_7AD30AC81	2744778	2755080	35997	306	97	0.0874163888565672	0.72143500498543	3.17715772539381	26.3349753694581	34.7846153846154	1.32084021538178	2.86986928121193	Bradi1g11817	LOC_Os03g48940	NA	3	18652	D
																											1545			4B	Traes_4BS_205F9BB3A	2760194	2762543	35996	307	11	0.105942862403982	-0.0211519097014259	1.64818642857046	4.76600985221675	4.94153846153846	1.03682153289446	1.24611431592018	Bradi1g11830	LOC_Os03g48930	Sb01g011260	3	18651	D
																											1546			4B	Traes_4BS_CDF6246D4	2762912	2766768	35998	308	11	0.159770790060377	0.789176673494031	2.58870801994688	3.8743842364532	8.27076923076923	2.13443847570583	2.69364433910958	Bradi1g11837	LOC_Os03g48920	Sb01g011280	3	18649	D
																											1547			4B	Traes_4BS_0176AAC0C	2766772	2769150	35999	309	0	0	NA	NA	0	0	1	NA	Bradi1g15370	LOC_Os03g38980	Sb01g015530	3	17685	D
																											1548			4B	Traes_4BS_6E2766CEE	2770002	2770346	36000	310	0	0	NA	NA	0	0	1	NA	Bradi1g11882	LOC_Os03g48840	Sb01g011330	3	18637	D
																											1549			4B	Traes_4BS_2A9A7C4A5	2775508	2779912	36002	311	7	0.0586713412885999	-1.18971428868068	-0.900087371479782	0.379310344827586	4.24	11.1514191278628	-1.48574038414961	Bradi1g15370	LOC_Os03g38980	Sb01g015530	3	17685	D
																											1550			4B	Traes_4BS_6E2766CEE1	2780622	2780966	36003	312	0	0	NA	NA	0	0	1	NA	Bradi1g11882	LOC_Os03g48840	Sb01g011330	3	18637	D
																											1551			4B	Traes_4BS_1207AFDD0	2783997	2784314	36001	313	0	0	NA	NA	0	0	1	NA	Bradi1g11890	LOC_Os03g48830	Sb01g011340	3	18636	D
																											1552			4B	Traes_4BS_0BB541B53	2791138	2791504	36004	314	0	0	NA	NA	0	0	1	NA	Bradi1g11890	LOC_Os03g48830	Sb01g011340	3	18636	D
																											1553			4B	Traes_4BS_40CFAA1A8	2802179	2803199	36005	315	4	-0.0269275283475738	0.519856622801808	-0.144606323883307	0.931034482758621	1.08923076923077	1.16973222921967	0.200150726947989	Bradi1g11920	LOC_Os03g48770	Sb01g011370	3	18630	D
																											1554			4B	Traes_4BS_6A21E3986	2807788	2811206	36006	316	10	-0.030627929826214	-0.161191771617753	-0.481360864211493	2.21182266009852	2.37538461538462	1.0739155301311	0.195288512817919	Bradi4g21730	NA	NA	11	52246	D
																											1555			4B	Traes_4BS_7AE61936D	2813590	2814451	36007	317	15	0.0356455070550528	-1.08743807882905	-2.0439643447675	2.26847290640394	0.489230769230769	0.216010848968451	-1.48828573970338	Bradi1g11920	LOC_Os03g48770	Sb01g011370	3	18630	D
																											1556			4B	Traes_4BS_4DAB7602D	2821639	2822066	36008	318	4	0.0534404040083366	1.26747425821011	1.88249264931182	1.53694581280788	2.40307692307692	1.56317401066296	2.0660212410198	Bradi1g11920	LOC_Os03g48770	Sb01g011370	3	18630	D
																											1557			4B	Traes_4BS_9BDCDFB99	2826076	2827134	36009	319	7	-0.00343295823960155	-1.01497371784862	-0.417367669383465	1.05172413793103	1.75076923076923	1.66403444495915	-0.405370827673647	Bradi1g11930	LOC_Os03g48760	NA	3	18627	D
																											1558			4B	Traes_4BS_DA73ED408	2842353	2843350	36010	320	2	0.0441269841269841	NA	-0.881626727798639	0	0.467692307692308	468.69231	-1.15686451401683	NA	LOC_Os03g48750	NA	3	18626	D
																											1559			4B	Traes_4BS_AD7762B39	2853525	2854030	36011	321	0	0	NA	NA	0	0	1	NA	Bradi1g11940	LOC_Os03g48740	Sb01g011390	3	18625	D
																											1560			4B	Traes_4BS_F96B8575F	2889193	2893159	36013	322	16	-0.00948689683402404	0.31151163184156	-0.892747985898475	3.99753694581281	3.55076923076923	0.888267202332593	-0.144536489419721	Bradi1g11960	NA	Sb01g011410	3	18621	D
																											1561			4B	Traes_4BS_41F3F632F	2891463	2896332	36012	323	12	-0.0209447050753944	0.802586827120243	-0.35824929777447	8.40886699507389	3.54153846153846	0.421235967227544	0.771592202607709	Bradi1g11950	LOC_Os03g48710	Sb01g011400	3	18622	D
																											1562			4B	Traes_4BS_A3332973B	2897129	2901784	36014	324	12	-0.00252405616504192	-1.62529437234707	-2.02492955195143	2.22413793103448	1.12923076923077	0.507937397840322	-1.51639457897357	Bradi1g11980	LOC_Os03g48660	Sb01g011420	3	18619	D
																											1563			4B	Traes_4BS_614DD0251	2912088	2915987	36015	325	5	-0.0239238836154858	-1.86744350385317	-1.67073105038924	0.421182266009852	0.516923076923077	1.2267760083814	-1.48900871072302	Bradi1g11986	LOC_Os03g48626	Sb01g011440	3	18617	D
																											1564			4B	Traes_4BS_5E18AC12B	2927432	2930030	36016	326	0	0	NA	NA	0	0	1	NA	NA	NA	NA	NA	NA	D
																											1565			4B	Traes_4BS_D46CB3BFD	2943559	2944650	36017	327	0	0	NA	NA	0	0	1	NA	Bradi1g11986	LOC_Os03g48626	Sb01g011440	3	18617	D
																											1566			4B	Traes_4BS_7314CDBF0	2948746	2951417	36018	328	11	-0.0244470582785219	-1.87505795983661	-1.6801674286218	1.7487684729064	1.70153846153846	0.973007851718805	-1.47691574777488	Bradi1g12000	LOC_Os03g48610	Sb01g011450	3	18615	D
																											1567			4B	Traes_4BS_B4E4E0A9C	2957769	2961008	36019	329	6	0.00492941210721376	-1.88172012204412	-1.17148305275106	0.753694581280788	1.00923076923077	1.33859550177239	-1.25285436257977	Bradi1g12010	LOC_Os03g48600	Sb01g011460	3	18614	D
																											1568			4B	Traes_4BL_96AB539DC	2967885	2971326	36020	330	0	0	NA	NA	0	0	1	NA	Bradi1g12030	LOC_Os03g48560	Sb01g011480	3	18608	D
																											1569			4B	Traes_4BS_D84A33C1A	2978065	2982535	36022	331	14	-0.0142574643998103	2.31391456564803	2.31553017992223	10.1699507389163	11.0676923076923	1.08826525591845	2.52773126558333	Bradi1g12040	LOC_Os03g48540	Sb01g011490	3	18607	D
																											1570			4B	Traes_4BS_FE8F8C8BC	2983650	2986586	36023	332	28	0.0873345043677486	2.68633315174028	0.0479471857495185	10.3793103448276	6.35384615384615	0.612201942124208	2.05372569119827	Bradi1g12030	LOC_Os03g48560	Sb01g011480	3	18608	D
																											1571			4B	Traes_4BS_D3E9AFD34	2987416	2992595	36021	333	5	-0.0245712940314713	1.14521299319539	1.77077335055952	1.80295566502463	2.26461538461538	1.25591521880358	1.81116870807627	Bradi4g25410	NA	NA	11	51417	D
																											1572			4B	Traes_4BS_D744B7C6A	3006529	3008594	36024	334	0	0	NA	NA	0	0	1	NA	Bradi1g12030	LOC_Os03g48560	Sb01g011480	3	18608	D
																											1573			4B	Traes_4BS_67A99EB9A	3013971	3021268	36025	335	14	-0.0360940792088951	-0.379144397048915	-0.30577970986602	3.04433497536946	3.11384615384615	1.02282545941793	0.149111572434799	Bradi1g12050	NA	NA	3	18606	D
																											1574			4B	Traes_4BS_B30C03EC6	3035888	3039514	36027	336	2	-0.0128986627723848	-1.00853887828106	-1.22941947402776	0.285714285714286	0.224615384615385	0.786899669353767	-0.768698595593396	Bradi1g12067	LOC_Os03g48490	Sb01g011510	3	18602	D
																											1575			4B	Traes_4BS_29B89BEFF	3045704	3047138	36026	337	1	-0.0238655462184876	1.32051853865948	0.918639755370519	0.467980295566503	0.409230769230769	0.874729215704796	1.2986209976217	Bradi1g12080	LOC_Os03g48480	Sb01g011520	3	18601	D
																											1576			4B	Traes_4BS_1A778C133	3052951	3054025	36028	338	5	-0.00334387389362245	-1.86411973486084	-0.573654332354906	0.470443349753695	1.28923076923077	2.73676735497489	-1.03493321979008	Bradi1g12080	LOC_Os03g48480	Sb01g011520	3	18601	D
																											1577			4B	Traes_4BS_0992B075F	3054471	3055521	36029	339	0	0	NA	NA	0	0	1	NA	NA	LOC_Os03g48430	NA	3	18596	D
																											1578			4B	Traes_4BS_928889630	3056668	3056768	36030	340	1	-0.0277794881211655	0.512834708163407	0.722936294764281	0.635467980295567	0.753846153846154	1.18599234167287	0.877218474853633	Bradi1g12100	LOC_Os03g48390	Sb01g011530	3	18593	D
																											1579			4B	Traes_4BS_9E3DC85E4	3059775	3062718	36031	341	6	0.0301930373538882	0.128273490476874	1.44531859637674	0.891625615763547	1.01538461538462	1.13864603169244	1.12636192967562	Bradi1g12100	LOC_Os03g48390	Sb01g011530	3	18593	D
																											1580	wsnp_Ex_c7362_12622736	79.6794	4B	Traes_4BS_77F5E1A28	3064714	3089503	36033	342	27	-0.00394092041408056	-1.71206439748945	-1.20136066604125	3.92364532019704	4.37230769230769	1.11431921445579	-1.05090549365874	Bradi1g12140	LOC_Os03g48300	Sb01g011620	3	18584	D
																											1581	BS00022534_51	79.6832	4B
																											1582	wsnp_Ku_c6242_10965132	79.8112	4B
																											1583	RAC875_c65971_127	79.8805	4B
																											1584	RAC875_c65971_317	79.8805	4B
																											1585	wsnp_CAP11_c1103_647926	79.943	4B
																											1586	wsnp_Ra_c9823_16313377	79.943	4B
																											1587	Excalibur_c24115_858	80.05	4B
																											1588	Xgpw2271	80.0767	4B
																											1589	Xgpw4120	80.0767	4B
																											1590	Xgpw4140	80.0767	4B
																											1591			4B	Traes_4BS_248F16BFF	3090069	3094491	36032	343	16	0.0523043032246201	-0.506615811798984	1.25963837855272	5.61822660098522	9.99076923076923	1.77813958063197	1.01067501858897	Bradi1g12110	LOC_Os03g48380	Sb01g011540	3	18592	D
																											1592	Xwmc710	80.1858	4B
																											1593	M6_1425131_PstIMluI_PA	80.1858	4B
																											1594	M6_432714_PstIMseI_PA	80.1858	4B
																											1595	Opata_1000328_PstIMseI_PA	80.1858	4B
																											1596	Opata_1057528_PstIMseI_PA	80.1858	4B
																											1597	Opata_1095953_PstIMseI_PA	80.1858	4B
																											1598	Opata_1096208_PstIMseI_PA	80.1858	4B
																											1599	Opata_1135108_PstIMseI_PA	80.1858	4B
																											1600	Opata_1141611_PstIMseI_PA	80.1858	4B
																											1601	Opata_1141830_PstIMseI_PA	80.1858	4B
																											1602	Opata_1187530_PstIMseI_PA	80.1858	4B
																											1603	Opata_1224584_PstIMseI_PA	80.1858	4B
																											1604	Opata_1260343_PstIMseI_PA	80.1858	4B
																											1605	Opata_1303731_PstIMseI_PA	80.1858	4B
																											1606	Opata_1321390_PstIMseI_PA	80.1858	4B
																											1607	Opata_1323928_PstIMseI_PA	80.1858	4B
																											1608	Opata_1332667_PstIMseI_PA	80.1858	4B
																											1609	Opata_1342356_PstIMseI_PA	80.1858	4B
																											1610	Opata_1585439_PstIMseI_PA	80.1858	4B
																											1611	Opata_159538_PstIMseI_PA	80.1858	4B
																											1612	Opata_166757_PstIMseI_PA	80.1858	4B
																											1613	Opata_197534_PstIMseI_PA	80.1858	4B
																											1614	Opata_2008141_PstIMseI_PA	80.1858	4B
																											1615	Opata_204448_PstIMseI_PA	80.1858	4B
																											1616	Opata_2160873_PstIMseI_PA	80.1858	4B
																											1617	Opata_2171522_PstIMseI_PA	80.1858	4B
																											1618	Opata_2306590_PstIMseI_PA	80.1858	4B
																											1619	Opata_2338532_PstIMseI_PA	80.1858	4B
																											1620	Opata_2375929_PstIMseI_PA	80.1858	4B
																											1621	Opata_256531_PstIMseI_PA	80.1858	4B
																											1622	Opata_2624447_PstIMseI_PA	80.1858	4B
																											1623	Opata_2772911_PstIMseI_PA	80.1858	4B
																											1624	Opata_2956336_PstIMseI_PA	80.1858	4B
																											1625	Opata_3068810_PstIMseI_PA	80.1858	4B
																											1626	Opata_3088653_PstIMseI_PA	80.1858	4B
																											1627	Opata_318973_PstIMseI_PA	80.1858	4B
																											1628	Opata_320164_PstIMseI_PA	80.1858	4B
																											1629	Opata_33202_PstIMseI_PA	80.1858	4B
																											1630	Opata_3479453_PstIMseI_PA	80.1858	4B
																											1631	Opata_3515415_PstIMseI_PA	80.1858	4B
																											1632	Opata_3760833_PstIMseI_PA	80.1858	4B
																											1633	Opata_3772484_PstIMseI_PA	80.1858	4B
																											1634	Opata_3791973_PstIMseI_PA	80.1858	4B
																											1635	Opata_3942802_PstIMseI_PA	80.1858	4B
																											1636	Opata_4009979_PstIMseI_PA	80.1858	4B
																											1637	Opata_4027552_PstIMseI_PA	80.1858	4B
																											1638	Opata_4204948_PstIMseI_PA	80.1858	4B
																											1639	Opata_4257235_PstIMseI_PA	80.1858	4B
																											1640	Opata_4329596_PstIMseI_PA	80.1858	4B
																											1641	Opata_4388055_PstIMseI_PA	80.1858	4B
																											1642	Opata_450510_PstIMseI_PA	80.1858	4B
																											1643	Opata_461462_PstIMseI_PA	80.1858	4B
																											1644	Opata_486039_PstIMseI_PA	80.1858	4B
																											1645	Opata_505480_PstIMseI_PA	80.1858	4B
																											1646	Opata_519734_PstIMseI_PA	80.1858	4B
																											1647	Opata_519761_PstIMseI_PA	80.1858	4B
																											1648	Opata_523982_PstIMseI_PA	80.1858	4B
																											1649	Opata_595114_PstIMseI_PA	80.1858	4B
																											1650	Opata_675768_PstIMseI_PA	80.1858	4B
																											1651	Opata_691592_PstIMseI_PA	80.1858	4B
																											1652	Opata_692343_PstIMseI_PA	80.1858	4B
																											1653	Opata_729940_PstIMseI_PA	80.1858	4B
																											1654	Opata_742293_PstIMseI_PA	80.1858	4B
																											1655	Opata_746279_PstIMseI_PA	80.1858	4B
																											1656	Opata_78840_PstIMseI_PA	80.1858	4B
																											1657	Opata_833063_PstIMseI_PA	80.1858	4B
																											1658	Opata_836711_PstIMseI_PA	80.1858	4B
																											1659	Opata_87695_PstIMseI_PA	80.1858	4B
																											1660	Opata_888458_PstIMseI_PA	80.1858	4B
																											1661	Opata_918129_PstIMseI_PA	80.1858	4B
																											1662	M6_1304571_PstIMspI_PA	80.1858	4B
																											1663	Opata_1003099_PstIMspI_PA	80.1858	4B
																											1664	Opata_1028502_PstIMspI_PA	80.1858	4B
																											1665	Opata_1038839_PstIMspI_PA	80.1858	4B
																											1666	Opata_1073871_PstIMspI_PA	80.1858	4B
																											1667	Opata_1094238_PstIMspI_PA	80.1858	4B
																											1668	Opata_1101133_PstIMspI_PA	80.1858	4B
																											1669	Opata_1111134_PstIMspI_PA	80.1858	4B
																											1670	Opata_1124726_PstIMspI_PA	80.1858	4B
																											1671	Opata_1157331_PstIMspI_PA	80.1858	4B
																											1672	Opata_1161968_PstIMspI_PA	80.1858	4B
																											1673	Opata_1164626_PstIMspI_PA	80.1858	4B
																											1674	Opata_1220297_PstIMspI_PA	80.1858	4B
																											1675	Opata_1286450_PstIMspI_PA	80.1858	4B
																											1676	Opata_1305982_PstIMspI_PA	80.1858	4B
																											1677	Opata_1376416_PstIMspI_PA	80.1858	4B
																											1678	Opata_1398161_PstIMspI_PA	80.1858	4B
																											1679	Opata_1417164_PstIMspI_PA	80.1858	4B
																											1680	Opata_1455789_PstIMspI_PA	80.1858	4B
																											1681	Opata_1484331_PstIMspI_PA	80.1858	4B
																											1682	Opata_1638980_PstIMspI_PA	80.1858	4B
																											1683	Opata_1741567_PstIMspI_PA	80.1858	4B
																											1684	Opata_1776647_PstIMspI_PA	80.1858	4B
																											1685	Opata_1876824_PstIMspI_PA	80.1858	4B
																											1686	Opata_1953199_PstIMspI_PA	80.1858	4B
																											1687	Opata_2082807_PstIMspI_PA	80.1858	4B
																											1688	Opata_2122766_PstIMspI_PA	80.1858	4B
																											1689	Opata_2133536_PstIMspI_PA	80.1858	4B
																											1690	Opata_22355_PstIMspI_PA	80.1858	4B
																											1691	Opata_2421615_PstIMspI_PA	80.1858	4B
																											1692	Opata_2494614_PstIMspI_PA	80.1858	4B
																											1693	Opata_2529039_PstIMspI_PA	80.1858	4B
																											1694	Opata_2567222_PstIMspI_PA	80.1858	4B
																											1695	Opata_2579940_PstIMspI_PA	80.1858	4B
																											1696	Opata_2645483_PstIMspI_PA	80.1858	4B
																											1697	Opata_2652876_PstIMspI_PA	80.1858	4B
																											1698	Opata_266679_PstIMspI_PA	80.1858	4B
																											1699	Opata_2686023_PstIMspI_PA	80.1858	4B
																											1700	Opata_2737777_PstIMspI_PA	80.1858	4B
																											1701	Opata_2741348_PstIMspI_PA	80.1858	4B
																											1702	Opata_2902205_PstIMspI_PA	80.1858	4B
																											1703	Opata_2905339_PstIMspI_PA	80.1858	4B
																											1704	Opata_2946027_PstIMspI_PA	80.1858	4B
																											1705	Opata_2951831_PstIMspI_PA	80.1858	4B
																											1706	Opata_3021191_PstIMspI_PA	80.1858	4B
																											1707	Opata_3031916_PstIMspI_PA	80.1858	4B
																											1708	Opata_3036472_PstIMspI_PA	80.1858	4B
																											1709	Opata_3037950_PstIMspI_PA	80.1858	4B
																											1710	Opata_309363_PstIMspI_PA	80.1858	4B
																											1711	Opata_3137358_PstIMspI_PA	80.1858	4B
																											1712	Opata_322859_PstIMspI_PA	80.1858	4B
																											1713	Opata_3279389_PstIMspI_PA	80.1858	4B
																											1714	Opata_3299250_PstIMspI_PA	80.1858	4B
																											1715	Opata_3354030_PstIMspI_PA	80.1858	4B
																											1716	Opata_3386405_PstIMspI_PA	80.1858	4B
																											1717	Opata_3466086_PstIMspI_PA	80.1858	4B
																											1718	Opata_3470730_PstIMspI_PA	80.1858	4B
																											1719	Opata_348598_PstIMspI_PA	80.1858	4B
																											1720	Opata_3494986_PstIMspI_PA	80.1858	4B
																											1721	Opata_3583566_PstIMspI_PA	80.1858	4B
																											1722	Opata_364381_PstIMspI_PA	80.1858	4B
																											1723	Opata_3720077_PstIMspI_PA	80.1858	4B
																											1724	Opata_379292_PstIMspI_PA	80.1858	4B
																											1725	Opata_382797_PstIMspI_PA	80.1858	4B
																											1726	Opata_390846_PstIMspI_PA	80.1858	4B
																											1727	Opata_3957537_PstIMspI_PA	80.1858	4B
																											1728	Opata_3962057_PstIMspI_PA	80.1858	4B
																											1729	Opata_3962770_PstIMspI_PA	80.1858	4B
																											1730	Opata_3969689_PstIMspI_PA	80.1858	4B
																											1731	Opata_3971289_PstIMspI_PA	80.1858	4B
																											1732	Opata_4101976_PstIMspI_PA	80.1858	4B
																											1733	Opata_4131068_PstIMspI_PA	80.1858	4B
																											1734	Opata_414933_PstIMspI_PA	80.1858	4B
																											1735	Opata_4201596_PstIMspI_PA	80.1858	4B
																											1736	Opata_442776_PstIMspI_PA	80.1858	4B
																											1737	Opata_467628_PstIMspI_PA	80.1858	4B
																											1738	Opata_468080_PstIMspI_PA	80.1858	4B
																											1739	Opata_486445_PstIMspI_PA	80.1858	4B
																											1740	Opata_486905_PstIMspI_PA	80.1858	4B
																											1741	Opata_528798_PstIMspI_PA	80.1858	4B
																											1742	Opata_529273_PstIMspI_PA	80.1858	4B
																											1743	Opata_539432_PstIMspI_PA	80.1858	4B
																											1744	Opata_551182_PstIMspI_PA	80.1858	4B
																											1745	Opata_582043_PstIMspI_PA	80.1858	4B
																											1746	Opata_582580_PstIMspI_PA	80.1858	4B
																											1747	Opata_634420_PstIMspI_PA	80.1858	4B
																											1748	Opata_716519_PstIMspI_PA	80.1858	4B
																											1749	Opata_740254_PstIMspI_PA	80.1858	4B
																											1750	Opata_771814_PstIMspI_PA	80.1858	4B
																											1751	Opata_787439_PstIMspI_PA	80.1858	4B
																											1752	Opata_790071_PstIMspI_PA	80.1858	4B
																											1753	Opata_876235_PstIMspI_PA	80.1858	4B
																											1754	Opata_883650_PstIMspI_PA	80.1858	4B
																											1755	Opata_913589_PstIMspI_PA	80.1858	4B
																											1756	Opata_955245_PstIMspI_PA	80.1858	4B
																											1757	Opata_97746_PstIMspI_PA	80.1858	4B
																											1758	Opata_1700053_74_PstIMluI_SNP	80.1858	4B
																											1759	Opata_6751_3_PstIMluI_SNP	80.1858	4B
																											1760	Opata_1115258_73_PstIMseI_SNP	80.1858	4B
																											1761	Opata_1115258_74_PstIMseI_SNP	80.1858	4B
																											1762	Opata_1585315_16_PstIMseI_SNP	80.1858	4B
																											1763	Opata_1585315_27_PstIMseI_SNP	80.1858	4B
																											1764	Opata_16721_13_PstIMseI_SNP	80.1858	4B
																											1765	Opata_16721_61_PstIMseI_SNP	80.1858	4B
																											1766	Opata_167626_54_PstIMseI_SNP	80.1858	4B
																											1767	Opata_2487_27_PstIMseI_SNP	80.1858	4B
																											1768	Opata_2487_33_PstIMseI_SNP	80.1858	4B
																											1769	Opata_250704_54_PstIMseI_SNP	80.1858	4B
																											1770	Opata_271684_16_PstIMseI_SNP	80.1858	4B
																											1771	Opata_3099695_82_PstIMseI_SNP	80.1858	4B
																											1772	Opata_385434_27_PstIMseI_SNP	80.1858	4B
																											1773	Opata_4326862_10_PstIMseI_SNP	80.1858	4B
																											1774	Opata_4991_81_PstIMseI_SNP	80.1858	4B
																											1775	Opata_727070_85_PstIMseI_SNP	80.1858	4B
																											1776	Opata_727070_87_PstIMseI_SNP	80.1858	4B
																											1777	Opata_8964_69_PstIMseI_SNP	80.1858	4B
																											1778	Opata_97395_46_PstIMseI_SNP	80.1858	4B
																											1779	Opata_1661925_87_PstIMspI_SNP	80.1858	4B
																											1780	Opata_1848109_41_PstIMspI_SNP	80.1858	4B
																											1781	Opata_2113514_10_PstIMspI_SNP	80.1858	4B
																											1782	Opata_2114089_72_PstIMspI_SNP	80.1858	4B
																											1783	Opata_2214234_45_PstIMspI_SNP	80.1858	4B
																											1784	Opata_2292399_63_PstIMspI_SNP	80.1858	4B
																											1785	Opata_2314172_36_PstIMspI_SNP	80.1858	4B
																											1786	Opata_2391531_48_PstIMspI_SNP	80.1858	4B
																											1787	Opata_2416429_61_PstIMspI_SNP	80.1858	4B
																											1788	Opata_277663_16_PstIMspI_SNP	80.1858	4B
																											1789	Opata_3232866_6_PstIMspI_SNP	80.1858	4B
																											1790	Opata_3658682_39_PstIMspI_SNP	80.1858	4B
																											1791	Opata_466050_31_PstIMspI_SNP	80.1858	4B
																											1792	wsnp_Ku_c8075_13785546	80.2093	4B	Traes_4BS_CFBE34E84	1727655	1731020	35874	184	5	0.140752223267427	-1.16806862277918	0.0475951083294186	0.4064039408867	1.10461538461538	2.71380630241328	-0.252182103505754	Bradi1g12290	LOC_Os03g48010	Sb01g011790	3	18554	D
																											1793	Xbcd2026	80.2767	4B
																											1794			4B	Traes_4BS_6DF35BC79	3098726	3100583	36037	345	34	0.0278785176358107	-0.509203180404129	0.92012547164764	6.24384236453202	8.75384615384615	1.40193228992893	0.430137348798966	NA	NA	NA	NA	NA	D
																											1795	Xwmc48	80.4767	4B
																											1796	Xgpw3125	80.5767	4B
																											1797	Xgwm107	80.5767	4B
																											1798			4B	Traes_4BS_4040DC3F8	3112282	3116213	36035	346	0	0	NA	NA	0	0	1	NA	NA	LOC_Os03g48320	NA	3	18587	D
																											1799	Xgpw4101	80.6767	4B
																											1800	Xgpw4117	80.6767	4B
																											1801	Xgpw4507	80.6767	4B
																											1802	Xfba147	80.6767	4B
																											1803	Xgpw3017	80.6767	4B
																											1804	Xgpw1108	80.6767	4B
																											1805			4B	Traes_4BS_6BEA71161	3116888	3123842	36036	347	9	0	NA	-1.2163070482456	0	0.0707692307692308	71.76923	-1.12637013097499	NA	NA	Sb01g048440	3	14260	D
																											1806	BS00081631_51	80.8781	4B
																											1807			4B	Traes_4BS_224FF78DC	3128259	3131323	36038	348	6	0.06180524275477	0.866281530182729	0.936842072293234	2.04187192118227	1.83692307692308	0.899676118706453	1.21616482057276	NA	NA	NA	NA	NA	D
																											1808	D_GA8KES402IFV6C_200	81.0737	4B
																											1809	RAC875_c61273_277	81.0737	4B
																											1810	Tdurum_contig41902_1524	81.2025	4B
																											1811	BS00022431_51	81.2025	4B
																											1812	P44/M68160	81.2393	4B
																											1813	Xgpw1201	81.4767	4B
																											1814	Xcdo1128	81.5767	4B
																											1815	Xcsu25	81.5767	4B
																											1816	wsnp_RFL_Contig1910_1074716	81.5791	4B
																											1817	Tdurum_contig64772_417	81.5791	4B
																											1818			4B	Traes_4BS_EA96E2C65	3187220	3187741	36044	353	0	0	NA	NA	0	0	1	NA	NA	NA	NA	NA	NA	D
																											1819	Xcfa2091	82.1767	4B
																											1820	Xfba8	82.1767	4B
																											1821	Xfbb121	82.1767	4B
																											1822	Xwg110	82.1767	4B
										QT/h.Lap-ch4B																	1823	Xgpw7241	82.1767	4B
																											1824			4B	Traes_4BS_D85821131	3204099	3204386	36047	355	0	0	NA	NA	0	0	1	NA	NA	NA	NA	NA	NA	D
																											1825	wsnp_Ex_c829_1621908	82.461	4B
																											1826	Excalibur_c19078_210	82.461	4B
																											1827	RAC875_c19149_354	82.461	4B
																											1828	RAC875_c2226_933	82.461	4B
																											1829	Excalibur_rep_c113261_400	82.461	4B
																											1830	GENE-3024_71	82.461	4B
																											1831	IACX47	82.461	4B
																											1832	Ku_c27617_684	82.461	4B
																											1833	RAC875_rep_c117526_220	82.461	4B
																											1834	RAC875_c564_1059	82.461	4B
																											1835	Tdurum_contig10257_241	82.461	4B
																											1836	Tdurum_contig10257_608	82.461	4B
																											1837	Tdurum_contig51688_681	82.461	4B
																											1838	Tdurum_contig61142_740	82.461	4B
																											1839	Tdurum_contig92977_295	82.461	4B
																											1840	Xbcd749	82.4767	4B
																											1841			4B	Traes_4BS_4ACC4E236	3212417	3213353	36046	357	4	0.0792627192445822	-0.940395412469331	-1.51537851192661	0.62807881773399	0.292307692307692	0.466249507494148	-0.918821180642529	Bradi4g26317	LOC_Os11g04170	Sb05g002110	11	51166	D
																											1842	Tdurum_contig28671_295	82.6208	4B	Traes_4BS_7E72F4AB2	3218282	3220296	36048	358	2	0.0822857142857142	-0.0515645042750462	-1.1881607508468	0.246305418719212	0.0769230769230769	0.315088444078581	-1.03889847688151	Bradi1g11610	NA	Sb01g010980	3	18698	D
						QT/h.Log-ch4B	QT/h.Log-ch4B																				1843	Tdurum_contig61142_146	82.6208	4B
																											1844	BS00100838_51	82.8669	4B
																											1845	BS00100839_51	82.8669	4B
																											1846	RAC875_c44584_162	82.8669	4B	Traes_4BS_06D37DA57	3229886	3235684	36052	362	11	0.0401876602476678	NA	-1.59271259677468	0	3.19692307692308	3197.92308	-1.98046289268536	Bradi1g11020	LOC_Os03g49750	Sb01g010730	3	18743	D
																							MQTL11 GY			GRAS PROTEIN	1847	Tdurum_contig27834_260	82.8669	4B	Traes_4BS_2EE4988CD	3226637	3229427	36050	360	20	-0.0125485090335689	-2.26199970173788	-1.78657984314224	2.16995073891626	2.54153846153846	1.1711635889076	-1.69229447032349	Bradi1g11090	LOC_Os03g49990	Sb01g010660	3	18764	D
																										GRAS PROTEIN	1848	Tdurum_contig27834_260	82.8669	4B	Traes_4BS_5E37B93A8	3222857	3223038	36049	359	0	0	NA	NA	0	0	1	NA	Bradi1g11090	LOC_Os03g49990	Sb01g010660	3	18764	D
																										GRAS PROTEIN	1849	Tdurum_contig27834_260	82.8669	4B	Traes_4BL_EDA8441F6	3229429	3229869	36051	361	0	0	NA	NA	0	0	1	NA	Bradi1g11090	LOC_Os03g49990	Sb01g010660	3	18764	D
									QT/h.Lap-ch4B																		1850	Xcdo938	82.8767	4B
																											1851	Xabg484	83.2767	4B
																											1852	wsnp_BE442666B_Ta_2_1	83.2885	4B
																											1853	wsnp_BE442666B_Ta_2_2	83.2885	4B
																											1854	Ra_c26080_461	83.382	4B
																											1855	RAC875_c27536_611	83.382	4B
																											1856	BS00023766_51	83.382	4B
																											1857	Tdurum_contig81905_502	83.4603	4B
																											1858	Tdurum_contig42038_2826	83.6396	4B
																											1859	Xbcd1262	83.6767	4B
																											1860	Tdurum_contig10693_528	83.7032	4B
																											1861	wsnp_BF482960B_Ta_1_4	83.7524	4B
																											1862	Excalibur_c36630_2194	83.814	4B
																											1863	BobWhite_rep_c49034_132	83.814	4B
																											1864	BobWhite_rep_c49034_589	83.814	4B	Traes_4BS_067788F5E	3248722	3251810	36054	364	4	0.0689914583225045	1.04765182992987	0.872581720568761	7.13300492610838	2.11384615384615	0.29644584924614	0.681931219531256	NA	NA	NA	NA	NA	D
																											1865	BobWhite_s64797_152	83.814	4B
																											1866	Tdurum_contig42229_113	83.814	4B
																											1867	Xrz251	83.8767	4B
																											1868	BobWhite_rep_c49034_167	84.0097	4B
																											1869	Tdurum_contig33737_157	84.0097	4B
																											1870	wsnp_BG604493B_Ta_1_1	84.1189	4B
																											1871	M6_103815_PstIMluI_PA	84.1189	4B
																											1872	M6_1179564_PstIMluI_PA	84.1189	4B
																											1873	M6_1352263_PstIMluI_PA	84.1189	4B
																											1874	M6_1578608_PstIMluI_PA	84.1189	4B
																											1875	M6_1796236_PstIMluI_PA	84.1189	4B
																											1876	M6_2650462_PstIMluI_PA	84.1189	4B
																											1877	M6_270403_PstIMluI_PA	84.1189	4B
																											1878	M6_1088402_PstIMseI_PA	84.1189	4B
																											1879	M6_1135437_PstIMseI_PA	84.1189	4B
																											1880	M6_1188436_PstIMseI_PA	84.1189	4B
																											1881	M6_1322544_PstIMseI_PA	84.1189	4B
																											1882	M6_2402325_PstIMseI_PA	84.1189	4B
																											1883	M6_2943473_PstIMseI_PA	84.1189	4B
																											1884	M6_3473840_PstIMseI_PA	84.1189	4B
																											1885	M6_366365_PstIMseI_PA	84.1189	4B
																											1886	M6_368600_PstIMseI_PA	84.1189	4B
																											1887	Opata_1050568_PstIMseI_PA	84.1189	4B
																											1888	Opata_1064001_PstIMseI_PA	84.1189	4B
																											1889	Opata_1159953_PstIMseI_PA	84.1189	4B
																											1890	Opata_1336065_PstIMseI_PA	84.1189	4B
																											1891	Opata_141009_PstIMseI_PA	84.1189	4B
																											1892	Opata_174225_PstIMseI_PA	84.1189	4B
																											1893	Opata_181494_PstIMseI_PA	84.1189	4B
																											1894	Opata_185433_PstIMseI_PA	84.1189	4B
																											1895	Opata_1857437_PstIMseI_PA	84.1189	4B
																											1896	Opata_2021287_PstIMseI_PA	84.1189	4B
																											1897	Opata_2118870_PstIMseI_PA	84.1189	4B
																											1898	Opata_228997_PstIMseI_PA	84.1189	4B
																											1899	Opata_232394_PstIMseI_PA	84.1189	4B
																											1900	Opata_237179_PstIMseI_PA	84.1189	4B
																											1901	Opata_299482_PstIMseI_PA	84.1189	4B
																											1902	Opata_305201_PstIMseI_PA	84.1189	4B
																											1903	Opata_317887_PstIMseI_PA	84.1189	4B
																											1904	Opata_3328535_PstIMseI_PA	84.1189	4B
																											1905	Opata_338022_PstIMseI_PA	84.1189	4B
																											1906	Opata_346454_PstIMseI_PA	84.1189	4B
																											1907	Opata_381247_PstIMseI_PA	84.1189	4B
																											1908	Opata_388047_PstIMseI_PA	84.1189	4B
																											1909	Opata_4294829_PstIMseI_PA	84.1189	4B
																											1910	Opata_441225_PstIMseI_PA	84.1189	4B
																											1911	Opata_456969_PstIMseI_PA	84.1189	4B
																											1912	Opata_461894_PstIMseI_PA	84.1189	4B
																											1913	Opata_475850_PstIMseI_PA	84.1189	4B
																											1914	Opata_49850_PstIMseI_PA	84.1189	4B
																											1915	Opata_521295_PstIMseI_PA	84.1189	4B
																											1916	Opata_527911_PstIMseI_PA	84.1189	4B
																											1917	Opata_597442_PstIMseI_PA	84.1189	4B
																											1918	Opata_616635_PstIMseI_PA	84.1189	4B
																											1919	Opata_631304_PstIMseI_PA	84.1189	4B
																											1920	Opata_647400_PstIMseI_PA	84.1189	4B
																											1921	Opata_649551_PstIMseI_PA	84.1189	4B
																											1922	Opata_719786_PstIMseI_PA	84.1189	4B
																											1923	Opata_742472_PstIMseI_PA	84.1189	4B
																											1924	Opata_753830_PstIMseI_PA	84.1189	4B
																											1925	Opata_789375_PstIMseI_PA	84.1189	4B
																											1926	Opata_945230_PstIMseI_PA	84.1189	4B
																											1927	Opata_988068_PstIMseI_PA	84.1189	4B
																											1928	M6_133068_PstIMspI_PA	84.1189	4B
																											1929	M6_1879282_PstIMspI_PA	84.1189	4B
																											1930	M6_2786468_PstIMspI_PA	84.1189	4B
																											1931	Opata_1108724_PstIMspI_PA	84.1189	4B
																											1932	Opata_1173676_PstIMspI_PA	84.1189	4B
																											1933	Opata_1352771_PstIMspI_PA	84.1189	4B
																											1934	Opata_1355436_PstIMspI_PA	84.1189	4B
																											1935	Opata_1364860_PstIMspI_PA	84.1189	4B
																											1936	Opata_1445678_PstIMspI_PA	84.1189	4B
																											1937	Opata_1451453_PstIMspI_PA	84.1189	4B
																											1938	Opata_1499558_PstIMspI_PA	84.1189	4B
																											1939	Opata_1583526_PstIMspI_PA	84.1189	4B
																											1940	Opata_1730616_PstIMspI_PA	84.1189	4B
																											1941	Opata_1736742_PstIMspI_PA	84.1189	4B
																											1942	Opata_1764043_PstIMspI_PA	84.1189	4B
																											1943	Opata_1793291_PstIMspI_PA	84.1189	4B
																											1944	Opata_1795092_PstIMspI_PA	84.1189	4B
																											1945	Opata_1868508_PstIMspI_PA	84.1189	4B
																											1946	Opata_1955408_PstIMspI_PA	84.1189	4B
																											1947	Opata_2381289_PstIMspI_PA	84.1189	4B
																											1948	Opata_2516115_PstIMspI_PA	84.1189	4B
																											1949	Opata_2566332_PstIMspI_PA	84.1189	4B
																											1950	Opata_2647990_PstIMspI_PA	84.1189	4B
																											1951	Opata_2703566_PstIMspI_PA	84.1189	4B
																											1952	Opata_2943495_PstIMspI_PA	84.1189	4B
																											1953	Opata_296001_PstIMspI_PA	84.1189	4B
																											1954	Opata_3021633_PstIMspI_PA	84.1189	4B
																											1955	Opata_3244705_PstIMspI_PA	84.1189	4B
																											1956	Opata_3271095_PstIMspI_PA	84.1189	4B
																											1957	Opata_3433287_PstIMspI_PA	84.1189	4B
																											1958	Opata_3531777_PstIMspI_PA	84.1189	4B
[truncated: 5,629 more rows]

## Sheet: ch4D
P1	TA4152-60	AC Karma	AC Karma	Heshangmai9	W7984	W7984	W7984	W7984	Apache	RL4452	RL4452	MQTL Yield	MQTL GPC	MQTL BQ	Candidate genes
[truncated: 6,576 more rows]
