# Supplementary material for: Combined Genomic and Genetic Data Integration of Major Agronomical Traits in Bread Wheat (Triticum aestivum L.)
Source: Front Plant Sci. 2017 Nov 14;8:1843. doi: 10.3389/fpls.2017.01843 (PMC5694560; doi:10.3389/fpls.2017.01843)
Supplement: Supplementary Table 6 — Wheat chromosome group 5 (A, B, and D subgenomes) with genetic maps, QTLs, MQTLs, and candidate genes. [file SupplementaryTable6.XLSX]

## Sheet: Legend
legends
chromosome	Brachy	Sorghum	Rice
1
2
3
4
5
6
7
8
9
10
11
12
Meta QTL/QTL	colour	QTL	colour
Grain yield		QT/h
		QTkw
		QTn
		QGrN
		QGrW
		QSL
		QHI
		Qph
Grain Protein conent		QGpc
Baking Quality		Qvisco
		QW
		Qvol
		Qpanif
		Qdur
		QL
		Qpelch
		Qtst
		QFsw
		Qpsi
		QBovs
Cadidate gene	name

## Sheet: ch5A
P1	Flair	Arche	Apache	Superb	Flair	Arche	Arche	Opata 85	Opata 85	AC Karma	Superb	Superb	Opata 85	TA4152-60	TA4152-60	Line3228	Apache	Renan	Renan	Renan	MQTL Yield	MQTL GPC	MQTL BQ	Candidate genes
P2	XX86	Récital	Ornicar	BW278	XX86	Récital	Récital	Synthetic W7984	Synthetic W7984	87E03-S2B1	BW278	BW278	Synthetic W7984	ND495	ND495	Jing 4839	Ornicar	Récital	Récital	Récital
reference	Haung XQ et al. 2004	Laperche et al., 2007	INRA Mapping population	Cuthbert et al. 2008	Haung XQ et al. 2004	Laperche et al., 2007	Laperche et al., 2007	Borner A et al. 2002	Borner A et al. 2002	Haung XQ et al. 2006	Cuthbert et al. 2008	Cuthbert et al. 2008	Borner A et al. 2002	Chu et al. 2008	Chu et al. 2008	Wang et al. 2011	INRA Mapping population	Groos et al., 2003, 2007	Groos et al., 2003, 2007	Groos et al., 2003, 2007
LOD	3.7	3.87	3.18	10.2	3	3.04	2.93	3	4.59	4.7	12.6	12.1	3	3.17	8.5	5.82	3.55	3.38	3.19	3.31
R2	14.2	8.8	4.8	10.7	12.7	4.8	5.7	17.22	30.99	11	20.4	11.9	24.34	8	19	8.41	9	11	10	11
	Tkw	T/h	T/h	Tkw	Tkw	T/h	T/h	GrW	Tkw	T/h	T/h	Hi	Tkw	Ph	SL	Tkw	GPC	Gpc	W	W					Sno	Marker	position	chromosome	Gene	start	end	genome_pos	chr_pos	SNP_density	FST	Tajima_cultivar	Tajima_landrace	pi_cultivar	pi_landrace	pi_landrace/pi_cultivar	Tajima_landrace_cultivar	Brachy	Rice	Sorghum	PanGenomeChr	PanGenomePos	Dominance
	QTkw.Hau-ch5A																								1	wPt-7895	0	5A
																									2	Xpsr170	17.4322	5A
																									3	Xcnl6	17.4322	5A
																									4	Xwmc173	17.4322	5A
																									5	P32/M62	17.4322	5A
																									6	Xbcd873	19.8822	5A
																									7	Xpsr549	22.3322	5A
																									8	Xfbb276	22.3322	5A
																									9	Xfbb277	22.3322	5A
																									10	wPt-1954	23.4858	5A
																									11	Xbarc135	24.7822	5A
																									12	Xbarc122	24.7822	5A
																									13	XgbxR665	27.2322	5A
																									14	Xglk163	27.2322	5A
																									15	RAC875_s106956_208	30.0373	5A
																									16	D_F5MV3MU01ECZOG_257	30.9883	5A
																									17	Xgpw2249	31.9322	5A
																									18	Excalibur_c30314_175	33.1701	5A
																									19	Kukri_c14683_65	33.3539	5A
																									20	Xgpw2231	33.447	5A
																									21	wPt-1165	34.0737	5A
																									22	RAC875_c53808_1027	34.5936	5A
		QT/h.Lap-ch5A																							23	Kukri_c95189_124	34.5936	5A
																									24	Excalibur_c5568_1454	35.1653	5A
																									25	stm545tgtc	35.6025	5A
																									26	Excalibur_rep_c68688_1032	35.9324	5A
																									27	RAC875_rep_c112531_360	36.1074	5A
																									28	wsnp_RFL_Contig4136_4696148	36.462	5A
																									29	wsnp_BE426080A_Ta_2_1	36.462	5A
																									30	M6_1004881_PstIMluI_PA	36.462	5A
																									31	M6_1048668_PstIMluI_PA	36.462	5A
																									32	M6_1056301_PstIMluI_PA	36.462	5A
																									33	M6_106886_PstIMluI_PA	36.462	5A
																									34	M6_1081826_PstIMluI_PA	36.462	5A
																									35	M6_1093341_PstIMluI_PA	36.462	5A
																									36	M6_1109821_PstIMluI_PA	36.462	5A
																									37	M6_1134682_PstIMluI_PA	36.462	5A
																									38	M6_1152375_PstIMluI_PA	36.462	5A
																									39	M6_1212303_PstIMluI_PA	36.462	5A
																									40	M6_1235862_PstIMluI_PA	36.462	5A
																									41	M6_1267090_PstIMluI_PA	36.462	5A
																									42	M6_129627_PstIMluI_PA	36.462	5A
																									43	M6_1298855_PstIMluI_PA	36.462	5A
																									44	M6_1316327_PstIMluI_PA	36.462	5A
																									45	M6_1329202_PstIMluI_PA	36.462	5A
																									46	M6_1350114_PstIMluI_PA	36.462	5A
																									47	M6_1375936_PstIMluI_PA	36.462	5A
																									48	M6_138620_PstIMluI_PA	36.462	5A
																									49	M6_1387243_PstIMluI_PA	36.462	5A
																									50	M6_1394231_PstIMluI_PA	36.462	5A
																									51	M6_1403685_PstIMluI_PA	36.462	5A
																									52	M6_141347_PstIMluI_PA	36.462	5A
																									53	M6_1421747_PstIMluI_PA	36.462	5A
																									54	M6_1422911_PstIMluI_PA	36.462	5A
																									55	M6_1451292_PstIMluI_PA	36.462	5A
																									56	M6_145256_PstIMluI_PA	36.462	5A
																									57	M6_1467764_PstIMluI_PA	36.462	5A
																									58	M6_1473695_PstIMluI_PA	36.462	5A
																									59	M6_1492129_PstIMluI_PA	36.462	5A
																									60	M6_1497944_PstIMluI_PA	36.462	5A
																									61	M6_1515953_PstIMluI_PA	36.462	5A
																									62	M6_1528187_PstIMluI_PA	36.462	5A
																									63	M6_158602_PstIMluI_PA	36.462	5A
																									64	M6_1608660_PstIMluI_PA	36.462	5A
																									65	M6_1624080_PstIMluI_PA	36.462	5A
																									66	M6_1661453_PstIMluI_PA	36.462	5A
																									67	M6_1673546_PstIMluI_PA	36.462	5A
																									68	M6_1682482_PstIMluI_PA	36.462	5A
																									69	M6_1686653_PstIMluI_PA	36.462	5A
																									70	M6_1700935_PstIMluI_PA	36.462	5A
																									71	M6_1722374_PstIMluI_PA	36.462	5A
																									72	M6_1759136_PstIMluI_PA	36.462	5A
																									73	M6_1773705_PstIMluI_PA	36.462	5A
																									74	M6_1807872_PstIMluI_PA	36.462	5A
																									75	M6_1826904_PstIMluI_PA	36.462	5A
																									76	M6_1835725_PstIMluI_PA	36.462	5A
																									77	M6_18683_PstIMluI_PA	36.462	5A
																									78	M6_1874887_PstIMluI_PA	36.462	5A
																									79	M6_1888938_PstIMluI_PA	36.462	5A
																									80	M6_1934189_PstIMluI_PA	36.462	5A
																									81	M6_1970022_PstIMluI_PA	36.462	5A
																									82	M6_1970660_PstIMluI_PA	36.462	5A
																									83	M6_1971397_PstIMluI_PA	36.462	5A
																									84	M6_1979337_PstIMluI_PA	36.462	5A
																									85	M6_200516_PstIMluI_PA	36.462	5A
																									86	M6_2005532_PstIMluI_PA	36.462	5A
																									87	M6_2008934_PstIMluI_PA	36.462	5A
																									88	M6_2039744_PstIMluI_PA	36.462	5A
																									89	M6_204671_PstIMluI_PA	36.462	5A
																									90	M6_2071750_PstIMluI_PA	36.462	5A
																									91	M6_2072535_PstIMluI_PA	36.462	5A
																									92	M6_2074558_PstIMluI_PA	36.462	5A
																									93	M6_2076180_PstIMluI_PA	36.462	5A
																									94	M6_2076382_PstIMluI_PA	36.462	5A
																									95	M6_2095228_PstIMluI_PA	36.462	5A
																									96	M6_2103156_PstIMluI_PA	36.462	5A
																									97	M6_2104118_PstIMluI_PA	36.462	5A
																									98	M6_2123590_PstIMluI_PA	36.462	5A
																									99	M6_2128423_PstIMluI_PA	36.462	5A
																									100	M6_2153564_PstIMluI_PA	36.462	5A
																									101	M6_2156229_PstIMluI_PA	36.462	5A
																									102	M6_2156498_PstIMluI_PA	36.462	5A
																									103	M6_2172080_PstIMluI_PA	36.462	5A
																									104	M6_2190949_PstIMluI_PA	36.462	5A
																									105	M6_2195534_PstIMluI_PA	36.462	5A
																									106	M6_2202002_PstIMluI_PA	36.462	5A
																									107	M6_2211307_PstIMluI_PA	36.462	5A
																									108	M6_2213076_PstIMluI_PA	36.462	5A
																									109	M6_2219731_PstIMluI_PA	36.462	5A
																									110	M6_2253832_PstIMluI_PA	36.462	5A
																									111	M6_2260330_PstIMluI_PA	36.462	5A
																									112	M6_2306713_PstIMluI_PA	36.462	5A
																									113	M6_2344280_PstIMluI_PA	36.462	5A
																									114	M6_2350132_PstIMluI_PA	36.462	5A
																									115	M6_2356920_PstIMluI_PA	36.462	5A
																									116	M6_2357612_PstIMluI_PA	36.462	5A
																									117	M6_2370853_PstIMluI_PA	36.462	5A
																									118	M6_2377167_PstIMluI_PA	36.462	5A
																									119	M6_2411139_PstIMluI_PA	36.462	5A
																									120	M6_2442380_PstIMluI_PA	36.462	5A
																									121	M6_2487131_PstIMluI_PA	36.462	5A
																									122	M6_2509296_PstIMluI_PA	36.462	5A
																									123	M6_2511746_PstIMluI_PA	36.462	5A
																									124	M6_2548893_PstIMluI_PA	36.462	5A
																									125	M6_255850_PstIMluI_PA	36.462	5A
																									126	M6_2589012_PstIMluI_PA	36.462	5A
																									127	M6_2592373_PstIMluI_PA	36.462	5A
																									128	M6_2592934_PstIMluI_PA	36.462	5A
																									129	M6_2597678_PstIMluI_PA	36.462	5A
																									130	M6_2611361_PstIMluI_PA	36.462	5A
																									131	M6_2625557_PstIMluI_PA	36.462	5A
																									132	M6_2639415_PstIMluI_PA	36.462	5A
																									133	M6_2640628_PstIMluI_PA	36.462	5A
																									134	M6_2670290_PstIMluI_PA	36.462	5A
																									135	M6_2684008_PstIMluI_PA	36.462	5A
																									136	M6_2694209_PstIMluI_PA	36.462	5A
																									137	M6_2710533_PstIMluI_PA	36.462	5A
																									138	M6_2711980_PstIMluI_PA	36.462	5A
																									139	M6_296047_PstIMluI_PA	36.462	5A
																									140	M6_30692_PstIMluI_PA	36.462	5A
																									141	M6_311615_PstIMluI_PA	36.462	5A
																									142	M6_320203_PstIMluI_PA	36.462	5A
																									143	M6_320271_PstIMluI_PA	36.462	5A
																									144	M6_324680_PstIMluI_PA	36.462	5A
																									145	M6_33031_PstIMluI_PA	36.462	5A
																									146	M6_366037_PstIMluI_PA	36.462	5A
																									147	M6_380656_PstIMluI_PA	36.462	5A
																									148	M6_382879_PstIMluI_PA	36.462	5A
																									149	M6_385661_PstIMluI_PA	36.462	5A
																									150	M6_422090_PstIMluI_PA	36.462	5A
																									151	M6_435760_PstIMluI_PA	36.462	5A
																									152	M6_456433_PstIMluI_PA	36.462	5A
																									153	M6_466046_PstIMluI_PA	36.462	5A
																									154	M6_570913_PstIMluI_PA	36.462	5A
																									155	M6_57481_PstIMluI_PA	36.462	5A
																									156	M6_578829_PstIMluI_PA	36.462	5A
																									157	M6_595395_PstIMluI_PA	36.462	5A
																									158	M6_613664_PstIMluI_PA	36.462	5A
																									159	M6_614548_PstIMluI_PA	36.462	5A
																									160	M6_618271_PstIMluI_PA	36.462	5A
																									161	M6_64272_PstIMluI_PA	36.462	5A
																									162	M6_651798_PstIMluI_PA	36.462	5A
																									163	M6_65977_PstIMluI_PA	36.462	5A
																									164	M6_661785_PstIMluI_PA	36.462	5A
																									165	M6_688161_PstIMluI_PA	36.462	5A
																									166	M6_701399_PstIMluI_PA	36.462	5A
																									167	M6_70794_PstIMluI_PA	36.462	5A
																									168	M6_733497_PstIMluI_PA	36.462	5A
																									169	M6_734194_PstIMluI_PA	36.462	5A
																									170	M6_764391_PstIMluI_PA	36.462	5A
																									171	M6_774344_PstIMluI_PA	36.462	5A
																									172	M6_801009_PstIMluI_PA	36.462	5A
																									173	M6_844661_PstIMluI_PA	36.462	5A
																									174	M6_846038_PstIMluI_PA	36.462	5A
																									175	M6_858292_PstIMluI_PA	36.462	5A
																									176	M6_865291_PstIMluI_PA	36.462	5A
																									177	M6_867265_PstIMluI_PA	36.462	5A
																									178	M6_883011_PstIMluI_PA	36.462	5A
																									179	M6_88629_PstIMluI_PA	36.462	5A
																									180	M6_917205_PstIMluI_PA	36.462	5A
																									181	M6_939374_PstIMluI_PA	36.462	5A
																									182	M6_966995_PstIMluI_PA	36.462	5A
																									183	M6_1014904_PstIMseI_PA	36.462	5A
																									184	M6_1196713_PstIMseI_PA	36.462	5A
																									185	M6_1212966_PstIMseI_PA	36.462	5A
																									186	M6_1214288_PstIMseI_PA	36.462	5A
																									187	M6_1272881_PstIMseI_PA	36.462	5A
																									188	M6_1275423_PstIMseI_PA	36.462	5A
																									189	M6_1281860_PstIMseI_PA	36.462	5A
																									190	M6_1299190_PstIMseI_PA	36.462	5A
																									191	M6_1299919_PstIMseI_PA	36.462	5A
																									192	M6_1304673_PstIMseI_PA	36.462	5A
																									193	M6_1401491_PstIMseI_PA	36.462	5A
																									194	M6_1445961_PstIMseI_PA	36.462	5A
																									195	M6_1476151_PstIMseI_PA	36.462	5A
																									196	M6_1573189_PstIMseI_PA	36.462	5A
																									197	M6_1870144_PstIMseI_PA	36.462	5A
																									198	M6_204309_PstIMseI_PA	36.462	5A
																									199	M6_222187_PstIMseI_PA	36.462	5A
																									200	M6_2376403_PstIMseI_PA	36.462	5A
																									201	M6_2453140_PstIMseI_PA	36.462	5A
																									202	M6_2726576_PstIMseI_PA	36.462	5A
																									203	M6_276610_PstIMseI_PA	36.462	5A
																									204	M6_285600_PstIMseI_PA	36.462	5A
																									205	M6_3194272_PstIMseI_PA	36.462	5A
																									206	M6_374826_PstIMseI_PA	36.462	5A
																									207	M6_379859_PstIMseI_PA	36.462	5A
																									208	M6_468370_PstIMseI_PA	36.462	5A
																									209	M6_483278_PstIMseI_PA	36.462	5A
																									210	M6_504758_PstIMseI_PA	36.462	5A
																									211	M6_583064_PstIMseI_PA	36.462	5A
																									212	M6_617923_PstIMseI_PA	36.462	5A
																									213	M6_692156_PstIMseI_PA	36.462	5A
																									214	M6_750829_PstIMseI_PA	36.462	5A
																									215	M6_758168_PstIMseI_PA	36.462	5A
																									216	M6_771993_PstIMseI_PA	36.462	5A
																									217	M6_83029_PstIMseI_PA	36.462	5A
																									218	M6_857603_PstIMseI_PA	36.462	5A
																									219	M6_879744_PstIMseI_PA	36.462	5A
																									220	M6_881567_PstIMseI_PA	36.462	5A
																									221	M6_911581_PstIMseI_PA	36.462	5A
																									222	M6_972317_PstIMseI_PA	36.462	5A
																									223	M6_1036939_PstIMspI_PA	36.462	5A
																									224	M6_10486_PstIMspI_PA	36.462	5A
																									225	M6_113068_PstIMspI_PA	36.462	5A
																									226	M6_1136000_PstIMspI_PA	36.462	5A
																									227	M6_117622_PstIMspI_PA	36.462	5A
																									228	M6_1218151_PstIMspI_PA	36.462	5A
																									229	M6_123051_PstIMspI_PA	36.462	5A
																									230	M6_126543_PstIMspI_PA	36.462	5A
																									231	M6_1313366_PstIMspI_PA	36.462	5A
																									232	M6_1385362_PstIMspI_PA	36.462	5A
																									233	M6_1502887_PstIMspI_PA	36.462	5A
																									234	M6_150766_PstIMspI_PA	36.462	5A
																									235	M6_1524110_PstIMspI_PA	36.462	5A
																									236	M6_1541992_PstIMspI_PA	36.462	5A
																									237	M6_1581666_PstIMspI_PA	36.462	5A
																									238	M6_1596666_PstIMspI_PA	36.462	5A
																									239	M6_162198_PstIMspI_PA	36.462	5A
																									240	M6_164271_PstIMspI_PA	36.462	5A
																									241	M6_169282_PstIMspI_PA	36.462	5A
																									242	M6_169351_PstIMspI_PA	36.462	5A
																									243	M6_1703510_PstIMspI_PA	36.462	5A
																									244	M6_172619_PstIMspI_PA	36.462	5A
																									245	M6_173179_PstIMspI_PA	36.462	5A
																									246	M6_1804047_PstIMspI_PA	36.462	5A
																									247	M6_1823418_PstIMspI_PA	36.462	5A
																									248	M6_18294_PstIMspI_PA	36.462	5A
																									249	M6_1891958_PstIMspI_PA	36.462	5A
																									250	M6_1938361_PstIMspI_PA	36.462	5A
																									251	M6_1954994_PstIMspI_PA	36.462	5A
																									252	M6_1981743_PstIMspI_PA	36.462	5A
																									253	M6_1988169_PstIMspI_PA	36.462	5A
																									254	M6_20352_PstIMspI_PA	36.462	5A
																									255	M6_206138_PstIMspI_PA	36.462	5A
																									256	M6_208676_PstIMspI_PA	36.462	5A
																									257	M6_209723_PstIMspI_PA	36.462	5A
																									258	M6_210168_PstIMspI_PA	36.462	5A
																									259	M6_2136341_PstIMspI_PA	36.462	5A
																									260	M6_2194833_PstIMspI_PA	36.462	5A
																									261	M6_219660_PstIMspI_PA	36.462	5A
																									262	M6_222731_PstIMspI_PA	36.462	5A
																									263	M6_2261880_PstIMspI_PA	36.462	5A
																									264	M6_2265285_PstIMspI_PA	36.462	5A
																									265	M6_2348652_PstIMspI_PA	36.462	5A
																									266	M6_2365256_PstIMspI_PA	36.462	5A
																									267	M6_238582_PstIMspI_PA	36.462	5A
																									268	M6_2398280_PstIMspI_PA	36.462	5A
																									269	M6_2445621_PstIMspI_PA	36.462	5A
																									270	M6_24955_PstIMspI_PA	36.462	5A
																									271	M6_256805_PstIMspI_PA	36.462	5A
																									272	M6_256830_PstIMspI_PA	36.462	5A
																									273	M6_257147_PstIMspI_PA	36.462	5A
																									274	M6_25852_PstIMspI_PA	36.462	5A
																									275	M6_25956_PstIMspI_PA	36.462	5A
																									276	M6_261137_PstIMspI_PA	36.462	5A
																									277	M6_263102_PstIMspI_PA	36.462	5A
																									278	M6_2634737_PstIMspI_PA	36.462	5A
																									279	M6_26798_PstIMspI_PA	36.462	5A
																									280	M6_2687021_PstIMspI_PA	36.462	5A
																									281	M6_2725863_PstIMspI_PA	36.462	5A
																									282	M6_273872_PstIMspI_PA	36.462	5A
																									283	M6_279157_PstIMspI_PA	36.462	5A
																									284	M6_2827926_PstIMspI_PA	36.462	5A
																									285	M6_2834674_PstIMspI_PA	36.462	5A
																									286	M6_288630_PstIMspI_PA	36.462	5A
																									287	M6_2921134_PstIMspI_PA	36.462	5A
																									288	M6_29314_PstIMspI_PA	36.462	5A
																									289	M6_2936299_PstIMspI_PA	36.462	5A
																									290	M6_296270_PstIMspI_PA	36.462	5A
																									291	M6_296273_PstIMspI_PA	36.462	5A
																									292	M6_300195_PstIMspI_PA	36.462	5A
																									293	M6_3039356_PstIMspI_PA	36.462	5A
																									294	M6_3093107_PstIMspI_PA	36.462	5A
																									295	M6_3121823_PstIMspI_PA	36.462	5A
																									296	M6_3188448_PstIMspI_PA	36.462	5A
																									297	M6_3215805_PstIMspI_PA	36.462	5A
																									298	M6_3345974_PstIMspI_PA	36.462	5A
																									299	M6_337178_PstIMspI_PA	36.462	5A
																									300	M6_3374343_PstIMspI_PA	36.462	5A
																									301	M6_3433670_PstIMspI_PA	36.462	5A
																									302	M6_3435627_PstIMspI_PA	36.462	5A
																									303	M6_3554076_PstIMspI_PA	36.462	5A
																									304	M6_38202_PstIMspI_PA	36.462	5A
																									305	M6_38509_PstIMspI_PA	36.462	5A
																									306	M6_404098_PstIMspI_PA	36.462	5A
																									307	M6_4147_PstIMspI_PA	36.462	5A
																									308	M6_45312_PstIMspI_PA	36.462	5A
																									309	M6_46732_PstIMspI_PA	36.462	5A
																									310	M6_57250_PstIMspI_PA	36.462	5A
																									311	M6_57842_PstIMspI_PA	36.462	5A
																									312	M6_61260_PstIMspI_PA	36.462	5A
																									313	M6_61894_PstIMspI_PA	36.462	5A
																									314	M6_63438_PstIMspI_PA	36.462	5A
																									315	M6_640385_PstIMspI_PA	36.462	5A
																									316	M6_68290_PstIMspI_PA	36.462	5A
																									317	M6_732273_PstIMspI_PA	36.462	5A
																									318	M6_78365_PstIMspI_PA	36.462	5A
																									319	M6_80441_PstIMspI_PA	36.462	5A
																									320	M6_815141_PstIMspI_PA	36.462	5A
																									321	M6_96710_PstIMspI_PA	36.462	5A
																									322	M6_99989_PstIMspI_PA	36.462	5A
																									323	Opata_1590018_24_PstIMspI_SNP	36.462	5A
																									324	Opata_1599556_54_PstIMspI_SNP	36.462	5A
																									325	Opata_1666036_73_PstIMspI_SNP	36.462	5A
																									326	Opata_1874865_13_PstIMspI_SNP	36.462	5A
																									327	Opata_1950566_45_PstIMspI_SNP	36.462	5A
																									328	Opata_2052356_71_PstIMspI_SNP	36.462	5A
																									329	Opata_2127870_35_PstIMspI_SNP	36.462	5A
																									330	Opata_2773146_60_PstIMspI_SNP	36.462	5A
																									331	Opata_4029228_73_PstIMspI_SNP	36.462	5A
																									332	Xi762599a	38.208	5A
																									333	BobWhite_c16775_503	38.9164	5A
																									334	RAC875_rep_c114788_238	38.9164	5A
																									335	RAC875_rep_c114788_136	38.9164	5A
																									336	RAC875_c28639_621	38.9164	5A
																									337	Kukri_c38403_547	38.9164	5A
																									338	BobWhite_c12016_88	38.9164	5A
																									339	Excalibur_c36791_315	38.9164	5A
																									340	Excalibur_c12644_58	38.9164	5A
																									341	Ex_c14898_296	38.9164	5A
					QTkw.Hau-ch5A																				342	Xgwm154_d1	39.6322	5A
																									343	Xgwm205_d1	39.6322	5A
																									344	Xgpw7607	39.6322	5A
																									345	Xbarc316	39.6322	5A
																									346	Xgwm443	39.6322	5A
																									347	Xwmc388	39.6322	5A
																									348	Xwmc169	39.6322	5A
																									349	Xgpw2104	39.6322	5A
																									350	BobWhite_rep_c67379_241	39.7769	5A
																									351	Kukri_c38403_91	39.7769	5A
																									352	BobWhite_c41542_354	39.7769	5A	Traes_5AS_D8D79E99E	29997	32842	14348	5	0	0	NA	NA	0	0	1	NA	NA	NA	Sb08g023220	12	58918	S
																									353	BobWhite_rep_c67379_385	39.8732	5A	Traes_5AS_8C24B3F76	111892	112342	14365	22	0	0	NA	NA	0	0	1	NA	Bradi4g00440	LOC_Os12g24320	NA	12	57004	S
																									354	Excalibur_c30462_100	40.5382	5A
			QT/h.Log-ch5A																						355	Tdurum_contig42421_1167	40.6695	5A
																									356	wsnp_Ex_c905_1748920	41.9004	5A	Traes_5AS_2A0329D5E	3	3358	14344	1	5	0.0750422520973714	-0.0913033186335901	-0.485905659155926	1.25615763546798	1.13230769230769	0.901484152774985	0.265723545349369	Bradi4g00250	LOC_Os12g44340	Sb08g023270	12	58925	S
																									357	wsnp_Ex_c905_1749059	41.9004	5A
																									358	tplb0035p20_710	41.9004	5A
																									359	Tdurum_contig42421_552	41.9004	5A
																									360	Tdurum_contig42081_2942	41.9004	5A
																									361	RAC875_c15745_124	41.9004	5A
																									362	Kukri_rep_c95804_119	41.9004	5A
																									363	BobWhite_c7114_237	41.9004	5A
																MQTL12 GY					MQTL12 GY				364	wsnp_Ex_c6209_10838456	42.6822	5A	Traes_5AS_EC39BB7B6	38642	41401	14349	6	9	0.0367552971712852	0.0849374801055904	-0.369110920532437	2.0935960591133	1.95076923076923	0.931811754673118	0.234710762866123	Bradi4g00335	LOC_Os12g44310	NA	12	58917	S
																									365	wsnp_Ex_c6209_10838456	42.6822	5A	Traes_5AS_3F5DE64F8	41753	45536	14350	7	8	0.0131993815402329	0.382051434056351	-0.708604820090412	2.02216748768473	1.32307692307692	0.654457392452466	0.412238196985412	Bradi4g00335	LOC_Os12g44310	NA	12	58917	S
																									366	TA004832-0873	42.6822	5A	Traes_5AS_A110BF758	19530	20742	14346	3	0	0	NA	NA	0	0	1	NA	Bradi4g00330	NA	NA	12	58919	S
																									367	TA004832-0873	42.6822	5A	Traes_5AS_B51219CCE	22237	23044	14347	4	0	0	NA	NA	0	0	1	NA	Bradi4g00330	NA	NA	12	58919	S
																									368	RFL_Contig3370_343	42.6822	5A
																									369	Excalibur_c26997_272	42.8747	5A	Traes_5AS_E9E60BA43	681533	681841	14455	112	2	-0.0331336405529952	-0.508122549716385	-0.934729645684871	0.38423645320197	0.295384615384615	0.769357676305033	-0.400630739500864	Bradi4g06867	LOC_Os12g31748	NA	12	57415	S
																									370	Xfbb187	44.3322	5A
																									371	Xcfb2190	45.8544	5A
																									372	Kukri_c30784_1036	46.5033	5A
																									373	Xcfa2076	46.6642	5A
																									374	Xfba342	46.8428	5A
																									375	XgbxG625	46.9322	5A
																									376	Tdurum_contig13602_741	46.9671	5A
																									377	D_contig08522_236	46.9963	5A
																									378	Ex_c10620_1157	47.1042	5A	Traes_5AS_BA2CB25AB1	145746	148478	14374	31	0	0	NA	NA	0	0	1	NA	Bradi4g05130	LOC_Os12g36750	NA	12	57855	S
																									379	GENE-3572_255	47.1771	5A
																									380			5A	Traes_5AS_EA6348226	10285	14012	14345	2	0	0	NA	NA	0	0	1	NA	Bradi4g00230	LOC_Os12g44330	Sb08g023260	12	58924	S
																									381			5A	Traes_5AL_09DDCEE98	46034	46352	14351	8	0	0	NA	NA	0	0	1	NA	Bradi4g00360	NA	NA	12	58914	S
																									382			5A	Traes_5AL_8AF46829E	46353	46632	14352	9	0	0	NA	NA	0	0	1	NA	Bradi4g00360	NA	NA	12	58914	S
																									383			5A	Traes_5AS_B84BF36F0	46643	46982	14353	10	0	0	NA	NA	0	0	1	NA	Bradi4g00367	LOC_Os12g44300	Sb08g023210	12	58913	S
																									384			5A	Traes_5AS_CE72492BA	48088	48297	14354	11	0	0	NA	NA	0	0	1	NA	NA	LOC_Os12g44290	NA	12	58912	S
																									385			5A	Traes_5AL_7A59610B4	48299	50571	14355	12	3	-0.0352940362039573	0.541503409352756	1.76237215000308	1.10344827586207	2.91384615384615	2.63918754982352	0.822724023120907	Bradi4g00397	NA	NA	12	58903	S
																									386			5A	Traes_5AS_801DC2103	50573	53076	14356	13	2	-0.0392156862745099	0.506506998541764	0.196630604978757	0.529556650246305	0.578461538461538	1.09217656587661	0.634231910233438	Bradi4g00410	LOC_Os12g44240	Sb08g023170	12	58901	S
																									387	Excalibur_c27708_267	47.8276	5A	Traes_5AS_469889268	58006	58222	14360	15	0	0	NA	NA	0	0	1	NA	NA	NA	NA	NA	NA	S
																									388	Excalibur_c27708_267	47.8276	5A	Traes_5AS_32C705A83	62440	63290	14359	17	10	0.00563194521317334	3.04984241067207	1.87903238685061	6.73645320197044	6.13846153846154	0.911243664000516	3.12801785641722	NA	NA	NA	NA	NA	S
																									389	Excalibur_c27708_267	47.8276	5A	Traes_5AS_1E894682E	61209	62212	14358	16	0	0	NA	NA	0	0	1	NA	NA	NA	NA	NA	NA	S
																									390	Tdurum_contig59926_526	47.8568	5A	Traes_5AS_019ECA143	87648	89084	14361	18	2	-0.00571428571428556	0.527759447186197	-0.310531954485811	0.339901477832512	0.212307692307692	0.625716526663363	0.361339621507399	NA	NA	NA	NA	NA	S
																									391	RFL_Contig5886_653	47.8568	5A
																	QGPC.Log-ch5A								392	BobWhite_c14085_585	47.8568	5A
																									393	Excalibur_c36321_1262	48.1922	5A	Traes_5AL_33FD3C7BA	93150	94802	14362	19	0	0	NA	NA	0	0	1	NA	NA	NA	NA	NA	NA	S
																									394	RAC875_c27690_237	48.2243	5A
																									395	BobWhite_c16654_166	48.7493	5A	Traes_5AS_D727B3D53	95939	99087	14363	20	0	0	NA	NA	0	0	1	NA	NA	NA	NA	NA	NA	S
																									396	Tdurum_contig9291_553	48.7493	5A
																									397	Ra_c3065_1630	48.7493	5A
																									398	D_contig37543_277	48.8427	5A
																									399	Excalibur_c47920_249	48.8485	5A
																									400	Tdurum_contig30719_380	48.9564	5A
																									401	Tdurum_contig29342_180	48.9564	5A
																									402	RAC875_c3744_934	48.9564	5A
																									403	Kukri_rep_c108049_419	49.2015	5A
																									404	Kukri_c25223_487	49.3736	5A
																									405	Ku_c21955_1502	49.3736	5A
																									406	Excalibur_c18767_309	49.3736	5A	Traes_5AS_423283446	103058	104047	14364	21	0	0	NA	NA	0	0	1	NA	NA	NA	NA	NA	NA	S
																									407	Excalibur_c12029_1650	49.3736	5A
																									408	Excalibur_c15084_167	49.4086	5A
																									409			5A	Traes_5AL_16733B284	112400	118904	14366	23	0	0	NA	NA	0	0	1	NA	Bradi4g07990	LOC_Os12g24170	Sb08g004410	12	56999	S
																									410			5A	Traes_5AL_201474F86	120336	122424	14367	24	0	0	NA	NA	0	0	1	NA	Bradi4g07990	LOC_Os12g24170	Sb08g004410	12	56999	S
																									411			5A	Traes_5AL_74E46203C	126978	130217	14368	25	0	0	NA	NA	0	0	1	NA	Bradi4g07990	LOC_Os12g24170	Sb08g004410	12	56999	S
																									412			5A	Traes_5AL_08ED3EF3F	136158	136490	14369	26	0	0	NA	NA	0	0	1	NA	Bradi4g07990	LOC_Os12g24170	Sb08g004410	12	56999	S
																									413			5A	Traes_5AL_3BC5CBB54	139569	140552	14370	27	0	0	NA	NA	0	0	1	NA	Bradi4g07990	LOC_Os12g24170	Sb08g004410	12	56999	S
																									414	Kukri_c42549_626	49.6069	5A	Traes_5AS_940154479	149292	161385	14375	32	4	0.00430296611580694	-1.38132310520649	-1.73586393812467	0.588669950738916	0.249230769230769	0.424357337524152	-1.29093723758922	Bradi4g41137	LOC_Os12g07880	Sb08g004890	12	56025	S
																									415	Kukri_c42549_626	49.6069	5A	Traes_5AS_00BE3A42A	167191	167719	14376	33	0	0	NA	NA	0	0	1	NA	Bradi4g41137	LOC_Os12g07880	Sb08g004890	12	56025	S
																									416	Kukri_rep_c106191_66	49.6157	5A
																									417	Excalibur_c29933_351	49.6302	5A
																									418	Xgpw7218	49.6322	5A
																									419	RAC875_c30044_482	49.674	5A
																									420	Kukri_c66668_597	49.674	5A
																									421	Tdurum_contig14863_885	49.7207	5A	Traes_5AS_16DEA4563	3855620	3858720	14952	609	3	-0.030858778629584	2.01468121773971	1.51917064756313	1.55911330049261	1.41538461538462	0.907872921793565	2.07834290341941	Bradi4g01630	LOC_Os12g42100	Sb08g021620	12	58625	S
																									422			5A	Traes_5AS_1551C2E76	168305	169084	14377	34	1	-0.0465116279069768	-1.15752759654527	-1.16439105425337	0.0591133004926108	0.0584615384615385	0.989157807007767	-0.856840576160898	Bradi1g07110	LOC_Os03g56380	Sb01g006600	3	19438	D
																									423	Tdurum_contig42421_526	49.7878	5A
																									424	Tdurum_contig14991_138	49.7878	5A
																									425	RAC875_c4583_1518	49.7878	5A
																									426	Excalibur_c9426_622	49.7878	5A
																									427	Excalibur_c19267_685	49.7878	5A
																									428	RAC875_c81257_422	49.8111	5A
																									429	Kukri_c21784_411	49.8111	5A
																									430	Ku_c8369_779	49.8111	5A
																									431	Ku_c21955_1516	49.8111	5A
																									432	Tdurum_contig11657_875	49.9307	5A
																									433	Kukri_c55051_414	49.9307	5A
																									434	BobWhite_c31195_268	49.9307	5A
																									435	RAC875_rep_c86466_74	49.9424	5A
																									436	Kukri_c30814_589	49.9453	5A
																									437	Kukri_c15817_496	49.9599	5A	Traes_5AS_CE18ED11E	195678	199071	14382	39	4	-0.024666995559941	-1.73262544475825	-1.75831601263089	0.206896551724138	0.227692307692308	1.10002936556667	-1.68287048743005	Bradi4g06000	LOC_Os12g40780	Sb08g020530	12	58382	S
																									438	Kukri_c15817_496	49.9599	5A	Traes_5AS_A4B127D3D	201944	204139	14384	41	3	0.136541257724464	0.274688506604794	2.00828240290299	0.852216748768473	0.941538461538462	1.10468818152011	1.0688828941889	Bradi4g06000	LOC_Os12g40780	Sb08g020530	12	58382	S
																									439	Kukri_c15817_496	49.9599	5A	Traes_5AS_0D9786BD1	199675	201261	14383	40	5	0.10137962788577	0.133580564922049	0.837971687052563	1.33497536945813	2.92923076923077	2.19332693985219	1.09093911478279	Bradi4g06000	LOC_Os12g40780	Sb08g020530	12	58382	S
																									440	D_GDS7LZN01ATAF2_263	49.9599	5A
																									441	Kukri_c10512_427	50.059	5A
																									442	Excalibur_c19948_1047	50.059	5A
																									443	wsnp_Ex_c12029_19258493	50.1582	5A
																									444	BobWhite_rep_c63811_350	50.1582	5A
																									445	Kukri_rep_c116036_579	50.1582	5A	Traes_5AS_AF90452F5	1910656	1915250	14645	302	7	0.0367946090190912	0.584671873999015	-0.944889113776431	3.04926108374384	2.05538461538462	0.67416675689938	0.407241623667387	Bradi4g01430	LOC_Os12g42300	Sb08g021840	12	58654	S
																									446	Excalibur_rep_c115373_88	50.1582	5A
																									447	Excalibur_c60421_393	50.1582	5A
																									448	Excalibur_c33773_471	50.1582	5A
																									449	Excalibur_c31834_308	50.1582	5A
																									450	Tdurum_contig16994_438	50.2311	5A
																									451	RAC875_c58332_383	50.2311	5A
																									452	RAC875_c5728_75	50.2311	5A
																									453	Kukri_c8666_1645	50.2311	5A
																									454	Excalibur_c29933_552	50.2311	5A	Traes_5AL_76C8D9C4F	284990	288938	14400	57	0	0	NA	NA	0	0	1	NA	Bradi4g05960	LOC_Os12g34840	Sb08g016850	12	57686	S
																									455	Excalibur_c29933_552	50.2311	5A	Traes_5AS_40FEDF44F	274193	275847	14398	55	0	0	NA	NA	0	0	1	NA	Bradi4g05960	LOC_Os12g34840	Sb08g016850	12	57686	S
																									456	wsnp_Ex_c14137_22064017	50.2661	5A	Traes_5AS_068F5C18A	186760	191258	14381	38	0	0	NA	NA	0	0	1	NA	NA	NA	NA	NA	NA	S
																									457	Tdurum_contig42516_557	50.2661	5A
																									458	Tdurum_contig31295_342	50.2661	5A
																									459	Tdurum_contig12136_110	50.2661	5A
																									460	Tdurum_contig10754_1493	50.2661	5A
																									461	RAC875_rep_c76740_103	50.2661	5A
																									462	RAC875_rep_c69968_979	50.2661	5A
																									463	RAC875_rep_c106694_245	50.2661	5A
																									464	RAC875_c15638_216	50.2661	5A
																									465	RAC875_c13862_1915	50.2661	5A
																									466	RAC875_c109949_244	50.2661	5A
																									467	Kukri_rep_c72375_109	50.2661	5A
																									468	Kukri_rep_c69847_208	50.2661	5A
																									469	Kukri_c37337_260	50.2661	5A	Traes_5AL_D0E9F6CAC	5898409	5900726	15354	1012	4	0	NA	-1.15925292467715	0	0.0738461538461539	74.84615	-1.0952156223255	Bradi4g01070	NA	NA	12	58870	D
																									470	Kukri_c35220_83	50.2661	5A	Traes_5AS_6F8C66AFA	205588	209614	14385	42	3	0.0150077496603676	0.568866481101708	2.08248079244653	0.948275862068966	1	1.05448799677683	1.03913709060373	NA	LOC_Os12g40790	Sb08g020500	12	58384	S
																									471	Kukri_c15314_221	50.2661	5A
																									472	Excalibur_rep_c111708_568	50.2661	5A	Traes_5AS_4C18ACB7B	3810357	3812833	14945	602	2	0.0402576489533011	NA	-1.11419550055259	0	0.344615384615385	345.61538	-1.28993529974348	Bradi4g07000	LOC_Os12g31440	Sb08g015420	12	57390	S
																									473	Excalibur_rep_c104815_1181	50.2661	5A
																									474	BobWhite_c38268_400	50.2661	5A	Traes_5AS_0193BC91B	176433	178124	14379	36	1	-0.0365714285714287	0.253342838599293	0.380877132308375	0.295566502463054	0.323076923076923	1.09276307337477	0.506779835042377	Bradi4g41160	NA	NA	12	56022	S
																									475	BobWhite_c38268_400	50.2661	5A	Traes_5AS_3D61D4401	169158	174003	14378	35	4	-0.0221677425058271	-1.74085456674053	-1.72789814239778	0.374384236453202	0.310769230769231	0.830533615369681	-1.49238502996866	Bradi4g41160	NA	NA	12	56022	S
																									476	Excalibur_c6909_98	50.2661	5A
																									477	Excalibur_c58521_141	50.2661	5A	Traes_5AS_320B6A5C2	269005	273803	14396	54	3	0.0960240625394573	1.96611574289185	2.05378868675757	3.35960591133005	3.15692307692308	0.939688605142041	2.61367586273769	Bradi4g02587	LOC_Os12g41400	NA	12	58467	S
																									478	Excalibur_c56729_73	50.2661	5A	Traes_5AS_8771F0705	178707	180741	14380	37	1	0.0089719626168222	-1.14923093862267	-0.310531954485811	0.0689655172413793	0.212307692307692	3.04875444361737	-0.487061624113308	NA	NA	NA	NA	NA	S
																									479	Excalibur_c5217_159	50.2661	5A
																									480	Excalibur_c51832_260	50.2661	5A
																									481	Excalibur_c44910_94	50.2661	5A
																									482	Excalibur_c27431_131	50.2661	5A
																									483	D_GDS7LZN02ILNA8_65	50.2661	5A
																									484	D_contig28805_339	50.2661	5A	Traes_5AS_2AE102763	308531	315161	14403	60	4	-0.00378884943441826	-1.08896650248411	-1.8745960152427	0.399014778325123	0.452307692307692	1.13322735224933	-1.26466917627478	Bradi4g07167	LOC_Os12g30540	Sb08g015020	12	57319	S
																									485	D_contig28805_339	50.2661	5A	Traes_5AS_90636E0A6	305108	307456	14402	59	2	-0.00222526532009604	-1.13638169704553	-1.19434994977544	0.0591133004926108	0.286153846153846	4.77687716362269	-1.14731049173019	Bradi4g07167	LOC_Os12g30540	Sb08g015020	12	57319	S
																									486	D_contig28805_339	50.2661	5A	Traes_5AS_AF766B5B5	292913	300568	14401	58	0	0	NA	NA	0	0	1	NA	Bradi4g07167	LOC_Os12g30540	Sb08g015020	12	57319	S
																									487	D_contig04361_455	50.2661	5A
																									488			5A	Traes_5AS_B457907E9	210418	212094	14386	43	1	0	-1.14923093862267	NA	0.0689655172413793	0	0.0142927544882108	-1.09495987979803	Bradi4g02640	LOC_Os12g40830	Sb08g020510	12	58386	S
																									489			5A	Traes_5AS_C3CBF770C	213320	213780	14387	44	0	0	NA	NA	0	0	1	NA	Bradi4g02640	LOC_Os12g40830	Sb08g020510	12	58386	S
																									490			5A	Traes_5AS_7832B3FA1	213796	215462	14388	45	0	0	NA	NA	0	0	1	NA	Bradi4g02640	LOC_Os12g40830	Sb08g020510	12	58386	S
																									491			5A	Traes_5AS_E237A1148	226635	230149	14391	46	4	0.087392055267703	1.27068397865516	1.48473067253928	1.17241379310345	1.63076923076923	1.39061705589807	1.48237129324822	Bradi4g02620	LOC_Os12g40860	Sb08g020560	12	58390	S
																									492			5A	Traes_5AS_9E5FCDEC5	230513	236536	14390	47	2	0.0241342895142654	-0.0279640420657136	0.255735808482663	0.467980295566503	0.52	1.11092086384012	0.465846290360222	Bradi4g02607	LOC_Os12g40880	Sb08g020570	12	58391	S
																									493			5A	Traes_5AS_7C1851556	237745	241143	14389	48	1	-0.00378787878787867	0.985120461497705	1.47274096323808	0.413793103448276	0.461538461538462	1.11510644704553	1.40094090676984	Bradi4g02600	LOC_Os12g40890	Sb08g020580	12	58392	S
																									494			5A	Traes_5AL_F845558C3	241547	242581	14393	49	4	-0.0132496221705192	-1.56733632675313	-0.875816939296828	0.428571428571429	0.873846153846154	2.03655571321398	-0.777915650647097	Bradi4g02600	LOC_Os12g40890	Sb08g020580	12	58392	S
																									495			5A	Traes_5AL_4900207DB	243773	249631	14392	50	7	-0.0279467737580468	-1.24612859084065	-1.65471929002099	0.935960591133005	0.815384615384615	0.871311588462862	-1.25715287648817	Bradi1g14250	LOC_Os03g43390	Sb01g014150	3	18049	D
																									496			5A	Traes_5AS_B39049539	252020	252739	14394	51	0	0	NA	NA	0	0	1	NA	Bradi4g02580	LOC_Os12g40900	Sb08g020590	12	58393	S
																									497			5A	Traes_5AS_CF028389F	266308	267063	14397	53	0	0	NA	NA	0	0	1	NA	Bradi4g03390	LOC_Os12g39360	Sb08g019550	12	58183	S
																									498	Tdurum_contig10754_1383	50.2924	5A
																									499	RAC875_c51939_281	50.2924	5A
																									500	Kukri_c8141_303	50.2924	5A
																									501	Jagger_c333_1280	50.2924	5A
																									502	Excalibur_c44060_490	50.2924	5A
																									503	Ex_c3575_659	50.2924	5A
																									504	Tdurum_contig20362_215	50.3303	5A
																									505	Tdurum_contig10739_201	50.3303	5A
																									506	RFL_Contig1466_405	50.3303	5A
																									507	RAC875_rep_c74170_236	50.3303	5A
																									508	RAC875_rep_c71037_192	50.3303	5A
																									509	RAC875_c48040_153	50.3303	5A
																									510	Kukri_rep_c103997_238	50.3303	5A
																									511	Excalibur_c5584_508	50.3303	5A
																									512	D_contig34883_157	50.3303	5A
																									513	BS00037427_51	50.3682	5A
																									514	RAC875_c11864_131	50.3682	5A
																									515	Kukri_rep_c95804_93	50.3682	5A
																									516	Kukri_rep_c75553_182	50.3682	5A
																									517	Kukri_c27245_412	50.3682	5A	Traes_5AS_C84BA2F9D	53077	55665	14357	14	9	0.0422990786958971	1.10895595613595	0.87284996392665	2.40394088669951	2.40615384615385	1.00092017230411	0.951952803017903	Bradi4g00430	LOC_Os12g44230	Sb08g023160	12	58899	S
																									518	Kukri_c18246_702	50.3682	5A
																									519	JD_c7312_1637	50.3682	5A
																									520	GENE-3090_82	50.3682	5A
																									521	Excalibur_rep_c104815_1416	50.3682	5A
																									522	Excalibur_rep_c104804_132	50.3682	5A
																									523	Excalibur_c32189_563	50.3682	5A
																									524			5A	Traes_5AS_C467763C2	319372	319755	14404	61	2	0.175151975683891	0.192534391965825	0.880515207288204	0.556650246305419	0.332307692307692	0.597700243118334	0.406666991048866	NA	NA	Sb08g014980	12	57314	S
																									525			5A	Traes_5AL_55855F754	328851	329138	14405	62	2	-0.0209999999999999	-1.14923093862267	-0.713853921782419	0.0689655172413793	0.147692307692308	2.12522268111493	-0.680981908826612	NA	NA	Sb08g014970	12	57313	S
																									526			5A	Traes_5AS_3791498EB	353135	354079	14406	63	0	0	NA	NA	0	0	1	NA	NA	NA	Sb02g020820	9	45038	D
																									527			5A	Traes_5AS_38E6DCB93	356637	356988	14407	64	2	0	NA	NA	0	0	1	NA	NA	NA	Sb08g014970	12	57313	S
																									528			5A	Traes_5AS_192881E5D	361324	361675	14409	65	1	-0.0487804878048781	-1.15558750501204	-1.16387275300333	0.061576354679803	0.0492307692307692	0.802711727353865	-0.849332749656511	NA	NA	Sb02g020820	9	45038	D
																									529			5A	Traes_5AS_1385E5CAB	361865	362347	14408	66	1	-0.0434782608695652	-1.15354321549313	-1.16356375286746	0.0640394088669951	0.0615384615384615	0.961547160406283	-0.86644018300465	NA	NA	Sb08g014970	12	57313	S
																									530			5A	Traes_5AL_963D0FDBE	363832	368977	14410	67	9	0.0718011541589031	-0.130960200198122	0.205410554756096	1.89655172413793	2.59076923076923	1.36584905838561	0.265997256284828	NA	LOC_Os12g30490	NA	12	57308	S
																									531			5A	Traes_5AL_3E947B6F7	374665	374826	14411	68	0	0	NA	NA	0	0	1	NA	NA	NA	Sb08g014920	12	57305	S
																									532	Xgpw358	51.2322	5A
																									533			5A	Traes_5AL_6946D4AF8	378991	380018	14412	69	0	0	NA	NA	0	0	1	NA	NA	NA	Sb08g014920	12	57305	S
																									534	Xcfa2190	51.7322	5A
																									535	P41/M61	51.7322	5A
																									536	Tdurum_contig21223_237	52.7134	5A	Traes_5AS_D54A38D41	5440071	5440343	15267	924	0	0	NA	NA	0	0	1	NA	Bradi4g00530	LOC_Os12g44110	NA	12	58883	S
																									537	Tdurum_contig21223_237	52.7134	5A	Traes_5AS_CAA688376	5440465	5440615	15268	925	0	0	NA	NA	0	0	1	NA	Bradi4g00530	LOC_Os12g44110	NA	12	58883	S
																									538	Tdurum_contig21223_237	52.7134	5A	Traes_5AS_9DD695C5E	5439628	5440048	15266	923	4	-0.0362075085388416	0.301670573746851	0.0554408713230746	1.11330049261084	1.04	0.934218381255491	0.553613593876745	Bradi4g00530	LOC_Os12g44110	NA	12	58883	S
																									539	Tdurum_contig21223_237	52.7134	5A	Traes_5AS_4A8CEC44A	5440650	5441123	15269	926	0	0	NA	NA	0	0	1	NA	Bradi4g00530	LOC_Os12g44110	NA	12	58883	S
																									540	Tdurum_contig21223_237	52.7134	5A	Traes_5AS_189E3BC0F	5442022	5443452	15270	927	24	0.00678644488740177	-0.793340407453136	-1.63711551533328	3.44581280788177	2.51692307692308	0.730507636705691	-1.10901621408596	Bradi4g00530	LOC_Os12g44110	NA	12	58883	S
																									541	RAC875_c80184_71	52.7134	5A	Traes_5AS_0DCA88900	5469200	5469587	15276	933	0	0	NA	NA	0	0	1	NA	Bradi4g00490	LOC_Os12g44170	Sb08g023090	12	58890	S
																									542	RAC875_c80184_71	52.7134	5A	Traes_5AS_AF9A8E613	5466956	5468395	15275	932	4	0.0198100803591043	0.966300482554875	1.82561854068531	1.24384236453202	1.67692307692308	1.34790005057347	1.84383069688775	Bradi4g00490	LOC_Os12g44170	Sb08g023090	12	58890	S
																									543	Kukri_c8666_1060	52.7134	5A
																									544	wsnp_Ex_rep_c67636_66293429	52.7222	5A
																									545	wsnp_Ex_c4501_8092034	52.7222	5A
																									546	wsnp_Ex_c11913_19105189	52.7222	5A	Traes_5AS_CA2D7A024	3524525	3529972	14904	561	4	-0.0222634618955071	-1.8894620666716	-1.33207440967426	0.275862068965517	0.581538461538462	2.10407463904319	-1.2338173680228	Bradi4g01790	LOC_Os12g41900	Sb08g002530	12	58567	S
																									547	tplb0032b23_1830	52.7222	5A	Traes_5AS_3F5D7BE76	502916	506536	14433	90	2	0.121894045944679	0.293928598950145	-1.15558750501204	0.283251231527094	0.0769230769230769	0.274134539365054	-0.923519298327722	NA	LOC_Os12g42570	Sb08g022010	12	58684	S
																									548	tplb0029b03_880	52.7222	5A	Traes_5AS_AB43E88CB	4730845	4731623	15132	789	1	0.0434782608695653	NA	-0.681114073005996	0	0.135384615384615	136.38462	-0.878948184490419	Bradi4g39110	LOC_Os12g18630	NA	12	56771	S
																									549	Tdurum_contig20362_294	52.7222	5A
																									550	Tdurum_contig16994_246	52.7222	5A
																									551	RFL_Contig5633_1286	52.7222	5A	Traes_5AS_54BBC34C7	2126174	2128380	14668	325	0	0	NA	NA	0	0	1	NA	NA	LOC_Os12g38850	Sb08g019210	12	58104	S
																									552	RFL_Contig5633_1286	52.7222	5A	Traes_5AS_5C3DF63C5	2128426	2130252	14669	326	0	0	NA	NA	0	0	1	NA	NA	LOC_Os12g38850	Sb08g019210	12	58104	S
																									553	RFL_Contig1968_395	52.7222	5A
																									554	RAC875_s117925_244	52.7222	5A
																									555	RAC875_rep_c73697_733	52.7222	5A
																									556	RAC875_rep_c105884_546	52.7222	5A
																									557	RAC875_c7823_303	52.7222	5A
																									558	BS00003975_51	52.7222	5A	Traes_5AS_99D889885	389008	390513	14414	71	2	0.0238105877321213	-1.26236821971763	-0.00797395289807408	0.20935960591133	0.452307692307692	2.15491790463008	-0.346403588858681	NA	NA	NA	NA	NA	S
																									559	RAC875_c52338_1019	52.7222	5A
																									560	RAC875_c23274_399	52.7222	5A
																									561	RAC875_c14769_1274	52.7222	5A	Traes_5AS_74F6C66C4	427939	433363	14420	77	6	0.0846260620505599	1.51329623901736	0.687237682691539	2.27586206896552	2.03692307692308	0.895057766937986	1.79640462648155	Bradi4g02910	LOC_Os12g40279	Sb08g020025	12	58301	S
																									562	RAC875_c14769_1274	52.7222	5A	Traes_5AS_2A55B2CF8	421267	426034	14419	76	17	0.0826324318064157	-0.71323564911962	-0.761038778776311	4.14778325123153	3.60615384615385	0.869448614843882	-0.212220424220196	Bradi4g02910	LOC_Os12g40279	Sb08g020025	12	58301	S
																									563	RAC875_c14769_1274	52.7222	5A	Traes_5AS_EA7EF5450	409090	411300	14418	75	8	0.0266186814448034	-0.50242731546804	-1.02113103432885	1.26108374384236	1.38769230769231	1.10031709147921	-0.601483608537408	Bradi4g02910	LOC_Os12g40279	Sb08g020025	12	58301	S
																									564	RAC875_c106214_53	52.7222	5A	Traes_5AS_DABEEA6DF	391121	393159	14415	72	0	0	NA	NA	0	0	1	NA	Bradi4g02980	LOC_Os12g40010	Sb08g019870	12	58267	S
																									565	Ra_c11738_1041	52.7222	5A	Traes_5AL_A18D6C0CE	433927	435625	14421	78	1	-0.0392540427751695	1.0320384176937	0.971737428041252	0.394088669950739	0.387692307692308	0.983810317820554	1.16091014585208	Bradi4g39040	LOC_Os12g19030	NA	12	56805	S
																									566	Ra_c11738_1041	52.7222	5A	Traes_5AS_2FA461C6C	435627	436915	14422	79	1	-0.0392156862745099	-1.14923093862267	-1.15933492823987	0.0689655172413793	0.0707692307692308	1.02577998419793	-0.878948184490419	Bradi4g39040	LOC_Os12g19030	NA	12	56805	S
																									567	Ra_c11738_1041	52.7222	5A	Traes_5AS_734951D98	437975	438124	14423	80	0	0	NA	NA	0	0	1	NA	Bradi4g39040	LOC_Os12g19030	NA	12	56805	S
																									568	Ra_c11738_1041	52.7222	5A	Traes_5AS_2C9B49F4B	438373	439544	14424	81	2	-0.0416666666666667	-1.15141800853366	-1.16240204275445	0.0665024630541872	0.0646153846153846	0.972044278090013	-0.871907079431241	Bradi4g39040	LOC_Os12g19030	NA	12	56805	S
																									569	Ra_c11738_1041	52.7222	5A	Traes_5AS_1CC1D6EEE	443663	444534	14425	82	0	0	NA	NA	0	0	1	NA	Bradi4g39040	LOC_Os12g19030	NA	12	56805	S
																									570	Kukri_rep_c104883_557	52.7222	5A
																									571	Kukri_rep_c103062_146	52.7222	5A
																									572	Kukri_c81248_93	52.7222	5A
																									573	Kukri_c36260_436	52.7222	5A
																									574	Kukri_c28700_510	52.7222	5A	Traes_5AS_6D0F76BFE	451203	458551	14426	83	1	0	NA	NA	0	0	1	NA	Bradi4g03360	LOC_Os12g39320	Sb08g019525	12	58170	S
																									575	Kukri_c25634_710	52.7222	5A
																									576	Kukri_c2052_778	52.7222	5A
																									577	Kukri_c20143_2364	52.7222	5A
																									578	Kukri_c194_132	52.7222	5A	Traes_5AS_0E5AB93FB	401344	403738	14416	73	2	-0.0377358490566038	-1.14923093862267	-1.15558750501204	0.0689655172413793	0.0769230769230769	1.11373545140521	-0.882982205402971	Bradi4g04040	LOC_Os12g37960	Sb08g018570	12	57990	S
																									579	Kukri_c194_132	52.7222	5A	Traes_5AS_25C984D4C	405794	407714	14417	74	0	0	NA	NA	0	0	1	NA	Bradi4g04040	LOC_Os12g37960	Sb08g018570	12	57990	S
																									580	BobWhite_c55284_78	52.7222	5A
																									581	Ku_c15737_508	52.7222	5A
																									582	BobWhite_c51109_247	52.7222	5A
																									583	BobWhite_c4852_242	52.7222	5A
																									584	IAAV2087	52.7222	5A
																									585	GENE-3606_1580	52.7222	5A
																									586	BobWhite_c40348_238	52.7222	5A	Traes_5AS_F85F9A110	464753	467954	14427	84	2	0.130426293524243	1.16806486722231	0.184371293580852	0.443349753694581	0.569230769230769	1.2832926540411	0.41610978930502	Bradi4g03380	LOC_Os12g39340	Sb08g019540	12	58180	S
																									587	Excalibur_rep_c68779_556	52.7222	5A	Traes_5AS_B2606FAD3	3250350	3255340	14862	519	10	-0.0125474463317308	0.18317452682754	-0.876503437312972	2.41625615763547	1.70769230769231	0.706872667562051	0.0615196709203755	Bradi4g00740	LOC_Os12g43950	Sb08g022960	12	58853	S
																									588	Excalibur_rep_c110379_169	52.7222	5A
																									589	Excalibur_rep_c110169_237	52.7222	5A
																									590	Excalibur_rep_c103222_201	52.7222	5A
																									591	Excalibur_c9021_1702	52.7222	5A	Traes_5AS_0A635E309	4374525	4377764	15049	706	1	-0.00709219858156018	-0.363403659218521	-1.15933492823987	0.184729064039409	0.0707692307692308	0.386418958885594	-0.459763549659746	NA	NA	Sb08g018230	12	57944	S
																									592	Excalibur_c65936_81	52.7222	5A
																									593	Excalibur_c44910_67	52.7222	5A
																									594	Excalibur_c26460_131	52.7222	5A
																									595	Excalibur_c16326_399	52.7222	5A
																									596	Excalibur_c11768_245	52.7222	5A
																									597	Excalibur_c11167_1207	52.7222	5A	Traes_5AS_26D22FF1B	473022	476806	14428	85	6	-0.0264607864918909	-1.02776711069184	-1.12962479121575	0.433497536945813	0.575384615384615	1.32655439199955	-0.9310094805391	Bradi4g05050	LOC_Os12g36810	NA	12	57867	S
																									598	Ex_c15838_2421	52.7222	5A
																									599	Ex_c14137_985	52.7222	5A	Traes_5AS_D0F590190	384271	387619	14413	70	7	0.00888760708912306	0.186827944017976	-0.349086501210636	1.96551724137931	1.28923076923077	0.656099394277367	0.0395158215832958	NA	NA	NA	NA	NA	S
																									600	D_GBUVHFX01EH6C6_52	52.7222	5A
																									601	D_contig72869_266	52.7222	5A
																									602	D_contig25485_468	52.7222	5A	Traes_5AS_F00CC91CC	276510	279974	14399	56	1	-0.0384615384615385	-1.15141800853366	-1.15558750501204	0.0665024630541872	0.0769230769230769	1.15437392948346	-0.881025526663645	Bradi4g05950	LOC_Os12g34850	Sb08g016860	12	57687	S
																									603	BobWhite_c18433_76	52.7222	5A
																									604	wsnp_Ex_c5445_9616682	52.7368	5A
																									605	Tdurum_contig81753_159	52.7368	5A
																									606	Tdurum_contig65050_359	52.7368	5A
																									607	Tdurum_contig42516_500	52.7368	5A
																									608	Tdurum_contig42099_951	52.7368	5A
																									609	Tdurum_contig42099_329	52.7368	5A
																									610	Tdurum_contig42099_2607	52.7368	5A
																									611	Tdurum_contig33991_89	52.7368	5A
																									612	Tdurum_contig16994_483	52.7368	5A
																									613	Tdurum_contig14991_461	52.7368	5A
																									614	Tdurum_contig12552_1283	52.7368	5A
																									615	Tdurum_contig11928_237	52.7368	5A
																									616	TA001873-0665	52.7368	5A
																									617	RAC875_rep_c73697_574	52.7368	5A
																									618	RAC875_rep_c73697_484	52.7368	5A
																									619	RAC875_rep_c71936_61	52.7368	5A
																									620	RAC875_rep_c106153_260	52.7368	5A
																									621	RAC875_c5075_869	52.7368	5A	Traes_5AS_33A86266A	509604	515233	14434	91	2	0.212669091521652	0.613802828039104	-0.168512895153305	0.753694581280788	0.356923076923077	0.474262157812237	0.945109627560245	NA	LOC_Os12g38110	Sb08g018670	12	58008	S
																									622	RAC875_c5075_869	52.7368	5A	Traes_5AS_12C3708E1	516244	519802	14435	92	2	0.0529166666666666	NA	-0.765097189784591	0	0.726153846153846	727.15385	-1.1399860847459	NA	LOC_Os12g38110	Sb08g018670	12	58008	S
																									623	RAC875_c49110_341	52.7368	5A
																									624	RAC875_c40221_580	52.7368	5A
																									625	RAC875_c37685_910	52.7368	5A
																									626	RAC875_c37252_237	52.7368	5A	Traes_5AS_FCA63694B	582952	584986	14444	100	0	0	NA	NA	0	0	1	NA	Bradi4g40440	LOC_Os12g10184	Sb08g006380	12	56250	S
																									627	RAC875_c37252_237	52.7368	5A	Traes_5AS_DC4B1D58C	582552	582949	14442	99	2	-0.0212925134283692	-1.52355709621129	-0.93883154119645	0.135467980295567	0.289230769230769	2.12673163331061	-0.898137108975926	Bradi4g40440	LOC_Os12g10184	Sb08g006380	12	56250	S
																									628	RAC875_c1961_848	52.7368	5A
																									629	RAC875_c18711_1027	52.7368	5A
																									630	RAC875_c17665_329	52.7368	5A
																									631	RAC875_c11510_850	52.7368	5A	Traes_5AS_4436E768F	3334287	3337608	14874	531	1	0.0916597853014038	0.527759447186197	-1.15558750501204	0.339901477832512	0.0769230769230769	0.228579471112886	0.0462191588482795	Bradi1g77867	LOC_Os03g02020	Sb01g049850	3	14010	D
																									632	RAC875_c11011_284	52.7368	5A
																									633	Ra_c52338_677	52.7368	5A
																									634	Kukri_s117506_74	52.7368	5A	Traes_5AS_72FF67956	540975	544368	14438	95	3	-0.0301724137931034	-1.53456499528021	-1.74583096264778	0.142857142857143	0.221538461538462	1.54694066627489	-1.46795172986554	Bradi4g39470	LOC_Os12g14070	NA	12	56554	S
																									635	Kukri_s117506_74	52.7368	5A	Traes_5AS_34A6700C2	538569	538693	14437	94	1	0	NA	-1.16240204275445	0	0.0646153846153846	65.61538	-1.10079990371477	Bradi4g39470	LOC_Os12g14070	NA	12	56554	S
																									636	Kukri_rep_c87210_361	52.7368	5A
																									637	Kukri_rep_c101482_594	52.7368	5A
																									638	Kukri_c98777_361	52.7368	5A
																									639	Kukri_c80999_220	52.7368	5A
																									640	Kukri_c80999_191	52.7368	5A
																									641	Kukri_c77802_294	52.7368	5A
																									642	Kukri_c38243_1157	52.7368	5A	Traes_5AS_065345E21	499843	502912	14432	89	2	-0.033038348082596	-0.107747154469408	-0.318595420695877	0.482758620689655	0.446153846153846	0.92433257313327	0.0829656262394617	NA	NA	NA	NA	NA	S
																									643	Kukri_c31702_343	52.7368	5A	Traes_5AS_4AF9A3CA7	482735	488502	14430	87	16	-0.0414712685567113	-2.14387660574967	-2.12351648982388	1.48522167487685	1.50153846153846	1.01097870548476	-1.72244976885261	NA	NA	NA	NA	NA	S
																									644	Kukri_c18496_241	52.7368	5A	Traes_5AS_CEA371C76	545781	551775	14439	96	3	0.115267834309997	0.693360270973103	-0.754826650252302	0.975369458128079	0.166153846153846	0.171199383888963	-0.0571907360799337	Bradi4g04470	LOC_Os12g37570	Sb08g018240	12	57946	S
																									645	Kukri_c18496_241	52.7368	5A	Traes_5AL_802515456	552276	561028	14440	97	69	0.0148337982219915	-2.02190073002137	-2.05582036500208	2.22906403940887	6.77846153846154	3.04002998048433	-2.42214570237213	Bradi4g04470	LOC_Os12g37570	Sb08g018240	12	57946	S
																									646	Kukri_c18496_241	52.7368	5A	Traes_5AS_645C5F9F1	566814	568180	14441	98	0	0	NA	NA	0	0	1	NA	Bradi4g04470	LOC_Os12g37570	Sb08g018240	12	57946	S
																									647	Kukri_c12045_121	52.7368	5A
																									648	BobWhite_c588_2128	52.7368	5A
																									649	JG_c1987_372	52.7368	5A
																									650	GENE-4360_1051	52.7368	5A	Traes_5AS_F882F5C3A	481160	482370	14429	86	5	0.127609742480285	2.30592809510901	2.35011395193085	2.33990147783251	2.39692307692308	1.02435882094449	3.15290904125847	NA	NA	NA	NA	NA	S
																									651	Excalibur_c94273_227	52.7368	5A
																									652	Excalibur_c73706_178	52.7368	5A	Traes_5AS_377C227D0	3837323	3839107	14949	606	1	0	NA	NA	0	0	1	NA	NA	LOC_Os12g40540	Sb08g020230	12	58346	S
																									653	Excalibur_c7201_1576	52.7368	5A	Traes_5AS_71650A4BF	494180	497486	14431	88	2	-0.0496094687175113	-1.21938232230134	-1.5001329976092	0.224137931034483	0.150769230769231	0.674116662616557	-0.941128329542397	NA	NA	NA	NA	NA	S
																									654	Excalibur_c55572_378	52.7368	5A	Traes_5AS_9096D818E	521354	530549	14436	93	6	-0.0252920487375958	-1.89321298947972	-1.9126155939059	0.539408866995074	1.40923076923077	2.60956258915587	-1.59316891007739	Bradi4g05110	LOC_Os12g36760	Sb08g017700	12	57860	S
																									655	Excalibur_c38776_169	52.7368	5A
																									656	Excalibur_c1560_216	52.7368	5A
																									657	Excalibur_c12132_157	52.7368	5A
																									658	Excalibur_c10842_1669	52.7368	5A
																									659	D_GBUVHFX02GV3H6_360	52.7368	5A
																									660	CAP7_c12043_160	52.7368	5A
																									661	CAP12_c133_143	52.7368	5A
																									662	tplb0032b23_1056	52.7397	5A
																									663	RFL_Contig5814_377	52.7397	5A
																									664	Tdurum_contig14100_216	52.7805	5A
																									665	TA002368-2263	52.7805	5A	Traes_5AS_D29E1BA52	590115	595515	14445	102	7	0.00964731065856783	0.316373888994631	0.183143549377997	2.17980295566502	3.83076923076923	1.7570451344215	0.492428064788219	Bradi4g02430	LOC_Os12g41190	Sb08g020760	12	58440	S
																									666	RAC875_rep_c118163_510	52.7805	5A	Traes_5AS_F67D13973	600313	610293	14446	103	5	0.0968226315250885	1.85468456182494	1.91375057749009	2.69211822660099	2.36	0.876678926940389	2.54596665064629	Bradi4g03420	LOC_Os12g39420	Sb08g019580	12	58188	S
																									667	RAC875_c51939_306	52.7805	5A	Traes_5AS_FC0EF3A22	623141	643849	14448	105	2	0.00519480519480531	-1.15141800853366	-1.189505354345	0.0738916256157636	0.28	3.75208818395327	-1.16152313702911	NA	NA	NA	NA	NA	S
																									668	RAC875_c48346_191	52.7805	5A
																									669	RAC875_c16472_1287	52.7805	5A
																									670	JD_c19300_498	52.7805	5A
																									671	Excalibur_rep_c113756_266	52.7805	5A
																									672	Excalibur_c50618_1149	52.7805	5A
																									673	Excalibur_c37468_736	52.7805	5A
																									674			5A	Traes_5AS_A3FC59D8D	644037	645241	14449	106	4	0.0386266094420599	-1.27536808643651	-1.17679696328361	0.517241379310345	0.0769230769230769	0.150360590657581	-1.4145607664516	Bradi4g06980	LOC_Os12g31460	Sb08g015440	12	57393	S
																									675			5A	Traes_5AS_DB57DEE15	650453	654364	14450	107	3	-0.0183217295712716	-1.50906103783383	-1.53179691985614	0.137931034482759	0.150769230769231	1.09240700223701	-1.58479143426858	Bradi4g06950	LOC_Os12g31490	Sb08g015480	12	57395	S
																									676			5A	Traes_5AL_3D95B5CF2	655353	659230	14451	108	14	-0.00124431096726085	-0.336101161411245	0.940037794723742	3.14285714285714	3.95076923076923	1.25698117122459	0.260289857061121	NA	NA	NA	NA	NA	S
																									677			5A	Traes_5AL_FDB0653DE	660218	661746	14452	109	4	0.00395947131497698	-0.583772997822735	0.640325449820846	0.684729064039409	0.775384615384615	1.13220317657239	-0.0825438578454262	NA	NA	Sb08g015510	12	57404	S
																									678			5A	Traes_5AS_A68B5C08A	672803	673618	14453	110	0	0	NA	NA	0	0	1	NA	NA	LOC_Os12g31620	NA	12	57405	S
																									679			5A	Traes_5AS_029A65B0A	674098	674771	14454	111	0	0	NA	NA	0	0	1	NA	Bradi4g40350	LOC_Os12g10540	Sb08g006460	12	56284	S
																									680			5A	Traes_5AS_9C7C92E71	688354	690234	14456	113	1	-0.0377358490566038	-1.14923093862267	-1.15558750501204	0.0689655172413793	0.0769230769230769	1.11373545140521	-0.882982205402971	Bradi4g06850	LOC_Os12g31790	Sb08g015570	12	57419	S
																									681			5A	Traes_5AS_E9AC96395	698110	702278	14457	114	3	-0.0387551594404063	-1.74289016629564	-1.74470582828272	0.211822660098522	0.249230769230769	1.17577127360404	-1.36282844858638	Bradi4g06827	LOC_Os12g31810	Sb08g015590	12	57421	S
																									682			5A	Traes_5AS_DBE3EBA44	715041	718627	14462	119	1	NA	NA	NA	0	0	1	NA	Bradi4g06750	LOC_Os12g31850	Sb08g015630	12	57427	S
																									683			5A	Traes_5AS_067012FCD	723800	725122	14463	120	0	0	NA	NA	0	0	1	NA	NA	NA	Sb08g016110	12	57443	S
																									684			5A	Traes_5AS_7F3C063DE	725129	725345	14464	121	0	0	NA	NA	0	0	1	NA	NA	LOC_Os12g24330	NA	12	57005	S
																									685			5A	Traes_5AS_51F2F8491	725362	725852	14465	122	0	0	NA	NA	0	0	1	NA	NA	LOC_Os12g24330	NA	12	57005	S
																									686			5A	Traes_5AS_7394863FC	725859	726534	14466	123	0	0	NA	NA	0	0	1	NA	NA	LOC_Os12g24330	NA	12	57005	S
																									687			5A	Traes_5AL_15396632D	727216	731188	14467	124	7	-0.0340442223197543	2.26147178086093	1.90873414524192	4.57389162561576	7.49538461538462	1.63859282935627	2.53724315126277	NA	LOC_Os12g24540	NA	12	57013	S
																									688			5A	Traes_5AL_8DBD39643	735897	737493	14468	125	7	-0.00551724863213776	1.16322143278812	0.276225408496072	6.60344827586207	6.57538461538462	0.995750794190488	1.24389168890747	NA	LOC_Os12g24540	NA	12	57013	S
																									689			5A	Traes_5AS_D244CAC4B	739462	740858	14470	126	6	-0.00524220741837311	-1.73652952480926	-0.837527825538119	0.605911330049261	0.926153846153846	1.52765948528264	-1.05671874006734	NA	NA	NA	NA	NA	S
																									690			5A	Traes_5AS_92B909FC9	742772	744526	14469	127	1	0	NA	NA	0	0	1	NA	Bradi4g07902	LOC_Os12g25170	Sb08g017310	12	57031	S
																									691			5A	Traes_5AL_E74B19DB1	751607	751817	14471	128	0	0	NA	NA	0	0	1	NA	NA	LOC_Os12g25700	NA	12	57054	S
																									692			5A	Traes_5AS_696D14D3D	753125	753867	14472	129	3	0.251056260646437	2.25227178714029	0.213397679596141	1.00985221674877	0.461538461538462	0.457572779530523	2.4172403056499	Bradi4g07670	LOC_Os12g27830	NA	12	57139	S
																									693	wsnp_RFL_Contig2533_2150926	52.7922	5A	Traes_5AS_207947707	1029486	1031736	14505	162	3	0.0687830687830687	-0.0515645042750462	-1.51314136710311	0.246305418719212	0.153846153846154	0.626133264689468	-1.3742732902296	Bradi4g05570	LOC_Os12g35570	Sb08g017220	12	57759	S
																									694	wsnp_RFL_Contig2533_2150926	52.7922	5A	Traes_5AS_8185CCEB9	1019454	1020828	14503	159	0	0	NA	NA	0	0	1	NA	Bradi4g05570	LOC_Os12g35570	Sb08g017220	12	57759	S
																									695	wsnp_Ex_c12845_20371496	52.7922	5A
																									696	wsnp_CAP7_c2359_1143002	52.7922	5A	Traes_5AS_C652AA2FE	795120	797479	14478	134	1	0.0180555555555555	0.721235660442837	-0.562163875257199	0.280788177339902	0.104615384615385	0.374804152537555	0.450851042867452	Bradi4g05830	LOC_Os12g35040	Sb08g017020	12	57714	S
																									697	tplb0045a04_1734	52.7922	5A
																									698	tplb0032b23_1761	52.7922	5A
																									699	Tdurum_contig42099_1593	52.7922	5A
																									700	Tdurum_contig30246_264	52.7922	5A
																									701	Tdurum_contig26112_408	52.7922	5A
																									702	Tdurum_contig21567_374	52.7922	5A	Traes_5AS_62D64FFE8	3058695	3065178	14826	483	8	0.00413348329498497	-1.07757956439391	-1.92555379777796	1.35714285714286	0.707692307692308	0.521809841123783	-1.27517349773923	NA	LOC_Os12g43120	NA	12	58746	S
																									703	Tdurum_contig13560_190	52.7922	5A
																									704	Tdurum_contig12552_1294	52.7922	5A	Traes_5AS_00ED4205A	4205061	4208788	15019	676	0	0	NA	NA	0	0	1	NA	Bradi4g06100	LOC_Os12g34370	Sb08g016740	12	57648	S
																									705	RFL_Contig5814_1937	52.7922	5A
																									706	RFL_Contig4979_740	52.7922	5A
																									707	RAC875_rep_c112368_118	52.7922	5A
																									708	RAC875_c89709_124	52.7922	5A
																									709	RAC875_c84991_116	52.7922	5A
																									710	RAC875_c7720_900	52.7922	5A
																									711	RAC875_c55085_99	52.7922	5A
																									712	RAC875_c50278_130	52.7922	5A
																									713	RAC875_c4675_279	52.7922	5A
																									714	RAC875_c27690_624	52.7922	5A	Traes_5AS_C5AF4ED96	766311	774127	14473	130	9	0.276895989142299	1.60971133131658	1.18333684994321	2.63546798029557	3.12	1.18378073379825	2.80978576347144	NA	NA	NA	NA	NA	S
																									715	RAC875_c27242_1184	52.7922	5A
																									716	BobWhite_rep_c65286_66	52.7922	5A
																									717	RAC875_c20005_68	52.7922	5A
																									718	RAC875_c17125_380	52.7922	5A
																									719	RAC875_c16905_360	52.7922	5A	Traes_5AS_4A1933639	1008136	1015278	14501	158	1	-0.0384615384615383	-1.14923093862267	-1.15752759654527	0.0689655172413793	0.0738461538461539	1.0697576463378	-0.881025526663645	Bradi4g05600	LOC_Os12g35360	Sb08g017190	12	57746	S
																									720	BobWhite_rep_c63923_625	52.7922	5A	Traes_5AS_E031201F7	1040064	1042429	14506	163	0	0	NA	NA	0	0	1	NA	Bradi4g04270	NA	NA	12	58020	S
																									721	RAC875_c11738_219	52.7922	5A
																									722	Ra_c6486_886	52.7922	5A
																									723	Kukri_c81024_348	52.7922	5A
																									724	Kukri_c7194_633	52.7922	5A
																									725	Kukri_c61159_239	52.7922	5A
																									726	Kukri_c59671_258	52.7922	5A	Traes_5AS_4D17CFC07	789315	794587	14476	133	0	0	NA	NA	0	0	1	NA	NA	NA	NA	NA	NA	S
																									727	Kukri_c32258_338	52.7922	5A
																									728	Kukri_c27245_646	52.7922	5A
																									729	BobWhite_c7175_350	52.7922	5A
																									730	Kukri_c15475_124	52.7922	5A
																									731	Ku_c5368_657	52.7922	5A
																									732	Excalibur_c5584_170	52.7922	5A
																									733	Excalibur_c38776_140	52.7922	5A
																									734	Excalibur_c37628_191	52.7922	5A	Traes_5AS_A60E23BBC	776528	778361	14474	131	1	0.0416666666666667	NA	-0.698274355948178	0	0.141538461538462	142.53846	-0.881025526663645	NA	NA	NA	NA	NA	S
																									735	Excalibur_c31741_1462	52.7922	5A
																									736	Excalibur_c2530_483	52.7922	5A
																									737	Excalibur_c16326_1783	52.7922	5A	Traes_5AS_1C37CC3BD	1113498	1117172	14516	174	4	-0.0408030132721369	-1.91083477675311	-1.873992520451	0.544334975369458	0.818461538461538	1.50267554815574	-1.4848461202171	Bradi4g05360	LOC_Os12g36110	Sb08g017560	12	57802	S
																									738	Excalibur_c1253_693	52.7922	5A	Traes_5AS_00468C478	1044853	1048616	14507	164	1	0.0491898148148149	0.293274965210761	-1.16240204275445	0.283251231527094	0.0646153846153846	0.230835870085769	-0.0466004054105644	Bradi4g05157	LOC_Os12g36670	NA	12	57844	S
																									739	Excalibur_c10669_1741	52.7922	5A
																									740	Ex_c54098_174	52.7922	5A
																									741	Ex_c3606_1742	52.7922	5A	Traes_5AS_EE67AD49C	780756	788316	14475	132	6	-0.0123425796754193	-0.099554800279465	-0.32234095363522	1.23399014778325	1.15692307692308	0.937597016462034	0.226007341273919	NA	NA	NA	NA	NA	S
																									742	Ex_c17441_1390	52.7922	5A
																									743	BobWhite_c19985_446	52.7922	5A
																									744	BobWhite_c10911_715	52.7922	5A	Traes_5AS_81AA37687	3120390	3123043	14835	492	2	-0.0213961670215721	-0.709367131542969	-0.15971896766323	0.347290640394089	0.510769230769231	1.46937405495594	-0.123642482810143	Bradi4g00980	LOC_Os12g43560	Sb08g022690	12	58799	S
																									745			5A	Traes_5AS_4CD0D33651	799084	801021	14477	135	0	0	NA	NA	0	0	1	NA	Bradi4g05840	LOC_Os12g35030	Sb08g017010	12	57713	S
																									746			5A	Traes_5AS_678AB43E2	806365	808038	14479	136	0	0	NA	NA	0	0	1	NA	Bradi4g05720	NA	Sb08g017070	12	57718	S
																									747			5A	Traes_5AS_3A01557D8	814229	820677	14480	137	3	0.0375290445232004	-0.676553753488706	-1.49637201330488	1.12807881773399	0.473846153846154	0.420560674408896	-0.626382556061365	Bradi4g05817	LOC_Os12g35060	NA	12	57719	S
																									748			5A	Traes_5AS_69B5E8B69	822999	827093	14481	138	0	0	NA	NA	0	0	1	NA	Bradi4g05710	LOC_Os12g35290	NA	12	57728	S
																									749			5A	Traes_5AS_2743D6D23	831957	832839	14482	139	0	0	NA	NA	0	0	1	NA	Bradi4g05660	LOC_Os12g35330	Sb08g017090	12	57736	S
																									750			5A	Traes_5AS_345157D3D	835419	838312	14483	140	2	-0.0377358490566038	-1.50906103783383	-1.51314136710311	0.137931034482759	0.153846153846154	1.11455410645124	-1.17438492468539	Bradi4g05690	NA	NA	12	57732	S
																									751			5A	Traes_5AL_331B10DA8	838479	843552	14484	141	23	0.00535558731612262	-0.220316674206412	-1.54465805402673	7.64532019704434	3.57230769230769	0.467323836372952	-0.152402323519252	Bradi4g05680	NA	NA	12	57733	S
																									752			5A	Traes_5AL_92DEAA86D	852133	856054	14485	142	3	0.0597337669739838	-1.50035494695791	-0.370287712085956	0.20935960591133	0.72	3.42746404597346	-0.843135497214338	Bradi4g05680	NA	NA	12	57733	S
																									753			5A	Traes_5AL_BA3074F36	861839	867214	14486	143	5	-0.0229681098440786	-0.429326102795219	-0.432765453999398	0.854679802955665	2.18461538461538	2.55424444985145	-0.0241739978805882	Bradi4g05680	NA	NA	12	57733	S
																									754			5A	Traes_5AL_1FBBE234E	875577	876849	14487	144	2	0.0616269739650019	-0.0657377429056183	-1.15898343622233	0.448275862068966	0.289230769230769	0.64599680472483	-0.16484139995372	Bradi4g05670	NA	NA	12	57735	S
																									755			5A	Traes_5AS_ABB2B2684	887722	888435	14488	145	0	0	NA	NA	0	0	1	NA	Bradi4g05660	LOC_Os12g35330	Sb08g017090	12	57736	S
																									756			5A	Traes_5AS_F5FE1307A	894830	895605	14489	146	0	0	NA	NA	0	0	1	NA	Bradi4g05660	LOC_Os12g35330	Sb08g017090	12	57736	S
																									757			5A	Traes_5AS_A94AC1C61	898981	899183	14490	147	0	0	NA	NA	0	0	1	NA	Bradi4g05660	LOC_Os12g35330	Sb08g017090	12	57736	S
																									758			5A	Traes_5AS_653E5B343	915453	915764	14491	148	0	0	NA	NA	0	0	1	NA	Bradi4g05660	LOC_Os12g35330	Sb08g017090	12	57736	S
																									759			5A	Traes_5AS_8DF82307C2	921389	921700	14492	149	0	0	NA	NA	0	0	1	NA	Bradi4g05660	LOC_Os12g35330	Sb08g017090	12	57736	S
																									760			5A	Traes_5AS_8DF82307C1	929403	929714	14493	150	0	0	NA	NA	0	0	1	NA	Bradi4g05660	LOC_Os12g35330	Sb08g017090	12	57736	S
																									761			5A	Traes_5AS_8DF82307C	935609	935920	14494	151	0	0	NA	NA	0	0	1	NA	Bradi4g05660	LOC_Os12g35330	Sb08g017090	12	57736	S
																									762			5A	Traes_5AS_8DF82307C3	941917	942228	14495	152	0	0	NA	NA	0	0	1	NA	Bradi4g05660	LOC_Os12g35330	Sb08g017090	12	57736	S
																									763			5A	Traes_5AS_4DE17B779	954389	954693	14496	153	0	0	NA	NA	0	0	1	NA	Bradi4g05660	LOC_Os12g35330	Sb08g017090	12	57736	S
																									764			5A	Traes_5AS_4DE17B7791	959902	960206	14497	154	0	0	NA	NA	0	0	1	NA	Bradi4g05660	LOC_Os12g35330	Sb08g017090	12	57736	S
																									765			5A	Traes_5AS_6F72B9C96	962023	962146	14498	155	0	0	NA	NA	0	0	1	NA	Bradi4g05640	NA	Sb08g017100	12	57742	S
																									766			5A	Traes_5AS_533D0D0E1	983831	984138	14499	156	0	0	NA	NA	0	0	1	NA	Bradi4g05620	LOC_Os12g35340	NA	12	57744	S
																									767			5A	Traes_5AS_D97203BFC	1022517	1027322	14504	160	5	-0.0192776680989433	-1.89260935222328	-1.72387241521915	0.406403940886699	0.335384615384615	0.825678367273522	-1.66923528040388	Bradi4g05580	LOC_Os12g35560	Sb08g017210	12	57758	S
																									768			5A	Traes_5AS_2D48EE4CA	1028107	1029298	14502	161	0	0	NA	NA	0	0	1	NA	Bradi4g05590	LOC_Os12g35550	Sb08g017200	12	57757	S
																									769			5A	Traes_5AL_5C3B3D371	1052580	1054181	14508	165	6	-0.03223987381863	1.54616426912429	0.722147054901855	2.79310344827586	2.45538461538462	0.879131594071794	1.13456403803798	Bradi4g05220	LOC_Os12g36630	Sb08g017660	12	57837	S
																									770			5A	Traes_5AS_A3D7C4570	1054613	1056988	14509	166	1	-0.04	-1.14923093862267	-1.16097429087842	0.0689655172413793	0.0676923076923077	0.981802322058065	-0.876742023585081	NA	LOC_Os12g36620	NA	12	57836	S
																									771			5A	Traes_5AL_F0293EF43	1064956	1065580	14510	167	0	0	NA	NA	0	0	1	NA	NA	LOC_Os12g36240	NA	12	57817	S
																									772			5A	Traes_5AL_6D3435280	1074407	1075619	14511	168	1	0.0195360195360195	-0.0515645042750462	-1.15933492823987	0.246305418719212	0.0707692307692308	0.290204840637945	-0.277451497338145	NA	LOC_Os09g07160	NA	9	44622	D
																									773			5A	Traes_5AL_79D848B46	1077795	1078079	14512	169	0	0	NA	NA	0	0	1	NA	NA	LOC_Os12g36210	NA	12	57815	S
																									774			5A	Traes_5AS_7B374D845	1096899	1102692	14514	171	0	0	NA	NA	0	0	1	NA	Bradi4g05310	LOC_Os12g36180	Sb08g017590	12	57810	S
																									775			5A	Traes_5AL_3D07651F3	1104011	1107345	14515	172	2	0.0238095238095238	-1.24881703092329	NA	0.201970443349754	0	0.00492682579788466	-1.31409054145481	Bradi4g05317	LOC_Os12g36170	Sb08g017580	12	57809	S
																									776			5A	Traes_5AS_353BAD199	1107971	1113379	14517	173	2	-0.0253640206669798	-1.50985982535276	-1.23657978762931	0.16256157635468	0.166153846153846	1.02196279835399	-1.32432088467609	Bradi4g10250	LOC_Os12g36100	Sb08g017550	12	57801	S
																									777			5A	Traes_5AL_FBB108B32	1120141	1122060	14519	175	0	0	NA	NA	0	0	1	NA	NA	LOC_Os09g07160	NA	9	44622	D
																									778			5A	Traes_5AL_8F3862D43	1123710	1123952	14518	176	0	0	NA	NA	0	0	1	NA	Bradi4g05460	NA	NA	12	57781	S
																									779			5A	Traes_5AS_6D93E0979	1126789	1127064	14520	177	0	0	NA	NA	0	0	1	NA	Bradi4g05460	NA	NA	12	57781	S
																									780			5A	Traes_5AS_5AEBD0B67	1133540	1137194	14521	178	0	0	NA	NA	0	0	1	NA	Bradi4g05517	LOC_Os12g35620	Sb08g017250	12	57765	S
																									781			5A	Traes_5AS_91BEB6A34	1138880	1145011	14522	179	2	0	NA	-1.51314136710311	0	0.153846153846154	154.84615	-1.45379615822424	NA	LOC_Os12g35630	NA	12	57766	S
																									782			5A	Traes_5AS_F41E569E2	1153425	1156923	14523	180	6	-0.0310944789495389	-2.12228049629314	-1.87123560982858	0.576354679802956	0.636923076923077	1.1049067446721	-1.67789494414091	Bradi4g05530	NA	NA	12	57764	S
																									783			5A	Traes_5AS_BF8B4ECE0	1157243	1157987	14524	181	1	-0.0377358490566038	-1.14923093862267	-1.15558750501204	0.0689655172413793	0.0769230769230769	1.11373545140521	-0.882982205402971	Bradi4g05540	LOC_Os12g35610	Sb08g017240	12	57763	S
																									784			5A	Traes_5AL_221649956	1160591	1161149	14525	182	0	0.0273815073815074	0.0165894432929071	1.08372770964995	0.226600985221675	0.344615384615385	1.51851439662016	0.763968649431171	Bradi4g05540	LOC_Os12g35610	Sb08g017240	12	57763	S
																									785			5A	Traes_5AL_68844CE9B	1162539	1166349	14526	183	12	-0.0109305831325184	2.08933719370679	2.02520977731644	7.4679802955665	10.4676923076923	1.40162269674215	2.25525277251574	Bradi4g05540	LOC_Os12g35610	Sb08g017240	12	57763	S
																									786			5A	Traes_5AL_F32827939	1166476	1166713	14527	184	0	0	NA	NA	0	0	1	NA	NA	NA	NA	NA	NA	S
																									787			5A	Traes_5AS_9C191843B	1172909	1173588	14529	186	0	0	NA	NA	0	0	1	NA	Bradi4g05560	LOC_Os12g35580	Sb08g017230	12	57760	S
																									788			5A	Traes_5AL_3940E3758	1408788	1409096	14564	220	0	0	NA	NA	0	0	1	NA	NA	NA	NA	NA	NA	S
																									789			5A	Traes_5AS_5AAF7135E	1449431	1456627	14568	225	5	0.000639698965576807	-0.193235391252863	-1.06329722902663	1.18226600985222	0.756923076923077	0.640534819385203	-0.16211874164234	NA	LOC_Os12g07670	NA	12	55989	S
																									790			5A	Traes_5AL_485DB6268	1478301	1481906	14569	226	0	0	NA	NA	0	0	1	NA	NA	LOC_Os12g07650	NA	12	55988	S
																									791			5A	Traes_5AL_890AD89EF	1483972	1485347	14570	227	0	0	NA	NA	0	0	1	NA	Bradi4g43750	LOC_Os12g10650	Sb08g001590	12	55977	S
																									792			5A	Traes_5AL_6CB7946DD	1486079	1486958	14571	228	0	0	NA	NA	0	0	1	NA	Bradi4g43740	NA	NA	12	55976	S
																									793			5A	Traes_5AL_F8A106D9E	1489086	1492475	14572	229	1	0.0241235888294712	0.572363380593205	-0.662151624094342	0.32512315270936	0.129230769230769	0.399330038361275	0.285910566633323	Bradi4g43730	LOC_Os12g05780	Sb08g001580	12	55975	S
																									794			5A	Traes_5AL_3CF00CBED	1507029	1507922	14574	232	0	0	NA	NA	0	0	1	NA	Bradi4g26260	NA	Sb08g001560	12	55973	S
																									795			5A	Traes_5AL_84DE1EBDA	1508636	1512895	14576	233	0	0	NA	NA	0	0	1	NA	NA	NA	NA	NA	NA	S
																									796			5A	Traes_5AL_C25D1FB2E	1513879	1522335	14577	234	9	0.000698171174755347	-1.75883564459036	-1.40703082897643	0.963054187192118	0.735384615384616	0.763841522228123	-1.44131367183103	Bradi4g43710	NA	Sb08g001540	12	55971	S
																									797			5A	Traes_5AL_A22716BB6	1522718	1523105	14578	235	0	0	NA	NA	0	0	1	NA	Bradi4g43690	LOC_Os12g07800	NA	12	55970	S
																									798			5A	Traes_5AL_676311BE8	1536971	1537246	14580	237	0	0	NA	NA	0	0	1	NA	Bradi4g41320	NA	Sb08g004670	12	55959	S
																									799			5A	Traes_5AL_63929ED1D	1537277	1537798	14581	238	0	0	NA	NA	0	0	1	NA	Bradi4g41490	NA	NA	12	55956	S
																									800			5A	Traes_5AS_641CBB697	1537803	1538012	14582	239	0	0	NA	NA	0	0	1	NA	Bradi4g41490	NA	NA	12	55956	S
																									801			5A	Traes_5AL_F7E6EB5BF	1538095	1542448	14583	240	5	-0.027027027027027	-1.13500104292293	-1.51480929716374	0.0640394088669951	0.227692307692308	3.51621132479523	-1.30800869348548	Bradi4g41470	LOC_Os12g07350	Sb08g004570	12	55954	S
																									802			5A	Traes_5AL_523057BBD	1546391	1546719	14584	241	1	-0.0347786811201447	0.293274965210761	-0.174717302142414	0.283251231527094	0.175384615384615	0.620523682518454	0.307102454884011	NA	NA	Sb08g004550	12	55951	S
																									803			5A	Traes_5AL_9F97103C2	1564600	1566250	14585	242	1	0	NA	-1.15558750501204	0	0.0769230769230769	77.92308	-1.09306251384238	Bradi4g41520	LOC_Os12g07290	Sb08g004540	12	55949	S
																									804			5A	Traes_5AS_25D218AB9	1566973	1570932	14586	243	2	-0.0381016042780749	-1.52355709621129	-1.51314136710311	0.135467980295567	0.153846153846154	1.13467019882613	-1.17709723793576	Bradi4g40300	LOC_Os12g07230	Sb08g004510	12	55944	S
																									805			5A	Traes_5AS_EF67B512F	1573844	1574130	14587	244	0	0	NA	NA	0	0	1	NA	NA	NA	Sb08g004500	12	55943	S
																									806			5A	Traes_5AS_29D806E9D	1581763	1589009	14588	245	2	-0.000411929477673212	-0.799622068031003	-1.48914018396909	0.603448275862069	0.375384615384615	0.622691192040451	-0.765464158372658	NA	LOC_Os12g07190	NA	12	55936	S
																									807			5A	Traes_5AS_6E9C1A576	1589049	1589353	14589	246	0	0	NA	NA	0	0	1	NA	Bradi4g41540	LOC_Os12g07160	Sb08g004420	12	55934	S
																									808			5A	Traes_5AS_61BAFEE8B	1589356	1589588	14590	247	0	0	NA	NA	0	0	1	NA	Bradi4g41540	LOC_Os12g07160	Sb08g004420	12	55934	S
																									809			5A	Traes_5AS_FCC095FF1	1589634	1591530	14591	248	0	0	NA	NA	0	0	1	NA	Bradi4g41540	LOC_Os12g07160	Sb08g004420	12	55934	S
																									810			5A	Traes_5AS_6B6E2D762	1591534	1591776	14592	249	0	0	NA	NA	0	0	1	NA	Bradi4g41540	LOC_Os12g07160	Sb08g004420	12	55934	S
																									811			5A	Traes_5AS_B91777FA1	1592415	1595624	14593	250	3	-0.0411084734035574	-1.75124965923808	-1.74384805143478	0.295566502463054	0.267692307692308	0.906010321462471	-1.34323100874687	Bradi4g41540	LOC_Os12g07160	Sb08g004420	12	55934	S
																									812			5A	Traes_5AS_EBDD25259	1595767	1597539	14594	251	1	-0.04	-1.15141800853366	-1.15933492823987	0.0665024630541872	0.0707692307692308	1.06320910378674	-0.876742023585081	NA	LOC_Os12g07140	NA	12	55931	S
																									813			5A	Traes_5AS_A6FEB7DA3	1598650	1599376	14595	252	0	0	NA	NA	0	0	1	NA	Bradi4g41560	NA	Sb08g004390	12	55929	S
																									814			5A	Traes_5AS_0267719D3	1600976	1601685	14596	253	0	0	NA	NA	0	0	1	NA	NA	NA	Sb08g004340	12	55924	S
																									815			5A	Traes_5AL_D021B0BF5	1601692	1602617	14598	254	0	0	NA	NA	0	0	1	NA	Bradi4g08820	NA	NA	9	44710	D
																									816			5A	Traes_5AL_3803F504A	1603041	1606556	14597	255	0	0	NA	NA	0	0	1	NA	Bradi4g41590	LOC_Os12g07110	Sb08g004330	12	55923	S
																									817			5A	Traes_5AS_C3B01766A	1609800	1611837	14599	256	0	0	NA	NA	0	0	1	NA	Bradi4g41590	LOC_Os12g07110	Sb08g004330	12	55923	S
																									818			5A	Traes_5AS_F8B965F6F	1612064	1614517	14600	257	2	0	NA	NA	0	0	1	NA	Bradi4g41597	LOC_Os12g07060	Sb08g004320	12	55920	S
																									819			5A	Traes_5AS_3B57C3513	1616000	1617460	14601	258	0	0	NA	NA	0	0	1	NA	Bradi4g41597	LOC_Os12g07060	Sb08g004320	12	55920	S
																									820			5A	Traes_5AS_172EBE124	1617516	1622039	14602	259	0	0	NA	NA	0	0	1	NA	Bradi4g41610	LOC_Os12g07050	Sb08g004310	12	55919	S
																									821			5A	Traes_5AL_83FCCD7E0	1622782	1625708	14604	260	0	0	NA	NA	0	0	1	NA	NA	NA	Sb08g004270	12	55913	S
																									822			5A	Traes_5AL_510043A70	1630399	1634270	14603	261	2	0	-1.14923093862267	-1.1841545665711	0.0689655172413793	0.08	1.15771311354507	-1.46142202165907	NA	LOC_Os03g59080	Sb01g004510	3	19823	D
																									823			5A	Traes_5AS_163788599	1634702	1636820	14605	262	0	0	NA	NA	0	0	1	NA	Bradi4g41650	LOC_Os12g07020	Sb08g004240	12	55908	S
																									824			5A	Traes_5AS_8785C0B49	1642309	1644771	14606	263	2	-0.0377358490566038	-1.50906103783383	-1.51314136710311	0.137931034482759	0.153846153846154	1.11455410645124	-1.17438492468539	Bradi4g41680	LOC_Os12g07010	NA	12	55898	S
																									825			5A	Traes_5AL_F9EF5DA61	1654846	1656453	14607	264	0	0	NA	NA	0	0	1	NA	NA	LOC_Os12g06980	NA	12	55896	S
																									826			5A	Traes_5AS_1F268252F	1658005	1660117	14608	265	0	0	NA	NA	0	0	1	NA	NA	LOC_Os12g06920	NA	12	55892	S
																									827			5A	Traes_5AL_78644A5C4	1669943	1673087	14610	266	0	0	NA	NA	0	0	1	NA	NA	NA	NA	NA	NA	S
																									828			5A	Traes_5AL_52D8C19CB	1673707	1679603	14609	267	9	-0.0145470128525738	-1.95578882039614	-1.55835288383605	0.758620689655172	1.30769230769231	1.72282341335384	-1.59763122232575	Bradi4g41717	LOC_Os12g06910	Sb08g004180	12	55891	S
																									829			5A	Traes_5AL_DC7F3D86D	1681173	1683459	14611	268	0	0	NA	NA	0	0	1	NA	Bradi4g41717	LOC_Os12g06910	Sb08g004180	12	55891	S
																									830			5A	Traes_5AL_2E30D20B5	1683905	1686176	14612	269	0	0	NA	NA	0	0	1	NA	NA	LOC_Os12g06850	Sb08g004100	12	55881	S
																									831			5A	Traes_5AL_1A119E73D	1686722	1694090	14613	270	3	0.00930232558139532	-1.53263059855749	-1.14289501573406	0.187192118226601	0.249230769230769	1.32965593883527	-1.46096886012978	Bradi4g41777	LOC_Os12g06810	Sb08g004050	12	55876	S
																									832	BS00037308_51	52.8272	5A
																									833	Tdurum_contig12926_321	52.8272	5A
																									834	RAC875_c28449_88	52.8272	5A
																									835			5A	Traes_5AL_A751CA7E5	1700288	1705629	14614	271	3	-0.0157114228456912	-1.52355709621129	-0.735770875960986	0.137931034482759	0.153846153846154	1.11455410645124	-1.18167721002616	Bradi4g41790	LOC_Os12g06800	Sb08g004040	12	55875	S
																									836			5A	Traes_5AL_2A90A4D77	1706228	1707403	14615	272	0	0	NA	NA	0	0	1	NA	Bradi4g41870	LOC_Os12g06670	Sb08g003960	12	55863	S
																									837			5A	Traes_5AL_FC2EA66C1	1707565	1710610	14616	273	0	0	NA	NA	0	0	1	NA	NA	NA	Sb08g003963	12	55866	S
																									838			5A	Traes_5AL_75FB3E64E	1712227	1717487	14617	274	1	-0.0476190476190477	-1.15752759654527	-1.16479739067565	0.0591133004926108	0.0553846153846154	0.937972462000922	-0.853208952673358	Bradi4g41870	LOC_Os12g06670	Sb08g003960	12	55863	S
																									839			5A	Traes_5AL_83C2FC849	1734624	1737605	14618	275	7	-0.0386115167847674	-0.80152063342061	-1.1574729858621	1.64285714285714	1.72923076923077	1.05254327027469	-0.508788457599425	NA	NA	NA	NA	NA	S
																									840			5A	Traes_5AL_CA4323CE1	1741424	1747686	14619	276	14	-0.036305040765501	-1.65832105307895	-2.04393629142908	1.21674876847291	0.923076923076923	0.758840364092505	-1.35219162761451	Bradi4g41870	LOC_Os12g06670	Sb08g003960	12	55863	S
																									841			5A	Traes_5AL_8E706641D	1748265	1749944	14620	277	0	0	NA	NA	0	0	1	NA	NA	LOC_Os12g06660	NA	12	55860	S
																									842			5A	Traes_5AL_206C0CE33	1750838	1755569	14621	278	3	-0.0303057254030017	-1.34955026320042	-1.29183019717221	0.330049261083744	0.372307692307692	1.1276499757166	-0.958883497651334	NA	LOC_Os12g06640	NA	12	55856	S
																									843			5A	Traes_5AL_83533B97D	1756463	1759556	14622	279	2	-0.0253164556962027	-1.50906103783383	-1.15558750501204	0.137931034482759	0.0769230769230769	0.560875997248419	-1.31409054145481	Bradi4g41820	LOC_Os12g06630	Sb08g004000	12	55854	S
																									844			5A	Traes_5AL_D38708404	1759558	1759800	14623	280	0	0	NA	NA	0	0	1	NA	Bradi4g41820	LOC_Os12g06630	Sb08g004000	12	55854	S
																									845			5A	Traes_5AL_A9B2624E6	1769392	1774440	14625	282	0	0	NA	NA	0	0	1	NA	Bradi4g41810	LOC_Os12g06560	Sb08g004010	12	55850	S
																									846			5A	Traes_5AL_538EC4C86	1775257	1778693	14626	283	2	-0.0388415672913118	-1.52355709621129	-1.51406354550789	0.137931034482759	0.150769230769231	1.09240700223701	-1.17419042772351	Bradi4g41890	LOC_Os12g06520	Sb08g003940	12	55841	S
																									847			5A	Traes_5AL_69590B897	1783169	1784345	14627	284	0	0	NA	NA	0	0	1	NA	Bradi4g41890	LOC_Os12g06520	Sb08g003940	12	55841	S
																									848			5A	Traes_5AL_FBB4F76B8	1786150	1794959	14629	285	19	-0.0253264801300601	-1.1654973630519	-0.990475829174633	1.1256157635468	1.42769230769231	1.26812739598104	-0.830434507195185	Bradi4g36160	LOC_Os09g36300	Sb02g030960	9	47140	D
																									849			5A	Traes_5AL_810B207E1	1795313	1797921	14628	286	12	-0.0209922648876972	-0.999667448441105	-0.964747030550181	1.94581280788177	2.07076923076923	1.06418512317062	-0.706619209330752	NA	LOC_Os12g06490	NA	12	55831	S
																									850	BS00067019_51	52.833	5A
																									851	BobWhite_c16930_937	52.833	5A
																									852	BS00065482_51	52.833	5A
																									853	BS00064512_51	52.833	5A
																									854	BS00064412_51	52.833	5A
																									855	BS00064371_51	52.833	5A
																									856	BS00063242_51	52.833	5A
																									857	BS00062694_51	52.833	5A
																									858	BS00057293_51	52.833	5A
																									859	BS00056932_51	52.833	5A
																									860	BS00047242_51	52.833	5A
																									861	BS00045473_51	52.833	5A
																									862	BS00041077_51	52.833	5A
																									863	BobWhite_c15644_285	52.833	5A
																									864	BobWhite_c15644_236	52.833	5A
																									865	BS00040403_51	52.833	5A
																									866	wsnp_Ra_rep_c105791_89683548	52.833	5A
																									867	wsnp_Ku_c9559_15999945	52.833	5A
																									868	wsnp_Ku_c1102_2211433	52.833	5A
																									869	wsnp_Ku_c10646_17556670	52.833	5A
																									870	wsnp_JG_c1114_607579	52.833	5A
																									871	wsnp_BE399966A_Ta_2_3	52.833	5A
																									872	tplb0061f21_1705	52.833	5A
																									873	tplb0049m24_245	52.833	5A	Traes_5AS_33A8004A5	1841678	1843685	14634	291	1	-0.0377358490566038	-1.14923093862267	-1.15558750501204	0.0689655172413793	0.0769230769230769	1.11373545140521	-0.882982205402971	Bradi4g23870	LOC_Os12g07700	Sb08g004740	12	55993	S
																									874	tplb0046h23_278	52.833	5A
																									875	tplb0043l17_737	52.833	5A
																									876	Tdurum_contig81753_70	52.833	5A
																									877	Tdurum_contig76578_537	52.833	5A
																									878	BobWhite_c14991_512	52.833	5A
																									879	BobWhite_c14968_538	52.833	5A
																									880	Tdurum_contig55562_100	52.833	5A
																									881	Tdurum_contig4761_609	52.833	5A	Traes_5AL_10F82280C	1281765	1283378	14544	201	1	0	-1.14923093862267	NA	0.0689655172413793	0	0.0142927544882108	-1.09306251384238	NA	NA	NA	NA	NA	S
																									882	Tdurum_contig45860_3542	52.833	5A
																									883	Tdurum_contig42429_705	52.833	5A
																									884	Tdurum_contig42429_2873	52.833	5A
																									885	Tdurum_contig42429_2742	52.833	5A
																									886	Tdurum_contig42429_2712	52.833	5A
																									887	Tdurum_contig42308_2326	52.833	5A
																									888	Tdurum_contig42253_885	52.833	5A
																									889	Tdurum_contig42203_3989	52.833	5A
																									890	Tdurum_contig42203_3932	52.833	5A
																									891	Tdurum_contig42203_3926	52.833	5A
																									892	Tdurum_contig42203_3775	52.833	5A
																									893	Tdurum_contig42203_3670	52.833	5A
																									894	Tdurum_contig42203_313	52.833	5A
																									895	Tdurum_contig42099_746	52.833	5A
																									896	Tdurum_contig42099_533	52.833	5A
																									897	Tdurum_contig42099_2276	52.833	5A
																									898	Tdurum_contig42099_2196	52.833	5A
																									899	Tdurum_contig42099_2117	52.833	5A
																									900	Tdurum_contig42099_2006	52.833	5A
																									901	Tdurum_contig42099_1957	52.833	5A
																									902	Tdurum_contig42099_1879	52.833	5A
																									903	Tdurum_contig42099_1738	52.833	5A
																									904	Tdurum_contig42099_150	52.833	5A
																									905	Tdurum_contig42099_1454	52.833	5A
																									906	Tdurum_contig42099_1149	52.833	5A
																									907	Tdurum_contig392_74	52.833	5A
																									908	Tdurum_contig392_222	52.833	5A
																									909	Tdurum_contig35694_147	52.833	5A
																									910	Tdurum_contig31370_159	52.833	5A
																									911	Tdurum_contig31076_656	52.833	5A
																									912	Tdurum_contig31076_506	52.833	5A
																									913	Tdurum_contig31076_275	52.833	5A
																									914	Tdurum_contig29593_993	52.833	5A
																									915	Tdurum_contig29342_400	52.833	5A
																									916	Tdurum_contig28642_421	52.833	5A
																									917	Tdurum_contig26345_803	52.833	5A
																									918	Tdurum_contig26112_54	52.833	5A
																									919	Tdurum_contig25933_76	52.833	5A
																									920	Tdurum_contig25866_438	52.833	5A	Traes_5AS_5DAC29BC5	1246463	1248792	14537	194	1	0.0763261129114787	1.50584919083877	1.28325677636358	0.433497536945813	0.369230769230769	0.852089450264782	1.72191389606231	NA	NA	NA	NA	NA	S
																									921	Tdurum_contig25720_566	52.833	5A
																									922	Tdurum_contig21980_295	52.833	5A
																									923	Tdurum_contig21369_140	52.833	5A
																									924	Tdurum_contig20362_152	52.833	5A
																									925	Tdurum_contig18279_90	52.833	5A
																									926	Tdurum_contig15895_558	52.833	5A
																									927	Tdurum_contig14524_605	52.833	5A
																									928	Tdurum_contig13991_802	52.833	5A
																									929	Tdurum_contig13991_410	52.833	5A
																									930	Tdurum_contig13991_1165	52.833	5A
																									931	Tdurum_contig13991_1150	52.833	5A
																									932	Tdurum_contig13602_550	52.833	5A
																									933	Tdurum_contig13560_792	52.833	5A
																									934	Tdurum_contig13560_424	52.833	5A
																									935	Tdurum_contig13487_777	52.833	5A
																									936	Tdurum_contig12926_816	52.833	5A	Traes_5AS_385093B54	1800878	1803497	14630	287	1	NA	NA	NA	0	0	1	NA	Bradi4g41960	NA	Sb08g003780	12	55816	S
																									937	Tdurum_contig12926_492	52.833	5A
																									938	Tdurum_contig11701_790	52.833	5A
																									939	Tdurum_contig11673_404	52.833	5A
																									940	Tdurum_contig11657_1073	52.833	5A
																									941	Tdurum_contig11173_79	52.833	5A
																									942	Tdurum_contig11132_135	52.833	5A
																									943	Tdurum_contig11093_269	52.833	5A
																									944	Tdurum_contig10849_156	52.833	5A	Traes_5AS_1F22A2324	4441935	4442175	15063	720	0	0	NA	NA	0	0	1	NA	Bradi4g01670	NA	NA	12	58614	S
																									945	Tdurum_contig10849_156	52.833	5A	Traes_5AS_3238C58AC	4442184	4442758	15064	721	1	0.0162016201620162	-1.15141800853366	-0.213211223988668	0.0665024630541872	0.184615384615385	2.74975726810549	-0.449894989061581	Bradi4g01670	NA	NA	12	58614	S
																									946	Tdurum_contig10849_156	52.833	5A	Traes_5AS_5A780A4CD	4442764	4443662	15065	722	1	-0.0378550481776287	1.32051853865948	1.30275591470062	0.467980295566503	0.470769230769231	1.00594679563299	1.45214122301974	Bradi4g01670	NA	NA	12	58614	S
																									947	Tdurum_contig10754_1669	52.833	5A	Traes_5AS_012355141	1168327	1172825	14528	185	2	-0.0438079191238419	-1.50465804546051	-1.51480929716374	0.241379310344828	0.221538461538462	0.918141321550919	-1.14731049173019	Bradi4g05550	NA	NA	12	57762	S
																									948	Tdurum_contig10596_61	52.833	5A
																									949	Tdurum_contig10495_439	52.833	5A
																									950	Tdurum_contig10128_788	52.833	5A
																									951	BobWhite_c1452_859	52.833	5A	Traes_5AS_62AB895F0	1262488	1267034	14541	198	3	-0.0317287149415884	-1.75251445211388	-1.50041104183188	0.20935960591133	0.153846153846154	0.736102096785595	-1.47104908025785	NA	NA	NA	NA	NA	S
																									952	Tdurum_contig100091_95	52.833	5A
																									953	Tdurum_contig10008_1016	52.833	5A
																									954	TA005567-0326	52.833	5A
																									955	TA002258-0656	52.833	5A
																									956	RFL_Contig782_539	52.833	5A
																									957	RFL_Contig5882_669	52.833	5A
																									958	RFL_Contig5633_263	52.833	5A
																									959	RFL_Contig5448_50	52.833	5A
																									960	RFL_Contig5101_350	52.833	5A	Traes_5AS_F13DF7961	4164541	4167720	15012	669	4	-0.00246165829885947	-1.40959502169437	-1.44626021254623	0.502463054187192	0.190769230769231	0.380900306387927	-1.37575457365989	Bradi4g06710	LOC_Os12g32180	Sb08g016180	12	57458	S
																									961	RFL_Contig4694_1544	52.833	5A
																									962	RFL_Contig4694_1316	52.833	5A	Traes_5AS_FD445F834	1285493	1289067	14545	202	16	0.0315039458696874	0.938046448037055	-0.277350491338874	4.22167487684729	3.73538461538462	0.88483833735265	0.549477746822825	NA	NA	NA	NA	NA	S
																									963	RFL_Contig4653_1217	52.833	5A
																									964	RFL_Contig4646_526	52.833	5A
																									965	RFL_Contig3674_676	52.833	5A
																									966	RFL_Contig3340_1452	52.833	5A
																									967	RFL_Contig2533_1539	52.833	5A
																									968	RFL_Contig2436_654	52.833	5A
																									969	RFL_Contig2092_690	52.833	5A
																									970	RFL_Contig1968_587	52.833	5A
																									971	RFL_Contig1923_1040	52.833	5A	Traes_5AS_623769AFD	1908057	1909968	14644	301	2	0.0755675806131215	1.66967536243623	-0.251787619114625	1.61576354679803	0.756923076923077	0.468790306411844	1.2111296934923	NA	LOC_Os12g42230	Sb08g021770	12	58643	S
																									972	RFL_Contig1125_1192	52.833	5A
																									973	RAC875_rep_c95468_223	52.833	5A	Traes_5AL_4F7EBDE54	1225655	1227270	14535	192	0	0	NA	NA	0	0	1	NA	NA	NA	NA	NA	NA	S
																									974	RAC875_rep_c85183_200	52.833	5A
																									975	RAC875_rep_c79282_63	52.833	5A
																									976	RAC875_rep_c69860_1582	52.833	5A	Traes_5AS_C458D04EB	1213561	1215636	14534	191	3	-0.0385587496473192	-0.143278658445381	-0.431686434386425	1.14778325123153	1.82153846153846	1.5864946324731	0.098756735537293	NA	NA	NA	NA	NA	S
																									977	RAC875_rep_c118163_358	52.833	5A
																									978	RAC875_rep_c112105_131	52.833	5A
																									979	RAC875_rep_c110554_105	52.833	5A	Traes_5AS_1DD35548B	2951216	2958606	14808	465	20	-0.0184308520725276	-1.14252451652659	-1.09593210033996	4.69458128078818	4.58769230769231	0.977236264558922	-0.750394511685395	Bradi1g66490	LOC_Os03g16900	Sb01g031830	3	15896	D
																									980	RAC875_rep_c107579_641	52.833	5A
																									981	RAC875_rep_c107576_471	52.833	5A	Traes_5AS_E85A8390A	1275056	1277062	14543	200	11	0.12722451066611	1.55613223344144	-1.65399243394068	5.12315270935961	1.70153846153846	0.332257556781519	0.889126668456825	NA	NA	NA	NA	NA	S
																									982	RAC875_rep_c107576_198	52.833	5A
																									983	RAC875_rep_c107538_782	52.833	5A	Traes_5AS_3858BC13A	1431236	1437453	14566	223	18	-0.00351525121002982	-1.81464841888457	-1.01741629505166	2.15024630541872	3.64307692307692	1.69393755752683	-1.05580799861509	Bradi4g01360	LOC_Os12g42430	Sb08g021930	12	58670	S
																									984	RAC875_rep_c105791_385	52.833	5A
																									985	RAC875_rep_c105788_372	52.833	5A
																									986	RAC875_rep_c105788_347	52.833	5A
																									987	RAC875_rep_c105788_285	52.833	5A
																									988	RAC875_c9934_814	52.833	5A	Traes_5AS_2FCBD347D	1876427	1881307	14640	298	10	-0.0370165809428469	-2.33593114521543	-2.2683731737629	0.738916256157635	0.689230769230769	0.932849847089453	-1.93408618410877	Bradi4g41190	LOC_Os12g07810	Sb08g004840	12	56014	S
																									989	RAC875_c89201_221	52.833	5A
																									990	RAC875_c8894_232	52.833	5A
																									991	RAC875_c68800_871	52.833	5A
																									992	RAC875_c67660_78	52.833	5A
																									993	RAC875_c6596_1523	52.833	5A
																									994	RAC875_c6034_324	52.833	5A
																									995	RAC875_c5750_1157	52.833	5A
																									996	RAC875_c5699_352	52.833	5A
																									997	RAC875_c54925_197	52.833	5A
																									998	RAC875_c54861_426	52.833	5A
																									999	RAC875_c54551_812	52.833	5A	Traes_5AS_2C1A7EF50	1183753	1193813	14532	189	1	0	NA	-1.15558750501204	0	0.0769230769230769	77.92308	-1.09306251384238	NA	NA	NA	NA	NA	S
																									1000	RAC875_c52338_281	52.833	5A
																									1001	RAC875_c51670_117	52.833	5A
																									1002	RAC875_c5075_547	52.833	5A
																									1003	RAC875_c5057_305	52.833	5A
																									1004	RAC875_c48937_760	52.833	5A
																									1005	RAC875_c4675_1277	52.833	5A	Traes_5AS_C7C69D278	8342816	8346744	15794	1451	0	0	NA	NA	0	0	1	NA	Bradi4g30260	LOC_Os09g24910	Sb02g024680	9	45933	D
																									1006	RAC875_c4675_1277	52.833	5A	Traes_5AL_321A1699E	8332800	8337794	15793	1450	11	0.155224208822837	1.19039987660606	-0.201153790451103	3.95566502463054	2.82153846153846	0.713363007920241	1.481861652242	Bradi4g30260	LOC_Os09g24910	Sb02g024680	9	45933	D
																									1007	RAC875_c45650_178	52.833	5A	Traes_5AS_EC6FA1029	3823286	3826974	14948	604	0	0	NA	NA	0	0	1	NA	Bradi4g02725	LOC_Os12g40520	Sb08g020210	12	58344	S
																									1008	RAC875_c45650_178	52.833	5A	Traes_5AS_87204532A	3828545	3831905	14947	605	9	0.0786809143457905	1.33995381630728	2.31595195279482	3.17487684729064	5.08	1.59987311850584	2.28799524303639	Bradi4g02725	LOC_Os12g40520	Sb08g020210	12	58344	S
																									1009	RAC875_c43762_349	52.833	5A
																									1010	RAC875_c4369_633	52.833	5A	Traes_5AS_BABE20FBA	1442720	1445091	14567	224	2	-0.033768821403581	-1.24746888377498	-1.53053595515006	0.270935960591133	0.163076923076923	0.603366027795662	-1.03536057930197	Bradi4g21540	NA	Sb08g022000	12	58681	S
																									1011	RAC875_c4369_560	52.833	5A
																									1012	RAC875_c43640_223	52.833	5A
																									1013	RAC875_c42617_1112	52.833	5A	Traes_5AL_1DA3B4631	2481144	2485185	14729	386	30	0.00374121947591644	1.36815513295838	0.87714771555271	11.7019704433498	13.4	1.14509389464031	1.56089031472399	Bradi4g06370	LOC_Os12g32986	Sb08g016560	12	57555	S
																									1014	RAC875_c42617_1112	52.833	5A	Traes_5AS_5B7BFBD23	2466338	2472314	14727	384	3	-0.0296995870134273	-1.12787464170899	-1.4721664274832	0.428571428571429	0.363076923076923	0.847535228308829	-0.910370656668453	Bradi4g06370	LOC_Os12g32986	Sb08g016560	12	57555	S
																									1015	RAC875_c37473_597	52.833	5A	Traes_5AS_4BCA19EEB	1178092	1181076	14531	187	4	0.138369457940744	-0.090708957109787	0.794752423843453	0.963054187192118	1.44	1.49472925375699	0.887588817663731	NA	NA	NA	NA	NA	S
																									1016	RAC875_c37473_597	52.833	5A	Traes_5AS_41DF4AC9D	1181572	1183752	14530	188	4	0.184807052653923	0.580700171874521	-0.113090047122988	1.39408866995074	1.21230769230769	0.869699336028584	1.00031842767212	NA	NA	NA	NA	NA	S
																									1017	RAC875_c37337_161	52.833	5A	Traes_5AS_AD92CCAA5	1370149	1378433	14560	217	1	0	-1.14923093862267	NA	0.0689655172413793	0	0.0142927544882108	-1.09306251384238	Bradi4g04360	LOC_Os12g37890	Sb08g018493	12	57981	S
																									1018	RAC875_c3654_340	52.833	5A	Traes_5AS_63DB5E84D	4424282	4426382	15058	715	7	0.117495735635074	2.84564930920033	1.85873191565897	3.93596059113301	3.08923076923077	0.784928042675682	3.28494256396453	Bradi4g04030	LOC_Os12g37939	Sb08g018540	12	57987	S
																									1019	RAC875_c3654_340	52.833	5A	Traes_5AS_FD395B3CD	4431648	4434986	15059	716	0	0	NA	NA	0	0	1	NA	Bradi4g04030	LOC_Os12g37939	Sb08g018540	12	57987	S
																									1020	RAC875_c3654_340	52.833	5A	Traes_5AS_DBAC781F4	4420430	4424272	15057	714	3	0.0773147875634018	2.27722602516803	1.88324234441461	1.51724137931035	1.27384615384615	0.839686078112296	2.63910179483795	Bradi4g04030	LOC_Os12g37939	Sb08g018540	12	57987	S
																									1021	RAC875_c35975_240	52.833	5A
																									1022	BobWhite_s66985_92	52.833	5A
																									1023	RAC875_c323_951	52.833	5A
																									1024	RAC875_c32105_250	52.833	5A
																									1025	RAC875_c30044_551	52.833	5A	Traes_5AS_F780176B4	1858856	1862294	14639	296	0	0	NA	NA	0	0	1	NA	Bradi4g41210	LOC_Os12g07780	NA	12	56007	S
																									1026	RAC875_c30044_326	52.833	5A
																									1027	RAC875_c2970_1646	52.833	5A	Traes_5AS_92A2943D1	5964999	5967902	15363	1020	1	-0.0381023533806499	-1.50906103783383	-1.53053595515006	0.137931034482759	0.150769230769231	1.09240700223701	-1.17709723793576	NA	NA	Sb01g032360	3	17259	D
																									1028	RAC875_c2970_1646	52.833	5A	Traes_5AS_275E63D05	5975451	5980131	15364	1021	2	-0.00836972343522557	-1.22941947402776	-1.00433255924194	0.295566502463054	0.0553846153846154	0.190124710646685	-1.1399860847459	NA	NA	Sb01g032360	3	17259	D
																									1029	RAC875_c2970_1646	52.833	5A	Traes_5AS_55A57B5B5	5980167	5981009	15365	1022	1	-0.0377358490566038	-1.14923093862267	-1.15558750501204	0.0689655172413793	0.0769230769230769	1.11373545140521	-0.882982205402971	NA	NA	Sb01g032360	3	17259	D
																									1030	RAC875_c28163_425	52.833	5A
																									1031	RAC875_c2766_596	52.833	5A
																									1032	RAC875_c2675_189	52.833	5A
																									1033	RAC875_c2675_127	52.833	5A
																									1034	RAC875_c26109_259	52.833	5A
																									1035	RAC875_c25952_296	52.833	5A
																									1036	RAC875_c24038_325	52.833	5A	Traes_5AL_ED21C722B	12343742	12350296	16568	2225	8	-0.0221886367656892	-1.64065423838089	-1.69115367422359	0.667487684729064	0.36	0.540024911154683	-1.49454738120045	Bradi1g08070	LOC_Os03g55090	Sb01g007560	3	19282	D
																									1037	RAC875_c24019_559	52.833	5A	Traes_5AS_9DC956868	1260623	1261807	14540	197	0	0	NA	NA	0	0	1	NA	NA	NA	NA	NA	NA	S
																									1038	RAC875_c23799_2056	52.833	5A
																									1039	RAC875_c23134_404	52.833	5A
																									1040	RAC875_c23134_179	52.833	5A
																									1041	RAC875_c23078_225	52.833	5A	Traes_5AS_827B41C2C	1307696	1313782	14547	204	3	0.00283350792905401	0.0786484201529699	-0.966300142219582	0.975369458128079	0.830769230769231	0.851900089132243	-0.00441227779289766	NA	NA	NA	NA	NA	S
																									1042	BobWhite_rep_c65244_397	52.833	5A
																									1043	RAC875_c21327_146	52.833	5A
																									1044	BobWhite_rep_c64607_197	52.833	5A	Traes_5AS_3354E01BA	1254896	1257641	14539	196	2	0.0877470355731225	NA	-0.481612777231195	0	0.689230769230769	690.23077	-0.985749566628415	NA	NA	NA	NA	NA	S
																									1045	RAC875_c16497_1033	52.833	5A	Traes_5AS_1BEA1A057	1923868	1931725	14646	303	4	0.00329726427313959	-0.525339128789427	-1.27616788938365	0.866995073891626	0.433846153846154	0.500977672603601	-0.655374684297106	Bradi4g01410	LOC_Os12g42310	Sb08g021850	12	58655	S
																									1046	RAC875_c16170_1016	52.833	5A
																									1047	RAC875_c15854_211	52.833	5A	Traes_5AS_9C6171380	4195003	4200893	15017	674	3	-0.0412711847328859	-1.7317520726304	-1.75937744131252	0.221674876847291	0.233846153846154	1.05465937603739	-1.34964229617672	Bradi4g06690	LOC_Os12g32250	Sb08g016240	12	57468	S
																									1048	RAC875_c15854_211	52.833	5A	Traes_5AL_06A6F9328	4203889	4205023	15018	675	0	0	NA	NA	0	0	1	NA	Bradi4g06690	LOC_Os12g32250	Sb08g016240	12	57468	S
																									1049	BobWhite_rep_c63923_407	52.833	5A
																									1050	RAC875_c1467_1195	52.833	5A	Traes_5AL_1A7387EDC	1949739	1949936	14651	308	0	0	NA	NA	0	0	1	NA	Bradi4g03867	LOC_Os12g38490	Sb08g018940	12	58067	S
																									1051	RAC875_c1467_1195	52.833	5A	Traes_5AS_710247B67	1953796	1955195	14652	309	0	0	NA	NA	0	0	1	NA	Bradi4g03867	LOC_Os12g38490	Sb08g018940	12	58067	S
																									1052	RAC875_c14187_406	52.833	5A
																									1053	RAC875_c14187_376	52.833	5A	Traes_5AS_D1719CEDA	3417667	3425164	14884	541	5	0.00921499284326777	-0.13269289260375	-1.13297993284927	1.22660098522167	0.769230769230769	0.627427622064723	-0.339076518776332	Bradi4g04400	LOC_Os12g37860	NA	12	57975	S
																									1054	RAC875_c13096_88	52.833	5A	Traes_5AS_D74D2D08D	3976510	3976800	14978	635	1	0	-1.14923093862267	NA	0.0689655172413793	0	0.0142927544882108	-1.09306251384238	Bradi4g03114	LOC_Os12g39840	Sb08g019770	12	58232	S
																									1055	RAC875_c13096_88	52.833	5A	Traes_5AS_0B1A3877B	3974595	3975827	14977	634	2	0.186093432633717	1.32051853865948	1.12990364300208	0.467980295566503	0.443076923076923	0.946898878268447	1.74302165008969	Bradi4g03114	LOC_Os12g39840	Sb08g019770	12	58232	S
																									1056	BobWhite_rep_c63161_159	52.833	5A
																									1057	BobWhite_rep_c63161_125	52.833	5A
																									1058	RAC875_c11424_970	52.833	5A
																									1059	RAC875_c11101_964	52.833	5A
																									1060	RAC875_c11101_1198	52.833	5A
																									1061	RAC875_c10488_388	52.833	5A
																									1062	RAC875_c104561_217	52.833	5A	Traes_5AS_1768CC021	1237797	1238596	14536	193	0	0	NA	NA	0	0	1	NA	NA	NA	NA	NA	NA	S
																									1063	Ra_c1184_61	52.833	5A
																									1064	Ra_c10762_1137	52.833	5A
																									1065	Ra_c105884_362	52.833	5A
																									1066	Kukri_s118318_335	52.833	5A	Traes_5AS_9937DABBA	1338166	1341517	14553	210	19	0.0393327957807789	-1.63628375112261	-1.22276631996422	2.56896551724138	2.39384615384615	0.931859253115583	-1.21132687606258	NA	NA	NA	NA	NA	S
																									1067	Kukri_s114438_82	52.833	5A
																									1068	Kukri_s112859_104	52.833	5A
																									1069	Kukri_s112193_213	52.833	5A
																									1070	Kukri_s110374_366	52.833	5A
																									1071	Kukri_rep_c83577_57	52.833	5A
																									1072	Kukri_rep_c82498_275	52.833	5A
																									1073	Kukri_rep_c73122_696	52.833	5A	Traes_5AS_92A2909AB	2151400	2156419	14675	332	8	0.101653186836668	1.10081678419761	1.65520066651901	5.04187192118227	3.74769230769231	0.743364568735666	1.8180057540583	Bradi4g03680	LOC_Os12g38920	Sb08g019250	12	58114	S
																									1074	Kukri_rep_c72023_62	52.833	5A
																									1075	Kukri_rep_c71271_1042	52.833	5A
																									1076	Kukri_rep_c69378_1842	52.833	5A	Traes_5AS_79F6ACE59	141158	141952	14372	29	0	0	NA	NA	0	0	1	NA	NA	NA	Sb08g008650	12	56996	S
																									1077	Kukri_rep_c69378_1842	52.833	5A	Traes_5AS_7BEBF219C	143389	144152	14373	30	0	0	NA	NA	0	0	1	NA	NA	NA	Sb08g008650	12	56996	S
																									1078	Kukri_rep_c69378_1842	52.833	5A	Traes_5AS_E1E990D72	140617	140807	14371	28	0	0	NA	NA	0	0	1	NA	NA	NA	Sb08g008650	12	56996	S
																									1079	Kukri_rep_c68619_961	52.833	5A
																									1080	Kukri_rep_c68430_243	52.833	5A	Traes_5AS_6DAB413F3	1405929	1407593	14562	219	0	0	NA	NA	0	0	1	NA	Bradi4g08110	NA	Sb08g006900	12	56354	S
																									1081	Kukri_rep_c114465_127	52.833	5A
																									1082	Kukri_rep_c107534_74	52.833	5A
																									1083	Kukri_rep_c107534_152	52.833	5A	Traes_5AS_3D6AA43B5	4045569	4051560	14988	645	30	0.117404029956657	1.50887988999663	1.01515255233036	11.307881773399	10.3661538461538	0.916726698611511	2.10706421852317	Bradi4g02950	LOC_Os12g40120	Sb08g019900	12	58280	S
																									1084	Kukri_rep_c106638_524	52.833	5A
																									1085	Kukri_rep_c106328_373	52.833	5A	Traes_5AS_116663495	5798501	5802190	15341	998	11	0.028040682736027	0.879149522713927	0.962232406139846	3.97783251231527	3.27076923076923	0.822293781348439	0.424048706069182	NA	LOC_Os03g14450	NA	3	15617	D
																									1086	Kukri_rep_c106328_373	52.833	5A	Traes_5AS_65F724936	5792809	5796815	15340	997	9	-0.0137415561395058	1.80908150559645	1.35471589453994	3.65024630541872	3.53230769230769	0.967699078619541	1.29425902723582	NA	LOC_Os03g14450	NA	3	15617	D
																									1087	Kukri_rep_c105860_278	52.833	5A
																									1088	Kukri_rep_c105780_85	52.833	5A
																									1089	Kukri_rep_c105694_558	52.833	5A
																									1090	Kukri_rep_c102623_61	52.833	5A
																									1091	Kukri_rep_c101588_139	52.833	5A	Traes_5AS_1801220E6	1367169	1368338	14559	216	1	-0.0384615384615383	-1.14923093862267	-1.15752759654527	0.0689655172413793	0.0738461538461539	1.0697576463378	-0.881025526663645	Bradi4g41377	LOC_Os12g07540	Sb08g004650	12	55958	S
																									1092	Kukri_rep_c101588_139	52.833	5A	Traes_5AS_32AFC0DBF	1364796	1364955	14557	214	0	0	NA	NA	0	0	1	NA	Bradi4g41377	LOC_Os12g07540	Sb08g004650	12	55958	S
																									1093	Kukri_rep_c101588_139	52.833	5A	Traes_5AS_9379F3436	1365016	1366904	14558	215	0	0	NA	NA	0	0	1	NA	Bradi4g41377	LOC_Os12g07540	Sb08g004650	12	55958	S
																									1094	Kukri_c93951_126	52.833	5A	Traes_5AS_EE0F93783	3859408	3859856	14953	610	1	-0.029192546583851	1.59493514724638	1.43719657046616	0.512315270935961	0.492307692307692	0.961022823264151	1.66222153145915	Bradi4g01580	LOC_Os12g42160	Sb08g021670	12	58632	S
																									1095	Kukri_c93951_126	52.833	5A	Traes_5AS_ABD433AB9	3859857	3860141	14954	611	0	0	NA	NA	0	0	1	NA	Bradi4g01580	LOC_Os12g42160	Sb08g021670	12	58632	S
																									1096	Kukri_c9098_450	52.833	5A
																									1097	Kukri_c9098_201	52.833	5A	Traes_5AS_2E8D2CD4D	3602555	3607276	14912	569	12	0.0544893845886755	-1.49971618909357	-1.20850986474282	0.248768472906404	2.93538461538462	11.7564263415634	-1.71921848519258	Bradi4g01910	LOC_Os12g41820	Sb08g021330	12	58554	S
																									1098	Kukri_c78001_304	52.833	5A
																									1099	BobWhite_rep_c49307_85	52.833	5A
																									1100	Kukri_c6735_389	52.833	5A
																									1101	BobWhite_rep_c49176_485	52.833	5A
																									1102	Kukri_c66668_417	52.833	5A
																									1103	Kukri_c65404_101	52.833	5A	Traes_5AS_F2C68C781	9647161	9654554	16069	1726	0	0	NA	NA	0	0	1	NA	NA	LOC_Os12g30020	NA	12	57280	S
																									1104	Kukri_c61044_208	52.833	5A
																									1105	Kukri_c50101_313	52.833	5A
																									1106	Kukri_c49126_273	52.833	5A
																									1107	Kukri_c4841_2050	52.833	5A
																									1108	Kukri_c47574_98	52.833	5A
																									1109	Kukri_c45439_490	52.833	5A
																									1110	Kukri_c45439_457	52.833	5A
																									1111	Kukri_c45075_221	52.833	5A
																									1112	Kukri_c44829_104	52.833	5A
																									1113	Kukri_c44592_283	52.833	5A
																									1114	Kukri_c4397_237	52.833	5A
																									1115	Kukri_c39148_531	52.833	5A	Traes_5AL_00DCD9DAF	1414353	1415939	14563	221	0	0	NA	NA	0	0	1	NA	Bradi4g40030	LOC_Os12g12370	Sb08g007230	12	56416	S
																									1116	BobWhite_c8448_107	52.833	5A
																									1117	Kukri_c38243_1316	52.833	5A
																									1118	Kukri_c3702_455	52.833	5A	Traes_5AS_26A3BD2E5	1270752	1274547	14542	199	21	-0.0129177576377422	-1.68728135982902	-1.24803377365843	2.41133004926108	3.48923076923077	1.44682970309142	-1.14735466607119	NA	NA	NA	NA	NA	S
																									1119	BobWhite_c8322_303	52.833	5A
																									1120	Kukri_c36345_197	52.833	5A	Traes_5AS_AE96138DA	1319925	1323039	14550	207	3	0.0121546961325968	-1.19932414548265	-1.37313652643581	0.0886699507389163	0.310769230769231	3.47685294794968	-1.42519731003145	NA	NA	NA	NA	NA	S
																									1121	Kukri_c35705_237	52.833	5A
																									1122	Kukri_c34998_412	52.833	5A
																									1123	Kukri_c34350_158	52.833	5A
																									1124	BobWhite_c7711_1448	52.833	5A
																									1125	Kukri_c2749_1602	52.833	5A
																									1126	Kukri_c2689_808	52.833	5A
																									1127	BobWhite_c1294_197	52.833	5A
																									1128	Kukri_c25634_680	52.833	5A
																									1129	Kukri_c2514_466	52.833	5A	Traes_5AS_DA35E9F85	10298429	10298656	16184	1841	0	0	NA	NA	0	0	1	NA	NA	LOC_Os03g37984	NA	3	17585	D
																									1130	Kukri_c2514_466	52.833	5A	Traes_5AS_89A21B76E	10297183	10298428	16183	1840	1	-0.0231343955351515	-0.0515645042750462	-0.681114073005996	0.246305418719212	0.135384615384615	0.55148253523922	-0.0943872882048439	NA	LOC_Os03g37984	NA	3	17585	D
																									1131	Kukri_c24303_386	52.833	5A
																									1132	Kukri_c23451_737	52.833	5A	Traes_5AS_5635A7123	3045753	3047942	14823	480	0	0	NA	NA	0	0	1	NA	Bradi4g01180	LOC_Os12g42960	Sb08g022270	12	58731	S
																									1133	Kukri_c22503_1199	52.833	5A
																									1134	Kukri_c21991_137	52.833	5A
																									1135	Kukri_c21712_562	52.833	5A	Traes_5AS_14312D02F1	4248905	4250191	15028	685	3	0	NA	-1.15752759654527	0	0.0738461538461539	74.84615	-1.09688176679197	Bradi4g06017	LOC_Os12g34500	Sb08g016770	12	57663	S
																									1136	Kukri_c21388_107	52.833	5A
																									1137	Kukri_c20550_1060	52.833	5A
																									1138	Kukri_c20457_535	52.833	5A
																									1139	Kukri_c20230_931	52.833	5A
																									1140	Kukri_c20083_3593	52.833	5A	Traes_5AL_5BC4448F5	4403935	4410989	15055	712	9	-0.0133771698651262	-0.554690219020631	-1.26002906981573	4.46059113300493	1.97846153846154	0.443667176646911	-0.64885951607716	NA	LOC_Os03g43684	Sb01g013930	3	18086	D
																									1141	Kukri_c20083_3593	52.833	5A	Traes_5AS_A25D67370	4412325	4418904	15056	713	6	0.0376451870407896	0.895366082984854	0.0292575464577215	1.7807881773399	1.47692307692308	0.82946059278494	1.10704552024088	NA	LOC_Os03g43684	Sb01g013930	3	18086	D
																									1142	Kukri_c19464_1592	52.833	5A
																									1143	Kukri_c19410_145	52.833	5A	Traes_5AS_2B56339E2	3685718	3688717	14922	579	1	0.0108665105386417	1.16806486722231	1.5908430341982	0.443349753694581	0.516923076923077	1.16557527038105	1.57334140096555	Bradi4g02020	LOC_Os12g41710	Sb08g021170	12	58527	S
																									1144	Kukri_c19410_145	52.833	5A	Traes_5AS_4E8E92DD6	3667087	3671066	14921	578	5	-0.0302005928521831	-1.89726189115347	-1.9059718812034	0.334975369458128	0.427692307692308	1.27596350291987	-1.74447906979288	Bradi4g02020	LOC_Os12g41710	Sb08g021170	12	58527	S
																									1145	Kukri_c19341_517	52.833	5A	Traes_5AS_1470B9777	1344894	1345388	14554	211	0	0	NA	NA	0	0	1	NA	NA	NA	NA	NA	NA	S
																									1146	Kukri_c1742_137	52.833	5A
																									1147	Kukri_c16924_478	52.833	5A
																									1148	BobWhite_c63553_527	52.833	5A	Traes_5AS_CD9B3AA8F	1362321	1364702	14556	213	9	-0.00847938602160125	-1.07580808789798	-0.3358138368047	1.6256157635468	2.16615384615385	1.33230840576634	-0.223697837464095	Bradi4g01760	LOC_Os12g41930	NA	12	58585	S
																									1149	Kukri_c15452_530	52.833	5A
																									1150	Kukri_c15334_431	52.833	5A
																									1151	Kukri_c14299_253	52.833	5A	Traes_5AL_D9BFBD63A	4156337	4158512	15010	667	9	-0.0342634112058635	2.12178184766296	1.51967202391863	3.44827586206897	3.47384615384615	1.00741323426651	2.00806904916236	Bradi4g05860	LOC_Os12g34890	Sb08g017000	12	57701	S
																									1152	Kukri_c14299_253	52.833	5A	Traes_5AS_178DFC4E3	4148909	4152249	15009	666	1	-0.0384615384615383	-1.14923093862267	-1.15752759654527	0.0689655172413793	0.0738461538461539	1.0697576463378	-0.881025526663645	Bradi4g05860	LOC_Os12g34890	Sb08g017000	12	57701	S
																									1153	Kukri_c13275_302	52.833	5A	Traes_5AS_17864C5FA	1424668	1428313	14565	222	0	0	NA	NA	0	0	1	NA	Bradi4g03477	LOC_Os12g39200	NA	12	58155	S
																									1154	Kukri_c13046_3778	52.833	5A
																									1155	Kukri_c12295_736	52.833	5A
																									1156	Kukri_c12247_549	52.833	5A
																									1157	Kukri_c11648_1357	52.833	5A
																									1158	Kukri_c11607_154	52.833	5A	Traes_5AS_4CB8CDB13	1289095	1300028	14546	203	11	-0.0136040609002812	0.837512437276759	0.225488375323169	3.48029556650246	4.91692307692308	1.41267036398176	0.360977173953926	NA	NA	NA	NA	NA	S
																									1159	Kukri_c11607_119	52.833	5A
																									1160	Kukri_c11428_733	52.833	5A
																									1161	Kukri_c10646_291	52.833	5A	Traes_5AS_633421061	709624	711375	14460	117	1	0	NA	NA	0	0	1	NA	Bradi4g06790	LOC_Os12g31840	Sb08g015620	12	57426	S
																									1162	Kukri_c10646_291	52.833	5A	Traes_5AS_A370E69CB	714504	714771	14461	118	0	0	NA	NA	0	0	1	NA	Bradi4g06790	LOC_Os12g31840	Sb08g015620	12	57426	S
																									1163	Ku_c6976_536	52.833	5A
																									1164	Ku_c6976_306	52.833	5A
																									1165	Ku_c25796_676	52.833	5A
																									1166	Ku_c10135_987	52.833	5A	Traes_5AS_BDFB08E23	3359226	3365702	14878	535	2	0.0553748512495043	0.498725490003808	-1.50691282723264	0.800492610837439	0.32	0.40050275697489	0.0116941153038447	Bradi4g04655	LOC_Os12g37740	Sb08g018410	12	57965	S
																									1167	Ku_c10135_987	52.833	5A	Traes_5AL_67F3722AA	3371134	3374061	14879	536	2	-0.0375883405875823	-0.919902562221742	-0.577777954463413	0.384236453201971	0.329230769230769	0.857215795649659	-0.424840125384088	Bradi4g04655	LOC_Os12g37740	Sb08g018410	12	57965	S
																									1168	JD_c4053_398	52.833	5A
																									1169	Jagger_c9303_88	52.833	5A
																									1170	Jagger_c6867_52	52.833	5A
																									1171	Jagger_c515_155	52.833	5A
																									1172	Jagger_c4425_128	52.833	5A
																									1173	Jagger_c373_258	52.833	5A	Traes_5AS_FC3C5CA46	2343856	2345694	14706	363	1	-0.0377358490566038	-1.14923093862267	-1.15558750501204	0.0689655172413793	0.0769230769230769	1.11373545140521	-0.882982205402971	Bradi4g06510	LOC_Os12g32620	Sb08g016450	12	57519	S
																									1174	Jagger_c1760_198	52.833	5A	Traes_5AS_3567ABCDE	2168789	2170710	14678	335	1	0.308672438548375	0.867595013319117	1.02681755282928	0.344827586206897	0.366153846153846	1.06166731809917	1.71978805978237	Bradi4g03600	NA	NA	12	58137	S
																									1175	BobWhite_c46919_183	52.833	5A
																									1176	IAAV6379	52.833	5A
																									1177	BobWhite_c45324_144	52.833	5A
																									1178	GENE-4360_717	52.833	5A
																									1179	GENE-4336_110	52.833	5A
																									1180	BobWhite_c44324_227	52.833	5A
																									1181	BobWhite_c44324_157	52.833	5A
																									1182	GENE-3622_79	52.833	5A
																									1183	GENE-3512_139	52.833	5A
																									1184	GENE-3465_101	52.833	5A	Traes_5AS_A7BE85D83	3440770	3444173	14887	544	9	-0.0153892048384296	0.265028918370444	0.177072286264685	2.05172413793103	3.6	1.75425422726309	-0.246784770377277	Bradi4g02440	LOC_Os12g41180	Sb08g020750	12	58439	S
																									1185	GENE-3338_53	52.833	5A
																									1186	GENE-3338_335	52.833	5A
																									1187	GENE-3196_133	52.833	5A
																									1188	GENE-3138_69	52.833	5A
																									1189	GENE-2710_164	52.833	5A
																									1190	GENE-0213_50	52.833	5A
																									1191	BobWhite_c41172_310	52.833	5A
																									1192	Excalibur_s109187_229	52.833	5A
																									1193	Excalibur_s103877_190	52.833	5A
																									1194	Excalibur_rep_c73449_317	52.833	5A
																									1195	Excalibur_rep_c69530_1506	52.833	5A	Traes_5AS_B05A39642	4347595	4352090	15044	701	4	0.136268343815514	0.57405584237779	-1.57315145124109	0.32512315270936	0.252307692307692	0.77672403814326	-1.15031234587769	Bradi4g04730	LOC_Os12g37400	Sb08g018160	12	57930	S
																									1196	Excalibur_rep_c68341_665	52.833	5A
																									1197	Excalibur_rep_c67226_322	52.833	5A	Traes_5AS_2CDCA5F0E	3312820	3317797	14872	529	2	-0.0217740247051434	-0.00149401215776099	-0.932966693336216	0.448275862068966	0.273846153846154	0.611753656205789	-0.0908575460439126	Bradi4g04580	LOC_Os12g37640	Sb08g018340	12	57957	S
																									1198	Excalibur_rep_c108256_419	52.833	5A
																									1199	Excalibur_rep_c106636_91	52.833	5A
																									1200	Excalibur_rep_c104873_280	52.833	5A	Traes_5AS_8559DCE82	1524084	1533828	14579	236	1	0	-1.14923093862267	NA	0.0689655172413793	0	0.0142927544882108	-1.09306251384238	Bradi4g41400	LOC_Os12g07450	Sb08g004620	12	55966	S
																									1201	Excalibur_rep_c103154_84	52.833	5A	Traes_5AL_0DF34352F	5183323	5186149	15211	868	2	-0.00608899297423915	0.12792933870467	-0.176836382936575	0.206896551724138	0.458461538461539	2.21004889210523	-0.263156940168494	Bradi4g40020	NA	NA	12	56417	S
																									1202	Excalibur_rep_c103154_84	52.833	5A	Traes_5AS_1986BD81F	5177594	5181472	15209	867	0	0	NA	NA	0	0	1	NA	Bradi4g40020	NA	NA	12	56417	S
																									1203	Excalibur_rep_c102015_264	52.833	5A
																									1204	Excalibur_c9886_287	52.833	5A	Traes_5AS_41309F3D0	1386039	1388731	14561	218	5	-0.0286684270086761	-2.00682067805628	-1.75869077194446	0.344827586206897	0.227692307692308	0.661289950868292	-1.75962657965513	Bradi4g02000	NA	NA	12	58531	S
																									1205	Excalibur_c98513_259	52.833	5A
																									1206	Excalibur_c96104_349	52.833	5A
																									1207	Excalibur_c9503_543	52.833	5A
																									1208	Excalibur_c9503_1843	52.833	5A
																									1209	Excalibur_c7483_558	52.833	5A
																									1210	Excalibur_c73333_190	52.833	5A	Traes_5AS_E9403F1A6	1252721	1254888	14538	195	2	-0.0404788349993832	-1.52355709621129	-1.51360799979847	0.142857142857143	0.163076923076923	1.14055458074587	-1.1674206172567	NA	NA	NA	NA	NA	S
																									1211	Excalibur_c6908_376	52.833	5A	Traes_5AS_03F28884A	1001809	1004965	14500	157	1	0	NA	NA	0	0	1	NA	Bradi4g05610	LOC_Os12g35350	Sb08g017180	12	57745	S
																									1212	Excalibur_c5707_96	52.833	5A
																									1213	Excalibur_c5707_1871	52.833	5A	Traes_5AS_3C25DD36E	5946945	5953126	15360	1017	4	0.100991592301688	2.07589679109335	2.08996736001784	1.73645320197044	2.06153846153846	1.18710446992184	2.80303970349935	Bradi4g03890	LOC_Os12g38460	Sb08g018890	12	58062	S
																									1214	Excalibur_c5707_1871	52.833	5A	Traes_5AS_ABAD2A8D7	5954403	5955072	15361	1018	3	0.0745594292084498	1.10385709960044	0.776364239726726	1.86945812807882	3.42461538461538	1.83143120129612	1.46411456646886	Bradi4g03890	LOC_Os12g38460	Sb08g018890	12	58062	S
																									1215	Excalibur_c5365_410	52.833	5A
																									1216	Excalibur_c5161_518	52.833	5A
																									1217	BobWhite_c34637_83	52.833	5A
																									1218	Excalibur_c501_1745	52.833	5A
																									1219	BobWhite_c33909_119	52.833	5A	Traes_5AS_2FE61BFEC	708405	709600	14459	116	4	-0.0416666666666667	-1.15141800853366	-1.16240204275445	0.0665024630541872	0.0646153846153846	0.972044278090013	-0.871907079431241	Bradi4g06800	LOC_Os12g31830	Sb08g015600	12	57424	S
																									1220	BobWhite_c33909_119	52.833	5A	Traes_5AS_C2329FC49	705162	707304	14458	115	0	0	NA	NA	0	0	1	NA	Bradi4g06800	LOC_Os12g31830	Sb08g015600	12	57424	S
																									1221	BobWhite_c339_247	52.833	5A	Traes_5AS_7158B51F3	3077778	3079956	14827	484	1	-0.0378550481776287	1.32051853865948	1.30275591470062	0.467980295566503	0.470769230769231	1.00594679563299	1.45214122301974	Bradi4g37520	LOC_Os12g43130	Sb08g022310	12	58747	S
																									1222	BobWhite_c339_247	52.833	5A	Traes_5AL_4A55EC2ED	3079997	3080244	14828	485	1	0.169491525423729	-1.15141800853366	0.959175375009084	0.0665024630541872	0.276923076923077	4.11722891284258	0.154915123436907	Bradi4g37520	LOC_Os12g43130	Sb08g022310	12	58747	S
																									1223	Excalibur_c38184_566	52.833	5A
																									1224	Excalibur_c37529_151	52.833	5A
																									1225	Excalibur_c3730_1380	52.833	5A
																									1226	Excalibur_c34426_345	52.833	5A
																									1227	Excalibur_c31834_242	52.833	5A
																									1228	Excalibur_c2922_3416	52.833	5A
																									1229	BobWhite_c31641_289	52.833	5A	Traes_5AS_FA425CC52	4235055	4237479	15027	684	2	0	-1.14923093862267	NA	0.0689655172413793	0	0.0142927544882108	-1.09495987979803	Bradi4g06030	LOC_Os12g34450	Sb08g016760	12	57658	S
																									1230	BobWhite_c31037_81	52.833	5A
																									1231	Excalibur_c2272_979	52.833	5A
																									1232	Excalibur_c17622_624	52.833	5A
																									1233	Excalibur_c16821_733	52.833	5A
																									1234	Excalibur_c13954_230	52.833	5A	Traes_5AS_2F996234C	257314	262095	14395	52	4	0.0232828137472645	0.110122136087965	0.331205799300173	1.56896551724138	1.34769230769231	0.859058554356022	0.657579264529358	Bradi4g02570	LOC_Os12g40920	Sb08g020600	12	58395	S
																									1235	Excalibur_c13834_332	52.833	5A
																									1236	BobWhite_c28578_465	52.833	5A
																									1237	Excalibur_c11992_168	52.833	5A	Traes_5AS_D7A8B1D1B	1323927	1330590	14551	208	9	-0.023943341967426	1.06659346027633	-0.0791032073359489	7.30541871921182	5.02461538461539	0.687835665131439	1.05785765136717	NA	NA	NA	NA	NA	S
																									1238	BobWhite_c11407_177	52.833	5A	Traes_5AS_0E0328316	1353606	1354158	14555	212	5	0.0219651860042843	-0.736813106487607	-1.47700482775412	0.884236453201971	0.129230769230769	0.147114107197009	-1.10706418745088	NA	NA	NA	NA	NA	S
																									1239	Excalibur_c11344_586	52.833	5A
																									1240	Excalibur_c10798_140	52.833	5A
																									1241	Excalibur_c100445_108	52.833	5A	Traes_5AS_268D29356	3572284	3577782	14907	565	13	0.119642824510979	0.192534391965825	-2.17494576908249	0.556650246305419	1.12307692307692	2.01573821584407	-2.0353404245776	NA	LOC_Os12g41860	NA	12	58562	S
																									1242	BobWhite_c27445_148	52.833	5A
																									1243	Ex_c5902_905	52.833	5A
																									1244	Ex_c5902_1448	52.833	5A
																									1245	Ex_c5445_981	52.833	5A
																									1246	Ex_c356_707	52.833	5A
																									1247	Ex_c26607_718	52.833	5A
																									1248	Ex_c16164_378	52.833	5A
																									1249	Ex_c15838_2398	52.833	5A
																									1250	Ex_c11248_1696	52.833	5A
																									1251	BobWhite_c25941_205	52.833	5A	Traes_5AS_C4EDEEF2C	1197905	1201372	14533	190	8	0.141657038584015	1.5984638636692	1.08255983767568	2.73891625615764	2.76307692307692	1.00881802862106	1.93117411370983	NA	NA	NA	NA	NA	S
																									1252	D_GDEEGVY01DH9WK_198	52.833	5A
																									1253	D_GB5Y7FA01BYY4P_216	52.833	5A
																									1254	D_contig62289_221	52.833	5A
																									1255	D_contig38730_358	52.833	5A
																									1256	D_contig35612_195	52.833	5A
																									1257	D_contig26283_377	52.833	5A
																									1258	D_contig19092_316	52.833	5A
																									1259	D_contig17825_517	52.833	5A
																									1260	D_contig04914_413	52.833	5A
																									1261	CAP8_c1772_199	52.833	5A	Traes_5AS_9FA06C85B	4250402	4254670	15030	687	0	0	NA	NA	0	0	1	NA	Bradi4g05020	LOC_Os12g36900	Sb08g017760	12	57878	S
																									1262	CAP8_c1228_231	52.833	5A
																									1263	CAP7_c7653_194	52.833	5A
																									1264	CAP12_rep_c7886_55	52.833	5A
																									1265	BobWhite_c19985_303	52.833	5A
																									1266	BobWhite_c18681_273	52.833	5A
																									1267	BS00093771_51	52.833	5A
																									1268	BS00079532_51	52.833	5A
																									1269	BS00079189_51	52.833	5A
																									1270	BS00075504_51	52.833	5A
																									1271	BobWhite_c17473_156	52.833	5A
																									1272	BS00068444_51	52.833	5A
																									1273	BS00068105_51	52.833	5A
																									1274	BobWhite_c17133_107	52.833	5A	Traes_5AS_02A962577	1317581	1319887	14548	206	3	-0.0356174736906034	-0.360822099863274	-0.173569828246731	0.677339901477833	0.732307692307692	1.08103281260619	0.0725310173002062	NA	NA	NA	NA	NA	S
																									1275	BobWhite_c17133_107	52.833	5A	Traes_5AS_33D153457	1315730	1316443	14549	205	2	0.0207586261853533	-1.16930304712192	-0.673512124263516	0.0714285714285714	0.363076923076923	5.02670313662136	-0.907884092476043	NA	NA	NA	NA	NA	S
																									1276			5A	Traes_5AL_189C97273	1813984	1819620	14631	288	0	0	NA	NA	0	0	1	NA	NA	LOC_Os12g06330	NA	12	55813	S
																									1277			5A	Traes_5AL_39A72EE6B	1823897	1828999	14632	289	0	0	NA	NA	0	0	1	NA	Bradi4g41980	NA	NA	12	55809	S
																									1278			5A	Traes_5AS_B639E026B	1847789	1848848	14635	292	1	-0.0392156862745099	-1.14923093862267	-1.15933492823987	0.0689655172413793	0.0707692307692308	1.02577998419793	-0.878948184490419	Bradi4g41240	LOC_Os12g07720	Sb08g004780	12	56001	S
																									1279			5A	Traes_5AS_C7FB8A8AD	1849867	1850723	14636	293	0	0	NA	NA	0	0	1	NA	Bradi4g41230	NA	Sb08g004790	12	56002	S
																									1280			5A	Traes_5AS_E1F692526	1851862	1853837	14637	294	0	0	NA	NA	0	0	1	NA	Bradi4g41230	NA	Sb08g004790	12	56002	S
																									1281			5A	Traes_5AS_367118DBB	1854493	1857630	14638	295	3	-0.0286547224816731	-1.75251445211388	-1.4721664274832	0.204433497536946	0.307692307692308	1.50263861541569	-1.24764266839038	Bradi4g41230	NA	Sb08g004790	12	56002	S
																									1282			5A	Traes_5AS_3AFCAA6AC	1871983	1878084	14641	297	4	-0.0324324324324323	-1.8894620666716	-1.73362620182609	0.275862068965517	0.230769230769231	0.837128863480649	-1.58592110649798	NA	NA	NA	NA	NA	S
																									1283			5A	Traes_5AS_C4955D844	1890778	1891546	14642	299	1	-0.0201298701298702	1.44248147580921	1.58255037643403	0.487684729064039	0.406153846153846	0.833162619998378	1.66138781769956	Bradi4g02467	NA	NA	12	58430	S
																									1284			5A	Traes_5AS_189CB59D2	1891549	1906880	14643	300	45	0.13483499777025	2.28465830460642	1.07698970360359	12.3472906403941	9.03692307692308	0.731916938424119	2.68519913628951	Bradi4g02450	LOC_Os12g41170	NA	12	58435	S
																									1285			5A	Traes_5AL_90946801C	1947594	1947827	14648	305	0	0	NA	NA	0	0	1	NA	Bradi4g38665	NA	Sb08g018920	12	58065	S
																									1286			5A	Traes_5AL_6BE1F6B45	1947877	1948125	14649	306	0	0	NA	NA	0	0	1	NA	Bradi4g38665	NA	Sb08g018920	12	58065	S
																									1287			5A	Traes_5AL_60A7FE926	1949396	1949665	14650	307	1	-0.0181436210847976	0.535022776187456	1.16615285599512	0.221674876847291	0.221538461538462	0.999387357927396	1.02342582464143	Bradi4g38665	NA	Sb08g018920	12	58065	S
																									1288			5A	Traes_5AL_4AC277D25	1975898	1976344	14653	310	0	0	NA	NA	0	0	1	NA	NA	NA	Sb08g018960	12	58069	S
																									1289			5A	Traes_5AS_D0B1C2E88	1986915	1987474	14654	311	0	0	NA	NA	0	0	1	NA	NA	NA	Sb08g018960	12	58069	S
																									1290			5A	Traes_5AL_29AA85B2D	1996261	1996554	14655	312	0	0	NA	NA	0	0	1	NA	NA	NA	Sb08g018960	12	58069	S
																									1291			5A	Traes_5AS_0C1BD0C9F	2020853	2023223	14656	313	3	0.0354206525080404	2.11433628915132	0.94168472537833	1.02955665024631	1.08307692307692	1.05193336048047	1.29730016238818	Bradi4g03847	LOC_Os12g38570	Sb08g019030	12	58078	S
																									1292			5A	Traes_5AS_CF8FEB0EA	2030290	2033209	14657	314	0	0	NA	NA	0	0	1	NA	Bradi4g03840	LOC_Os12g38620	Sb08g007140	12	58082	S
																									1293			5A	Traes_5AS_070E2DEF1	2033285	2039055	14658	315	5	0.0473721632991646	1.44248147580921	-0.840562219372412	0.487684729064039	0.692307692307692	1.41872182091714	-0.661221671756663	Bradi4g03827	LOC_Os12g38630	NA	12	58083	S
																									1294			5A	Traes_5AS_BB3705FD3	2052630	2056060	14659	316	2	-0.0455664703169727	-0.324588617422513	-0.159476700489112	0.310344827586207	0.323076923076923	1.04089385393038	0.0705856445467661	Bradi4g03800	LOC_Os12g38730	Sb08g019100	12	58086	S
																									1295			5A	Traes_5AL_394CDB9BC	2069407	2069958	14660	317	0	0	NA	NA	0	0	1	NA	Bradi4g03777	LOC_Os12g38750	Sb08g019090	12	58088	S
																									1296			5A	Traes_5AS_D42C83AB8	2079389	2082879	14661	318	2	0.00452501812907902	0.253342838599293	-1.22393550639399	0.295566502463054	0.224615384615385	0.760758143620402	-0.696161851897729	Bradi4g03777	LOC_Os12g38750	Sb08g019090	12	58088	S
																									1297			5A	Traes_5AS_7E93CEA52	2083470	2087350	14662	319	1	0.0935769656699891	1.44248147580921	1.34749007943887	0.487684729064039	0.443076923076923	0.908718633381485	1.74071899704211	Bradi4g03777	LOC_Os12g38750	Sb08g019090	12	58088	S
																									1298			5A	Traes_5AS_000BBA1CA	2088811	2089554	14663	320	0	0	NA	NA	0	0	1	NA	Bradi4g03767	NA	NA	12	58089	S
																									1299			5A	Traes_5AS_F20D274F1	2090681	2094964	14664	321	2	0.0655334481222597	1.83022713842375	1.86490507548562	0.975369458128079	0.910769230769231	0.93383628570275	2.27153148509457	Bradi4g03750	LOC_Os12g38780	Sb08g019120	12	58091	S
																									1300			5A	Traes_5AS_1452E9A3A	2103536	2105246	14665	322	1	0.112034632034632	1.6100488421647	0.593481940555835	0.416256157635468	0.261538461538462	0.629202118909401	1.5271204595754	NA	LOC_Os12g38790	Sb08g019130	12	58093	S
																									1301			5A	Traes_5AS_6B1DBD479	2121914	2126014	14667	324	1	0.0472420124862283	1.59493514724638	1.30275591470062	0.512315270935961	0.470769230769231	0.919063307818604	1.71878161450053	Bradi4g03720	NA	Sb08g019180	12	58100	S
																									1302			5A	Traes_5AS_8EAC69695	2132906	2134222	14670	327	0	0	NA	NA	0	0	1	NA	Bradi4g03700	LOC_Os12g38880	NA	12	58106	S
																									1303			5A	Traes_5AS_586CEE852	2134285	2134498	14671	328	0	0	NA	NA	0	0	1	NA	Bradi4g03700	LOC_Os12g38880	NA	12	58106	S
																									1304			5A	Traes_5AS_175597832	2134506	2134755	14672	329	0	0	NA	NA	0	0	1	NA	NA	NA	Sb08g019220	12	58107	S
																									1305			5A	Traes_5AS_A8914019D	2134763	2135083	14673	330	0	0	NA	NA	0	0	1	NA	NA	NA	Sb08g019220	12	58107	S
																									1306			5A	Traes_5AS_2696E750F	2136392	2141754	14674	331	4	0.131729942829869	0.786041744907794	0.103186542427172	1.76847290640394	1.26461538461538	0.715249932817564	0.813532444196812	Bradi4g03690	NA	NA	12	58111	S
																									1307			5A	Traes_5AS_A729FA3E6	2155272	2159650	14676	333	5	0.139643217112517	1.22216447988422	1.49977233981886	5.18965517241379	6.25230769230769	1.20472416009095	2.14432783409488	Bradi4g03670	LOC_Os12g38930	Sb08g019260	12	58115	S
																									1308			5A	Traes_5AL_8D08554F1	2160419	2161258	14677	334	2	-0.0348244348244349	1.4293663198861	1.15379745462401	0.805418719211823	0.64	0.794872420620394	1.54518123353614	Bradi4g03650	NA	NA	12	58120	S
																									1309			5A	Traes_5AS_A25DFFFE4	2173036	2173444	14679	336	0	0	NA	NA	0	0	1	NA	NA	LOC_Os12g39100	Sb08g019360	12	58140	S
																									1310			5A	Traes_5AS_831B67002	2176602	2178902	14680	337	2	0.18561998463655	1.65758947646783	1.50562424635883	0.889162561576355	0.738461538461539	0.830703933447841	2.30253840289163	Bradi4g03530	LOC_Os12g39110	Sb08g019370	12	58146	S
																									1311			5A	Traes_5AS_30D57C0D1	2178943	2180924	14681	338	8	0.100408681038521	2.77664631267714	2.44510253211552	3.61330049261084	3.86461538461538	1.06953347976886	3.50964119301095	Bradi4g03520	LOC_Os12g39120	NA	12	58147	S
																									1312			5A	Traes_5AL_4A005741D	2180926	2181171	14682	339	0	0	NA	NA	0	0	1	NA	Bradi4g03520	LOC_Os12g39120	NA	12	58147	S
																									1313			5A	Traes_5AS_76D508CE1	2181174	2181731	14683	340	1	0.145693779904306	1.28325677636358	1.20177413248069	0.295566502463054	0.301538461538462	1.02013700131336	1.70377143074	Bradi4g03520	LOC_Os12g39120	NA	12	58147	S
																									1314			5A	Traes_5AS_BEAA53C781	2183213	2184512	14684	341	1	0	-1.14923093862267	NA	0.0689655172413793	0	0.0142927544882108	-1.09495987979803	Bradi4g03500	LOC_Os12g39160	NA	12	58150	S
																									1315			5A	Traes_5AS_213BE4D84	2185601	2187542	14685	342	1	0.0384615384615384	-0.728040430480026	NA	0.123152709359606	0	0.00805459663345246	-0.871907079431241	Bradi4g03490	LOC_Os12g39180	Sb08g019400	12	58154	S
																									1316			5A	Traes_5AS_0F375CA92	2192403	2192766	14686	343	0	0	NA	NA	0	0	1	NA	NA	LOC_Os12g39210	Sb08g019410	12	58156	S
																									1317			5A	Traes_5AS_3CAEBA9FD	2193273	2199680	14687	344	1	0.119492721402749	1.08034640582567	1.50503840806315	0.374384236453202	0.430769230769231	1.15020606618967	1.67262103698141	Bradi4g03460	LOC_Os12g39220	Sb08g019420	12	58157	S
																									1318			5A	Traes_5AS_99B2D0847	2199758	2200106	14688	345	2	0.170434782608696	0.0401502732229843	1.23176934792951	0.487684729064039	0.393846153846154	0.807977261740918	0.418934425670573	Bradi4g03440	LOC_Os12g39300	Sb08g019430	12	58159	S
																									1319			5A	Traes_5AS_7818B220C	2202482	2203885	14689	346	1	0.0119148936170212	0.0543783968777873	-1.16479739067565	0.216748768472906	0.0553846153846154	0.258943460392451	-0.161132158867353	Bradi4g03430	LOC_Os12g39310	Sb08g019500	12	58167	S
																									1320			5A	Traes_5AL_AB65B1EDE	2203919	2204194	14690	347	0	0	NA	NA	0	0	1	NA	Bradi4g03430	LOC_Os12g39310	Sb08g019500	12	58167	S
																									1321			5A	Traes_5AS_129141C69	2204234	2207307	14691	348	0	0	NA	NA	0	0	1	NA	Bradi4g06670	LOC_Os12g32280	Sb08g016260	12	57472	S
																									1322			5A	Traes_5AS_94A50E54B	2212143	2214299	14692	349	1	-0.0392156862745097	-1.15141800853366	-1.15752759654527	0.0665024630541872	0.0738461538461539	1.10879144256372	-0.878948184490419	Bradi4g06660	LOC_Os12g32290	Sb08g016280	12	57474	S
																									1323			5A	Traes_5AS_5DC7DC90F	2228127	2229784	14693	350	0	0	NA	NA	0	0	1	NA	Bradi4g06650	LOC_Os12g32330	Sb08g016300	12	57478	S
																									1324			5A	Traes_5AS_2DF3526B4	2234282	2237710	14694	351	3	-0.03781041388518	-0.56807689282244	-0.590719146308448	0.58128078817734	0.596923076923077	1.02686382629934	-0.240259156490936	Bradi4g06640	LOC_Os12g32360	NA	12	57479	S
																									1325			5A	Traes_5AS_ACAD3CA33	2238776	2240552	14696	352	0	0	NA	NA	0	0	1	NA	Bradi4g06630	LOC_Os12g32374	Sb08g016307	12	57481	S
																									1326			5A	Traes_5AS_509D1D882	2240582	2242316	14695	353	0	0	NA	NA	0	0	1	NA	Bradi4g06620	LOC_Os12g32380	NA	12	57482	S
																									1327			5A	Traes_5AS_E082215DB	2252705	2253181	14697	354	0	0	NA	NA	0	0	1	NA	Bradi4g06630	LOC_Os12g32374	Sb08g016307	12	57481	S
																									1328			5A	Traes_5AL_0AF1FD5F0	2261842	2262983	14698	355	0	0	NA	NA	0	0	1	NA	Bradi4g06620	LOC_Os12g32380	NA	12	57482	S
																									1329			5A	Traes_5AL_929DDD42C	2263569	2266883	14699	356	5	0.102763755356447	-0.918832462478895	-0.131562917158343	0.586206896551724	1.17846153846154	2.00859618645489	-0.465608170852805	NA	NA	Sb08g016320	12	57491	S
																									1330			5A	Traes_5AS_763E51250	2267577	2270713	14700	357	0	0	NA	NA	0	0	1	NA	NA	NA	Sb08g016320	12	57491	S
																									1331			5A	Traes_5AL_3AC2267A6	2283442	2283699	14701	358	0	0	NA	NA	0	0	1	NA	NA	NA	Sb08g016320	12	57491	S
																									1332			5A	Traes_5AS_C20DE3C31	2292884	2293141	14702	359	2	0.0454545454545453	NA	-0.86404663087708	0	0.332307692307692	333.30769	-1.15288735128945	NA	NA	Sb08g016320	12	57491	S
																									1333			5A	Traes_5AL_5972F97EF	2314450	2314707	14703	360	0	0	NA	NA	0	0	1	NA	NA	NA	Sb08g016320	12	57491	S
																									1334			5A	Traes_5AS_48A0C9382	2328798	2331473	14704	361	5	-0.0317591551387197	-1.71151062665753	-1.98416801886313	0.440886699507389	1.09230769230769	2.47418102875692	-1.7312054809063	NA	NA	Sb08g016320	12	57491	S
																									1335			5A	Traes_5AS_62E3216D9	2337340	2340256	14705	362	1	-0.0377358490566038	-1.14923093862267	-1.15558750501204	0.0689655172413793	0.0769230769230769	1.11373545140521	-0.882982205402971	Bradi4g06520	NA	NA	12	57513	S
																									1336			5A	Traes_5AS_704A2ADF0	2347887	2348844	14707	364	1	-0.0434782608695652	-1.15354321549313	-1.16356375286746	0.0640394088669951	0.0615384615384615	0.961547160406283	-0.86644018300465	Bradi4g06500	LOC_Os12g32630	Sb08g016460	12	57520	S
																									1337			5A	Traes_5AS_249C78274	2350756	2351333	14708	365	0	0	NA	NA	0	0	1	NA	Bradi4g06485	LOC_Os12g32640	Sb08g016470	12	57521	S
																									1338			5A	Traes_5AS_277DED175	2356709	2358635	14709	366	4	-0.015939708748943	-0.446668801960791	-0.839042201932789	0.5935960591133	0.68	1.14531535913642	-0.517659684925184	Bradi4g06434	LOC_Os12g32650	Sb08g016490	12	57526	S
																									1339			5A	Traes_5AS_82C8F8E04	2358643	2361401	14710	367	0	0	NA	NA	0	0	1	NA	Bradi4g06434	LOC_Os12g32650	Sb08g016490	12	57526	S
																									1340			5A	Traes_5AS_330E54B6F	2364758	2366348	14711	368	2	-0.0381023533806499	-1.50906103783383	-1.53053595515006	0.137931034482759	0.150769230769231	1.09240700223701	-1.17709723793576	NA	NA	Sb08g016500	12	57528	S
																									1341			5A	Traes_5AS_2AFA89BBD	2375220	2376043	14712	369	0	0	NA	NA	0	0	1	NA	NA	NA	Sb08g016500	12	57528	S
																									1342			5A	Traes_5AS_76C9E9E98	2376047	2378207	14713	370	1	-0.0454545454545454	-1.15558750501204	-1.16439105425337	0.061576354679803	0.0584615384615385	0.950223846549056	-0.860245641377044	Bradi4g06420	LOC_Os12g32760	Sb08g016520	12	57529	S
																									1343			5A	Traes_5AL_A648E8D49	2383693	2384662	14714	371	3	0.082301215552171	1.26131708985346	-1.09147332796552	0.315270935960591	0.218461538461538	0.693903587854136	-0.170900705137735	Bradi4g45420	NA	NA	12	57533	S
																									1344			5A	Traes_5AL_E1CFDB279	2386024	2390784	14715	372	2	-0.0315522243713731	-1.21252561333864	-1.16479739067565	0.253694581280788	0.132307692307692	0.52340214699504	-1.13665472121253	Bradi4g45397	LOC_Os12g32814	NA	12	57536	S
																									1345			5A	Traes_5AS_D714D4951	2394895	2398833	14716	373	0	0	NA	NA	0	0	1	NA	Bradi4g45397	LOC_Os12g32814	NA	12	57536	S
																									1346			5A	Traes_5AL_614415CDF	2401374	2406825	14717	374	2	0.0371369701726844	-0.9708326873902	NA	0.344827586206897	0	0.00289161428676064	-1.14980953318129	Bradi4g45397	LOC_Os12g32814	NA	12	57536	S
																									1347			5A	Traes_5AL_7AF7E4153	2408939	2416879	14718	375	0	0	NA	NA	0	0	1	NA	Bradi4g45397	LOC_Os12g32814	NA	12	57536	S
																									1348			5A	Traes_5AL_4E0CF9929	2420041	2421427	14719	376	1	0	NA	-1.16439105425337	0	0.0584615384615385	59.46154	-1.11103309393697	Bradi4g45397	LOC_Os12g32814	NA	12	57536	S
																									1349			5A	Traes_5AL_F9A06C1F7	2422715	2423020	14720	377	0	0	NA	NA	0	0	1	NA	NA	LOC_Os12g32850	NA	12	57539	S
																									1350			5A	Traes_5AL_8A41C50C2	2428095	2432601	14721	378	1	0.00952380952380949	-0.0515645042750462	-1.16356375286746	0.246305418719212	0.0615384615384615	0.252879455694906	-0.238189454736793	Bradi4g45390	NA	NA	12	57542	S
																									1351			5A	Traes_5AS_441D1C811	2434171	2434429	14722	379	0	0	NA	NA	0	0	1	NA	Bradi4g12240	LOC_Os12g32950	Sb08g016540	12	57548	S
																									1352			5A	Traes_5AS_30E76EB531	2437181	2437452	14723	380	0	0	NA	NA	0	0	1	NA	Bradi4g12240	LOC_Os12g32950	Sb08g016540	12	57548	S
																									1353			5A	Traes_5AS_30E76EB53	2443373	2443644	14724	381	0	0	NA	NA	0	0	1	NA	Bradi4g12240	LOC_Os12g32950	Sb08g016540	12	57548	S
																									1354			5A	Traes_5AS_D02254F91	2452295	2452509	14725	382	0	0	NA	NA	0	0	1	NA	Bradi4g12240	LOC_Os12g32950	Sb08g016540	12	57548	S
																									1355			5A	Traes_5AS_EE2C82581	2456919	2466336	14726	383	0	0	NA	NA	0	0	1	NA	Bradi4g12227	LOC_Os12g32980	NA	12	57551	S
																									1356			5A	Traes_5AS_EEC3B4236	2476935	2480077	14728	385	2	-0.0425647466141681	-1.50864055084235	-1.50257161103471	0.216748768472906	0.301538461538462	1.38939227991965	-1.15177371341142	Bradi4g06380	NA	NA	12	57553	S
																									1357			5A	Traes_5AS_E34F6ED4B	2487511	2490832	14730	387	0	0	NA	NA	0	0	1	NA	Bradi4g06350	LOC_Os12g32992	Sb08g016570	12	57557	S
																									1358			5A	Traes_5AS_E3EFF8BF2	2496345	2499611	14731	388	0	0	NA	NA	0	0	1	NA	Bradi4g06340	LOC_Os12g33020	Sb08g016580	12	57558	S
																									1359			5A	Traes_5AS_D238844BB	2519474	2521083	14733	390	1	0	-1.14923093862267	NA	0.0689655172413793	0	0.0142927544882108	-1.09306251384238	Bradi4g06317	LOC_Os12g33070	NA	12	57563	S
																									1360			5A	Traes_5AS_2B7692892	2527407	2529950	14734	391	0	0	NA	NA	0	0	1	NA	Bradi4g06310	NA	NA	12	57564	S
																									1361			5A	Traes_5AS_AC1875866	2539097	2541548	14735	392	1	-0.034443168771527	-0.728040430480026	-1.16240204275445	0.123152709359606	0.0646153846153846	0.528505418850704	-0.64394007836088	Bradi4g06300	LOC_Os12g33080	Sb08g016630	12	57566	S
																									1362			5A	Traes_5AS_535E8EC9E	2553383	2558072	14736	393	1	-0.0487804878048779	-1.15933492823987	-1.16479739067565	0.0566502463054187	0.0553846153846154	0.978046409165615	-0.849332749656511	Bradi4g06280	LOC_Os12g33100	Sb08g016650	12	57568	S
																									1363			5A	Traes_5AL_986B1C799	2558854	2559311	14737	394	0	0	NA	NA	0	0	1	NA	NA	LOC_Os12g33240	NA	12	57583	S
																									1364			5A	Traes_5AS_6ECF735E1	2567568	2568248	14738	395	0	0	NA	NA	0	0	1	NA	Bradi4g06190	NA	NA	12	57589	S
																									1365			5A	Traes_5AL_2D5ACE514	2576990	2577367	14739	396	0	0	NA	NA	0	0	1	NA	NA	LOC_Os12g34062	NA	12	57595	S
																									1366			5A	Traes_5AL_AD1AE3C44	2577678	2578097	14740	397	0	0	NA	NA	0	0	1	NA	NA	NA	NA	NA	NA	S
																									1367			5A	Traes_5AS_895D97F6E	2585583	2586053	14743	398	0	0	NA	NA	0	0	1	NA	NA	LOC_Os12g34018	NA	12	57609	S
																									1368			5A	Traes_5AS_33D6C65AB	2586646	2587068	14742	399	0	0	NA	NA	0	0	1	NA	NA	NA	NA	NA	NA	S
																									1369			5A	Traes_5AS_1BB248917	2587379	2587756	14741	400	0	0	NA	NA	0	0	1	NA	NA	LOC_Os12g34062	NA	12	57595	S
																									1370			5A	Traes_5AL_F5534777D	2593466	2593618	14746	401	0	0	NA	NA	0	0	1	NA	NA	LOC_Os12g34062	NA	12	57595	S
																									1371			5A	Traes_5AL_CED16EE7A	2594311	2594781	14745	402	0	0	NA	NA	0	0	1	NA	NA	NA	NA	NA	NA	S
																									1372			5A	Traes_5AL_B4AA0E113	2595081	2595869	14744	403	0	0	NA	NA	0	0	1	NA	Bradi4g37052	NA	NA	9	47321	D
																									1373			5A	Traes_5AS_36EFDFC5C	2598800	2601044	14747	404	0	0	NA	NA	0	0	1	NA	Bradi4g37052	NA	NA	9	47321	D
																									1374			5A	Traes_5AS_CED16EE7A	2601344	2601814	14748	405	0	0	NA	NA	0	0	1	NA	NA	NA	NA	NA	NA	S
																									1375			5A	Traes_5AS_F5534777D	2602507	2602659	14749	406	0	0	NA	NA	0	0	1	NA	NA	LOC_Os12g34062	NA	12	57595	S
																									1376			5A	Traes_5AS_36EFDFC5C1	2607828	2610072	14750	407	0	0	NA	NA	0	0	1	NA	Bradi4g37052	NA	NA	9	47321	D
																									1377			5A	Traes_5AS_CED16EE7A1	2610372	2610842	14751	408	0	0	NA	NA	0	0	1	NA	NA	NA	NA	NA	NA	S
																									1378			5A	Traes_5AS_F5534777D1	2611535	2611687	14752	409	0	0	NA	NA	0	0	1	NA	NA	LOC_Os12g34062	NA	12	57595	S
																									1379			5A	Traes_5AL_41203795B	2616110	2616265	14753	410	0	0	NA	NA	0	0	1	NA	NA	LOC_Os12g34062	NA	12	57595	S
																									1380			5A	Traes_5AL_20361C71D	2617378	2617865	14754	411	0	0	NA	NA	0	0	1	NA	NA	LOC_Os12g33946	NA	12	57600	S
																									1381			5A	Traes_5AL_706DB3F80	2631997	2632928	14755	412	0	0	NA	NA	0	0	1	NA	NA	LOC_Os12g33946	NA	12	57600	S
																									1382			5A	Traes_5AL_44C651685	2635782	2636414	14756	413	0	0	NA	NA	0	0	1	NA	NA	LOC_Os12g33946	NA	12	57600	S
																									1383			5A	Traes_5AS_520702625	2637941	2639517	14757	414	0	0	NA	NA	0	0	1	NA	NA	LOC_Os12g33946	NA	12	57600	S
																									1384			5A	Traes_5AL_53A66D81F	2646569	2647570	14758	415	0	0	NA	NA	0	0	1	NA	NA	LOC_Os12g33956	NA	12	57602	S
																									1385			5A	Traes_5AS_D4F07976C	2649006	2649305	14762	416	0	0	NA	NA	0	0	1	NA	NA	NA	NA	NA	NA	S
																									1386			5A	Traes_5AS_53A66D81F	2652307	2653308	14760	417	0	0	NA	NA	0	0	1	NA	NA	LOC_Os12g33956	NA	12	57602	S
																									1387			5A	Traes_5AS_0D1F36AD0	2654950	2655204	14759	418	0	0	NA	NA	0	0	1	NA	NA	NA	NA	NA	NA	S
																									1388			5A	Traes_5AS_97A54468E	2658034	2658297	14761	419	0	0	NA	NA	0	0	1	NA	NA	NA	NA	NA	NA	S
																									1389			5A	Traes_5AL_6D571BC22	2658564	2659250	14763	420	0	0	NA	NA	0	0	1	NA	NA	LOC_Os12g33962	NA	12	57604	S
																									1390			5A	Traes_5AL_468C529A3	2659252	2659602	14764	421	0	0	NA	NA	0	0	1	NA	NA	LOC_Os12g33962	NA	12	57604	S
																									1391			5A	Traes_5AS_39170D700	2661707	2662147	14765	422	0	0	NA	NA	0	0	1	NA	NA	LOC_Os09g07910	NA	9	44662	D
																									1392			5A	Traes_5AS_ED3761F83	2670750	2671565	14768	423	0	0	NA	NA	0	0	1	NA	NA	LOC_Os12g33962	NA	12	57604	S
																									1393			5A	Traes_5AS_D647E23C6	2679817	2680122	14767	424	0	0	NA	NA	0	0	1	NA	NA	NA	NA	NA	NA	S
																									1394			5A	Traes_5AS_AC15065FA	2687007	2687366	14766	425	0	0	NA	NA	0	0	1	NA	NA	NA	NA	NA	NA	S
																									1395			5A	Traes_5AL_078EA92F5	2687859	2688581	14769	426	0	0	NA	NA	0	0	1	NA	NA	LOC_Os12g34012	NA	12	57607	S
																									1396			5A	Traes_5AS_794D286DE	2689863	2690507	14770	427	0	0	NA	NA	0	0	1	NA	NA	LOC_Os12g34012	NA	12	57607	S
																									1397			5A	Traes_5AL_34FFDFD66	2704235	2704850	14771	428	0	0	NA	NA	0	0	1	NA	NA	LOC_Os12g34014	NA	12	57608	S
																									1398			5A	Traes_5AS_34FFDFD66	2705977	2706592	14772	429	0	0	NA	NA	0	0	1	NA	NA	LOC_Os12g34014	NA	12	57608	S
																									1399			5A	Traes_5AS_A8ACF02B1	2712556	2713629	14773	430	0	0	NA	NA	0	0	1	NA	NA	NA	NA	NA	NA	S
																									1400			5A	Traes_5AL_B97559817	2724767	2724914	14774	431	0	0	NA	NA	0	0	1	NA	NA	LOC_Os12g34018	NA	12	57609	S
																									1401			5A	Traes_5AS_922CB211D	2724915	2725121	14775	432	0	0	NA	NA	0	0	1	NA	NA	LOC_Os12g34018	NA	12	57609	S
																									1402			5A	Traes_5AL_922CB211D	2725122	2725328	14776	433	0	0	NA	NA	0	0	1	NA	NA	LOC_Os12g34018	NA	12	57609	S
																									1403			5A	Traes_5AL_99AA6822C	2730573	2731043	14777	434	0	0	NA	NA	0	0	1	NA	NA	LOC_Os12g34018	NA	12	57609	S
																									1404			5A	Traes_5AL_99AA6822C1	2746668	2747138	14778	435	0	0	NA	NA	0	0	1	NA	NA	LOC_Os12g34018	NA	12	57609	S
																									1405			5A	Traes_5AL_EE440057B	2754809	2755255	14779	436	0	0	NA	NA	0	0	1	NA	NA	LOC_Os12g34045	NA	12	57610	S
																									1406			5A	Traes_5AS_68B314EEC1	2760536	2760982	14780	437	0	0	NA	NA	0	0	1	NA	NA	LOC_Os12g34045	NA	12	57610	S
																									1407			5A	Traes_5AS_EEF57075D1	2761732	2762310	14781	438	0	0	NA	NA	0	0	1	NA	NA	NA	Sb02g017733	9	44770	D
																									1408			5A	Traes_5AS_68B314EEC	2776979	2777425	14782	439	0	0	NA	NA	0	0	1	NA	NA	LOC_Os12g34045	NA	12	57610	S
																									1409			5A	Traes_5AS_EEF57075D	2778175	2778753	14783	440	0	0	NA	NA	0	0	1	NA	NA	NA	Sb02g017733	9	44770	D
																									1410			5A	Traes_5AS_EEF57075D3	2791518	2792096	14785	441	0	0	NA	NA	0	0	1	NA	NA	NA	Sb02g017733	9	44770	D
																									1411			5A	Traes_5AS_68B314EEC2	2792846	2793292	14784	442	0	0	NA	NA	0	0	1	NA	NA	LOC_Os12g34045	NA	12	57610	S
																									1412			5A	Traes_5AS_68B314EEC3	2810110	2810556	14786	443	0	0	NA	NA	0	0	1	NA	NA	LOC_Os12g34045	NA	12	57610	S
																									1413			5A	Traes_5AS_EEF57075D2	2811306	2811884	14787	444	0	0	NA	NA	0	0	1	NA	NA	NA	Sb02g017733	9	44770	D
																									1414			5A	Traes_5AL_E4FC5827C	2818267	2819199	14788	445	0	0	NA	NA	0	0	1	NA	NA	LOC_Os12g34054	NA	12	57612	S
																									1415			5A	Traes_5AL_317F1D8A8	2820321	2820878	14789	446	0	0	NA	NA	0	0	1	NA	NA	LOC_Os12g34056	NA	12	57614	S
																									1416			5A	Traes_5AS_8525B1B6D	2826123	2826747	14791	447	0	0	NA	NA	0	0	1	NA	NA	NA	NA	NA	NA	S
																									1417			5A	Traes_5AS_317F1D8A8	2835528	2836085	14790	448	0	0	NA	NA	0	0	1	NA	NA	LOC_Os12g34056	NA	12	57614	S
																									1418			5A	Traes_5AS_8F11C0845	2840262	2841230	14792	449	0	0	NA	NA	0	0	1	NA	NA	LOC_Os12g23610	NA	12	56920	S
																									1419			5A	Traes_5AL_7D3EBCCF7	2842674	2845630	14793	450	0	0	NA	NA	0	0	1	NA	NA	NA	NA	NA	NA	S
																									1420			5A	Traes_5AL_B2FF21D13	2847374	2847901	14794	451	0	0	NA	NA	0	0	1	NA	NA	LOC_Os12g34094	NA	12	57618	S
																									1421			5A	Traes_5AL_D7D6454BD	2877509	2878168	14795	452	0	0	NA	NA	0	0	1	NA	NA	LOC_Os12g34094	NA	12	57618	S
																									1422			5A	Traes_5AS_32FD969E4	2884722	2885063	14796	453	0	0	NA	NA	0	0	1	NA	NA	LOC_Os12g34108	NA	12	57624	S
																									1423			5A	Traes_5AL_BDE410C002	2889910	2890251	14797	454	0	0	NA	NA	0	0	1	NA	NA	LOC_Os12g34108	NA	12	57624	S
																									1424			5A	Traes_5AL_BDE410C00	2894108	2894449	14798	455	0	0	NA	NA	0	0	1	NA	NA	LOC_Os12g34108	NA	12	57624	S
																									1425			5A	Traes_5AL_BDE410C001	2899888	2900229	14799	456	0	0	NA	NA	0	0	1	NA	NA	LOC_Os12g34108	NA	12	57624	S
																									1426			5A	Traes_5AS_4FF97BD54	2907365	2908242	14800	457	2	0	-1.14923093862267	NA	0.0689655172413793	0	0.0142927544882108	-1.09306251384238	Bradi4g06220	NA	NA	12	57638	S
																									1427			5A	Traes_5AL_27E1761D0	2917147	2917494	14801	458	0	0	NA	NA	0	0	1	NA	Bradi4g06220	NA	NA	12	57638	S
																									1428			5A	Traes_5AL_C4E1FD9B7	2918024	2918729	14802	459	0	0	NA	NA	0	0	1	NA	NA	NA	NA	NA	NA	S
																									1429			5A	Traes_5AS_00A90AD82	2920484	2923790	14803	460	1	0	-1.14923093862267	NA	0.0689655172413793	0	0.0142927544882108	-1.09306251384238	Bradi4g06137	LOC_Os12g34330	Sb08g016700	12	57644	S
																									1430			5A	Traes_5AS_A97545593	2923967	2928854	14804	461	3	-0.0458778602910104	-1.75768847101634	-1.72172656406611	0.206896551724138	0.286153846153846	1.38123432062725	-1.32529089642185	Bradi4g06137	LOC_Os12g34330	Sb08g016700	12	57644	S
																									1431			5A	Traes_5AS_0A6E93C07	2934848	2937819	14805	462	1	-0.0444444444444445	-1.15558750501204	-1.16356375286746	0.061576354679803	0.0615384615384615	0.999394499679192	-0.863440534337709	Bradi4g06117	LOC_Os12g34350	Sb08g016720	12	57646	S
																									1432			5A	Traes_5AS_6A4A60988	2939458	2940595	14806	463	0	0	NA	NA	0	0	1	NA	Bradi4g06130	LOC_Os12g34340	Sb08g016710	12	57645	S
																									1433			5A	Traes_5AL_A0B0FB072	2942552	2942883	14807	464	0	0	NA	NA	0	0	1	NA	Bradi4g06110	LOC_Os12g34360	Sb08g016730	12	57647	S
																									1434			5A	Traes_5AS_4237C6A31	2959609	2959863	14809	466	0	0	NA	NA	0	0	1	NA	Bradi1g66590	LOC_Os03g16920	Sb01g039390	3	15899	D
																									1435			5A	Traes_5AS_780CFEDC8	2969563	2969868	14810	467	2	-0.0174377017805016	-0.321729823437432	-0.634001504070504	0.177339901477833	0.347692307692308	1.95521198565212	-0.631791378710712	NA	NA	Sb01g039370	3	15902	D
																									1436			5A	Traes_5AL_9B10F93AC	2969873	2971026	14811	468	0	0	NA	NA	0	0	1	NA	Bradi1g66430	LOC_Os03g17010	Sb01g039330	3	15909	D
																									1437			5A	Traes_5AS_A4771E6C3	2973551	2974069	14812	469	0	0	NA	NA	0	0	1	NA	NA	NA	Sb01g039260	3	15920	D
																									1438			5A	Traes_5AL_CF772BD38	2978281	2978427	14813	470	0	0	NA	NA	0	0	1	NA	Bradi1g66370	NA	Sb01g039250	3	15921	D
																									1439			5A	Traes_5AS_31C2540C0	2995732	3000902	14815	472	13	-0.0077395065011665	1.56895953377299	1.00103967871913	4.35714285714286	3.49538461538462	0.802264802306182	1.35191239485571	Bradi4g01300	LOC_Os12g42610	Sb08g022030	12	58687	S
																									1440			5A	Traes_5AS_690882E11	3006313	3011105	14816	473	8	-0.0286650791264629	0.862772443812392	0.810141451771225	3.08866995073892	3.03384615384615	0.982255774601426	1.08483069944719	Bradi4g01280	LOC_Os12g42660	Sb08g022050	12	58692	S
																									1441			5A	Traes_5AS_D408E8790	3011498	3014661	14817	474	11	-0.0317179081799392	1.07172370754767	1.49249489534895	3.71674876847291	3.80307692307692	1.0232205442973	1.57438988797062	Bradi4g01240	LOC_Os12g42850	Sb08g022100	12	58706	S
																									1442			5A	Traes_5AS_91EF1CE49	3022124	3025785	14820	477	8	0.0182120275687651	1.02357468119207	0.971569449712441	2.50738916256158	2.64923076923077	1.05654689163144	1.59375250162716	Bradi4g01215	LOC_Os12g42870	Sb08g017730	12	58717	S
																									1443			5A	Traes_5AS_6F6C88D76	3029067	3032628	14821	478	1	0	-1.14923093862267	NA	0.0689655172413793	0	0.0142927544882108	-1.09306251384238	NA	NA	Sb08g017740	12	58719	S
																									1444			5A	Traes_5AL_EC0329028	3035125	3037662	14822	479	19	-0.0320775837860727	-1.60832717539311	-1.87594586903275	2.4064039408867	2.05846153846154	0.855469871832145	-1.24716201897973	Bradi4g20880	NA	Sb08g022250	12	58724	S
																									1445			5A	Traes_5AS_0ADC996F5	3049691	3051646	14824	481	2	0.138621092608823	0.417734878608891	-0.744840021307095	1.04433497536946	0.430769230769231	0.413043893355602	-0.0441746769503695	Bradi4g01140	LOC_Os12g42970	Sb08g022276	12	58735	S
																									1446			5A	Traes_5AS_EAE5D853B	3055508	3058617	14825	482	2	0.129738757611079	2.09564480783243	0.481180034553357	0.889162561576355	0.673846153846154	0.758115630026048	1.94297347121171	Bradi4g01130	NA	Sb08g022280	12	58736	S
																									1447			5A	Traes_5AS_5EA9F25E9	3088284	3088690	14829	486	0	0	NA	NA	0	0	1	NA	Bradi4g03290	LOC_Os12g43450	NA	12	58781	S
																									1448			5A	Traes_5AS_1989F753A	3097196	3098744	14830	487	5	0.0103343711065438	-1.5527142360048	-1.51903616315944	0.310344827586207	0.135384615384615	0.438050055303632	-1.91308405485687	Bradi4g01035	LOC_Os12g43520	Sb08g022550	12	58787	S
																									1449			5A	Traes_5AS_916DCB244	3098864	3100365	14831	488	1	0.0370370370370371	-0.740993868265358	NA	0.12807881773399	0	0.00774720438256253	-0.87439819427018	Bradi4g01035	LOC_Os12g43520	Sb08g022550	12	58787	S
																									1450			5A	Traes_5AS_1852CC033	3108920	3109709	14832	489	0	0	NA	NA	0	0	1	NA	Bradi4g01035	LOC_Os12g43520	Sb08g022550	12	58787	S
																									1451			5A	Traes_5AS_E2C8C7949	3113714	3116928	14833	490	6	-0.036717152040024	-0.28168299227564	-0.812462293629972	1.73891625615764	2.19384615384615	1.26146654322318	-0.092541420221737	Bradi4g00987	LOC_Os12g43550	Sb08g022680	12	58798	S
																									1452			5A	Traes_5AS_4040038D0	3116964	3120213	14834	491	1	0	-1.15141800853366	NA	0.0665024630541872	0	0.0148142749167956	-1.09882838469749	Bradi4g28930	NA	NA	9	45500	D
																									1453			5A	Traes_5AS_DFC6B7BF1	3123044	3123266	14836	493	0	0	NA	NA	0	0	1	NA	Bradi4g00967	LOC_Os12g43580	NA	12	58802	S
																									1454			5A	Traes_5AS_B16F5CA50	3123268	3127412	14837	494	0	0	NA	NA	0	0	1	NA	Bradi4g00950	LOC_Os12g43590	NA	12	58804	S
																									1455			5A	Traes_5AS_BB7A2B78E	3145597	3145842	14838	495	0	0	NA	NA	0	0	1	NA	Bradi4g00950	LOC_Os12g43590	NA	12	58804	S
																									1456			5A	Traes_5AS_7EA6D34BB	3146766	3150153	14839	496	7	0.0286406427371334	2.06580598409292	1.86145915846174	2.37931034482759	3.23076923076923	1.35770919265931	2.12611587844526	Bradi4g00930	NA	NA	12	58810	S
																									1457			5A	Traes_5AS_9689E345A	3150155	3150373	14840	497	0	0	NA	NA	0	0	1	NA	NA	NA	Sb08g022740	12	58814	S
																									1458			5A	Traes_5AS_FFFE74F61	3150374	3150775	14841	498	0	0	NA	NA	0	0	1	NA	Bradi4g00920	NA	NA	12	58815	S
																									1459			5A	Traes_5AS_D170DC83A	3150779	3152327	14842	499	9	-0.00320843881009547	0.596386237386862	0.463746570615365	2.42118226600985	1.95384615384615	0.807059887363472	0.247150163419205	NA	NA	Sb08g022760	12	58816	S
																									1460			5A	Traes_5AS_A3881C198	3152637	3154771	14843	500	16	-0.00438700403434455	1.824584020163	0.958998706228965	6.78817733990148	5.54461538461539	0.816831716462425	1.60044376003318	Bradi4g00910	LOC_Os12g43630	Sb08g022770	12	58817	S
																									1461			5A	Traes_5AS_C09085BC6	3154934	3155444	14844	501	0	0	NA	NA	0	0	1	NA	Bradi4g00910	LOC_Os12g43630	Sb08g022770	12	58817	S
																									1462			5A	Traes_5AL_31CDB68F2	3155889	3158492	14845	502	0	0	NA	NA	0	0	1	NA	Bradi4g00910	LOC_Os12g43630	Sb08g022770	12	58817	S
																									1463			5A	Traes_5AS_1C65137F3	3161259	3162105	14846	503	0	0	NA	NA	0	0	1	NA	Bradi4g00910	LOC_Os12g43630	Sb08g022770	12	58817	S
																									1464			5A	Traes_5AL_FA169FE03	3163074	3164739	14848	504	2	-0.00147492625368706	-0.913353383763397	-1.1923114105919	0.226600985221675	0.0676923076923077	0.301810242565289	-1.00020954302636	Bradi4g00890	NA	NA	12	58819	S
																									1465			5A	Traes_5AL_B0C6FEBC9	3168031	3170069	14847	505	1	0	NA	-1.16356375286746	0	0.0615384615384615	62.53846	-1.10686480112095	NA	LOC_Os09g17970	NA	9	45352	D
																									1466			5A	Traes_5AS_43BA6A13E	3170978	3171537	14849	506	0	0	NA	NA	0	0	1	NA	NA	LOC_Os12g43700	NA	12	58824	S
																									1467			5A	Traes_5AS_9FC3D8F15	3173330	3173719	14850	507	1	0.249137336093858	0.236818006445934	1.47172423928006	0.177339901477833	0.270769230769231	1.52388349438348	1.46728080520076	NA	LOC_Os12g43700	NA	12	58824	S
																									1468			5A	Traes_5AS_4A059C548	3175803	3181456	14851	508	11	0.0878572779790764	1.6322834117523	0.00952210430320845	4.63054187192118	2.85538461538462	0.616724343679527	1.22359702254082	Bradi4g00860	LOC_Os12g43720	Sb08g022840	12	58827	S
																									1469			5A	Traes_5AS_6B30155C7	3188644	3192394	14852	509	10	0.0233756192361386	-1.15269166606107	0.192453110874935	1.78817733990148	4.4	2.45978970424475	-0.25350440676027	NA	LOC_Os09g14510	NA	9	45081	D
																									1470			5A	Traes_5AS_F3A1C7A8C	3192497	3194330	14853	510	0	0	NA	NA	0	0	1	NA	Bradi4g00800	LOC_Os12g43830	NA	12	58839	S
																									1471			5A	Traes_5AS_85160AE9E	3199320	3202412	14854	511	6	-0.00652949634139088	-1.83063945945261	-1.27084808683858	0.795566502463054	1.59692307692308	2.00601340879889	-1.26018966575153	Bradi4g00790	LOC_Os12g43840	NA	12	58840	S
																									1472			5A	Traes_5AS_C3633DDD6	3212732	3217015	14855	512	1	-0.00843253968253976	1.55738131723713	0.949813058332725	0.472906403940887	0.184615384615385	0.391670971314167	1.52321453563281	Bradi4g00747	LOC_Os12g43940	Sb08g022950	12	58852	S
																									1473			5A	Traes_5AS_46DF79652	3221409	3227061	14857	513	11	-0.0320174370192261	0.946689703934807	0.947812806156823	4.13300492610837	3.80307692307692	0.920191674759323	1.43365277562592	Bradi4g00747	LOC_Os12g43940	Sb08g022950	12	58852	S
																									1474			5A	Traes_5AS_31737F4DB	3227560	3233658	14856	514	6	0.0141154296925632	1.46054221812343	1.70144934171282	2.2807881773399	2.37846153846154	1.0428056209845	2.09268222604559	Bradi4g00747	LOC_Os12g43940	Sb08g022950	12	58852	S
																									1475			5A	Traes_5AS_381DC47D1	3237563	3241474	14858	515	0	0	NA	NA	0	0	1	NA	Bradi4g00747	LOC_Os12g43940	Sb08g022950	12	58852	S
																									1476			5A	Traes_5AS_866F39FE6	3242566	3243453	14859	516	0	0	NA	NA	0	0	1	NA	Bradi4g00747	LOC_Os12g43940	Sb08g022950	12	58852	S
																									1477			5A	Traes_5AS_9834DA93B	3244767	3246328	14861	517	0	0	NA	NA	0	0	1	NA	Bradi4g00747	LOC_Os12g43940	Sb08g022950	12	58852	S
																									1478			5A	Traes_5AS_10662F7F6	3247399	3247734	14860	518	0	0	NA	NA	0	0	1	NA	NA	NA	NA	NA	NA	S
																									1479			5A	Traes_5AS_DC41069CE	3259149	3259922	14863	520	0	0	NA	NA	0	0	1	NA	Bradi4g00700	NA	NA	12	58859	S
																									1480			5A	Traes_5AS_BB94221E2	3265825	3267053	14864	521	6	-0.0293483621903863	2.79357338834033	2.25326687876656	4.46551724137931	4.57230769230769	1.02390910955042	3.01217789158864	Bradi4g00700	NA	NA	12	58859	S
																									1481			5A	Traes_5AS_0F81F70D6	3279781	3281659	14865	522	3	-0.0423816132559507	0.950699574028223	1.23533145009935	0.729064039408867	0.815384615384615	1.11823699740094	1.4015792275943	Bradi4g00700	NA	NA	12	58859	S
																									1482			5A	Traes_5AS_A21865D2A	3281919	3283674	14866	523	7	-0.01601577239566	1.49730797565048	1.5105683203394	2.62315270935961	2.66461538461538	1.01580040286604	1.69679417515738	Bradi4g00670	LOC_Os12g43970	Sb08g022980	12	58862	S
																									1483			5A	Traes_5AS_4A4DD31AD	3285850	3289594	14867	524	6	0.00575555554785789	0.368841704148926	-0.902167515816119	1.66995073891626	0.981538461538462	0.588011625046469	0.255181399292794	Bradi4g00660	LOC_Os12g44000	Sb08g022990	12	58864	S
																									1484			5A	Traes_5AS_47DE33BF8	3295694	3299141	14868	525	0	0	NA	NA	0	0	1	NA	Bradi4g04540	LOC_Os12g37590	Sb08g018270	12	57949	S
																									1485			5A	Traes_5AS_D317F8F22	3303876	3305359	14869	526	0	0	NA	NA	0	0	1	NA	Bradi4g04560	LOC_Os12g37610	Sb08g018320	12	57954	S
																									1486			5A	Traes_5AS_4C0BC7655	3308583	3308878	14870	527	0	0	NA	NA	0	0	1	NA	Bradi4g04567	LOC_Os12g37630	Sb08g018330	12	57956	S
																									1487			5A	Traes_5AS_1AF1F6317	3308880	3311363	14871	528	2	-0.00867086072429957	0.22479934466221	-1.19561449266739	0.443349753694581	0.258461538461538	0.583912874936916	-0.66112534847049	Bradi4g04567	LOC_Os12g37630	Sb08g018330	12	57956	S
																									1488			5A	Traes_5AL_D0B62864F	3324999	3325586	14873	530	0	0	NA	NA	0	0	1	NA	Bradi4g04590	LOC_Os12g37650	Sb08g018350	12	57958	S
																									1489			5A	Traes_5AS_F44A3768C	3340983	3347896	14875	532	0	0	NA	NA	0	0	1	NA	Bradi4g04620	LOC_Os12g37660	Sb08g018360	12	57959	S
																									1490			5A	Traes_5AS_21E9D1C81	3348978	3350055	14876	533	1	0.00530612244897943	0.253342838599293	-0.713853921782419	0.295566502463054	0.147692307692308	0.50137931964669	0.0462191588482795	Bradi4g04640	LOC_Os12g37710	Sb08g018390	12	57962	S
																									1491			5A	Traes_5AS_B34E79E8E	3350555	3358292	14877	534	4	0.0833662633806009	0.149745793464347	-1.18869945655355	1.1576354679803	0.270769230769231	0.234559736031558	-0.392047035323018	Bradi4g04650	LOC_Os12g37720	Sb08g018400	12	57963	S
																									1492			5A	Traes_5AS_7A0C4FA2C	3374218	3381581	14880	537	0	0	NA	NA	0	0	1	NA	Bradi4g04662	LOC_Os12g37760	Sb08g018420	12	57967	S
																									1493			5A	Traes_5AS_DE5D78342	3388482	3392891	14881	538	2	0.0295720804883846	0.567237117403434	-1.18133704862086	0.655172413793104	0.276923076923077	0.423551913741695	0.215145700316004	Bradi4g04440	LOC_Os12g37780	Sb08g018430	12	57969	S
																									1494			5A	Traes_5AS_B9B99F1F2	3401884	3406997	14882	539	1	0.0399999999999999	NA	-0.713853921782419	0	0.147692307692308	148.69231	-0.882982205402971	Bradi4g04420	LOC_Os12g37840	Sb08g018440	12	57973	S
																									1495			5A	Traes_5AL_60C44B0CA	3412428	3417049	14883	540	18	0.0233705525857155	-0.192297269054378	0.928711739252748	4.17733990147783	4.68	1.12030139051158	0.860547146217907	Bradi4g04420	LOC_Os12g37840	Sb08g018440	12	57973	S
																									1496			5A	Traes_5AS_83BEF22E3	3425897	3428737	14886	542	1	0.0325112781954887	0.527759447186197	-0.713853921782419	0.339901477832512	0.147692307692308	0.43617384705986	0.207819396109366	Bradi4g04370	LOC_Os12g37880	Sb08g018490	12	57980	S
																									1497			5A	Traes_5AS_63E4D7E5F	3432544	3436738	14885	543	2	0	-1.1802768929718	-1.20258991692422	0.0985221674876847	0.163076923076923	1.64864692962382	-1.48518101949369	Bradi4g04390	LOC_Os12g37870	Sb08g018480	12	57978	S
																									1498			5A	Traes_5AS_C74ABA5EF	3447162	3448969	14888	545	2	0.0444216390558568	-1.11557540508182	-0.249551228809647	0.0566502463054187	0.913846153846154	15.8689016960031	-0.690822320645817	Bradi4g01680	LOC_Os12g42040	Sb08g021540	12	58613	S
																									1499			5A	Traes_5AL_0F994E366	3449815	3454045	14889	546	18	0.0354564537577143	-1.49334950394347	-1.91980181860212	1.79802955665025	0.283076923076923	0.157905643306939	-2.11378097878887	Bradi4g01687	NA	NA	12	58611	S
																									1500			5A	Traes_5AL_2E32F11E9	3456068	3456502	14890	547	0	0	NA	NA	0	0	1	NA	NA	NA	Sb08g021500	12	58604	S
																									1501			5A	Traes_5AS_DAF2A58AB	3458012	3462474	14891	548	10	-0.00502221492457111	2.31409352745718	0.579179951153816	6.5320197044335	2.48	0.37976312852692	1.82253651589079	NA	LOC_Os12g41962	NA	12	58598	S
																									1502			5A	Traes_5AS_333322A4D	3463695	3465731	14892	549	7	-0.0153725513274989	-0.00954688456564375	0.97082000232172	2.04187192118227	3.19076923076923	1.56239321650669	-0.124560091649554	Bradi4g01717	LOC_Os12g41956	Sb08g021470	12	58596	S
																									1503			5A	Traes_5AS_A86138871	3473708	3479234	14893	550	11	-0.026517589351291	0.854115181772106	1.28110540488584	3.76108374384236	3.75692307692308	0.998894054389124	0.989075423900677	Bradi4g01730	LOC_Os12g41950	Sb08g021460	12	58595	S
																									1504			5A	Traes_5AS_8756ECB5A	3479240	3484243	14894	551	13	0.000685669831401614	-0.471947044559351	-0.533972785230007	0.724137931034483	1.25846153846154	1.7368578968142	-0.846254459169388	Bradi4g01770	LOC_Os12g41920	NA	12	58583	S
																									1505			5A	Traes_5AS_BD7A39353	3485532	3489304	14895	552	8	-0.0073653856910838	-1.46115900298585	-1.43803220129869	0.859605911330049	1.20923076923077	1.4062543098269	-1.48836601300093	NA	NA	NA	NA	NA	S
																									1506			5A	Traes_5AS_C4CB1564D	3490227	3493873	14896	553	8	-0.0290150929789315	-1.69357856962306	-1.96045223697854	0.450738916256158	1.11076923076923	2.46108798861077	-1.66126169319612	Bradi4g01780	NA	NA	12	58572	S
																									1507			5A	Traes_5AL_042FCF734	3493878	3494280	14897	554	1	0	NA	NA	0	0	1	NA	Bradi4g01780	NA	NA	12	58572	S
																									1508			5A	Traes_5AS_8041912BE	3500930	3501905	14898	555	0	0	NA	NA	0	0	1	NA	Bradi4g01780	NA	NA	12	58572	S
																									1509			5A	Traes_5AL_3093E4BAB	3501916	3505312	14899	556	5	-0.0135251473790101	-0.256850101483868	0.694021374315195	1.57389162561576	2.25538461538462	1.43272373604525	0.302740560710237	NA	NA	Sb08g002510	12	58570	S
																									1510			5A	Traes_5AL_3335F31D2	3507920	3509626	14900	557	1	0.166355431061313	0.293274965210761	1.54756059061773	0.283251231527094	0.249230769230769	0.88031552229343	1.23937024052004	NA	NA	NA	NA	NA	S
																									1511			5A	Traes_5AL_6FDB440FB	3510153	3510987	14901	558	0	0	NA	NA	0	0	1	NA	NA	NA	Sb08g002520	12	58569	S
																									1512			5A	Traes_5AL_40DB10ED51	3513132	3513729	14902	559	2	-0.0240325421930938	-1.52829697195919	-1.07282757009485	0.133004926108374	0.175384615384615	1.31625470794246	-0.969523732982609	NA	NA	Sb08g002525	12	58568	S
																									1513			5A	Traes_5AL_40DB10ED5	3521104	3521701	14903	560	2	0.0355149371069183	-1.13961096173785	-0.309807880004492	0.0541871921182266	0.443076923076923	8.04673910739068	-0.747274260775659	NA	NA	Sb08g002525	12	58568	S
																									1514			5A	Traes_5AS_877910973	3544681	3548873	14905	562	4	0.0159999999999999	NA	-1.70705110700237	0	0.378461538461539	379.46154	-1.76399164755468	Bradi4g01810	NA	NA	12	58564	S
																									1515			5A	Traes_5AS_178725FAF	3555569	3560933	14906	563	1	0.0499999999999999	NA	-0.617716548556349	0	0.116923076923077	117.92308	-0.863440534337709	Bradi4g01820	LOC_Os12g41880	Sb08g021370	12	58563	S
																									1516			5A	Traes_5AS_72C720579	3567174	3569825	14908	564	0	0	NA	NA	0	0	1	NA	NA	NA	NA	NA	NA	S
																									1517			5A	Traes_5AS_1D6DFAB81	3586842	3588627	14909	566	23	-0.013226928299491	0.364836093774418	1.01487309225319	2.00246305418719	2.26153846153846	1.12931379493123	1.1300266046434	NA	NA	Sb08g021360	12	58561	S
																									1518			5A	Traes_5AS_41F09D9BA	3590314	3590784	14910	567	1	-0.00956937799043045	0.985120461497705	1.43024139119505	0.413793103448276	0.295384615384615	0.714536042185851	1.35319792613359	NA	NA	Sb08g021360	12	58561	S
																									1519			5A	Traes_5AS_0A6E08DA6	3599196	3601916	14911	568	2	0.0434782608695653	NA	-0.889887299315101	0	0.270769230769231	271.76923	-1.16831549707547	Bradi4g01900	LOC_Os12g41830	Sb08g021340	12	58555	S
																									1520			5A	Traes_5AS_D516C8F17	3614588	3616560	14914	570	9	0.0467775467775468	NA	-1.32635658739895	0	1.37538461538462	1376.38462	-1.80569066971994	NA	NA	NA	NA	NA	S
																									1521			5A	Traes_5AS_0BA8128DD	3620316	3623245	14913	571	3	0.0576484412801549	NA	-1.05825426579749	0	0.470769230769231	471.76923	-1.35665136098997	Bradi4g01930	LOC_Os12g41810	Sb08g021320	12	58553	S
																									1522			5A	Traes_5AS_50A2496B9	3632382	3640122	14916	573	6	-0.0286509238688908	-1.47769889687298	-1.11348831885819	0.849753694581281	1.07692307692308	1.26702133963122	-0.999901063646977	NA	NA	Sb08g021260	12	58547	S
																									1523			5A	Traes_5AS_6A1575AC3	3645128	3655772	14917	574	35	0.0109150044959835	2.01572903471657	1.55244734280041	11.4655172413793	9.27384615384616	0.808863402537386	2.3528668819348	NA	NA	Sb08g021260	12	58547	S
																									1524			5A	Traes_5AL_E566BD64E	3658485	3660867	14918	575	8	0.0268205547482897	2.04375354395174	0.51034220376094	4.33990147783251	2.89538461538462	0.667231134672054	1.37266667509925	Bradi4g01950	NA	NA	12	58543	S
																									1525			5A	Traes_5AS_32F24C260	3662962	3664080	14919	576	2	0	NA	NA	0	0	1	NA	Bradi4g01980	LOC_Os12g41780	Sb08g021190	12	58535	S
																									1526			5A	Traes_5AS_01C05B1A9	3664662	3666482	14920	577	1	-0.0377358490566038	-1.14923093862267	-1.15558750501204	0.0689655172413793	0.0769230769230769	1.11373545140521	-0.882982205402971	Bradi4g02030	LOC_Os12g42140	Sb08g021110	12	58519	S
																									1527			5A	Traes_5AS_B5D3A65FD	3689979	3690285	14923	580	0	0	NA	NA	0	0	1	NA	Bradi4g02030	LOC_Os12g42140	Sb08g021110	12	58519	S
																									1528			5A	Traes_5AS_B310AA218	3690300	3693839	14926	581	6	-0.0406946909988133	-2.11853477271327	-2.09823241558748	0.433497536945813	0.489230769230769	1.12827053059955	-1.66166076798774	Bradi4g02040	LOC_Os12g41700	Sb08g021100	12	58518	S
																									1529			5A	Traes_5AS_A928BA201	3694604	3696903	14925	582	3	-0.0402776926671919	-1.74144440757593	-1.75737739712673	0.268472906403941	0.310769230769231	1.15695945095186	-1.34775503616413	Bradi4g02050	LOC_Os12g41690	Sb08g021090	12	58517	S
																									1530			5A	Traes_5AS_E5FD82E36	3698300	3702985	14928	583	1	0	-1.14923093862267	NA	0.0689655172413793	0	0.0142927544882108	-1.09495987979803	Bradi4g02060	LOC_Os12g41680	Sb08g021080	12	58516	S
																									1531			5A	Traes_5AS_53CE4415F	3706409	3712094	14924	584	0	0	NA	NA	0	0	1	NA	Bradi4g02070	LOC_Os12g41670	Sb08g021070	12	58515	S
																									1532			5A	Traes_5AS_B65F7582A	3712644	3714673	14927	585	1	-0.04	-1.15141800853366	-1.15933492823987	0.0665024630541872	0.0707692307692308	1.06320910378674	-0.876742023585081	Bradi4g02070	LOC_Os12g41670	Sb08g021070	12	58515	S
																									1533			5A	Traes_5AS_EBCEA6601	3714849	3715708	14929	586	0	0	NA	NA	0	0	1	NA	NA	LOC_Os12g41650	NA	12	58508	S
																									1534			5A	Traes_5AS_07D391F79	3725857	3732286	14930	587	20	-0.00758831213037814	-1.54493755112053	-1.75827016383308	2.40147783251232	2.20307692307692	0.917418214011157	-1.46534492390098	Bradi4g02100	LOC_Os12g41620	Sb08g020980	12	58499	S
																									1535			5A	Traes_5AS_D9A4C1AB0	3734120	3735628	14931	588	2	0.0789105374238704	0.567237117403434	-1.53053595515006	0.669950738916256	0.156923076923077	0.2353720930392	-0.025203668210131	Bradi4g09900	LOC_Os12g37690	Sb08g018370	12	58497	S
																									1536			5A	Traes_5AL_A3ABD9C0E	3740894	3744144	14933	589	1	-0.0256193413590686	0.480279432561989	1.02588308800828	0.233990147783251	0.258461538461538	1.10413793939874	0.930284864757456	NA	NA	Sb08g020950	12	58496	S
																									1537			5A	Traes_5AL_6D9620C16	3745016	3747678	14932	590	26	0.0101365220801493	1.08721412794571	0.180140457268356	6.6871921182266	5.71692307692308	0.854928054907609	1.34163874202863	NA	LOC_Os03g52040	NA	3	18995	D
																									1538			5A	Traes_5AS_1CDAE592C	3749744	3751049	14935	591	1	-0.0278293135435992	-0.752851392886025	-1.15558750501204	0.133004926108374	0.0769230769230769	0.581494128611537	-0.680981908826612	Bradi4g02160	LOC_Os12g41590	Sb08g020890	12	58489	S
																									1539			5A	Traes_5AS_11AF48CDC	3751605	3754817	14934	592	2	0.00146735143066745	-1.15398422027277	-1.23994802231875	0.0665024630541872	0.221538461538462	3.29674592600033	-1.17124376430274	NA	NA	NA	NA	NA	S
																									1540			5A	Traes_5AS_841ECFF18	3764392	3765651	14936	593	2	0.0135962902184574	1.56208162719417	0.288421929320077	1.50738916256158	0.707692307692308	0.469833865684901	0.481696699586359	Bradi4g02170	NA	NA	12	58488	S
																									1541			5A	Traes_5AS_AA3DC6A5F	3768632	3769501	14937	594	0	0	NA	NA	0	0	1	NA	Bradi4g02170	NA	NA	12	58488	S
																									1542			5A	Traes_5AL_6975CE193	3770428	3771958	14938	595	5	-0.0250024225942076	0.391993554072858	-0.0322297938402495	1.44827586206897	1.29538461538462	0.894505080626955	0.589477753605436	Bradi4g02170	NA	NA	12	58488	S
																									1543			5A	Traes_5AL_EB0D0D2FC	3772823	3774178	14939	596	9	-0.0081215790327267	0.20466453287006	0.222754469221279	1.37931034482759	2.14769230769231	1.55667334202539	0.0471507672285653	Bradi4g02170	NA	NA	12	58488	S
																									1544			5A	Traes_5AL_38438AC54	3775882	3777083	14940	597	4	0.0438235294117647	-0.67815477528151	-0.908486508425071	0.123152709359606	0.578461538461539	4.66732896929918	-1.31278074335582	Bradi4g02170	NA	NA	12	58488	S
																									1545			5A	Traes_5AS_81202BD88	3777356	3781232	14941	598	1	0.00212796141296634	1.55373099392864	1.02588308800828	0.295566502463054	0.258461538461538	0.874884857190546	1.51945287817545	Bradi4g02220	LOC_Os12g41540	Sb08g020880	12	58480	S
																									1546			5A	Traes_5AS_4C6545678	3795886	3796506	14942	599	0	0	NA	NA	0	0	1	NA	Bradi4g02220	LOC_Os12g41540	Sb08g020880	12	58480	S
																									1547			5A	Traes_5AL_316F9D469	3800748	3801119	14943	600	1	-0.040368722186904	-0.33799621088468	-0.213211223988668	0.177339901477833	0.184615384615385	1.04079558191969	-0.0466004054105644	Bradi4g02287	LOC_Os12g41510	NA	12	58477	S
																									1548			5A	Traes_5AS_540B9E84B	3801750	3807205	14944	601	14	0.0347720397729988	1.16429497972586	-0.108737202746842	5.76847290640394	2.76307692307692	0.479086558359453	0.756583641897657	NA	LOC_Os12g41500	Sb08g020860	12	58476	S
																									1549			5A	Traes_5AS_BA57B5B56	3839509	3844242	14950	607	12	0.0342897722469272	-0.49364559186035	1.54286330488503	1.7512315270936	1.29230769230769	0.738091780599337	-0.283269857087691	NA	LOC_Os12g40550	Sb08g020250	12	58348	S
																									1550			5A	Traes_5AS_3E2895138	3862258	3862778	14955	612	3	0.000639741878059708	-1.22839504949644	-1.53619079024483	0.187192118226601	0.144615384615385	0.77375917758937	-1.45891729178627	Bradi4g03390	LOC_Os12g39360	Sb08g019550	12	58183	S
																									1551			5A	Traes_5AS_A837138FD	3862810	3863053	14956	613	1	-0.0476190476190477	-1.15558750501204	-1.1646721889208	0.061576354679803	0.0523076923076923	0.851882380484001	-0.853208952673358	Bradi4g03397	LOC_Os12g39380	Sb08g019560	12	58185	S
																									1552			5A	Traes_5AS_8E72780D9	3867138	3870868	14957	614	2	0.148014249901042	1.04312292758453	1.95847474333879	0.54679802955665	0.664615384615385	1.21507443172076	2.10798125882705	Bradi4g03397	LOC_Os12g39380	Sb08g019560	12	58185	S
																									1553			5A	Traes_5AL_40982E1B2	3870870	3871157	14958	615	0	0	NA	NA	0	0	1	NA	NA	NA	Sb08g019590	12	58191	S
																									1554			5A	Traes_5AS_9A992F18A	3878070	3879531	14959	616	0	0	NA	NA	0	0	1	NA	NA	NA	Sb08g019590	12	58191	S
																									1555			5A	Traes_5AL_61580BC37	3879537	3880934	14960	617	5	0.0152495479598282	-1.70712024922169	NA	0.37192118226601	0	0.00268153179178506	-1.76881797998267	NA	NA	Sb08g019590	12	58191	S
																									1556			5A	Traes_5AL_3976F401A	3885517	3886233	14961	618	7	-0.0199722720489732	-0.614805420981608	-0.644164780661629	1.32758620689655	0.901538461538462	0.679322465645643	-0.320669265768311	NA	NA	Sb08g019590	12	58191	S
																									1557			5A	Traes_5AL_DCDA7771F	3888332	3889713	14962	619	0	0	NA	NA	0	0	1	NA	NA	NA	Sb08g019590	12	58191	S
																									1558			5A	Traes_5AL_A4322F9FC	3890651	3890865	14963	620	0	0	NA	NA	0	0	1	NA	NA	NA	Sb08g019590	12	58191	S
																									1559			5A	Traes_5AS_059A2BEEC	3890876	3891108	14964	621	0	0	NA	NA	0	0	1	NA	NA	NA	Sb08g019590	12	58191	S
																									1560			5A	Traes_5AS_DD6B14864	3892818	3898022	14965	622	8	0.10847165445578	0.206519222682693	-0.340546674848747	3.21182266009852	1.76615384615385	0.550031556986093	0.282971986221921	Bradi4g00280	NA	Sb08g019600	12	58192	S
																									1561			5A	Traes_5AL_F067E067A	3898571	3904327	14966	623	4	0.0107107227460864	-0.609867903100621	0.316465007935967	0.830049261083744	1.62153846153846	1.95239745475497	0.254374429840548	Bradi4g00280	NA	Sb08g019600	12	58192	S
																									1562			5A	Traes_5AS_73444E195	3912587	3915327	14967	624	1	-0.0146627565982405	-0.662151624094342	0.138693107394935	0.103448275862069	0.246153846153846	2.36627975108829	0.00695436283521726	Bradi4g00270	NA	NA	12	58198	S
																									1563			5A	Traes_5AS_D9981FDDF	3918094	3919405	14968	625	1	0.268199233716475	1.60663221406932	-0.641123985209207	0.480295566502463	0.123076923076923	0.257797760324285	1.23557246315727	Bradi4g00260	NA	NA	12	58205	S
																									1564			5A	Traes_5AS_5EBCE30AF	3927041	3929639	14969	626	2	0.177086639162171	-0.107747154469408	1.40466983073851	0.482758620689655	0.415384615384615	0.860728063098907	0.391869721681268	Bradi4g03230	LOC_Os12g39620	Sb08g019690	12	58210	S
																									1565			5A	Traes_5AS_C8CAC23D0	3934952	3935746	14971	628	1	-0.038758116883117	-0.752851392886025	-0.662151624094342	0.133004926108374	0.129230769230769	0.971835663061053	-0.459763549659746	Bradi4g03215	NA	NA	12	58212	S
																									1566			5A	Traes_5AS_12F8B3DEF	3936040	3938588	14972	629	2	0.154138268508371	0.0123654641046859	0.715805319017178	0.512315270935961	0.458461538461539	0.89508644463275	0.845615932992491	NA	LOC_Os12g39640	NA	12	58216	S
																									1567			5A	Traes_5AL_1C0FA4CAC	3943274	3949160	14973	630	11	0.044208309542378	-1.59019907005971	0.103865559583965	1.12807881773399	2.84923076923077	2.52438600345014	-0.583510934458533	Bradi4g03180	NA	NA	12	58218	S
																									1568			5A	Traes_5AS_9D362BBA3	3950300	3951467	14974	631	1	0.226428571428572	1.16806486722231	1.12990364300208	0.443349753694581	0.443076923076923	0.999386001679983	1.74302165008969	Bradi4g03160	NA	NA	12	58220	S
																									1569			5A	Traes_5AS_7914936EA	3951553	3955372	14975	632	4	0.228306507757396	1.61243209146576	1.88476567424989	2.76354679802956	2.73538461538462	0.989813093415528	2.82834711634458	Bradi4g03150	LOC_Os12g39650	Sb08g019730	12	58221	S
																									1570			5A	Traes_5AS_9D5B8EA01	3956984	3960784	14976	633	2	0.134604620891637	0.11245931291643	1.30275591470062	0.536945812807882	0.470769230769231	0.876982813566296	0.43222966816303	Bradi4g03130	LOC_Os12g39660	Sb08g019740	12	58223	S
																									1571			5A	Traes_5AS_D162D8AF5	3976986	3977629	14979	636	0	0	NA	NA	0	0	1	NA	Bradi4g03093	NA	NA	12	58236	S
																									1572			5A	Traes_5AS_5B9D5E067	3983392	3984926	14980	637	2	0.139115488181676	1.71396089390434	1.54640778218381	0.931034482758621	0.809230769230769	0.869314158849574	2.22579012889189	Bradi4g03070	LOC_Os12g39850	Sb08g019780	12	58241	S
																									1573			5A	Traes_5AS_AB5CA6D31	3988481	3992636	14981	638	2	0	-1.14923093862267	NA	0.0689655172413793	0	0.0142927544882108	-1.09495987979803	Bradi4g03060	NA	Sb08g019790	12	58242	S
																									1574			5A	Traes_5AL_78181C796	4026708	4026827	14985	642	0	0	NA	NA	0	0	1	NA	Bradi4g03030	NA	NA	12	58253	S
																									1575			5A	Traes_5AL_BF079AF06	4032182	4034922	14987	643	2	0	NA	NA	0	0	1	NA	NA	NA	Sb08g019840	12	58262	S
																									1576			5A	Traes_5AL_BBEF740F0	4040721	4041607	14986	644	5	0.0604118830630844	-0.950960533868769	-0.438159873426946	0.280788177339902	1.10769230769231	3.93448834511086	-0.876128441208932	Bradi1g77840	LOC_Os03g02040	Sb01g049810	3	14017	D
																									1577			5A	Traes_5AS_80434EF82	4054404	4054842	14989	646	0	0	NA	NA	0	0	1	NA	Bradi4g02930	LOC_Os12g40190	Sb08g019970	12	58290	S
																									1578			5A	Traes_5AS_302A36725	4054843	4056488	14990	647	3	0.116389685496244	2.1390192185248	1.84477545515822	1.69950738916256	1.76923076923077	1.04100151543593	2.65765342619088	Bradi4g02930	LOC_Os12g40190	Sb08g019970	12	58290	S
																									1579			5A	Traes_5AS_CBB29ACE6	4056491	4057025	14991	648	3	0.106633496490373	2.13268949165102	1.88396952808105	1.43103448275862	1.18153846153846	0.825775130777577	2.64302450280745	Bradi4g02930	LOC_Os12g40190	Sb08g019970	12	58290	S
																									1580			5A	Traes_5AS_686C850FD	4057028	4058291	14992	649	3	-0.0173776908023484	-0.0515645042750462	-0.713853921782419	0.246305418719212	0.147692307692308	0.601249701684662	-0.123461090275862	NA	NA	Sb08g019980	12	58292	S
																									1581			5A	Traes_5AL_DB486C40D1	4069219	4073850	14993	650	1	0	NA	-1.15558750501204	0	0.0769230769230769	77.92308	-1.09306251384238	NA	NA	Sb08g020000	12	58296	S
																									1582			5A	Traes_5AL_B11F1A67A	4076567	4080255	14994	651	0	0	NA	NA	0	0	1	NA	Bradi4g02900	NA	Sb08g020040	12	58304	S
																									1583			5A	Traes_5AL_62E2DE406	4085565	4087121	14996	653	2	-0.00769230769230766	-0.443018938688038	-1.51496407781292	0.354679802955665	0.135384615384615	0.383447752725907	-0.583759448519392	NA	NA	NA	NA	NA	S
																									1584			5A	Traes_5AL_9E1236CE1	4086899	4088014	14997	654	0	0	NA	NA	0	0	1	NA	NA	NA	Sb08g020080	12	58318	S
																									1585			5A	Traes_5AS_BD6564FC7	4088017	4090523	14999	655	2	0.344695151224196	-0.488871609452818	-0.132984541683229	0.342364532019705	0.4	1.16785504897667	0.518412033396797	NA	LOC_Os12g40450	Sb08g020120	12	58328	S
																									1586			5A	Traes_5AS_306958C89	4089670	4089851	14998	656	0	0	NA	NA	0	0	1	NA	NA	NA	Sb08g020110	12	58327	S
																									1587			5A	Traes_5AS_F7004213A	4090530	4093359	15000	657	4	0.156971500721501	0.753059945311594	0.0150423893117707	0.694581280788177	0.492307692307692	0.709202079158887	0.0544195914957192	Bradi4g02810	NA	Sb08g020140	12	58332	S
																									1588			5A	Traes_5AS_800E3C564	4096664	4100550	15001	658	2	-0.0266666666666666	-1.50906103783383	-1.1366524492454	0.137931034482759	0.0707692307692308	0.516581716841803	-1.3109856309863	NA	NA	Sb08g016910	12	57691	S
																									1589			5A	Traes_5AL_308A64766	4105732	4110102	15002	659	4	0.0592494496859547	-0.0233967292210074	0.510315586874173	1.04679802955665	0.981538461538462	0.937717414872406	0.725447105560326	NA	NA	Sb08g016910	12	57691	S
																									1590			5A	Traes_5AL_747DABE48	4111912	4115643	15003	660	0	0	NA	NA	0	0	1	NA	NA	LOC_Os12g34854	Sb08g016920	12	57692	S
																									1591			5A	Traes_5AS_908BF5D38	4115730	4119177	15004	661	1	0	NA	-1.15933492823987	0	0.0707692307692308	71.76923	-1.09688176679197	Bradi4g05897	LOC_Os12g34874	Sb08g016970	12	57696	S
																									1592			5A	Traes_5AS_D2D3B246B	4121585	4123722	15005	662	0	0	NA	NA	0	0	1	NA	Bradi4g05917	LOC_Os12g34870	Sb08g016960	12	57694	S
																									1593			5A	Traes_5AS_DC322FEA9	4124559	4128421	15006	663	3	-0.0180180180180181	-1.14923093862267	-1.73362620182609	0.0689655172413793	0.230769230769231	3.31262070231165	-1.57781428859295	Bradi4g05930	LOC_Os12g34860	NA	12	57693	S
																									1594			5A	Traes_5AS_A977349961	4134196	4136983	15007	664	0	0	NA	NA	0	0	1	NA	Bradi4g05910	NA	NA	12	57695	S
																									1595			5A	Traes_5AS_094BE177E	4137711	4139032	15008	665	0	0	NA	NA	0	0	1	NA	Bradi4g05890	LOC_Os12g34880	Sb08g016990	12	57698	S
																									1596			5A	Traes_5AS_FA30F12DE	4158702	4158982	15011	668	0	0	NA	NA	0	0	1	NA	Bradi4g05840	LOC_Os12g35030	Sb08g017010	12	57713	S
																									1597			5A	Traes_5AS_2656846D2	4171080	4171434	15013	670	0	0	NA	NA	0	0	1	NA	NA	LOC_Os12g32190	NA	12	57459	S
																									1598			5A	Traes_5AS_07D8C9EB9	4171648	4172024	15014	671	0	0	NA	NA	0	0	1	NA	NA	LOC_Os12g32230	NA	12	57466	S
																									1599			5A	Traes_5AS_1641CB07E	4172025	4172388	15015	672	2	-0.00147086733725565	-1.16095054440611	-1.17936681346978	0.0591133004926108	0.24	4.00909615675732	-1.14664691543359	NA	LOC_Os12g32230	NA	12	57466	S
																									1600			5A	Traes_5AS_2C7433827	4191462	4194823	15016	673	0	0	NA	NA	0	0	1	NA	NA	LOC_Os12g32240	NA	12	57467	S
																									1601			5A	Traes_5AS_B366838EF	4210863	4216875	15020	677	2	-0.0384615384615385	-1.51060252305212	-1.51314136710311	0.133004926108374	0.153846153846154	1.15552577058172	-1.17143488162628	Bradi4g06087	LOC_Os12g34380	Sb08g016750	12	57649	S
																									1602			5A	Traes_5AL_6D66347AA	4221192	4221623	15021	678	1	-0.0434782608695652	-1.15354321549313	-1.16356375286746	0.0640394088669951	0.0615384615384615	0.961547160406283	-0.86644018300465	Bradi4g06080	NA	NA	12	57651	S
																									1603			5A	Traes_5AL_5944A11B51	4222507	4222899	15022	679	0	0	NA	NA	0	0	1	NA	Bradi4g06080	NA	NA	12	57651	S
																									1604			5A	Traes_5AL_5944A11B5	4222900	4223292	15023	680	0	0	NA	NA	0	0	1	NA	Bradi4g06080	NA	NA	12	57651	S
																									1605			5A	Traes_5AL_D7EB47D56	4225721	4226537	15024	681	3	-0.0148072806888553	-0.750573983336495	0.156699068246411	0.608374384236453	0.246153846153846	0.405586217786183	-0.763361656295431	Bradi4g06080	NA	NA	12	57651	S
																									1606			5A	Traes_5AL_5EBB26811	4231558	4232312	15025	682	1	0	-1.15558750501204	NA	0.061576354679803	0	0.0159804782477725	-1.11529944197323	Bradi4g06080	NA	NA	12	57651	S
																									1607			5A	Traes_5AL_E5AF3FFF2	4232798	4233316	15026	683	0	0	NA	NA	0	0	1	NA	Bradi4g06080	NA	NA	12	57651	S
																									1608			5A	Traes_5AS_FAD05211F	4250192	4250401	15029	686	0	0	NA	NA	0	0	1	NA	NA	LOC_Os12g36840	NA	12	57870	S
																									1609			5A	Traes_5AS_A37BBD8B8	4257819	4261972	15031	688	1	0	NA	-1.15752759654527	0	0.0738461538461539	74.84615	-1.09495987979803	Bradi4g05010	LOC_Os12g36910	NA	12	57879	S
																									1610			5A	Traes_5AS_B5962A71D	4265806	4268318	15032	689	0	0	NA	NA	0	0	1	NA	NA	NA	NA	NA	NA	S
																									1611			5A	Traes_5AS_6F5839174	4275811	4277428	15033	690	0	0	NA	NA	0	0	1	NA	NA	LOC_Os12g36920	NA	12	57881	S
																									1612			5A	Traes_5AS_8CF0FBB29	4277429	4278605	15034	691	0	0	NA	NA	0	0	1	NA	Bradi4g04940	NA	NA	12	57888	S
																									1613			5A	Traes_5AS_51DBC1F49	4295055	4302169	15035	692	0	0	NA	NA	0	0	1	NA	Bradi4g04870	LOC_Os12g36950	Sb08g017830	12	57889	S
																									1614			5A	Traes_5AS_D8DA980DA	4304786	4307155	15036	693	0	0	NA	NA	0	0	1	NA	Bradi4g04850	LOC_Os12g37060	Sb08g017880	12	57897	S
																									1615			5A	Traes_5AS_D35769535	4310575	4313503	15037	694	0	0	NA	NA	0	0	1	NA	Bradi4g04840	LOC_Os12g37100	NA	12	57902	S
																									1616			5A	Traes_5AL_0E154DAE9	4316816	4317033	15038	695	0	0	NA	NA	0	0	1	NA	NA	LOC_Os12g37260	NA	12	57910	S
																									1617			5A	Traes_5AS_614A523CF	4317057	4320407	15039	696	0	0	NA	NA	0	0	1	NA	Bradi4g04830	LOC_Os12g37360	NA	12	57915	S
																									1618			5A	Traes_5AS_C8FB3BC0C	4323759	4324727	15041	697	1	0	NA	-1.15752759654527	0	0.0738461538461539	74.84615	-1.09495987979803	Bradi4g04810	LOC_Os12g37380	Sb08g018120	12	57922	S
																									1619			5A	Traes_5AS_566927528	4325405	4327328	15040	698	2	-0.0396761133603238	-1.51060252305212	-1.53041034898778	0.140394088669951	0.172307692307692	1.22570674630036	-1.17069947570498	Bradi4g04820	LOC_Os12g37370	Sb08g018130	12	57919	S
																									1620			5A	Traes_5AS_A4E08178E	4331156	4342326	15042	699	8	-0.0261000132487377	-2.09132998251221	-2.17585958198922	0.578817733990148	0.636923076923077	1.10021313077129	-1.85854607989756	Bradi4g04800	LOC_Os12g37390	NA	12	57923	S
																									1621			5A	Traes_5AS_8C9EDDA99	4342380	4344489	15043	700	0	0	NA	NA	0	0	1	NA	Bradi4g04780	NA	NA	12	57925	S
																									1622			5A	Traes_5AS_C4F1E3C5C	4353169	4355547	15046	702	2	-0.00351037851037828	0.335716532052736	-0.641123985209207	0.270935960591133	0.123076923076923	0.456272572410063	0.154915123436907	Bradi4g04710	LOC_Os12g37419	Sb08g018180	12	57933	S
																									1623			5A	Traes_5AS_A704361CF	4356626	4361817	15045	703	1	0.210411516649702	1.08034640582567	1.23176934792951	0.374384236453202	0.393846153846154	1.05184530389448	1.71978805978237	Bradi4g04700	LOC_Os12g37430	Sb08g018200	12	57935	S
																									1624	RAC875_c38274_239	52.9089	5A	Traes_5AS_57D988C69	2499961	2506804	14732	389	4	0.0599859477346387	-0.598611455157025	-0.0133383337371222	0.783251231527094	0.563076923076923	0.719255384527736	-0.489054316778133	Bradi4g06330	NA	Sb08g016610	12	57560	S
																									1625	RAC875_c9934_252	52.9205	5A
																									1626	Kukri_c54915_108	52.9205	5A	Traes_5AS_1098CE9FE	586072	588832	14443	101	0	0	NA	NA	0	0	1	NA	Bradi4g40430	NA	Sb08g006390	12	56251	S
																									1627	IAAV1838	52.9205	5A
																									1628	Excalibur_c18413_101	52.9205	5A
																									1629	Excalibur_c10339_1771	52.9205	5A	Traes_5AS_594BD05CA	2982327	2985336	14814	471	3	0	NA	-1.75768847101634	0	0.227692307692308	228.69231	-1.69284977484004	Bradi4g01310	LOC_Os12g42600	Sb08g022020	12	58686	S
																									1630	Xgpw3124	52.9237	5A
																									1631			5A	Traes_5AS_0B4AFEE26	4363013	4363558	15047	704	0	0	NA	NA	0	0	1	NA	NA	LOC_Os12g37510	NA	12	57941	S
																									1632	tplb0040j18_521	52.938	5A	Traes_5AS_980BEB2DF	4471294	4472158	15071	728	2	0.0192954024658648	2.03114165880348	1.81349767623663	1.08128078817734	1.08	0.998816582524762	2.24674895488584	Bradi4g04120	LOC_Os12g38000	Sb08g018650	12	58001	S
																									1633	RFL_Contig5814_1472	52.938	5A
																									1634	RAC875_c11448_462	52.938	5A	Traes_5AS_16B1B6B87	3930164	3932425	14970	627	4	0.20124072554556	0.868769800511858	1.92024249942269	1.84729064039409	3.43076923076923	1.85672596924475	1.76523265866937	Bradi4g03220	LOC_Os12g39630	Sb08g019700	12	58211	S
																									1635	BobWhite_c15556_220	52.9497	5A
																									1636	Tdurum_contig42308_2288	52.9497	5A
																									1637	Tdurum_contig42203_4373	52.9497	5A
																									1638	Tdurum_contig21980_417	52.9497	5A
																									1639	Tdurum_contig10431_679	52.9497	5A
																									1640	Tdurum_contig10431_267	52.9497	5A
																									1641	RFL_Contig2251_1070	52.9497	5A
																									1642	RAC875_c37473_477	52.9497	5A
																									1643	RAC875_c30044_414	52.9497	5A
																									1644	BobWhite_rep_c54601_414	52.9497	5A
																									1645	Kukri_c10625_440	52.9497	5A	Traes_5AS_03DDF6AEE	4367180	4371097	15048	705	3	0.146919770150803	0.183664385117564	-0.269652016638882	0.862068965517242	0.661538461538462	0.767654130816452	0.567714481534937	Bradi4g04670	LOC_Os12g37530	Sb08g018220	12	57942	S
																									1646	Ku_c35162_261	52.9497	5A
																									1647	Excalibur_rep_c94016_450	52.9497	5A
																									1648	Excalibur_rep_c70351_66	52.9497	5A
																									1649	Excalibur_rep_c70162_620	52.9497	5A	Traes_5AS_49F725C71	4997661	5002318	15169	826	6	0.0262744561006925	-0.736985155324002	-1.86750259693716	1.49014778325123	0.849230769230769	0.57018545137089	-1.3318473571539	Bradi4g39550	LOC_Os12g13590	NA	12	56523	S
																									1650	Excalibur_rep_c70162_620	52.9497	5A	Traes_5AS_9362806F6	4987155	4988160	15168	825	0	0	NA	NA	0	0	1	NA	Bradi4g39550	LOC_Os12g13590	NA	12	56523	S
																									1651	Excalibur_rep_c70162_620	52.9497	5A	Traes_5AS_0B3297335	4974446	4975630	15167	824	0	0	NA	NA	0	0	1	NA	Bradi4g39550	LOC_Os12g13590	NA	12	56523	S
																									1652	Excalibur_c29355_463	52.9497	5A
																									1653	BS00068446_51	52.9497	5A
																									1654	BobWhite_c17133_595	52.9497	5A	Traes_5AS_BBB41162C	5435258	5437231	15265	922	0	0	NA	NA	0	0	1	NA	NA	NA	NA	NA	NA	S
																									1655			5A	Traes_5AL_D26D0CC77	4391392	4392109	15054	709	1	-0.0418706293706295	-0.728040430480026	-0.617716548556349	0.123152709359606	0.116923076923077	0.949822843174346	-0.41764756252089	Bradi4g36945	LOC_Os09g37495	Sb02g031720	9	47307	D
																									1656			5A	Traes_5AL_1B724E174	4395292	4395886	15051	710	2	-0.0370323434974833	0.999332113256784	0.820885027465099	0.640394088669951	0.624615384615385	0.975399352370085	1.17048411267789	NA	LOC_Os09g37500	NA	9	47308	D
																									1657			5A	Traes_5AS_47D67AAA7	4437582	4440957	15060	717	4	0.0846546830652791	2.03530722965809	0.724628121646371	2.05172413793103	1.29230769230769	0.630044566046756	1.28260307539392	Bradi4g04327	LOC_Os12g37910	Sb08g018530	12	57985	S
																									1658			5A	Traes_5AL_B5E8BD8BD	4441049	4441272	15061	718	0	0	NA	NA	0	0	1	NA	Bradi4g04327	LOC_Os12g37910	Sb08g018530	12	57985	S
																									1659			5A	Traes_5AL_A937D7A03	4441276	4441884	15062	719	0	0	NA	NA	0	0	1	NA	Bradi4g04327	LOC_Os12g37910	Sb08g018530	12	57985	S
																									1660			5A	Traes_5AS_D4C8EC480	4444419	4447230	15066	723	10	-0.0215604701882079	0.531742916644642	0.389929966034244	2.90886699507389	2.73846153846154	0.941438746169498	0.757879274679558	NA	LOC_Os12g42070	Sb08g021600	12	58621	S
																									1661			5A	Traes_5AS_7D519210E	4450254	4451983	15067	724	0	0	NA	NA	0	0	1	NA	Bradi4g04050	LOC_Os12g37970	Sb08g018580	12	57991	S
																									1662			5A	Traes_5AS_38EDB6280	4461703	4464851	15068	725	3	0.0407959411752631	1.86155615012069	1.85240975748442	2.08866995073892	2.05846153846154	0.985543932428181	2.22520320939892	NA	NA	Sb08g018590	12	57994	S
																									1663			5A	Traes_5AS_2E2D512C9	4465151	4465911	15069	726	1	0.364664310954064	0.29202879196217	1.1421956853403	0.167487684729064	0.323076923076923	1.92344579734257	1.65773404673259	NA	NA	Sb08g018590	12	57994	S
																									1664			5A	Traes_5AS_43CFD0CB4	4470727	4471292	15070	727	0	0	NA	NA	0	0	1	NA	Bradi4g04070	LOC_Os12g37980	Sb08g018610	12	57996	S
																									1665			5A	Traes_5AS_F8E0F63BE	4472266	4472457	15072	729	0	0	NA	NA	0	0	1	NA	NA	LOC_Os12g38051	NA	12	58004	S
																									1666			5A	Traes_5AS_CDC04F3D7	4473707	4474084	15073	730	0	0	NA	NA	0	0	1	NA	Bradi4g04190	LOC_Os12g38140	Sb08g018710	12	58013	S
																									1667			5A	Traes_5AS_5EE9EB0B1	4474086	4474667	15074	731	0	0	NA	NA	0	0	1	NA	Bradi4g04190	LOC_Os12g38140	Sb08g018710	12	58013	S
																									1668			5A	Traes_5AL_AABB5876F	4486116	4486433	15075	732	0	0	NA	NA	0	0	1	NA	NA	NA	Sb08g010830	12	56973	S
																									1669			5A	Traes_5AL_779F9BB3C	4489320	4502852	15076	733	6	-0.0312720117172214	-2.03153628095575	-2.01575348357345	0.362068965517241	0.433846153846154	1.19769571605087	-1.81362648401793	Bradi4g07997	LOC_Os12g24080	Sb08g012560	12	56955	S
																									1670			5A	Traes_5AS_68FB50ED1	4511162	4519684	15077	734	1	-0.0454545454545456	-1.15752759654527	-1.16356375286746	0.0591133004926108	0.0615384615384615	1.04034315201461	-0.860245641377044	NA	NA	Sb08g012570	12	56938	S
																									1671			5A	Traes_5AL_E805B367A	4521092	4521373	15079	735	0	0	NA	NA	0	0	1	NA	NA	NA	NA	NA	NA	S
																									1672			5A	Traes_5AL_7C6682489	4522781	4523248	15078	736	0	0	NA	NA	0	0	1	NA	NA	NA	Sb08g012780	12	56935	S
																									1673			5A	Traes_5AL_21B739F34	4525816	4532370	15080	737	2	0.0416666666666667	-0.698274355948178	NA	0.113300492610837	0	0.0087488688806146	-0.860245641377044	NA	NA	NA	NA	NA	S
																									1674			5A	Traes_5AL_BB9E2626B	4540312	4541389	15081	738	0	0	NA	NA	0	0	1	NA	NA	NA	Sb08g012780	12	56935	S
																									1675			5A	Traes_5AL_A3FF8B20C1	4544223	4544441	15083	739	0	0	NA	NA	0	0	1	NA	NA	NA	NA	NA	NA	S
																									1676			5A	Traes_5AL_8F11C0845	4549102	4550070	15082	740	0	0	NA	NA	0	0	1	NA	NA	LOC_Os12g23610	NA	12	56920	S
																									1677			5A	Traes_5AS_0799FC0A0	4551803	4554004	15084	741	1	0	NA	-1.15558750501204	0	0.0769230769230769	77.92308	-1.09306251384238	Bradi4g08040	LOC_Os12g23170	NA	12	56903	S
																									1678			5A	Traes_5AL_B21B28E90	4560388	4560643	15085	742	0	0	NA	NA	0	0	1	NA	Bradi4g08130	LOC_Os12g22284	NA	12	56878	S
																									1679			5A	Traes_5AL_EE660FD9A	4565037	4565538	15086	743	5	0.0298577027004847	0.145940420387168	-0.954310632195883	1.23891625615764	1.27692307692308	1.03065273133849	-0.18032654029154	Bradi4g08130	LOC_Os12g22284	NA	12	56878	S
																									1680			5A	Traes_5AS_0B1FD1E0F	4566069	4567584	15087	744	2	0	NA	NA	0	0	1	NA	Bradi4g08080	LOC_Os12g21890	NA	12	56866	S
																									1681			5A	Traes_5AS_6AB7546BF	4568802	4571701	15088	745	0	0	NA	NA	0	0	1	NA	Bradi4g08080	LOC_Os12g21890	NA	12	56866	S
																									1682			5A	Traes_5AS_59E4511B7	4573392	4574934	15089	746	8	-0.0134902833579245	-0.517100487818237	-1.09681073130801	1.5	0.889230769230769	0.593091785476349	-0.468922393288824	Bradi4g08060	LOC_Os12g21710	Sb08g014610	12	56851	S
																									1683			5A	Traes_5AL_83E515188	4576416	4580490	15090	747	2	NA	NA	NA	0	0	1	NA	NA	NA	NA	NA	NA	S
																									1684			5A	Traes_5AL_F31F6E9EA	4582079	4584238	15092	748	2	NA	NA	NA	0	0	1	NA	NA	NA	NA	NA	NA	S
																									1685			5A	Traes_5AL_98F9D082A	4584530	4585749	15091	749	0	0	NA	NA	0	0	1	NA	NA	LOC_Os12g20410	NA	12	56844	S
																									1686			5A	Traes_5AL_D0075B3DA	4593865	4594353	15096	750	0	0	NA	NA	0	0	1	NA	NA	NA	NA	NA	NA	S
																									1687			5A	Traes_5AL_A392958FC	4594445	4595122	15095	751	0	0	NA	NA	0	0	1	NA	NA	LOC_Os12g19420	NA	12	56820	S
																									1688			5A	Traes_5AL_45DF41500	4597920	4599416	15094	752	0	0	NA	NA	0	0	1	NA	NA	LOC_Os12g10570	NA	12	56292	S
																									1689			5A	Traes_5AL_282E51555	4600178	4601632	15093	753	0	0	NA	NA	0	0	1	NA	NA	LOC_Os12g10580	NA	12	56293	S
																									1690			5A	Traes_5AS_D0075B3DA	4614620	4615108	15115	754	0	0	NA	NA	0	0	1	NA	NA	NA	NA	NA	NA	S
																									1691			5A	Traes_5AS_A392958FC	4615200	4615877	15113	755	0	0	NA	NA	0	0	1	NA	NA	LOC_Os12g19420	NA	12	56820	S
																									1692			5A	Traes_5AS_45DF41500	4618675	4620171	15100	756	0	0	NA	NA	0	0	1	NA	NA	LOC_Os12g10570	NA	12	56292	S
																									1693			5A	Traes_5AS_14A260684	4622047	4622370	15098	757	0	0	NA	NA	0	0	1	NA	NA	LOC_Os12g10580	NA	12	56293	S
																									1694			5A	Traes_5AS_148233785	4623692	4624249	15097	758	0	0	NA	NA	0	0	1	NA	NA	NA	NA	NA	NA	S
																									1695			5A	Traes_5AS_77C8E7026	4624724	4625416	15108	759	0	0	NA	NA	0	0	1	NA	NA	NA	NA	NA	NA	?
																									1696			5A	Traes_5AS_84549CB3E	4625648	4626610	15109	760	0	0	NA	NA	0	0	1	NA	NA	NA	NA	NA	NA	?
																									1697			5A	Traes_5AS_5320E59A6	4627948	4628199	15103	761	0	0	NA	NA	0	0	1	NA	NA	NA	NA	NA	NA	S
																									1698			5A	Traes_5AS_94E56D120	4629202	4629324	15111	762	0	0	NA	NA	0	0	1	NA	NA	NA	NA	NA	NA	?
																									1699			5A	Traes_5AS_43C7643F7	4629350	4629463	15099	763	0	0	NA	NA	0	0	1	NA	NA	NA	NA	NA	NA	S
																									1700			5A	Traes_5AS_FAF0D3449	4631100	4631300	15117	764	0	0	NA	NA	0	0	1	NA	NA	NA	NA	NA	NA	S
																									1701			5A	Traes_5AS_8DB7678BC	4631570	4632082	15110	765	0	0	NA	NA	0	0	1	NA	NA	NA	NA	NA	NA	?
																									1702			5A	Traes_5AS_C85D0067A	4632245	4632604	15114	766	0	0	NA	NA	0	0	1	NA	NA	NA	NA	NA	NA	S
																									1703			5A	Traes_5AS_4B3B4FE8F	4633554	4634204	15101	767	0	0	NA	NA	0	0	1	NA	NA	LOC_Os12g10590	NA	12	56295	S
																									1704			5A	Traes_5AS_4E621A250	4634699	4635865	15102	768	0	0	NA	NA	0	0	1	NA	NA	LOC_Os12g10600	NA	12	56296	S
																									1705			5A	Traes_5AS_EEB8BBB6B	4637837	4638535	15116	769	0	0	NA	NA	0	0	1	NA	NA	NA	NA	NA	NA	S
																									1706			5A	Traes_5AS_A11163BB8	4639534	4639953	15112	770	0	0	NA	NA	0	0	1	NA	NA	NA	NA	NA	NA	?
																									1707			5A	Traes_5AS_6DFE37F47	4641245	4641676	15107	771	0	0	NA	NA	0	0	1	NA	NA	LOC_Os09g07910	NA	9	44662	D
																									1708			5A	Traes_5AS_65A89094D	4643545	4643907	15105	772	0	0	NA	NA	0	0	1	NA	NA	LOC_Os09g19954	NA	9	45490	D
																									1709			5A	Traes_5AS_6CD571A59	4645140	4645859	15106	773	0	0	NA	NA	0	0	1	NA	NA	LOC_Os09g24416	NA	9	45866	D
																									1710			5A	Traes_5AS_568959636	4645901	4646347	15104	774	0	0	NA	NA	0	0	1	NA	NA	LOC_Os09g24414	NA	9	45865	D
																									1711			5A	Traes_5AS_62732B2A9	4653766	4668746	15118	775	4	-0.030794302269435	-1.88169776168127	-1.57202871057406	0.527093596059113	0.790769230769231	1.49929715111109	-1.33288930014467	Bradi4g08140	LOC_Os12g19350	NA	12	56818	S
																									1712			5A	Traes_5AS_AF0876292	4673972	4674622	15119	776	0	0	NA	NA	0	0	1	NA	Bradi4g39020	LOC_Os12g19304	NA	12	56815	S
																									1713			5A	Traes_5AS_25E2451D6	4677009	4678238	15120	777	1	0	NA	NA	0	0	1	NA	Bradi4g39020	LOC_Os12g19304	NA	12	56815	S
																									1714			5A	Traes_5AS_A13385399	4680543	4685495	15121	778	13	0.00560201780512481	-1.74854195723633	-1.6456132746733	1.55418719211823	1.17230769230769	0.754447887395472	-1.74323580456015	Bradi4g02130	LOC_Os12g19290	Sb08g020960	12	56814	S
																									1715			5A	Traes_5AS_B96A3D934	4689492	4689938	15122	779	0	0	NA	NA	0	0	1	NA	Bradi4g02117	LOC_Os12g19260	Sb08g020970	12	56812	S
																									1716			5A	Traes_5AS_FF3CA06E8	4690024	4690493	15123	780	1	-0.038758116883117	-0.752851392886025	-0.662151624094342	0.133004926108374	0.129230769230769	0.971835663061053	-0.459763549659746	Bradi4g02117	LOC_Os12g19260	Sb08g020970	12	56812	S
																									1717			5A	Traes_5AS_A80B7247E1	4690629	4691802	15124	781	3	-0.0170618899562238	-0.972146691012155	-1.25830639154797	0.261083743842364	0.363076923076923	1.38916256308003	-1.02128934786488	Bradi4g02117	LOC_Os12g19260	Sb08g020970	12	56812	S
																									1718			5A	Traes_5AS_7D480E15C	4692113	4694425	15125	782	0	0	NA	NA	0	0	1	NA	Bradi4g04880	NA	NA	12	56796	S
																									1719			5A	Traes_5AL_F8C81D4B2	4699210	4705108	15126	783	9	0.0705047342831885	1.39828195224613	0.0471256426984253	1.56650246305419	1.20923076923077	0.772075834573172	1.062313877145	Bradi4g04930	LOC_Os12g18820	NA	12	56786	S
																									1720			5A	Traes_5AS_98B9EF5B2	4707333	4709071	15127	784	0	0	NA	NA	0	0	1	NA	Bradi4g39060	LOC_Os12g18770	NA	12	56782	S
																									1721			5A	Traes_5AS_D9FC2D7DA	4712725	4715173	15128	785	0	0	NA	NA	0	0	1	NA	Bradi4g39060	LOC_Os12g18770	NA	12	56782	S
																									1722			5A	Traes_5AL_69D2D5116	4716816	4721569	15129	786	3	-0.0181116479776338	-1.15035116879035	-0.542247055605755	0.394088669950739	0.615384615384615	1.56011717572159	-0.498130727106788	Bradi4g39060	LOC_Os12g18770	NA	12	56782	S
																									1723			5A	Traes_5AS_14C15F96B	4722588	4724036	15130	787	12	0.166844229536256	0.65702305038682	0.987736377557382	2.64532019704433	3.80307692307692	1.43749683806215	0.103239871279818	NA	LOC_Os12g18729	NA	12	56779	S
																									1724			5A	Traes_5AS_B088A7B74	4727898	4730644	15131	788	13	0.122787828136327	-1.18637593682589	-0.132195430279747	1.07635467980296	2.51692307692308	2.33713476791134	-0.985284916487811	NA	NA	NA	NA	NA	S
																									1725			5A	Traes_5AL_09BC1145F	4735695	4740269	15133	790	0	0	NA	NA	0	0	1	NA	NA	LOC_Os12g18530	NA	12	56767	S
																									1726			5A	Traes_5AS_7E3208FD4	4741959	4748644	15134	791	3	-0.0437993982222937	-1.31374681047776	-1.43704948934303	0.458128078817734	0.516923076923077	1.12805794844872	-0.972976210370261	Bradi4g39130	LOC_Os12g18150	NA	12	56753	S
																									1727			5A	Traes_5AL_1A385DD24	4751200	4755737	15135	792	4	0	-1.91193627600887	NA	0.293103448275862	0	0.00340016412592236	-1.86462859572269	Bradi4g39137	LOC_Os12g18120	NA	12	56751	S
																									1728			5A	Traes_5AS_A64D1E74B	4761727	4764969	15136	793	1	0	-1.14923093862267	NA	0.0689655172413793	0	0.0142927544882108	-1.09495987979803	Bradi4g39167	LOC_Os12g17900	NA	12	56742	S
																									1729			5A	Traes_5AS_3569FF545	4785125	4785742	15137	794	0	0	NA	NA	0	0	1	NA	NA	LOC_Os12g17840	NA	12	56739	S
																									1730			5A	Traes_5AL_0274AFFC5	4785753	4785976	15138	795	0	0	NA	NA	0	0	1	NA	Bradi4g39174	NA	NA	12	56732	S
																									1731			5A	Traes_5AL_F0C82D6E2	4786048	4786332	15139	796	0	0	NA	NA	0	0	1	NA	NA	LOC_Os12g17570	NA	12	56724	S
																									1732			5A	Traes_5AL_25420400E	4786838	4786985	15140	797	0	0	NA	NA	0	0	1	NA	NA	LOC_Os12g17550	NA	12	56722	S
																									1733			5A	Traes_5AS_2646F5EEE	4799520	4800632	15141	798	0	0	NA	NA	0	0	1	NA	Bradi4g39181	LOC_Os12g17540	NA	12	56721	S
																									1734			5A	Traes_5AS_26A520F9C	4802560	4804771	15142	799	0	0	NA	NA	0	0	1	NA	Bradi4g39460	LOC_Os12g14080	NA	12	56555	S
																									1735			5A	Traes_5AS_B13C33EB2	4810411	4812662	15143	800	2	0.210736653742917	0.192534391965825	-0.318595420695877	0.556650246305419	0.446153846153846	0.801853581164897	0.539695527216436	NA	LOC_Os12g17410	Sb08g016930	12	56711	S
																									1736			5A	Traes_5AS_0D6F7A22A	4816636	4821004	15144	801	0	0	NA	NA	0	0	1	NA	Bradi4g39210	LOC_Os12g17310	NA	12	56706	S
																									1737			5A	Traes_5AL_5E7E682D2	4824264	4829077	15145	802	0	0	NA	NA	0	0	1	NA	Bradi4g39277	NA	NA	12	56655	S
																									1738			5A	Traes_5AL_2E79B98C6	4829634	4832887	15146	803	13	-0.0183725259887086	0.542496763613492	1.38865328685115	4.08128078817734	4.60923076923077	1.12932720877341	1.45660456540903	Bradi4g39277	NA	NA	12	56655	S
																									1739			5A	Traes_5AL_43D946B64	4836528	4836771	15147	804	0	0	NA	NA	0	0	1	NA	NA	LOC_Os12g16180	NA	12	56650	S
																									1740			5A	Traes_5AL_C725BC558	4839578	4841966	15148	805	3	0.0625703106366795	-0.1878456258994	0.597601255470617	0.746305418719212	0.815384615384615	1.09243770773133	0.187050028633138	NA	LOC_Os12g16180	NA	12	56650	S
																									1741			5A	Traes_5AL_8E0580D01	4847304	4849024	15149	806	0	0	NA	NA	0	0	1	NA	NA	LOC_Os12g16180	NA	12	56650	S
																									1742			5A	Traes_5AL_4B8C97A10	4864012	4864219	15150	807	0	0	NA	NA	0	0	1	NA	Bradi4g39390	NA	NA	12	56626	S
																									1743			5A	Traes_5AL_E9FB67558	4864231	4864475	15151	808	0	0	NA	NA	0	0	1	NA	Bradi4g39390	NA	NA	12	56626	S
																									1744			5A	Traes_5AL_405CD7EA2	4866629	4868280	15152	809	1	0.0399999999999999	NA	-0.713853921782419	0	0.147692307692308	148.69231	-0.882982205402971	Bradi4g39390	NA	NA	12	56626	S
																									1745			5A	Traes_5AL_9AA3E078D	4871480	4873222	15153	810	7	0.0600337546228396	1.83269940536558	0.781117797119727	1.73891625615764	2.22769230769231	1.28091929550678	0.923820103416225	Bradi4g39390	NA	NA	12	56626	S
																									1746			5A	Traes_5AL_9F5530FBE	4880494	4882733	15154	811	10	0.0424081537912415	1.63008733762634	0.916386513051669	3.75369458128079	3.13538461538462	0.835323500533564	1.76628298372918	Bradi4g39390	NA	NA	12	56626	S
																									1747			5A	Traes_5AL_7693D91E1	4889047	4890450	15155	812	2	-0.00397302268546906	0.372703319826965	0.473577154289972	0.600985221674877	0.64	1.06481019583836	0.722387487607226	Bradi4g39390	NA	NA	12	56626	S
																									1748			5A	Traes_5AL_AC15065FA	4894290	4894649	15158	813	0	0	NA	NA	0	0	1	NA	NA	NA	NA	NA	NA	S
																									1749			5A	Traes_5AL_99E1BA06E	4897222	4897630	15156	814	0	0	NA	NA	0	0	1	NA	NA	NA	NA	NA	NA	S
																									1750			5A	Traes_5AL_A5B41D1FC	4899362	4899615	15157	815	0	0	NA	NA	0	0	1	NA	NA	LOC_Os12g14939	NA	12	56606	S
																									1751			5A	Traes_5AS_99E1BA06E	4908621	4909029	15159	816	0	0	NA	NA	0	0	1	NA	NA	NA	NA	NA	NA	S
																									1752			5A	Traes_5AS_A5B41D1FC	4910764	4911017	15160	817	0	0	NA	NA	0	0	1	NA	NA	LOC_Os12g14939	NA	12	56606	S
																									1753			5A	Traes_5AL_FAD136BAD	4920697	4923068	15161	818	0	0	NA	NA	0	0	1	NA	Bradi4g10380	NA	NA	12	56588	S
																									1754			5A	Traes_5AS_DB3233952	4925240	4934619	15162	819	2	-0.039337066321506	-1.52355709621129	-1.53041034898778	0.142857142857143	0.172307692307692	1.20472080843537	-1.16750684399813	Bradi4g39430	NA	NA	12	56560	S
																									1755			5A	Traes_5AL_5EFCEDAFB	4937201	4943713	15163	820	3	-0.0377358490566038	-1.50906103783383	-1.51314136710311	0.137931034482759	0.153846153846154	1.11455410645124	-1.17438492468539	Bradi4g39490	NA	NA	12	56548	S
																									1756			5A	Traes_5AL_6051BAA93	4951056	4953575	15164	821	0	0	NA	NA	0	0	1	NA	Bradi4g39510	LOC_Os12g13930	NA	12	56546	S
																									1757			5A	Traes_5AL_82B7E8573	4955990	4960372	15165	822	2	-0.0109045051369807	0.273511669407441	0.481853802513243	0.568965517241379	0.292307692307692	0.514606023887199	0.112531905101402	Bradi4g39530	LOC_Os12g13824	NA	12	56541	S
																									1758			5A	Traes_5AS_E73817521	4961943	4971985	15166	823	1	-0.0441346153846154	0.0543783968777873	-0.491336358487313	0.216748768472906	0.0923076923076923	0.428510755766841	0.0891414522003735	NA	LOC_Os12g13670	NA	12	56529	S
																									1759			5A	Traes_5AS_6F5670FC1	5004766	5006974	15170	827	0	0	NA	NA	0	0	1	NA	Bradi4g39580	LOC_Os12g13460	NA	12	56512	S
																									1760			5A	Traes_5AS_8B47CD37E	5010917	5013231	15171	828	0	0	NA	NA	0	0	1	NA	Bradi4g39580	LOC_Os12g13460	NA	12	56512	S
																									1761			5A	Traes_5AL_4B1DD2A62	5019354	5019790	15172	829	0	0	NA	NA	0	0	1	NA	Bradi4g39590	LOC_Os12g13390	NA	12	56507	S
																									1762			5A	Traes_5AL_1D8F705CE	5020090	5021095	15173	830	3	-0.0295238095238097	-0.752851392886025	-1.15752759654527	0.133004926108374	0.0738461538461539	0.558532809203363	-0.675480756005114	Bradi4g39590	LOC_Os12g13390	NA	12	56507	S
																									1763			5A	Traes_5AL_E24DCCFF0	5021221	5021676	15174	831	2	0.0133374191947936	0.12729054624219	-0.473351428446878	0.514778325123153	0.470769230769231	0.914674391225393	0.185613605156257	Bradi4g39590	LOC_Os12g13390	NA	12	56507	S
																									1764			5A	Traes_5AL_E8F570C66	5023673	5026772	15175	832	3	0.0559523809523809	-0.953606079062117	-1.21041449542309	0.480295566502463	0.156923076923077	0.32812078449008	-1.11164392832706	Bradi4g31480	LOC_Os09g27080	Sb02g025960	9	46170	D
																									1765			5A	Traes_5AL_2EC36FC33	5029469	5030567	15176	833	2	0.0382588436102923	1.98700614224988	1.05615983758364	1.72413793103448	0.904615384615385	0.52495244829496	1.89857674634181	Bradi4g39590	LOC_Os12g13390	NA	12	56507	S
																									1766			5A	Traes_5AL_763343BC0	5034401	5035790	15177	834	0	0	NA	NA	0	0	1	NA	Bradi4g39600	LOC_Os12g13380	Sb08g008400	12	56506	S
																									1767			5A	Traes_5AL_AB801600B	5035883	5036031	15178	835	0	0	NA	NA	0	0	1	NA	Bradi4g39600	LOC_Os12g13380	Sb08g008400	12	56506	S
																									1768			5A	Traes_5AL_F1AB5C004	5036040	5037900	15179	836	1	0	-1.14923093862267	NA	0.0689655172413793	0	0.0142927544882108	-1.09495987979803	Bradi4g39600	LOC_Os12g13380	Sb08g008400	12	56506	S
																									1769			5A	Traes_5AS_3A85F1C2C	5040201	5052786	15181	837	1	0	NA	NA	0	0	1	NA	Bradi4g39630	LOC_Os12g13170	Sb08g008300	12	56489	S
																									1770			5A	Traes_5AS_1AF2F2938	5040657	5041190	15180	838	0	0	NA	NA	0	0	1	NA	Bradi4g39640	LOC_Os12g13160	Sb08g008290	12	56488	S
																									1771			5A	Traes_5AL_98814295D	5067584	5069930	15182	839	7	-0.0239071911517128	-1.42869525720318	-1.0706690519091	1.00985221674877	1.71692307692308	1.69947994970026	-0.977854285127971	Bradi4g33315	NA	NA	12	56486	S
																									1772			5A	Traes_5AL_F1522B81F	5069943	5071984	15183	840	5	-0.000918380889183945	-1.01072668548737	-0.785050702488255	0.630541871921182	1.15076923076923	1.82374167844168	-0.874805249615218	Bradi4g33315	NA	NA	12	56486	S
																									1773			5A	Traes_5AL_E04BD8407	5075013	5079307	15184	841	1	0.107142857142857	-0.0515645042750462	NA	0.246305418719212	0	0.004043583031864	-0.459763549659746	Bradi4g39680	LOC_Os12g13130	Sb08g008280	12	56483	S
																									1774			5A	Traes_5AL_1AF8FD33F	5086132	5087213	15185	842	0	0	NA	NA	0	0	1	NA	NA	LOC_Os12g13030	NA	12	56477	S
																									1775			5A	Traes_5AL_20DFB725B	5093407	5094853	15186	843	8	0	NA	NA	0	0	1	NA	NA	LOC_Os12g13030	NA	12	56477	S
																									1776			5A	Traes_5AL_9731E2D53	5101174	5102558	15187	844	2	0	-1.15141800853366	NA	0.0665024630541872	0	0.0148142749167956	-1.11103309393697	NA	LOC_Os12g13030	NA	12	56477	S
																									1777			5A	Traes_5AS_EC2C63733	5108717	5112222	15188	845	6	0.0323621635239625	-1.75824647814489	-1.04727748330441	0.38423645320197	1.36	3.53289518683915	-1.54300680958278	Bradi4g39780	LOC_Os12g12934	Sb08g007700	12	56469	S
																									1778			5A	Traes_5AL_4477DED49	5112230	5112989	15189	846	0	0	NA	NA	0	0	1	NA	Bradi4g39780	LOC_Os12g12934	Sb08g007700	12	56469	S
																									1779			5A	Traes_5AL_F3240E77E	5113337	5115376	15190	847	2	0	NA	NA	0	0	1	NA	Bradi4g39780	LOC_Os12g12934	Sb08g007700	12	56469	S
																									1780			5A	Traes_5AL_ACFA5E386	5115378	5115622	15191	848	0	0	NA	NA	0	0	1	NA	Bradi4g39780	LOC_Os12g12934	Sb08g007700	12	56469	S
																									1781			5A	Traes_5AS_9A8A9187C	5120320	5126791	15192	849	5	-0.0215599239061508	-2.0095304036658	-1.56159398100158	0.610837438423645	0.323076923076923	0.529678144573827	-1.82870363386401	Bradi4g39870	LOC_Os12g12860	Sb08g007660	12	56462	S
																									1782			5A	Traes_5AS_3A71BBA3E	5126799	5130299	15193	850	2	-0.00136054421768717	-1.24881703092329	-1.22875788725153	0.201970443349754	0.138461538461538	0.687102713084723	-1.16986606510334	Bradi4g39880	LOC_Os12g12850	Sb08g007750	12	56459	S
																									1783			5A	Traes_5AS_324623ECB	5130427	5131150	15194	851	0	0	NA	NA	0	0	1	NA	Bradi4g39880	LOC_Os12g12850	Sb08g007750	12	56459	S
																									1784			5A	Traes_5AS_4A3B9D55B	5131155	5131401	15195	852	0	0	NA	NA	0	0	1	NA	Bradi4g39880	LOC_Os12g12850	Sb08g007750	12	56459	S
																									1785			5A	Traes_5AS_1479A9E67	5132340	5133619	15196	853	2	-0.0246913580246915	-1.14923093862267	-1.51406354550789	0.0689655172413793	0.147692307692308	2.12522268111493	-1.31366127351574	Bradi4g39880	LOC_Os12g12850	Sb08g007750	12	56459	S
																									1786			5A	Traes_5AL_DE16B3C5C	5136063	5138724	15197	854	3	-0.0244841579240769	-0.608237562339052	-0.822976839582319	0.669950738916256	0.424615384615385	0.634346688402192	-0.631219339083133	Bradi4g39880	LOC_Os12g12850	Sb08g007750	12	56459	S
																									1787			5A	Traes_5AL_AAFA34BAE	5139993	5140327	15198	855	0	0	NA	NA	0	0	1	NA	NA	NA	Sb08g007360	12	56445	S
																									1788			5A	Traes_5AS_4931A4B26	5140329	5140652	15199	856	3	0.0175868043350014	2.14064339330551	1.01270802831777	1.55172413793103	1.22461538461538	0.789332340772392	2.03125743568207	NA	NA	NA	NA	NA	S
																									1789			5A	Traes_5AS_C7A2BE5AD	5141314	5142652	15200	857	0	0	NA	NA	0	0	1	NA	NA	NA	Sb08g007340	12	56444	S
																									1790			5A	Traes_5AS_BD073D445	5143470	5145062	15202	858	0	0	NA	NA	0	0	1	NA	NA	NA	Sb08g007250	12	56430	S
																									1791			5A	Traes_5AS_A24A8BA32	5146866	5148169	15201	859	1	-0.00240384615384626	-0.33799621088468	-1.15752759654527	0.177339901477833	0.0738461538461539	0.419682583650658	-0.459763549659746	NA	NA	Sb08g007250	12	56430	S
																									1792			5A	Traes_5AS_B2C4620E6	5148464	5149496	15203	860	4	0.00670799352489482	0.956534881713092	0.0234954429790936	1.46305418719212	1.36923076923077	0.935915336576442	0.933491394166315	NA	NA	Sb08g007250	12	56430	S
																									1793			5A	Traes_5AS_44322BC0E	5153097	5155928	15204	861	4	0.000266465337300681	-1.1180386961221	-1.51103428008455	0.0591133004926108	0.627692307692308	10.4584561153688	-1.57140862440375	NA	NA	Sb08g007250	12	56430	S
																									1794			5A	Traes_5AL_604D99DF9	5162632	5163608	15205	862	0	0	NA	NA	0	0	1	NA	NA	LOC_Os12g12560	NA	12	56427	S
																									1795			5A	Traes_5AL_67C6B0F48	5164100	5165262	15206	863	2	0.144658668814727	0.472971640176278	0.159669480404705	0.719211822660099	0.661538461538462	0.919921669711003	0.845398106002331	Bradi4g39970	NA	NA	12	56425	S
																									1796			5A	Traes_5AS_CC2BB8C5F	5165350	5165573	15207	864	0	0	NA	NA	0	0	1	NA	Bradi4g39970	NA	NA	12	56425	S
																									1797			5A	Traes_5AS_E3F1EEC7A	5166391	5168046	15208	865	0	0	NA	NA	0	0	1	NA	Bradi4g39980	LOC_Os12g12470	Sb08g007240	12	56422	S
																									1798			5A	Traes_5AS_BF1CF6000	5170996	5174348	15210	866	2	0.0760781502061302	1.95418613105253	1.79386477926639	0.990147783251231	0.963076923076923	0.972687362524285	2.3182554945503	NA	NA	NA	NA	NA	S
																									1799			5A	Traes_5AS_EA4DD5101	5189809	5199139	15212	869	0	0	NA	NA	0	0	1	NA	Bradi4g40040	NA	NA	12	56414	S
																									1800			5A	Traes_5AS_EA4DD51011	5202886	5212216	15213	870	0	0	NA	NA	0	0	1	NA	Bradi4g40040	NA	NA	12	56414	S
																									1801			5A	Traes_5AL_3C4D76D91	5220302	5223967	15214	871	0	0	NA	NA	0	0	1	NA	NA	LOC_Os12g12300	NA	12	56411	S
																									1802			5A	Traes_5AL_F8DEBE8E7	5224571	5228762	15215	872	4	0.0332950631458094	-1.38132600347367	NA	0.480295566502463	0	0.00207772533622115	-1.56960861383716	NA	NA	NA	NA	NA	S
																									1803			5A	Traes_5AL_2601E5FF4	5237958	5243465	15216	873	1	0.0089719626168222	-1.14923093862267	-0.310531954485811	0.0689655172413793	0.212307692307692	3.04875444361737	-0.487061624113308	Bradi4g40057	NA	NA	12	56409	S
																									1804			5A	Traes_5AS_C28641518	5250588	5255209	15217	874	4	-0.0353685245196664	-1.74889030400297	-1.48427203832025	0.4064039408867	0.732307692307692	1.79995237650377	-1.4057807267415	Bradi4g40090	LOC_Os12g12260	Sb08g007130	12	56403	S
																									1805			5A	Traes_5AL_64120ED6B	5260580	5263140	15218	875	1	-0.00894409937888208	-0.0515645042750462	0.668964251805952	0.246305418719212	0.369230769230769	1.49705885944594	0.506779835042377	Bradi4g40100	LOC_Os12g12170	Sb08g007120	12	56398	S
																									1806			5A	Traes_5AL_0591A6D88	5271545	5272546	15219	876	2	0.219163881879561	1.57156131394724	-1.20492754763619	0.320197044334975	0.28	0.874852395900037	-0.063726857882652	Bradi4g40100	LOC_Os12g12170	Sb08g007120	12	56398	S
																									1807			5A	Traes_5AL_5640EAF9E	5274480	5277858	15220	877	1	0.0315724563206577	1.16806486722231	0.0543783968777873	0.443349753694581	0.270769230769231	0.611611078885495	0.894620404468986	NA	NA	NA	NA	NA	S
																									1808			5A	Traes_5AL_727C588D0	5278204	5281644	15221	878	6	-0.0234194685271685	1.48521014445577	2.11568420348526	2.33497536945813	3.29230769230769	1.40982123882582	2.21741129466758	NA	NA	NA	NA	NA	S
																									1809			5A	Traes_5AL_CAF698B25	5290788	5293052	15222	880	4	-0.0390636283117594	1.16101401923174	-0.27954565085077	4.0935960591133	5.62461538461539	1.37391217535632	-0.0745101602100158	NA	NA	Sb08g006830	12	56381	S
																									1810			5A	Traes_5AL_72929F651	5295287	5301099	15224	881	5	-0.0405361935063577	2.61408827514583	2.51306886070685	2.23645320197044	1.96307692307692	0.877818101402076	2.87607913269415	Bradi4g40170	LOC_Os12g10730	Sb08g006690	12	56320	S
																									1811			5A	Traes_5AS_7388C63CB	5303471	5305723	15225	882	8	0.0205734361698003	0.991474550301858	-0.0409706617280664	3.76354679802956	2.58153846153846	0.68601576689125	1.04179875603707	Bradi4g40182	LOC_Os12g10720	NA	12	56310	S
																									1812			5A	Traes_5AL_BAC5459F7	5308004	5311432	15226	883	3	-0.00420461682737816	-0.255577684066825	0.831329851805109	1.72906403940887	1.63076923076923	0.943184293917814	0.578235789383961	Bradi4g40197	NA	NA	12	56307	S
																									1813			5A	Traes_5AL_B3E561820	5311701	5314714	15227	884	0	0	NA	NA	0	0	1	NA	Bradi4g40260	LOC_Os12g10640	Sb08g006480	12	56298	S
																									1814			5A	Traes_5AL_9813E63D3	5314734	5315837	15228	885	1	-0.0434782608695652	-1.15141800853366	-1.16439105425337	0.0665024630541872	0.0584615384615385	0.88087960053604	-0.86644018300465	Bradi4g40260	LOC_Os12g10640	Sb08g006480	12	56298	S
																									1815			5A	Traes_5AL_CA9083747	5321141	5321244	15229	886	0	0	NA	NA	0	0	1	NA	NA	LOC_Os12g10600	NA	12	56296	S
																									1816			5A	Traes_5AL_EEB8BBB6B	5325661	5326359	15236	887	0	0	NA	NA	0	0	1	NA	NA	NA	NA	NA	NA	S
																									1817			5A	Traes_5AL_4E621A250	5328331	5329497	15232	888	0	0	NA	NA	0	0	1	NA	NA	LOC_Os12g10600	NA	12	56296	S
																									1818			5A	Traes_5AL_4B3B4FE8F	5329992	5330642	15231	889	0	0	NA	NA	0	0	1	NA	NA	LOC_Os12g10590	NA	12	56295	S
																									1819			5A	Traes_5AL_C85D0067A	5331592	5331951	15235	890	0	0	NA	NA	0	0	1	NA	NA	NA	NA	NA	NA	S
																									1820			5A	Traes_5AL_8DB7678BC	5332114	5332626	15233	891	0	0	NA	NA	0	0	1	NA	NA	NA	NA	NA	NA	S
																									1821			5A	Traes_5AL_FAF0D3449	5332896	5333096	15237	892	0	0	NA	NA	0	0	1	NA	NA	NA	NA	NA	NA	S
																									1822			5A	Traes_5AL_43C7643F71	5334733	5334846	15230	893	0	0	NA	NA	0	0	1	NA	NA	NA	NA	NA	NA	S
																									1823			5A	Traes_5AL_94E56D120	5334872	5334994	15234	894	0	0	NA	NA	0	0	1	NA	NA	NA	NA	NA	NA	S
																									1824			5A	Traes_5AL_A11163BB8	5335969	5336388	15242	895	0	0	NA	NA	0	0	1	NA	NA	NA	NA	NA	NA	S
																									1825			5A	Traes_5AL_29DCB1404	5341718	5342368	15238	896	0	0	NA	NA	0	0	1	NA	NA	LOC_Os12g10590	NA	12	56295	S
																									1826			5A	Traes_5AL_C85D0067A1	5343318	5343677	15243	897	0	0	NA	NA	0	0	1	NA	NA	NA	NA	NA	NA	S
																									1827			5A	Traes_5AL_8DB7678BC1	5343840	5344352	15240	898	0	0	NA	NA	0	0	1	NA	NA	NA	NA	NA	NA	S
																									1828			5A	Traes_5AL_FAF0D34491	5344622	5344822	15244	899	0	0	NA	NA	0	0	1	NA	NA	NA	NA	NA	NA	S
																									1829			5A	Traes_5AL_43C7643F7	5346459	5346572	15239	900	0	0	NA	NA	0	0	1	NA	NA	NA	NA	NA	NA	S
																									1830			5A	Traes_5AL_94E56D1201	5346598	5346720	15241	901	0	0	NA	NA	0	0	1	NA	NA	NA	NA	NA	NA	S
																									1831			5A	Traes_5AS_DF3D82D2B	5354861	5355133	15250	902	0	0	NA	NA	0	0	1	NA	NA	LOC_Os12g10580	NA	12	56293	S
																									1832			5A	Traes_5AS_7D38CC007	5355554	5357773	15248	903	0	0	NA	NA	0	0	1	NA	NA	NA	NA	NA	NA	S
																									1833			5A	Traes_5AS_DF44499A6	5358749	5358868	15252	904	0	0	NA	NA	0	0	1	NA	NA	NA	NA	NA	NA	S
																									1834			5A	Traes_5AS_5B8CE93A8	5359744	5360712	15246	905	0	0	NA	NA	0	0	1	NA	NA	NA	NA	NA	NA	S
																									1835			5A	Traes_5AS_3A92B17F0	5362207	5363006	15245	906	0	0	NA	NA	0	0	1	NA	NA	NA	NA	NA	NA	S
																									1836			5A	Traes_5AS_FC4D5F8FF	5363224	5363529	15253	907	0	0	NA	NA	0	0	1	NA	NA	NA	NA	NA	NA	S
																									1837			5A	Traes_5AS_60577DBAE	5363742	5364272	15247	908	0	0	NA	NA	0	0	1	NA	NA	NA	NA	NA	NA	S
																									1838			5A	Traes_5AS_C2517ED5B	5364536	5365078	15249	909	0	0	NA	NA	0	0	1	NA	NA	NA	NA	NA	NA	S
																									1839			5A	Traes_5AS_FFD2F60A3	5365176	5367300	15254	910	0	0	NA	NA	0	0	1	NA	NA	NA	NA	NA	NA	S
																									1840			5A	Traes_5AS_DF3D82D2B1	5368629	5368901	15251	911	0	0	NA	NA	0	0	1	NA	NA	LOC_Os12g10580	NA	12	56293	S
																									1841			5A	Traes_5AL_3A92B17F0	5376392	5376991	15255	912	0	0	NA	NA	0	0	1	NA	NA	NA	NA	NA	NA	S
																									1842			5A	Traes_5AL_DF44499A6	5380491	5380610	15257	913	0	0	NA	NA	0	0	1	NA	NA	NA	NA	NA	NA	S
																									1843			5A	Traes_5AL_DF3D82D2B	5384211	5384483	15256	914	0	0	NA	NA	0	0	1	NA	NA	LOC_Os12g10580	NA	12	56293	S
																									1844			5A	Traes_5AL_62F5C8C9E	5385606	5385764	15258	915	0	0	NA	NA	0	0	1	NA	NA	LOC_Os12g10580	NA	12	56293	S
																									1845			5A	Traes_5AS_D2D7F1CB1	5387831	5388321	15259	916	0	0	NA	NA	0	0	1	NA	NA	LOC_Os12g10570	NA	12	56292	S
																									1846			5A	Traes_5AS_693F754D9	5396088	5398782	15260	917	1	-0.0444444444444443	-1.15752759654527	-1.16240204275445	0.0591133004926108	0.0646153846153846	1.09152849702146	-0.863440534337709	Bradi4g40287	LOC_Os12g10560	Sb08g006500	12	56291	S
																									1847			5A	Traes_5AS_7BFB385EF	5405406	5410590	15261	918	1	-0.0165837479270314	-1.15558750501204	-0.562163875257199	0.061576354679803	0.104615384615385	1.68778428272023	-0.612732359566672	Bradi4g40350	LOC_Os12g10540	Sb08g006460	12	56284	S
																									1848			5A	Traes_5AS_DC126CA33	5415571	5419262	15262	919	5	0.116809750970933	2.13849654602853	1.1328040355249	3.09113300492611	2.43692307692308	0.788427625849212	2.42949331204466	Bradi4g40380	NA	NA	12	56262	S
																									1849			5A	Traes_5AL_E2695DBF3	5422039	5423501	15263	920	0	0	NA	NA	0	0	1	NA	NA	LOC_Os12g10280	NA	12	56259	S
																									1850			5A	Traes_5AL_CD8AEA412	5426517	5429315	15264	921	0	0	NA	NA	0	0	1	NA	NA	LOC_Os12g10280	NA	12	56259	S
																									1851	wsnp_Ex_rep_c104290_89051908	52.973	5A
																									1852	RAC875_rep_c118547_122	52.973	5A
																									1853	RAC875_rep_c115023_164	52.973	5A
																									1854	Ra_c3689_2940	52.973	5A
																									1855	Kukri_rep_c101206_312	52.973	5A
																									1856	Kukri_c25223_442	52.973	5A
																									1857	Kukri_c8129_2044	53.0226	5A	Traes_5AS_7F2725D9A	3997767	4005726	14983	640	4	0.0686252008262564	0.103915674046212	-0.420430488724915	0.53448275862069	0.609230769230769	1.13958994683601	-0.133879095683928	Bradi4g03050	LOC_Os12g39980	NA	12	58250	S
																									1858	Kukri_c8129_2044	53.0226	5A	Traes_5AS_BD279FFF4	4016001	4025378	14984	641	27	0.138300028053253	0.625851724381738	0.424385989388104	6.99014778325123	5.69538461538462	0.814799629367869	1.07645865693713	Bradi4g03050	LOC_Os12g39980	NA	12	58250	S
																									1859	Kukri_c8129_2044	53.0226	5A	Traes_5AS_481FFD69C	3994618	3997698	14982	639	1	0	NA	NA	0	0	1	NA	Bradi4g03050	LOC_Os12g39980	NA	12	58250	S
																									1860	Excalibur_c4723_507	53.0226	5A
																									1861	Kukri_c52733_358	53.0285	5A	Traes_5AL_7FFD17EDE	1829865	1834277	14633	290	4	0.0202766796771223	-0.778436693049081	-1.06431924644485	0.532019704433498	0.578461538461539	1.08712968770197	-0.930035999919621	Bradi4g42050	LOC_Os12g06200	Sb08g003670	12	55791	S
																									1862	GENE-3195_621	53.0285	5A
																									1863	RAC875_c33317_257	53.0751	5A	Traes_5AS_8A3C47D2F	1085727	1087525	14513	170	1	0.0575263662511983	0.253342838599293	-1.15558750501204	0.295566502463054	0.0769230769230769	0.262750782708094	-0.123461090275862	Bradi4g05300	LOC_Os12g36194	NA	12	57814	S
																									1864	RAC875_c15843_799	53.0751	5A	Traes_5AS_7947878B2	5674358	5677449	15322	979	1	0.155507195507195	1.53395367867152	0.918639755370519	0.502463054187192	0.409230769230769	0.814818028850379	1.69454157891137	NA	NA	NA	NA	NA	S
																									1865	Kukri_c18843_312	53.0751	5A	Traes_5AS_437E0C828	5679344	5682380	15323	980	3	-0.0214619929835791	-1.75316801200967	-1.1388816440193	0.300492610837438	0.295384615384615	0.983057661015306	-1.33619167290939	NA	NA	NA	NA	NA	S
																									1866	GENE-4360_462	53.0751	5A
																									1867	D_GB5Y7FA01DP7RD_165	53.0751	5A
																									1868	Kukri_c42735_192	53.116	5A
																									1869	Excalibur_c35095_180	53.1276	5A
																									1870	BobWhite_c1793_197	53.1276	5A
																									1871	BS00065296_51	53.1947	5A
																									1872	wsnp_JD_c2128_2930150	53.1947	5A
																									1873	wsnp_Ex_c9301_15450818	53.1947	5A
																									1874	wsnp_Ex_c3620_6612294	53.1947	5A
																									1875	RFL_Contig4724_627	53.1947	5A	Traes_5AL_898DAA873	5457691	5459440	15273	929	4	-0.0366030510036985	0.334294468811307	0.903063026874224	1.07635467980296	1.04	0.966255606742248	0.575031127098611	NA	LOC_Os03g01120	Sb01g050620	3	13888	D
																									1876	RAC875_c58332_508	53.1947	5A
																									1877	Kukri_rep_c68800_238	53.1947	5A
																									1878	Kukri_c20244_174	53.1947	5A	Traes_5AS_19B49D165	3816627	3819571	14946	603	1	-0.0377358490566038	-1.14923093862267	-1.15558750501204	0.0689655172413793	0.0769230769230769	1.11373545140521	-0.882982205402971	Bradi4g06987	LOC_Os12g31450	Sb08g015430	12	57392	S
																									1879	Excalibur_c26252_363	53.1947	5A
																									1880	Excalibur_c22411_801	53.1947	5A
																									1881	Excalibur_c22411_690	53.1947	5A
																									1882	Excalibur_c20611_444	53.1947	5A
																									1883	Excalibur_c13833_570	53.1947	5A
																									1884	BS00068027_51	53.1947	5A
																									1885	BS00067647_51	53.1947	5A	Traes_5AS_B03D4CD04	5697764	5699250	15325	982	0	0	NA	NA	0	0	1	NA	NA	NA	NA	NA	NA	S
																									1886	BS00067606_51	53.1947	5A
																				QW.Gros-Ch5A.ren					1887	Xgpw3049	53.2322	5A
																									1888			5A	Traes_5AS_7129E9A81	5464012	5466243	15274	931	10	0.0622324398108431	-0.301542623956215	0.145559173995027	1.20443349753695	1.96615384615385	1.63190574179331	0.140226183982407	Bradi4g00497	LOC_Os12g44160	Sb08g023080	12	58889	S
																									1889	Xgpw3020	53.3322	5A
																									1890	Xgpw3003	53.3322	5A
																									1891			5A	Traes_5AS_767685D44	5469590	5469911	15277	934	0	0	NA	NA	0	0	1	NA	NA	NA	Sb08g023110	12	58892	S
																									1892			5A	Traes_5AS_6EB91E3CB	5474105	5475322	15278	935	29	-0.0217044501207191	-0.734126247992394	-0.434130447758027	4.83004926108374	5.70153846153846	1.18039335827431	-0.141336840102106	Bradi4g00480	LOC_Os12g44180	Sb08g023130	12	58894	S
																									1893			5A	Traes_5AS_E064F388D	5475821	5476299	15279	936	8	-0.0409434078084763	0.566862055716822	0.292027986105209	2.86206896551724	3.58769230769231	1.2534424939124	0.898083666540193	Bradi4g00480	LOC_Os12g44180	Sb08g023130	12	58894	S
																									1894			5A	Traes_5AS_51689D8AF	5476473	5479338	15280	937	0	0	NA	NA	0	0	1	NA	Bradi4g41127	LOC_Os12g07950	Sb08g004900	12	56030	S
																									1895			5A	Traes_5AS_463A55E12	5479939	5482479	15281	938	3	-0.0484732954352043	-1.76028985843089	-1.76059975417528	0.182266009852217	0.24	1.3150283568677	-1.30613747496645	Bradi4g41080	LOC_Os12g07990	Sb08g004940	12	56040	S
																									1896			5A	Traes_5AS_596FA51F4	5480171	5486047	15282	939	3	-0.0484732954352043	-1.76028985843089	-1.76059975417528	0.182266009852217	0.24	1.3150283568677	-1.30613747496645	Bradi4g41090	NA	Sb08g004910	12	56032	S
																									1897	wPt-2768	53.8876	5A
																									1898	wsnp_Ex_c6209_10838852	53.9152	5A
																									1899			5A	Traes_5AS_A90923C72	5503466	5505442	15283	940	0	0	NA	NA	0	0	1	NA	Bradi4g41057	NA	NA	12	56046	S
																									1900			5A	Traes_5AS_F58AC31EE	5505764	5507110	15284	941	1	0	NA	NA	0	0	1	NA	Bradi4g41040	LOC_Os12g08090	Sb08g005010	12	56052	S
																									1901	wPt-4131	53.9784	5A
																									1902			5A	Traes_5AS_563B5BD67	5509771	5509969	15285	942	0	0	NA	NA	0	0	1	NA	Bradi4g41010	NA	Sb08g005040	12	56059	S
																									1903			5A	Traes_5AS_F10E0BC18	5509972	5510300	15286	943	0	0	NA	NA	0	0	1	NA	Bradi4g41010	NA	Sb08g005040	12	56059	S
																									1904			5A	Traes_5AS_B1E243FDA	5511951	5512185	15287	944	4	0	NA	NA	0	0	1	NA	Bradi4g41000	LOC_Os12g08170	Sb08g005050	12	56063	S
																									1905			5A	Traes_5AL_17458C47B	5512186	5512863	15288	945	0	0	NA	NA	0	0	1	NA	Bradi4g41000	LOC_Os12g08170	Sb08g005050	12	56063	S
																									1906			5A	Traes_5AS_3B966EA46	5513206	5514239	15289	946	2	0	NA	NA	0	0	1	NA	Bradi4g41000	LOC_Os12g08170	Sb08g005050	12	56063	S
																									1907			5A	Traes_5AL_0F68254CB	5519640	5522792	15290	947	19	0.0473229476433147	-1.25639597604925	1.30663135329418	2.83004926108374	5.30153846153846	1.87299406439858	0.65734896212071	NA	NA	Sb08g005090	12	56067	S
																									1908			5A	Traes_5AS_FCCA5FCA7	5523166	5524831	15291	948	0	0	NA	NA	0	0	1	NA	Bradi4g40970	LOC_Os12g08210	Sb08g005120	12	56072	S
																									1909			5A	Traes_5AS_78CA97493	5525135	5529439	15292	949	4	-0.0356891217609998	-1.89628382407978	-1.65764636770449	0.298029556650246	0.393846153846154	1.32042514459106	-1.36513787586567	Bradi4g40960	LOC_Os12g08220	NA	12	56073	S
																									1910	Tdurum_contig42099_814	54.3148	5A
																									1911	RFL_Contig4646_564	54.3148	5A
																									1912	RAC875_c49807_163	54.3148	5A
																									1913	RAC875_c2061_55	54.3148	5A	Traes_5AS_FDCDBC783	5446146	5452427	15271	928	7	0.00852681103968489	-1.75115778078165	-1.32060266164994	0.842364532019705	1.05538461538462	1.25258364849658	-1.04933454349706	Bradi4g00517	LOC_Os12g44150	Sb08g023070	12	58887	S
																									1914	RAC875_c2061_55	54.3148	5A	Traes_5AL_637EB761F	5459643	5463665	15272	930	3	-0.00917112784564167	0.475460513740191	-0.287312353198325	1.99014778325123	2.09230769230769	1.05130704562772	0.00165856532562424	Bradi4g00517	LOC_Os12g44150	Sb08g023070	12	58887	S
																									1915	Kukri_c33679_1740	54.3148	5A
																									1916	Excalibur_s109300_186	54.3148	5A
																									1917	Excalibur_rep_c103666_256	54.3148	5A
																									1918	Excalibur_c34451_370	54.3148	5A
																									1919	BobWhite_c23992_300	54.3148	5A
																									1920	BS00099534_51	54.3148	5A
																									1921			5A	Traes_5AL_DED32241A	5534646	5535330	15293	950	7	-0.0172847639461027	-1.17979168600871	-1.59648130544394	0.901477832512315	0.846153846153846	0.938697685238428	-1.20184243883203	Bradi4g40900	LOC_Os12g08230	NA	12	56079	S
																									1922	Xpsr644	54.4322	5A
																									1923			5A	Traes_5AL_98BA3707F	5538881	5539558	15295	951	0	0	NA	NA	0	0	1	NA	Bradi4g40900	LOC_Os12g08230	NA	12	56079	S
																									1924			5A	Traes_5AL_4EBA82A84	5539821	5541994	15294	952	1	0.0526315789473685	NA	-0.591550124738784	0	0.110769230769231	111.76923	-0.82550944432587	NA	NA	NA	NA	NA	S
																									1925	Xcfa2250	54.5107	5A
																									1926			5A	Traes_5AS_96A151FEB	5542009	5544632	15296	953	0	0	NA	NA	0	0	1	NA	Bradi4g40870	LOC_Os12g08260	Sb08g005180	12	56088	S
																									1927			5A	Traes_5AS_A2715CBB2	5547145	5551255	15297	954	0	0	NA	NA	0	0	1	NA	Bradi4g40860	LOC_Os12g08280	Sb08g005200	12	56091	S
																									1928			5A	Traes_5AS_127D58E71	5552749	5553765	15298	955	3	0.0405701754385965	NA	-1.08405096697264	0	0.436923076923077	437.92308	-1.36675354170042	Bradi4g40865	NA	NA	12	56090	S
																									1929			5A	Traes_5AS_1CA35FEF2	5555116	5555821	15299	956	2	-0.0383289559712652	0.92123575485013	0.530780477409928	0.82512315270936	0.729230769230769	0.883924836145797	1.01240001024305	NA	NA	NA	NA	NA	S
																									1930			5A	Traes_5AS_D10680C1F	5560580	5561461	15300	957	4	0.000404055299539241	0.350883211594403	-0.942528527848215	0.270935960591133	0.987692307692308	3.63575420477674	-0.987555919739813	Bradi4g40865	NA	NA	12	56090	S
																									1931			5A	Traes_5AL_865411218	5569533	5570219	15301	958	0	0	NA	NA	0	0	1	NA	Bradi4g40865	NA	NA	12	56090	S
																									1932			5A	Traes_5AS_442368EF8	5577045	5577896	15302	959	1	-0.04	-1.15141800853366	-1.15933492823987	0.0665024630541872	0.0707692307692308	1.06320910378674	-0.876742023585081	Bradi4g40865	NA	NA	12	56090	S
																									1933	wPt-9887	55.1015	5A
																									1934			5A	Traes_5AL_256AA861B	5581174	5581767	15303	960	0	0	NA	NA	0	0	1	NA	Bradi4g40865	NA	NA	12	56090	S
																									1935			5A	Traes_5AL_EA9B67045	5582672	5583705	15304	961	1	-0.0409090909090908	1.43719657046616	1.5050225793202	0.394088669950739	0.332307692307692	0.843627558340258	1.60267834098558	Bradi4g40865	NA	NA	12	56090	S
																									1936			5A	Traes_5AS_51CC40F2B	5586892	5587605	15305	962	4	-0.0402891832200156	-1.90458369746501	-1.89365938333979	0.349753694581281	0.36	1.02921226573554	-1.48905915254185	Bradi4g40865	NA	NA	12	56090	S
																									1937	Xwmc713	55.2502	5A
																									1938	Xwmc805	55.2502	5A
																									1939	Opata_1479950_PstIMluI_PA	55.2502	5A
																									1940	M6_839673_PstIMseI_PA	55.2502	5A
																									1941	Opata_2564973_PstIMseI_PA	55.2502	5A
																									1942	M6_1459904_PstIMspI_PA	55.2502	5A
																									1943	Opata_107238_49_PstIMluI_SNP	55.2502	5A
																									1944	Opata_10806_33_PstIMluI_SNP	55.2502	5A
																									1945	Opata_1978_35_PstIMseI_SNP	55.2502	5A
																									1946	Opata_1978_53_PstIMseI_SNP	55.2502	5A
																									1947	Opata_255875_43_PstIMseI_SNP	55.2502	5A
																									1948	Opata_255875_44_PstIMseI_SNP	55.2502	5A
																									1949	Opata_399890_30_PstIMseI_SNP	55.2502	5A
																									1950	Opata_399890_46_PstIMseI_SNP	55.2502	5A
																									1951	Opata_399890_78_PstIMseI_SNP	55.2502	5A
																									1952	Opata_850863_2_PstIMseI_SNP	55.2502	5A
																									1953	Opata_850863_31_PstIMseI_SNP	55.2502	5A
																									1954	Opata_2895857_34_PstIMspI_SNP	55.2502	5A
																									1955	Opata_417059_16_PstIMspI_SNP	55.2502	5A
																									1956	Opata_417059_30_PstIMspI_SNP	55.2502	5A
																									1957	Opata_4172874_85_PstIMspI_SNP	55.2502	5A
																									1958	Xbcd1871	55.4322	5A
																									1959			5A	Traes_5AL_97CCD3702	5615238	5617017	15307	964	1	-0.0487804878048781	-1.15558750501204	-1.16387275300333	0.061576354679803	0.0492307692307692	0.802711727353865	-0.849332749656511	Bradi4g40750	LOC_Os12g08780	NA	12	56130	S
																									1960			5A	Traes_5AS_D92FA676E	5617334	5619171	15308	965	0	0	NA	NA	0	0	1	NA	Bradi4g40740	LOC_Os12g08810	Sb08g005410	12	56133	S
																									1961			5A	Traes_5AL_4279CEDB8	5619468	5621907	15309	966	17	0.0163398666762116	1.80900069315242	-0.00109048952899812	5.17241379310345	3.64923076923077	0.705574871481525	1.48888340709491	Bradi4g40720	LOC_Os12g08820	Sb08g005420	12	56136	S
																									1962			5A	Traes_5AL_9DB4AC994	5623385	5625571	15310	967	0	0	NA	NA	0	0	1	NA	NA	NA	Sb08g005450	12	56138	S
																									1963			5A	Traes_5AL_9BCAC6920	5626960	5628187	15311	968	0	0	NA	NA	0	0	1	NA	Bradi4g40610	LOC_Os12g09089	Sb08g005610	12	56170	S
																									1964			5A	Traes_5AS_E011C17D5	5629874	5633346	15312	969	0	0	NA	NA	0	0	1	NA	Bradi4g40560	LOC_Os12g09290	Sb08g005650	12	56181	S
																									1965			5A	Traes_5AS_073CAB1CC	5636052	5636332	15313	970	0	0	NA	NA	0	0	1	NA	Bradi4g40570	LOC_Os12g09300	Sb08g005660	12	56182	S
																									1966			5A	Traes_5AS_776E1FEE4	5636333	5638184	15314	971	0	0	NA	NA	0	0	1	NA	Bradi4g40570	LOC_Os12g09300	Sb08g005660	12	56182	S
																									1967			5A	Traes_5AS_21B1A4EAE	5640333	5641461	15315	972	1	0	NA	NA	0	0	1	NA	Bradi4g40570	LOC_Os12g09300	Sb08g005660	12	56182	S
																									1968			5A	Traes_5AS_4480C0729	5642204	5643148	15316	973	0	0	NA	NA	0	0	1	NA	Bradi4g40530	LOC_Os12g09570	Sb08g006190	12	56212	S
																									1969			5A	Traes_5AS_6DE3B8DE4	5643152	5643497	15317	974	0	0	NA	NA	0	0	1	NA	Bradi4g40530	LOC_Os12g09570	Sb08g006190	12	56212	S
																									1970			5A	Traes_5AS_E7F9486B3	5643507	5643722	15318	975	0	0	NA	NA	0	0	1	NA	Bradi4g40530	LOC_Os12g09570	Sb08g006190	12	56212	S
																									1971			5A	Traes_5AS_5D5E9BEBB	5650013	5655813	15319	976	3	-0.0369302221056969	-1.74144440757593	-1.49832025739234	0.37192118226601	0.304615384615385	0.819517357528473	-1.45342711780188	Bradi4g40517	LOC_Os12g09580	Sb08g006200	12	56213	S
				QTkw.Cuth-ch5A															QW.Gros-Ch5A.chal						1972	RAC875_c2061_199	56.3304	5A
																									1973			5A	Traes_5AS_46DFA6805	5658947	5662499	15320	977	1	0	-1.14923093862267	NA	0.0689655172413793	0	0.0142927544882108	-1.09306251384238	Bradi4g40507	LOC_Os12g09610	Sb08g006230	12	56217	S
																									1974			5A	Traes_5AS_879E502FB	5665378	5666044	15321	978	4	-0.0319596299411271	-1.73262544475825	-1.90534402600594	0.206896551724138	0.301538461538462	1.45523559674271	-1.59023483674312	Bradi4g40507	LOC_Os12g09610	Sb08g006230	12	56217	S
																									1975	P37/M61	57.0925	5A
																									1976			5A	Traes_5AL_D0BA14BFB	5706720	5708177	15326	983	2	-0.0240500240500241	-1.14923093862267	-1.53053595515006	0.0689655172413793	0.150769230769231	2.16920034325479	-1.31938291919212	NA	LOC_Os03g01014	NA	3	13877	D
																									1977	Xbarc180	57.1322	5A
																									1978			5A	Traes_5AL_D1E7F8475	5708341	5711398	15327	984	15	-0.0357486505099007	-0.377477088758265	0.0953645348204005	4.58866995073892	3.38461538461539	0.737659879007204	-0.338889268412218	Bradi1g78690	LOC_Os03g01016	Sb01g050680	3	13879	D
																									1979			5A	Traes_5AL_8C60EFAF2	5711470	5713331	15328	985	4	-0.00880534331071892	-0.330238168711542	-0.282058462375028	0.359605911330049	0.784615384615385	2.17859818215403	-0.307370817135012	Bradi1g78650	NA	Sb01g028740	3	13882	D
																									1980			5A	Traes_5AL_F2D4ACCA3	5714957	5718635	15329	986	13	-0.0199189678438576	-0.0221815061974463	0.669747720309593	3.60098522167488	3.85846153846154	1.07148178137166	0.675436577580914	Bradi1g78640	NA	NA	3	13883	D
																									1981			5A	Traes_5AL_6FC6B8D8A	5718640	5720679	15330	987	12	0.0190306544455293	-1.5047639800635	-0.339841696747543	1.35960591133005	2.79076923076923	2.05185734493833	-0.599123901450196	Bradi1g78630	LOC_Os03g01090	Sb01g050640	3	13884	D
																									1982			5A	Traes_5AL_555669B33	5720709	5724175	15331	988	13	-0.0137275459644852	-0.47625893326682	-0.702092504968022	1.19211822660099	1.60307692307692	1.34444087741414	-0.802776599052411	Bradi1g78620	LOC_Os03g01100	Sb01g050650	3	13885	D
																									1983			5A	Traes_5AL_6E0442A5F	5727537	5737363	15332	989	23	-0.0369441553030736	0.0552216562800024	0.125320347003686	5.86453201970443	6.08923076923077	1.03830833234459	0.497385192093689	Bradi1g78610	LOC_Os03g01110	Sb01g050660	3	13886	D
																									1984	wPt-0560	57.4935	5A
																									1985	M6_1429776_PstIMseI_PA	57.4935	5A
																									1986	Opata_1042782_PstIMseI_PA	57.4935	5A
																									1987	Opata_1120658_PstIMseI_PA	57.4935	5A
																									1988	Opata_140225_PstIMseI_PA	57.4935	5A
																									1989	Opata_2124251_PstIMseI_PA	57.4935	5A
																									1990	Opata_2172541_PstIMseI_PA	57.4935	5A
																									1991	Opata_3277711_PstIMseI_PA	57.4935	5A
																									1992	Opata_3370062_PstIMseI_PA	57.4935	5A
																									1993	Opata_352593_PstIMseI_PA	57.4935	5A
																									1994	Opata_474810_PstIMseI_PA	57.4935	5A
[truncated: 7,804 more rows]

## Sheet: ch5B
P1	W7984	Chuanmai42	W7984	Superb	RAC875	Renan	Renan	Flair	Flair	Arche	Arche	Arche	MQTL Yield	MQTL GPC	MQTL BQ	Candidate genes
P2	Prinz	Chuannong16	Prinz	BW278	Kukri	Récital	Récital	XX86	XX86	Récital	Récital	Récital
reference	Haung XQ et al. 2003	Tang et al.2011	Haung XQ et al. 2003	Cuthbert et al. 2008	Bennet et al. 2012	Groos et al., 2003, 2007	Groos et al., 2003, 2007	Haung XQ et al. 2004	Haung XQ et al. 2004	Laperche et al., 2007	Laperche et al., 2007	Laperche et al., 2007
LOD	2.6	5.01	2.8	9.9	7.84	3.31	3.31	2.6	2.6	5.08	2.99	4.18
R2	15	10.99	16	11.2	13	9.6	9.6	10	10	9.4	5.6	4.18
	T/h	Tkw	Tkw	Hi	Tkw	Tkw	Tkw	Tkw	Tkw	Gpc	Gpc	Gpc					Sno	Marker	position	chromosome	Gene	start	end	genome_pos	chr_pos	SNP_density	FST	Tajima_cultivar	Tajima_landrace	pi_cultivar	pi_landrace	pi_landrace/pi_cultivar	Tajima_landrace_cultivar	Brachy	Rice	Sorghum	PanGenomeChr	PanGenomePos	Dominance
																	1	XWG048	0	5B
																	2	Xi757069a	3.08362	5B
																	3	Xi760027c	16.599	5B
																	4	Xi760027b	16.599	5B
																	5	Xi749645a	27.6213	5B
																	6	Xi749645b	27.6213	5B
																	7	wsnp_Ex_c24031_33277856	30.3602	5B
																	8	wsnp_Ku_c815_1682284	31.0096	5B
																	9	wsnp_RFL_Contig2791_2558632	32.0717	5B
																	10	wsnp_Ku_rep_c68790_67934066	32.1708	5B
																	11	wsnp_Ra_c5637_9955966	32.5891	5B	Traes_5BL_A901B4A87	12994007	13001497	40425	1595	86	0.198638663238472	-0.910889109343164	1.74534848339751	19.6625615763547	19.3846153846154	0.985864910643517	1.49700635342963	NA	LOC_Os09g12550	NA	9	44956	D
																	12	wsnp_Ex_c10818_17605541	32.8257	5B
																	13	wsnp_Ex_c1857_3498746	33.7282	5B
																	14	wsnp_Ex_c27294_36502333	33.8246	5B
																	15	wsnp_Ex_c3175_5864594	34.4272	5B
																	16	wsnp_JD_rep_c50403_34392266	35.2719	5B
																	17	wsnp_CAP11_c442_324312	35.7507	5B
																	18	wsnp_BE403214B_Ta_2_1	36.923	5B
																	19	wsnp_BE403214B_Ta_2_2	36.923	5B
																	20	wsnp_Ex_c2870_5296539	37.366	5B
																	21	wsnp_Ex_c2870_5296138	37.4238	5B
																	22	wsnp_Ra_c38873_46699852	37.6026	5B
																	23	wsnp_Ex_c12599_20053652	37.743	5B
																	24	wsnp_Ex_c7193_12354542	38.4336	5B
																	25	wsnp_Ku_c21465_31217980	38.4336	5B
																	26	wsnp_Ra_c19660_28866961	38.4336	5B
																	27	wsnp_BE403710B_Ta_2_1	38.8959	5B
																	28	wsnp_CAP12_c2231_1090724	40.1369	5B
																	29	wsnp_BE446509B_Ta_2_1	40.6845	5B
																	30	wsnp_Ku_c23100_32990996	40.6845	5B
																	31	wsnp_RFL_Contig1967_1146475	40.8249	5B
																	32	wsnp_Ex_c11951_19164786	40.9624	5B
																	33	wsnp_Ku_c1045_2115866	41.3834	5B
																	34	wsnp_Ex_c29130_38196906	41.4742	5B
																	35	wsnp_Ex_c4710_8412517	41.4742	5B
																	36	wsnp_Ex_c46494_51987109	41.4742	5B
																	37	wsnp_Ku_c8953_15094606	43.7086	5B
																	38	wsnp_Ra_c6374_11143280	43.7086	5B
																	39	wsnp_Ku_c11138_18252461	44.0223	5B
																	40	wsnp_Ex_c16420_24918101	45.0129	5B
																	41	SCAR	45.5216	5B
																	42	wsnp_JD_c4372_5494161	46.829	5B	Traes_5BL_CEF07DD75	19651518	19653812	41163	2331	0	0	NA	NA	0	0	1	NA	Bradi1g04440	LOC_Os03g59390	Sb01g004150	3	19870	D
																	43	wsnp_JD_c4372_5494161	46.829	5B	Traes_5BL_DD7987EDE	965159	967476	38959	128	0	0	NA	NA	0	0	1	NA	Bradi1g04440	LOC_Os03g59390	Sb01g004150	3	19870	D
																	44	wsnp_JD_c4372_5494161	46.829	5B	Traes_5BL_CEF07DD751	31012242	31014536	42494	3663	0	0	NA	NA	0	0	1	NA	Bradi1g04440	LOC_Os03g59390	Sb01g004150	3	19870	D
																	45	wsnp_JD_c4372_5494161	46.829	5B	Traes_5BL_35A6B4387	31002428	31006263	42492	3662	4	-0.0334225862340527	-1.90457363419282	-1.7440632626095	0.285714285714286	0.249230769230769	0.87275304624684	-1.58930788405546	Bradi1g04440	LOC_Os03g59390	Sb01g004150	3	19870	D
																	46	wsnp_Ra_c12489_19996904	48.1196	5B	Traes_5BL_2B137911F	30419024	30422048	42421	3591	9	0.0583829919494914	2.69383619529413	0.521212034472539	3.63300492610837	3.13538461538462	0.863065593034295	1.23645619153783	Bradi1g04957	LOC_Os03g58920	Sb01g004630	3	19804	D
																	47	wsnp_Ra_c48052_53424490	48.1196	5B	Traes_5BL_BB3147E84	30395356	30401948	42420	3590	12	8.0820504157475e-05	-1.84752929834064	-2.05837996789167	0.839901477832512	0.790769230769231	0.941571930638058	-2.0330701276755	Bradi1g04980	LOC_Os03g58910	Sb01g004640	3	19802	D
																	48	wsnp_Ra_c48052_53424490	48.1196	5B	Traes_5BL_8E038ABFF	30371535	30382011	42419	3589	25	0.0360863172962897	2.99224951739419	1.24449898017934	8.6256157635468	6.82153846153846	0.790870794504936	1.94531117068816	Bradi1g04980	LOC_Os03g58910	Sb01g004640	3	19802	D
																	49	wsnp_CD454152B_Ta_2_1	48.5351	5B
																	50	wsnp_Ku_rep_c102339_89347150	48.9203	5B	Traes_5BL_730DFA233	30264984	30266179	42397	3567	1	0	-1.15141800853366	NA	0.0665024630541872	0	0.0148142749167956	-1.09882838469749	Bradi1g05170	LOC_Os03g58590	Sb01g004930	3	19754	D
																	51	wsnp_Ku_rep_c102339_89347150	48.9203	5B	Traes_5BL_A6562E6A2	30253121	30253479	42394	3564	0	0	NA	NA	0	0	1	NA	Bradi1g05170	LOC_Os03g58590	Sb01g004930	3	19754	D
																	52	wsnp_Ku_rep_c102339_89347150	48.9203	5B	Traes_5BL_6C491BB80	30256698	30263961	42395	3566	32	0.0698888555165612	3.0752723008564	2.50509142040213	19.0443349753695	15.8492307692308	0.832236911907548	3.87167864344892	Bradi1g05170	LOC_Os03g58590	Sb01g004930	3	19754	D
																	53	wsnp_Ku_rep_c102339_89347150	48.9203	5B	Traes_5BL_F04390D35	30250369	30252218	42393	3563	0	0	NA	NA	0	0	1	NA	Bradi1g05170	LOC_Os03g58590	Sb01g004930	3	19754	D
																	54	wsnp_Ex_c53426_56666554	48.9203	5B
																	55	wPt-3439	49.3736	5B
																	56	wsnp_Ku_rep_c71565_71299640	49.556	5B
																	57	wsnp_BG607308B_Ta_2_1	49.556	5B
																	58	wsnp_Ex_c32872_41456586	49.556	5B
																	59	wsnp_Ku_rep_c71565_71299655	49.556	5B
																	60	wsnp_JD_c6562_7716043	49.8999	5B
																	61	wsnp_Ku_c2568_4890994	50.2879	5B
																	62	wsnp_Ku_rep_c70662_70289489	50.8795	5B
																	63	wsnp_Ra_c33125_42049841	50.8795	5B
																	64	wsnp_Ex_c11131_18036912	51.218	5B
																	65	wsnp_Ex_c12152_19428078	51.218	5B
																	66	wsnp_Ex_c3019_5578884	51.218	5B	Traes_5BL_938BFB459	28972899	28979062	42239	3409	20	0.105622755398935	0.905130609041759	-1.68272304402135	9.11822660098522	2.73230769230769	0.299730208480618	0.204809679007362	NA	NA	NA	NA	NA	D
																	67	wsnp_Ra_c15069_23407152	51.218	5B
																	68	wsnp_Ex_c3019_5578488	51.218	5B
																	69	wsnp_Ex_c6571_11387527	51.218	5B
																	70	wsnp_Ex_c35398_43558614	51.2758	5B
																	71	wsnp_Ra_c25691_35261662	53.1166	5B
																	72	wsnp_Ex_c20019_29051938	53.356	5B
																	73	wsnp_Ex_c3042_5618219	53.7248	5B
																	74	wsnp_Ra_c39562_47242455	55.5244	5B
																	75	wsnp_Ex_c12048_19288999	55.8821	5B
																	76	wsnp_Ra_c20970_30293078	55.8821	5B
																	77	wsnp_Ra_c20970_30293227	55.8821	5B
																	78	wsnp_Ex_c29304_38355434	56.903	5B	Traes_5BL_F2193F0FA	27616188	27621995	42077	3247	22	0.0288156627024938	1.05473937029686	0.186340564948995	4.79556650246305	4.55692307692308	0.950247031913349	0.389537223835693	NA	LOC_Os03g53700	Sb01g008160	3	19179	D
																	79	wsnp_Ex_c1343_2568829	57.002	5B	Traes_5BL_393838394	27149121	27155227	42030	3200	13	-0.0234291890400733	1.97344433085569	2.13471526290964	4.65024630541872	4.69230769230769	1.0090430343174	2.32506956831527	Bradi1g08977	LOC_Os03g53250	Sb01g008430	3	19127	D
																	80	wsnp_Ex_c34474_42777857	57.002	5B
																	81	wsnp_JD_c2415_3292425	57.1534	5B
																	82	wsnp_Ex_c1838_3461594	57.6404	5B
																	83	wsnp_Ex_c8142_13769831	57.6404	5B
																	84	wsnp_Ku_c12464_20125626	58.7879	5B	Traes_5BL_1D3F1BCC2	26377038	26381841	41945	3115	5	0.0182578583344621	0.93894498040299	0.758788627056228	3.81773399014778	2.98769230769231	0.782639565318348	1.33398841670088	Bradi1g13827	LOC_Os03g44150	Sb01g013600	3	18148	D
																	85	wsnp_Ra_c2105_4092507	59.6299	5B
																	86	Xc7A_009	60.6705	5B
																	87	wsnp_Ra_c9155_15344108	60.9369	5B
																	88	tplb0060p09_735	60.9738	5B
																	89	BS00032003_51	61.3007	5B
																	90	Ra_c28545_196	61.3007	5B	Traes_5BS_9BB979CB4	1143	5009	38831	1	0	0	NA	NA	0	0	1	NA	NA	NA	NA	NA	NA	S
																	91	wsnp_Ex_c13641_21428268	61.5506	5B	Traes_5BL_3F974DAE8	27670741	27675582	42089	3259	12	0.121066936280054	1.99467271313384	0.0276990765032802	5.05418719211823	2.96615384615385	0.586952320157307	2.02047116509817	Bradi1g08620	LOC_Os03g53750	Sb01g008100	3	19188	D
																	92	wsnp_Ex_c13641_21428268	61.5506	5B	Traes_5BS_7E415C89A	27678117	27683464	42090	3260	7	-0.0330592104326413	0.728645774535006	1.19310937625426	1.58620689655172	1.68307692307692	1.06103175332718	0.989437934156281	Bradi1g08620	LOC_Os03g53750	Sb01g008100	3	19188	D
																	93	wsnp_Ex_c210_411604	61.5506	5B
																	94	wsnp_JD_c37023_27225840	61.5506	5B	Traes_5BL_3367D4BA2	27562943	27565794	42068	3239	1	-0.0434782608695652	-1.15354321549313	-1.16356375286746	0.0640394088669951	0.0615384615384615	0.961547160406283	-0.86644018300465	Bradi1g08710	LOC_Os03g53660	Sb01g008180	3	19175	D
																	95	wsnp_JD_c37023_27225840	61.5506	5B	Traes_5BL_77A44D868	27556324	27559954	42069	3238	0	0	NA	NA	0	0	1	NA	Bradi1g08710	LOC_Os03g53660	Sb01g008180	3	19175	D
																	96	wsnp_JD_c37023_27225840	61.5506	5B	Traes_5BL_648E3BB39	27542187	27552074	42067	3237	22	-0.0141110712949024	-0.793867951517597	-0.108500013294035	4.16995073891626	7.71076923076923	1.84892359337718	-0.156808696496554	Bradi1g08710	LOC_Os03g53660	Sb01g008180	3	19175	D
																	97	wsnp_JD_c37023_27225840	61.5506	5B	Traes_5BL_4FE0CC652	27571022	27574261	42072	3240	3	-0.0296296296296297	-1.50906103783383	-1.73362620182609	0.137931034482759	0.230769230769231	1.66823228763222	-1.4698129425226	Bradi1g08710	LOC_Os03g53660	Sb01g008180	3	19175	D
																	98	wsnp_Ku_c19334_28808006	61.5506	5B	Traes_5BL_F5AADDAC5	27448497	27452607	42058	3228	3	-0.0292936156341201	1.20011856199831	1.59985977833168	1.11083743842365	1.34153846153846	1.20749527916599	1.68891873324945	Bradi1g08760	LOC_Os03g53600	Sb01g008220	3	19166	D
																	99	BS00064298_51	62.0108	5B
																	100	BS00064297_51	62.0108	5B
																	101	Kukri_c912_1423	62.0108	5B
																	102	Kukri_c6784_718	62.0108	5B	Traes_5BS_E4C7132A1	484303	485552	38892	62	4	0.0618063807756721	0.467790885554085	-1.11652011811105	0.933497536945813	0.636923076923077	0.682637516627385	-0.397722949765163	Bradi4g00700	NA	NA	12	58859	S
																	103	Kukri_c6784_718	62.0108	5B	Traes_5BS_BA94DD986	502617	505099	38893	63	0	0	NA	NA	0	0	1	NA	Bradi4g00700	NA	NA	12	58859	S
																	104	Kukri_c6784_718	62.0108	5B	Traes_5BS_9CC6E74C6	521713	524582	38894	65	0	0	NA	NA	0	0	1	NA	Bradi4g00700	NA	NA	12	58859	S
																	105	Kukri_c6784_718	62.0108	5B	Traes_5BL_A82FE5ABC	529484	530652	38896	66	2	-0.0403556169656663	0.882626733391903	0.921946829334501	1.02709359605911	0.670769230769231	0.65341252002736	1.17387248184587	Bradi4g00700	NA	NA	12	58859	S
																	106	BobWhite_c47495_403	62.0108	5B	Traes_5BL_7A80FE487	12637	13491	38832	2	4	0.00169039521904046	-1.32961322545649	-0.943350073162096	0.903940886699507	0.892307692307692	0.987144795722514	-1.41544759668082	NA	NA	NA	NA	NA	S
																	107	Excalibur_c47452_183	62.0108	5B
																	108	BS00091519_51	62.0108	5B
																	109	Xbcd873_d1	62.1239	5B
																	110	P39/M50	62.1239	5B
																	111	wsnp_Ex_c2582_4804223	62.8328	5B
																	112	Xfbb276	63.0439	5B
																	113	Xgwm234	63.1239	5B
																	114	Xgpw7180	63.1239	5B
																	115	wPt-6136	63.4142	5B
																	116	wPt-1432	63.4142	5B
																	117	wPt-3055	63.4142	5B
																	118	M6_2675663_PstIMluI_PA	63.4142	5B
																	119	Opata_2694711_PstIMluI_PA	63.4142	5B
																	120	M6_1120656_PstIMseI_PA	63.4142	5B
																	121	M6_1218557_PstIMseI_PA	63.4142	5B
																	122	M6_142311_PstIMseI_PA	63.4142	5B
																	123	M6_1431350_PstIMseI_PA	63.4142	5B
																	124	M6_144132_PstIMseI_PA	63.4142	5B
																	125	M6_172761_PstIMseI_PA	63.4142	5B
																	126	M6_2375869_PstIMseI_PA	63.4142	5B
																	127	M6_2555922_PstIMseI_PA	63.4142	5B
																	128	M6_278158_PstIMseI_PA	63.4142	5B
																	129	M6_3056031_PstIMseI_PA	63.4142	5B
																	130	M6_37506_PstIMseI_PA	63.4142	5B
																	131	M6_646469_PstIMseI_PA	63.4142	5B
																	132	M6_912914_PstIMseI_PA	63.4142	5B
																	133	Opata_1045284_PstIMseI_PA	63.4142	5B
																	134	Opata_10566_PstIMseI_PA	63.4142	5B
																	135	Opata_122824_PstIMseI_PA	63.4142	5B
																	136	Opata_1261994_PstIMseI_PA	63.4142	5B
																	137	Opata_1326605_PstIMseI_PA	63.4142	5B
																	138	Opata_1624528_PstIMseI_PA	63.4142	5B
																	139	Opata_2216659_PstIMseI_PA	63.4142	5B
																	140	Opata_239965_PstIMseI_PA	63.4142	5B
																	141	Opata_2774577_PstIMseI_PA	63.4142	5B
																	142	Opata_3862285_PstIMseI_PA	63.4142	5B
																	143	Opata_394906_PstIMseI_PA	63.4142	5B
																	144	Opata_4013295_PstIMseI_PA	63.4142	5B
																	145	Opata_459984_PstIMseI_PA	63.4142	5B
																	146	Opata_472759_PstIMseI_PA	63.4142	5B
																	147	Opata_554669_PstIMseI_PA	63.4142	5B
																	148	Opata_75690_PstIMseI_PA	63.4142	5B
																	149	Opata_907995_PstIMseI_PA	63.4142	5B
																	150	Opata_978952_PstIMseI_PA	63.4142	5B
																	151	M6_2012291_PstIMspI_PA	63.4142	5B
																	152	M6_2137841_PstIMspI_PA	63.4142	5B
																	153	Opata_1045481_PstIMspI_PA	63.4142	5B
																	154	Opata_1074883_PstIMspI_PA	63.4142	5B
																	155	Opata_1290379_PstIMspI_PA	63.4142	5B
																	156	Opata_1571017_PstIMspI_PA	63.4142	5B
																	157	Opata_1931780_PstIMspI_PA	63.4142	5B
																	158	Opata_2106031_PstIMspI_PA	63.4142	5B
																	159	Opata_2151921_PstIMspI_PA	63.4142	5B
																	160	Opata_2158690_PstIMspI_PA	63.4142	5B
																	161	Opata_2393904_PstIMspI_PA	63.4142	5B
																	162	Opata_2602847_PstIMspI_PA	63.4142	5B
																	163	Opata_2625431_PstIMspI_PA	63.4142	5B
																	164	Opata_2988645_PstIMspI_PA	63.4142	5B
																	165	Opata_3050225_PstIMspI_PA	63.4142	5B
																	166	Opata_3238662_PstIMspI_PA	63.4142	5B
																	167	Opata_3302147_PstIMspI_PA	63.4142	5B
																	168	Opata_3735090_PstIMspI_PA	63.4142	5B
																	169	Opata_3782384_PstIMspI_PA	63.4142	5B
																	170	Opata_4178601_PstIMspI_PA	63.4142	5B
																	171	Opata_661554_PstIMspI_PA	63.4142	5B
																	172	Opata_787074_PstIMspI_PA	63.4142	5B
																	173	Opata_1503647_35_PstIMseI_SNP	63.4142	5B
																	174	Opata_1503647_63_PstIMseI_SNP	63.4142	5B
																	175	Opata_1503647_77_PstIMseI_SNP	63.4142	5B
																	176	Opata_160054_24_PstIMseI_SNP	63.4142	5B
																	177	Opata_1814806_24_PstIMseI_SNP	63.4142	5B
																	178	Opata_2850258_44_PstIMseI_SNP	63.4142	5B
																	179	Opata_326637_57_PstIMseI_SNP	63.4142	5B
																	180	Opata_3721932_12_PstIMseI_SNP	63.4142	5B
																	181	Opata_3748848_12_PstIMseI_SNP	63.4142	5B
																	182	Opata_392671_75_PstIMseI_SNP	63.4142	5B
																	183	Opata_457516_67_PstIMseI_SNP	63.4142	5B
																	184	Opata_778838_86_PstIMseI_SNP	63.4142	5B
																	185	Opata_830254_74_PstIMseI_SNP	63.4142	5B
																	186	M6_964449_59_PstIMspI_SNP	63.4142	5B
																	187	Opata_2289598_10_PstIMspI_SNP	63.4142	5B
																	188	Opata_2289598_69_PstIMspI_SNP	63.4142	5B
																	189	Opata_2382229_44_PstIMspI_SNP	63.4142	5B
																	190	Opata_2382229_5_PstIMspI_SNP	63.4142	5B
																	191	Opata_2480555_37_PstIMspI_SNP	63.4142	5B
																	192	Opata_2544539_56_PstIMspI_SNP	63.4142	5B
																	193	Opata_3282911_88_PstIMspI_SNP	63.4142	5B
																	194	wPt-7240	63.4757	5B
																	195	Opata_394348_5_PstIMspI_SNP	63.4757	5B
																	196	wPt-1302	63.5372	5B
																	197	Opata_3854594_PstIMseI_PA	63.5372	5B
																	198	Opata_4196266_PstIMseI_PA	63.5372	5B
																	199	Opata_1622030_PstIMspI_PA	63.5372	5B
																	200	Opata_2132243_PstIMspI_PA	63.5372	5B
																	201	Opata_2224437_PstIMspI_PA	63.5372	5B
																	202	Opata_1519_81_PstIMluI_SNP	63.5372	5B
																	203	Opata_360497_12_PstIMseI_SNP	63.5372	5B
																	204	Opata_4475390_29_PstIMseI_SNP	63.5372	5B
																	205	Opata_56632_28_PstIMseI_SNP	63.5372	5B
																	206	wsnp_Ex_c5117_9079282	63.8317	5B
																	207	BobWhite_rep_c63710_181	63.9472	5B	Traes_5BS_210B7C3A4	549300	553510	38902	72	6	-0.00428428428428429	-0.972146691012155	0.0712037828685881	0.25615763546798	0.541538461538462	2.10975050167671	-0.145173857796389	Bradi4g00740	LOC_Os12g43950	Sb08g022960	12	58853	S
																	208	Xpsr170_d2	63.9639	5B
																	209	wsnp_Ex_c6695_11577150	63.9803	5B
																	210	wsnp_CAP11_c3658_1764767	63.9816	5B
																	211	wsnp_CAP11_rep_c4382_2067038	63.9816	5B
																	212	Opata_1202531_PstIMluI_PA	63.9816	5B
																	213	Opata_1557862_PstIMluI_PA	63.9816	5B
																	214	Opata_2213098_PstIMluI_PA	63.9816	5B
																	215	Opata_2467055_PstIMluI_PA	63.9816	5B
																	216	Opata_384081_PstIMluI_PA	63.9816	5B
																	217	Opata_869719_PstIMluI_PA	63.9816	5B
																	218	M6_1170034_PstIMseI_PA	63.9816	5B
																	219	M6_1693781_PstIMseI_PA	63.9816	5B
																	220	M6_495320_PstIMseI_PA	63.9816	5B
																	221	Opata_1070195_PstIMseI_PA	63.9816	5B
																	222	Opata_1326194_PstIMseI_PA	63.9816	5B
																	223	Opata_1330422_PstIMseI_PA	63.9816	5B
																	224	Opata_1331270_PstIMseI_PA	63.9816	5B
																	225	Opata_15748_PstIMseI_PA	63.9816	5B
																	226	Opata_2934222_PstIMseI_PA	63.9816	5B
																	227	Opata_3984043_PstIMseI_PA	63.9816	5B
																	228	Opata_412263_PstIMseI_PA	63.9816	5B
																	229	Opata_4489528_PstIMseI_PA	63.9816	5B
																	230	Opata_498383_PstIMseI_PA	63.9816	5B
																	231	Opata_645237_PstIMseI_PA	63.9816	5B
																	232	Opata_653093_PstIMseI_PA	63.9816	5B
																	233	Opata_875304_PstIMseI_PA	63.9816	5B
																	234	Opata_89473_PstIMseI_PA	63.9816	5B
																	235	M6_1907096_PstIMspI_PA	63.9816	5B
																	236	M6_2035118_PstIMspI_PA	63.9816	5B
																	237	M6_2141544_PstIMspI_PA	63.9816	5B
																	238	M6_2149305_PstIMspI_PA	63.9816	5B
																	239	M6_2647355_PstIMspI_PA	63.9816	5B
																	240	M6_2801126_PstIMspI_PA	63.9816	5B
																	241	M6_2822843_PstIMspI_PA	63.9816	5B
																	242	M6_2853329_PstIMspI_PA	63.9816	5B
																	243	M6_3175983_PstIMspI_PA	63.9816	5B
																	244	M6_721325_PstIMspI_PA	63.9816	5B
																	245	Opata_105337_PstIMspI_PA	63.9816	5B
																	246	Opata_108497_PstIMspI_PA	63.9816	5B
																	247	Opata_1446308_PstIMspI_PA	63.9816	5B
																	248	Opata_159350_PstIMspI_PA	63.9816	5B
																	249	Opata_168046_PstIMspI_PA	63.9816	5B
																	250	Opata_1686982_PstIMspI_PA	63.9816	5B
																	251	Opata_1774739_PstIMspI_PA	63.9816	5B
																	252	Opata_1838894_PstIMspI_PA	63.9816	5B
																	253	Opata_1913844_PstIMspI_PA	63.9816	5B
																	254	Opata_2009056_PstIMspI_PA	63.9816	5B
																	255	Opata_220908_PstIMspI_PA	63.9816	5B
																	256	Opata_2537046_PstIMspI_PA	63.9816	5B
																	257	Opata_2823015_PstIMspI_PA	63.9816	5B
																	258	Opata_2839118_PstIMspI_PA	63.9816	5B
																	259	Opata_2950116_PstIMspI_PA	63.9816	5B
																	260	Opata_3002824_PstIMspI_PA	63.9816	5B
																	261	Opata_3094889_PstIMspI_PA	63.9816	5B
																	262	Opata_3112312_PstIMspI_PA	63.9816	5B
																	263	Opata_312966_PstIMspI_PA	63.9816	5B
																	264	Opata_321740_PstIMspI_PA	63.9816	5B
																	265	Opata_352160_PstIMspI_PA	63.9816	5B
																	266	Opata_3732239_PstIMspI_PA	63.9816	5B
																	267	Opata_3801668_PstIMspI_PA	63.9816	5B
																	268	Opata_398832_PstIMspI_PA	63.9816	5B
																	269	Opata_405572_PstIMspI_PA	63.9816	5B
																	270	Opata_4198455_PstIMspI_PA	63.9816	5B
																	271	Opata_53164_PstIMspI_PA	63.9816	5B
																	272	Opata_844567_PstIMspI_PA	63.9816	5B
																	273	Opata_1046894_60_PstIMseI_SNP	63.9816	5B
																	274	Opata_1046894_83_PstIMseI_SNP	63.9816	5B
																	275	Opata_1046894_90_PstIMseI_SNP	63.9816	5B
																	276	Opata_1937720_11_PstIMseI_SNP	63.9816	5B
																	277	Opata_1937720_84_PstIMseI_SNP	63.9816	5B
																	278	Opata_736259_84_PstIMseI_SNP	63.9816	5B
																	279	Opata_1783477_70_PstIMspI_SNP	63.9816	5B
																	280	Opata_1994017_51_PstIMspI_SNP	63.9816	5B
																	281	Opata_3378421_37_PstIMspI_SNP	63.9816	5B
																	282	Opata_3378421_64_PstIMspI_SNP	63.9816	5B
																	283	Opata_4024064_59_PstIMspI_SNP	63.9816	5B
																	284	Opata_43142_9_PstIMspI_SNP	63.9816	5B
																	285	BS00024993_51	63.9816	5B
																	286	BS00024992_51	63.9816	5B
																	287	IACX5872	63.9816	5B
																	288	Excalibur_c32189_998	63.9816	5B	Traes_5BS_197E3DE21	36188	38388	38833	3	0	0	NA	NA	0	0	1	NA	NA	NA	NA	NA	NA	S
																	289	BS00102828_51	63.9816	5B	Traes_5BS_41497FE39	57375	60694	38834	4	0	0	NA	NA	0	0	1	NA	NA	NA	NA	NA	NA	S
																	290	BS00079166_51	63.9816	5B
																	291	wsnp_Ku_c3294_6125586	64.0051	5B
																	292	BS00060650_51	64.0085	5B
																	293	RFL_Contig4979_965	64.0085	5B
																	294	RFL_Contig4979_865	64.0085	5B
																	295	BS00010153_51	64.0085	5B
																	296	Kukri_rep_c70770_1937	64.0085	5B
																	297	Kukri_c65921_274	64.0085	5B
																	298	Excalibur_c6967_553	64.0085	5B
																	299	Excalibur_c6967_1852	64.0085	5B	Traes_5BS_B95A8ECC9	64277	78366	38835	5	61	-0.0212969550192099	-2.00417394634212	-1.7136077321841	6.32266009852217	5.80615384615385	0.91832162990544	-1.58213403910963	NA	NA	NA	NA	NA	S
																	300	Excalibur_c6967_1233	64.0085	5B
																	301	BobWhite_c23714_130	64.0085	5B
																	302	BS00067985_51	64.0085	5B	Traes_5BS_42D5FFC02	141882	143589	38844	14	8	-0.0339988885825027	-1.21014844648056	-1.79453082224049	0.352216748768473	0.532307692307692	1.50985956923051	-1.45222937443588	Bradi4g00770	LOC_Os12g43890	Sb08g022910	12	58849	S
																	303	RAC875_c27690_237	64.4552	5B
																	304	BS00062617_51	64.4552	5B
																	305	Tdurum_contig44127_202	64.4552	5B
																	306	TA014612-0744	64.4552	5B	Traes_5BS_EB8CF1AF21	86180	86707	38836	6	0	0	NA	NA	0	0	1	NA	NA	NA	NA	NA	NA	S
																	307	BS00011480_51	64.4552	5B
																	308	Kukri_rep_c109397_59	64.4552	5B
																	309	BobWhite_c5887_1277	64.4552	5B	Traes_5BS_9384D46B3	697562	701600	38919	88	14	0.024865626543479	-1.20916348863228	-0.655700339494814	1.66995073891626	2.58769230769231	1.54923316889641	-0.756458245830581	Bradi4g01240	LOC_Os12g42850	Sb08g022100	12	58706	S
																	310	Ex_c68034_498	64.4552	5B
																	311	wPt-9800	65.2381	5B
																	312	wsnp_Ku_c40334_48581010	65.4194	5B	Traes_5BL_85E5A29DB	25959086	25959311	41906	3076	0	0	NA	NA	0	0	1	NA	Bradi4g38080	NA	NA	9	47522	D
																	313	wsnp_Ku_c40334_48581010	65.4194	5B	Traes_5BL_447061E16	25959563	25964377	41907	3077	6	0.174892485604526	2.04318170422862	1.2682402439689	1.99014778325123	2.23076923076923	1.1208456009227	2.1393985140442	Bradi4g38080	NA	NA	9	47522	D
																	314	wsnp_Ku_c40334_48581010	65.4194	5B	Traes_5BL_5CA61EE26	25973812	25974668	41908	3078	1	0	NA	NA	0	0	1	NA	Bradi4g38080	NA	NA	9	47522	D
																	315	wsnp_Ku_c40334_48581010	65.4194	5B	Traes_5BL_AB39926B0	25982979	25983796	41909	3079	0	0	NA	NA	0	0	1	NA	Bradi4g38080	NA	NA	9	47522	D
																	316	wsnp_Ku_c40334_48581010	65.4194	5B	Traes_5BL_99FEB50F9	25993714	25994480	41910	3080	0	0	NA	NA	0	0	1	NA	Bradi4g38080	NA	NA	9	47522	D
																	317	wsnp_Ex_c13277_20936069	65.513	5B
																	318	wsnp_Ex_c8659_14515623	65.513	5B
																	319	wsnp_Ku_c17396_26488733	65.513	5B
																	320	stm516tctg	65.8732	5B
																	321	wsnp_Ex_c607_1204733	65.8865	5B
																	322	wsnp_Ex_c607_1204908	65.8865	5B
																	323	wsnp_Ex_c831_1625061	65.8865	5B
																	324	Opata_1944658_PstIMluI_PA	65.8865	5B
																	325	Opata_668373_PstIMluI_PA	65.8865	5B
																	326	Opata_1173238_PstIMseI_PA	65.8865	5B
																	327	Opata_1461524_PstIMseI_PA	65.8865	5B
																	328	Opata_1542261_PstIMseI_PA	65.8865	5B
																	329	Opata_330083_PstIMseI_PA	65.8865	5B
																	330	Opata_400656_PstIMseI_PA	65.8865	5B
																	331	Opata_433176_PstIMseI_PA	65.8865	5B
																	332	Opata_79876_PstIMseI_PA	65.8865	5B
																	333	Opata_1066282_PstIMspI_PA	65.8865	5B
																	334	Opata_1210488_PstIMspI_PA	65.8865	5B
																	335	Opata_126273_PstIMspI_PA	65.8865	5B
																	336	Opata_152991_PstIMspI_PA	65.8865	5B
																	337	Opata_2059249_PstIMspI_PA	65.8865	5B
																	338	Opata_2355231_PstIMspI_PA	65.8865	5B
																	339	Opata_2745692_PstIMspI_PA	65.8865	5B
																	340	Opata_327701_PstIMspI_PA	65.8865	5B
																	341	Opata_3520082_PstIMspI_PA	65.8865	5B
																	342	Opata_3543740_PstIMspI_PA	65.8865	5B
																	343	Opata_3734941_PstIMspI_PA	65.8865	5B
																	344	Opata_3775640_PstIMspI_PA	65.8865	5B
																	345	Opata_3808613_PstIMspI_PA	65.8865	5B
																	346	Opata_4118205_PstIMspI_PA	65.8865	5B
																	347	Opata_4206012_PstIMspI_PA	65.8865	5B
																	348	Opata_572707_PstIMspI_PA	65.8865	5B
																	349	Opata_880685_PstIMspI_PA	65.8865	5B
																	350	Opata_898970_PstIMspI_PA	65.8865	5B
																	351	Opata_934248_PstIMspI_PA	65.8865	5B
																	352	Opata_160634_38_PstIMseI_SNP	65.8865	5B
																	353	Opata_160634_50_PstIMseI_SNP	65.8865	5B
																	354	Opata_1636824_34_PstIMspI_SNP	65.8865	5B
																	355	Opata_2113855_33_PstIMspI_SNP	65.8865	5B
																	356	Opata_2394047_26_PstIMspI_SNP	65.8865	5B
																	357	tplb0029e02_1186	65.9436	5B
																	358	BS00022525_51	65.9436	5B
																	359	Tdurum_contig14130_315	65.9436	5B
																	360	Tdurum_contig14130_245	65.9436	5B
																	361	RFL_Contig4911_357	65.9436	5B
																	362	RFL_Contig3282_448	65.9436	5B
																	363	BS00009810_51	65.9436	5B	Traes_5BS_6BBFCF0D0	96399	99652	38839	9	0	0	NA	NA	0	0	1	NA	NA	NA	NA	NA	NA	S
																	364	BS00009810_51	65.9436	5B	Traes_5BS_023AB8CF3	93583	96122	38838	8	7	0.000452386793985071	1.41756344742171	2.25546433632521	3.4064039408867	3.52923076923077	1.0360470411383	2.33012219387367	NA	NA	NA	NA	NA	S
																	365	Kukri_c67129_155	65.9436	5B	Traes_5BS_05E6550E2	87767	90835	38837	7	0	0	NA	NA	0	0	1	NA	NA	NA	NA	NA	NA	S
																	366	GENE-3207_702	65.9436	5B
																	367	Excalibur_c27580_1258	65.9436	5B
																	368	BS00107529_51	65.9436	5B
																	369	BS00083715_51	65.9436	5B
																	370	BS00067550_51	65.9436	5B
																	371	Kukri_c62780_866	66.0562	5B
																	372	wsnp_Ex_c33932_42333941	66.0769	5B
																	373	wsnp_Ex_c56629_58677561	66.0769	5B
																	374	wsnp_Ex_rep_c68504_67334656	66.0769	5B
																	375	wsnp_Ku_rep_c103274_90057407	66.0769	5B
																	376	wsnp_Ex_c2459_4591587	66.0769	5B
																	377	M6_1846226_PstIMseI_PA	66.0769	5B
																	378	M6_359188_PstIMseI_PA	66.0769	5B
																	379	M6_164579_PstIMspI_PA	66.0769	5B
																	380	M6_372586_PstIMspI_PA	66.0769	5B
																	381	Opata_1433500_87_PstIMseI_SNP	66.0769	5B
																	382	Opata_160944_87_PstIMseI_SNP	66.0769	5B
																	383	Opata_180671_57_PstIMseI_SNP	66.0769	5B
																	384	Opata_235758_11_PstIMseI_SNP	66.0769	5B
																	385	Opata_300686_12_PstIMseI_SNP	66.0769	5B
																	386	Opata_300686_39_PstIMseI_SNP	66.0769	5B
																	387	Opata_300686_54_PstIMseI_SNP	66.0769	5B
																	388	Opata_422080_13_PstIMseI_SNP	66.0769	5B
																	389	Opata_509243_77_PstIMseI_SNP	66.0769	5B
																	390	Opata_743415_66_PstIMseI_SNP	66.0769	5B
																	391	Opata_2324178_2_PstIMspI_SNP	66.0769	5B
																	392	Opata_2324178_32_PstIMspI_SNP	66.0769	5B
																	393	Opata_341111_43_PstIMspI_SNP	66.0769	5B
																	394	RFL_Contig1899_2863	66.0769	5B
																	395	RAC875_c79649_582	66.0769	5B
																	396	RAC875_c79649_197	66.0769	5B	Traes_5BS_EEE0BD0A3	104454	108028	38840	10	2	0.106856681490132	0.261415124548171	1.96043215472314	0.975369458128079	1.24307692307692	1.27418663832439	1.51883716404604	NA	NA	NA	NA	NA	S
																	397	RAC875_c28831_558	66.0769	5B
																	398	Excalibur_rep_c71621_501	66.0769	5B
																	399	Excalibur_rep_c102143_58	66.0769	5B	Traes_5BS_BC3EE02DE	108823	113317	38841	11	8	0.147268150796065	2.98116947760323	0.484700184090729	3.57142857142857	2.71076923076923	0.759082841508011	2.77476415374266	NA	NA	NA	NA	NA	S
																	400	Ex_c2459_962	66.0769	5B
																	401	Tdurum_contig12695_337	66.0769	5B
																	402	Excalibur_rep_c110121_63	66.0769	5B
																	403	Kukri_c37061_649	66.1415	5B	Traes_5BS_57CEDF00F	116627	128668	38842	12	14	0.138355524356791	1.07301237235413	-0.51656083480929	5.45566502463054	5.66769230769231	1.0388565706751	1.02795606489856	NA	NA	NA	NA	NA	S
																	404	JD_c6222_563	66.1415	5B
																	405			5B	Traes_5BS_2318BDAA8	133704	136071	38843	13	0	0	NA	NA	0	0	1	NA	Bradi4g00760	LOC_Os12g43930	Sb08g022940	12	58851	S
																	406			5B	Traes_5BS_8FCE2A37E	149615	151148	38845	15	9	-0.00793455959661626	-1.4178934279385	-0.805096117631875	1.28571428571429	1.95692307692308	1.5216455550517	-0.889469787470968	NA	LOC_Os12g43880	Sb08g022900	12	58846	S
																	407			5B	Traes_5BS_45A326A9F	158221	163347	38846	16	7	-0.0375555555555556	0.818617864754186	0.893929478337795	0.362068965517241	0.452307692307692	1.24854429173609	1.02279798195361	Bradi4g00790	LOC_Os12g43840	NA	12	58840	S
																	408			5B	Traes_5BS_50254EC7B	165419	167439	38847	17	3	NA	NA	NA	0	0	1	NA	Bradi4g00800	LOC_Os12g43830	NA	12	58839	S
																	409			5B	Traes_5BS_8560EC011	167807	171633	38848	18	5	0.0890741605606714	-0.596241516906566	1.90060270566537	0.738916256157635	1.84615384615385	2.49643635348681	1.15693110252634	NA	LOC_Os09g14510	NA	9	45081	D
																	410			5B	Traes_5BS_0CF174D11	177846	178754	38849	19	0	0	NA	NA	0	0	1	NA	Bradi4g00850	LOC_Os12g43740	Sb08g022850	12	58829	S
																	411	BobWhite_c26680_62	66.3164	5B
																	412			5B	Traes_5BS_09003FAF3	184164	190040	38850	20	17	0.0758782148280976	1.51822142064228	0.496994852823293	4.97044334975369	3.25230769230769	0.654399026793698	1.50232309479375	Bradi4g00860	LOC_Os12g43720	Sb08g022840	12	58827	S
																	413	wPt-0033	66.3516	5B
																	414			5B	Traes_5BS_A1AA7101C	203656	205035	38851	21	2	0	NA	NA	0	0	1	NA	NA	LOC_Os12g43700	NA	12	58824	S
																	415			5B	Traes_5BS_373D5A520	215705	219269	38852	22	9	-0.0184916277593221	1.51425094033004	1.52618890223669	1.12068965517241	1.96923076923077	1.75648473928163	1.56014884020176	Bradi4g00877	LOC_Os12g43660	Sb08g022790	12	58820	S
																	416			5B	Traes_5BL_DF8722927	224683	225429	38854	23	0	0	NA	NA	0	0	1	NA	NA	LOC_Os09g17910	NA	9	45350	D
																	417			5B	Traes_5BL_8C451BEE1	228723	235407	38853	24	1	-0.0216450216450215	-1.15141800853366	-0.698274355948178	0.0665024630541872	0.141538461538462	2.11160393265668	-0.669731945480932	Bradi4g00890	NA	NA	12	58819	S
																	418			5B	Traes_5BS_4BF0F2F1B	241430	243753	38855	25	0	0	NA	NA	0	0	1	NA	Bradi4g00900	LOC_Os12g43640	Sb08g022780	12	58818	S
																	419			5B	Traes_5BS_43731B6AC	245493	246664	38856	26	0	0	NA	NA	0	0	1	NA	Bradi4g00900	LOC_Os12g43640	Sb08g022780	12	58818	S
																	420			5B	Traes_5BS_EC9AE33AD	248105	252784	38857	27	13	0.143315762061603	2.84921809911702	0.869385248023624	7.6551724137931	6.17846153846154	0.807121523534238	2.85243624583093	Bradi4g00910	LOC_Os12g43630	Sb08g022770	12	58817	S
																	421			5B	Traes_5BS_F56E72D93	253975	258504	38858	28	25	0.162561716203659	0.759522218847464	-0.748273460411922	15.8866995073892	8.07384615384616	0.508245145555374	0.732711164562325	NA	LOC_Os09g20820	NA	9	45599	D
																	422	wsnp_Ra_c8465_14340896	66.5669	5B
																	423			5B	Traes_5BL_78BE1CCF1	273042	274755	38859	29	0	0	NA	NA	0	0	1	NA	Bradi4g00920	NA	NA	12	58815	S
																	424			5B	Traes_5BL_FC8AB1380	282053	282187	38860	30	0	0	NA	NA	0	0	1	NA	Bradi4g00925	NA	NA	12	58813	S
																	425			5B	Traes_5BL_74102FAB5	285037	288986	38861	31	9	-0.0169383380259858	3.05947961500258	2.44281697448129	4.47783251231527	4.39692307692308	0.98193515166746	3.32817383022541	NA	NA	Sb08g022730	12	58811	S
																	426			5B	Traes_5BS_1D48196EC	291682	296559	38862	32	35	0.126030734882694	-0.157464824104544	-0.586644890911671	7.27339901477833	5.46153846153846	0.75092642739156	-0.196813090425822	Bradi4g00930	NA	NA	12	58810	S
																	427	XDuPw115	66.6454	5B
																	428			5B	Traes_5BS_8ECE54AC4	303479	303919	38863	33	0	0	NA	NA	0	0	1	NA	NA	LOC_Os12g43600	NA	12	58806	S
																	429	RAC875_c103396_446	66.6584	5B	Traes_5BS_A4C6D47E0	608654	616530	38909	79	6	0.0804699545679702	0.0363775035724104	0.887966544927934	2.15270935960591	2.04923076923077	0.951953317415122	0.832016637989627	NA	NA	NA	NA	NA	S
																	430	Excalibur_c74858_243	66.6584	5B	Traes_5BS_6680C15ED	303921	308718	38864	34	25	0.10784881158794	1.67447058578474	0.622581770245658	8.20689655172414	5.49538461538462	0.66964594235779	1.62082421401329	Bradi4g00950	LOC_Os12g43590	NA	12	58804	S
																	431	wsnp_Ex_c2264_4243233	66.7127	5B
																	432			5B	Traes_5BS_F8389B344	313315	317801	38865	35	2	-0.0236277717193749	-1.17219482760869	-1.14018231691393	0.219211822660099	0.0646153846153846	0.297964841305975	-1.13509767923693	NA	NA	NA	NA	NA	S
																	433	wsnp_JD_rep_c63083_40243538	66.8063	5B
																	434			5B	Traes_5BS_AEDEDAF01	319423	322936	38866	36	9	0.14709088848442	-0.178981269032864	-0.460744250667279	1.43103448275862	1.49538461538462	1.04493616662079	0.24647554993269	Bradi4g00967	LOC_Os12g43580	NA	12	58802	S
																	435	stm558actc	66.9565	5B
																	436			5B	Traes_5BS_48964519B	332474	336150	38867	37	7	0.0819471571388484	-1.71967998049449	-0.568266709447586	0.455665024630542	1.44307692307692	3.16222363604727	-0.884917964291481	Bradi4g00980	LOC_Os12g43560	Sb08g022690	12	58799	S
																	437	RAC875_rep_c106241_304	67.0093	5B
																	438	wsnp_JD_c1845_2564931	67.0294	5B
																	439	Opata_1034412_PstIMseI_PA	67.0294	5B
																	440	Opata_2769196_PstIMseI_PA	67.0294	5B
																	441	Opata_51925_PstIMseI_PA	67.0294	5B
																	442	Opata_587865_PstIMseI_PA	67.0294	5B
																	443	Opata_1171796_PstIMspI_PA	67.0294	5B
																	444	Opata_1319665_PstIMspI_PA	67.0294	5B
																	445	Opata_1840216_PstIMspI_PA	67.0294	5B
																	446	Opata_1994373_PstIMspI_PA	67.0294	5B
																	447	Opata_2112695_PstIMspI_PA	67.0294	5B
																	448	Opata_2147904_PstIMspI_PA	67.0294	5B
																	449	Opata_2220127_PstIMspI_PA	67.0294	5B
																	450	Opata_2397319_PstIMspI_PA	67.0294	5B
																	451	Opata_2641014_PstIMspI_PA	67.0294	5B
																	452	Opata_2646127_PstIMspI_PA	67.0294	5B
																	453	Opata_3089029_PstIMspI_PA	67.0294	5B
																	454	Opata_3089244_PstIMspI_PA	67.0294	5B
																	455	Opata_3676494_PstIMspI_PA	67.0294	5B
																	456	Opata_4077345_PstIMspI_PA	67.0294	5B
																	457	Opata_758974_PstIMspI_PA	67.0294	5B
																	458	Opata_817693_PstIMspI_PA	67.0294	5B
																	459	Opata_1087058_15_PstIMseI_SNP	67.0294	5B
																	460	Opata_254576_83_PstIMspI_SNP	67.0294	5B
																	461	Opata_348365_40_PstIMspI_SNP	67.0294	5B
																	462	Opata_766212_44_PstIMspI_SNP	67.0294	5B
																	463	Tdurum_contig44048_276	67.0294	5B
																	464			5B	Traes_5BS_CC2EDD419	336429	339886	38868	38	1	0	NA	NA	0	0	1	NA	Bradi4g28930	NA	NA	9	45500	D
																	465	wsnp_Ex_c3834_6971712	67.087	5B
																	466			5B	Traes_5BS_E518A34B2	344654	347928	38869	39	4	0.15351426620516	-1.16256514726431	1.0954600865738	0.61576354679803	2.21846153846154	3.59856145843897	0.288546993161514	Bradi4g00987	LOC_Os12g43550	Sb08g022680	12	58798	S
																	467			5B	Traes_5BL_9B6C7511B	350902	354476	38872	40	5	0.0507056818975851	0.309382120322995	-1.54611804520702	3.26354679802956	1.58769230769231	0.486650186788561	-0.870521825728618	NA	NA	NA	NA	NA	S
																	468			5B	Traes_5BL_38DFDFE41	362186	363915	38871	42	0	0	NA	NA	0	0	1	NA	NA	LOC_Os12g43530	Sb08g022560	12	58788	S
																	469			5B	Traes_5BL_0D9DF012D	364834	366881	38870	43	1	0	NA	-1.15558750501204	0	0.0769230769230769	77.92308	-1.09306251384238	NA	NA	NA	NA	NA	S
																	470	wsnp_Ku_c3201_5970486	67.4529	5B
																	471			5B	Traes_5BL_3900B9128	372426	373692	38874	44	7	-0.00493378063767902	0.0351894286865705	-0.507293475045277	1.35467980295567	1.56	1.15145183988136	-0.416275171984582	NA	LOC_Os12g43530	Sb08g022560	12	58788	S
																	472			5B	Traes_5BL_55A310FF7	376922	377138	38876	45	0	0	NA	NA	0	0	1	NA	NA	LOC_Os12g19430	NA	12	56821	S
																	473			5B	Traes_5BL_0B967B6A3	377594	380817	38875	46	7	-0.0130644185928008	1.77445996310513	1.57663771417857	2.58128078817734	2.23692307692308	0.866645908015294	1.87054716572462	NA	NA	NA	NA	NA	S
																	474			5B	Traes_5BL_57ABE6426	382525	384182	38877	47	6	0.0505715703689097	0.00266519640510931	-0.174628025106739	1.49014778325123	0.886153846153846	0.594946967630532	-0.244498281512516	NA	LOC_Os12g43530	Sb08g022560	12	58788	S
																	475	P32/M47	67.6339	5B
																	476			5B	Traes_5BL_39FF03C5D	396909	398262	38878	48	6	-0.0250215566085314	1.29990905469253	0.706185745064116	2.3423645320197	2.02461538461538	0.864404728358673	0.854088267675087	NA	LOC_Os12g43530	Sb08g022560	12	58788	S
																	477	wsnp_Ex_c37410_45162707	67.9818	5B
																	478	wsnp_Ex_c37410_45162932	67.9818	5B
																	479	wsnp_JD_rep_c48937_33188230	67.9818	5B
																	480	Opata_1064567_PstIMseI_PA	67.9818	5B
																	481	Opata_1267926_PstIMseI_PA	67.9818	5B
																	482	Opata_1341082_PstIMseI_PA	67.9818	5B
																	483	Opata_1742880_PstIMseI_PA	67.9818	5B
																	484	Opata_20421_PstIMseI_PA	67.9818	5B
																	485	Opata_386812_PstIMseI_PA	67.9818	5B
																	486	Opata_445819_PstIMseI_PA	67.9818	5B
																	487	Opata_522218_PstIMseI_PA	67.9818	5B
																	488	Opata_736159_PstIMseI_PA	67.9818	5B
																	489	M6_3157191_PstIMspI_PA	67.9818	5B
																	490	M6_3450538_PstIMspI_PA	67.9818	5B
																	491	Opata_1432840_PstIMspI_PA	67.9818	5B
																	492	Opata_1443777_PstIMspI_PA	67.9818	5B
																	493	Opata_1619905_PstIMspI_PA	67.9818	5B
																	494	Opata_1622580_PstIMspI_PA	67.9818	5B
																	495	Opata_1778214_PstIMspI_PA	67.9818	5B
																	496	Opata_1781688_PstIMspI_PA	67.9818	5B
																	497	Opata_1790739_PstIMspI_PA	67.9818	5B
																	498	Opata_2203086_PstIMspI_PA	67.9818	5B
																	499	Opata_2812082_PstIMspI_PA	67.9818	5B
																	500	Opata_3476137_PstIMspI_PA	67.9818	5B
																	501	Opata_4044294_PstIMspI_PA	67.9818	5B
																	502	Opata_4078701_PstIMspI_PA	67.9818	5B
																	503	Opata_511909_PstIMspI_PA	67.9818	5B
																	504	Opata_594050_PstIMspI_PA	67.9818	5B
																	505	Opata_621866_PstIMspI_PA	67.9818	5B
																	506	Opata_682802_PstIMspI_PA	67.9818	5B
																	507	Opata_781711_PstIMspI_PA	67.9818	5B
																	508	Opata_87225_PstIMspI_PA	67.9818	5B
																	509	Opata_948725_PstIMspI_PA	67.9818	5B
																	510	Opata_1131895_75_PstIMseI_SNP	67.9818	5B
																	511	Opata_205324_71_PstIMseI_SNP	67.9818	5B
																	512	Opata_205324_8_PstIMseI_SNP	67.9818	5B
																	513	Opata_275794_81_PstIMseI_SNP	67.9818	5B
																	514	Opata_284499_34_PstIMseI_SNP	67.9818	5B
																	515	Opata_46075_17_PstIMseI_SNP	67.9818	5B
																	516	Opata_46075_33_PstIMseI_SNP	67.9818	5B
																	517	Opata_46075_53_PstIMseI_SNP	67.9818	5B
																	518	Opata_497736_29_PstIMseI_SNP	67.9818	5B
																	519	Opata_497736_40_PstIMseI_SNP	67.9818	5B
																	520	Opata_530880_39_PstIMseI_SNP	67.9818	5B
																	521	Opata_789773_8_PstIMseI_SNP	67.9818	5B
																	522	Opata_904382_65_PstIMseI_SNP	67.9818	5B
																	523	Opata_908659_64_PstIMseI_SNP	67.9818	5B
																	524	Opata_142675_51_PstIMspI_SNP	67.9818	5B
																	525	Opata_1434890_70_PstIMspI_SNP	67.9818	5B
																	526	Opata_1537220_33_PstIMspI_SNP	67.9818	5B
																	527	Opata_1537220_52_PstIMspI_SNP	67.9818	5B
																	528	Opata_1556529_53_PstIMspI_SNP	67.9818	5B
																	529	Opata_1674810_27_PstIMspI_SNP	67.9818	5B
																	530	Opata_1758972_45_PstIMspI_SNP	67.9818	5B
																	531	Opata_1758972_81_PstIMspI_SNP	67.9818	5B
																	532	Opata_1793449_13_PstIMspI_SNP	67.9818	5B
																	533	Opata_1793449_48_PstIMspI_SNP	67.9818	5B
																	534	Opata_181408_3_PstIMspI_SNP	67.9818	5B
																	535	Opata_181408_50_PstIMspI_SNP	67.9818	5B
																	536	Opata_2655277_53_PstIMspI_SNP	67.9818	5B
																	537	Opata_2705986_35_PstIMspI_SNP	67.9818	5B
																	538	Opata_2936335_30_PstIMspI_SNP	67.9818	5B
																	539	Opata_308866_47_PstIMspI_SNP	67.9818	5B
																	540	Opata_3240813_49_PstIMspI_SNP	67.9818	5B
																	541	Opata_3240813_58_PstIMspI_SNP	67.9818	5B
																	542	Opata_337871_41_PstIMspI_SNP	67.9818	5B
																	543	Opata_4022050_3_PstIMspI_SNP	67.9818	5B
																	544	Opata_4022050_50_PstIMspI_SNP	67.9818	5B
																	545	Opata_4185153_28_PstIMspI_SNP	67.9818	5B
																	546	Opata_4185153_54_PstIMspI_SNP	67.9818	5B
																	547	Opata_423805_61_PstIMspI_SNP	67.9818	5B
																	548	Opata_47801_9_PstIMspI_SNP	67.9818	5B
																	549	Opata_758904_47_PstIMspI_SNP	67.9818	5B
																	550	RAC875_c47212_309	67.9818	5B
																	551	BobWhite_rep_c61027_274	67.9818	5B
																	552	GENE-3274_213	67.9818	5B
																	553	Ex_c37410_1026	67.9818	5B
																	554	BS00080746_51	67.9818	5B	Traes_5BS_EC0763430	628052	628333	38910	80	0	0	NA	NA	0	0	1	NA	NA	NA	NA	NA	NA	S
																	555	BS00078203_51	67.9818	5B	Traes_5BS_36BFE5848	638770	641103	38911	81	5	0.117765754135351	0.0526709559341169	1.65342275449723	1.07389162561576	1.62769230769231	1.51521536175698	1.49717690639286	NA	NA	NA	NA	NA	S
																	556	Kukri_c39767_204	67.9818	5B
																	557	Tdurum_contig8695_379	67.9818	5B	Traes_5BS_A5DF610DD	416133	420011	38879	49	65	0.153470791540961	-1.64515478683529	2.49838836400406	7.75369458128079	22.1538461538462	2.85695921630997	1.4314991502658	Bradi4g01035	LOC_Os12g43520	Sb08g022550	12	58787	S
																	558	Tdurum_contig53796_360	67.9818	5B
																	559	IAAV731	67.9818	5B
																	560	JD_c51907_59	67.9818	5B
																	561			5B	Traes_5BS_5A27D3130	424723	425672	38880	50	8	0.123782106088431	0.924263049668431	-0.159388050747401	1.74137931034483	1.47384615384615	0.846455270408371	0.470915557223262	Bradi4g03290	LOC_Os12g43450	NA	12	58781	S
																	562	BS00064042_51	68.2115	5B
																	563			5B	Traes_5BS_979716D96	426255	426500	38882	51	1	0.0434782608695653	-0.681114073005996	NA	0.108374384236453	0	0.0091429089700897	-0.840765093707754	Bradi4g03290	LOC_Os12g43450	NA	12	58781	S
																	564			5B	Traes_5BS_6CE5764EE	427093	427632	38881	52	3	0.082989067171844	NA	-0.857942554167167	0	0.473846153846154	474.84615	-1.25018997518462	Bradi4g05430	NA	NA	12	57793	S
																	565			5B	Traes_5BL_32E055427	430853	434300	38883	53	0	0	NA	NA	0	0	1	NA	NA	NA	Sb08g022520	12	58771	S
																	566			5B	Traes_5BL_CE801F97D	436129	436414	38884	54	0	0	NA	NA	0	0	1	NA	NA	NA	Sb08g022480	12	58768	S
																	567	wsnp_Ra_c1844_3607706	68.5949	5B	Traes_5BL_52E065039	24703962	24705863	41774	2944	0	0	NA	NA	0	0	1	NA	NA	NA	NA	NA	NA	D
																	568	P34/M59242	68.6401	5B
																	569			5B	Traes_5BL_4C143BDF8	444544	445246	38885	55	0	0	NA	NA	0	0	1	NA	NA	NA	Sb08g022460	12	58766	S
																	570	wsnp_JD_rep_c49950_34066505	68.7792	5B	Traes_5BL_F48317F91	25105879	25108923	41807	2977	0	0	NA	NA	0	0	1	NA	Bradi4g37110	NA	NA	9	47329	D
																	571	Excalibur_c3948_235	68.912	5B
																	572	BS00065543_51	68.912	5B
																	573	wsnp_BF201102B_Ta_2_1	68.912	5B
																	574	Tdurum_contig92396_380	68.912	5B
																	575	BS00022336_51	68.912	5B
																	576	Tdurum_contig25432_1377	68.912	5B
																	577	Tdurum_contig25432_1218	68.912	5B
																	578	Tdurum_contig25432_1020	68.912	5B
																	579	RAC875_c33933_214	68.912	5B
																	580	RAC875_c29907_293	68.912	5B
																	581	RAC875_c29907_115	68.912	5B
																	582	RAC875_c22387_117	68.912	5B
																	583	RAC875_c15696_921	68.912	5B	Traes_5BS_BB5804383	1451411	1452698	39018	188	2	0.16196632996633	0.578606105262952	-0.709309188452879	0.610837438423645	0.335384615384615	0.54979410870966	0.492740309877108	Bradi4g27280	NA	NA	9	44879	D
																	584	RAC875_c15696_921	68.912	5B	Traes_5BS_F45F6DEC9	1454735	1457798	39020	190	4	0.114917980522466	1.2290799607262	-0.321199651341121	2.10837438423645	1.60615384615385	0.761910197278494	0.77540436232396	Bradi4g27280	NA	NA	9	44879	D
																	585	RAC875_c15696_921	68.912	5B	Traes_5BS_B6926088C	1453366	1454043	39019	189	0	0	NA	NA	0	0	1	NA	Bradi4g27280	NA	NA	9	44879	D
																	586	Kukri_c2514_583	68.912	5B
																	587	Kukri_c2514_490	68.912	5B
																	588	Kukri_c23694_370	68.912	5B
																	589	Ku_c46276_471	68.912	5B
																	590	Ku_c11233_1371	68.912	5B
																	591	Jagger_c8402_128	68.912	5B
																	592	GENE-3207_610	68.912	5B
																	593	GENE-3207_134	68.912	5B
																	594	Excalibur_c3948_1315	68.912	5B
																	595	Excalibur_c30273_138	68.912	5B	Traes_5BS_87F876396	787934	790030	38933	103	18	-0.024612159182688	-1.65417432739482	-1.86455703525304	1.92857142857143	1.94769230769231	1.00990939215969	-1.44845721363474	Bradi4g37520	LOC_Os12g43130	Sb08g022310	12	58747	S
																	596	Excalibur_c30273_138	68.912	5B	Traes_5BL_667D47F86	777537	779116	38931	101	4	0.0423394245294543	-0.0117170963149959	0.588016023477716	0.618226600985222	0.873846153846154	1.41280453714359	-0.144440414756713	Bradi4g37520	LOC_Os12g43130	Sb08g022310	12	58747	S
																	597	Excalibur_c29975_333	68.912	5B	Traes_5BL_D1BE2A530	452053	454471	38888	56	15	-0.033159710077256	1.10003747548722	2.26518805232217	5.94088669950739	6.29846153846154	1.06017867018568	1.48959402455652	Bradi4g01070	NA	NA	12	58870	S
																	598	Excalibur_c11605_156	68.912	5B
																	599	CAP12_c6289_70	68.912	5B
																	600	BS00079185_51	68.912	5B
																	601	BS00078640_51	68.912	5B
																	602	BS00067701_51	68.912	5B
																	603			5B	Traes_5BL_2B62E8D38	454678	457390	38886	57	7	-0.03201216411383	0.484989724216999	-0.0198805675764971	1.49753694581281	1.50153846153846	1.00267027783332	0.370943649640567	Bradi1g06780	LOC_Os03g56830	Sb01g006290	3	19503	D
																	604			5B	Traes_5BL_907D7067C	458994	462283	38887	58	5	-0.0335366882678547	-0.97188819274705	-0.674067011598869	0.445812807881773	0.353846153846154	0.794171836747474	-0.769769991835204	Bradi1g06772	LOC_Os03g56840	Sb01g006280	3	19504	D
																	605			5B	Traes_5BS_E0680D15E	463329	466817	38889	59	0	0	NA	NA	0	0	1	NA	Bradi4g00660	LOC_Os12g44000	Sb08g022990	12	58864	S
																	606			5B	Traes_5BS_F00ABC488	467102	468888	38891	60	4	-0.0404973010413485	2.41440827880072	2.39767954283612	1.84729064039409	1.91076923076923	1.03434448491283	2.72725415822856	Bradi4g00660	LOC_Os12g44000	Sb08g022990	12	58864	S
																	607			5B	Traes_5BS_C460CEDFB	469749	473190	38890	61	24	-0.0157713522115268	2.31632917109651	1.20009058236843	12.0295566502463	13.5261538461538	1.12439966358498	2.10418168911511	NA	NA	NA	NA	NA	S
																	608			5B	Traes_5BL_E7FF6CA4A	533772	534277	38897	67	1	-0.0496240601503759	0.0543783968777873	0.235020223893007	0.216748768472906	0.110769230769231	0.513294426416278	0.342848187783791	Bradi4g00710	NA	NA	12	58856	S
																	609			5B	Traes_5BL_D4C544607	534860	535741	38898	68	0	0	NA	NA	0	0	1	NA	Bradi4g00710	NA	NA	12	58856	S
																	610			5B	Traes_5BS_4611BFC4E	536345	536927	38899	69	3	0.00890297480617697	0.919960113210569	0.787920894676553	0.605911330049261	1.03076923076923	1.70003290266471	0.70216983198672	Bradi4g00720	NA	NA	12	58855	S
																	611			5B	Traes_5BS_A8BDFE2C7	538157	540125	38900	70	0	0	NA	NA	0	0	1	NA	Bradi4g00720	NA	NA	12	58855	S
																	612			5B	Traes_5BL_60C435097	541152	541380	38901	71	3	0	NA	NA	0	0	1	NA	Bradi4g00730	NA	NA	12	58854	S
																	613			5B	Traes_5BS_24494BD87	553512	557153	38903	73	1	-0.0189753320683113	-1.15933492823987	-0.52899263121646	0.0566502463054187	0.0984615384615385	1.72525773955881	-0.584799653597854	NA	NA	NA	NA	NA	S
																	614	wsnp_Ex_rep_c110196_92676847	69.3152	5B
																	615	wsnp_Ku_c5308_9450093	69.3152	5B
																	616	wsnp_Ex_c12927_20480163	69.3152	5B	Traes_5BS_E148030C5	770497	777518	38929	100	12	0.146643182065133	0.672371493227081	-0.568266020183443	3.68965517241379	2.86153846153846	0.775617967039711	0.800632542637036	NA	LOC_Os12g43120	NA	12	58746	S
																	617	M6_1902434_PstIMluI_PA	69.3152	5B
																	618	M6_240155_PstIMluI_PA	69.3152	5B
																	619	M6_1648338_PstIMseI_PA	69.3152	5B
																	620	M6_224190_PstIMseI_PA	69.3152	5B
																	621	M6_229618_PstIMseI_PA	69.3152	5B
																	622	M6_24913_PstIMseI_PA	69.3152	5B
																	623	M6_2531150_PstIMseI_PA	69.3152	5B
																	624	M6_2675955_PstIMseI_PA	69.3152	5B
																	625	M6_281927_PstIMseI_PA	69.3152	5B
																	626	M6_394796_PstIMseI_PA	69.3152	5B
																	627	M6_592841_PstIMseI_PA	69.3152	5B
																	628	M6_79056_PstIMseI_PA	69.3152	5B
																	629	M6_98674_PstIMseI_PA	69.3152	5B
																	630	Opata_192055_PstIMseI_PA	69.3152	5B
																	631	Opata_408189_PstIMseI_PA	69.3152	5B
																	632	Opata_629700_PstIMseI_PA	69.3152	5B
																	633	M6_1034884_PstIMspI_PA	69.3152	5B
																	634	M6_1263628_PstIMspI_PA	69.3152	5B
																	635	M6_1265313_PstIMspI_PA	69.3152	5B
																	636	M6_1510421_PstIMspI_PA	69.3152	5B
																	637	M6_1668597_PstIMspI_PA	69.3152	5B
																	638	M6_1791387_PstIMspI_PA	69.3152	5B
																	639	M6_1820124_PstIMspI_PA	69.3152	5B
																	640	M6_19156_PstIMspI_PA	69.3152	5B
																	641	M6_1920956_PstIMspI_PA	69.3152	5B
																	642	M6_2015152_PstIMspI_PA	69.3152	5B
																	643	M6_2217977_PstIMspI_PA	69.3152	5B
																	644	M6_2244141_PstIMspI_PA	69.3152	5B
																	645	M6_2386522_PstIMspI_PA	69.3152	5B
																	646	M6_258423_PstIMspI_PA	69.3152	5B
																	647	M6_2676624_PstIMspI_PA	69.3152	5B
																	648	M6_3011602_PstIMspI_PA	69.3152	5B
																	649	M6_3129999_PstIMspI_PA	69.3152	5B
																	650	M6_3208716_PstIMspI_PA	69.3152	5B
																	651	M6_346122_PstIMspI_PA	69.3152	5B
																	652	M6_3499062_PstIMspI_PA	69.3152	5B
																	653	M6_355912_PstIMspI_PA	69.3152	5B
																	654	M6_502840_PstIMspI_PA	69.3152	5B
																	655	M6_531082_PstIMspI_PA	69.3152	5B
																	656	M6_577419_PstIMspI_PA	69.3152	5B
																	657	M6_621519_PstIMspI_PA	69.3152	5B
																	658	M6_641692_PstIMspI_PA	69.3152	5B
																	659	M6_700082_PstIMspI_PA	69.3152	5B
																	660	M6_726843_PstIMspI_PA	69.3152	5B
																	661	M6_997294_PstIMspI_PA	69.3152	5B
																	662	Opata_3115568_PstIMspI_PA	69.3152	5B
																	663	Opata_1459185_39_PstIMseI_SNP	69.3152	5B
																	664	Opata_2304444_7_PstIMseI_SNP	69.3152	5B
																	665	Opata_256612_23_PstIMseI_SNP	69.3152	5B
																	666	Opata_256612_52_PstIMseI_SNP	69.3152	5B
																	667	Opata_256612_53_PstIMseI_SNP	69.3152	5B
																	668	Opata_258234_9_PstIMseI_SNP	69.3152	5B
																	669	Opata_3171872_66_PstIMseI_SNP	69.3152	5B
																	670	Opata_322778_87_PstIMseI_SNP	69.3152	5B
																	671	Opata_423205_87_PstIMseI_SNP	69.3152	5B
																	672	Opata_471620_80_PstIMseI_SNP	69.3152	5B
																	673	Opata_928064_46_PstIMseI_SNP	69.3152	5B
																	674	Opata_1313_6_PstIMspI_SNP	69.3152	5B
																	675	Opata_1779180_64_PstIMspI_SNP	69.3152	5B
																	676	Opata_1809761_36_PstIMspI_SNP	69.3152	5B
																	677	Opata_210306_64_PstIMspI_SNP	69.3152	5B
																	678	Opata_3258203_23_PstIMspI_SNP	69.3152	5B
																	679	Opata_3258203_37_PstIMspI_SNP	69.3152	5B
																	680	Opata_3258203_50_PstIMspI_SNP	69.3152	5B
																	681	Opata_415972_15_PstIMspI_SNP	69.3152	5B
																	682	Opata_415972_18_PstIMspI_SNP	69.3152	5B
																	683	Opata_933575_74_PstIMspI_SNP	69.3152	5B
																	684	BS00065732_51	69.3152	5B
																	685	Tdurum_contig71099_245	69.3152	5B
																	686	RAC875_rep_c114631_389	69.3152	5B
																	687	RAC875_c43191_473	69.3152	5B
																	688	BobWhite_rep_c50066_63	69.3152	5B	Traes_5BS_E431D5D9D	653611	663607	38913	83	48	0.123568970645888	2.35277916090272	-0.0896222236912842	10.5886699507389	9.97538461538462	0.942086454734125	0.90737700674261	Bradi4g01200	LOC_Os12g42876	NA	12	58718	S
																	689	Kukri_c46276_63	69.3152	5B
																	690	GENE-3622_277	69.3152	5B
																	691	GENE-3277_145	69.3152	5B
																	692	Excalibur_rep_c104354_205	69.3152	5B	Traes_5BS_E240EA583	642530	645907	38912	82	16	0.102939111990238	2.01133354208416	-0.740971322723334	7.8423645320197	4.55384615384615	0.580726056092155	1.49125266361142	NA	NA	NA	NA	NA	S
																	693	P31/M49	69.4739	5B
																	694	Xgpw1056	69.4739	5B
																	695	wsnp_Ex_c19041_27955460	69.635	5B
																	696	Xi765930c	69.6766	5B
																	697			5B	Traes_5BS_48F73E4F8	668089	673074	38914	84	65	0.0792363212430579	1.30967748582568	-1.31400999198325	29.7512315270936	9.47076923076923	0.318354918031925	0.70467895109397	Bradi4g01215	LOC_Os12g42870	Sb08g017730	12	58717	S
																	698	P44/M48202	70.1668	5B
																	699	P35/M52_d1	70.3939	5B
																	700	wsnp_Ex_rep_c70120_69069789	70.4468	5B
																	701	wsnp_Ex_c47991_53037728	70.5844	5B
																	702	wsnp_Ex_c47991_53037623	70.7247	5B
																	703			5B	Traes_5BS_24BB8EF3C	685750	687279	38915	85	0	0	NA	NA	0	0	1	NA	Bradi4g01230	LOC_Os12g42860	Sb08g022140	12	58708	S
																	704	wsnp_CAP12_c303_168418	71.22	5B	Traes_5BL_75433E1CA	23975122	23981146	41671	2841	42	0.0517452504962672	1.61816072728128	-1.32610225200233	11.8448275862069	6.25846153846154	0.528410657038779	0.865365801995146	Bradi4g36320	LOC_Os09g36460	Sb02g031050	9	47161	D
																	705	wsnp_CAP12_c303_168418	71.22	5B	Traes_5BL_59E732F7F	23998336	24005342	41672	2842	0	0	NA	NA	0	0	1	NA	Bradi4g36320	LOC_Os09g36460	Sb02g031050	9	47161	D
																	706	wsnp_CAP12_c303_168436	71.22	5B
																	707	wsnp_CAP12_c303_168502	71.22	5B
																	708	wsnp_Ex_c11141_18047244	71.22	5B
																	709	wsnp_Ex_c11141_18047388	71.22	5B
																	710	wsnp_Ex_c11141_18047397	71.22	5B
																	711	wsnp_Ex_c19519_28487129	71.22	5B
																	712	wsnp_Ex_c2224_4171319	71.22	5B
																	713	wsnp_Ex_c2224_4171424	71.22	5B
																	714	wsnp_Ex_c25392_34658803	71.22	5B
																	715	wsnp_Ex_c25926_35188395	71.22	5B
																	716	wsnp_Ex_c25926_35188479	71.22	5B
																	717	wsnp_Ex_c26312_35558700	71.22	5B
																	718	wsnp_Ex_c4031_7293125	71.22	5B
																	719	wsnp_Ex_c8663_14519402	71.22	5B
																	720	wsnp_Ex_c9846_16236003	71.22	5B
																	721	wsnp_Ex_rep_c68017_66762485	71.22	5B
																	722	wsnp_Ex_rep_c68033_66780978	71.22	5B
																	723	wsnp_Ex_rep_c68033_66781174	71.22	5B
																	724	wsnp_JD_c12186_12484832	71.22	5B
																	725	wsnp_JD_c23569_20105699	71.22	5B
																	726	wsnp_JD_c6094_7261542	71.22	5B
																	727	wsnp_JD_c7507_8592496	71.22	5B
																	728	wsnp_JD_c9613_10432955	71.22	5B
																	729	wsnp_JG_c625_379570	71.22	5B
																	730	wsnp_Ku_c24804_34773820	71.22	5B
																	731	wsnp_Ku_rep_c68793_67937879	71.22	5B
																	732	wsnp_Ku_rep_c70220_69775205	71.22	5B
																	733	wsnp_Ku_rep_c70220_69775367	71.22	5B
																	734	wsnp_Ku_rep_c70914_70584971	71.22	5B
																	735	wsnp_Ku_rep_c72773_72441531	71.22	5B
																	736	wsnp_Ra_c30792_40014791	71.22	5B
																	737	wsnp_Ra_c5131_9153817	71.22	5B
																	738	wsnp_Ra_c7729_13243736	71.22	5B
																	739	wsnp_Ra_rep_c70152_67862271	71.22	5B	Traes_5BL_9868BB79F	24225146	24230467	41717	2886	42	0.115152505430679	0.975496531529085	0.988201950558293	11.2783251231527	3.82461538461539	0.339170592149754	0.0223667856875	Bradi4g36517	LOC_Os09g36810	Sb02g031260	9	47196	D
																	740	wsnp_Ex_c12827_20347038	71.22	5B
																	741	wsnp_Ku_c31419_41152151	71.22	5B
																	742	wsnp_Ku_c28054_37995034	71.22	5B
																	743	wsnp_Ra_c24619_34168104	71.22	5B	Traes_5BL_D5F2A5070	24141592	24145333	41703	2873	67	0.0877144147110857	1.71879632472613	-1.39964775017324	22.4433497536946	8.31076923076923	0.370327914267153	0.836389645026115	Bradi4g36310	LOC_Os09g36450	Sb02g031030	9	47159	D
																	744	wsnp_Ex_c35742_43830556	71.22	5B
																	745	Xi758903a	71.2512	5B
																	746	Xi346651b	71.2512	5B
																	747	Xi739528c	71.2512	5B
																	748	Xi739528b	71.2512	5B
																	749	Xi346651a	71.2512	5B
																	750	Xi346306a	71.2512	5B
																	751	Xi346651d	71.2512	5B
																	752	Xi739528a	71.2512	5B
																	753	P31/M57	71.3139	5B
																	754	Xcdo749_d1	71.3139	5B
																	755	Xpsr326_d1	71.3139	5B
																	756	Xpsr929_d1	71.3139	5B
																	757	P42/M60_d1	71.3139	5B
																	758	P32/M48	71.3139	5B
																	759	wPt-7861	71.3999	5B
																	760			5B	Traes_5BS_55D3CCDBC	691495	692348	38916	86	3	0	NA	NA	0	0	1	NA	Bradi4g01230	LOC_Os12g42860	Sb08g022140	12	58708	S
																	761			5B	Traes_5BS_681A69B60	695125	697545	38917	87	13	-0.00275020492118894	-0.491881130901043	-1.55237648090342	0.556650246305419	1.41230769230769	2.53439802098179	-1.60195105456865	Bradi4g01230	LOC_Os12g42860	Sb08g022140	12	58708	S
																	762			5B	Traes_5BS_5B2E99702	700079	704421	38918	89	9	0.0466920217990637	-1.19766996095962	-0.174469539194423	1.40147783251232	1.61230769230769	1.15032669714287	-0.700547049889345	NA	LOC_Os12g42840	Sb08g022090	12	58705	S
																	763	wPt-1420	71.9874	5B
																	764	wPt-9666	71.9874	5B
																	765	wPt-8604	72.0454	5B
																	766	wsnp_Ex_c35103_43312537	72.0454	5B
																	767	wsnp_BE499835B_Ta_2_5	72.0454	5B
																	768	wsnp_Ex_c58091_59534826	72.0454	5B
																	769	wPt-0819	72.0454	5B
																	770	Opata_1556461_PstIMluI_PA	72.0454	5B
																	771	Opata_2268443_PstIMluI_PA	72.0454	5B
																	772	M6_1108517_PstIMseI_PA	72.0454	5B
																	773	M6_1142799_PstIMseI_PA	72.0454	5B
																	774	M6_1212948_PstIMseI_PA	72.0454	5B
																	775	M6_1236032_PstIMseI_PA	72.0454	5B
																	776	M6_1541829_PstIMseI_PA	72.0454	5B
																	777	M6_178368_PstIMseI_PA	72.0454	5B
																	778	M6_1900605_PstIMseI_PA	72.0454	5B
																	779	M6_1910816_PstIMseI_PA	72.0454	5B
																	780	M6_2010583_PstIMseI_PA	72.0454	5B
																	781	M6_2431031_PstIMseI_PA	72.0454	5B
																	782	M6_2744113_PstIMseI_PA	72.0454	5B
																	783	M6_428387_PstIMseI_PA	72.0454	5B
																	784	M6_434307_PstIMseI_PA	72.0454	5B
																	785	M6_514301_PstIMseI_PA	72.0454	5B
																	786	M6_532635_PstIMseI_PA	72.0454	5B
																	787	M6_601176_PstIMseI_PA	72.0454	5B
																	788	M6_6343_PstIMseI_PA	72.0454	5B
																	789	M6_686434_PstIMseI_PA	72.0454	5B
																	790	Opata_1053908_PstIMseI_PA	72.0454	5B
																	791	Opata_1183871_PstIMseI_PA	72.0454	5B
																	792	Opata_1209329_PstIMseI_PA	72.0454	5B
																	793	Opata_1231829_PstIMseI_PA	72.0454	5B
																	794	Opata_124493_PstIMseI_PA	72.0454	5B
																	795	Opata_1252104_PstIMseI_PA	72.0454	5B
																	796	Opata_1278999_PstIMseI_PA	72.0454	5B
																	797	Opata_1309727_PstIMseI_PA	72.0454	5B
																	798	Opata_1324667_PstIMseI_PA	72.0454	5B
																	799	Opata_1330297_PstIMseI_PA	72.0454	5B
																	800	Opata_1330552_PstIMseI_PA	72.0454	5B
																	801	Opata_134007_PstIMseI_PA	72.0454	5B
																	802	Opata_14597_PstIMseI_PA	72.0454	5B
																	803	Opata_1534792_PstIMseI_PA	72.0454	5B
																	804	Opata_1698796_PstIMseI_PA	72.0454	5B
																	805	Opata_189982_PstIMseI_PA	72.0454	5B
																	806	Opata_2442841_PstIMseI_PA	72.0454	5B
																	807	Opata_2534199_PstIMseI_PA	72.0454	5B
																	808	Opata_2660682_PstIMseI_PA	72.0454	5B
																	809	Opata_2703368_PstIMseI_PA	72.0454	5B
																	810	Opata_2709925_PstIMseI_PA	72.0454	5B
																	811	Opata_2763993_PstIMseI_PA	72.0454	5B
																	812	Opata_289724_PstIMseI_PA	72.0454	5B
																	813	Opata_2901689_PstIMseI_PA	72.0454	5B
																	814	Opata_307265_PstIMseI_PA	72.0454	5B
																	815	Opata_311540_PstIMseI_PA	72.0454	5B
																	816	Opata_355775_PstIMseI_PA	72.0454	5B
																	817	Opata_3585601_PstIMseI_PA	72.0454	5B
																	818	Opata_3834319_PstIMseI_PA	72.0454	5B
																	819	Opata_3893092_PstIMseI_PA	72.0454	5B
																	820	Opata_390358_PstIMseI_PA	72.0454	5B
																	821	Opata_391139_PstIMseI_PA	72.0454	5B
																	822	Opata_4092163_PstIMseI_PA	72.0454	5B
																	823	Opata_4127581_PstIMseI_PA	72.0454	5B
																	824	Opata_4161781_PstIMseI_PA	72.0454	5B
																	825	Opata_436112_PstIMseI_PA	72.0454	5B
																	826	Opata_51954_PstIMseI_PA	72.0454	5B
																	827	Opata_530999_PstIMseI_PA	72.0454	5B
																	828	Opata_539591_PstIMseI_PA	72.0454	5B
																	829	Opata_579419_PstIMseI_PA	72.0454	5B
																	830	Opata_635580_PstIMseI_PA	72.0454	5B
																	831	Opata_644583_PstIMseI_PA	72.0454	5B
																	832	Opata_680322_PstIMseI_PA	72.0454	5B
																	833	Opata_683538_PstIMseI_PA	72.0454	5B
																	834	Opata_689673_PstIMseI_PA	72.0454	5B
																	835	Opata_72615_PstIMseI_PA	72.0454	5B
																	836	Opata_74743_PstIMseI_PA	72.0454	5B
																	837	Opata_752274_PstIMseI_PA	72.0454	5B
																	838	Opata_771619_PstIMseI_PA	72.0454	5B
																	839	Opata_771974_PstIMseI_PA	72.0454	5B
																	840	Opata_866244_PstIMseI_PA	72.0454	5B
																	841	Opata_910634_PstIMseI_PA	72.0454	5B
																	842	Opata_94646_PstIMseI_PA	72.0454	5B
																	843	Opata_981036_PstIMseI_PA	72.0454	5B
																	844	M6_1086776_PstIMspI_PA	72.0454	5B
																	845	M6_1134795_PstIMspI_PA	72.0454	5B
																	846	M6_1158005_PstIMspI_PA	72.0454	5B
																	847	M6_1201022_PstIMspI_PA	72.0454	5B
																	848	M6_1204315_PstIMspI_PA	72.0454	5B
																	849	M6_1211104_PstIMspI_PA	72.0454	5B
																	850	M6_1300995_PstIMspI_PA	72.0454	5B
																	851	M6_1312715_PstIMspI_PA	72.0454	5B
																	852	M6_1337246_PstIMspI_PA	72.0454	5B
																	853	M6_1477481_PstIMspI_PA	72.0454	5B
																	854	M6_1484460_PstIMspI_PA	72.0454	5B
																	855	M6_1576485_PstIMspI_PA	72.0454	5B
																	856	M6_1636191_PstIMspI_PA	72.0454	5B
																	857	M6_1738993_PstIMspI_PA	72.0454	5B
																	858	M6_1835258_PstIMspI_PA	72.0454	5B
																	859	M6_1851337_PstIMspI_PA	72.0454	5B
																	860	M6_1912240_PstIMspI_PA	72.0454	5B
																	861	M6_1953425_PstIMspI_PA	72.0454	5B
																	862	M6_1958411_PstIMspI_PA	72.0454	5B
																	863	M6_2101473_PstIMspI_PA	72.0454	5B
																	864	M6_2234625_PstIMspI_PA	72.0454	5B
																	865	M6_2314594_PstIMspI_PA	72.0454	5B
																	866	M6_2347822_PstIMspI_PA	72.0454	5B
																	867	M6_2453590_PstIMspI_PA	72.0454	5B
																	868	M6_2677494_PstIMspI_PA	72.0454	5B
																	869	M6_2734431_PstIMspI_PA	72.0454	5B
																	870	M6_2793817_PstIMspI_PA	72.0454	5B
																	871	M6_2896488_PstIMspI_PA	72.0454	5B
																	872	M6_2938093_PstIMspI_PA	72.0454	5B
																	873	M6_2956375_PstIMspI_PA	72.0454	5B
																	874	M6_2995046_PstIMspI_PA	72.0454	5B
																	875	M6_2997272_PstIMspI_PA	72.0454	5B
																	876	M6_2999139_PstIMspI_PA	72.0454	5B
																	877	M6_3019018_PstIMspI_PA	72.0454	5B
																	878	M6_3189183_PstIMspI_PA	72.0454	5B
																	879	M6_3208906_PstIMspI_PA	72.0454	5B
																	880	M6_3223302_PstIMspI_PA	72.0454	5B
																	881	M6_3323014_PstIMspI_PA	72.0454	5B
																	882	M6_380861_PstIMspI_PA	72.0454	5B
																	883	M6_387184_PstIMspI_PA	72.0454	5B
																	884	M6_414247_PstIMspI_PA	72.0454	5B
																	885	M6_428767_PstIMspI_PA	72.0454	5B
																	886	M6_453582_PstIMspI_PA	72.0454	5B
																	887	M6_504893_PstIMspI_PA	72.0454	5B
																	888	M6_526934_PstIMspI_PA	72.0454	5B
																	889	M6_52988_PstIMspI_PA	72.0454	5B
																	890	M6_532507_PstIMspI_PA	72.0454	5B
																	891	M6_560340_PstIMspI_PA	72.0454	5B
																	892	M6_569890_PstIMspI_PA	72.0454	5B
																	893	M6_622530_PstIMspI_PA	72.0454	5B
																	894	M6_645442_PstIMspI_PA	72.0454	5B
																	895	M6_663045_PstIMspI_PA	72.0454	5B
																	896	M6_693289_PstIMspI_PA	72.0454	5B
																	897	M6_701974_PstIMspI_PA	72.0454	5B
																	898	M6_710131_PstIMspI_PA	72.0454	5B
																	899	M6_719105_PstIMspI_PA	72.0454	5B
																	900	M6_832300_PstIMspI_PA	72.0454	5B
																	901	M6_846463_PstIMspI_PA	72.0454	5B
																	902	M6_867253_PstIMspI_PA	72.0454	5B
																	903	M6_917574_PstIMspI_PA	72.0454	5B
																	904	M6_959375_PstIMspI_PA	72.0454	5B
																	905	M6_967827_PstIMspI_PA	72.0454	5B
																	906	M6_974402_PstIMspI_PA	72.0454	5B
																	907	M6_980154_PstIMspI_PA	72.0454	5B
																	908	M6_981998_PstIMspI_PA	72.0454	5B
																	909	Opata_103731_PstIMspI_PA	72.0454	5B
																	910	Opata_1053232_PstIMspI_PA	72.0454	5B
																	911	Opata_106796_PstIMspI_PA	72.0454	5B
																	912	Opata_1088687_PstIMspI_PA	72.0454	5B
																	913	Opata_1104408_PstIMspI_PA	72.0454	5B
																	914	Opata_1108725_PstIMspI_PA	72.0454	5B
																	915	Opata_1207209_PstIMspI_PA	72.0454	5B
																	916	Opata_1273314_PstIMspI_PA	72.0454	5B
																	917	Opata_1278980_PstIMspI_PA	72.0454	5B
																	918	Opata_128296_PstIMspI_PA	72.0454	5B
																	919	Opata_1327432_PstIMspI_PA	72.0454	5B
																	920	Opata_1348643_PstIMspI_PA	72.0454	5B
																	921	Opata_1350358_PstIMspI_PA	72.0454	5B
																	922	Opata_1360884_PstIMspI_PA	72.0454	5B
																	923	Opata_1361072_PstIMspI_PA	72.0454	5B
																	924	Opata_1411746_PstIMspI_PA	72.0454	5B
																	925	Opata_1413269_PstIMspI_PA	72.0454	5B
																	926	Opata_1451883_PstIMspI_PA	72.0454	5B
																	927	Opata_1478147_PstIMspI_PA	72.0454	5B
																	928	Opata_1481301_PstIMspI_PA	72.0454	5B
																	929	Opata_1493107_PstIMspI_PA	72.0454	5B
																	930	Opata_150718_PstIMspI_PA	72.0454	5B
																	931	Opata_152236_PstIMspI_PA	72.0454	5B
																	932	Opata_1527644_PstIMspI_PA	72.0454	5B
																	933	Opata_1544217_PstIMspI_PA	72.0454	5B
																	934	Opata_1552219_PstIMspI_PA	72.0454	5B
																	935	Opata_1679131_PstIMspI_PA	72.0454	5B
																	936	Opata_170087_PstIMspI_PA	72.0454	5B
																	937	Opata_1737649_PstIMspI_PA	72.0454	5B
																	938	Opata_1819779_PstIMspI_PA	72.0454	5B
																	939	Opata_1820189_PstIMspI_PA	72.0454	5B
																	940	Opata_18888_PstIMspI_PA	72.0454	5B
																	941	Opata_1912674_PstIMspI_PA	72.0454	5B
																	942	Opata_1916409_PstIMspI_PA	72.0454	5B
																	943	Opata_1950590_PstIMspI_PA	72.0454	5B
																	944	Opata_1971973_PstIMspI_PA	72.0454	5B
																	945	Opata_2019335_PstIMspI_PA	72.0454	5B
																	946	Opata_213167_PstIMspI_PA	72.0454	5B
																	947	Opata_2136867_PstIMspI_PA	72.0454	5B
																	948	Opata_2164025_PstIMspI_PA	72.0454	5B
																	949	Opata_2209145_PstIMspI_PA	72.0454	5B
																	950	Opata_2209354_PstIMspI_PA	72.0454	5B
																	951	Opata_2238853_PstIMspI_PA	72.0454	5B
																	952	Opata_224160_PstIMspI_PA	72.0454	5B
																	953	Opata_2250019_PstIMspI_PA	72.0454	5B
																	954	Opata_2256268_PstIMspI_PA	72.0454	5B
																	955	Opata_2259435_PstIMspI_PA	72.0454	5B
																	956	Opata_2264254_PstIMspI_PA	72.0454	5B
																	957	Opata_2277690_PstIMspI_PA	72.0454	5B
																	958	Opata_2286537_PstIMspI_PA	72.0454	5B
																	959	Opata_2303407_PstIMspI_PA	72.0454	5B
																	960	Opata_2326581_PstIMspI_PA	72.0454	5B
																	961	Opata_2344855_PstIMspI_PA	72.0454	5B
																	962	Opata_2378321_PstIMspI_PA	72.0454	5B
																	963	Opata_2495848_PstIMspI_PA	72.0454	5B
																	964	Opata_2572492_PstIMspI_PA	72.0454	5B
																	965	Opata_2588376_PstIMspI_PA	72.0454	5B
																	966	Opata_26128_PstIMspI_PA	72.0454	5B
																	967	Opata_2612996_PstIMspI_PA	72.0454	5B
																	968	Opata_2631730_PstIMspI_PA	72.0454	5B
																	969	Opata_2634802_PstIMspI_PA	72.0454	5B
																	970	Opata_263663_PstIMspI_PA	72.0454	5B
																	971	Opata_264426_PstIMspI_PA	72.0454	5B
																	972	Opata_2719969_PstIMspI_PA	72.0454	5B
																	973	Opata_2749441_PstIMspI_PA	72.0454	5B
																	974	Opata_2766799_PstIMspI_PA	72.0454	5B
																	975	Opata_2766963_PstIMspI_PA	72.0454	5B
																	976	Opata_2787556_PstIMspI_PA	72.0454	5B
																	977	Opata_2820437_PstIMspI_PA	72.0454	5B
																	978	Opata_282361_PstIMspI_PA	72.0454	5B
																	979	Opata_2827261_PstIMspI_PA	72.0454	5B
																	980	Opata_2838050_PstIMspI_PA	72.0454	5B
																	981	Opata_2890277_PstIMspI_PA	72.0454	5B
																	982	Opata_2898849_PstIMspI_PA	72.0454	5B
																	983	Opata_2922125_PstIMspI_PA	72.0454	5B
																	984	Opata_2964460_PstIMspI_PA	72.0454	5B
																	985	Opata_3134504_PstIMspI_PA	72.0454	5B
																	986	Opata_3198096_PstIMspI_PA	72.0454	5B
																	987	Opata_3202329_PstIMspI_PA	72.0454	5B
																	988	Opata_320631_PstIMspI_PA	72.0454	5B
																	989	Opata_3258773_PstIMspI_PA	72.0454	5B
																	990	Opata_3285741_PstIMspI_PA	72.0454	5B
																	991	Opata_3372187_PstIMspI_PA	72.0454	5B
																	992	Opata_3386655_PstIMspI_PA	72.0454	5B
																	993	Opata_3417329_PstIMspI_PA	72.0454	5B
																	994	Opata_3456235_PstIMspI_PA	72.0454	5B
																	995	Opata_3462055_PstIMspI_PA	72.0454	5B
																	996	Opata_3495279_PstIMspI_PA	72.0454	5B
																	997	Opata_3497039_PstIMspI_PA	72.0454	5B
																	998	Opata_3499954_PstIMspI_PA	72.0454	5B
																	999	Opata_3501054_PstIMspI_PA	72.0454	5B
																	1000	Opata_3590_PstIMspI_PA	72.0454	5B
																	1001	Opata_3606514_PstIMspI_PA	72.0454	5B
																	1002	Opata_3637751_PstIMspI_PA	72.0454	5B
																	1003	Opata_3645162_PstIMspI_PA	72.0454	5B
																	1004	Opata_37694_PstIMspI_PA	72.0454	5B
																	1005	Opata_3787478_PstIMspI_PA	72.0454	5B
																	1006	Opata_37893_PstIMspI_PA	72.0454	5B
																	1007	Opata_3790517_PstIMspI_PA	72.0454	5B
																	1008	Opata_3820620_PstIMspI_PA	72.0454	5B
																	1009	Opata_3833728_PstIMspI_PA	72.0454	5B
																	1010	Opata_3841069_PstIMspI_PA	72.0454	5B
																	1011	Opata_385319_PstIMspI_PA	72.0454	5B
																	1012	Opata_3909892_PstIMspI_PA	72.0454	5B
																	1013	Opata_391997_PstIMspI_PA	72.0454	5B
																	1014	Opata_3938787_PstIMspI_PA	72.0454	5B
																	1015	Opata_3966116_PstIMspI_PA	72.0454	5B
																	1016	Opata_3974542_PstIMspI_PA	72.0454	5B
																	1017	Opata_397778_PstIMspI_PA	72.0454	5B
																	1018	Opata_3992251_PstIMspI_PA	72.0454	5B
																	1019	Opata_3997303_PstIMspI_PA	72.0454	5B
																	1020	Opata_4142302_PstIMspI_PA	72.0454	5B
																	1021	Opata_414905_PstIMspI_PA	72.0454	5B
																	1022	Opata_4162783_PstIMspI_PA	72.0454	5B
																	1023	Opata_4247096_PstIMspI_PA	72.0454	5B
																	1024	Opata_4249709_PstIMspI_PA	72.0454	5B
																	1025	Opata_4252626_PstIMspI_PA	72.0454	5B
																	1026	Opata_4265439_PstIMspI_PA	72.0454	5B
																	1027	Opata_461157_PstIMspI_PA	72.0454	5B
																	1028	Opata_499756_PstIMspI_PA	72.0454	5B
																	1029	Opata_51374_PstIMspI_PA	72.0454	5B
																	1030	Opata_516857_PstIMspI_PA	72.0454	5B
																	1031	Opata_526108_PstIMspI_PA	72.0454	5B
																	1032	Opata_529321_PstIMspI_PA	72.0454	5B
																	1033	Opata_628932_PstIMspI_PA	72.0454	5B
																	1034	Opata_634467_PstIMspI_PA	72.0454	5B
																	1035	Opata_69095_PstIMspI_PA	72.0454	5B
																	1036	Opata_791574_PstIMspI_PA	72.0454	5B
																	1037	Opata_805987_PstIMspI_PA	72.0454	5B
																	1038	Opata_814495_PstIMspI_PA	72.0454	5B
																	1039	Opata_844953_PstIMspI_PA	72.0454	5B
																	1040	Opata_868830_PstIMspI_PA	72.0454	5B
																	1041	Opata_919163_PstIMspI_PA	72.0454	5B
																	1042	Opata_92815_PstIMspI_PA	72.0454	5B
																	1043	Opata_950804_PstIMspI_PA	72.0454	5B
																	1044	Opata_981424_PstIMspI_PA	72.0454	5B
																	1045	Opata_992935_PstIMspI_PA	72.0454	5B
																	1046	Opata_1000400_5_PstIMseI_SNP	72.0454	5B
																	1047	Opata_1042135_10_PstIMseI_SNP	72.0454	5B
																	1048	Opata_1056662_51_PstIMseI_SNP	72.0454	5B
																	1049	Opata_1168121_6_PstIMseI_SNP	72.0454	5B
																	1050	Opata_1199090_33_PstIMseI_SNP	72.0454	5B
																	1051	Opata_1439871_10_PstIMseI_SNP	72.0454	5B
																	1052	Opata_1439871_51_PstIMseI_SNP	72.0454	5B
																	1053	Opata_1492991_63_PstIMseI_SNP	72.0454	5B
																	1054	Opata_1643304_10_PstIMseI_SNP	72.0454	5B
																	1055	Opata_178496_47_PstIMseI_SNP	72.0454	5B
																	1056	Opata_178496_7_PstIMseI_SNP	72.0454	5B
																	1057	Opata_19439_20_PstIMseI_SNP	72.0454	5B
																	1058	Opata_2104999_17_PstIMseI_SNP	72.0454	5B
																	1059	Opata_2104999_63_PstIMseI_SNP	72.0454	5B
																	1060	Opata_217779_12_PstIMseI_SNP	72.0454	5B
																	1061	Opata_2212325_75_PstIMseI_SNP	72.0454	5B
																	1062	Opata_262340_25_PstIMseI_SNP	72.0454	5B
																	1063	Opata_262340_74_PstIMseI_SNP	72.0454	5B
																	1064	Opata_2720347_31_PstIMseI_SNP	72.0454	5B
																	1065	Opata_2720347_32_PstIMseI_SNP	72.0454	5B
																	1066	Opata_2720347_41_PstIMseI_SNP	72.0454	5B
																	1067	Opata_31665_23_PstIMseI_SNP	72.0454	5B
																	1068	Opata_38395_79_PstIMseI_SNP	72.0454	5B
																	1069	Opata_393734_77_PstIMseI_SNP	72.0454	5B
																	1070	Opata_548709_4_PstIMseI_SNP	72.0454	5B
																	1071	Opata_67810_10_PstIMseI_SNP	72.0454	5B
																	1072	Opata_725032_63_PstIMseI_SNP	72.0454	5B
																	1073	Opata_73291_36_PstIMseI_SNP	72.0454	5B
																	1074	Opata_814033_76_PstIMseI_SNP	72.0454	5B
																	1075	Opata_814033_84_PstIMseI_SNP	72.0454	5B
																	1076	Opata_832514_22_PstIMseI_SNP	72.0454	5B
																	1077	Opata_845511_48_PstIMseI_SNP	72.0454	5B
																	1078	Opata_845511_81_PstIMseI_SNP	72.0454	5B
																	1079	Opata_917790_63_PstIMseI_SNP	72.0454	5B
																	1080	Opata_92651_16_PstIMseI_SNP	72.0454	5B
																	1081	Opata_933361_28_PstIMseI_SNP	72.0454	5B
																	1082	M6_965046_40_PstIMspI_SNP	72.0454	5B
																	1083	Opata_1310550_12_PstIMspI_SNP	72.0454	5B
																	1084	Opata_1755473_88_PstIMspI_SNP	72.0454	5B
																	1085	Opata_1773710_60_PstIMspI_SNP	72.0454	5B
																	1086	Opata_1803526_47_PstIMspI_SNP	72.0454	5B
																	1087	Opata_1803526_73_PstIMspI_SNP	72.0454	5B
																	1088	Opata_1865677_10_PstIMspI_SNP	72.0454	5B
																	1089	Opata_1918580_57_PstIMspI_SNP	72.0454	5B
																	1090	Opata_2050557_31_PstIMspI_SNP	72.0454	5B
																	1091	Opata_2297647_12_PstIMspI_SNP	72.0454	5B
																	1092	Opata_2431578_8_PstIMspI_SNP	72.0454	5B
																	1093	Opata_2445689_2_PstIMspI_SNP	72.0454	5B
																	1094	Opata_2449188_82_PstIMspI_SNP	72.0454	5B
																	1095	Opata_2562264_13_PstIMspI_SNP	72.0454	5B
																	1096	Opata_2562264_62_PstIMspI_SNP	72.0454	5B
																	1097	Opata_2695552_41_PstIMspI_SNP	72.0454	5B
																	1098	Opata_271543_41_PstIMspI_SNP	72.0454	5B
																	1099	Opata_2814301_55_PstIMspI_SNP	72.0454	5B
																	1100	Opata_3044352_10_PstIMspI_SNP	72.0454	5B
																	1101	Opata_3318885_40_PstIMspI_SNP	72.0454	5B
																	1102	Opata_3355423_22_PstIMspI_SNP	72.0454	5B
																	1103	Opata_3420668_23_PstIMspI_SNP	72.0454	5B
																	1104	Opata_3690794_56_PstIMspI_SNP	72.0454	5B
																	1105	Opata_477370_5_PstIMspI_SNP	72.0454	5B
																	1106	Opata_710725_1_PstIMspI_SNP	72.0454	5B
																	1107	Opata_734153_28_PstIMspI_SNP	72.0454	5B
																	1108	TA015732-1144	72.0454	5B
																	1109	Kukri_c60322_490	72.0454	5B
																	1110	RAC875_c33933_350	72.0454	5B
																	1111	Excalibur_c34354_316	72.4063	5B	Traes_5BS_C78072A98	725080	732802	38925	95	0	0	NA	NA	0	0	1	NA	NA	LOC_Os12g42700	Sb08g022070	12	58696	S
																	1112	Excalibur_c34354_316	72.4063	5B	Traes_5BS_5CC0002C2	717093	718512	38924	94	11	0.0454545454545453	NA	-0.662151624094342	0	0.129230769230769	130.23077	-0.87439819427018	NA	LOC_Os12g42700	Sb08g022070	12	58696	S
																	1113	Excalibur_c34354_316	72.4063	5B	Traes_5BS_E7F4B17C2	714591	716568	38923	93	0	0	NA	NA	0	0	1	NA	NA	LOC_Os12g42700	Sb08g022070	12	58696	S
																	1114	Excalibur_c34354_316	72.4063	5B	Traes_5BS_68FFF9D5C	710980	712327	38921	91	1	0	NA	-1.16221279954403	0	0.0461538461538462	47.15385	-1.11746823590133	NA	LOC_Os12g42700	Sb08g022070	12	58696	S
																	1115	Excalibur_c34354_316	72.4063	5B	Traes_5BS_FFE1F695E	712591	714590	38922	92	0	0	NA	NA	0	0	1	NA	NA	LOC_Os12g42700	Sb08g022070	12	58696	S
																	1116	Excalibur_c34354_316	72.4063	5B	Traes_5BS_3E86D5F8E	707758	710625	38920	90	7	0	NA	NA	0	0	1	NA	NA	LOC_Os12g42700	Sb08g022070	12	58696	S
																	1117			5B	Traes_5BS_13481E081	736205	742069	38926	96	13	-0.0135364279498713	-0.271699021798736	-2.1595287611293	0.901477832512315	2.08	2.30587381852915	-2.07012613898909	Bradi4g01280	LOC_Os12g42660	Sb08g022050	12	58692	S
																	1118			5B	Traes_5BS_A782F7510	747077	750205	38927	97	10	0.0195885231149802	-0.626712113233424	-1.46875290706102	1.13054187192118	0.535384615384615	0.474029847432866	-1.33944376871286	Bradi4g01300	LOC_Os12g42610	Sb08g022030	12	58687	S
																	1119			5B	Traes_5BS_FC54F9BEA	767691	770647	38930	99	7	0.122345081861607	0.0125611049952355	-0.425181075400828	1.91379310344828	1.22461538461538	0.640077186407242	0.087616126744581	NA	NA	NA	NA	NA	S
																	1120			5B	Traes_5BL_67DAB39A6	784515	786325	38932	102	4	0.0163380281690142	-1.14923093862267	-1.51272819949915	0.0689655172413793	0.301538461538462	4.32410793202137	-1.76399164755468	NA	NA	NA	NA	NA	S
																	1121	Tdurum_contig9387_219	72.6714	5B	Traes_5BS_8A0CB097E	813285	815349	38935	105	9	0.116226998855277	0.187693895763267	1.84252672145939	2.27339901477833	2.96615384615385	1.30458808544768	1.24875009392958	NA	NA	NA	NA	NA	S
																	1122	Tdurum_contig9387_219	72.6714	5B	Traes_5BS_C3B48D8CC	815582	816565	38936	106	3	0.194185969176446	0.614457969336609	1.38356771578721	0.901477832512316	0.775384615384615	0.860281099647622	1.1490504353099	NA	NA	NA	NA	NA	S
																	1123	Xgwm443	73.1539	5B
																	1124	P38/M59	73.1539	5B
																	1125	wsnp_Ex_c44034_50189833	73.2617	5B	Traes_5BS_9859265BF	7310460	7313669	39713	883	1	-0.05	-1.15752759654527	-1.16387275300333	0.0591133004926108	0.0492307692307692	0.835601605634693	-0.845192107362443	Bradi4g39880	LOC_Os12g12850	Sb08g007750	12	56459	S
																	1126	wsnp_Ex_c44034_50189833	73.2617	5B	Traes_5BS_3EE61E0AC	7306147	7307625	39712	882	2	0	NA	NA	0	0	1	NA	Bradi4g39880	LOC_Os12g12850	Sb08g007750	12	56459	S
																	1127	wsnp_Ex_c44034_50189833	73.2617	5B	Traes_5BL_9988C23FC	7317414	7321716	39714	884	59	0.0920755294542227	1.48803129144631	-1.9102303077389	17.5665024630542	6.26153846153846	0.356484279666923	0.506163787917155	Bradi4g39880	LOC_Os12g12850	Sb08g007750	12	56459	S
																	1128	wsnp_Ex_c44034_50189833	73.2617	5B	Traes_5BS_3770153FF	7300340	7305327	39711	881	3	-0.0426239591757696	-1.75697392579858	-1.74579386129279	0.189655172413793	0.233846153846154	1.23178485010399	-1.33545195391268	Bradi4g39880	LOC_Os12g12850	Sb08g007750	12	56459	S
																	1129	wsnp_Ex_rep_c70120_69069699	73.2617	5B
																	1130	wsnp_Ex_rep_c70120_69069885	73.2617	5B
																	1131	wsnp_JD_c46203_31643976	73.2617	5B
																	1132	stm684tgag	74.028	5B
																	1133	P34/M59	74.2624	5B
																	1134	Tdurum_contig48100_260	74.2898	5B
																	1135	BS00010491_51	74.2898	5B
																	1136	RAC875_rep_c111261_94	74.2898	5B
																	1137	RAC875_c6565_129	74.2898	5B
																	1138	Kukri_c33272_107	74.2898	5B
																	1139	Kukri_c29969_748	74.2898	5B
																	1140	Kukri_c25747_894	74.2898	5B	Traes_5BL_244C7AACB	592021	607549	38908	78	0	0	NA	NA	0	0	1	NA	Bradi4g00747	LOC_Os12g43940	Sb08g022950	12	58852	S
																	1141	Kukri_c25747_894	74.2898	5B	Traes_5BS_0C2001BB3	563971	568347	38905	75	16	-0.0262397998323161	-0.880799314389976	-1.14370763838436	2.57389162561576	2.29846153846154	0.893032356472416	-0.628445724506776	Bradi4g00747	LOC_Os12g43940	Sb08g022950	12	58852	S
																	1142	Kukri_c25747_894	74.2898	5B	Traes_5BS_718A5CC39	557788	559429	38904	74	0	0	NA	NA	0	0	1	NA	Bradi4g00747	LOC_Os12g43940	Sb08g022950	12	58852	S
																	1143	Kukri_c25747_894	74.2898	5B	Traes_5BS_6AEE03859	575916	578379	38906	76	0	0	NA	NA	0	0	1	NA	Bradi4g00747	LOC_Os12g43940	Sb08g022950	12	58852	S
																	1144	Kukri_c25747_894	74.2898	5B	Traes_5BL_6F4BC0E30	585051	590036	38907	77	2	-0.0476190476190477	-1.09295987033865	-1.13961096173785	0.0541871921182266	0.0615384615384615	1.1332060936605	-0.823342767945094	Bradi4g00747	LOC_Os12g43940	Sb08g022950	12	58852	S
																	1145	Kukri_c10970_573	74.2898	5B
																	1146	IAAV7134	74.2898	5B	Traes_5BS_588EC0AC7	1159042	1163070	38985	155	2	-0.0216856845086983	1.42566376214148	1.464657351911	0.773399014778325	0.793846153846154	1.02640388189546	1.70175327815902	NA	NA	Sb01g039220	3	15924	D
																	1147	Excalibur_rep_c69526_921	74.2898	5B
																	1148	Excalibur_c4468_654	74.2898	5B
																	1149	Excalibur_c3730_546	74.2898	5B
																	1150	Excalibur_c3730_2098	74.2898	5B
																	1151	BS00068528_51	74.2898	5B	Traes_5BS_CEB3782C7	821153	825195	38937	107	3	0.00192307692307692	-1.50406531207894	-0.619627836785797	0.357142857142857	0.209230769230769	0.587002544180275	-1.33145057793865	NA	NA	NA	NA	NA	S
																	1152	Xwmc149	74.3339	5B
																	1153	Xfba232_d2	74.9939	5B
																	1154	P44/M48	75.5591	5B
																	1155	wsnp_Ex_c7244_12439355	75.9887	5B
																	1156	wsnp_BE517711B_Ta_2_1	76.1345	5B
																	1157	wsnp_BE517711B_Ta_2_2	76.1345	5B
																	1158	wsnp_CAP12_c7952_3403722	76.1345	5B
																	1159	wsnp_Ex_c222_436432	76.1345	5B
																	1160	wsnp_Ex_c222_436779	76.1345	5B
																	1161	wsnp_Ex_c46217_51790399	76.1345	5B
																	1162	wsnp_Ex_c718_1411957	76.1345	5B
																	1163	wsnp_Ku_c5594_9911648	76.1345	5B
																	1164	wsnp_Ex_c16432_24932860	76.2803	5B
																	1165	wsnp_Ex_c54206_57165374	76.2803	5B	Traes_5BL_21BBD0D65	22643312	22648435	41522	2692	4	-0.0182719042694266	0.847445041225072	0.961250308170782	1.54187192118227	2.51692307692308	1.63197155082063	1.26603346632517	Bradi4g35150	LOC_Os09g33980	Sb02g029830	9	46948	D
																	1166	wsnp_Ex_c54206_57165374	76.2803	5B	Traes_5BL_D2D0630DE	22641934	22642865	41521	2691	2	-0.0275405686070891	0.536485498963083	1.04695442350979	0.798029556650246	0.892307692307692	1.1179907912293	1.05766482665207	Bradi4g35150	LOC_Os09g33980	Sb02g029830	9	46948	D
																	1167	wsnp_Ex_c6748_11659366	76.2803	5B
																	1168	wsnp_Ra_c26091_35652620	76.2803	5B
																	1169	wPt-1261	76.3836	5B
																	1170	BS00066431_51	76.3932	5B
																	1171	RAC875_c17710_909	76.3932	5B
																	1172	Ra_c15638_858	76.3932	5B	Traes_5BS_7E933EBDC	755547	763225	38928	98	12	0.0261027237080798	0.466155032566367	2.06945121960417	3.22660098522168	4.25846153846154	1.319698919785	1.47692903972927	Bradi4g01310	LOC_Os12g42600	Sb08g022020	12	58686	S
																	1173	Ra_c15638_1296	76.3932	5B
																	1174	Kukri_rep_c101776_81	76.3932	5B
																	1175	Kukri_c15636_1693	76.3932	5B	Traes_5BS_BC26F6AB2	828889	829518	38938	108	0	0	NA	NA	0	0	1	NA	NA	NA	NA	NA	NA	S
																	1176	Ku_c1943_454	76.3932	5B
																	1177	IAAV2618	76.3932	5B
																	1178	Excalibur_c42691_222	76.3932	5B
																	1179	wsnp_Ex_c1815_3421032	76.4262	5B
																	1180	wsnp_CAP11_c948_571287	76.6518	5B
																	1181	wsnp_Ex_c57667_59284398	76.6518	5B
																	1182	wsnp_Ex_c974_1864971	76.6518	5B
																	1183	Xfbb121_d1	76.7339	5B
																	1184	wsnp_Ku_c5472_9710435	76.7426	5B
																	1185	wsnp_Ex_c19724_28721580	76.8224	5B
																	1186	Xpsr170_d1	76.8339	5B
																	1187	Xfba367	76.8339	5B
																	1188	Xgpw4098	76.8339	5B
																	1189	Xgpw1072	76.8339	5B
																	1190	Xfbb238	76.8339	5B
																	1191	wsnp_Ku_c12562_20256747	77.0591	5B
																	1192	wsnp_Ex_c12714_20198992	77.5571	5B
																	1193	wsnp_Ex_c47152_52446529	77.5571	5B	Traes_5BL_8BB8947F6	22266403	22273279	41482	2653	5	0.016680889894136	1.3747863415364	1.29502902026535	1.9679802955665	1.89846153846154	0.964693013942293	1.48731361615275	Bradi4g34820	LOC_Os09g33510	Sb02g029480	9	46877	D
																	1194	wsnp_Ex_rep_c102070_87317640	77.5571	5B
																	1195	wsnp_Ku_c29780_39658445	77.5571	5B	Traes_5BL_0F4E0BD28	22181172	22184660	41474	2645	0	0	NA	NA	0	0	1	NA	NA	NA	NA	NA	NA	D
																	1196	wsnp_Ku_c29780_39658445	77.5571	5B	Traes_5BL_BBF7FDD73	22185915	22188416	41476	2646	5	0.00604524627720504	0.926610106338964	0.959302222344459	1.27339901477833	1.42461538461538	1.11865700523418	1.36211042898363	NA	NA	NA	NA	NA	D
																	1197	wsnp_Ku_c29780_39658445	77.5571	5B	Traes_5BL_9B80DEC84	22173156	22180312	41475	2644	6	0.0137479261928772	1.02718231317596	0.494938594637603	2.2512315270936	2.80307692307692	1.2450216075254	1.27431070178923	NA	NA	NA	NA	NA	D
																	1198	wsnp_Ra_c15297_23684845	77.5571	5B
																	1199	wPt-3931	77.5669	5B
																	1200	RFL_Contig1457_465	77.5999	5B
																	1201	Ra_c19198_137	77.5999	5B
																	1202	Kukri_rep_c103150_398	77.5999	5B	Traes_5BS_F8DC4DB82	838046	839051	38939	109	19	0.0838769290442894	0.79776016525921	0.621868188830266	4.77339901477832	5.49538461538462	1.15122020771364	1.18312425300481	NA	NA	NA	NA	NA	S
																	1203	BobWhite_c7400_194	77.5999	5B
																	1204	Ku_c3398_941	77.5999	5B
																	1205	CAP11_c247_245	77.5999	5B
			QTkw.Hau-ch5B														1206	wsnp_CAP12_rep_c8723_3660715	77.8653	5B
																	1207	wPt-5120	77.9859	5B
																	1208	wPt-7029	77.9859	5B
																	1209	wPt-9569	77.9859	5B
																	1210	M6_497430_PstIMseI_PA	77.9859	5B
																	1211	M6_893314_PstIMseI_PA	77.9859	5B
																	1212	M6_1776104_PstIMspI_PA	77.9859	5B
																	1213	M6_193683_PstIMspI_PA	77.9859	5B
																	1214	M6_256962_PstIMspI_PA	77.9859	5B
																	1215	M6_3174542_PstIMspI_PA	77.9859	5B
																	1216	M6_3238882_PstIMspI_PA	77.9859	5B
																	1217	M6_325115_PstIMspI_PA	77.9859	5B
																	1218	M6_3582807_PstIMspI_PA	77.9859	5B
																	1219	M6_3603031_PstIMspI_PA	77.9859	5B
																	1220	M6_585668_PstIMspI_PA	77.9859	5B
																	1221	M6_723014_PstIMspI_PA	77.9859	5B
																	1222	M6_779730_PstIMspI_PA	77.9859	5B
																	1223	M6_934965_PstIMspI_PA	77.9859	5B
																	1224	Opata_428913_67_PstIMseI_SNP	77.9859	5B
																	1225	Opata_428913_83_PstIMseI_SNP	77.9859	5B
																	1226	Opata_1798563_48_PstIMspI_SNP	77.9859	5B
																	1227	Opata_3204069_25_PstIMspI_SNP	77.9859	5B
																	1228	wsnp_Ex_c19542_28513205	77.9864	5B
																	1229	CAP8_c909_312	78.0116	5B
																	1230	wsnp_Ex_c10902_17715268	78.5505	5B
																	1231	wsnp_Ex_c10902_17716221	78.6248	5B
																	1232	wsnp_Ex_c974_1865513	78.6248	5B
																	1233	wsnp_Ex_c10674_17400603	78.7459	5B
																	1234	Xc7A_002	78.7681	5B
																	1235	wsnp_Ex_c16963_25554152	78.9	5B
																	1236	wsnp_Ex_rep_c69631_68583202	78.9	5B	Traes_5BL_F4EC8CE12	21146906	21152504	41339	2507	11	0.00405818828925142	0.618881322127259	0.595198221996652	3.88177339901478	3.59076923076923	0.925052497269091	0.635272080603246	Bradi4g33920	NA	NA	9	46699	D
																	1237	wsnp_Ex_rep_c69631_68583363	78.9	5B
																	1238	wsnp_Ku_rep_c72211_71920520	78.9	5B
																	1239	wsnp_Ra_c11257_18287816	78.9	5B
																	1240	wsnp_CAP8_c1210_739429	78.9364	5B
																	1241	M6_205149_PstIMseI_PA	78.9364	5B
																	1242	M6_563496_PstIMspI_PA	78.9364	5B
																	1243	Opata_646641_45_PstIMseI_SNP	78.9364	5B
																	1244	Opata_994157_55_PstIMseI_SNP	78.9364	5B
																	1245	Kukri_c31616_585	78.9364	5B
																	1246	Excalibur_c58520_78	78.9364	5B
																	1247	CAP7_c9506_174	78.9364	5B	Traes_5BS_AECDFEAC7	844378	846037	38940	110	6	-0.00418944226728724	1.50601431334101	0.559860976775984	1.8448275862069	1.87384615384615	1.01572116494369	1.16066088904892	NA	NA	NA	NA	NA	S
																	1248	CAP7_c5481_96	78.9364	5B
																	1249	BS00033612_51	79.2731	5B
																	1250	wsnp_Ex_c29051_38120784	79.2731	5B
																	1251	BS00022773_51	79.2731	5B
																	1252	Tdurum_contig28277_256	79.2731	5B	Traes_5BS_3FFCC89AD	2088490	2092504	39095	265	1	-0.05	-1.16097429087842	-1.16479739067565	0.0541871921182266	0.0553846153846154	1.02169760772382	-0.845192107362443	Bradi4g04662	LOC_Os12g37760	Sb08g018420	12	57967	S
																	1253	RAC875_c47084_378	79.2731	5B
																	1254	Kukri_c74960_427	79.2731	5B
																	1255	wsnp_Ex_c20440_29511162	79.3127	5B
																	1256	RAC875_c41515_185	79.4848	5B
																	1257	wsnp_Ex_c24933_34187952	79.6704	5B
																	1258	wsnp_Ex_rep_c66375_64566565	79.6704	5B
																	1259	wsnp_JD_rep_c63013_40187485	79.6704	5B
																	1260	RAC875_rep_c116173_605	79.7791	5B	Traes_5BS_4EE11B06A	851357	851798	38941	111	1	-0.0296296296296295	-0.0186473813931481	0.380877132308375	0.236453201970443	0.323076923076923	1.36480333808936	0.381606635953044	NA	NA	NA	NA	NA	S
																	1261	Excalibur_c45323_708	79.8892	5B	Traes_5BS_56C3CD7DA	856603	859189	38942	113	10	-0.0274388512698209	1.54032736138063	-0.0411381059380089	2.19704433497537	2.28923076923077	1.04194020964081	0.156371144302131	Bradi4g01570	LOC_Os12g42180	Sb08g021680	12	58634	S
																	1262	BobWhite_c23304_77	79.8892	5B	Traes_5BS_B8C03A27E	853701	855760	38943	112	4	-0.0315514683401494	2.28626909263697	2.34136127881007	2.95566502463054	2.76615384615385	0.935903739950899	2.66331550218917	Bradi4g01560	NA	NA	12	58635	S
																	1263	wsnp_Ex_rep_c68023_66768700	80.3006	5B	Traes_5BL_445FD57BE	21274767	21280537	41355	2525	21	0.0285529504623776	2.89701840119277	0.898391395590812	9.09605911330049	4.65230769230769	0.511517803032061	2.76881072995121	Bradi4g34050	LOC_Os09g32090	Sb02g028780	9	46723	D
																	1264	wsnp_Ex_c26252_35497553	80.3621	5B
																	1265	wsnp_Ex_c26252_35497729	80.3621	5B
																	1266	Ra_c19173_1010	80.9035	5B	Traes_5BS_24E6B4649	868270	871711	38944	114	3	0.017649614423808	-0.740993868265358	-1.53179691985614	0.12807881773399	0.150769230769231	1.17578724379414	-1.58509470841826	NA	NA	NA	NA	NA	S
																	1267	wsnp_Ex_c8962_14947544	81.075	5B
																	1268	RAC875_c44613_84	81.075	5B	Traes_5BS_69F35B543	880490	881279	38946	116	2	-0.0414983164983167	1.98844356371569	1.96282350496347	2.73645320197044	3.27076923076923	1.1951872747998	2.18747325650311	NA	NA	NA	NA	NA	S
																	1269	RAC875_c104723_542	81.075	5B
																	1270	Kukri_c32784_2123	81.075	5B
																	1271	BS00107222_51	81.075	5B	Traes_5BS_F51F454B1	875839	879221	38945	115	12	-0.0210650276814313	1.46246917139952	1.51259100703713	5.39901477832512	5.62461538461539	1.04177777454157	1.8256397650669	NA	NA	NA	NA	NA	S
																	1272	wsnp_CAP11_c2439_1259299	81.2004	5B
																	1273	wsnp_Ex_c113235_94249366	81.415	5B
																	1274	wsnp_Ku_c49907_55670146	81.415	5B	Traes_5BL_F393A3875	20782992	20787294	41295	2465	20	0.0286958603101688	0.0459846872449219	-0.957718617515739	4.20443349753695	2.75692307692308	0.655799950231052	-0.328600692113937	Bradi4g33280	LOC_Os09g30280	Sb02g027840	9	46554	D
																	1275	wsnp_Ku_c49907_55670146	81.415	5B	Traes_5BL_637A3C970	20775732	20779025	41294	2464	12	-0.0115708509997745	1.77660211553053	0.420495847065135	5.32512315270936	3.69846153846154	0.694588058858534	1.69377903602398	Bradi4g33280	LOC_Os09g30280	Sb02g027840	9	46554	D
																	1276	wsnp_Ex_c6548_11355524	81.415	5B	Traes_5BL_17A712C94	20898027	20902615	41306	2476	12	0.0208436046241477	2.24310851836223	1.4830325387956	6.04926108374384	6.2	1.02491444881582	2.5108323200012	Bradi4g33370	LOC_Os09g30400	Sb02g027950	9	46574	D
																	1277	wsnp_Ra_c44756_51084202	81.4728	5B
																	1278	wsnp_CAP11_c2439_1259157	81.5636	5B
																	1279	wsnp_Ex_c16704_25250247	81.5636	5B
																	1280	wsnp_Ex_rep_c75281_72691771	81.5636	5B
																	1281	wsnp_Ex_rep_c75281_72691359	81.6516	5B
																	1282	wPt-5346	82.0254	5B
																	1283	wPt-5914	82.0254	5B
																	1284	wPt-6348	82.0254	5B
																	1285	wPt-1465	82.0254	5B
																	1286	M6_1022935_PstIMseI_PA	82.0254	5B
																	1287	M6_151128_PstIMseI_PA	82.0254	5B
																	1288	M6_169146_PstIMseI_PA	82.0254	5B
																	1289	M6_2036062_PstIMseI_PA	82.0254	5B
																	1290	M6_317539_PstIMseI_PA	82.0254	5B
																	1291	M6_3615882_PstIMseI_PA	82.0254	5B
																	1292	M6_4135442_PstIMseI_PA	82.0254	5B
																	1293	M6_656414_PstIMseI_PA	82.0254	5B
																	1294	M6_678380_PstIMseI_PA	82.0254	5B
																	1295	M6_891801_PstIMseI_PA	82.0254	5B
																	1296	M6_1080415_PstIMspI_PA	82.0254	5B
																	1297	M6_110023_PstIMspI_PA	82.0254	5B
																	1298	M6_1125872_PstIMspI_PA	82.0254	5B
																	1299	M6_1198216_PstIMspI_PA	82.0254	5B
																	1300	M6_1293540_PstIMspI_PA	82.0254	5B
																	1301	M6_1381150_PstIMspI_PA	82.0254	5B
																	1302	M6_1387063_PstIMspI_PA	82.0254	5B
																	1303	M6_1420220_PstIMspI_PA	82.0254	5B
																	1304	M6_1490343_PstIMspI_PA	82.0254	5B
																	1305	M6_1695491_PstIMspI_PA	82.0254	5B
																	1306	M6_1838701_PstIMspI_PA	82.0254	5B
																	1307	M6_1933759_PstIMspI_PA	82.0254	5B
																	1308	M6_2118292_PstIMspI_PA	82.0254	5B
																	1309	M6_22956_PstIMspI_PA	82.0254	5B
																	1310	M6_3126635_PstIMspI_PA	82.0254	5B
																	1311	M6_3342689_PstIMspI_PA	82.0254	5B
																	1312	M6_339778_PstIMspI_PA	82.0254	5B
																	1313	M6_3505700_PstIMspI_PA	82.0254	5B
																	1314	M6_358950_PstIMspI_PA	82.0254	5B
																	1315	M6_520501_PstIMspI_PA	82.0254	5B
																	1316	M6_55230_PstIMspI_PA	82.0254	5B
																	1317	M6_579778_PstIMspI_PA	82.0254	5B
																	1318	M6_611529_PstIMspI_PA	82.0254	5B
																	1319	M6_681139_PstIMspI_PA	82.0254	5B
																	1320	M6_839210_PstIMspI_PA	82.0254	5B
																	1321	M6_851493_PstIMspI_PA	82.0254	5B
																	1322	M6_966403_PstIMspI_PA	82.0254	5B
																	1323	Opata_1892005_PstIMspI_PA	82.0254	5B
																	1324	Opata_641426_PstIMspI_PA	82.0254	5B
																	1325	Opata_1458_1_PstIMluI_SNP	82.0254	5B
																	1326	Opata_1458_20_PstIMluI_SNP	82.0254	5B
																	1327	Opata_118879_16_PstIMseI_SNP	82.0254	5B
																	1328	Opata_118879_34_PstIMseI_SNP	82.0254	5B
																	1329	Opata_118879_60_PstIMseI_SNP	82.0254	5B
																	1330	Opata_185131_43_PstIMseI_SNP	82.0254	5B
																	1331	Opata_185131_8_PstIMseI_SNP	82.0254	5B
																	1332	Opata_391266_16_PstIMseI_SNP	82.0254	5B
																	1333	Opata_391266_33_PstIMseI_SNP	82.0254	5B
																	1334	Opata_391266_42_PstIMseI_SNP	82.0254	5B
																	1335	Opata_41047_53_PstIMseI_SNP	82.0254	5B
																	1336	Opata_4360686_83_PstIMseI_SNP	82.0254	5B
																	1337	Opata_4360686_85_PstIMseI_SNP	82.0254	5B
																	1338	Opata_523261_48_PstIMseI_SNP	82.0254	5B
																	1339	Opata_612201_25_PstIMseI_SNP	82.0254	5B
																	1340	Opata_62046_20_PstIMseI_SNP	82.0254	5B
																	1341	Opata_639421_57_PstIMseI_SNP	82.0254	5B
																	1342	Opata_659655_42_PstIMseI_SNP	82.0254	5B
																	1343	Opata_715271_70_PstIMseI_SNP	82.0254	5B
																	1344	Opata_715271_85_PstIMseI_SNP	82.0254	5B
																	1345	Opata_83332_81_PstIMseI_SNP	82.0254	5B
																	1346	Opata_983235_33_PstIMseI_SNP	82.0254	5B
																	1347	Opata_1572944_57_PstIMspI_SNP	82.0254	5B
																	1348	Opata_1587938_15_PstIMspI_SNP	82.0254	5B
																	1349	Opata_1694615_42_PstIMspI_SNP	82.0254	5B
																	1350	Opata_1740883_57_PstIMspI_SNP	82.0254	5B
																	1351	Opata_1748527_73_PstIMspI_SNP	82.0254	5B
																	1352	Opata_1769266_52_PstIMspI_SNP	82.0254	5B
																	1353	Opata_1852931_48_PstIMspI_SNP	82.0254	5B
																	1354	Opata_1903477_77_PstIMspI_SNP	82.0254	5B
																	1355	Opata_1960484_81_PstIMspI_SNP	82.0254	5B
																	1356	Opata_2016880_28_PstIMspI_SNP	82.0254	5B
																	1357	Opata_2189743_88_PstIMspI_SNP	82.0254	5B
																	1358	Opata_219430_21_PstIMspI_SNP	82.0254	5B
																	1359	Opata_2723616_17_PstIMspI_SNP	82.0254	5B
																	1360	Opata_2906734_21_PstIMspI_SNP	82.0254	5B
																	1361	Opata_3170336_38_PstIMspI_SNP	82.0254	5B
																	1362	Opata_3287866_69_PstIMspI_SNP	82.0254	5B
																	1363	Opata_4171231_38_PstIMspI_SNP	82.0254	5B
																	1364	Opata_4174136_39_PstIMspI_SNP	82.0254	5B
																	1365	Opata_524791_14_PstIMspI_SNP	82.0254	5B
																	1366	Opata_889603_32_PstIMspI_SNP	82.0254	5B
																	1367	Xfba393_d1	82.1339	5B
																	1368	Xcdo1335	82.1339	5B
																	1369	P78/M72	82.1339	5B
																	1370	E45/M55s	82.1339	5B
																	1371	wsnp_Ku_c3869_7094615	82.1524	5B	Traes_5BL_9663AB85C	20406682	20410300	41247	2417	2	-0.0158795627964528	-0.739701248563653	-0.660154521748419	0.58128078817734	0.135384615384615	0.234224831631488	-0.774858792313345	NA	NA	NA	NA	NA	D
																	1372	wsnp_Ex_c3817_6937184	82.3918	5B
																	1373	Tdurum_contig49841_618	82.4493	5B
																	1374	Excalibur_c14594_182	82.4493	5B
																	1375	wsnp_CAP7_c3386_1586636	83.033	5B
																	1376	Kukri_c46608_277	83.5344	5B
																	1377	Tdurum_contig81708_212	83.5344	5B
																	1378	Tdurum_contig16267_354	83.5344	5B
																	1379	BS00003845_51	83.5344	5B	Traes_5BS_81B1B364C	882099	882859	38947	117	2	-0.011911111111111	0.668964251805952	0.345600656519882	0.295566502463054	0.344615384615385	1.16538914543618	0.118069711446475	NA	NA	NA	NA	NA	S
																	1380	Ex_c8962_467	83.5344	5B
		QTkw.Tan-ch5B															1381	BS00068592_51	83.5344	5B
																	1382	wsnp_Ex_rep_c67471_66073729	83.7634	5B
																	1383	wsnp_Ex_rep_c67471_66073969	83.7634	5B
																	1384	wsnp_Ex_rep_c68596_67445610	83.7634	5B
																	1385	wsnp_Ex_c13777_21603644	83.7634	5B	Traes_5BS_F8C1EF344	19749717	19752194	41170	2340	0	0	NA	NA	0	0	1	NA	NA	LOC_Os03g42320	NA	3	17956	D
																	1386	wsnp_Ex_c214_421541	83.7634	5B
																	1387	wsnp_Ex_c22040_31218280	83.7634	5B
																	1388	wsnp_Ex_c22040_31218342	83.7634	5B
																	1389	Opata_162182_16_PstIMluI_SNP	83.7634	5B
																	1390	Opata_296237_2_PstIMseI_SNP	83.7634	5B
																	1391	Opata_309938_31_PstIMseI_SNP	83.7634	5B
																	1392	Opata_309938_87_PstIMseI_SNP	83.7634	5B
																	1393	Opata_389725_85_PstIMseI_SNP	83.7634	5B
																	1394	Opata_504201_59_PstIMseI_SNP	83.7634	5B
																	1395	Opata_715428_12_PstIMseI_SNP	83.7634	5B
																	1396	Opata_715428_71_PstIMseI_SNP	83.7634	5B
																	1397	Opata_715428_72_PstIMseI_SNP	83.7634	5B
																	1398	Opata_2486079_62_PstIMspI_SNP	83.7634	5B
																	1399	Opata_574413_28_PstIMspI_SNP	83.7634	5B
																	1400	wPt-3026	83.8329	5B
																	1401	Opata_2702692_PstIMluI_PA	83.8329	5B
																	1402	M6_2552894_PstIMseI_PA	83.8329	5B
																	1403	Opata_1394595_PstIMseI_PA	83.8329	5B
																	1404	Opata_2515567_PstIMseI_PA	83.8329	5B
																	1405	Opata_2583898_PstIMseI_PA	83.8329	5B
																	1406	Opata_2924507_PstIMseI_PA	83.8329	5B
																	1407	Opata_3182874_PstIMseI_PA	83.8329	5B
																	1408	Opata_492746_PstIMseI_PA	83.8329	5B
																	1409	Opata_705186_PstIMseI_PA	83.8329	5B
																	1410	M6_1042825_PstIMspI_PA	83.8329	5B
																	1411	M6_2057508_PstIMspI_PA	83.8329	5B
																	1412	M6_2514656_PstIMspI_PA	83.8329	5B
																	1413	M6_2628359_PstIMspI_PA	83.8329	5B
																	1414	M6_560039_PstIMspI_PA	83.8329	5B
																	1415	M6_587285_PstIMspI_PA	83.8329	5B
																	1416	M6_763015_PstIMspI_PA	83.8329	5B
																	1417	M6_800007_PstIMspI_PA	83.8329	5B
																	1418	M6_860611_PstIMspI_PA	83.8329	5B
																	1419	M6_956475_PstIMspI_PA	83.8329	5B
																	1420	Opata_3818803_PstIMspI_PA	83.8329	5B
																	1421	Opata_62789_50_PstIMluI_SNP	83.8329	5B
																	1422	Opata_1174738_47_PstIMseI_SNP	83.8329	5B
																	1423	Opata_290366_9_PstIMseI_SNP	83.8329	5B
																	1424	Opata_258255_46_PstIMspI_SNP	83.8329	5B
																	1425	Opata_3518283_33_PstIMspI_SNP	83.8329	5B
																	1426	Opata_3583170_75_PstIMspI_SNP	83.8329	5B
																	1427	Opata_3741316_74_PstIMspI_SNP	83.8329	5B
																	1428	Xfba342_d1	83.8339	5B
																	1429	Kukri_rep_c106411_137	83.8428	5B	Traes_5BS_B90CCD62B	886383	888359	38948	118	1	-0.0314685314685315	1.50584919083877	1.58255037643403	0.433497536945813	0.406153846153846	0.937068251295508	1.68261357825181	NA	NA	NA	NA	NA	S
																	1430	D_contig02344_374	83.8778	5B
																	1431	Excalibur_c10669_143	83.8854	5B
																	1432	BS00063769_51	83.8904	5B
																	1433	Ra_c439_1536	83.8904	5B
																	1434	JD_c5312_98	83.8904	5B
																	1435	IACX6359	83.8904	5B
																	1436	IAAV2411	83.8904	5B	Traes_5BS_EFE196D2A	895236	898666	38949	119	18	-0.0160242414280778	3.1719157001909	3.05406175472231	6.42610837438424	5.35384615384615	0.833165685364039	3.72037071234432	NA	NA	NA	NA	NA	S
																	1437	Excalibur_c28463_170	83.8904	5B
																	1438	Excalibur_c36906_58	83.8908	5B
																	1439	BS00023072_51	83.8977	5B
																	1440	RAC875_c3871_229	83.8977	5B
																	1441	BobWhite_c13844_873	83.8977	5B
																	1442	IAAV3261	83.8977	5B	Traes_5BS_49C7C1976	1595838	1601150	39036	206	4	-0.00191215912489517	-0.425157478444096	0.947278629878291	1.25369458128079	3.01538461538462	2.4040787838583	0.634402793614626	Bradi4g01820	LOC_Os12g41880	Sb08g021370	12	58563	S
																	1443	Excalibur_c32422_152	83.8977	5B
																	1444	wPt-4736	83.9025	5B
																	1445	M6_2445094_PstIMspI_PA	83.9025	5B
																	1446	Opata_162182_52_PstIMluI_SNP	83.9025	5B
																	1447	Opata_22130_15_PstIMseI_SNP	83.9025	5B
																	1448	Opata_279638_77_PstIMseI_SNP	83.9025	5B
																	1449	Opata_538959_59_PstIMseI_SNP	83.9025	5B
																	1450	Opata_77786_89_PstIMseI_SNP	83.9025	5B
																	1451	Opata_8041_9_PstIMseI_SNP	83.9025	5B
																	1452	Opata_86281_56_PstIMseI_SNP	83.9025	5B
																	1453	Opata_99488_14_PstIMseI_SNP	83.9025	5B
																	1454	Opata_3738367_45_PstIMspI_SNP	83.9025	5B
																	1455	Xfbb277	83.9339	5B
																	1456	Xgwm159_d2	83.9339	5B
																	1457			5B	Traes_5BS_E811B7862	907041	910044	38950	120	1	0	NA	-1.15558750501204	0	0.0769230769230769	77.92308	-1.09495987979803	Bradi4g01930	LOC_Os12g41810	Sb08g021320	12	58553	S
																	1458	RFL_Contig2251_1070	83.9524	5B
																	1459	tPt-8942	83.972	5B
																	1460	Opata_2395642_26_PstIMseI_SNP	83.972	5B
																	1461	Opata_351825_40_PstIMseI_SNP	83.972	5B
																	1462	Opata_1867374_67_PstIMspI_SNP	83.972	5B
																	1463	RFL_Contig2251_434	83.9929	5B
																	1464	Excalibur_c6010_433	83.9987	5B	Traes_5BS_419BCF8CE	920544	922549	38953	123	7	-0.0333533490745266	1.60777177961118	1.81107925407361	2.21182266009852	2.36	1.06696304348221	1.51399447889611	NA	NA	NA	NA	NA	?
																	1465			5B	Traes_5BL_397DCEF8C	923886	924500	38954	124	0	0	NA	NA	0	0	1	NA	NA	NA	Sb01g039540	3	15871	D
																	1466			5B	Traes_5BS_DFCC9863A	926995	931124	38955	125	1	0.133110367892977	-0.681114073005996	1.20177413248069	0.108374384236453	0.301538461538462	2.76608159973113	0.595603312574748	NA	LOC_Os03g16860	NA	3	15872	D
																	1467	BobWhite_c43220_84	84.0236	5B
																	1468	BS00060015_51	84.0387	5B
																	1469	wsnp_Ex_c10486_17145111	84.0415	5B
																	1470	Opata_1096359_33_PstIMseI_SNP	84.0415	5B
																	1471	Opata_27955_51_PstIMseI_SNP	84.0415	5B
																	1472	Opata_27955_55_PstIMseI_SNP	84.0415	5B
																	1473	Opata_3070085_26_PstIMspI_SNP	84.0415	5B
																	1474	Opata_431120_58_PstIMspI_SNP	84.0415	5B
																	1475	RAC875_c16827_292	84.0415	5B
																	1476			5B	Traes_5BL_45A5C2D6B	936553	948594	38956	126	25	0.0245470046614248	1.66770291661664	2.58597047975621	13.9137931034483	10.7107692307692	0.769811606469377	2.74096261630271	NA	LOC_Os03g16860	NA	3	15872	D
																	1477	P36/M60	84.0712	5B
																	1478	wsnp_BE443187B_Ta_2_1	84.1172	5B
																	1479	wsnp_Ex_c12119_19382764	84.1172	5B
																	1480	wsnp_Ex_c12119_19382820	84.1172	5B
																	1481	wsnp_Ex_rep_c66696_65023462	84.1172	5B
																	1482	wsnp_Ex_c12127_19394952	84.1172	5B
																	1483	wsnp_Ex_c8985_14979134	84.1172	5B
																	1484	Xgwm68_d2	84.1339	5B
																	1485			5B	Traes_5BL_2D61BA03D	960958	964951	38957	127	1	0.15	NA	0.29202879196217	0	0.209230769230769	210.23077	-0.380829553802157	NA	NA	NA	NA	NA	D
																	1486			5B	Traes_5BL_A939C0E65	976203	976932	38958	129	0	0	NA	NA	0	0	1	NA	Bradi1g66520	LOC_Os03g16880	Sb01g039470	3	15880	D
																	1487	P33/M52	84.2339	5B
																	1488	Xfbb292	84.2339	5B
																	1489			5B	Traes_5BS_B9830986D	984058	984165	38960	130	0	0	NA	NA	0	0	1	NA	Bradi4g00467	LOC_Os12g28590	NA	12	57178	S
																	1490			5B	Traes_5BS_FDE980DE1	984708	985673	38962	131	3	0	NA	-1.50950876968622	0	0.156923076923077	157.92308	-1.46780074801444	NA	NA	NA	NA	NA	D
																	1491			5B	Traes_5BS_CEAB57AA7	987082	990137	38961	132	5	0.0132114830634747	-1.15690944891037	-1.67467104560866	0.0689655172413793	0.56	8.01823526788624	-1.75426320287336	Bradi1g66497	LOC_Os03g16890	NA	3	15886	D
																	1492			5B	Traes_5BL_82E45824C	992236	994629	38964	133	0	0	NA	NA	0	0	1	NA	NA	NA	NA	NA	NA	D
																	1493			5B	Traes_5BL_9E4ADF969	994822	996250	38965	134	2	0.0740916760797111	-1.22393550639399	0.776517785302257	0.179802955665025	0.523076923076923	2.89860807588548	0.107603004654869	Bradi1g66510	NA	NA	3	15891	D
																	1494			5B	Traes_5BL_7FADDCBDA	998620	1010163	38963	135	123	0.0540732508538402	-2.29142563812878	-0.985298818925054	9.19211822660099	19.6492307692308	2.13749353357332	-1.27826973564834	NA	NA	NA	NA	NA	D
																	1495	Xbcd873_d2	84.3339	5B
																	1496	Xgwm66_d2	84.3339	5B
																	1497			5B	Traes_5BS_7B98BAECC	1011075	1014487	38966	136	2	-0.0367842893325769	2.03553759874875	2.03209304274526	1.42857142857143	2.00307692307692	1.40187253182585	2.24676853796961	Bradi1g66490	LOC_Os03g16900	Sb01g031830	3	15896	D
																	1498			5B	Traes_5BS_45F7A8F84	1018223	1021166	38967	137	1	-0.0369822485207103	1.61222488709205	1.59799184703729	0.448275862068966	0.48	1.07061171726431	1.73390581316484	Bradi1g66490	LOC_Os03g16900	Sb01g031830	3	15896	D
																	1499			5B	Traes_5BL_846900491	1024080	1026803	38969	138	1	0.0416666666666667	NA	-0.698274355948178	0	0.141538461538462	142.53846	-0.878948184490419	NA	NA	Sb01g039370	3	15902	D
																	1500	stm718tgag	84.4008	5B
																	1501			5B	Traes_5BL_5A23A8D89	1028027	1031120	38968	139	2	-0.0285744794447411	-1.52355709621129	-1.22393550639399	0.135467980295567	0.224615384615385	1.65324774353662	-1.0403913873169	NA	NA	NA	NA	NA	D
																	1502			5B	Traes_5BL_BE8F54AAA1	1036800	1037007	38970	140	0	0	NA	NA	0	0	1	NA	Bradi1g66370	NA	Sb01g039250	3	15921	D
																	1503			5B	Traes_5BL_F7E6E35B8	1042180	1042690	38971	141	0	0	NA	NA	0	0	1	NA	Bradi1g66370	NA	Sb01g039250	3	15921	D
																	1504			5B	Traes_5BL_404F6E798	1060792	1061780	38972	142	0	0	NA	NA	0	0	1	NA	Bradi1g66370	NA	Sb01g039250	3	15921	D
																	1505			5B	Traes_5BL_B27792F88	1067921	1068847	38973	143	0	0	NA	NA	0	0	1	NA	Bradi1g66370	NA	Sb01g039250	3	15921	D
																	1506			5B	Traes_5BL_2C35B9555	1077906	1078905	38974	144	0	0	NA	NA	0	0	1	NA	Bradi4g01647	LOC_Os12g42060	NA	12	58617	S
																	1507			5B	Traes_5BL_63EB80862	1081563	1082574	38975	145	3	-0.0322033898305085	-1.16356375286746	-0.617716548556349	0.0492610837438424	0.116923076923077	2.34621062659219	-0.584799653597854	Bradi1g66370	NA	Sb01g039250	3	15921	D
																	1508	Xcdo959	84.6339	5B
																	1509	Xgwm843	84.6339	5B
																	1510			5B	Traes_5BL_877AD3678	1096135	1096967	38976	146	2	-0.00857843137254921	-0.696805878663983	-1.51076694559011	0.142857142857143	0.110769230769231	0.77694600351432	-0.689681702931759	Bradi1g66370	NA	Sb01g039250	3	15921	D
																	1511			5B	Traes_5BL_A1589C4D7	1105476	1106336	38977	147	2	0.119080721267273	1.15106403092361	0.397688734255037	2.99507389162562	0.713846153846154	0.238594299154618	0.582550043424482	Bradi1g66370	NA	Sb01g039250	3	15921	D
																	1512			5B	Traes_5BL_79B9D50251	1110593	1111442	38978	148	8	-0.0244121009857543	-1.51406354550789	-0.868035945617374	0.118226600985222	0.252307692307692	2.12459040180631	-0.844697508186917	Bradi1g66370	NA	Sb01g039250	3	15921	D
																	1513			5B	Traes_5BL_B82ABFDD8	1114779	1114992	38979	149	0	0	NA	NA	0	0	1	NA	Bradi1g66370	NA	Sb01g039250	3	15921	D
																	1514	XWD115l	84.7339	5B
																	1515	P36/M48	84.7339	5B
																	1516	tPt-0228	84.7367	5B
																	1517	wPt-8132	84.7367	5B
																	1518	M6_2299547_PstIMluI_PA	84.7367	5B
																	1519	M6_891449_PstIMluI_PA	84.7367	5B
																	1520	M6_928229_PstIMluI_PA	84.7367	5B
																	1521	M6_12988_PstIMseI_PA	84.7367	5B
																	1522	M6_1304377_PstIMseI_PA	84.7367	5B
																	1523	M6_1312328_PstIMseI_PA	84.7367	5B
																	1524	M6_1354731_PstIMseI_PA	84.7367	5B
																	1525	M6_1962579_PstIMseI_PA	84.7367	5B
																	1526	M6_2004268_PstIMseI_PA	84.7367	5B
																	1527	M6_3104247_PstIMseI_PA	84.7367	5B
																	1528	M6_3874333_PstIMseI_PA	84.7367	5B
																	1529	M6_812320_PstIMseI_PA	84.7367	5B
																	1530	M6_1746000_PstIMspI_PA	84.7367	5B
																	1531	M6_1863124_PstIMspI_PA	84.7367	5B
																	1532	M6_1935853_PstIMspI_PA	84.7367	5B
																	1533	M6_2066514_PstIMspI_PA	84.7367	5B
																	1534	M6_2157906_PstIMspI_PA	84.7367	5B
																	1535	M6_2338400_PstIMspI_PA	84.7367	5B
																	1536	M6_2705894_PstIMspI_PA	84.7367	5B
																	1537	M6_2726395_PstIMspI_PA	84.7367	5B
																	1538	M6_3171539_PstIMspI_PA	84.7367	5B
																	1539	M6_522929_PstIMspI_PA	84.7367	5B
																	1540	M6_756971_PstIMspI_PA	84.7367	5B
																	1541	Opata_2193538_PstIMspI_PA	84.7367	5B
																	1542	Opata_2554622_PstIMspI_PA	84.7367	5B
																	1543	Opata_2559880_PstIMspI_PA	84.7367	5B
																	1544	Opata_2612636_PstIMspI_PA	84.7367	5B
																	1545	Opata_906272_PstIMspI_PA	84.7367	5B
																	1546	Opata_913069_PstIMspI_PA	84.7367	5B
																	1547	Opata_192341_31_PstIMseI_SNP	84.7367	5B
																	1548	Opata_192341_46_PstIMseI_SNP	84.7367	5B
																	1549	Opata_301299_49_PstIMseI_SNP	84.7367	5B
																	1550	Opata_327814_6_PstIMseI_SNP	84.7367	5B
																	1551	Opata_752721_23_PstIMseI_SNP	84.7367	5B
																	1552	Opata_766579_46_PstIMseI_SNP	84.7367	5B
																	1553	Opata_3979279_1_PstIMspI_SNP	84.7367	5B
																	1554	RAC875_c104514_534	84.744	5B
																	1555			5B	Traes_5BL_45451B547	1123493	1124194	38980	150	1	0	NA	NA	0	0	1	NA	Bradi1g66370	NA	Sb01g039250	3	15921	D
																	1556			5B	Traes_5BL_A3D471A6F	1133782	1134344	38981	151	0	0	NA	NA	0	0	1	NA	Bradi1g66370	NA	Sb01g039250	3	15921	D
																	1557	wsnp_Ex_c13440_21170884	84.8051	5B
																	1558	Xwmc333	84.8339	5B
																	1559	Xgsy60	84.8339	5B
																	1560			5B	Traes_5BL_A3D471A6F2	1146188	1146750	38982	152	0	0	NA	NA	0	0	1	NA	Bradi1g66370	NA	Sb01g039250	3	15921	D
																	1561			5B	Traes_5BL_A3D471A6F1	1147013	1147575	38983	153	0	0	NA	NA	0	0	1	NA	Bradi1g66370	NA	Sb01g039250	3	15921	D
																	1562			5B	Traes_5BL_9EAB3AD07	1150941	1151179	38984	154	0	0	NA	NA	0	0	1	NA	Bradi1g25400	NA	Sb01g039240	3	15922	D
																	1563	P39/M53	84.9339	5B
																	1564	Xopf8	84.9339	5B
																	1565	Xwmc376	84.9339	5B
																	1566	Xwmc73	84.9339	5B
																	1567	wsnp_BE497820B_Ta_2_2	84.9427	5B
																	1568	wsnp_BE497820B_Ta_2_3	84.9427	5B
																	1569	wPt-4703	84.9568	5B
																	1570			5B	Traes_5BL_4E9D455F2	1183333	1186868	38986	156	1	0	NA	-1.15752759654527	0	0.0738461538461539	74.84615	-1.09495987979803	NA	NA	Sb01g039150	3	15931	D
																	1571			5B	Traes_5BL_8D494D60C	1192228	1198580	38987	157	1	0	NA	NA	0	0	1	NA	NA	NA	Sb01g039150	3	15931	D
																	1572	Xwmc363	85.0339	5B
																	1573			5B	Traes_5BL_97BEC5636	1203283	1209869	38988	158	24	0.168113230968297	0.933011693131918	-0.221764279596185	10.6133004926108	7.18153846153846	0.676685050208146	0.887872325840111	Bradi1g66270	NA	NA	3	15939	D
																	1574			5B	Traes_5BL_0B4FFE3B5	1215114	1216189	38989	159	10	-0.00810924786314504	-2.19616251583264	-2.04707295215794	0.529556650246305	0.978461538461538	1.84610171222998	-1.88946247870189	Bradi1g66270	NA	NA	3	15939	D
																	1575	Xwmc435	85.1339	5B
																	1576			5B	Traes_5BL_1C01C0970	1223765	1224547	38990	160	2	0.00676388504388303	-0.315814770814066	-0.179179112193961	0.310344827586207	0.575384615384615	1.85127410016733	0.161282146203353	Bradi1g66270	NA	NA	3	15939	D
																	1577			5B	Traes_5BL_3F1A389C5	1227733	1231095	38991	161	4	0.063507701789102	0.461135901086392	1.25196749530474	1.24630541871921	1.78769230769231	1.43404516754204	1.35608533523395	Bradi4g27480	LOC_Os09g12540	Sb02g020290	9	44954	D
																	1578			5B	Traes_5BS_324938CAD	1232680	1233051	38992	162	0	0	NA	NA	0	0	1	NA	Bradi4g27480	LOC_Os09g12540	Sb02g020290	9	44954	D
																	1579			5B	Traes_5BL_44C2AD0F2	1236345	1242142	38993	163	10	0.0588362698471182	1.91527489776528	2.27808283329585	4.42364532019704	3.84	0.868092179646164	2.43574635529053	NA	NA	NA	NA	NA	D
																	1580	Xbarc267	85.1896	5B
																	1581			5B	Traes_5BL_66CC17728	1245420	1247263	38994	164	0	0	NA	NA	0	0	1	NA	Bradi4g27470	LOC_Os09g12530	Sb02g019400	9	44953	D
																	1582	Xwmc188	85.2339	5B
																	1583			5B	Traes_5BL_1D2A919F5	1254841	1260591	38995	165	2	0.0359186593092173	-0.77101354904414	-0.176118185258794	0.133004926108374	0.449230769230769	3.3598075085745	-0.546273826631197	Bradi4g27460	LOC_Os09g12500	Sb02g019440	9	44950	D
																	1584			5B	Traes_5BL_196F297B6	1269059	1270040	38996	166	0	0	NA	NA	0	0	1	NA	NA	LOC_Os09g12310	NA	9	44941	D
																	1585			5B	Traes_5BL_19BA8437B	1275787	1283511	38997	167	10	0.0647422382562826	1.23981456687248	1.51569621936432	3.27339901477833	3.68615384615385	1.12605514439121	1.85618032088593	Bradi4g27450	LOC_Os09g12290	Sb02g019450	9	44939	D
																	1586	Xbarc32	85.3339	5B
																	1587			5B	Traes_5BL_2C0792D10	1290944	1294477	38998	168	1	0	NA	NA	0	0	1	NA	Bradi4g27450	LOC_Os09g12290	Sb02g019450	9	44939	D
																	1588			5B	Traes_5BL_E1FEF86BE	1294898	1299220	38999	169	8	0.0594966450118437	0.572363380593205	-1.45048649396589	0.32512315270936	0.916923076923077	2.81465170442515	-1.47499995542072	NA	LOC_Os09g12270	NA	9	44938	D
																	1589			5B	Traes_5BL_F5A06AA29	1304215	1308874	39000	170	2	0	NA	-1.5269134891649	0	0.292307692307692	293.30769	-1.46662404077484	Bradi4g27440	LOC_Os09g12240	Sb02g019470	9	44934	D
																	1590			5B	Traes_5BL_EED7030F7	1324271	1326592	39001	171	1	0.0758856682769726	1.23176934792951	1.43019619727274	0.315270935960591	0.215384615384615	0.68417484072359	1.64482279742449	Bradi4g27430	LOC_Os09g12230	Sb02g037390	9	44933	D
																	1591	P39/M49_d1	85.5339	5B
																	1592	P42/M51	85.5339	5B
																	1593			5B	Traes_5BL_85E599AA7	1335686	1338277	39005	173	9	0.0834214571094128	0.555391301771625	1.53105686133179	2.5320197044335	3.83692307692308	1.51515721729286	1.74373068016023	Bradi4g31910	LOC_Os09g27980	Sb02g026380	9	46273	D
																	1594			5B	Traes_5BL_91AB4844C	1338493	1341984	39007	174	4	0.0956192132018523	0.624736961248114	1.76326354593518	1.20689655172414	1.76307692307692	1.46045364563712	1.79590080997655	Bradi4g31900	LOC_Os09g27960	Sb02g026370	9	46271	D
																	1595			5B	Traes_5BL_8C17DD1C4	1346820	1350680	39006	175	6	0.0936303813754095	2.02201264842328	-0.392235903670512	2.41625615763547	1.33538461538462	0.552851883103692	1.54934318895044	Bradi4g31890	LOC_Os09g27950	Sb02g026360	9	46270	D
																	1596			5B	Traes_5BL_19692FE2F	1353721	1353936	39002	176	0	0	NA	NA	0	0	1	NA	NA	LOC_Os09g12060	NA	9	44929	D
																	1597			5B	Traes_5BL_467B077E3	1355104	1355679	39004	177	0	0	NA	NA	0	0	1	NA	NA	NA	Sb08g002525	12	58568	S
																	1598			5B	Traes_5BL_F44A2FF82	1356106	1356372	39008	178	0	0	NA	NA	0	0	1	NA	NA	NA	NA	NA	NA	D
																	1599	Xmtd116	85.6339	5B
																	1600			5B	Traes_5BL_9AC2A93F0	1364862	1368728	39009	179	12	-0.0017618071976564	-0.16690970769953	0.53292576099015	1.26108374384236	1.66153846153846	1.31729647352877	0.092587494114425	Bradi4g27390	NA	NA	9	44911	D
																	1601			5B	Traes_5BL_101FFC3E8	1378605	1380499	39010	180	2	0.0157861225117431	0.634266132634187	0.623299706657998	2.01970443349754	1.77538461538462	0.879091763064032	0.975496812176397	Bradi4g27390	NA	NA	9	44911	D
																	1602	Xbarc216	85.7339	5B
																	1603			5B	Traes_5BL_B587530F4	1392400	1395691	39011	181	10	0.0534658495204592	2.34123095844477	1.96709720716606	5.47290640394089	4.46153846153846	0.815238357016846	2.93563653669614	Bradi4g27376	LOC_Os09g11520	Sb02g019530	9	44901	D
																	1604			5B	Traes_5BL_3067D4B1A	1396460	1399632	39012	182	0	0	NA	NA	0	0	1	NA	Bradi4g27370	LOC_Os09g11510	Sb02g019520	9	44900	D
																	1605	wPt-5688	85.791	5B
																	1606			5B	Traes_5BL_8FEAE55F6	1403163	1412188	39013	183	12	0.0494334733007072	1.87512153145792	2.01270112444787	5.16256157635468	5.12307692307692	0.992353212140834	2.68051279310333	Bradi4g27334	LOC_Os09g11450	Sb02g019500	9	44893	D
																	1607	Xgwm66	85.8339	5B
																	1608	Xwg232	85.8339	5B
																	1609			5B	Traes_5BL_FCAEAA434	1413283	1415385	39014	184	7	0.0626430568514248	2.99357777409122	1.7935404040722	4.65270935960591	7.37230769230769	1.58439367816472	3.18529640757615	Bradi4g27327	LOC_Os09g11440	NA	9	44892	D
																	1610	wPt-3461	85.849	5B
																	1611	wPt-7079	85.849	5B
																	1612	M6_1014101_PstIMseI_PA	85.849	5B
																	1613	M6_1015280_PstIMseI_PA	85.849	5B
																	1614	M6_1033810_PstIMseI_PA	85.849	5B
																	1615	M6_1072493_PstIMseI_PA	85.849	5B
																	1616	M6_130197_PstIMseI_PA	85.849	5B
																	1617	M6_1314470_PstIMseI_PA	85.849	5B
																	1618	M6_1324866_PstIMseI_PA	85.849	5B
																	1619	M6_1350620_PstIMseI_PA	85.849	5B
																	1620	M6_13509_PstIMseI_PA	85.849	5B
																	1621	M6_1516649_PstIMseI_PA	85.849	5B
																	1622	M6_1600767_PstIMseI_PA	85.849	5B
																	1623	M6_166559_PstIMseI_PA	85.849	5B
																	1624	M6_1820668_PstIMseI_PA	85.849	5B
																	1625	M6_184620_PstIMseI_PA	85.849	5B
																	1626	M6_204181_PstIMseI_PA	85.849	5B
																	1627	M6_2319376_PstIMseI_PA	85.849	5B
																	1628	M6_238901_PstIMseI_PA	85.849	5B
																	1629	M6_2536383_PstIMseI_PA	85.849	5B
																	1630	M6_2964945_PstIMseI_PA	85.849	5B
																	1631	M6_305778_PstIMseI_PA	85.849	5B
																	1632	M6_312909_PstIMseI_PA	85.849	5B
																	1633	M6_387372_PstIMseI_PA	85.849	5B
																	1634	M6_3970891_PstIMseI_PA	85.849	5B
																	1635	M6_4077806_PstIMseI_PA	85.849	5B
																	1636	M6_419576_PstIMseI_PA	85.849	5B
																	1637	M6_4281421_PstIMseI_PA	85.849	5B
																	1638	M6_491705_PstIMseI_PA	85.849	5B
																	1639	M6_51646_PstIMseI_PA	85.849	5B
																	1640	M6_543541_PstIMseI_PA	85.849	5B
																	1641	M6_594993_PstIMseI_PA	85.849	5B
																	1642	M6_76282_PstIMseI_PA	85.849	5B
																	1643	M6_814631_PstIMseI_PA	85.849	5B
																	1644	M6_968771_PstIMseI_PA	85.849	5B
																	1645	M6_1005979_PstIMspI_PA	85.849	5B
																	1646	M6_1015849_PstIMspI_PA	85.849	5B
																	1647	M6_1021597_PstIMspI_PA	85.849	5B
																	1648	M6_1027094_PstIMspI_PA	85.849	5B
																	1649	M6_1029771_PstIMspI_PA	85.849	5B
																	1650	M6_1033084_PstIMspI_PA	85.849	5B
																	1651	M6_1035010_PstIMspI_PA	85.849	5B
																	1652	M6_1050998_PstIMspI_PA	85.849	5B
																	1653	M6_1057018_PstIMspI_PA	85.849	5B
																	1654	M6_1058302_PstIMspI_PA	85.849	5B
																	1655	M6_1062038_PstIMspI_PA	85.849	5B
																	1656	M6_1064498_PstIMspI_PA	85.849	5B
																	1657	M6_1064937_PstIMspI_PA	85.849	5B
																	1658	M6_1065805_PstIMspI_PA	85.849	5B
																	1659	M6_1069329_PstIMspI_PA	85.849	5B
																	1660	M6_1074491_PstIMspI_PA	85.849	5B
																	1661	M6_1075833_PstIMspI_PA	85.849	5B
																	1662	M6_1104370_PstIMspI_PA	85.849	5B
																	1663	M6_1150955_PstIMspI_PA	85.849	5B
																	1664	M6_1156879_PstIMspI_PA	85.849	5B
																	1665	M6_1163214_PstIMspI_PA	85.849	5B
																	1666	M6_1165895_PstIMspI_PA	85.849	5B
																	1667	M6_1172279_PstIMspI_PA	85.849	5B
																	1668	M6_1209761_PstIMspI_PA	85.849	5B
																	1669	M6_1213898_PstIMspI_PA	85.849	5B
																	1670	M6_1214383_PstIMspI_PA	85.849	5B
																	1671	M6_1215576_PstIMspI_PA	85.849	5B
																	1672	M6_1261014_PstIMspI_PA	85.849	5B
																	1673	M6_1266656_PstIMspI_PA	85.849	5B
																	1674	M6_1271298_PstIMspI_PA	85.849	5B
																	1675	M6_1276109_PstIMspI_PA	85.849	5B
																	1676	M6_1288016_PstIMspI_PA	85.849	5B
																	1677	M6_128870_PstIMspI_PA	85.849	5B
																	1678	M6_1294193_PstIMspI_PA	85.849	5B
																	1679	M6_1295259_PstIMspI_PA	85.849	5B
																	1680	M6_129705_PstIMspI_PA	85.849	5B
																	1681	M6_1304600_PstIMspI_PA	85.849	5B
																	1682	M6_1308939_PstIMspI_PA	85.849	5B
																	1683	M6_1331295_PstIMspI_PA	85.849	5B
																	1684	M6_1346673_PstIMspI_PA	85.849	5B
																	1685	M6_1364_PstIMspI_PA	85.849	5B
																	1686	M6_1385781_PstIMspI_PA	85.849	5B
																	1687	M6_1395391_PstIMspI_PA	85.849	5B
																	1688	M6_1398592_PstIMspI_PA	85.849	5B
																	1689	M6_1399035_PstIMspI_PA	85.849	5B
																	1690	M6_1400097_PstIMspI_PA	85.849	5B
																	1691	M6_1415214_PstIMspI_PA	85.849	5B
																	1692	M6_1427832_PstIMspI_PA	85.849	5B
																	1693	M6_1438515_PstIMspI_PA	85.849	5B
																	1694	M6_1440410_PstIMspI_PA	85.849	5B
																	1695	M6_1450066_PstIMspI_PA	85.849	5B
																	1696	M6_1461904_PstIMspI_PA	85.849	5B
																	1697	M6_1498993_PstIMspI_PA	85.849	5B
																	1698	M6_1502972_PstIMspI_PA	85.849	5B
																	1699	M6_1512260_PstIMspI_PA	85.849	5B
																	1700	M6_1554598_PstIMspI_PA	85.849	5B
																	1701	M6_1563761_PstIMspI_PA	85.849	5B
																	1702	M6_1602635_PstIMspI_PA	85.849	5B
																	1703	M6_1623511_PstIMspI_PA	85.849	5B
																	1704	M6_1633466_PstIMspI_PA	85.849	5B
																	1705	M6_1647933_PstIMspI_PA	85.849	5B
																	1706	M6_1650625_PstIMspI_PA	85.849	5B
																	1707	M6_1658301_PstIMspI_PA	85.849	5B
																	1708	M6_1666487_PstIMspI_PA	85.849	5B
																	1709	M6_1695421_PstIMspI_PA	85.849	5B
																	1710	M6_1700097_PstIMspI_PA	85.849	5B
																	1711	M6_171554_PstIMspI_PA	85.849	5B
																	1712	M6_1742311_PstIMspI_PA	85.849	5B
																	1713	M6_1749043_PstIMspI_PA	85.849	5B
																	1714	M6_1758438_PstIMspI_PA	85.849	5B
																	1715	M6_1766947_PstIMspI_PA	85.849	5B
																	1716	M6_1782643_PstIMspI_PA	85.849	5B
																	1717	M6_1787267_PstIMspI_PA	85.849	5B
																	1718	M6_1805031_PstIMspI_PA	85.849	5B
																	1719	M6_1856675_PstIMspI_PA	85.849	5B
																	1720	M6_1861034_PstIMspI_PA	85.849	5B
																	1721	M6_1862288_PstIMspI_PA	85.849	5B
																	1722	M6_1865806_PstIMspI_PA	85.849	5B
																	1723	M6_1868499_PstIMspI_PA	85.849	5B
																	1724	M6_1873871_PstIMspI_PA	85.849	5B
																	1725	M6_1879364_PstIMspI_PA	85.849	5B
																	1726	M6_1884133_PstIMspI_PA	85.849	5B
																	1727	M6_1884830_PstIMspI_PA	85.849	5B
																	1728	M6_1893183_PstIMspI_PA	85.849	5B
																	1729	M6_1906652_PstIMspI_PA	85.849	5B
																	1730	M6_1922317_PstIMspI_PA	85.849	5B
																	1731	M6_1922477_PstIMspI_PA	85.849	5B
																	1732	M6_1947008_PstIMspI_PA	85.849	5B
																	1733	M6_1953979_PstIMspI_PA	85.849	5B
																	1734	M6_1956383_PstIMspI_PA	85.849	5B
																	1735	M6_1958732_PstIMspI_PA	85.849	5B
																	1736	M6_1962637_PstIMspI_PA	85.849	5B
																	1737	M6_1964427_PstIMspI_PA	85.849	5B
																	1738	M6_1980904_PstIMspI_PA	85.849	5B
																	1739	M6_2004668_PstIMspI_PA	85.849	5B
																	1740	M6_2008385_PstIMspI_PA	85.849	5B
																	1741	M6_2015375_PstIMspI_PA	85.849	5B
																	1742	M6_2026885_PstIMspI_PA	85.849	5B
																	1743	M6_2032832_PstIMspI_PA	85.849	5B
																	1744	M6_2043518_PstIMspI_PA	85.849	5B
																	1745	M6_2045088_PstIMspI_PA	85.849	5B
																	1746	M6_2087412_PstIMspI_PA	85.849	5B
																	1747	M6_2126027_PstIMspI_PA	85.849	5B
																	1748	M6_2140114_PstIMspI_PA	85.849	5B
																	1749	M6_2163697_PstIMspI_PA	85.849	5B
																	1750	M6_2189147_PstIMspI_PA	85.849	5B
																	1751	M6_2190709_PstIMspI_PA	85.849	5B
																	1752	M6_2202209_PstIMspI_PA	85.849	5B
																	1753	M6_2212786_PstIMspI_PA	85.849	5B
																	1754	M6_2216523_PstIMspI_PA	85.849	5B
																	1755	M6_2223931_PstIMspI_PA	85.849	5B
																	1756	M6_2234250_PstIMspI_PA	85.849	5B
																	1757	M6_2289973_PstIMspI_PA	85.849	5B
																	1758	M6_2305391_PstIMspI_PA	85.849	5B
																	1759	M6_2344533_PstIMspI_PA	85.849	5B
																	1760	M6_2346734_PstIMspI_PA	85.849	5B
																	1761	M6_2346951_PstIMspI_PA	85.849	5B
																	1762	M6_2352050_PstIMspI_PA	85.849	5B
																	1763	M6_2355356_PstIMspI_PA	85.849	5B
																	1764	M6_2360498_PstIMspI_PA	85.849	5B
																	1765	M6_2371125_PstIMspI_PA	85.849	5B
																	1766	M6_2385422_PstIMspI_PA	85.849	5B
																	1767	M6_2387414_PstIMspI_PA	85.849	5B
																	1768	M6_2392202_PstIMspI_PA	85.849	5B
																	1769	M6_2394323_PstIMspI_PA	85.849	5B
																	1770	M6_2397321_PstIMspI_PA	85.849	5B
																	1771	M6_2402688_PstIMspI_PA	85.849	5B
																	1772	M6_2403035_PstIMspI_PA	85.849	5B
																	1773	M6_244235_PstIMspI_PA	85.849	5B
																	1774	M6_2477896_PstIMspI_PA	85.849	5B
																	1775	M6_2500037_PstIMspI_PA	85.849	5B
																	1776	M6_2508528_PstIMspI_PA	85.849	5B
																	1777	M6_2516046_PstIMspI_PA	85.849	5B
																	1778	M6_2577037_PstIMspI_PA	85.849	5B
																	1779	M6_2585579_PstIMspI_PA	85.849	5B
																	1780	M6_2590137_PstIMspI_PA	85.849	5B
																	1781	M6_2606437_PstIMspI_PA	85.849	5B
																	1782	M6_2671085_PstIMspI_PA	85.849	5B
																	1783	M6_2673001_PstIMspI_PA	85.849	5B
																	1784	M6_27450_PstIMspI_PA	85.849	5B
																	1785	M6_2751997_PstIMspI_PA	85.849	5B
																	1786	M6_2790592_PstIMspI_PA	85.849	5B
																	1787	M6_2793589_PstIMspI_PA	85.849	5B
																	1788	M6_2811804_PstIMspI_PA	85.849	5B
																	1789	M6_2813785_PstIMspI_PA	85.849	5B
																	1790	M6_2822454_PstIMspI_PA	85.849	5B
																	1791	M6_2833770_PstIMspI_PA	85.849	5B
																	1792	M6_2841293_PstIMspI_PA	85.849	5B
																	1793	M6_2853186_PstIMspI_PA	85.849	5B
																	1794	M6_2861151_PstIMspI_PA	85.849	5B
																	1795	M6_2909992_PstIMspI_PA	85.849	5B
																	1796	M6_2941821_PstIMspI_PA	85.849	5B
																	1797	M6_2941912_PstIMspI_PA	85.849	5B
																	1798	M6_300129_PstIMspI_PA	85.849	5B
																	1799	M6_3009549_PstIMspI_PA	85.849	5B
																	1800	M6_3025988_PstIMspI_PA	85.849	5B
																	1801	M6_30527_PstIMspI_PA	85.849	5B
																	1802	M6_3063756_PstIMspI_PA	85.849	5B
																	1803	M6_3075574_PstIMspI_PA	85.849	5B
																	1804	M6_3085598_PstIMspI_PA	85.849	5B
																	1805	M6_3095264_PstIMspI_PA	85.849	5B
																	1806	M6_3096841_PstIMspI_PA	85.849	5B
																	1807	M6_3111315_PstIMspI_PA	85.849	5B
																	1808	M6_3111521_PstIMspI_PA	85.849	5B
																	1809	M6_3153655_PstIMspI_PA	85.849	5B
																	1810	M6_3158409_PstIMspI_PA	85.849	5B
																	1811	M6_3163555_PstIMspI_PA	85.849	5B
																	1812	M6_317892_PstIMspI_PA	85.849	5B
																	1813	M6_3186263_PstIMspI_PA	85.849	5B
																	1814	M6_3198512_PstIMspI_PA	85.849	5B
																	1815	M6_320973_PstIMspI_PA	85.849	5B
																	1816	M6_3213470_PstIMspI_PA	85.849	5B
																	1817	M6_3236009_PstIMspI_PA	85.849	5B
																	1818	M6_324295_PstIMspI_PA	85.849	5B
																	1819	M6_3249876_PstIMspI_PA	85.849	5B
																	1820	M6_3260837_PstIMspI_PA	85.849	5B
																	1821	M6_3284725_PstIMspI_PA	85.849	5B
																	1822	M6_3284745_PstIMspI_PA	85.849	5B
																	1823	M6_3303054_PstIMspI_PA	85.849	5B
																	1824	M6_3306144_PstIMspI_PA	85.849	5B
																	1825	M6_331856_PstIMspI_PA	85.849	5B
																	1826	M6_3348530_PstIMspI_PA	85.849	5B
																	1827	M6_3357585_PstIMspI_PA	85.849	5B
																	1828	M6_3412244_PstIMspI_PA	85.849	5B
																	1829	M6_3415901_PstIMspI_PA	85.849	5B
																	1830	M6_342173_PstIMspI_PA	85.849	5B
																	1831	M6_3424751_PstIMspI_PA	85.849	5B
																	1832	M6_342944_PstIMspI_PA	85.849	5B
																	1833	M6_342952_PstIMspI_PA	85.849	5B
																	1834	M6_3432800_PstIMspI_PA	85.849	5B
																	1835	M6_3441314_PstIMspI_PA	85.849	5B
																	1836	M6_344877_PstIMspI_PA	85.849	5B
																	1837	M6_3458959_PstIMspI_PA	85.849	5B
																	1838	M6_3499612_PstIMspI_PA	85.849	5B
																	1839	M6_350577_PstIMspI_PA	85.849	5B
																	1840	M6_3512857_PstIMspI_PA	85.849	5B
																	1841	M6_3515571_PstIMspI_PA	85.849	5B
																	1842	M6_353041_PstIMspI_PA	85.849	5B
																	1843	M6_353571_PstIMspI_PA	85.849	5B
																	1844	M6_3551043_PstIMspI_PA	85.849	5B
																	1845	M6_3572644_PstIMspI_PA	85.849	5B
																	1846	M6_3597481_PstIMspI_PA	85.849	5B
																	1847	M6_363261_PstIMspI_PA	85.849	5B
																	1848	M6_368300_PstIMspI_PA	85.849	5B
																	1849	M6_375625_PstIMspI_PA	85.849	5B
																	1850	M6_400087_PstIMspI_PA	85.849	5B
																	1851	M6_400880_PstIMspI_PA	85.849	5B
																	1852	M6_402908_PstIMspI_PA	85.849	5B
																	1853	M6_405434_PstIMspI_PA	85.849	5B
																	1854	M6_419481_PstIMspI_PA	85.849	5B
																	1855	M6_431057_PstIMspI_PA	85.849	5B
																	1856	M6_436335_PstIMspI_PA	85.849	5B
																	1857	M6_451188_PstIMspI_PA	85.849	5B
																	1858	M6_467600_PstIMspI_PA	85.849	5B
																	1859	M6_479876_PstIMspI_PA	85.849	5B
																	1860	M6_490501_PstIMspI_PA	85.849	5B
																	1861	M6_498514_PstIMspI_PA	85.849	5B
																	1862	M6_503113_PstIMspI_PA	85.849	5B
																	1863	M6_504664_PstIMspI_PA	85.849	5B
																	1864	M6_508522_PstIMspI_PA	85.849	5B
																	1865	M6_513659_PstIMspI_PA	85.849	5B
																	1866	M6_516670_PstIMspI_PA	85.849	5B
																	1867	M6_531735_PstIMspI_PA	85.849	5B
																	1868	M6_551495_PstIMspI_PA	85.849	5B
																	1869	M6_564744_PstIMspI_PA	85.849	5B
																	1870	M6_570225_PstIMspI_PA	85.849	5B
																	1871	M6_574611_PstIMspI_PA	85.849	5B
																	1872	M6_574657_PstIMspI_PA	85.849	5B
																	1873	M6_589105_PstIMspI_PA	85.849	5B
																	1874	M6_594786_PstIMspI_PA	85.849	5B
																	1875	M6_607037_PstIMspI_PA	85.849	5B
																	1876	M6_607244_PstIMspI_PA	85.849	5B
																	1877	M6_609263_PstIMspI_PA	85.849	5B
																	1878	M6_611392_PstIMspI_PA	85.849	5B
																	1879	M6_619902_PstIMspI_PA	85.849	5B
																	1880	M6_628389_PstIMspI_PA	85.849	5B
																	1881	M6_630735_PstIMspI_PA	85.849	5B
																	1882	M6_638111_PstIMspI_PA	85.849	5B
																	1883	M6_638632_PstIMspI_PA	85.849	5B
																	1884	M6_639879_PstIMspI_PA	85.849	5B
																	1885	M6_644989_PstIMspI_PA	85.849	5B
																	1886	M6_645560_PstIMspI_PA	85.849	5B
																	1887	M6_652789_PstIMspI_PA	85.849	5B
																	1888	M6_655434_PstIMspI_PA	85.849	5B
																	1889	M6_661061_PstIMspI_PA	85.849	5B
																	1890	M6_668255_PstIMspI_PA	85.849	5B
																	1891	M6_673875_PstIMspI_PA	85.849	5B
																	1892	M6_680658_PstIMspI_PA	85.849	5B
																	1893	M6_691205_PstIMspI_PA	85.849	5B
																	1894	M6_692560_PstIMspI_PA	85.849	5B
																	1895	M6_698607_PstIMspI_PA	85.849	5B
																	1896	M6_702515_PstIMspI_PA	85.849	5B
																	1897	M6_710052_PstIMspI_PA	85.849	5B
																	1898	M6_712837_PstIMspI_PA	85.849	5B
																	1899	M6_717459_PstIMspI_PA	85.849	5B
																	1900	M6_717592_PstIMspI_PA	85.849	5B
																	1901	M6_718764_PstIMspI_PA	85.849	5B
																	1902	M6_729368_PstIMspI_PA	85.849	5B
																	1903	M6_746585_PstIMspI_PA	85.849	5B
																	1904	M6_748186_PstIMspI_PA	85.849	5B
																	1905	M6_752206_PstIMspI_PA	85.849	5B
																	1906	M6_764007_PstIMspI_PA	85.849	5B
																	1907	M6_766196_PstIMspI_PA	85.849	5B
																	1908	M6_770735_PstIMspI_PA	85.849	5B
[truncated: 10,091 more rows]

## Sheet: ch5D
P1	W7984	AC Karma	Renan	Avalon	Courtot	Courtot	Courtot	Courtot	Courtot	MQTL Yield	MQTL GPC	MQTL BQ	Candidate genes
[truncated: 9,625 more rows]
