# Supplementary material for: Combined Genomic and Genetic Data Integration of Major Agronomical Traits in Bread Wheat (Triticum aestivum L.)
Source: Front Plant Sci. 2017 Nov 14;8:1843. doi: 10.3389/fpls.2017.01843 (PMC5694560; doi:10.3389/fpls.2017.01843)
Supplement: Supplementary Table 7 — Wheat chromosome group 6 (A, B, and D subgenomes) with genetic maps, QTLs, MQTLs, and candidate genes. [file SupplementaryTable7.XLSX]

## Sheet: Legend
legends
chromosome	Brachy	Sorghum	Rice
1
2
3
4
5
6
7
8
9
10
11
12
Meta QTL/QTL	colour	QTL	colour
Grain yield		QT/h
		QTkw
		QTn
		QGrN
		QGrW
		QSL
		QHI
		Qph
Grain Protein conent		QGpc
Baking Quality		Qvisco
		QW
		Qvol
		Qpanif
		Qdur
		QL
		Qpelch
		Qtst
		QFsw
		Qpsi
		QBovs
Cadidate gene	name

## Sheet: ch6A
P1	Flair	Flair	Flair	Hanxuan10	Opata85	AC Karma	Flair	Opata 85	Flair	Opata 85	RL4452	Courtot	RL4452	MQTL Yield	MQTL GPC	MQTL BQ	Candidate genes
P2	XX86	XX86	XX86	Lumai 14	W7984	87E03-S2B1	XX86	Synthetic W7984	XX86	Synthetic W7984	AC Domain	chinese spring	AC Domain
reference	Haung XQ et al. 2004	Haung XQ et al. 2004	Haung XQ et al. 2004	Liu et al. 2013	Kumar et al. 2007	Haung XQ et al. 2006	Haung XQ et al. 2004	Borner A et al. 2002	Haung XQ et al. 2004	Borner A et al. 2002	Mccartney CA et al.2 005	Charmet et al., 2001	Mccartney CA et al.2 005
LOD	3.9	2.2	3	3.86	3.54	7.3	2.5	3	6.2	3	3.4	3.66	4.3
R2	15.8	8.6	11.8	9.76	10.62	13.9	9.9	19.62	22.6	36.04	2.9	24.1	3.2
	Tkw	GrW	GrN	T/h	Hi	Tkw	GrN	Tkw	Tkw	GrW	Gpc	Vis	Mbwe					Sno	Marker	position	chromosome	Gene	start	end	genome_pos	chr_pos	SNP_density	FST	Tajima_cultivar	Tajima_landrace	pi_cultivar	pi_landrace	pi_landrace/pi_cultivar	Tajima_landrace_cultivar	Brachy	Rice	Sorghum	PanGenomeChr	PanGenomePos	Dominance
																		1	P78/M87	0	6A
																		2	Kukri_c3009_1822	8.79119	6A
																		3	BS00109922_51	10.4088	6A
																		4	BobWhite_c30632_331	10.4088	6A
																		5	Xpsr167	10.61	6A
																		6	wsnp_RFL_Contig2424_1966870	11.0106	6A
																		7	Opata_1559545_84_PstIMspI_SNP	11.0106	6A
																		8	Xpsr899_d2	11.13	6A
																		9	BS00003772_51	11.3228	6A	Traes_6AS_B1F22F3B9	20287	22786	17318	4	0	0	NA	NA	0	0	1	NA	NA	LOC_Os02g01030	Sb04g000240	2	7616	D
																		10	BS00003772_51	11.3228	6A	Traes_6AS_0E332AE32	29903	32409	17319	5	58	0.00963114975430879	-0.535247899366542	-1.06700733860221	9.90886699507389	6.62153846153846	0.668277229149493	-0.562926285372619	NA	LOC_Os02g01030	Sb04g000240	2	7616	D
																		11	wsnp_Ex_c19430_28378386	11.3988	6A
																		12	wsnp_Ku_c21405_31157318	11.3988	6A
																		13	wsnp_Ra_c13610_21480997	11.3988	6A
																		14	Xbcd342	11.65	6A
																		15	wsnp_Ex_rep_c68915_67808523	11.787	6A
																		16	BS00063170_51	11.787	6A	Traes_6AS_11FB5D3A9	934	1973	17315	1	0	0	NA	NA	0	0	1	NA	NA	NA	NA	NA	NA	D
																		17	BS00071351_51	11.787	6A
																		18	BobWhite_c6527_222	11.787	6A
																		19	Excalibur_c21794_383	11.787	6A
																		20	IAAV8633	11.787	6A
																		21	RAC875_c16649_322	11.787	6A
																		22	GENE-3775_326	11.787	6A
																		23	BS00081603_51	11.8725	6A
																		24	BobWhite_c344_317	11.8725	6A
																		25	Kukri_c7146_870	11.8725	6A
																		26	RAC875_c16610_470	11.8725	6A	Traes_6AS_2E673A7BC	11266	14947	17316	2	16	0.00691359751920906	-1.4295008031025	-1.73383320841782	2.71674876847291	1.66153846153846	0.611733681329198	-1.1419288009786	NA	NA	NA	NA	NA	D
																		27	RAC875_c16610_470	11.8725	6A	Traes_6AS_A67A25200	16824	17738	17317	3	3	-0.00198412698412698	-1.34955026320042	0.41286741690953	0.330049261083744	0.307692307692308	0.932466394880327	-1.01325262893321	NA	NA	NA	NA	NA	D
																		28	BobWhite_rep_c65669_295	11.8725	6A
																		29	Tdurum_contig44853_1083	11.8725	6A
																		30	BobWhite_c9021_231	11.8725	6A
																		31	BobWhite_c24750_122	11.8882	6A
																		32	Kukri_c8500_521	11.8882	6A
																		33	BS00010922_51	11.8882	6A
																		34	BS00011445_51	11.8882	6A
																		35	RFL_Contig2815_1881	11.8882	6A	Traes_6AS_74BFE0D2D	36348	42256	17320	6	71	-0.00237188341579309	-1.64652421161464	-0.903128719735987	9.7807881773399	11.4892307692308	1.17465544730289	-0.822544433185866	Bradi3g00260	LOC_Os02g01070	NA	2	7621	D
																		36			6A	Traes_6AS_F7C50B3FF	43522	45627	17321	7	3	0.0173667029379762	NA	-1.49219033717439	0	0.443076923076923	444.07692	-1.59402079314601	NA	NA	Sb04g000260	2	7624	D
																		37			6A	Traes_6AS_BF6B4581A1	49851	51460	17322	8	12	0.0212079592210961	-1.38555182005059	-0.960640549418517	0.911330049261084	1.29846153846154	1.4243327181868	-1.0087956998201	NA	NA	Sb04g000260	2	7624	D
																		38	wsnp_Ku_c26310_36272732	11.9366	6A
																		39	wsnp_Ra_c13610_21480900	11.9366	6A
																		40	Opata_824390_69_PstIMseI_SNP	11.9366	6A
																		41	Opata_204352_85_PstIMseI_SNP	11.9366	6A
																		42	Opata_203447_13_PstIMseI_SNP	11.9366	6A
																		43	Opata_2568471_6_PstIMspI_SNP	11.9366	6A
																		44	Opata_1830804_48_PstIMspI_SNP	11.9366	6A
																		45	Opata_3371076_16_PstIMspI_SNP	11.9366	6A
																		46	Opata_652356_23_PstIMseI_SNP	11.9366	6A
																		47	Opata_3371076_52_PstIMspI_SNP	11.9366	6A
																		48	Opata_1559545_8_PstIMspI_SNP	11.9366	6A
																		49	Opata_1822310_70_PstIMseI_SNP	11.9366	6A
																		50	Opata_2465265_50_PstIMspI_SNP	11.9366	6A
																		51	Opata_163856_40_PstIMseI_SNP	11.9366	6A
																		52	M6_1613085_PstIMseI_PA	11.9366	6A
																		53	Opata_155465_72_PstIMseI_SNP	11.9366	6A
																		54	M6_3091921_PstIMseI_PA	11.9366	6A
																		55	Opata_3802_23_PstIMseI_SNP	11.9366	6A
																		56	Opata_143461_51_PstIMseI_SNP	11.9366	6A
																		57	Opata_203447_62_PstIMseI_SNP	11.9366	6A
																		58	Opata_203447_87_PstIMseI_SNP	11.9366	6A
																		59	Opata_649294_3_PstIMseI_SNP	11.9366	6A
																		60	M6_1353749_PstIMspI_PA	11.9366	6A
																		61	Opata_1722324_50_PstIMseI_SNP	11.9366	6A
																		62	M6_128798_PstIMseI_PA	11.9366	6A
																		63	Opata_1494417_56_PstIMseI_SNP	11.9366	6A
																		64	Opata_163856_56_PstIMseI_SNP	11.9366	6A
																		65	Opata_1494417_61_PstIMseI_SNP	11.9366	6A
																		66	Opata_309725_49_PstIMseI_SNP	11.9366	6A
																		67	Opata_252943_10_PstIMseI_SNP	11.9366	6A
																		68	Opata_277755_18_PstIMseI_SNP	11.9366	6A
																		69	Opata_3802_61_PstIMseI_SNP	11.9366	6A
																		70	Opata_2554748_87_PstIMseI_SNP	11.9366	6A
																		71	Opata_60926_22_PstIMseI_SNP	11.9366	6A
																		72	Opata_328179_36_PstIMseI_SNP	11.9366	6A
																		73	Opata_3711768_61_PstIMspI_SNP	11.9366	6A
																		74	Opata_2554748_23_PstIMseI_SNP	11.9366	6A
																		75	Opata_2465265_12_PstIMspI_SNP	11.9366	6A
																		76	Opata_2564633_67_PstIMspI_SNP	11.9366	6A
																		77	M6_610483_PstIMspI_PA	11.9366	6A
																		78	Opata_143461_77_PstIMseI_SNP	11.9366	6A
																		79	M6_4176291_PstIMseI_PA	11.9366	6A
																		80	Opata_3802_50_PstIMseI_SNP	11.9366	6A
																		81	BS00037002_51	11.9462	6A
																		82			6A	Traes_6AS_B28F01D5E	54140	59285	17323	9	97	0.0806402138212262	-0.70770370385366	-0.30673864747675	15.512315270936	17.6953846153846	1.14072229642762	0.0481445415979727	Bradi3g00280	LOC_Os02g01100	Sb04g000290	2	7629	D
																		83			6A	Traes_6AL_E8CD2C02B	60150	63953	17324	10	11	0.202064881310619	3.24147634829992	0.615760237036375	6.69211822660099	5.02461538461539	0.750863081646176	3.37514668654845	Bradi3g00300	NA	Sb04g000300	2	7631	D
																		84			6A	Traes_6AS_1F5039469	70317	72253	17325	11	10	0.00266863923165706	-1.65382170284462	-0.259916902743968	1.08866995073892	1.63076923076923	1.49748942787676	-0.772056641708588	Bradi3g00310	LOC_Os02g01140	Sb04g000310	2	7634	D
																		85	wPt-7475	12.0582	6A
																		86	BS00082812_51	12.0946	6A
																		87	BS00082893_51	12.0946	6A
																		88	Excalibur_c19430_1066	12.0946	6A
																		89	RAC875_c13610_1239	12.0946	6A
																		90	RAC875_c13610_822	12.0946	6A
																		91	RFL_Contig2815_1764	12.0946	6A
																		92	BS00016587_51	12.0946	6A
																		93	BobWhite_c39821_195	12.0946	6A	Traes_6AS_3E4090607	123892	126324	17334	20	22	0.0669785246172225	-0.467875190508848	-0.798155504463464	4.36699507389163	3.03384615384615	0.69479156944195	0.0497743310595955	Bradi3g00210	LOC_Os02g01010	Sb04g000230	2	7614	D
																		94	BobWhite_c39821_195	12.0946	6A	Traes_6AS_6E5EF26F8	119494	120968	17332	18	0	0	NA	NA	0	0	1	NA	Bradi3g00210	LOC_Os02g01010	Sb04g000230	2	7614	D
																		95	BobWhite_c39821_195	12.0946	6A	Traes_6AS_5896DC565	117165	119173	17331	17	12	0.0137112874690039	-1.60091718719337	-2.04092535317614	1.45812807881773	0.569230769230769	0.390802409888514	-1.73016190832368	Bradi3g00210	LOC_Os02g01010	Sb04g000230	2	7614	D
																		96	BobWhite_c39821_195	12.0946	6A	Traes_6AS_EC32B6D94	112528	114357	17330	16	8	0.0525998713836241	0.658529820576977	-0.78774020024624	2.53940886699507	1.03384615384615	0.407354171299205	0.392069347203813	Bradi3g00210	LOC_Os02g01010	Sb04g000230	2	7614	D
																		97	BobWhite_c39821_195	12.0946	6A	Traes_6AS_A999A6AA4	104671	105858	17329	15	9	0.0306834955786994	-0.942568055736952	-1.14149712598603	1.064039408867	0.590769230769231	0.555631298188299	-1.01042159729758	Bradi3g00210	LOC_Os02g01010	Sb04g000230	2	7614	D
																		98	BobWhite_c39821_195	12.0946	6A	Traes_6AS_0806C79FA	102859	104666	17328	14	0	0	NA	NA	0	0	1	NA	Bradi3g00210	LOC_Os02g01010	Sb04g000230	2	7614	D
																		99	BobWhite_c39821_195	12.0946	6A	Traes_6AS_97B11F20E	98663	100645	17327	13	3	0.00509607614729934	0.295691698681564	-0.381410772661896	0.45320197044335	0.553846153846154	1.22158463997855	-0.0891725439091164	Bradi3g00210	LOC_Os02g01010	Sb04g000230	2	7614	D
																		100	wsnp_JD_c1119_1642176	12.183	6A
																		101	wsnp_Ku_c34036_43438136	12.183	6A
																		102	Kukri_c34036_229	12.183	6A
																		103			6A	Traes_6AS_F322CBE97	122865	123095	17333	19	0	0	NA	NA	0	0	1	NA	NA	NA	NA	NA	NA	D
																		104	Xpsr899_d1	12.31	6A
																		105			6A	Traes_6AS_B2C4072A0	130315	131637	17336	21	0	0	NA	NA	0	0	1	NA	NA	NA	NA	NA	NA	D
																		106			6A	Traes_6AS_04F2C4A16	135454	139281	17335	22	41	0.0104062005357733	-0.218273611022484	0.149212043084153	9.26600985221675	8.05538461538462	0.869361827644977	0.277695322915563	NA	LOC_Os02g01020	NA	2	7615	D
																		107			6A	Traes_6AS_7D9BD122A	156571	156922	17338	24	0	0	NA	NA	0	0	1	NA	Bradi3g00340	NA	Sb04g000330	2	7637	D
																		108			6A	Traes_6AS_8B79232AB	169341	170927	17339	25	0	0	NA	NA	0	0	1	NA	Bradi3g00340	NA	Sb04g000330	2	7637	D
																		109	XksuG8	12.69	6A
																		110			6A	Traes_6AS_9D90DC6A6	173892	174148	17340	26	0	0	NA	NA	0	0	1	NA	Bradi3g00340	NA	Sb04g000330	2	7637	D
																		111	wPt-1377	12.739	6A
																		112			6A	Traes_6AS_EA503E59F	182328	183803	17341	27	9	-0.0486013583515599	0.538235686518805	0.634125745820066	0.45320197044335	0.36	0.794800603793066	0.85345248755873	Bradi3g00340	NA	Sb04g000330	2	7637	D
																		113	Xi739714b	13.1973	6A
																		114	Xbcd1821	13.21	6A
																		115			6A	Traes_6AS_9D5F5F437	243269	251587	17344	30	53	0.0245338636862134	-0.173154711184817	0.00678254928766809	9.65024630541872	9.40923076923077	0.97502752160099	0.346762484749423	NA	LOC_Os02g01180	NA	2	7639	D
																		116	BS00030220_51	13.2574	6A
																		117	wsnp_Ex_rep_c67563_66193104	13.2932	6A	Traes_6AS_710E62055	225608	230397	17343	29	94	0.0112720892066096	-1.58683298660638	-1.57094326355386	10.3866995073892	8.42769230769231	0.811410871279622	-1.54865921325374	Bradi3g00350	LOC_Os02g01170	Sb04g000340	2	7638	D
																		118	wsnp_Ex_rep_c67563_66193104	13.2932	6A	Traes_6AS_04351D373	213047	216254	17342	28	55	-0.0167306926460258	-1.75625709323382	-2.20624700120932	4.49261083743842	2.81230769230769	0.62606838690998	-1.68683654237289	Bradi3g00350	LOC_Os02g01170	Sb04g000340	2	7638	D
																		119	wsnp_Ra_rep_c69602_67107375	13.2932	6A
																		120			6A	Traes_6AS_D0963F0C4	254493	256291	17345	31	4	0.0546805600223441	1.0479027829755	0.109483091782509	1.90886699507389	1.61230769230769	0.844722533035023	1.09637860210876	Bradi3g00370	LOC_Os02g01190	NA	2	7641	D
																		121			6A	Traes_6AS_E5666AE7C	267571	269659	17346	32	5	-0.0246175957064214	1.3030180964444	1.30629239200638	2.61576354679803	1.85230769230769	0.708244231696058	1.35413603267249	NA	LOC_Os02g01220	Sb04g000410	2	7644	D
																		122			6A	Traes_6AS_B9DF5ACD8	271466	275634	17349	33	48	0.0184387603876544	-0.641765442549192	-1.22372206881044	8.52216748768473	3.99076923076923	0.468343398705169	-0.83432333910978	NA	LOC_Os02g01245	NA	2	7647	D
																		123	wPt-1664	13.4798	6A
																		124	wPt-4907	13.4798	6A
																		125	wPt-8443	13.4798	6A
																		126	wPt-1285	13.4798	6A
																		127	wPt-0228	13.4798	6A
																		128	wPt-2870	13.4798	6A
																		129	Opata_4118707_PstIMspI_PA	13.4798	6A
																		130	Opata_2116104_PstIMspI_PA	13.4798	6A
																		131	Opata_39981_PstIMspI_PA	13.4798	6A
																		132	Opata_2112624_PstIMspI_PA	13.4798	6A
																		133	Opata_4199797_PstIMspI_PA	13.4798	6A
																		134	Opata_1010938_PstIMspI_PA	13.4798	6A
																		135	Opata_1358829_PstIMspI_PA	13.4798	6A
																		136	Opata_2110426_63_PstIMspI_SNP	13.4798	6A
																		137	Opata_729213_PstIMspI_PA	13.4798	6A
																		138	Opata_3183655_PstIMspI_PA	13.4798	6A
																		139	Opata_3269085_PstIMspI_PA	13.4798	6A
																		140	Opata_2573678_PstIMspI_PA	13.4798	6A
																		141	Opata_2484589_25_PstIMspI_SNP	13.4798	6A
																		142	Opata_214166_PstIMspI_PA	13.4798	6A
																		143	Opata_3413693_PstIMspI_PA	13.4798	6A
																		144	Opata_832884_PstIMspI_PA	13.4798	6A
																		145	Opata_4222553_PstIMspI_PA	13.4798	6A
																		146	Opata_1843789_PstIMspI_PA	13.4798	6A
																		147	Opata_3951299_PstIMspI_PA	13.4798	6A
																		148	Opata_3307812_PstIMspI_PA	13.4798	6A
																		149	Opata_705322_PstIMspI_PA	13.4798	6A
																		150	Opata_637269_PstIMspI_PA	13.4798	6A
																		151	Opata_728668_PstIMspI_PA	13.4798	6A
																		152	Opata_460724_PstIMspI_PA	13.4798	6A
																		153	Opata_3298539_PstIMspI_PA	13.4798	6A
																		154	Opata_47130_PstIMseI_PA	13.4798	6A
																		155	Opata_953402_PstIMspI_PA	13.4798	6A
																		156	Opata_1927905_PstIMspI_PA	13.4798	6A
																		157	Opata_3146531_PstIMspI_PA	13.4798	6A
																		158	Opata_460058_PstIMspI_PA	13.4798	6A
																		159	Opata_3588881_PstIMspI_PA	13.4798	6A
																		160	Opata_1236218_PstIMspI_PA	13.4798	6A
																		161	Opata_3591595_PstIMspI_PA	13.4798	6A
																		162	Opata_3467357_PstIMspI_PA	13.4798	6A
																		163	Opata_971144_PstIMseI_PA	13.4798	6A
																		164	Opata_3844210_PstIMspI_PA	13.4798	6A
																		165	Opata_3481196_PstIMspI_PA	13.4798	6A
																		166	Opata_2708114_PstIMspI_PA	13.4798	6A
																		167	Opata_4041958_PstIMspI_PA	13.4798	6A
																		168	Opata_3727586_PstIMspI_PA	13.4798	6A
																		169	Opata_296305_PstIMspI_PA	13.4798	6A
																		170	Opata_990736_PstIMseI_PA	13.4798	6A
																		171	Opata_2083767_PstIMspI_PA	13.4798	6A
																		172	Opata_3500212_PstIMspI_PA	13.4798	6A
																		173	Opata_3285011_PstIMspI_PA	13.4798	6A
																		174	Opata_3827742_PstIMspI_PA	13.4798	6A
																		175	Opata_4129339_PstIMspI_PA	13.4798	6A
																		176	Opata_1967117_PstIMspI_PA	13.4798	6A
																		177	Opata_4042757_PstIMspI_PA	13.4798	6A
																		178	Opata_1544316_PstIMspI_PA	13.4798	6A
																		179	Opata_1826084_PstIMspI_PA	13.4798	6A
																		180	Opata_239382_PstIMspI_PA	13.4798	6A
																		181	Opata_373773_PstIMseI_PA	13.4798	6A
																		182	Opata_1802056_PstIMspI_PA	13.4798	6A
																		183	Opata_430578_PstIMseI_PA	13.4798	6A
																		184	Opata_182528_PstIMspI_PA	13.4798	6A
																		185	Opata_2144374_PstIMspI_PA	13.4798	6A
																		186	Opata_8374_PstIMspI_PA	13.4798	6A
																		187	Opata_1180881_PstIMseI_PA	13.4798	6A
																		188	Opata_676199_PstIMseI_PA	13.4798	6A
																		189	Opata_3699948_PstIMspI_PA	13.4798	6A
																		190	Opata_1483924_PstIMspI_PA	13.4798	6A
																		191	Opata_407480_PstIMspI_PA	13.4798	6A
																		192	Opata_2539636_PstIMspI_PA	13.4798	6A
																		193	Opata_272401_PstIMspI_PA	13.4798	6A
																		194	Opata_1891184_PstIMspI_PA	13.4798	6A
																		195	Opata_2047419_PstIMspI_PA	13.4798	6A
																		196	Opata_2888103_PstIMseI_PA	13.4798	6A
																		197	Opata_1909863_PstIMspI_PA	13.4798	6A
																		198	Opata_479650_PstIMspI_PA	13.4798	6A
																		199	Opata_3924785_PstIMspI_PA	13.4798	6A
																		200	Opata_3839276_PstIMspI_PA	13.4798	6A
																		201	Opata_846895_PstIMspI_PA	13.4798	6A
																		202	Opata_2949710_PstIMspI_PA	13.4798	6A
																		203	Opata_460263_PstIMspI_PA	13.4798	6A
																		204	Opata_3430679_PstIMspI_PA	13.4798	6A
																		205	Opata_1352254_PstIMseI_PA	13.4798	6A
																		206	Opata_549753_PstIMseI_PA	13.4798	6A
																		207	Opata_2566747_PstIMspI_PA	13.4798	6A
																		208	Opata_239435_PstIMspI_PA	13.4798	6A
																		209	Opata_396876_PstIMseI_PA	13.4798	6A
																		210	Opata_3368253_PstIMspI_PA	13.4798	6A
																		211	Opata_850738_PstIMspI_PA	13.4798	6A
																		212	Opata_3702617_PstIMspI_PA	13.4798	6A
																		213	Opata_2541817_24_PstIMspI_SNP	13.4798	6A
																		214	Opata_243777_PstIMspI_PA	13.4798	6A
																		215	Opata_117118_38_PstIMseI_SNP	13.4798	6A
																		216	Opata_395319_PstIMspI_PA	13.4798	6A
																		217	Opata_1116735_PstIMspI_PA	13.4798	6A
																		218	Opata_1132699_PstIMspI_PA	13.4798	6A
																		219	Opata_1861183_PstIMspI_PA	13.4798	6A
																		220	Opata_2541817_80_PstIMspI_SNP	13.4798	6A
																		221	Opata_4196998_PstIMspI_PA	13.4798	6A
																		222	Opata_198077_PstIMseI_PA	13.4798	6A
																		223	Opata_1217366_PstIMspI_PA	13.4798	6A
																		224	Opata_2724906_PstIMseI_PA	13.4798	6A
																		225	Opata_3711769_PstIMspI_PA	13.4798	6A
																		226	Opata_1393313_PstIMspI_PA	13.4798	6A
																		227	Opata_2187130_PstIMspI_PA	13.4798	6A
																		228	Opata_145954_PstIMseI_PA	13.4798	6A
																		229	Opata_408507_PstIMspI_PA	13.4798	6A
																		230	Opata_1238034_PstIMspI_PA	13.4798	6A
																		231	Opata_2294610_PstIMspI_PA	13.4798	6A
																		232	Opata_902100_PstIMspI_PA	13.4798	6A
																		233	Opata_4158515_PstIMspI_PA	13.4798	6A
																		234	Opata_3408528_PstIMspI_PA	13.4798	6A
																		235	Opata_1609156_PstIMspI_PA	13.4798	6A
																		236	Opata_1076998_PstIMspI_PA	13.4798	6A
																		237	Opata_230342_PstIMspI_PA	13.4798	6A
																		238	Opata_4208619_PstIMspI_PA	13.4798	6A
																		239	Opata_2741208_36_PstIMspI_SNP	13.4798	6A
																		240	Opata_241935_PstIMspI_PA	13.4798	6A
																		241	Opata_979815_PstIMseI_PA	13.4798	6A
																		242	Opata_3181344_PstIMspI_PA	13.4798	6A
																		243	Opata_789348_11_PstIMspI_SNP	13.4798	6A
																		244	Opata_748732_PstIMspI_PA	13.4798	6A
																		245	Opata_3835863_PstIMspI_PA	13.4798	6A
																		246	Opata_1787475_PstIMspI_PA	13.4798	6A
																		247	Opata_748015_PstIMspI_PA	13.4798	6A
																		248	Opata_2425292_PstIMspI_PA	13.4798	6A
																		249	Opata_1028871_PstIMspI_PA	13.4798	6A
																		250	Opata_2455941_PstIMspI_PA	13.4798	6A
																		251	Opata_3159004_PstIMspI_PA	13.4798	6A
																		252	Opata_2309024_PstIMseI_PA	13.4798	6A
																		253	Opata_818395_PstIMspI_PA	13.4798	6A
																		254	Opata_3489412_PstIMspI_PA	13.4798	6A
																		255	Opata_2680543_PstIMspI_PA	13.4798	6A
																		256	Opata_4037402_PstIMspI_PA	13.4798	6A
																		257	Opata_3849022_PstIMspI_PA	13.4798	6A
																		258	Opata_3588079_PstIMspI_PA	13.4798	6A
																		259	Opata_2986491_PstIMspI_PA	13.4798	6A
																		260	Opata_2602249_PstIMspI_PA	13.4798	6A
																		261	Opata_1209143_PstIMspI_PA	13.4798	6A
																		262	Opata_355296_PstIMseI_PA	13.4798	6A
																		263	Opata_28939_PstIMseI_PA	13.4798	6A
																		264	Opata_2882713_PstIMspI_PA	13.4798	6A
																		265	Opata_2477007_PstIMspI_PA	13.4798	6A
																		266	Opata_315384_PstIMspI_PA	13.4798	6A
																		267	Opata_926317_PstIMspI_PA	13.4798	6A
																		268	Opata_117118_1_PstIMseI_SNP	13.4798	6A
																		269	Opata_816961_PstIMspI_PA	13.4798	6A
																		270	Opata_308418_PstIMseI_PA	13.4798	6A
																		271	Opata_3858525_PstIMspI_PA	13.4798	6A
																		272	Opata_1393956_PstIMspI_PA	13.4798	6A
																		273	Opata_3396984_PstIMspI_PA	13.4798	6A
																		274	Opata_1515618_PstIMspI_PA	13.4798	6A
																		275	Opata_2571750_PstIMspI_PA	13.4798	6A
																		276	Opata_2805740_PstIMspI_PA	13.4798	6A
																		277	Opata_3963511_PstIMspI_PA	13.4798	6A
																		278	Opata_1387323_PstIMseI_PA	13.4798	6A
																		279	Opata_3905441_PstIMspI_PA	13.4798	6A
																		280	Opata_3983235_PstIMspI_PA	13.4798	6A
																		281	Opata_504038_PstIMspI_PA	13.4798	6A
																		282	Opata_2433364_PstIMspI_PA	13.4798	6A
																		283	Opata_3143362_PstIMspI_PA	13.4798	6A
																		284	Opata_2002924_PstIMspI_PA	13.4798	6A
																		285	Opata_205244_PstIMspI_PA	13.4798	6A
																		286	Opata_748635_PstIMspI_PA	13.4798	6A
																		287	Opata_2040254_PstIMspI_PA	13.4798	6A
																		288	Opata_1744697_PstIMspI_PA	13.4798	6A
																		289	Opata_1674916_PstIMspI_PA	13.4798	6A
																		290	Opata_1763329_PstIMspI_PA	13.4798	6A
																		291	Opata_646466_PstIMspI_PA	13.4798	6A
																		292	Opata_220767_PstIMspI_PA	13.4798	6A
																		293	Opata_2195831_PstIMspI_PA	13.4798	6A
																		294	Opata_360443_PstIMspI_PA	13.4798	6A
																		295	Opata_679471_PstIMspI_PA	13.4798	6A
																		296	Opata_828914_14_PstIMspI_SNP	13.4798	6A
																		297	Opata_2101317_PstIMspI_PA	13.4798	6A
																		298	Opata_333560_PstIMspI_PA	13.4798	6A
																		299	Opata_2879570_PstIMspI_PA	13.4798	6A
																		300	Opata_2320001_PstIMseI_PA	13.4798	6A
																		301	Opata_978505_PstIMseI_PA	13.4798	6A
																		302	Opata_1786051_PstIMspI_PA	13.4798	6A
																		303	Opata_2551933_PstIMspI_PA	13.4798	6A
																		304	M6_3552109_PstIMspI_PA	13.4798	6A
																		305	Opata_2263406_PstIMseI_PA	13.4798	6A
																		306	Opata_775229_PstIMspI_PA	13.4798	6A
																		307	Opata_1842552_PstIMspI_PA	13.4798	6A
																		308	Opata_2667516_PstIMspI_PA	13.4798	6A
																		309	Opata_338379_PstIMspI_PA	13.4798	6A
																		310	Opata_2010464_PstIMspI_PA	13.4798	6A
																		311	Opata_3332598_PstIMspI_PA	13.4798	6A
																		312	Opata_3322912_PstIMspI_PA	13.4798	6A
																		313	Opata_4100782_PstIMspI_PA	13.4798	6A
																		314	Opata_3167483_PstIMspI_PA	13.4798	6A
																		315	Opata_992207_PstIMseI_PA	13.4798	6A
																		316	Opata_331742_PstIMspI_PA	13.4798	6A
																		317	Opata_1649065_PstIMspI_PA	13.4798	6A
																		318	Opata_431939_PstIMseI_PA	13.4798	6A
																		319	Opata_1747172_PstIMspI_PA	13.4798	6A
																		320	Opata_1775947_PstIMspI_PA	13.4798	6A
																		321	Opata_3016580_PstIMspI_PA	13.4798	6A
																		322	Opata_1076702_PstIMseI_PA	13.4798	6A
																		323	Opata_789348_67_PstIMspI_SNP	13.4798	6A
																		324	Opata_2580419_PstIMspI_PA	13.4798	6A
																		325	Opata_2610056_PstIMspI_PA	13.4798	6A
																		326	Opata_947496_PstIMspI_PA	13.4798	6A
																		327	Opata_950699_PstIMspI_PA	13.4798	6A
																		328	Opata_326902_PstIMseI_PA	13.4798	6A
																		329	Opata_1188650_PstIMspI_PA	13.4798	6A
																		330	Opata_270203_PstIMspI_PA	13.4798	6A
																		331	Opata_3740374_PstIMspI_PA	13.4798	6A
																		332	Opata_3781126_PstIMspI_PA	13.4798	6A
																		333	Opata_612957_PstIMspI_PA	13.4798	6A
																		334	Opata_1000962_PstIMseI_PA	13.4798	6A
																		335	Opata_1926133_PstIMseI_PA	13.4798	6A
																		336	Opata_2825448_PstIMspI_PA	13.4798	6A
																		337	Opata_1665848_PstIMspI_PA	13.4798	6A
																		338	Opata_1906158_PstIMspI_PA	13.4798	6A
																		339	Opata_2901854_PstIMspI_PA	13.4798	6A
																		340	Opata_1366794_PstIMspI_PA	13.4798	6A
																		341	Opata_1167230_PstIMseI_PA	13.4798	6A
																		342	Opata_2249614_PstIMspI_PA	13.4798	6A
																		343	Opata_357647_PstIMspI_PA	13.4798	6A
																		344	Opata_1713522_PstIMspI_PA	13.4798	6A
																		345	Opata_1120656_PstIMseI_PA	13.4798	6A
																		346	Opata_891562_PstIMspI_PA	13.4798	6A
																		347	Opata_2491528_PstIMspI_PA	13.4798	6A
																		348	Opata_1346904_PstIMseI_PA	13.4798	6A
																		349	Opata_3681117_PstIMspI_PA	13.4798	6A
																		350	Opata_3772234_PstIMspI_PA	13.4798	6A
																		351	Opata_2643130_PstIMspI_PA	13.4798	6A
																		352	Opata_1202936_PstIMspI_PA	13.4798	6A
																		353	Opata_1945574_81_PstIMspI_SNP	13.4798	6A
																		354	Opata_1931280_PstIMspI_PA	13.4798	6A
																		355	Opata_1592352_PstIMspI_PA	13.4798	6A
																		356	Opata_779325_PstIMspI_PA	13.4798	6A
																		357	Opata_2210517_PstIMspI_PA	13.4798	6A
																		358	Opata_1230959_PstIMseI_PA	13.4798	6A
																		359	Opata_431544_PstIMspI_PA	13.4798	6A
																		360	Opata_2095580_PstIMspI_PA	13.4798	6A
																		361	Opata_2612243_PstIMspI_PA	13.4798	6A
																		362	M6_556399_PstIMseI_PA	13.4798	6A
																		363	Opata_3139973_PstIMspI_PA	13.4798	6A
																		364	Opata_2166404_PstIMspI_PA	13.4798	6A
																		365	Opata_3845906_PstIMspI_PA	13.4798	6A
																		366	Opata_2550334_PstIMspI_PA	13.4798	6A
																		367	Opata_3478972_PstIMspI_PA	13.4798	6A
																		368	Opata_789348_32_PstIMspI_SNP	13.4798	6A
																		369	Opata_3292445_PstIMspI_PA	13.4798	6A
																		370	Opata_3489212_PstIMspI_PA	13.4798	6A
																		371	Opata_4016815_PstIMspI_PA	13.4798	6A
																		372	Opata_3242333_PstIMspI_PA	13.4798	6A
																		373	Opata_2154794_PstIMspI_PA	13.4798	6A
																		374	Opata_4207057_PstIMspI_PA	13.4798	6A
																		375	Opata_162564_PstIMseI_PA	13.4798	6A
																		376	Opata_2541817_42_PstIMspI_SNP	13.4798	6A
																		377	Opata_937188_PstIMspI_PA	13.4798	6A
																		378	Opata_4002670_PstIMspI_PA	13.4798	6A
																		379	Opata_37756_PstIMspI_PA	13.4798	6A
																		380	Opata_1693038_PstIMspI_PA	13.4798	6A
																		381	Opata_2322525_PstIMspI_PA	13.4798	6A
																		382	Opata_1665185_PstIMspI_PA	13.4798	6A
																		383	Opata_2628568_PstIMspI_PA	13.4798	6A
																		384	Opata_278032_PstIMspI_PA	13.4798	6A
																		385	Opata_117118_3_PstIMseI_SNP	13.4798	6A
																		386	Opata_2312910_PstIMspI_PA	13.4798	6A
																		387	Opata_3440410_PstIMspI_PA	13.4798	6A
																		388	Opata_3904814_PstIMspI_PA	13.4798	6A
																		389	Opata_339947_PstIMseI_PA	13.4798	6A
																		390	Opata_2019777_PstIMspI_PA	13.4798	6A
																		391	Opata_12119_PstIMseI_PA	13.4798	6A
																		392	Opata_273552_PstIMspI_PA	13.4798	6A
																		393	Opata_3277263_PstIMspI_PA	13.4798	6A
																		394	Opata_338195_PstIMseI_PA	13.4798	6A
																		395	Opata_1088246_PstIMspI_PA	13.4798	6A
																		396	Opata_1785735_PstIMspI_PA	13.4798	6A
																		397	Opata_551983_PstIMspI_PA	13.4798	6A
																		398	Opata_2886343_PstIMspI_PA	13.4798	6A
																		399	Opata_2215814_PstIMspI_PA	13.4798	6A
																		400	Opata_2530956_PstIMspI_PA	13.4798	6A
																		401	Opata_1766133_PstIMspI_PA	13.4798	6A
																		402	Opata_3599310_63_PstIMspI_SNP	13.4798	6A
																		403	Opata_1201062_PstIMseI_PA	13.4798	6A
																		404	Opata_358219_PstIMspI_PA	13.4798	6A
																		405	Opata_369972_PstIMspI_PA	13.4798	6A
																		406	Opata_1008244_PstIMseI_PA	13.4798	6A
																		407	Opata_996097_PstIMseI_PA	13.4798	6A
																		408	Opata_2613126_PstIMspI_PA	13.4798	6A
																		409	Opata_663134_PstIMspI_PA	13.4798	6A
																		410	Opata_4130233_PstIMspI_PA	13.4798	6A
																		411			6A	Traes_6AS_6618A2CE8	275324	275602	17348	34	1	0.0416666666666667	-0.698274355948178	NA	0.113300492610837	0	0.0087488688806146	-0.853208952673358	NA	NA	NA	NA	NA	D
																		412	BS00010458_51	13.5156	6A
																		413			6A	Traes_6AS_006C344A3	278165	284091	17347	35	51	0.00435352585180737	-0.562035709089723	-0.168743146873715	9.53694581280788	6.33538461538462	0.664334307011543	-0.789121392656562	NA	NA	NA	NA	NA	D
																		414			6A	Traes_6AS_110DEE8AA	289612	293549	17350	36	8	0.0182094842375748	-0.925436959307978	-0.40173936721682	1.2512315270936	0.781538461538462	0.62491515446828	-0.832696969890346	Bradi3g00407	NA	NA	2	7648	D
																		415			6A	Traes_6AS_D217A00D1	299817	302596	17351	37	7	-0.0274826482126231	-0.679117566653703	-0.917422653554622	0.995073891625616	1.33538461538462	1.3416520937016	-0.930437938073733	Bradi3g00407	NA	NA	2	7648	D
																		416			6A	Traes_6AS_3EAE33D2D	310870	316600	17352	38	111	0.011014513976927	-1.04462440296973	-1.82770736942335	17.6502463054187	10.7907692307692	0.611388512769555	-1.19360101603618	Bradi3g00430	LOC_Os02g01270	Sb04g000380	2	7650	D
																		417			6A	Traes_6AS_683F27174	322460	322757	17353	39	0	0	NA	NA	0	0	1	NA	Bradi3g00440	NA	NA	2	7651	D
																		418			6A	Traes_6AS_95E320D93	350056	352765	17355	42	59	0.0152569325099705	-1.45370236764931	-0.768009735161975	8.04926108374384	10.8276923076923	1.34513554310713	-0.688002729127833	NA	LOC_Os02g20330	NA	2	9972	D
																		419			6A	Traes_6AS_6AD13A174	359239	365524	17357	43	89	0.0048643126678648	0.112305234701924	-0.683895015343098	17.9310344827586	14.8184615384615	0.826423881602976	0.166544678988984	Bradi3g00530	NA	NA	2	7661	D
																		420			6A	Traes_6AS_4B9F0CBBF	371529	375133	17358	44	16	0.0459130284401774	1.0721156512951	0.491956649007104	5.8128078817734	4.10769230769231	0.706712776687076	1.36675304032167	Bradi3g00550	NA	NA	2	7663	D
																		421			6A	Traes_6AS_AE16EFFA8	376918	377827	17360	45	13	0.0155370797415757	0.49983313732808	-1.39543411606573	3.76600985221675	2.09538461538462	0.556511584380381	0.000620987897014413	Bradi3g00620	LOC_Os02g01300	Sb04g000430	2	7664	D
																		422			6A	Traes_6AS_92A2D8C9D	378554	379606	17359	46	3	0.0456177122832571	1.11745206779897	0.120917835581879	1.85221674876847	1.63076923076923	0.880506411352045	1.0898013088411	Bradi3g00610	LOC_Os02g01310	Sb04g000440	2	7666	D
																		423			6A	Traes_6AS_EFA364140	391600	400233	17361	47	77	0.126013621030154	1.65392248739312	0.594153144005533	19.5985221674877	15.8676923076923	0.809646897121268	1.51981299186567	Bradi3g00590	LOC_Os02g01326	NA	2	7667	D
																		424	wPt-0832	14.49	6A
																		425	wPt-9382	14.5185	6A
																		426			6A	Traes_6AS_C80062CDC	409024	409422	17362	48	2	-0.0192710515291159	-1.21536785696555	-1.19561449266739	0.0665024630541872	0.209230769230769	3.11441642274963	-1.15029698632091	Bradi3g00580	NA	NA	2	7671	D
																		427			6A	Traes_6AS_B1E4A3FAB	412152	414831	17363	49	18	0.0197106042416059	1.30535241887135	0.647813706590749	6.64039408866995	5.99692307692308	0.903112057306029	1.40735998287806	Bradi3g00580	NA	NA	2	7671	D
																		428	wsnp_Ex_c12411_19795750	14.683	6A
																		429			6A	Traes_6AS_C920F9BCE	425165	428258	17364	50	30	0.0440864272665346	0.102789725671964	-0.935691105902405	7.14039408866995	3.50153846153846	0.490455843195176	-0.559635591307497	Bradi3g00580	NA	NA	2	7671	D
																		430	Xbcd21	14.81	6A
																		431			6A	Traes_6AS_24E61E96B	449126	451251	17365	51	25	0.023350065457969	-0.615395593981362	-1.26637897704435	4.0615763546798	3.02769230769231	0.745510249918134	-0.682902663818014	Bradi3g00660	NA	NA	2	7674	D
																		432			6A	Traes_6AS_669BE0B54	464661	466374	17366	52	16	0.120642441106819	0.647047425568977	0.965832349718565	4.41379310344828	4.90153846153846	1.11047977763669	1.13233547080787	NA	NA	Sb04g000470	2	7675	D
																		433	BS00070384_51	15.0998	6A	Traes_6AS_C6FA837C9	147560	149519	17337	23	0	0	NA	NA	0	0	1	NA	NA	NA	NA	NA	NA	D
																		434	RAC875_c6135_95	15.0998	6A
																		435	BS00094989_51	15.0998	6A	Traes_6AS_646EA0D75	475146	478615	17367	53	1	-0.0260150375939849	1.44248147580921	1.12990364300208	0.487684729064039	0.443076923076923	0.908718633381485	1.45214122301974	Bradi3g00670	NA	NA	2	7677	D
																		436	BS00094989_51	15.0998	6A	Traes_6AS_BAB3B9D53	482424	487451	17368	54	9	0.190768496519104	1.35880603276373	1.28017068764296	2.44334975369458	2.58461538461538	1.05779272381131	2.48071551688563	Bradi3g00670	NA	NA	2	7677	D
																		437	BS00096519_51	15.0998	6A
																		438	BS00110353_51	15.0998	6A
																		439	GENE-1756_564	15.0998	6A
																		440	Ra_c22558_993	15.0998	6A
																		441	RAC875_c67999_295	15.0998	6A
																		442	BS00025994_51	15.0998	6A
																		443	BS00071571_51	15.0998	6A
																		444	BS00075565_51	15.0998	6A
																		445	Ku_c3650_1548	15.0998	6A
																		446	RAC875_c17746_95	15.0998	6A
																		447	Tdurum_contig48187_691	15.0998	6A
																		448	BS00022980_51	15.0998	6A
																		449	RAC875_c13610_1836	15.1647	6A
																		450			6A	Traes_6AS_C8DC4AB61	495873	496445	17369	55	0	0	NA	NA	0	0	1	NA	NA	NA	NA	NA	NA	D
																		451	Xgpw2295	15.61	6A
																		452	wsnp_Ex_rep_c67563_66193155	15.6613	6A
																		453			6A	Traes_6AL_C68108BE9	509154	509456	17370	56	0	0	NA	NA	0	0	1	NA	NA	NA	Sb04g000490	2	7678	D
																		454	wsnp_Ku_c26585_36553202	15.8709	6A
																		455	Xgwm459_d1	16.31	6A
																		456	wsnp_Ex_c16090_24522660	16.3134	6A
																		457	wsnp_Ex_c21633_30782312	16.3134	6A
																		458	BS00071573_51	16.3134	6A
																		459	BS00093036_51	16.3134	6A	Traes_6AS_D902F1E42	531468	534007	17371	57	0	0	NA	NA	0	0	1	NA	NA	NA	NA	NA	NA	D
																		460	RAC875_c87324_202	16.3134	6A
																		461	Ex_c69429_328	16.3134	6A
																		462	Excalibur_rep_c67250_85	16.3134	6A
																		463	Kukri_s104077_62	16.3134	6A
																		464	RAC875_rep_c101430_180	16.3134	6A
																		465	CAP8_c4805_295	16.3134	6A
																		466	Kukri_c80373_786	16.3134	6A
																		467	Ra_c69836_515	16.3134	6A	Traes_6AS_9C46FA129	344635	348587	17356	41	45	0.00565962004545773	-1.14082197738413	-0.976157250127072	7.01724137931035	6.43384615384616	0.916874442126982	-0.545694009036986	Bradi3g00480	LOC_Os02g01280	Sb04g000370	2	7656	D
																		468	Ra_c69836_515	16.3134	6A	Traes_6AS_475EE0A18	330308	334416	17354	40	55	0.0171303202582226	-0.378642435715661	-1.17091774260136	11.1477832512315	6.24307692307692	0.560068016390937	-0.792767591299942	Bradi3g00480	LOC_Os02g01280	Sb04g000370	2	7656	D
																		469	Tdurum_contig27939_357	16.3134	6A	Traes_6AS_27483C00F	89225	93009	17326	12	11	0.0399063227507483	-0.741006110419805	-1.38320526426687	0.731527093596059	1.00923076923077	1.37910363151211	-1.38433776633723	Bradi3g00330	LOC_Os02g01150	Sb04g000320	2	7636	D
																		470	wPt-9832	16.4532	6A
																		471	Opata_224449_40_PstIMseI_SNP	16.4532	6A
																		472	Opata_1835666_72_PstIMspI_SNP	16.4532	6A
																		473	Opata_1722324_57_PstIMseI_SNP	16.4532	6A
																		474	M6_1090545_PstIMspI_PA	16.4532	6A
																		475	Opata_417496_40_PstIMseI_SNP	16.4532	6A
																		476	Opata_224449_29_PstIMseI_SNP	16.4532	6A
																		477	M6_814100_PstIMseI_PA	16.4532	6A
																		478	M6_744731_PstIMseI_PA	16.4532	6A
																		479	Opata_1835666_22_PstIMspI_SNP	16.4532	6A
																		480	Opata_726195_4_PstIMseI_SNP	16.4532	6A
																		481	Opata_417496_24_PstIMseI_SNP	16.4532	6A
																		482	Opata_726195_49_PstIMseI_SNP	16.4532	6A
																		483	wsnp_BE496826A_Ta_2_2	16.9656	6A
																		484	wsnp_Ex_c3405_6252997	16.9656	6A
																		485	wPt-4016	17.3452	6A
																		486	wPt-0562	17.3452	6A
																		487	wPt-7754	17.3452	6A
																		488	wPt-9280	17.3452	6A
																		489	wPt-0495	17.3452	6A
																		490	wPt-7622	17.3452	6A
																		491	wPt-6520	17.3452	6A
																		492	Opata_331478_PstIMseI_PA	17.3452	6A
																		493	Opata_589104_64_PstIMspI_SNP	17.3452	6A
																		494	Opata_658740_PstIMspI_PA	17.3452	6A
																		495	Opata_1707552_PstIMspI_PA	17.3452	6A
																		496	Opata_2156863_35_PstIMspI_SNP	17.3452	6A
																		497	Opata_1585277_PstIMspI_PA	17.3452	6A
																		498	Opata_229429_PstIMluI_PA	17.3452	6A
																		499	Opata_1510931_24_PstIMspI_SNP	17.3452	6A
																		500	Opata_103831_3_PstIMseI_SNP	17.3452	6A
																		501	Opata_2584724_PstIMspI_PA	17.3452	6A
																		502	Opata_2577165_PstIMspI_PA	17.3452	6A
																		503	Opata_1042774_PstIMspI_PA	17.3452	6A
																		504	Opata_1813818_PstIMspI_PA	17.3452	6A
																		505	Opata_1390556_PstIMseI_PA	17.3452	6A
																		506	Opata_1566385_PstIMspI_PA	17.3452	6A
																		507	Opata_1451651_PstIMspI_PA	17.3452	6A
																		508	Opata_1028657_PstIMseI_PA	17.3452	6A
																		509	Opata_1546060_88_PstIMspI_SNP	17.3452	6A
																		510	Opata_1206456_73_PstIMseI_SNP	17.3452	6A
																		511	M6_850327_PstIMluI_PA	17.3452	6A
																		512	Opata_3256254_PstIMspI_PA	17.3452	6A
																		513	Opata_4061824_PstIMseI_PA	17.3452	6A
																		514	Opata_834163_PstIMspI_PA	17.3452	6A
																		515	Opata_3351792_PstIMspI_PA	17.3452	6A
																		516	Opata_2646932_PstIMspI_PA	17.3452	6A
																		517	Opata_2618961_PstIMspI_PA	17.3452	6A
																		518	Opata_2734840_PstIMseI_PA	17.3452	6A
																		519	Opata_657093_PstIMspI_PA	17.3452	6A
																		520	Opata_2553056_PstIMspI_PA	17.3452	6A
																		521	Opata_3826899_PstIMspI_PA	17.3452	6A
																		522	Opata_2236378_PstIMspI_PA	17.3452	6A
																		523	Opata_4101796_PstIMspI_PA	17.3452	6A
																		524	Opata_983060_21_PstIMseI_SNP	17.3452	6A
																		525	Opata_1561008_PstIMspI_PA	17.3452	6A
																		526	Opata_4042483_PstIMspI_PA	17.3452	6A
																		527	Opata_3758967_PstIMspI_PA	17.3452	6A
																		528	Opata_1238912_PstIMseI_PA	17.3452	6A
																		529	Opata_1868422_PstIMspI_PA	17.3452	6A
																		530	Opata_2734154_PstIMspI_PA	17.3452	6A
																		531	M6_96207_PstIMspI_PA	17.3452	6A
																		532	Opata_1388209_PstIMspI_PA	17.3452	6A
																		533	Opata_1076435_32_PstIMluI_SNP	17.3452	6A
																		534	Opata_2047079_PstIMspI_PA	17.3452	6A
																		535	Opata_2786037_PstIMspI_PA	17.3452	6A
																		536	Opata_2898949_PstIMspI_PA	17.3452	6A
																		537	Opata_2063602_PstIMspI_PA	17.3452	6A
																		538	Opata_2360338_PstIMspI_PA	17.3452	6A
																		539	Opata_1886571_PstIMspI_PA	17.3452	6A
																		540	Opata_870948_PstIMseI_PA	17.3452	6A
																		541	Opata_10333_21_PstIMseI_SNP	17.3452	6A
																		542	Opata_490105_PstIMspI_PA	17.3452	6A
																		543	Opata_1712680_PstIMspI_PA	17.3452	6A
																		544	Opata_1636905_PstIMspI_PA	17.3452	6A
																		545	Opata_1857985_PstIMseI_PA	17.3452	6A
																		546	Opata_211805_13_PstIMspI_SNP	17.3452	6A
																		547	Opata_1327158_PstIMseI_PA	17.3452	6A
																		548	Opata_98466_PstIMspI_PA	17.3452	6A
																		549	Opata_1986567_67_PstIMspI_SNP	17.3452	6A
																		550	Opata_2035335_78_PstIMspI_SNP	17.3452	6A
																		551	Opata_167183_PstIMseI_PA	17.3452	6A
																		552	Opata_2708370_PstIMspI_PA	17.3452	6A
																		553	Opata_1510931_26_PstIMspI_SNP	17.3452	6A
																		554	Opata_1828635_PstIMseI_PA	17.3452	6A
																		555	M6_1755088_PstIMspI_PA	17.3452	6A
																		556	Opata_3804805_PstIMspI_PA	17.3452	6A
																		557	Opata_2789024_PstIMspI_PA	17.3452	6A
																		558	Opata_986999_PstIMspI_PA	17.3452	6A
																		559	Opata_155435_30_PstIMseI_SNP	17.3452	6A
																		560	Opata_1217903_PstIMseI_PA	17.3452	6A
																		561	Opata_1746699_PstIMspI_PA	17.3452	6A
																		562	Opata_1015791_PstIMspI_PA	17.3452	6A
																		563	Opata_2491164_79_PstIMspI_SNP	17.3452	6A
																		564	Opata_2446404_PstIMspI_PA	17.3452	6A
																		565	Opata_1334898_PstIMspI_PA	17.3452	6A
																		566	Opata_206616_59_PstIMseI_SNP	17.3452	6A
																		567	Opata_807623_PstIMspI_PA	17.3452	6A
																		568	Opata_3497345_PstIMspI_PA	17.3452	6A
																		569	Opata_1130789_PstIMspI_PA	17.3452	6A
																		570	Opata_1427736_PstIMspI_PA	17.3452	6A
																		571	Opata_2325367_38_PstIMseI_SNP	17.3452	6A
																		572	Opata_3775479_PstIMspI_PA	17.3452	6A
																		573	Opata_2032217_PstIMseI_PA	17.3452	6A
																		574	Opata_3540698_PstIMspI_PA	17.3452	6A
																		575	Opata_1289595_PstIMseI_PA	17.3452	6A
																		576	Opata_307147_PstIMspI_PA	17.3452	6A
																		577	M6_2370130_PstIMspI_PA	17.3452	6A
																		578	Opata_2270874_PstIMspI_PA	17.3452	6A
																		579	M6_1332989_PstIMspI_PA	17.3452	6A
																		580	Opata_2140996_PstIMspI_PA	17.3452	6A
																		581	Opata_1198227_PstIMseI_PA	17.3452	6A
																		582	Opata_3722341_PstIMspI_PA	17.3452	6A
																		583	Opata_1639609_PstIMseI_PA	17.3452	6A
																		584	Opata_3771382_PstIMseI_PA	17.3452	6A
																		585	Opata_2022786_PstIMspI_PA	17.3452	6A
																		586	M6_918725_PstIMseI_PA	17.3452	6A
																		587	Opata_2771293_76_PstIMspI_SNP	17.3452	6A
																		588	Opata_2824531_PstIMspI_PA	17.3452	6A
																		589	Opata_2966635_PstIMspI_PA	17.3452	6A
																		590	Opata_198975_12_PstIMseI_SNP	17.3452	6A
																		591	Opata_3063432_PstIMspI_PA	17.3452	6A
																		592	Opata_1645200_9_PstIMseI_SNP	17.3452	6A
																		593	Opata_1064197_PstIMspI_PA	17.3452	6A
																		594	Opata_2305730_PstIMspI_PA	17.3452	6A
																		595	M6_109860_PstIMseI_PA	17.3452	6A
																		596	Opata_1906560_PstIMspI_PA	17.3452	6A
																		597	Opata_2780191_PstIMspI_PA	17.3452	6A
																		598	Opata_26636_PstIMseI_PA	17.3452	6A
																		599	Opata_560290_79_PstIMspI_SNP	17.3452	6A
																		600	Opata_2881411_PstIMspI_PA	17.3452	6A
																		601	Opata_3040559_6_PstIMspI_SNP	17.3452	6A
																		602	Opata_598418_PstIMseI_PA	17.3452	6A
																		603	Opata_187898_PstIMspI_PA	17.3452	6A
																		604	Opata_2153317_PstIMspI_PA	17.3452	6A
																		605	Opata_3413826_PstIMspI_PA	17.3452	6A
																		606	Opata_332844_PstIMspI_PA	17.3452	6A
																		607	Opata_2374826_PstIMseI_PA	17.3452	6A
																		608	M6_1339216_PstIMspI_PA	17.3452	6A
																		609	Opata_3612173_PstIMspI_PA	17.3452	6A
																		610	Opata_3316067_PstIMspI_PA	17.3452	6A
																		611	Opata_923821_PstIMspI_PA	17.3452	6A
																		612	Opata_1611074_51_PstIMspI_SNP	17.3452	6A
																		613	Opata_2763883_PstIMspI_PA	17.3452	6A
																		614	Opata_1600225_PstIMluI_PA	17.3452	6A
																		615	Opata_1150772_PstIMspI_PA	17.3452	6A
																		616	Opata_2872940_73_PstIMspI_SNP	17.3452	6A
																		617	Opata_2407122_PstIMspI_PA	17.3452	6A
																		618	M6_99116_PstIMseI_PA	17.3452	6A
																		619	Opata_618759_PstIMspI_PA	17.3452	6A
																		620	Opata_2608893_PstIMspI_PA	17.3452	6A
																		621	Opata_3959910_PstIMspI_PA	17.3452	6A
																		622	Opata_3092830_PstIMspI_PA	17.3452	6A
																		623	Opata_2465263_PstIMspI_PA	17.3452	6A
																		624	Opata_298753_80_PstIMseI_SNP	17.3452	6A
																		625	M6_1377891_PstIMspI_PA	17.3452	6A
																		626	Opata_4011000_PstIMspI_PA	17.3452	6A
																		627	Opata_3719214_PstIMspI_PA	17.3452	6A
																		628	Opata_1906574_PstIMspI_PA	17.3452	6A
																		629	Opata_2679859_PstIMspI_PA	17.3452	6A
																		630	Opata_1014898_PstIMseI_PA	17.3452	6A
																		631	Opata_25781_PstIMluI_PA	17.3452	6A
																		632	Opata_1920304_PstIMspI_PA	17.3452	6A
																		633	Opata_2386878_59_PstIMspI_SNP	17.3452	6A
																		634	Opata_155435_36_PstIMseI_SNP	17.3452	6A
																		635	Opata_1949457_PstIMspI_PA	17.3452	6A
																		636	Opata_3909122_PstIMspI_PA	17.3452	6A
																		637	Opata_4025777_PstIMseI_PA	17.3452	6A
																		638	Opata_1876049_77_PstIMspI_SNP	17.3452	6A
																		639	Opata_2156863_28_PstIMspI_SNP	17.3452	6A
																		640	Opata_1325680_PstIMspI_PA	17.3452	6A
																		641	Opata_3647929_PstIMspI_PA	17.3452	6A
																		642	Opata_509994_PstIMseI_PA	17.3452	6A
																		643	Opata_2457751_PstIMspI_PA	17.3452	6A
																		644	Opata_163518_24_PstIMseI_SNP	17.3452	6A
																		645	Opata_2519426_PstIMspI_PA	17.3452	6A
																		646	Opata_720035_PstIMspI_PA	17.3452	6A
																		647	Opata_830118_PstIMseI_PA	17.3452	6A
																		648	Opata_1796507_PstIMspI_PA	17.3452	6A
																		649	Opata_1715489_PstIMspI_PA	17.3452	6A
																		650	Opata_550426_PstIMspI_PA	17.3452	6A
																		651	Opata_34926_PstIMspI_PA	17.3452	6A
																		652	Opata_47139_9_PstIMseI_SNP	17.3452	6A
																		653	Opata_2458251_PstIMspI_PA	17.3452	6A
																		654	Opata_3690023_PstIMspI_PA	17.3452	6A
																		655	Opata_1611074_48_PstIMspI_SNP	17.3452	6A
																		656	Opata_262587_PstIMspI_PA	17.3452	6A
																		657	Opata_2723096_PstIMspI_PA	17.3452	6A
																		658	Opata_3719408_PstIMspI_PA	17.3452	6A
																		659	Opata_291155_PstIMseI_PA	17.3452	6A
																		660	Opata_1756531_PstIMspI_PA	17.3452	6A
																		661	Opata_4103332_PstIMspI_PA	17.3452	6A
																		662	Opata_152692_PstIMluI_PA	17.3452	6A
																		663	Opata_3907755_PstIMspI_PA	17.3452	6A
																		664	Opata_857829_PstIMspI_PA	17.3452	6A
																		665	Opata_1976620_PstIMspI_PA	17.3452	6A
																		666	Opata_1167560_PstIMseI_PA	17.3452	6A
																		667	Opata_263056_37_PstIMseI_SNP	17.3452	6A
																		668	Opata_4174688_PstIMspI_PA	17.3452	6A
																		669	Opata_718409_PstIMseI_PA	17.3452	6A
																		670	Opata_3015701_PstIMspI_PA	17.3452	6A
																		671	Opata_155435_54_PstIMseI_SNP	17.3452	6A
																		672	Opata_863988_PstIMseI_PA	17.3452	6A
																		673	Opata_2629343_PstIMspI_PA	17.3452	6A
																		674	Opata_864694_PstIMspI_PA	17.3452	6A
																		675	Opata_476824_PstIMseI_PA	17.3452	6A
																		676	Opata_2966509_PstIMspI_PA	17.3452	6A
																		677	Opata_301554_PstIMspI_PA	17.3452	6A
																		678	Opata_4002659_PstIMspI_PA	17.3452	6A
																		679	Opata_2133349_PstIMspI_PA	17.3452	6A
																		680	Opata_1097527_PstIMseI_PA	17.3452	6A
																		681	Opata_2789459_PstIMspI_PA	17.3452	6A
																		682	Opata_973566_PstIMspI_PA	17.3452	6A
																		683	Opata_1130332_PstIMspI_PA	17.3452	6A
																		684	Opata_930689_PstIMspI_PA	17.3452	6A
																		685	Opata_1954243_PstIMspI_PA	17.3452	6A
																		686	Opata_3987957_PstIMspI_PA	17.3452	6A
																		687	Opata_2493214_28_PstIMspI_SNP	17.3452	6A
																		688	Opata_1040707_PstIMseI_PA	17.3452	6A
																		689	Opata_1857593_PstIMspI_PA	17.3452	6A
																		690	Opata_1380718_6_PstIMseI_SNP	17.3452	6A
																		691	Opata_1766522_PstIMspI_PA	17.3452	6A
																		692	Opata_1702398_PstIMspI_PA	17.3452	6A
																		693	Opata_147944_PstIMspI_PA	17.3452	6A
																		694	Opata_47139_6_PstIMseI_SNP	17.3452	6A
																		695	Opata_1738165_PstIMspI_PA	17.3452	6A
																		696	Opata_4212448_PstIMspI_PA	17.3452	6A
																		697	Opata_3564569_PstIMspI_PA	17.3452	6A
																		698	Opata_319670_PstIMspI_PA	17.3452	6A
																		699	Opata_3299034_PstIMspI_PA	17.3452	6A
																		700	Opata_3792676_PstIMspI_PA	17.3452	6A
																		701	Opata_1468866_PstIMspI_PA	17.3452	6A
																		702	Opata_404223_41_PstIMseI_SNP	17.3452	6A
																		703	Opata_1532567_79_PstIMseI_SNP	17.3452	6A
																		704	Opata_2533668_PstIMluI_PA	17.3452	6A
																		705	Opata_793489_PstIMspI_PA	17.3452	6A
																		706	Opata_4026884_PstIMspI_PA	17.3452	6A
																		707	Opata_1100141_PstIMspI_PA	17.3452	6A
																		708	Opata_3225278_PstIMspI_PA	17.3452	6A
																		709	Opata_121984_PstIMspI_PA	17.3452	6A
																		710	Opata_1185168_PstIMspI_PA	17.3452	6A
																		711	Opata_2042402_PstIMspI_PA	17.3452	6A
																		712	Opata_751789_PstIMspI_PA	17.3452	6A
																		713	Opata_2684804_PstIMspI_PA	17.3452	6A
																		714	Opata_3372304_PstIMseI_PA	17.3452	6A
																		715	Opata_829889_PstIMspI_PA	17.3452	6A
																		716	Opata_2913342_PstIMspI_PA	17.3452	6A
																		717	Opata_3547781_PstIMspI_PA	17.3452	6A
																		718	Opata_3705706_PstIMspI_PA	17.3452	6A
																		719	Opata_242958_PstIMluI_PA	17.3452	6A
																		720	Opata_477091_PstIMspI_PA	17.3452	6A
																		721	Opata_3681831_PstIMspI_PA	17.3452	6A
																		722	Opata_1358357_PstIMspI_PA	17.3452	6A
																		723	Opata_1193687_PstIMspI_PA	17.3452	6A
																		724	Opata_500527_PstIMseI_PA	17.3452	6A
																		725	Opata_2318486_PstIMspI_PA	17.3452	6A
																		726	Opata_206616_23_PstIMseI_SNP	17.3452	6A
																		727	Opata_1998683_PstIMspI_PA	17.3452	6A
																		728	Opata_708565_PstIMseI_PA	17.3452	6A
																		729	Opata_3799652_PstIMspI_PA	17.3452	6A
																		730	Opata_383282_PstIMspI_PA	17.3452	6A
																		731	Opata_3336041_PstIMseI_PA	17.3452	6A
																		732	Opata_1645895_25_PstIMspI_SNP	17.3452	6A
																		733	Opata_2536674_PstIMspI_PA	17.3452	6A
																		734	Opata_723028_PstIMspI_PA	17.3452	6A
																		735	Opata_2876254_PstIMspI_PA	17.3452	6A
																		736	Opata_1242789_PstIMspI_PA	17.3452	6A
																		737	Opata_1476386_PstIMspI_PA	17.3452	6A
																		738	Opata_267160_PstIMseI_PA	17.3452	6A
																		739	Opata_3398264_PstIMspI_PA	17.3452	6A
																		740	Opata_1628813_PstIMspI_PA	17.3452	6A
																		741	Opata_3007615_PstIMspI_PA	17.3452	6A
																		742	Opata_404936_61_PstIMseI_SNP	17.3452	6A
																		743	Opata_2896601_PstIMspI_PA	17.3452	6A
																		744	Opata_3427078_PstIMspI_PA	17.3452	6A
																		745	Opata_2386878_60_PstIMspI_SNP	17.3452	6A
																		746	Opata_1889482_PstIMspI_PA	17.3452	6A
																		747	Opata_3704952_PstIMspI_PA	17.3452	6A
																		748	Opata_2121522_PstIMspI_PA	17.3452	6A
																		749	Opata_2688786_PstIMspI_PA	17.3452	6A
																		750	Opata_163518_3_PstIMseI_SNP	17.3452	6A
																		751	Opata_1701039_PstIMluI_PA	17.3452	6A
																		752	Opata_31884_37_PstIMseI_SNP	17.3452	6A
																		753	Opata_3653119_PstIMseI_PA	17.3452	6A
																		754	Opata_2052345_56_PstIMspI_SNP	17.3452	6A
																		755	Opata_1546060_82_PstIMspI_SNP	17.3452	6A
																		756	Opata_736_24_PstIMspI_SNP	17.3452	6A
																		757	Opata_2484589_44_PstIMspI_SNP	17.3452	6A
																		758	Opata_2026875_PstIMspI_PA	17.3452	6A
																		759	wsnp_BE496826A_Ta_2_3	17.7498	6A
																		760	wsnp_Ex_rep_c66622_64925813	17.7498	6A
																		761	wsnp_JD_c1683_2351689	17.7498	6A
																		762	XksuH4_d1	17.91	6A
																		763	BobWhite_c704_596	17.9411	6A
																		764	Kukri_c3827_337	18.0264	6A
																		765	wsnp_Ku_c39334_47795350	18.138	6A
																		766	wsnp_Ku_c3009_5653771	18.138	6A
																		767	wsnp_Ex_c431_848310	18.138	6A
																		768	wsnp_Ex_c3804_6917368	18.138	6A
																		769	Opata_3929875_24_PstIMspI_SNP	18.138	6A
																		770	Opata_146661_56_PstIMspI_SNP	18.138	6A
																		771	M6_3805263_PstIMseI_PA	18.138	6A
																		772	Opata_89718_11_PstIMspI_SNP	18.138	6A
																		773	M6_2592412_PstIMspI_PA	18.138	6A
																		774	Opata_2030816_77_PstIMspI_SNP	18.138	6A
																		775	M6_2769286_PstIMspI_PA	18.138	6A
																		776	Opata_1697646_32_PstIMspI_SNP	18.138	6A
																		777	Opata_197855_44_PstIMseI_SNP	18.138	6A
																		778	Opata_51728_62_PstIMseI_SNP	18.138	6A
																		779	M6_1341547_PstIMseI_PA	18.138	6A
																		780	Opata_185478_60_PstIMseI_SNP	18.138	6A
																		781	Opata_409500_51_PstIMspI_SNP	18.138	6A
																		782	Opata_1839732_14_PstIMspI_SNP	18.138	6A
																		783	Opata_271943_38_PstIMspI_SNP	18.138	6A
																		784	M6_484609_PstIMspI_PA	18.138	6A
																		785	M6_1788206_PstIMspI_PA	18.138	6A
																		786	Opata_107584_62_PstIMseI_SNP	18.138	6A
																		787	Opata_1082873_65_PstIMseI_SNP	18.138	6A
																		788	Opata_227607_18_PstIMseI_SNP	18.138	6A
																		789	Opata_2439860_1_PstIMspI_SNP	18.138	6A
																		790	Opata_1562409_7_PstIMluI_SNP	18.138	6A
																		791	Opata_1570123_68_PstIMseI_SNP	18.138	6A
																		792	Opata_1525855_42_PstIMspI_SNP	18.138	6A
																		793	Opata_544696_34_PstIMseI_SNP	18.138	6A
																		794	Opata_1562409_4_PstIMluI_SNP	18.138	6A
																		795	Opata_392415_15_PstIMspI_SNP	18.138	6A
																		796	Opata_1648423_36_PstIMspI_SNP	18.138	6A
																		797	M6_16705_PstIMspI_PA	18.138	6A
																		798	Opata_1239658_43_PstIMluI_SNP	18.138	6A
																		799	Opata_75925_86_PstIMseI_SNP	18.138	6A
																		800	M6_3085916_PstIMspI_PA	18.138	6A
																		801	M6_677251_PstIMspI_PA	18.138	6A
																		802	Opata_213858_87_PstIMseI_SNP	18.138	6A
																		803	Opata_3343326_56_PstIMspI_SNP	18.138	6A
																		804	Opata_1982828_70_PstIMspI_SNP	18.138	6A
																		805	Opata_51728_24_PstIMseI_SNP	18.138	6A
																		806	M6_3313184_PstIMspI_PA	18.138	6A
																		807	M6_31510_PstIMspI_PA	18.138	6A
																		808	Opata_736_26_PstIMspI_SNP	18.138	6A
																		809	Opata_75925_44_PstIMseI_SNP	18.138	6A
																		810	M6_1954151_PstIMspI_PA	18.138	6A
																		811	Opata_10333_80_PstIMseI_SNP	18.138	6A
																		812	Opata_1881870_12_PstIMspI_SNP	18.138	6A
																		813	Opata_1380718_54_PstIMseI_SNP	18.138	6A
																		814	M6_1915177_PstIMspI_PA	18.138	6A
																		815	Opata_544696_73_PstIMseI_SNP	18.138	6A
																		816	Opata_18173_3_PstIMseI_SNP	18.138	6A
																		817	Opata_355270_42_PstIMseI_SNP	18.138	6A
																		818	M6_259851_PstIMseI_PA	18.138	6A
																		819	Opata_103788_38_PstIMseI_SNP	18.138	6A
																		820	Opata_19024_30_PstIMspI_SNP	18.138	6A
																		821	Opata_456000_37_PstIMspI_SNP	18.138	6A
																		822	Opata_3929875_32_PstIMspI_SNP	18.138	6A
																		823	Opata_75925_87_PstIMseI_SNP	18.138	6A
																		824	Opata_456000_72_PstIMspI_SNP	18.138	6A
																		825	Opata_3929875_44_PstIMspI_SNP	18.138	6A
																		826	M6_1126107_PstIMspI_PA	18.138	6A
																		827	M6_486000_PstIMspI_PA	18.138	6A
																		828	Opata_1593675_89_PstIMspI_SNP	18.138	6A
																		829	Opata_204957_60_PstIMspI_SNP	18.138	6A
																		830	M6_210132_PstIMseI_PA	18.138	6A
																		831	Opata_1744786_29_PstIMspI_SNP	18.138	6A
																		832	Opata_146661_7_PstIMspI_SNP	18.138	6A
																		833	Opata_2030816_73_PstIMspI_SNP	18.138	6A
																		834	Opata_213858_77_PstIMseI_SNP	18.138	6A
																		835	Opata_1553410_69_PstIMspI_SNP	18.138	6A
																		836	Opata_32328_63_PstIMseI_SNP	18.138	6A
																		837	Opata_2217771_32_PstIMspI_SNP	18.138	6A
																		838	Opata_281687_7_PstIMseI_SNP	18.138	6A
																		839	Opata_146661_19_PstIMspI_SNP	18.138	6A
																		840	Opata_237811_1_PstIMspI_SNP	18.138	6A
																		841	Opata_1839732_66_PstIMspI_SNP	18.138	6A
																		842	Opata_273945_4_PstIMspI_SNP	18.138	6A
																		843	M6_3139587_PstIMspI_PA	18.138	6A
																		844	Opata_227595_45_PstIMseI_SNP	18.138	6A
																		845	Opata_1562409_5_PstIMluI_SNP	18.138	6A
																		846	M6_615092_PstIMspI_PA	18.138	6A
																		847	Opata_856764_19_PstIMspI_SNP	18.138	6A
																		848	Opata_213858_60_PstIMseI_SNP	18.138	6A
																		849	Opata_3343326_62_PstIMspI_SNP	18.138	6A
																		850	M6_576619_PstIMseI_PA	18.138	6A
																		851	Opata_1744786_75_PstIMspI_SNP	18.138	6A
																		852	Opata_2439860_54_PstIMspI_SNP	18.138	6A
																		853	M6_1228369_PstIMspI_PA	18.138	6A
																		854	Opata_529141_20_PstIMseI_SNP	18.138	6A
																		855	M6_1195105_PstIMspI_PA	18.138	6A
																		856	M6_1418471_PstIMspI_PA	18.138	6A
																		857	Opata_780298_62_PstIMseI_SNP	18.138	6A
																		858	Opata_856764_5_PstIMspI_SNP	18.138	6A
																		859	Opata_2030816_50_PstIMspI_SNP	18.138	6A
																		860	Opata_99112_51_PstIMseI_SNP	18.138	6A
																		861	Opata_227595_73_PstIMseI_SNP	18.138	6A
																		862	wsnp_Ra_c2694_5122122	18.138	6A	Traes_6AS_5121BC210	544841	550421	17372	58	0	0	NA	NA	0	0	1	NA	NA	NA	NA	NA	NA	D
																		863	Excalibur_c20597_538	18.138	6A	Traes_6AS_101337AE9	665118	668319	17389	76	72	0.09618716165659	0.915154645229477	-1.30183493083027	17.3128078817734	8.11692307692308	0.468869883289937	0.393962087098523	Bradi3g00690	LOC_Os02g01440	Sb04g000530	2	7691	D
																		864	Kukri_c3009_1255	18.138	6A
																		865	BS00063528_51	18.138	6A
																		866	BobWhite_c3073_1156	18.138	6A
																		867	BobWhite_c32973_167	18.138	6A
																		868	Excalibur_c4483_1053	18.138	6A
																		869	Excalibur_c431_1323	18.138	6A
																		870	Ra_c4668_825	18.138	6A
																		871	RAC875_c13394_924	18.138	6A
																		872	TA002540-0938	18.138	6A
																		873	Ra_c22558_437	18.138	6A
																		874	Excalibur_c12085_276	18.138	6A
																		875	Excalibur_c15851_590	18.138	6A
																		876	Kukri_c39873_66	18.138	6A
																		877	RAC875_rep_c108136_115	18.138	6A
																		878	BS00067630_51	18.138	6A
																		879	BS00083630_51	18.138	6A	Traes_6AS_2149ED3062	574533	575606	17375	61	0	0	NA	NA	0	0	1	NA	NA	NA	NA	NA	NA	D
																		880	Excalibur_c20597_569	18.138	6A
																		881	Kukri_rep_c105406_308	18.138	6A
																		882	BS00109919_51	18.138	6A	Traes_6AS_D1FFB89EA	570563	572233	17374	60	0	0	NA	NA	0	0	1	NA	NA	NA	NA	NA	NA	D
																		883	Kukri_c6285_190	18.138	6A
																		884	Tdurum_contig12045_1230	18.138	6A
																		885	Tdurum_contig63703_1305	18.138	6A
																		886	BS00090253_51	18.138	6A
																		887	Kukri_c3009_1416	18.138	6A
																		888	Kukri_c3009_2542	18.138	6A
																		889	Tdurum_contig42655_1727	18.138	6A
																		890	BobWhite_c28547_208	18.138	6A
																		891	Excalibur_c431_1130	18.138	6A
																		892	RAC875_c68978_220	18.138	6A
																		893	IAAV661	18.138	6A
																		894	Kukri_c3009_1374	18.138	6A
																		895	RAC875_c4668_771	18.138	6A
																		896	RAC875_c6916_860	18.138	6A
																		897	Tdurum_contig12045_246	18.138	6A
																		898	Tdurum_contig12045_613	18.138	6A
																		899	Tdurum_contig12045_868	18.138	6A
																		900	Tdurum_contig63703_1237	18.138	6A	Traes_6AS_8487E4288	555106	556570	17373	59	43	0.0931637257681781	0.971018289966429	-1.46179702733652	11.6083743842365	4.81538461538462	0.414870298979884	0.195168705685678	NA	NA	NA	NA	NA	D
																		901	BS00011165_51	18.138	6A
																		902	TA005787-0140	18.138	6A
																		903	Tdurum_contig12045_327	18.138	6A
																		904	Tdurum_contig29878_59	18.138	6A
	QTkw.Hau-ch6A	QGrW..Hau-ch6A	QGrN.Hau-ch6A	QT/h.Liu-ch6A														905	Xcdo476	18.41	6A
																		906	wsnp_Ra_c3996_7334169	18.7256	6A	Traes_6AS_01AB63D10	590173	591676	17377	63	7	0.0398639370941375	-1.12997003214631	-1.53222540195668	0.876847290640394	0.710769230769231	0.810812128838491	-1.11548893659351	NA	NA	NA	NA	NA	D
																		907	Xgwm334	19.01	6A
																		908	Opata_37322_PstIMseI_PA	19.01	6A
																		909	M6_1024480_PstIMspI_PA	19.01	6A
																		910	Opata_1754778_PstIMseI_PA	19.01	6A
																		911	Opata_800444_31_PstIMseI_SNP	19.01	6A
																		912	Opata_1597311_PstIMspI_PA	19.01	6A
																		913	Opata_3190_32_PstIMseI_SNP	19.01	6A
																		914	Opata_2798317_PstIMseI_PA	19.01	6A
																		915	Opata_96824_21_PstIMspI_SNP	19.01	6A
																		916	Opata_1480725_PstIMseI_PA	19.01	6A
																		917	Opata_3120_58_PstIMseI_SNP	19.01	6A
																		918	M6_1828682_PstIMspI_PA	19.01	6A
																		919	M6_88908_PstIMseI_PA	19.01	6A
																		920	Opata_3120_10_PstIMseI_SNP	19.01	6A
																		921	Opata_1312101_PstIMspI_PA	19.01	6A
																		922	Opata_3880981_PstIMspI_PA	19.01	6A
																		923	Opata_798223_65_PstIMseI_SNP	19.01	6A
																		924	XgbxG036	19.24	6A
																		925	Xgpw2023	19.24	6A
																		926	wsnp_Ku_c39334_47795461	19.325	6A
																		927	Xfba65	19.71	6A
																		928	Ku_c17678_1161	19.7618	6A
												QVis.Char-ch6A						929	RFL_Contig5170_1904	20.7012	6A
																		930	Xfbb194	20.71	6A
																		931	RAC875_rep_c70104_630	20.7625	6A
																		932	RAC875_c102894_257	20.8475	6A
																		933	wsnp_CD453605B_Ta_2_1	20.8647	6A
																		934	wPt-4255	20.8688	6A
																		935			6A	Traes_6AS_4C40B529F	603852	607321	17380	65	7	0.123029423335429	1.81965956506684	0.0333372786337694	2.064039408867	1.56923076923077	0.760387798119553	1.06875335838669	NA	NA	NA	NA	NA	D
																		936	BS00077635_51	21.0269	6A
																		937	BobWhite_rep_c52979_181	21.0269	6A
																		938	Xgpw2332	21.4	6A
																		939	IAAV9150	21.6925	6A
																		940	Kukri_c3009_1702	21.6925	6A
																		941	RFL_Contig5170_330	21.6925	6A
																		942	Tdurum_contig63703_1143	21.6925	6A
																		943	BS00003786_51	21.6925	6A
																		944	Xfbb209	21.71	6A
																		945	Xgwm459_d2	22.08	6A
																		946	BS00083640_51	22.1173	6A
																		947	Excalibur_c30648_868	22.1173	6A
																		948	JD_c48840_530	22.1173	6A
																		949	Tdurum_contig53646_694	22.1173	6A
																		950	BS00031057_51	22.1173	6A
																		951	BS00031062_51	22.1173	6A
																		952	Excalibur_c20597_509	22.1173	6A
																		953	Kukri_rep_c70813_170	22.1173	6A	Traes_6AS_30641198E1	610806	613721	17379	67	32	0.104814188245358	2.05277411139364	-0.536634029291252	11.6576354679803	6.32923076923077	0.542964979588645	1.74118558186314	Bradi3g00720	LOC_Os02g01360	Sb04g000510	2	7683	D
																		954	Kukri_rep_c70813_170	22.1173	6A	Traes_6AS_FFD6817C2	608212	609637	17381	66	12	0.151297640905994	0.530745144306477	0.00679838794190053	2.43103448275862	2.06153846153846	0.848071224713886	0.927371577773269	Bradi3g00720	LOC_Os02g01360	Sb04g000510	2	7683	D
																		955	BS00022094_51	22.1173	6A
																		956	Ku_c39334_620	22.1173	6A	Traes_6AS_990AA63BC	593350	594939	17378	64	14	0.00140093964251276	0.666720019888266	1.36500095985661	3.96551724137931	3.57846153846154	0.902419256849114	1.4357210122853	NA	NA	NA	NA	NA	D
																		957	Tdurum_contig55193_296	22.1173	6A	Traes_6AS_E75394C0A	575752	585793	17376	62	43	0.0789320100283813	-0.173943580876327	-1.9359895111011	8.30049261083744	3.50769230769231	0.42265800559449	-1.01624791733742	NA	NA	NA	NA	NA	D
																		958	BobWhite_c16182_53	22.1173	6A
																		959			6A	Traes_6AS_0F1EB20C6	614817	615141	17382	68	0	0	NA	NA	0	0	1	NA	NA	LOC_Os02g01380	Sb04g000520	2	7685	D
																		960	Xgwm459	22.503	6A
																		961			6A	Traes_6AS_52AE4A6E2	626618	627691	17383	69	13	0.096926693709632	0.929281473382092	-0.794816569971546	3.24137931034483	1.65846153846154	0.511803642122303	-0.0858681841748426	NA	LOC_Os02g01380	Sb04g000520	2	7685	D
																		962			6A	Traes_6AS_D6ABA1D79	630062	636876	17384	70	0	0	NA	NA	0	0	1	NA	Bradi3g00730	NA	NA	2	7686	D
																		963	Xfbb147	23.71	6A
																		964	Xpsr967	24.14	6A
																		965			6A	Traes_6AS_83E961A10	658625	662576	17390	75	100	0.104705256949214	0.732764836805317	-1.75457803635058	22.7044334975369	8.15692307692308	0.359293870341652	0.0526307389013367	NA	NA	NA	NA	NA	D
																		966	BS00082191_51	24.7088	6A	Traes_6AS_230E627FE	669042	670679	17391	77	5	0.00671190263313381	1.88941158111886	1.10313617299934	3.32512315270936	1.59692307692308	0.480416090426477	1.53487511399662	NA	NA	NA	NA	NA	D
																		967	Excalibur_c64989_610	24.7088	6A
																		968	RAC875_c19250_188	24.7088	6A
																		969	Tdurum_contig97611_150	24.7088	6A	Traes_6AL_CD93AD097	18606434	18607184	19679	2365	0	0	NA	NA	0	0	1	NA	Bradi3g58670	LOC_Os02g51930	NA	2	12992	D
																		970	Tdurum_contig97611_150	24.7088	6A	Traes_6AL_D398D5BF3	18610643	18611393	19680	2366	1	0.153984031285644	1.43024139119505	-0.52899263121646	0.236453201970443	0.0984615384615385	0.418867970614841	0.97589632155362	Bradi3g58670	LOC_Os02g51930	NA	2	12992	D
																		971	Tdurum_contig97611_150	24.7088	6A	Traes_6AL_952D863AD	18605806	18606431	19678	2364	1	0.00207039337474124	1.59612809477437	1.12240778009846	0.354679802955665	0.153846153846154	0.435352668326961	1.63078236056365	Bradi3g58670	LOC_Os02g51930	NA	2	12992	D
																		972	Tdurum_contig97611_150	24.7088	6A	Traes_6AS_8DDE1D849	18620625	18620967	19681	2367	0	0	NA	NA	0	0	1	NA	Bradi3g58670	LOC_Os02g51930	NA	2	12992	D
																		973	Tdurum_contig97611_150	24.7088	6A	Traes_6AL_D405C6031	18620968	18621280	19682	2368	0	0	NA	NA	0	0	1	NA	Bradi3g58670	LOC_Os02g51930	NA	2	12992	D
																		974	Tdurum_contig97611_150	24.7088	6A	Traes_6AL_AE7EF8E87	12154517	12156470	18783	1469	3	-0.00629767544446236	-0.859023575717425	-1.47117760382422	0.596059113300493	0.427692307692308	0.718006480128911	-0.734435165717666	Bradi3g58670	LOC_Os02g51930	NA	2	12992	D
																		975	Tdurum_contig54957_525	24.7088	6A
																		976	XgbxR593	24.83	6A
																		977	wPt-3468	25.3965	6A
																		978	wsnp_CAP11_c2142_1128735	25.6246	6A
																		979	wsnp_CAP7_c1339_673581	25.6246	6A
																		980	wsnp_Ku_c38982_47513262	25.6246	6A
																		981	wsnp_RFL_Contig3140_3098463	25.6246	6A
																		982	RAC875_c106584_747	26.3642	6A
																		983	BobWhite_c3714_659	26.4993	6A	Traes_6AS_DB8D160AC	684174	686373	17392	78	7	0.181080884664843	-0.42015508002757	0.611022911033523	1.07881773399015	1.18153846153846	1.09512784162194	-0.372858344639116	NA	NA	NA	NA	NA	D
																		984	Excalibur_s102388_276	26.4993	6A
																		985	Kukri_c38982_165	26.4993	6A
																		986	Kukri_rep_c102263_1262	26.4993	6A
																		987	Tdurum_contig56431_637	26.4993	6A
																		988	BS00025560_51	26.4993	6A
																		989	Xwg487	26.89	6A
																		990	BobWhite_c15802_720	27.2052	6A
																		991	BS00096853_51	27.2187	6A
																		992	Ex_c21841_1883	27.2187	6A
																		993	BS00003632_51	27.2187	6A	Traes_6AS_80C51ED7F	689888	691842	17393	79	2	0.00615169964485029	-0.740993868265358	-1.14767957679265	0.12807881773399	0.193846153846154	1.50951294720544	-1.00020954302636	NA	NA	NA	NA	NA	D
																		994	Tdurum_contig42405_114	27.2187	6A
																		995	BS00064730_51	27.2187	6A
																		996	Tdurum_contig10580_316	27.2187	6A
																		997	Kukri_c24795_75	27.5396	6A
																		998	Gene_Cp3	27.7606	6A
																		999	wsnp_Ex_c6604_11441257	27.9516	6A
																		1000	wsnp_Ex_c6604_11441822	27.9516	6A
																		1001	BS00107760_51	27.9516	6A
																		1002	Excalibur_c13_1928	27.9516	6A
																		1003	Excalibur_c18449_228	27.9516	6A
																		1004	Excalibur_c6604_616	27.9516	6A	Traes_6AS_4159F2445	11472316	11472671	18694	1380	0	0	NA	NA	0	0	1	NA	NA	LOC_Os02g27950	NA	2	10398	D
																		1005	Excalibur_c6604_616	27.9516	6A	Traes_6AS_A8CDC1163	11475670	11477930	18695	1381	15	0.0272893584083892	0.27976476957592	-0.599819996224878	3.43103448275862	2.41846153846154	0.704964228681059	-0.0074929212041343	NA	LOC_Os02g27950	NA	2	10398	D
																		1006	Jagger_c8372_104	27.9516	6A
																		1007	Kukri_c1779_163	27.9516	6A
																		1008	Kukri_rep_c70457_607	27.9516	6A
																		1009	wPt-7840	28.0125	6A
																		1010	Opata_1517834_70_PstIMspI_SNP	28.0125	6A
																		1011	Opata_1429427_PstIMseI_PA	28.0125	6A
																		1012	Opata_2255086_PstIMspI_PA	28.0125	6A
																		1013	Opata_311339_PstIMspI_PA	28.0125	6A
																		1014	Opata_965358_78_PstIMseI_SNP	28.0125	6A
																		1015	Opata_76994_PstIMspI_PA	28.0125	6A
																		1016	Opata_561604_PstIMspI_PA	28.0125	6A
																		1017	Opata_1144409_80_PstIMseI_SNP	28.0125	6A
																		1018	Opata_3867148_38_PstIMspI_SNP	28.0125	6A
																		1019	Opata_315978_14_PstIMspI_SNP	28.0125	6A
																		1020	Opata_1584352_87_PstIMspI_SNP	28.0125	6A
																		1021	Opata_1925_PstIMspI_PA	28.0125	6A
																		1022	Opata_2361481_28_PstIMspI_SNP	28.0125	6A
																		1023	Opata_418131_13_PstIMseI_SNP	28.0125	6A
																		1024	Opata_698826_PstIMseI_PA	28.0125	6A
																		1025	Opata_1856030_PstIMseI_PA	28.0125	6A
																		1026	Opata_326620_13_PstIMseI_SNP	28.0125	6A
																		1027	Opata_631276_PstIMseI_PA	28.0125	6A
																		1028	M6_2587683_PstIMspI_PA	28.0125	6A
																		1029	Opata_1601111_PstIMspI_PA	28.0125	6A
																		1030	M6_4273439_PstIMseI_PA	28.0125	6A
																		1031	Opata_612587_PstIMseI_PA	28.0125	6A
																		1032	Opata_326620_31_PstIMseI_SNP	28.0125	6A
																		1033	Opata_86652_PstIMseI_PA	28.0125	6A
																		1034	M6_829879_PstIMspI_PA	28.0125	6A
																		1035	Opata_1630421_PstIMspI_PA	28.0125	6A
																		1036	Opata_3038955_PstIMspI_PA	28.0125	6A
																		1037	Opata_1584352_57_PstIMspI_SNP	28.0125	6A
																		1038	Opata_102280_49_PstIMspI_SNP	28.0125	6A
																		1039	Opata_871688_36_PstIMseI_SNP	28.0125	6A
																		1040	Opata_88928_24_PstIMseI_SNP	28.0125	6A
																		1041	M6_781517_PstIMseI_PA	28.0125	6A
																		1042	Opata_172164_48_PstIMseI_SNP	28.0125	6A
																		1043	Opata_2872115_PstIMseI_PA	28.0125	6A
																		1044	Opata_871688_85_PstIMseI_SNP	28.0125	6A
																		1045	Opata_229940_58_PstIMseI_SNP	28.0125	6A
																		1046	Kukri_c49017_404	28.1152	6A
																		1047	Excalibur_c64989_250	28.2174	6A
																		1048	IAAV2577	28.2174	6A
																		1049	XA2437	28.27	6A
																		1050	Xwmc388	28.27	6A
																		1051	Xgpw3087	28.63	6A
																		1052	Xcmwg652	29.64	6A
																		1053	Xcfd1	29.64	6A
																		1054	RAC875_c22627_315	29.6996	6A
																		1055	Xfba307	30.03	6A
																		1056	wsnp_Ex_c540_1074123	30.2905	6A
																		1057	Xfbb166	30.33	6A
							QGrN.Hau-ch6A											1058	Xpsp302	30.33	6A
																		1059	wsnp_Ex_c13230_20872924	30.5847	6A
																		1060	M6_2660709_PstIMspI_PA	30.5847	6A
																		1061	Opata_24072_54_PstIMspI_SNP	30.5847	6A
																		1062	Opata_142235_90_PstIMseI_SNP	30.5847	6A
																		1063	Opata_461705_68_PstIMseI_SNP	30.5847	6A
																		1064	Opata_1051548_32_PstIMseI_SNP	30.5847	6A
																		1065	Opata_414825_66_PstIMspI_SNP	30.5847	6A
																		1066	Opata_102280_18_PstIMspI_SNP	30.5847	6A
																		1067	M6_1209293_PstIMseI_PA	30.5847	6A
																		1068	Opata_125039_11_PstIMseI_SNP	30.5847	6A
																		1069	Opata_1663726_PstIMspI_PA	30.5847	6A
																		1070	Opata_1377621_51_PstIMspI_SNP	30.5847	6A
																		1071	M6_230349_PstIMseI_PA	30.5847	6A
																		1072	Opata_373689_89_PstIMseI_SNP	30.5847	6A
																		1073	Opata_24072_55_PstIMspI_SNP	30.5847	6A
																		1074	Opata_414825_30_PstIMspI_SNP	30.5847	6A
																		1075	M6_1075553_PstIMseI_PA	30.5847	6A
																		1076	M6_1387819_PstIMspI_PA	30.5847	6A
																		1077	Opata_1894493_70_PstIMspI_SNP	30.5847	6A
																		1078	Opata_1051548_11_PstIMseI_SNP	30.5847	6A
																		1079	Opata_1051548_74_PstIMseI_SNP	30.5847	6A
																		1080	M6_640816_PstIMspI_PA	30.5847	6A
																		1081	M6_222050_PstIMseI_PA	30.5847	6A
																		1082	Opata_589763_34_PstIMseI_SNP	30.5847	6A
																		1083	Opata_3711890_34_PstIMspI_SNP	30.5847	6A
																		1084	Opata_875093_56_PstIMseI_SNP	30.5847	6A
																		1085	Opata_216178_PstIMluI_PA	30.5847	6A
																		1086	Opata_909639_75_PstIMseI_SNP	30.5847	6A
																		1087	XksuG48	30.63	6A
																		1088	Xpsr8_d1	30.63	6A
																		1089	Xpsr8_d2	30.63	6A
																		1090	Xfbb255	30.63	6A
																		1091	Cxp3	30.63	6A
																		1092	Xfbb255b	30.63	6A
																		1093	Kukri_c89274_86	30.6707	6A
																		1094	Tdurum_contig61363_249	30.6707	6A
																		1095	Xmta15	30.8	6A
																		1096	Xpsr10_d1	30.97	6A
																		1097	Xmtd184	30.97	6A
																		1098	wsnp_Ku_c38982_47513233	30.9956	6A
																		1099	GliA2	31.4333	6A
																		1100	wsnp_Ku_c7471_12865509	31.5492	6A
																		1101	Opata_1849990_43_PstIMspI_SNP	31.5492	6A
																		1102	Opata_11164_58_PstIMspI_SNP	31.5492	6A
																		1103	Opata_1711889_24_PstIMspI_SNP	31.5492	6A
																		1104	Opata_11164_25_PstIMspI_SNP	31.5492	6A
																		1105	Opata_909639_18_PstIMseI_SNP	31.5492	6A
																		1106	Opata_677803_53_PstIMspI_SNP	31.5492	6A
																		1107	Opata_2702925_25_PstIMspI_SNP	31.5492	6A
																		1108	Opata_1527891_49_PstIMspI_SNP	31.5492	6A
																		1109	Opata_24069_34_PstIMspI_SNP	31.5492	6A
																		1110	Opata_1787531_2_PstIMspI_SNP	31.5492	6A
																		1111	Opata_104678_4_PstIMseI_SNP	31.5492	6A
																		1112	Opata_745453_48_PstIMspI_SNP	31.5492	6A
																		1113	Opata_2820388_60_PstIMspI_SNP	31.5492	6A
																		1114	Opata_1215465_52_PstIMspI_SNP	31.5492	6A
																		1115	Opata_1121503_PstIMspI_PA	31.5492	6A
																		1116	Opata_677803_60_PstIMspI_SNP	31.5492	6A
																		1117	Opata_1645895_76_PstIMspI_SNP	31.5492	6A
																		1118	Xpsr119	31.64	6A
																		1119	Xpsr10_d2	31.64	6A
																		1120	P35/M61_d1	31.81	6A
																		1121	Jagger_c8372_155	31.9995	6A	Traes_6AS_615C6B0DB	696323	696683	17394	80	0	0	NA	NA	0	0	1	NA	NA	NA	NA	NA	NA	D
																		1122	Xmwg652	32.14	6A
																		1123	P42/M52	32.14	6A
																		1124	Xfba85_d2	32.14	6A
																		1125	Jagger_c8372_125	32.5004	6A
																		1126	Xi756538a	32.6167	6A
																		1127	Xi756538c	32.6167	6A
																		1128	Xi756538b	32.6167	6A
																		1129	wPt-0864	32.9896	6A
																		1130	Xmwg67	33.24	6A
																		1131	RFL_Contig1622_1259	33.8701	6A
																		1132	BS00098857_51	34.3914	6A
																		1133	RFL_Contig1622_1433	34.3914	6A
																		1134	BS00012150_51	34.3914	6A
																		1135	BobWhite_c22086_444	34.3914	6A
																		1136	Excalibur_rep_c110867_88	34.3914	6A
																		1137	Kukri_c52953_562	34.3914	6A
																		1138	Ra_c6065_1145	34.3914	6A
																		1139	Ex_c2978_643	34.3914	6A
																		1140	Excalibur_c13115_348	34.3914	6A
																		1141	Excalibur_c18449_124	34.3914	6A
																		1142	Excalibur_c18449_304	34.3914	6A
																		1143	Excalibur_c24288_548	34.3914	6A
																		1144	Excalibur_c2978_667	34.3914	6A
																		1145	Excalibur_c9779_465	34.3914	6A
																		1146	GENE-0345_707	34.3914	6A
																		1147	IACX8154	34.3914	6A
																		1148	Kukri_c25244_199	34.3914	6A
																		1149	Kukri_c6364_1243	34.3914	6A
																		1150	Kukri_c6364_578	34.3914	6A
																		1151	Kukri_rep_c101465_416	34.3914	6A
																		1152	Kukri_rep_c101615_148	34.3914	6A	Traes_6AS_2F1802D68	705506	705940	17396	82	0	0	NA	NA	0	0	1	NA	NA	NA	NA	NA	NA	D
																		1153	BobWhite_c13779_636	34.3914	6A
																		1154	RAC875_c2145_92	34.3914	6A
																		1155	RFL_Contig1622_1825	34.3914	6A
																		1156	TA001144-0714	34.3914	6A
																		1157	TA001326-1839	34.3914	6A
																		1158	TA001907-0759	34.3914	6A
																		1159	Tdurum_contig62593_410	34.3914	6A
																		1160	Ku_c8779_606	34.3914	6A	Traes_6AS_DBB035D55	699701	703556	17395	81	65	0.0534641728296636	0.174351151107818	-0.508839494449846	19.9532019704434	12.64	0.63350065409807	0.501088116334593	NA	NA	NA	NA	NA	D
																		1161	TA005028-0655	34.3914	6A
																		1162	BS00067203_51	34.3914	6A
																		1163	BS00022938_51	34.4528	6A
																		1164	Xabg466	34.49	6A
																		1165	P39/M50	34.49	6A
																		1166	wPt-8006	34.5911	6A
																		1167	Xi738609b	34.93	6A
																		1168	Kukri_c25727_139	35.2092	6A	Traes_6AS_FA72332F1	705945	713778	17397	83	35	0.0132903797235002	-0.196287075445414	0.00612960546518046	6.49261083743842	5.35384615384616	0.824633055774559	0.132368032803475	NA	NA	NA	NA	NA	D
																		1169	wsnp_CAP8_c6680_3136899	35.356	6A
																		1170	RAC875_c6600_716	35.3625	6A
																		1171	wPt-2636	35.5628	6A
																		1172	wsnp_Ku_c7471_12865307	35.9436	6A
																		1173	Xmtd15	36.84	6A
																		1174	P40/M49	36.84	6A
																		1175	XpTaG53	36.94	6A
																		1176	wsnp_Ex_c9779_16145653	37.1306	6A
																		1177	wsnp_Ex_c31082_39921435	37.7183	6A
																		1178	wsnp_Ku_c16572_25480808	38.3882	6A
																		1179	TA001680-1191	38.3882	6A
																		1180	BS00091538_51	38.3882	6A
																		1181	D_GA8KES402I5HFS_147	38.3882	6A
																		1182	Ex_c5704_1964	38.3882	6A
																		1183	Excalibur_c32710_68	38.3882	6A
																		1184	Kukri_c16030_275	38.3882	6A
																		1185	Kukri_c24454_286	38.3882	6A
																		1186	Kukri_c49017_75	38.3882	6A
																		1187	Ra_c2145_212	38.3882	6A
																		1188	RAC875_c29816_75	38.3882	6A
																		1189	RAC875_c38592_352	38.3882	6A
																		1190	RAC875_c8624_539	38.3882	6A
																		1191	tplb0042b08_1432	38.3882	6A
																		1192	tplb0057d05_1064	38.3882	6A
																		1193	BS00062757_51	38.3882	6A
																		1194	BS00065070_51	38.3882	6A
																		1195	BS00066317_51	38.3882	6A
																		1196	CAP11_rep_c5191_192	38.3882	6A
																		1197	BobWhite_c11072_254	38.3882	6A
																		1198	Excalibur_c13_1799	38.3882	6A
																		1199	Excalibur_c32710_185	38.3882	6A
																		1200	Kukri_c18361_614	38.3882	6A
																		1201	Kukri_c18361_650	38.3882	6A
																		1202	Kukri_c25244_732	38.3882	6A
																		1203	RFL_Contig1622_923	38.3882	6A
																		1204	BS00036635_51	38.3882	6A
																		1205	BS00063903_51	38.3882	6A
																		1206	BS00064449_51	38.3882	6A
																		1207	BS00064453_51	38.3882	6A
																		1208	BS00065069_51	38.3882	6A
																		1209	BS00066872_51	38.3882	6A
																		1210	Excalibur_c18449_1336	38.3882	6A
																		1211	Excalibur_c6326_61	38.3882	6A
																		1212	Kukri_c102502_261	38.3882	6A
																		1213	BobWhite_c15802_72	38.3882	6A
																		1214	Tdurum_contig29823_203	38.3882	6A
																		1215	CAP7_rep_c5315_221	38.3882	6A	Traes_6AS_606F61E8B	728500	730659	17398	84	4	-0.00949050949050956	-1.29188582066091	-1.48474576565232	0.448275862068966	0.129230769230769	0.289868166965392	-1.35943807454328	NA	NA	NA	NA	NA	D
																		1216	Kukri_c38982_516	38.3882	6A
																		1217	Xgpw2082	38.64	6A
																		1218	wsnp_JD_c11061_11602784	39.3402	6A
																		1219	wPt-4017	39.8814	6A
																		1220	wPt-7330	39.8814	6A
																		1221	wPt-7938	39.8814	6A
																		1222	wPt-9075	39.8814	6A
																		1223	Xfba152	40.14	6A
																		1224	Xfba85_d1	40.14	6A
																		1225	BS00022032_51	40.4927	6A
																		1226	XE37M61	40.6708	6A
																		1227	wsnp_Ex_c3530_6459532	40.8916	6A
																		1228	wsnp_Ex_c3530_6459643	40.8916	6A
																		1229	wsnp_Ex_rep_c68165_66935041	40.8916	6A
																		1230	wsnp_Ex_rep_c68165_66935148	40.8916	6A
																		1231	wsnp_Ku_c38351_47009641	40.8916	6A
																		1232	wsnp_Ex_c52849_56297163	40.8916	6A
																		1233	wsnp_Ex_rep_c68165_66935014	40.8916	6A
																		1234	wsnp_JD_c7718_8795833	40.8916	6A
																		1235	wsnp_Ku_c38351_47009610	40.8916	6A
																		1236	wsnp_Ku_rep_c69659_69084797	40.8916	6A
																		1237	Xi756680a	43.1403	6A
																		1238	Xi756680b	43.1403	6A
																		1239	XE2M2e	43.5772	6A
																		1240	XksuH4_d2	43.94	6A
																		1241	Kukri_c21443_827	44.024	6A
																		1242	Kukri_c34219_355	44.024	6A	Traes_6AS_7C785BA32	1587939	1589183	17484	170	9	0.0149223141895091	-1.63293090426731	-1.5567885184778	0.677339901477833	0.735384615384616	1.08556878343733	-1.74800250419781	Bradi3g01116	LOC_Os02g02020	Sb04g000850	2	7809	D
																		1243	Kukri_c34219_355	44.024	6A	Traes_6AS_7B7ECDCB3	1581936	1582289	17483	169	0	0	NA	NA	0	0	1	NA	Bradi3g01116	LOC_Os02g02020	Sb04g000850	2	7809	D
																		1244	Xmxe3M2o	45.06	6A
																		1245	BS00023192_51	45.6648	6A
																		1246	wPt-0689	45.7471	6A
																		1247	P38/M50	47.3	6A
																		1248	wsnp_Ku_rep_c71785_71517370	48.5897	6A
																		1249	M6_335825_PstIMspI_PA	48.5897	6A
																		1250	Opata_21973_87_PstIMseI_SNP	48.5897	6A
																		1251	Opata_29925_16_PstIMseI_SNP	48.5897	6A
																		1252	Opata_1257051_14_PstIMseI_SNP	48.5897	6A
																		1253	Opata_3075375_PstIMspI_PA	48.5897	6A
																		1254	Opata_2581814_PstIMspI_PA	48.5897	6A
																		1255	Opata_275324_25_PstIMspI_SNP	48.5897	6A
																		1256	M6_1379497_PstIMluI_PA	48.5897	6A
																		1257	M6_1383945_PstIMseI_PA	48.5897	6A
																		1258	Opata_4030834_PstIMseI_PA	48.5897	6A
																		1259	M6_44619_PstIMseI_PA	48.5897	6A
																		1260	Opata_3191304_PstIMspI_PA	48.5897	6A
																		1261	Opata_2103613_PstIMspI_PA	48.5897	6A
																		1262	Opata_306420_PstIMspI_PA	48.5897	6A
																		1263	Opata_239315_5_PstIMseI_SNP	48.5897	6A
																		1264	Opata_2690494_PstIMspI_PA	48.5897	6A
																		1265	M6_765534_PstIMseI_PA	48.5897	6A
																		1266	Opata_1764958_19_PstIMspI_SNP	48.5897	6A
																		1267	Opata_2857998_PstIMspI_PA	48.5897	6A
																		1268	Opata_1482760_PstIMspI_PA	48.5897	6A
																		1269	Opata_1551142_57_PstIMspI_SNP	48.5897	6A
																		1270	Opata_126641_56_PstIMseI_SNP	48.5897	6A
																		1271	Opata_208415_56_PstIMluI_SNP	48.5897	6A
																		1272	Opata_2321917_PstIMspI_PA	48.5897	6A
																		1273	Opata_1972984_20_PstIMspI_SNP	48.5897	6A
																		1274	Opata_1257051_44_PstIMseI_SNP	48.5897	6A
																		1275	Opata_237598_PstIMspI_PA	48.5897	6A
																		1276	Opata_226492_40_PstIMspI_SNP	48.5897	6A
																		1277	Opata_526751_PstIMspI_PA	48.5897	6A
																		1278	Opata_1715326_PstIMspI_PA	48.5897	6A
																		1279	M6_2315457_PstIMseI_PA	48.5897	6A
																		1280	M6_1047521_PstIMspI_PA	48.5897	6A
																		1281	Opata_2112390_58_PstIMspI_SNP	48.5897	6A
																		1282	Opata_150786_9_PstIMseI_SNP	48.5897	6A
																		1283	Opata_3527795_PstIMspI_PA	48.5897	6A
																		1284	Opata_1072092_54_PstIMspI_SNP	48.5897	6A
																		1285	Opata_293031_PstIMspI_PA	48.5897	6A
																		1286	Opata_1429174_65_PstIMspI_SNP	48.5897	6A
																		1287	Opata_1561349_34_PstIMspI_SNP	48.5897	6A
																		1288	M6_729767_PstIMseI_PA	48.5897	6A
																		1289	Opata_363753_64_PstIMseI_SNP	48.5897	6A
																		1290	Opata_482427_PstIMseI_PA	48.5897	6A
																		1291	Opata_2463105_29_PstIMspI_SNP	48.5897	6A
																		1292	Opata_1792397_20_PstIMspI_SNP	48.5897	6A
																		1293	Opata_105746_17_PstIMseI_SNP	48.5897	6A
																		1294	Opata_4243145_PstIMspI_PA	48.5897	6A
																		1295	M6_357147_PstIMspI_PA	48.5897	6A
																		1296	Opata_2468338_76_PstIMseI_SNP	48.5897	6A
																		1297	Opata_1400115_PstIMspI_PA	48.5897	6A
																		1298	Opata_239315_78_PstIMseI_SNP	48.5897	6A
																		1299	Opata_29925_59_PstIMseI_SNP	48.5897	6A
																		1300	Opata_3157336_59_PstIMspI_SNP	48.5897	6A
																		1301	Opata_4112342_6_PstIMspI_SNP	48.5897	6A
																		1302	M6_725630_PstIMseI_PA	48.5897	6A
																		1303	Opata_1591493_PstIMspI_PA	48.5897	6A
																		1304	Opata_3312062_PstIMspI_PA	48.5897	6A
																		1305	Opata_3157336_16_PstIMspI_SNP	48.5897	6A
																		1306	M6_278827_PstIMseI_PA	48.5897	6A
																		1307	M6_2213998_PstIMspI_PA	48.5897	6A
																		1308	Opata_99916_36_PstIMseI_SNP	48.5897	6A
																		1309	M6_916537_PstIMseI_PA	48.5897	6A
																		1310	Opata_3417106_PstIMspI_PA	48.5897	6A
																		1311	Opata_153231_PstIMseI_PA	48.5897	6A
																		1312	Opata_639379_PstIMspI_PA	48.5897	6A
																		1313	M6_662791_PstIMspI_PA	48.5897	6A
																		1314	Opata_2468338_65_PstIMseI_SNP	48.5897	6A
																		1315	Opata_105746_67_PstIMseI_SNP	48.5897	6A
																		1316	Opata_1211276_PstIMspI_PA	48.5897	6A
																		1317	Opata_2692892_PstIMspI_PA	48.5897	6A
																		1318	Opata_3879208_PstIMspI_PA	48.5897	6A
																		1319	M6_151795_PstIMseI_PA	48.5897	6A
																		1320	Opata_2791071_PstIMspI_PA	48.5897	6A
																		1321	Opata_339376_71_PstIMseI_SNP	48.5897	6A
																		1322	Opata_3597973_PstIMspI_PA	48.5897	6A
																		1323	M6_1146947_PstIMluI_PA	48.5897	6A
																		1324	Opata_2768960_25_PstIMspI_SNP	48.5897	6A
																		1325	Opata_3456321_PstIMspI_PA	48.5897	6A
																		1326	Opata_1022219_PstIMspI_PA	48.5897	6A
																		1327	M6_919048_PstIMspI_PA	48.5897	6A
																		1328	Opata_2376_47_PstIMseI_SNP	48.5897	6A
																		1329	Opata_2936902_PstIMspI_PA	48.5897	6A
																		1330	Opata_3717460_72_PstIMspI_SNP	48.5897	6A
																		1331	M6_234679_PstIMseI_PA	48.5897	6A
																		1332	Opata_239315_19_PstIMseI_SNP	48.5897	6A
																		1333	Opata_1144774_PstIMspI_PA	48.5897	6A
																		1334	Opata_1434243_PstIMspI_PA	48.5897	6A
																		1335	Opata_1727858_PstIMspI_PA	48.5897	6A
																		1336	Opata_232953_44_PstIMspI_SNP	48.5897	6A
																		1337	Opata_202596_64_PstIMspI_SNP	48.5897	6A
																		1338	Opata_2106483_PstIMseI_PA	48.5897	6A
																		1339	Opata_378044_PstIMspI_PA	48.5897	6A
																		1340	Opata_121004_63_PstIMseI_SNP	48.5897	6A
																		1341	Opata_79629_PstIMspI_PA	48.5897	6A
																		1342	Opata_566590_PstIMspI_PA	48.5897	6A
																		1343	M6_1692042_PstIMspI_PA	48.5897	6A
																		1344	M6_84045_PstIMseI_PA	48.5897	6A
																		1345	Opata_2411000_PstIMspI_PA	48.5897	6A
																		1346	Opata_1257051_1_PstIMseI_SNP	48.5897	6A
																		1347	Opata_3177764_PstIMspI_PA	48.5897	6A
																		1348	Opata_3065379_PstIMspI_PA	48.5897	6A
																		1349	Opata_2408263_43_PstIMseI_SNP	48.5897	6A
																		1350	Opata_2514807_PstIMspI_PA	48.5897	6A
																		1351	Opata_2939735_PstIMspI_PA	48.5897	6A
																		1352	Opata_1197141_PstIMspI_PA	48.5897	6A
																		1353	M6_62666_PstIMseI_PA	48.5897	6A
																		1354	M6_2291470_PstIMspI_PA	48.5897	6A
																		1355	Opata_24501_PstIMspI_PA	48.5897	6A
																		1356	Opata_423464_12_PstIMseI_SNP	48.5897	6A
																		1357	Opata_2296095_PstIMspI_PA	48.5897	6A
																		1358	Opata_1787043_PstIMspI_PA	48.5897	6A
																		1359	wsnp_Ku_rep_c69924_69422461	48.5897	6A
																		1360	wsnp_Ra_rep_c79566_75592262	48.5897	6A
																		1361	D_contig30299_270	48.5897	6A
																		1362	Kukri_c14679_1082	48.5897	6A
																		1363	Kukri_c14679_913	48.5897	6A
																		1364	Excalibur_rep_c107698_85	48.5897	6A	Traes_6AS_C63A6B49C	1598599	1599393	17488	173	2	-0.0233376644344838	1.10228554713588	1.58286978240539	1.35221674876847	2.64615384615385	1.95619352923321	1.57207625788545	Bradi3g01180	LOC_Os02g02120	Sb04g000880	2	7824	D
																		1365	Excalibur_rep_c107698_85	48.5897	6A	Traes_6AS_CBC883522	1617642	1619802	17490	176	0	0	NA	NA	0	0	1	NA	Bradi3g01180	LOC_Os02g02120	Sb04g000880	2	7824	D
																		1366	Excalibur_rep_c107698_85	48.5897	6A	Traes_6AS_1C7ED8EA2	1604940	1605722	17489	175	3	-0.0380674467702811	-0.357650493117602	-0.259984642710189	0.694581280788177	0.683076923076923	0.983460796989821	0.0369046489044622	Bradi3g01180	LOC_Os02g02120	Sb04g000880	2	7824	D
																		1367	Excalibur_rep_c107698_85	48.5897	6A	Traes_6AS_98F14BDD1	1597807	1598589	17486	172	1	-0.0494291283764969	-0.174717302142414	-0.0861022457553262	0.140394088669951	0.156923076923077	1.11690014766529	0.11192610106956	Bradi3g01180	LOC_Os02g02120	Sb04g000880	2	7824	D
																		1368	Excalibur_rep_c107698_85	48.5897	6A	Traes_6AS_3ECEA185C	1601727	1604218	17487	174	13	0.0103357852568989	-1.28227931485786	-0.0240763447330605	1.95566502463054	3.03384615384615	1.55103000205932	-0.160196212239511	Bradi3g01180	LOC_Os02g02120	Sb04g000880	2	7824	D
																		1369	Kukri_rep_c110681_178	48.5897	6A
																		1370	Ex_c68796_2057	48.5897	6A	Traes_6AS_4F4F4AC7D	734752	738901	17399	85	4	0.00260662216767493	-0.254962207916175	-0.129109288232843	0.443349753694581	1.08	2.43276833170267	-0.412328156912447	NA	NA	NA	NA	NA	D
																		1371	Kukri_c21443_482	48.5897	6A
																		1372	BS00074487_51	48.5897	6A	Traes_6AS_D1FB64A8B	741488	744041	17400	86	19	-0.0222211068744436	1.36298213830172	0.0560492554176813	4.7512315270936	4.62461538461539	0.973356485432013	0.640127632901865	NA	NA	NA	NA	NA	D
																		1373	Excalibur_c99230_104	48.5897	6A
																		1374	Excalibur_rep_c102991_619	48.5897	6A
																		1375	wPt-8256	48.8966	6A
																		1376	wPt-3524	48.9505	6A
																		1377	wPt-8117	49.0045	6A
																		1378	wPt-9679	49.6883	6A
																		1379	wPt-5652	50.4621	6A
																		1380	wPt-6904	50.4621	6A
																		1381	wPt-8848	50.4621	6A
																		1382	Xpsr10_d3	50.66	6A
																		1383	Xmwg573_d2	50.66	6A
																		1384	wPt-7027	50.7058	6A
																		1385	P31/M54	51.78	6A
																		1386	P33/M54_d1	51.78	6A
																		1387	Xabg378	51.78	6A
																		1388	P42/M50	51.78	6A
																		1389	Gene_Rht14	51.78	6A
																		1390	Xgpw2249	51.7846	6A
																		1391	wsnp_Ex_c55514_57990612	52.0655	6A
																		1392	wsnp_Ex_rep_c68175_66950387	52.0655	6A
																		1393	wsnp_Ex_rep_c68175_66950470	52.0655	6A
																		1394	wsnp_Ku_c20866_30535750	52.0655	6A
																		1395	Excalibur_rep_c103117_1038	52.0655	6A
																		1396	Excalibur_rep_c68175_305	52.0655	6A
																		1397	Ku_c69924_331	52.0655	6A
																		1398	RAC875_c26860_648	52.0655	6A
																		1399	wsnp_Ex_rep_c115803_95396724	52.0655	6A
																		1400	Excalibur_rep_c103117_177	52.0655	6A
																		1401	wsnp_Ku_c20866_30535489	52.554	6A
																		1402	RAC875_s119505_143	52.6671	6A
																		1403	P41/M49126	53.0381	6A
																		1404	wPt-8266	53.318	6A
																		1405	P41/M49	54.02	6A
																		1406	XE3M3p_R	54.02	6A
																		1407	Excalibur_rep_c107577_250	54.2954	6A	Traes_6AS_30CDEE8CD	1666982	1668511	17498	184	6	0.0119702094846292	1.32492249704343	1.26475185654821	2.29310344827586	2.89538461538462	1.26253444237661	1.52593535205291	Bradi3g01250	LOC_Os02g02170	Sb04g001000	2	7837	D
																		1408	Excalibur_rep_c107577_250	54.2954	6A	Traes_6AS_68E7D6C38	1691354	1692576	17500	186	6	0.00846630422722283	1.4753977015378	1.7583215779209	1.80295566502463	1.93230769230769	1.07170465558059	1.43628365722903	Bradi3g01250	LOC_Os02g02170	Sb04g001000	2	7837	D
																		1409	Excalibur_rep_c107577_250	54.2954	6A	Traes_6AS_F46BC2035	1697966	1699833	17501	187	8	-0.0302107227400263	2.30135204216244	2.1486277914078	2.94088669950739	3.76615384615385	1.28052309084507	2.41009184565891	Bradi3g01250	LOC_Os02g02170	Sb04g001000	2	7837	D
																		1410	Excalibur_rep_c107577_250	54.2954	6A	Traes_6AS_39A6DF8B2	1705825	1707849	17502	188	11	0.00800668541851313	2.86502238734256	1.95894326631814	5.70443349753695	4.22153846153846	0.740090732807595	2.83833235522801	Bradi3g01250	LOC_Os02g02170	Sb04g001000	2	7837	D
																		1411	Excalibur_rep_c107577_250	54.2954	6A	Traes_6AS_DEE944C72	1709889	1711412	17503	189	21	-0.0177149997688495	0.946077985457794	0.735194849835754	5.54187192118227	4.14153846153846	0.74736319362761	1.36959923223987	Bradi3g01250	LOC_Os02g02170	Sb04g001000	2	7837	D
																		1412	Excalibur_rep_c107577_250	54.2954	6A	Traes_6AS_9477059DE	1743103	1745179	17505	191	5	-0.0281800356682425	2.45928108811613	2.52388712360436	3.06896551724138	2.63076923076923	0.85726344900447	2.87834698105607	Bradi3g01250	LOC_Os02g02170	Sb04g001000	2	7837	D
																		1413	Excalibur_rep_c107577_250	54.2954	6A	Traes_6AS_4F2C76340	1679061	1680665	17499	185	11	-0.0157168776200505	1.57253024175928	1.36324196500936	3.57389162561576	3.07076923076923	0.859262195313037	2.02940792990374	Bradi3g01250	LOC_Os02g02170	Sb04g001000	2	7837	D
																		1414	Excalibur_rep_c107577_250	54.2954	6A	Traes_6AS_E2D749DA7	1730878	1732733	17504	190	20	-0.0280864535434624	3.26695110001426	2.55912269007986	9.11083743842365	7.32	0.803460339169528	3.40817961665616	Bradi3g01250	LOC_Os02g02170	Sb04g001000	2	7837	D
																		1415	Kukri_c18874_1239	54.2954	6A
																		1416	RAC875_c23552_811	54.2954	6A	Traes_6AS_FB1898854	1801502	1802410	17510	196	1	-0.0526315789473684	-1.15933492823987	-1.16221279954403	0.0566502463054187	0.0461538461538462	0.817929670729962	-0.836027434374007	Bradi3g01277	LOC_Os02g02190	Sb04g000990	2	7840	D
																		1417	RAC875_c23552_811	54.2954	6A	Traes_6AS_EE0AB7C421	1781524	1782876	17509	195	0	0	NA	NA	0	0	1	NA	Bradi3g01277	LOC_Os02g02190	Sb04g000990	2	7840	D
																		1418	RAC875_c23552_811	54.2954	6A	Traes_6AS_EE0AB7C42	1765077	1766429	17508	194	0	0	NA	NA	0	0	1	NA	Bradi3g01277	LOC_Os02g02190	Sb04g000990	2	7840	D
																		1419	RAC875_c23552_811	54.2954	6A	Traes_6AS_1BCEA0268	1758491	1759837	17507	193	15	-0.0106618935325928	-0.654381972765389	-0.741752229597019	2.47044334975369	2.89846153846154	1.17318551525771	-0.572840886375086	Bradi3g01277	LOC_Os02g02190	Sb04g000990	2	7840	D
																		1420	RAC875_c23552_811	54.2954	6A	Traes_6AS_45F232F62	1747461	1748807	17506	192	20	-0.0235694923263143	2.89485830071957	2.22717952495188	8.87931034482759	6.55076923076923	0.737786065931565	3.23684301078715	Bradi3g01277	LOC_Os02g02190	Sb04g000990	2	7840	D
																		1421	RAC875_rep_c119097_451	54.2954	6A
																		1422	BS00064091_51	54.2954	6A
																		1423	CAP12_c2970_177	55.1913	6A	Traes_6AS_4F0EAD407	761523	769524	17401	87	57	-0.0251399022649157	2.11188600200861	1.56576934834955	19.820197044335	18.5538461538462	0.936111280895677	2.30768152629421	NA	NA	NA	NA	NA	D
																		1424	Excalibur_c5442_1691	55.1913	6A
																		1425	GENE-4826_86	55.1913	6A
																		1426	Kukri_c10377_3453	55.1913	6A
																		1427	BS00066615_51	55.1913	6A
																		1428	Xfbb145	55.43	6A
																		1429	P35/M61_d2	56.26	6A
																		1430	Xgdm36	56.5783	6A
																		1431	Xpsr312	57.23	6A
																		1432	Ku_c10377_335	57.4801	6A
																		1433	wPt-0259	57.807	6A
																		1434	wPt-3605	57.807	6A
																		1435	wsnp_Ku_c10377_17181816	58.0817	6A
																		1436	BS00059475_51	58.0817	6A
																		1437	BS00074131_51	58.0817	6A
																		1438	Excalibur_c19015_465	58.0817	6A	Traes_6AS_5FA0A6A6A	792509	794707	17403	89	0	0	NA	NA	0	0	1	NA	NA	NA	NA	NA	NA	D
																		1439	Kukri_c80594_361	58.0817	6A	Traes_6AS_8D545CBF3	773011	775316	17402	88	0	0	NA	NA	0	0	1	NA	NA	NA	NA	NA	NA	D
																		1440	Tdurum_contig44092_939	58.0817	6A
																		1441	CAP8_c1881_215	58.1097	6A
																		1442	tplb0060j17_450	58.1097	6A	Traes_6AS_3DD96BAE3	827269	829945	17407	93	2	0.0862222222222223	-0.478075353907285	NA	0.507389162561576	0	0.00196699709332906	-0.888148979244538	NA	LOC_Os02g58600	NA	2	13861	D
																		1443			6A	Traes_6AS_97F4D73A5	821060	823333	17406	92	26	0.0149986298848448	-0.531228077133727	-0.856579965252185	4.58866995073892	2.74153846153846	0.597545899787413	-0.865295808933441	Bradi3g00900	LOC_Os02g01610	Sb04g028180	2	7722	D
																		1444			6A	Traes_6AS_E5137D024	836969	839603	17408	94	0	0	NA	NA	0	0	1	NA	Bradi3g00920	NA	NA	2	7716	D
																		1445			6A	Traes_6AS_A211C5F57	847483	848390	17410	95	3	0.0138158055522657	0.0509193898637837	1.25124852103297	0.490147783251232	0.692307692307692	1.41160709308306	0.924851623785161	Bradi3g00920	NA	NA	2	7716	D
																		1446			6A	Traes_6AS_03826B239	849252	849860	17409	96	14	0.00330556181680741	-0.461518777260726	-0.88431962637148	2.66748768472906	1.31076923076923	0.491577772620633	-0.599603192987642	NA	NA	NA	NA	NA	D
																		1447			6A	Traes_6AS_A1F342616	857680	859175	17411	97	0	0	NA	NA	0	0	1	NA	Bradi3g00920	NA	NA	2	7716	D
																		1448			6A	Traes_6AS_375237984	863609	866776	17412	98	4	-0.0475543478260869	-0.324588617422513	-0.26238863837601	0.310344827586207	0.221538461538462	0.71476523313395	0.0327502435971539	Bradi3g00910	LOC_Os02g01590	NA	2	7715	D
																		1449			6A	Traes_6AS_AC24F31A6	875279	878497	17413	99	23	0.0862385956053179	0.874958681486319	0.431320279200852	6.38669950738916	4.74461538461539	0.742930279135814	1.27506220288819	Bradi3g00910	LOC_Os02g01590	NA	2	7715	D
																		1450			6A	Traes_6AS_73BB49D01	888796	892353	17414	100	47	0.0370770575795427	1.0741069910374	1.38045620727964	13.1527093596059	10.7969230769231	0.820903274086026	1.37221380449991	Bradi3g00910	LOC_Os02g01590	NA	2	7715	D
																		1451			6A	Traes_6AS_76BD81573	900944	904505	17415	101	7	-0.0304656681112487	1.88485543944389	1.80967837398287	3.22906403940887	2.68615384615385	0.831919682310695	1.64707563990086	NA	LOC_Os02g01550	NA	2	7713	D
																		1452	CAP12_c4447_280	58.21	6A
																		1453			6A	Traes_6AS_44D2B4693	906896	908303	17416	102	5	0.010885514417335	-1.37303831539894	-1.54352106588748	0.650246305418719	0.329230769230769	0.507075072717111	-1.63025354441183	NA	LOC_Os02g01550	NA	2	7713	D
																		1454			6A	Traes_6AS_F6D631442	916701	920459	17417	103	5	-0.0238434228909543	2.55076541728619	1.80194851814971	2.38177339901478	3.02769230769231	1.27107861368605	2.09646608516332	NA	LOC_Os02g01550	NA	2	7713	D
																		1455	BS00077789_51	58.2253	6A
																		1456	GENE-4050_396	58.2253	6A
																		1457	BS00096301_51	58.2253	6A
																		1458	BS00100307_51	58.2253	6A
																		1459	Ex_c13223_1847	58.2253	6A
																		1460	Excalibur_rep_c102994_1689	58.2253	6A	Traes_6AS_A7E73184D	808117	813694	17405	91	3	0	NA	NA	0	0	1	NA	NA	NA	NA	NA	NA	D
																		1461	Kukri_c3986_94	58.2253	6A
																		1462	RAC875_c47278_818	58.2253	6A
																		1463	Tdurum_contig100733_89	58.2253	6A
																		1464	Tdurum_contig13287_613	58.2253	6A
																		1465	wsnp_Ex_c9763_16125630	58.2353	6A
																		1466	wsnp_Ku_c10377_17180909	58.2353	6A
																		1467	Opata_11117_57_PstIMseI_SNP	58.2353	6A
																		1468	Opata_95855_2_PstIMspI_SNP	58.2353	6A
																		1469	Opata_46271_40_PstIMseI_SNP	58.2353	6A
																		1470	Opata_1961225_PstIMspI_PA	58.2353	6A
																		1471	Opata_3925822_PstIMspI_PA	58.2353	6A
																		1472	Opata_1748183_57_PstIMspI_SNP	58.2353	6A
																		1473	Opata_37640_PstIMspI_PA	58.2353	6A
																		1474	Opata_513620_30_PstIMspI_SNP	58.2353	6A
																		1475	Opata_1016212_65_PstIMseI_SNP	58.2353	6A
																		1476	Opata_1941472_PstIMspI_PA	58.2353	6A
																		1477	Opata_95855_33_PstIMspI_SNP	58.2353	6A
																		1478	Opata_375503_54_PstIMseI_SNP	58.2353	6A
																		1479	Opata_100318_80_PstIMseI_SNP	58.2353	6A
																		1480	Opata_1688381_42_PstIMspI_SNP	58.2353	6A
																		1481	Opata_148815_22_PstIMspI_SNP	58.2353	6A
																		1482	Opata_672256_6_PstIMspI_SNP	58.2353	6A
																		1483	Opata_1854387_33_PstIMspI_SNP	58.2353	6A
																		1484	Opata_2174178_PstIMspI_PA	58.2353	6A
																		1485	Opata_6955_49_PstIMseI_SNP	58.2353	6A
																		1486	Opata_513620_63_PstIMspI_SNP	58.2353	6A
																		1487	Opata_1935326_PstIMspI_PA	58.2353	6A
																		1488	Opata_148803_PstIMspI_PA	58.2353	6A
																		1489	Opata_612875_PstIMspI_PA	58.2353	6A
																		1490	Opata_1567720_1_PstIMspI_SNP	58.2353	6A
																		1491	Opata_38925_PstIMspI_PA	58.2353	6A
																		1492	Opata_515650_PstIMspI_PA	58.2353	6A
																		1493	Opata_4082649_PstIMspI_PA	58.2353	6A
																		1494	Opata_1854387_2_PstIMspI_SNP	58.2353	6A
																		1495	Opata_46271_13_PstIMseI_SNP	58.2353	6A
																		1496	Opata_6955_17_PstIMseI_SNP	58.2353	6A
																		1497	Opata_2069639_82_PstIMspI_SNP	58.2353	6A
																		1498	Opata_464417_84_PstIMseI_SNP	58.2353	6A
																		1499	Opata_3709517_PstIMspI_PA	58.2353	6A
																		1500	GENE-4050_57	58.2353	6A
																		1501	Kukri_c10377_88	58.2353	6A
																		1502	Ra_c2253_1271	58.2353	6A
																		1503	RAC875_c2253_1255	58.2353	6A
																		1504	RAC875_c2253_1756	58.2353	6A
																		1505	RAC875_c2253_238	58.2353	6A	Traes_6AS_880AC0266	1808269	1818402	17512	198	52	0.00668715666344222	2.11660303213285	1.32168230810165	18.4950738916256	13.6	0.735345245747177	2.45224929939428	Bradi3g01297	NA	Sb04g001010	2	7842	D
																		1506	tplb0057e06_1607	58.2353	6A
																		1507			6A	Traes_6AS_2C6AEE680	930955	932309	17418	104	1	0	NA	-1.16439105425337	0	0.0584615384615385	59.46154	-1.10893653097623	NA	LOC_Os02g01520	Sb04g000600	2	7710	D
																		1508			6A	Traes_6AL_08FB81F3E	932313	935782	17419	105	7	0.0234807337952998	1.84760887005221	0.624954912893662	2.70443349753695	1.61230769230769	0.59632132521461	1.6134643840886	NA	LOC_Os02g01520	Sb04g000600	2	7710	D
																		1509			6A	Traes_6AS_B498043B1	944336	946456	17421	106	7	-0.023495713814744	-0.0675781913583675	-1.09038186483489	1.91379310344828	1.60615384615385	0.839335513586298	-0.562883220855925	Bradi3g52490	LOC_Os02g47180	Sb04g030840	2	12442	D
																		1510			6A	Traes_6AS_626388FA8	948008	951099	17420	107	3	0.0900174554906737	0.0336954211844684	0.797617871860859	0.374384236453202	0.92	2.45348606004344	0.460584520424854	NA	LOC_Os02g01510	Sb04g000580	2	7708	D
																		1511			6A	Traes_6AS_5027732B8	953184	958397	17422	108	52	0.0321349297815963	1.00851838702249	1.77122831600033	11.7192118226601	11.4338461538462	0.975651833398349	1.69418657427416	NA	LOC_Os02g01500	NA	2	7706	D
																		1512			6A	Traes_6AS_15CA57DAE	965220	967476	17423	109	5	-0.0451433461703039	-0.913353383763397	-0.768571811069945	0.226600985221675	0.221538461538462	0.977756994817993	-0.50477166433227	Bradi3g00804	LOC_Os02g01480	Sb04g000550	2	7696	D
																		1513			6A	Traes_6AS_D81B63B06	968398	975967	17426	110	31	-0.0151885493719153	0.316944771266837	-0.211240525094164	15.2266009852217	10.0123076923077	0.657576180028342	0.483416336123652	Bradi3g00792	LOC_Os02g01490	Sb04g000560	2	7705	D
																		1514	wPt-9205	58.3124	6A
																		1515			6A	Traes_6AS_4ED954C6C	1000028	1003067	17427	113	0	0	NA	NA	0	0	1	NA	Bradi3g00890	NA	NA	2	7704	D
																		1516			6A	Traes_6AS_6966935E4	1012774	1013004	17428	114	0	0	NA	NA	0	0	1	NA	Bradi3g00890	NA	NA	2	7704	D
																		1517			6A	Traes_6AS_C46566262	1023563	1026126	17429	115	0	0	NA	NA	0	0	1	NA	Bradi3g00890	NA	NA	2	7704	D
																		1518			6A	Traes_6AS_8D2111A83	1031113	1034510	17430	116	8	0.0177162125216439	0.899633867345207	1.5797608313115	0.963054187192118	1.29230769230769	1.34153007519214	1.58237585480518	Bradi3g00840	NA	NA	2	7699	D
																		1519			6A	Traes_6AS_AA4F26765	1038941	1039876	17431	117	9	0.124960574321225	-0.0433072357928557	0.577786616227806	2.69950738916256	1.97230769230769	0.730717381965765	0.420089959235155	Bradi3g00840	NA	NA	2	7699	D
																		1520			6A	Traes_6AS_77980EC8C	1049718	1050224	17432	118	4	0.0208654756314797	0.466653612597723	1.06711748250073	1.20197044334975	0.76	0.632600747862101	0.35835883264595	Bradi3g00840	NA	NA	2	7699	D
																		1521			6A	Traes_6AS_5F0F9C287	1074098	1081489	17434	121	51	0.0202233512740317	-0.225717449703964	-1.27800117728162	6.12315270935961	3.32307692307692	0.542781520547681	-0.544667353605654	NA	NA	NA	NA	NA	D
																		1522			6A	Traes_6AS_61B82B726	1092819	1095017	17438	123	47	-0.00252242837914185	1.04691673242347	0.155320690448821	14.6748768472906	8.03384615384615	0.547486615765654	0.900397446560293	NA	NA	NA	NA	NA	D
																		1523			6A	Traes_6AS_C2D8EED86	1135723	1136967	17442	127	0	0	NA	NA	0	0	1	NA	NA	NA	NA	NA	NA	D
																		1524			6A	Traes_6AS_A52CF52D3	1170053	1173125	17445	130	0	0	NA	NA	0	0	1	NA	NA	NA	Sb04g024430	2	11363	D
																		1525	wPt-3965	58.6783	6A
																		1526			6A	Traes_6AS_480364CD5	1351545	1352348	17461	147	15	-0.00340709437061104	1.51830186163427	0.863748084224413	3.03694581280788	5.83384615384615	1.92065511201465	1.24181609139139	Bradi3g00816	NA	NA	2	7697	D
																		1527			6A	Traes_6AS_EE8BA0A57	1363066	1364946	17463	148	2	0.002001614205004	-0.881626727798639	-1.22899842743999	0.477832512315271	0.249230769230769	0.522585172840499	-0.981997632525549	Bradi3g00816	NA	NA	2	7697	D
																		1528			6A	Traes_6AS_B0F5B17FF	1372120	1376273	17462	149	0	0	NA	NA	0	0	1	NA	NA	NA	NA	NA	NA	D
																		1529			6A	Traes_6AS_808CCDCE1	1384028	1384334	17464	150	0	0	NA	NA	0	0	1	NA	Bradi3g00780	NA	NA	2	7695	D
																		1530			6A	Traes_6AS_0A4ECA583	1388249	1388704	17465	151	5	0.0292208733020418	-0.585134719377105	-1.71429044337984	0.596059113300493	0.178461538461538	0.30057583410795	-0.922546876029022	Bradi3g00780	NA	NA	2	7695	D
																		1531			6A	Traes_6AS_FBBCFBCB0	1391481	1392691	17467	152	8	-0.0222169798512615	-1.86091776504415	-2.13801209030804	0.987684729064039	0.846153846153846	0.856849331535645	-1.8873017845968	Bradi3g00780	NA	NA	2	7695	D
																		1532			6A	Traes_6AS_1F82C2C8A	1394074	1395683	17466	153	28	-0.00474774394464017	-1.96024544854413	-2.0926219949849	3.47536945812808	1.67384615384615	0.481780250710176	-1.94311251035877	NA	NA	Sb04g022590	2	11023	D
																		1533	wsnp_CAP11_c1594_882280	58.779	6A
																		1534			6A	Traes_6AS_D5A6B2CDD	1399733	1401224	17468	154	21	0.0724409011358605	-1.22773416013677	-0.709955938502191	0.399014778325123	3.42461538461538	8.56372202047134	-1.63927560577643	Bradi3g00780	NA	NA	2	7695	D
																		1535			6A	Traes_6AS_CFE0C9A41	1407649	1411794	17469	155	7	-0.0198231670170159	1.13803162983647	0.605865157714886	4.47290640394089	4.25846153846154	0.952067647190831	1.37357654333247	Bradi3g00780	NA	NA	2	7695	D
																		1536			6A	Traes_6AS_A5F88DE9A	1421513	1422301	17471	156	1	0.0499999999999999	NA	-0.617716548556349	0	0.116923076923077	117.92308	-0.863440534337709	NA	NA	NA	NA	NA	D
																		1537			6A	Traes_6AS_0DED4DD5A	1438006	1440922	17470	157	10	-0.00299375690984438	-1.27799962771952	-1.18964445625022	1.38423645320197	0.396923076923077	0.287260041417478	-1.40057323706031	Bradi3g00767	LOC_Os02g01450	Sb04g000540	2	7694	D
																		1538	wPt-7623	58.8265	6A
																		1539	BS00110963_51	58.8287	6A
																		1540	BobWhite_c14760_277	58.8414	6A	Traes_6AL_398B4C9EB	1451279	1452275	17472	158	0	0	NA	NA	0	0	1	NA	NA	NA	NA	NA	NA	D
																		1541	tplb0039m17_2125	58.9613	6A
																		1542	Excalibur_c21342_215	59.1768	6A	Traes_6AS_083DAD616	1460407	1461779	17473	159	8	0.0346051384520586	-1.02355871438966	-1.09251911605033	1.50246305418719	0.307692307692308	0.205320849089041	-1.23041084962835	NA	NA	NA	NA	NA	D
																		1543	RAC875_c62325_320	59.1768	6A
																		1544	wsnp_Ex_c16491_24996576	59.1998	6A
																		1545	wsnp_Ku_c17618_26749729	59.1998	6A
																		1546	Opata_1145214_64_PstIMspI_SNP	59.1998	6A
																		1547	Opata_337510_35_PstIMseI_SNP	59.1998	6A
																		1548	Opata_1117356_51_PstIMseI_SNP	59.1998	6A
																		1549	Opata_1161731_75_PstIMseI_SNP	59.1998	6A
																		1550	Opata_583792_67_PstIMspI_SNP	59.1998	6A
																		1551	Opata_248393_42_PstIMseI_SNP	59.1998	6A
																		1552	Opata_525792_85_PstIMseI_SNP	59.1998	6A
																		1553	Opata_525792_51_PstIMseI_SNP	59.1998	6A
																		1554	Opata_861083_59_PstIMseI_SNP	59.1998	6A
																		1555	Opata_59772_49_PstIMseI_SNP	59.1998	6A
																		1556	Opata_525792_74_PstIMseI_SNP	59.1998	6A
																		1557	Opata_1117356_53_PstIMseI_SNP	59.1998	6A
																		1558	Opata_4172874_15_PstIMspI_SNP	59.1998	6A
																		1559	Opata_1117356_71_PstIMseI_SNP	59.1998	6A
																		1560	Opata_59772_31_PstIMseI_SNP	59.1998	6A
																		1561	Opata_1423607_70_PstIMspI_SNP	59.1998	6A
																		1562	Opata_583792_18_PstIMspI_SNP	59.1998	6A
																		1563	Opata_1423607_31_PstIMspI_SNP	59.1998	6A
																		1564	Opata_402096_70_PstIMseI_SNP	59.1998	6A
																		1565	Opata_2522370_12_PstIMspI_SNP	59.1998	6A
																		1566	Opata_801885_32_PstIMseI_SNP	59.1998	6A
																		1567	Opata_402096_71_PstIMseI_SNP	59.1998	6A
																		1568	Opata_1693943_50_PstIMspI_SNP	59.1998	6A
																		1569	Opata_774867_42_PstIMseI_SNP	59.1998	6A
																		1570	M6_3130499_PstIMspI_PA	59.1998	6A
																		1571	Opata_940611_52_PstIMseI_SNP	59.1998	6A
																		1572	Opata_50418_3_PstIMseI_SNP	59.1998	6A
																		1573	Opata_50418_8_PstIMseI_SNP	59.1998	6A
																		1574	Opata_1145214_7_PstIMspI_SNP	59.1998	6A
																		1575	Opata_846996_73_PstIMseI_SNP	59.1998	6A
																		1576	Opata_77558_58_PstIMseI_SNP	59.1998	6A
																		1577	BS00111086_51	59.1998	6A	Traes_6AS_C378DA2B9	1467866	1471737	17474	160	0	0	NA	NA	0	0	1	NA	NA	NA	NA	NA	NA	D
																		1578	Excalibur_c97806_303	59.1998	6A
																		1579	Excalibur_c9835_136	59.1998	6A
																		1580	RAC875_rep_c107929_375	59.1998	6A
																		1581	CAP7_c12274_291	59.1998	6A	Traes_6AS_7FB8F9A66	1992166	1994563	17531	217	4	-0.0261129643950835	-0.156353174112677	0.734256348513866	2.05418719211823	2.08307692307692	1.01405698232286	0.280542163499878	Bradi3g01470	LOC_Os02g02400	Sb04g001130	2	7875	D
																		1582	Excalibur_c15714_286	59.1998	6A
																		1583	BS00011010_51	59.1998	6A
																		1584	BobWhite_c32981_113	59.1998	6A
																		1585	BS00061749_51	59.1998	6A
																		1586	Kukri_c6169_141	59.1998	6A	Traes_6AS_E1707A5FA	1831363	1835240	17513	199	39	0.00370378319087528	1.42698860836358	0.0983833326351113	11.7906403940887	5.96615384615385	0.506049510724606	1.30566115457542	Bradi3g01320	LOC_Os02g02320	Sb04g001030	2	7852	D
																		1587	Kukri_c6169_141	59.1998	6A	Traes_6AS_E0891C248	1835313	1835862	17514	200	9	0.0110119047619049	0.548167979996952	-0.976032238071348	2.52709359605911	1.60307692307692	0.634500605515555	0.339684125065169	Bradi3g01320	LOC_Os02g02320	Sb04g001030	2	7852	D
																		1588	Excalibur_c49745_628	59.1998	6A	Traes_6AS_4FE7F18F3	1485551	1489212	17475	161	8	-0.033945701291068	1.713726211552	1.50196424467395	1.26847290640394	1.19076923076923	0.938790596169555	1.84674381435224	NA	NA	NA	NA	NA	D
																		1589	BobWhite_c13839_135	59.1998	6A
																		1590	BobWhite_c13839_78	59.1998	6A
																		1591	tplb0060j17_879	59.1998	6A
																		1592	wsnp_Ex_c56091_58346461	59.3039	6A
																		1593	BobWhite_c36070_89	59.8291	6A
																		1594	BS00025084_51	59.8291	6A	Traes_6AS_A0E1270A1	1501737	1503123	17476	162	0	0	NA	NA	0	0	1	NA	NA	NA	NA	NA	NA	D
																		1595	RAC875_c38136_199	59.8291	6A
																		1596	wsnp_CAP11_c4938_2315244	60.1644	6A
																		1597	M6_263362_PstIMspI_PA	60.1644	6A
																		1598	Opata_258217_58_PstIMseI_SNP	60.1644	6A
																		1599	Opata_258217_74_PstIMseI_SNP	60.1644	6A
																		1600	M6_2030504_PstIMspI_PA	60.1644	6A
																		1601	RAC875_c99286_90	60.1644	6A
																		1602	BS00068092_51	60.1644	6A
																		1603	BS00086159_51	60.1644	6A	Traes_6AS_5BAD56BB6	1911006	1912618	17524	210	1	0	NA	NA	0	0	1	NA	Bradi3g09120	LOC_Os02g14430	NA	2	9436	D
																		1604	BS00086159_51	60.1644	6A	Traes_6AS_B2D3A3276	1929579	1930439	17526	212	4	-0.0249974133471287	-1.77246556746148	-1.66326930335518	0.197044334975369	0.403076923076923	2.04033571675594	-1.42179918843134	Bradi3g09120	LOC_Os02g14430	NA	2	9436	D
																		1605	BS00086159_51	60.1644	6A	Traes_6AS_ADF96853B	1888998	1890455	17522	209	5	0.0394828791055206	-0.758433486552391	-0.700339236923893	0.147783251231527	0.141538461538462	0.958027600553154	-1.17069947570498	Bradi3g09120	LOC_Os02g14430	NA	2	9436	D
																		1606	BS00086159_51	60.1644	6A	Traes_6AS_D57E071EE	1917704	1919128	17525	211	10	-0.0144904423849714	-0.620580427948757	-0.25861485225995	2.97290640394089	2.84615384615385	0.957378433295681	0.0317276139385597	Bradi3g09120	LOC_Os02g14430	NA	2	9436	D
																		1607	Tdurum_contig48179_1051	60.1644	6A	Traes_6AS_448C7608C	1869694	1876830	17521	207	57	-0.0178568726822221	3.06438399212555	2.48795101181656	19.9408866995074	20.0861538461538	1.0072845238861	2.93702424075709	Bradi3g01487	LOC_Os02g02424	NA	2	7877	D
																		1608	BS00111048_51	60.1644	6A
																		1609	BobWhite_c11652_421	60.1644	6A
																		1610	Excalibur_c61792_51	60.1644	6A
																		1611	CAP11_c1709_138	60.1644	6A
																		1612	BobWhite_c24981_409	60.1644	6A
																		1613	RAC875_c12015_576	60.1644	6A
																		1614	RAC875_c29753_443	60.1644	6A	Traes_6AL_F3BA0E1D6	1957877	1961886	17528	214	6	0.0371471236811018	-0.890755740575037	0.216471164363114	1.40147783251232	0.535384615384615	0.382454972568087	-1.12763475422782	Bradi3g01477	LOC_Os02g02410	Sb04g001140	2	7876	D
																		1615	RAC875_c29753_443	60.1644	6A	Traes_6AL_E2CC7BB46	1974780	1978663	17530	216	1	0.0602883355176933	1.4329035763988	0.236818006445934	0.310344827586207	0.221538461538462	0.71476523313395	1.15705221074147	Bradi3g01477	LOC_Os02g02410	Sb04g001140	2	7876	D
																		1616	RAC875_c29753_443	60.1644	6A	Traes_6AL_BB162413C	1964887	1967437	17529	215	2	0.0976744186046512	-0.216336167741628	NA	0.317733990147783	0	0.00313741248619264	-0.713023564024626	Bradi3g01477	LOC_Os02g02410	Sb04g001140	2	7876	D
																		1617	RAC875_c29753_443	60.1644	6A	Traes_6AS_236AF32FD	1931989	1935551	17527	213	37	-0.0111245564355782	1.92378220143188	2.17030275812552	12.987684729064	9.27692307692308	0.714308128410474	2.37049951741267	Bradi3g01477	LOC_Os02g02410	Sb04g001140	2	7876	D
																		1618	RAC875_c29753_800	60.1644	6A
																		1619	RAC875_c45444_883	60.1644	6A
																		1620	Ex_c49131_219	60.1644	6A
																		1621	Excalibur_c63353_363	60.1644	6A
																		1622	Kukri_c10505_346	60.1644	6A
																		1623	Kukri_c40856_176	60.1644	6A
																		1624	Excalibur_c13223_117	60.1644	6A
																		1625	Excalibur_c23748_452	60.1644	6A
																		1626	JD_c12887_157	60.1644	6A
																		1627	Kukri_c11106_292	60.1644	6A
																		1628	Kukri_c7458_1132	60.1644	6A	Traes_6AS_C378DA2B91	1515535	1519406	17477	163	0	0	NA	NA	0	0	1	NA	NA	NA	NA	NA	NA	D
																		1629	RAC875_c19240_168	60.1644	6A
																		1630	RAC875_c20222_875	60.1644	6A
																		1631	BobWhite_rep_c64999_263	60.1644	6A
																		1632	RAC875_c47278_174	60.1644	6A
																		1633	Tdurum_contig13287_203	60.1644	6A
																		1634	Tdurum_contig13287_703	60.1644	6A
																		1635	BS00022951_51	60.1644	6A
																		1636	BS00065500_51	60.1644	6A
																		1637	Excalibur_c15714_739	60.1644	6A
																		1638	Excalibur_c63353_193	60.1644	6A
																		1639	Excalibur_rep_c86129_468	60.1644	6A
																		1640	Kukri_rep_c81632_148	60.1644	6A
																		1641			6A	Traes_6AS_CC0058CB4	1557111	1559537	17480	165	3	-0.0213373067858702	-0.449317616711922	-0.712283749163081	1.09852216748768	1.11076923076923	1.011138529385	-0.565326452840492	Bradi3g01100	LOC_Os02g01980	NA	2	7799	D
																		1642			6A	Traes_6AS_293B61D8C	1557897	1564477	17479	166	44	-0.0094235673205143	-0.510265654637067	-0.50601362906058	8.42857142857143	9.14153846153846	1.08457927380064	-0.156849863453341	Bradi3g01087	LOC_Os02g01970	Sb04g000790	2	7798	D
																		1643	P38/M59_d1	60.75	6A
																		1644			6A	Traes_6AS_F5093BB46	1564519	1564943	17481	167	0	0	NA	NA	0	0	1	NA	Bradi3g01110	LOC_Os02g02000	Sb04g000830	2	7806	D
																		1645			6A	Traes_6AS_0F0809F96	1580692	1581935	17482	168	2	-0.0398339795751186	-1.1815148125265	-0.893941419281938	0.366995073891626	0.338461538461538	0.922462194941905	-0.658459796017934	Bradi3g01110	LOC_Os02g02000	Sb04g000830	2	7806	D
																		1646			6A	Traes_6AS_0A910ECF7	1593649	1597884	17485	171	38	-0.0149138651206155	-0.846071136609017	-0.484623387026542	9.59852216748769	7.12307692307692	0.742128284495644	-0.24882118485516	NA	NA	NA	NA	NA	D
																		1647			6A	Traes_6AS_95AD220F5	1621651	1622737	17491	177	1	-0.04	-1.15354321549313	-1.15752759654527	0.0640394088669951	0.0738461538461539	1.15078150309174	-0.876742023585081	Bradi3g57350	NA	NA	2	13180	D
																		1648			6A	Traes_6AS_9B4BB70A5	1623684	1626626	17492	178	13	0.00692143533182787	-0.808130799310964	0.0357353569032836	2.24137931034483	2.8	1.24911962374466	-0.0534342378780514	NA	NA	NA	NA	NA	D
																		1649			6A	Traes_6AS_A1C85A20B1	1639474	1640721	17493	179	0	0	NA	NA	0	0	1	NA	NA	LOC_Os02g02140	Sb04g000920	2	7828	D
																		1650			6A	Traes_6AS_8CE75E342	1647216	1650003	17494	180	3	0	NA	NA	0	0	1	NA	Bradi3g01230	NA	NA	2	7832	D
																		1651			6A	Traes_6AL_E420D9A76	1651693	1652300	17495	181	0	0	NA	NA	0	0	1	NA	Bradi3g59760	NA	NA	2	7834	D
																		1652			6A	Traes_6AL_C5BD9B476	1660292	1661068	17496	182	0	0	NA	NA	0	0	1	NA	Bradi3g59760	NA	NA	2	7834	D
																		1653			6A	Traes_6AS_DAD48FFD9	1661070	1662860	17497	183	1	-0.0408163265306123	-1.15752759654527	-1.15558750501204	0.0591133004926108	0.0769230769230769	1.29627020975391	-0.87439819427018	Bradi3g01240	NA	Sb04g000950	2	7836	D
																		1654	wPt-9692	62.415	6A
																		1655	wPt-3803	62.415	6A
																		1656	Opata_578016_67_PstIMspI_SNP	62.415	6A
																		1657	Opata_3854406_59_PstIMspI_SNP	62.415	6A
																		1658	Opata_69248_67_PstIMseI_SNP	62.415	6A
																		1659	M6_978866_PstIMspI_PA	62.415	6A
																		1660	Opata_4046941_79_PstIMspI_SNP	62.415	6A
																		1661	M6_1376106_PstIMspI_PA	62.415	6A
																		1662	M6_1739014_PstIMspI_PA	62.415	6A
																		1663	Opata_69248_18_PstIMseI_SNP	62.415	6A
																		1664	M6_575347_PstIMspI_PA	62.415	6A
																		1665	M6_1596038_PstIMspI_PA	62.415	6A
																		1666	M6_912484_PstIMspI_PA	62.415	6A
																		1667	Opata_578016_66_PstIMspI_SNP	62.415	6A
																		1668	M6_207906_PstIMseI_PA	62.415	6A
																		1669	Opata_952102_29_PstIMseI_SNP	62.415	6A
																		1670	Opata_4046941_80_PstIMspI_SNP	62.415	6A
																		1671	M6_2791304_PstIMspI_PA	62.415	6A
																		1672	Opata_4200840_4_PstIMspI_SNP	62.415	6A
																		1673	Opata_1210637_58_PstIMseI_SNP	62.415	6A
																		1674	Opata_463660_64_PstIMseI_SNP	62.415	6A
																		1675	Opata_2181110_36_PstIMspI_SNP	62.415	6A
																		1676	Opata_2343071_PstIMluI_PA	62.415	6A
																		1677	Opata_2274981_32_PstIMspI_SNP	62.415	6A
																		1678	Opata_2763576_81_PstIMspI_SNP	62.415	6A
																		1679	Opata_578016_18_PstIMspI_SNP	62.415	6A
																		1680	Opata_2181110_46_PstIMspI_SNP	62.415	6A
																		1681	M6_1981834_PstIMspI_PA	62.415	6A
																		1682	Opata_120974_46_PstIMseI_SNP	62.415	6A
																		1683	M6_1691910_PstIMspI_PA	62.415	6A
																		1684	M6_1717261_PstIMseI_PA	62.415	6A
																		1685	M6_827078_PstIMseI_PA	62.415	6A
																		1686	Opata_952102_53_PstIMseI_SNP	62.415	6A
																		1687	Opata_463660_46_PstIMseI_SNP	62.415	6A
																		1688	wsnp_Ex_c280_541960	62.6598	6A	Traes_6AL_F960C1601	798976	806319	17404	90	0	0	NA	NA	0	0	1	NA	NA	NA	NA	NA	NA	D
																		1689	Xgdm99	62.7779	6A
																		1690	wsnp_Ex_c13223_20866191	62.9879	6A
																		1691	wPt-2822	63.3796	6A
																		1692	wPt-9584	63.3796	6A
																		1693	wPt-0338	63.3796	6A
																		1694	Opata_499153_PstIMspI_PA	63.3796	6A
																		1695	Opata_2645128_PstIMspI_PA	63.3796	6A
																		1696	Opata_3086902_PstIMspI_PA	63.3796	6A
																		1697	Opata_2636202_PstIMspI_PA	63.3796	6A
																		1698	Opata_419421_PstIMseI_PA	63.3796	6A
																		1699	Opata_2584964_PstIMspI_PA	63.3796	6A
																		1700	Opata_2844207_PstIMspI_PA	63.3796	6A
																		1701	Opata_2499268_PstIMspI_PA	63.3796	6A
																		1702	Opata_3834499_82_PstIMspI_SNP	63.3796	6A
																		1703	Opata_3980845_PstIMspI_PA	63.3796	6A
																		1704	Opata_98577_PstIMseI_PA	63.3796	6A
																		1705	Opata_3258769_PstIMspI_PA	63.3796	6A
																		1706	Opata_1999233_PstIMspI_PA	63.3796	6A
																		1707	Opata_2381200_PstIMspI_PA	63.3796	6A
																		1708	Opata_2361457_PstIMspI_PA	63.3796	6A
																		1709	Opata_3024784_PstIMspI_PA	63.3796	6A
																		1710	Opata_2371209_PstIMspI_PA	63.3796	6A
																		1711	Opata_1576041_PstIMseI_PA	63.3796	6A
																		1712	Opata_2737542_PstIMspI_PA	63.3796	6A
																		1713	Opata_874244_PstIMspI_PA	63.3796	6A
																		1714	Opata_2442354_PstIMspI_PA	63.3796	6A
																		1715	Opata_947249_PstIMspI_PA	63.3796	6A
																		1716	Opata_2665116_PstIMspI_PA	63.3796	6A
																		1717	Opata_1033365_PstIMspI_PA	63.3796	6A
																		1718	Opata_718193_PstIMspI_PA	63.3796	6A
																		1719	Opata_3487910_PstIMseI_PA	63.3796	6A
																		1720	Opata_1164550_90_PstIMseI_SNP	63.3796	6A
																		1721	Opata_2366361_PstIMspI_PA	63.3796	6A
																		1722	Opata_2237169_PstIMspI_PA	63.3796	6A
																		1723	Opata_51252_PstIMseI_PA	63.3796	6A
																		1724	Opata_3430440_PstIMspI_PA	63.3796	6A
																		1725	Opata_4109571_PstIMspI_PA	63.3796	6A
																		1726	Opata_1928640_PstIMspI_PA	63.3796	6A
																		1727	Opata_2637702_PstIMspI_PA	63.3796	6A
																		1728	Opata_1609542_PstIMspI_PA	63.3796	6A
																		1729	Opata_1248127_PstIMspI_PA	63.3796	6A
																		1730	Opata_3785990_PstIMspI_PA	63.3796	6A
																		1731	Opata_1727915_PstIMspI_PA	63.3796	6A
																		1732	Opata_954918_PstIMspI_PA	63.3796	6A
																		1733	Opata_1354264_PstIMseI_PA	63.3796	6A
																		1734	Opata_3273681_PstIMspI_PA	63.3796	6A
																		1735	Opata_3211338_PstIMspI_PA	63.3796	6A
																		1736	Opata_432577_PstIMseI_PA	63.3796	6A
																		1737	Opata_1660066_PstIMspI_PA	63.3796	6A
																		1738	Opata_729449_PstIMspI_PA	63.3796	6A
																		1739	Opata_2060872_PstIMspI_PA	63.3796	6A
																		1740	Opata_1437407_PstIMspI_PA	63.3796	6A
																		1741	Opata_2722128_PstIMspI_PA	63.3796	6A
																		1742	Opata_3080094_PstIMspI_PA	63.3796	6A
																		1743	Opata_703262_PstIMspI_PA	63.3796	6A
																		1744	Opata_604214_PstIMspI_PA	63.3796	6A
																		1745	Opata_1149621_PstIMspI_PA	63.3796	6A
																		1746	Opata_1336587_PstIMseI_PA	63.3796	6A
																		1747	Opata_334905_PstIMseI_PA	63.3796	6A
																		1748	Opata_4005910_PstIMspI_PA	63.3796	6A
																		1749	Opata_1223867_PstIMseI_PA	63.3796	6A
																		1750	Opata_144388_PstIMseI_PA	63.3796	6A
																		1751	Opata_3380110_PstIMseI_PA	63.3796	6A
																		1752	Opata_1801573_PstIMspI_PA	63.3796	6A
																		1753	Opata_1235278_PstIMspI_PA	63.3796	6A
																		1754	Opata_17014_PstIMseI_PA	63.3796	6A
																		1755	Opata_2532487_PstIMspI_PA	63.3796	6A
																		1756	Opata_4169247_PstIMspI_PA	63.3796	6A
																		1757	Opata_3881253_PstIMspI_PA	63.3796	6A
																		1758	Opata_1998039_PstIMspI_PA	63.3796	6A
																		1759	Opata_1772463_PstIMspI_PA	63.3796	6A
																		1760	Opata_2372525_PstIMspI_PA	63.3796	6A
																		1761	Opata_2333165_PstIMspI_PA	63.3796	6A
																		1762	Opata_1430669_3_PstIMspI_SNP	63.3796	6A
																		1763	Opata_4093906_PstIMspI_PA	63.3796	6A
																		1764	Opata_1101059_PstIMseI_PA	63.3796	6A
																		1765	Opata_2251556_PstIMspI_PA	63.3796	6A
																		1766	Opata_2783162_PstIMspI_PA	63.3796	6A
																		1767	Opata_1518146_PstIMspI_PA	63.3796	6A
																		1768	Opata_3123059_PstIMspI_PA	63.3796	6A
																		1769	Opata_1680094_PstIMspI_PA	63.3796	6A
																		1770	Opata_3264117_PstIMspI_PA	63.3796	6A
																		1771	Opata_3810963_PstIMspI_PA	63.3796	6A
																		1772	Opata_661463_PstIMspI_PA	63.3796	6A
																		1773	Opata_1694590_PstIMspI_PA	63.3796	6A
																		1774	Opata_2809691_PstIMspI_PA	63.3796	6A
																		1775	Opata_441385_PstIMspI_PA	63.3796	6A
																		1776	Opata_3921271_PstIMspI_PA	63.3796	6A
																		1777	Opata_38577_PstIMspI_PA	63.3796	6A
																		1778	Opata_3858655_PstIMspI_PA	63.3796	6A
																		1779	Opata_2792656_PstIMspI_PA	63.3796	6A
																		1780	Opata_962441_PstIMseI_PA	63.3796	6A
																		1781	Opata_3198153_PstIMspI_PA	63.3796	6A
																		1782	Opata_154234_PstIMseI_PA	63.3796	6A
																		1783	Opata_930987_PstIMspI_PA	63.3796	6A
																		1784	Opata_2614808_PstIMspI_PA	63.3796	6A
																		1785	Opata_3088833_PstIMspI_PA	63.3796	6A
																		1786	Opata_611162_PstIMspI_PA	63.3796	6A
																		1787	Opata_2096692_PstIMspI_PA	63.3796	6A
																		1788	Opata_236707_PstIMspI_PA	63.3796	6A
																		1789	Opata_2665965_PstIMspI_PA	63.3796	6A
																		1790	Opata_524792_PstIMspI_PA	63.3796	6A
																		1791	Opata_1560096_PstIMseI_PA	63.3796	6A
																		1792	Opata_2934144_PstIMseI_PA	63.3796	6A
																		1793	Opata_3633857_PstIMspI_PA	63.3796	6A
																		1794	Opata_2589155_PstIMspI_PA	63.3796	6A
																		1795	Opata_290586_PstIMspI_PA	63.3796	6A
																		1796	Opata_3272768_PstIMspI_PA	63.3796	6A
																		1797	Opata_2639598_PstIMspI_PA	63.3796	6A
																		1798	Opata_2102229_PstIMspI_PA	63.3796	6A
																		1799	Opata_475177_PstIMspI_PA	63.3796	6A
																		1800	Opata_385133_PstIMspI_PA	63.3796	6A
																		1801	Opata_1988091_PstIMspI_PA	63.3796	6A
																		1802	Opata_3629722_PstIMspI_PA	63.3796	6A
																		1803	Opata_1878345_PstIMspI_PA	63.3796	6A
																		1804	Opata_1690916_PstIMspI_PA	63.3796	6A
																		1805	Opata_1364027_PstIMspI_PA	63.3796	6A
																		1806	Opata_855949_PstIMspI_PA	63.3796	6A
																		1807	Opata_1335165_PstIMspI_PA	63.3796	6A
																		1808	Opata_849502_PstIMspI_PA	63.3796	6A
																		1809	Opata_3890361_PstIMspI_PA	63.3796	6A
																		1810	Opata_2840609_PstIMspI_PA	63.3796	6A
																		1811	Opata_3643057_PstIMspI_PA	63.3796	6A
																		1812	Opata_1530887_PstIMspI_PA	63.3796	6A
																		1813	Opata_1026891_PstIMseI_PA	63.3796	6A
																		1814	Opata_1903788_PstIMspI_PA	63.3796	6A
																		1815	Opata_1574241_PstIMspI_PA	63.3796	6A
																		1816	Opata_119617_PstIMseI_PA	63.3796	6A
																		1817	Opata_3793375_PstIMspI_PA	63.3796	6A
																		1818	Opata_2623264_PstIMspI_PA	63.3796	6A
																		1819	Opata_1059823_PstIMspI_PA	63.3796	6A
																		1820	Opata_384057_PstIMseI_PA	63.3796	6A
																		1821	Opata_3795516_PstIMspI_PA	63.3796	6A
																		1822	Opata_4066452_PstIMspI_PA	63.3796	6A
																		1823	Opata_2736931_PstIMspI_PA	63.3796	6A
																		1824	Opata_2289370_PstIMspI_PA	63.3796	6A
																		1825	Opata_1344056_PstIMspI_PA	63.3796	6A
																		1826	Opata_3902983_PstIMseI_PA	63.3796	6A
																		1827	Opata_811510_PstIMseI_PA	63.3796	6A
																		1828	Opata_69947_78_PstIMseI_SNP	63.3796	6A
																		1829	Opata_2572881_PstIMspI_PA	63.3796	6A
																		1830	Opata_2456605_PstIMspI_PA	63.3796	6A
																		1831	Opata_3190135_PstIMspI_PA	63.3796	6A
																		1832	Opata_1388263_PstIMspI_PA	63.3796	6A
																		1833	Opata_1888487_PstIMspI_PA	63.3796	6A
																		1834	Opata_1397294_PstIMspI_PA	63.3796	6A
																		1835	Opata_259613_24_PstIMseI_SNP	63.3796	6A
																		1836	Opata_996012_PstIMspI_PA	63.3796	6A
																		1837	Opata_2617420_PstIMspI_PA	63.3796	6A
																		1838	Opata_3017984_PstIMspI_PA	63.3796	6A
																		1839	Opata_1298012_PstIMspI_PA	63.3796	6A
																		1840	Opata_1145062_PstIMseI_PA	63.3796	6A
																		1841	Opata_664721_PstIMspI_PA	63.3796	6A
																		1842	Opata_550645_PstIMspI_PA	63.3796	6A
																		1843	Opata_1298397_PstIMspI_PA	63.3796	6A
																		1844	Opata_1678634_PstIMspI_PA	63.3796	6A
																		1845	Opata_2982933_74_PstIMspI_SNP	63.3796	6A
																		1846	Opata_2028215_PstIMspI_PA	63.3796	6A
																		1847	Opata_1269129_PstIMseI_PA	63.3796	6A
																		1848	Opata_1322405_PstIMseI_PA	63.3796	6A
																		1849	Opata_2712853_PstIMluI_PA	63.3796	6A
																		1850	Opata_1603722_PstIMspI_PA	63.3796	6A
																		1851	Opata_3145696_PstIMspI_PA	63.3796	6A
																		1852	Opata_734714_PstIMspI_PA	63.3796	6A
																		1853	Opata_370632_PstIMspI_PA	63.3796	6A
																		1854	Opata_3128716_PstIMseI_PA	63.3796	6A
																		1855	Opata_3197273_PstIMspI_PA	63.3796	6A
																		1856	Opata_3013006_PstIMspI_PA	63.3796	6A
																		1857	Opata_383754_PstIMseI_PA	63.3796	6A
																		1858	Opata_1569551_PstIMspI_PA	63.3796	6A
																		1859	Opata_2113333_79_PstIMspI_SNP	63.3796	6A
																		1860	Opata_1339295_PstIMspI_PA	63.3796	6A
																		1861	Opata_3717686_PstIMspI_PA	63.3796	6A
																		1862	Opata_1151009_PstIMspI_PA	63.3796	6A
																		1863	Opata_3727249_PstIMspI_PA	63.3796	6A
																		1864	Opata_859579_PstIMspI_PA	63.3796	6A
																		1865	Opata_4006692_PstIMspI_PA	63.3796	6A
																		1866	Opata_351408_PstIMluI_PA	63.3796	6A
																		1867	Opata_182586_PstIMseI_PA	63.3796	6A
																		1868	Opata_3482956_PstIMspI_PA	63.3796	6A
																		1869	Opata_3637848_PstIMspI_PA	63.3796	6A
																		1870	Opata_1232099_PstIMluI_PA	63.3796	6A
																		1871	Opata_341027_PstIMseI_PA	63.3796	6A
																		1872	Opata_1760898_PstIMspI_PA	63.3796	6A
																		1873	Opata_888493_PstIMspI_PA	63.3796	6A
																		1874	Opata_3384943_PstIMspI_PA	63.3796	6A
																		1875	Opata_1719007_PstIMspI_PA	63.3796	6A
																		1876	Opata_1338893_PstIMspI_PA	63.3796	6A
																		1877	Opata_2273370_PstIMspI_PA	63.3796	6A
																		1878	Opata_522706_PstIMseI_PA	63.3796	6A
																		1879	Opata_792444_PstIMspI_PA	63.3796	6A
																		1880	Opata_333355_PstIMspI_PA	63.3796	6A
																		1881	Opata_2164373_PstIMspI_PA	63.3796	6A
																		1882	Opata_508703_PstIMspI_PA	63.3796	6A
																		1883	Opata_1208143_PstIMspI_PA	63.3796	6A
																		1884	Opata_2114959_PstIMspI_PA	63.3796	6A
																		1885	Opata_3709641_PstIMspI_PA	63.3796	6A
																		1886	Opata_304814_PstIMseI_PA	63.3796	6A
																		1887	Opata_1391483_PstIMspI_PA	63.3796	6A
																		1888	Opata_2022903_PstIMspI_PA	63.3796	6A
																		1889	Opata_2191446_PstIMspI_PA	63.3796	6A
																		1890	Opata_1417856_PstIMspI_PA	63.3796	6A
																		1891	Opata_2283551_PstIMspI_PA	63.3796	6A
																		1892	Opata_564073_PstIMseI_PA	63.3796	6A
																		1893	Opata_480245_PstIMspI_PA	63.3796	6A
																		1894	Opata_366283_86_PstIMseI_SNP	63.3796	6A
																		1895	Opata_2874984_PstIMspI_PA	63.3796	6A
																		1896	Opata_3774944_PstIMspI_PA	63.3796	6A
																		1897	Opata_3475560_PstIMspI_PA	63.3796	6A
																		1898	Opata_1010571_PstIMspI_PA	63.3796	6A
																		1899	Opata_766377_PstIMspI_PA	63.3796	6A
																		1900	Opata_3178829_PstIMseI_PA	63.3796	6A
																		1901	Opata_3202771_PstIMspI_PA	63.3796	6A
																		1902	Opata_2150297_PstIMspI_PA	63.3796	6A
																		1903	Opata_1471157_PstIMspI_PA	63.3796	6A
																		1904	Opata_930040_PstIMspI_PA	63.3796	6A
																		1905	Opata_3796248_PstIMspI_PA	63.3796	6A
																		1906	Opata_523650_PstIMspI_PA	63.3796	6A
																		1907	Opata_2326620_PstIMspI_PA	63.3796	6A
																		1908	Opata_808950_PstIMspI_PA	63.3796	6A
																		1909	Opata_1807431_PstIMspI_PA	63.3796	6A
																		1910	Opata_2578875_PstIMspI_PA	63.3796	6A
																		1911	Opata_3739630_4_PstIMspI_SNP	63.3796	6A
																		1912	Opata_1277497_PstIMspI_PA	63.3796	6A
																		1913	Opata_359681_PstIMspI_PA	63.3796	6A
																		1914	Opata_2740883_PstIMspI_PA	63.3796	6A
																		1915	Opata_2609299_PstIMspI_PA	63.3796	6A
																		1916	Opata_1383797_PstIMspI_PA	63.3796	6A
																		1917	Opata_768012_PstIMspI_PA	63.3796	6A
																		1918	Opata_3277767_PstIMspI_PA	63.3796	6A
																		1919	Opata_1002597_PstIMspI_PA	63.3796	6A
																		1920	Opata_3178511_PstIMspI_PA	63.3796	6A
																		1921	Opata_209771_PstIMseI_PA	63.3796	6A
																		1922	Opata_2589361_PstIMseI_PA	63.3796	6A
																		1923	Opata_450245_PstIMspI_PA	63.3796	6A
																		1924	Opata_1121431_PstIMspI_PA	63.3796	6A
																		1925	Opata_1982886_PstIMspI_PA	63.3796	6A
																		1926	Opata_352725_PstIMseI_PA	63.3796	6A
																		1927	Opata_3670400_PstIMspI_PA	63.3796	6A
																		1928	Opata_3370470_PstIMseI_PA	63.3796	6A
																		1929	Opata_664469_PstIMspI_PA	63.3796	6A
																		1930	Opata_3434943_PstIMspI_PA	63.3796	6A
																		1931	Opata_891764_PstIMseI_PA	63.3796	6A
																		1932	Opata_829518_PstIMseI_PA	63.3796	6A
																		1933	Opata_554290_PstIMspI_PA	63.3796	6A
																		1934	Opata_3668731_PstIMseI_PA	63.3796	6A
																		1935	Opata_3797689_PstIMspI_PA	63.3796	6A
																		1936	Opata_2009650_PstIMspI_PA	63.3796	6A
																		1937	Opata_4218193_PstIMseI_PA	63.3796	6A
																		1938	Opata_1704229_59_PstIMspI_SNP	63.3796	6A
																		1939	Opata_2524561_PstIMspI_PA	63.3796	6A
																		1940	Opata_1507980_PstIMspI_PA	63.3796	6A
																		1941	Opata_1911877_PstIMseI_PA	63.3796	6A
																		1942	Opata_4255445_PstIMspI_PA	63.3796	6A
																		1943	Opata_4138547_PstIMspI_PA	63.3796	6A
																		1944	Opata_2649339_PstIMseI_PA	63.3796	6A
																		1945	Opata_1821212_PstIMseI_PA	63.3796	6A
																		1946	Opata_1687781_PstIMspI_PA	63.3796	6A
																		1947	Opata_3254627_PstIMspI_PA	63.3796	6A
																		1948	Opata_3227548_PstIMspI_PA	63.3796	6A
																		1949	Opata_967782_PstIMspI_PA	63.3796	6A
																		1950	Opata_2581584_PstIMspI_PA	63.3796	6A
																		1951	Opata_1398215_PstIMspI_PA	63.3796	6A
																		1952	Opata_2589990_PstIMspI_PA	63.3796	6A
																		1953	Opata_415159_PstIMseI_PA	63.3796	6A
																		1954	Opata_308148_PstIMspI_PA	63.3796	6A
																		1955	Opata_2958889_PstIMspI_PA	63.3796	6A
																		1956	Opata_294558_PstIMspI_PA	63.3796	6A
																		1957	Opata_4179189_PstIMspI_PA	63.3796	6A
																		1958	Opata_3410226_PstIMspI_PA	63.3796	6A
																		1959	Opata_2336702_PstIMspI_PA	63.3796	6A
																		1960	Opata_3695780_PstIMspI_PA	63.3796	6A
																		1961	Opata_1547499_PstIMspI_PA	63.3796	6A
																		1962	Opata_641412_PstIMseI_PA	63.3796	6A
																		1963	Opata_486062_PstIMspI_PA	63.3796	6A
																		1964	Opata_1553064_PstIMspI_PA	63.3796	6A
																		1965	Opata_101969_22_PstIMspI_SNP	63.3796	6A
																		1966	Opata_3941957_PstIMspI_PA	63.3796	6A
																		1967	Opata_725262_PstIMspI_PA	63.3796	6A
																		1968	Opata_760804_PstIMspI_PA	63.3796	6A
																		1969	Opata_4243753_PstIMspI_PA	63.3796	6A
																		1970	Opata_4025705_PstIMspI_PA	63.3796	6A
																		1971	Opata_2401192_PstIMspI_PA	63.3796	6A
																		1972	Opata_1576451_PstIMspI_PA	63.3796	6A
																		1973	Opata_711107_PstIMspI_PA	63.3796	6A
																		1974	Opata_752345_PstIMspI_PA	63.3796	6A
																		1975	Opata_1806197_PstIMspI_PA	63.3796	6A
																		1976	Opata_436324_PstIMseI_PA	63.3796	6A
																		1977	Opata_3739630_1_PstIMspI_SNP	63.3796	6A
																		1978	Opata_1608629_PstIMspI_PA	63.3796	6A
																		1979	Opata_2516658_PstIMspI_PA	63.3796	6A
																		1980	Opata_1600173_PstIMspI_PA	63.3796	6A
																		1981	Opata_56318_PstIMseI_PA	63.3796	6A
																		1982	Opata_836089_PstIMspI_PA	63.3796	6A
																		1983	Opata_1510728_PstIMspI_PA	63.3796	6A
																		1984	Opata_616005_PstIMspI_PA	63.3796	6A
																		1985	Opata_2433496_PstIMspI_PA	63.3796	6A
																		1986	Opata_1478718_PstIMspI_PA	63.3796	6A
																		1987	Opata_2140628_PstIMspI_PA	63.3796	6A
																		1988	Opata_2556318_PstIMspI_PA	63.3796	6A
																		1989	Opata_3999794_PstIMspI_PA	63.3796	6A
																		1990	Opata_3334295_PstIMspI_PA	63.3796	6A
																		1991	Opata_1476308_PstIMspI_PA	63.3796	6A
																		1992	Opata_1613334_PstIMspI_PA	63.3796	6A
																		1993	Opata_244870_PstIMspI_PA	63.3796	6A
																		1994	Opata_2302205_PstIMspI_PA	63.3796	6A
[truncated: 6,150 more rows]

## Sheet: ch6B
P1	Flair	Opata 85	Line3228	Rye Selection111	Opata 85	RL4452	WL711& HD2329	WL711& HD2329	Avalon	Avalon	Courtot	Courtot	Courtot	MQTL Yield	MQTL GPC	MQTL BQ	Candidate genes
P2	XX86	Synthetic W7984	Jing 4839	Chinese Spring	Synthetic W7984	AC Domain	PH132 & PH133	PH132 & PH133	Habbit	Habbit	chinese spring	chinese spring	chinese spring
reference	Haung XQ et al. 2004	Borner A et al. 2002	Wang et al. 2011	Mir et al. 2012	Borner A et al. 2002	Mccartney CA et al.2 005	Parsad M et al. 2003	Parsad M et al. 2003	Turner AS et al. 2004	Turner AS et al. 2004	Charmet et al., 2001	Charmet et al., 2001	Charmet et al., 2001
LOD	2.7	3.46	9.78	3.25	3.47	9.2	3	3	2.19	2.11	3.82	4.31	3.65
R2	11.8	51.66	11.09	21.6	47.93	9.3	16.38	14.98	18.2	15.9	30	14.3	30
	T/h	Tkw	SL	Tkw	GrW	Gpc	Gpc	Gpc	Gpc	Gpc	Pelsc	W	Pelsc					Sno	Marker	position	chromosome	Gene	start	end	genome_pos	chr_pos	SNP_density	FST	Tajima_cultivar	Tajima_landrace	pi_cultivar	pi_landrace	pi_landrace/pi_cultivar	Tajima_landrace_cultivar	Brachy	Rice	Sorghum	PanGenomeChr	PanGenomePos	Dominance
																		1	wPt-9690	0	6B
																		2	wPt-2573	1.43309	6B
																		3	wPt-4900	2.0922	6B
																		4	M6_1208825_PstIMseI_PA	2.0922	6B
																		5	Opata_979611_PstIMseI_PA	2.0922	6B
																		6	M6_401169_PstIMspI_PA	2.0922	6B
																		7	M6_42553_PstIMspI_PA	2.0922	6B
																		8	Opata_1748328_PstIMspI_PA	2.0922	6B
																		9	Opata_2676724_PstIMspI_PA	2.0922	6B
																		10	Opata_13535_10_PstIMseI_SNP	2.0922	6B
																		11	Opata_1321371_2_PstIMspI_SNP	2.0922	6B
																		12	Opata_1321371_5_PstIMspI_SNP	2.0922	6B
																		13	M6_235280_PstIMseI_PA	4.83326	6B
																		14	wPt-0357	5.2123	6B
																		15	wPt-1756	5.42064	6B
																		16	Opata_114502_45_PstIMseI_SNP	5.42064	6B
																		17	wPt-5931	5.99818	6B
																		18	wPt-8833	5.99818	6B
																		19			6B	Traes_6BS_ED3820356	86062	88996	42910	16	17	0.261573473214645	-1.12082226885536	-0.21340855007255	1.57635467980296	3.14153846153846	1.99228398016355	-0.267305373491999	NA	LOC_Os02g01030	Sb04g000240	2	7616	D
																		20			6B	Traes_6BS_101A50628	89863	90384	42911	17	3	-0.0176307679254557	0.113967702692386	-0.678129235794474	0.541871921182266	0.701538461538462	1.29411456757609	-0.327428183413992	NA	LOC_Os02g01030	Sb04g000240	2	7616	D
																		21			6B	Traes_6BS_64BA0B220	90385	91751	42912	18	0	0	NA	NA	0	0	1	NA	Bradi3g00240	NA	NA	2	7618	D
																		22			6B	Traes_6BS_4A645EB4B	91752	96558	42913	19	92	0.0103828573741949	-2.04721035754595	-1.1648584154947	8.65024630541872	10.8369230769231	1.25275858432934	-1.43620610406453	Bradi3g00260	LOC_Os02g01070	NA	2	7621	D
																		23			6B	Traes_6BS_714439F7F	101088	102609	42915	20	0	0	NA	NA	0	0	1	NA	Bradi3g00280	LOC_Os02g01100	Sb04g000290	2	7629	D
																		24			6B	Traes_6BS_2A2EEFC8C	105422	106392	42914	21	0	0	NA	NA	0	0	1	NA	Bradi3g07100	NA	NA	2	8966	D
																		25			6B	Traes_6BS_4984B5639	107048	110096	42916	22	0	0	NA	NA	0	0	1	NA	Bradi3g00290	LOC_Os02g01110	NA	2	7630	D
																		26			6B	Traes_6BS_7488C8CD0	110312	115779	42917	23	74	0.0920750540188298	0.371959377598839	-1.02027153363256	15.6477832512315	7.95384615384615	0.508336400531332	0.202357033634186	Bradi3g00590	LOC_Os02g01326	NA	2	7667	D
																		27			6B	Traes_6BS_B5E8E168A	119911	120577	42918	24	8	0.0504299597556775	-1.04265567809179	-1.80222239348992	0.866995073891626	0.652307692307692	0.752662903949443	-1.28701739799894	Bradi3g00590	LOC_Os02g01326	NA	2	7667	D
																		28			6B	Traes_6BS_D92F5973F	120578	121617	42919	25	26	0.00985989132432119	-1.95537582989134	-0.590635224612658	2.3743842364532	3.78769230769231	1.59498082297624	-0.959182338962736	Bradi3g00590	LOC_Os02g01326	NA	2	7667	D
																		29			6B	Traes_6BS_D38C0E40F	130839	131297	42921	27	0	0	NA	NA	0	0	1	NA	Bradi3g00540	NA	NA	2	7662	D
																		30			6B	Traes_6BS_28E564827	131465	136319	42922	28	76	0.0127303419865253	-1.19207212685275	0.310590313818685	12.8349753694581	15.8615384615385	1.23578754264936	-0.384454748406184	Bradi3g00530	NA	NA	2	7661	D
																		31	wPt-2714	6.79117	6B
																		32	wPt-7343	6.79117	6B
																		33	M6_1138024_PstIMseI_PA	6.79117	6B
																		34	M6_1326444_PstIMseI_PA	6.79117	6B
																		35	M6_1070517_PstIMspI_PA	6.79117	6B
																		36	M6_1486738_PstIMspI_PA	6.79117	6B
																		37	M6_2012073_PstIMspI_PA	6.79117	6B
																		38	M6_2086579_PstIMspI_PA	6.79117	6B
																		39	M6_211396_PstIMspI_PA	6.79117	6B
																		40	M6_329494_PstIMspI_PA	6.79117	6B
																		41	Opata_2226446_5_PstIMspI_SNP	6.79117	6B
																		42	Opata_234760_51_PstIMspI_SNP	6.79117	6B
																		43	Opata_2905038_44_PstIMspI_SNP	6.79117	6B
																		44	IACX9397	6.83488	6B
																		45			6B	Traes_6BL_67CBF966F	168922	170227	42929	35	6	-0.0213758714145671	-1.26887371429372	-1.01163076229039	1.0935960591133	1.68923076923077	1.54415937693034	-0.878257598601156	Bradi3g00440	NA	NA	2	7651	D
																		46			6B	Traes_6BS_85AA7A67F	179058	183187	42932	38	21	0.0308835722824923	-2.01543658236067	-1.02059104806077	1.19704433497537	3.05230769230769	2.54857655392434	-1.49976390974651	NA	LOC_Os02g01245	NA	2	7647	D
																		47	Excalibur_c3762_829	7.31989	6B
																		48	Kukri_c21384_1758	7.31989	6B
																		49	RAC875_c16649_322	7.31989	6B
																		50	BS00068735_51	7.31989	6B
																		51	BS00081587_51	7.31989	6B
																		52	BS00082890_51	7.31989	6B
																		53	BobWhite_c18566_106	7.31989	6B
																		54	BobWhite_c20959_229	7.31989	6B
																		55	Ex_c16090_1157	7.31989	6B	Traes_6BS_EA1DF4148	171754	175450	42931	37	66	7.57902221878437e-05	-1.78997445624877	-0.933632015263526	8.04926108374384	8.68615384615385	1.07911454841909	-1.11312571671953	Bradi3g00430	LOC_Os02g01270	Sb04g000380	2	7650	D
																		56	Ex_c16090_1157	7.31989	6B	Traes_6BS_B3438F368	170685	171744	42930	36	0	0	NA	NA	0	0	1	NA	Bradi3g00430	LOC_Os02g01270	Sb04g000380	2	7650	D
																		57	Excalibur_c12316_465	7.31989	6B	Traes_6BS_D666C32F9	149345	151122	42925	31	4	0.0172168017557172	1.08973943723507	0.615646760660478	2.3743842364532	1.40307692307692	0.591094651701486	1.38286783142418	Bradi3g00480	LOC_Os02g01280	Sb04g000370	2	7656	D
																		58	Excalibur_c12316_465	7.31989	6B	Traes_6BS_9B886B116	165658	167230	42928	34	30	0.00778215563703566	-0.863544125415133	-1.01069886529211	3.82758620689655	3.90461538461539	1.02011948165064	-0.655107425413688	Bradi3g00480	LOC_Os02g01280	Sb04g000370	2	7656	D
																		59	Excalibur_c12316_465	7.31989	6B	Traes_6BS_4B40F6372	138153	139896	42924	30	39	-0.0205533695144748	-0.0227237933756725	-0.187630646610161	8.89655172413793	6.92615384615385	0.77854606165751	0.501417187041006	Bradi3g00480	LOC_Os02g01280	Sb04g000370	2	7656	D
																		60	Excalibur_c12316_465	7.31989	6B	Traes_6BS_5275ED370	154760	158596	42926	32	3	-0.00750891379238383	-1.59558781985047	-1.46255152254208	0.650246305418719	0.901538461538462	1.38586345310732	-1.30291256416936	Bradi3g00480	LOC_Os02g01280	Sb04g000370	2	7656	D
																		61	Excalibur_c12316_465	7.31989	6B	Traes_6BS_15113A66E	137218	137978	42923	29	12	-0.0140614872240841	-1.22131038814083	-1.05193295257028	2.46305418719212	0.898461538461539	0.365033181352233	-0.910531998679874	Bradi3g00480	LOC_Os02g01280	Sb04g000370	2	7656	D
																		62	Excalibur_c12316_465	7.31989	6B	Traes_6BS_5E8ED5A54	163466	165611	42927	33	0	0	NA	NA	0	0	1	NA	Bradi3g00480	LOC_Os02g01280	Sb04g000370	2	7656	D
																		63	Excalibur_c80150_221	7.31989	6B
																		64	Excalibur_c89674_134	7.31989	6B
																		65	Excalibur_c89674_170	7.31989	6B
																		66	BobWhite_c38079_260	7.31989	6B
																		67	GENE-4226_450	7.31989	6B	Traes_6BS_442861A67	57908	58845	42902	8	12	0.0635011928898328	-1.34014495700095	-1.226100718429	1.81034482758621	1.41230769230769	0.780253249735999	-1.1726305780652	NA	NA	NA	NA	NA	D
																		68	IAAV8808	7.31989	6B
																		69	BobWhite_c4712_551	7.31989	6B
																		70	BobWhite_c4712_607	7.31989	6B
																		71	Ku_c4446_130	7.31989	6B
																		72	Ku_c5002_1518	7.31989	6B
																		73	Ku_c5002_1541	7.31989	6B	Traes_6BS_AB8E37004	21414	23376	42896	2	3	0.165952340133722	-1.19071035209652	0.570764328215249	0.108374384236453	0.643076923076923	5.88873664929575	-0.341003962033468	NA	NA	NA	NA	NA	D
																		74	Kukri_c21384_1872	7.31989	6B
																		75	Kukri_c21405_1015	7.31989	6B
																		76	Kukri_c21405_2131	7.31989	6B	Traes_6BS_16A729AF6	183193	192132	42933	39	111	0.168154445553326	0.574565522098594	0.714202445773277	28.4704433497537	27.4461538461538	0.964023970003614	1.76425421637372	Bradi3g00350	LOC_Os02g01170	Sb04g000340	2	7638	D
																		77	Kukri_c21405_2263	7.31989	6B
																		78	Kukri_c21405_556	7.31989	6B
																		79	Kukri_c21405_679	7.31989	6B
																		80	Kukri_c42406_185	7.31989	6B
																		81	Kukri_c42406_313	7.31989	6B
																		82	Ra_c22493_190	7.31989	6B	Traes_6BS_B3BEB9210	60910	62354	42903	9	13	-0.0115395607733837	-0.790675092062042	-0.440142778197585	4.34975369458128	4.25230769230769	0.977602501326615	-0.0862925198091948	NA	NA	NA	NA	NA	D
																		83	RAC875_c1305_120	7.31989	6B
																		84	RAC875_c37871_207	7.31989	6B
																		85	RAC875_c37871_249	7.31989	6B
																		86	RAC875_c44002_166	7.31989	6B
																		87	BS00003593_51	7.31989	6B
																		88	BS00003622_51	7.31989	6B
																		89	BS00003659_51	7.31989	6B
																		90	RAC875_c67463_324	7.31989	6B
																		91	RAC875_c96953_397	7.31989	6B	Traes_6BS_444272B22	70046	71180	42904	10	0	0	NA	NA	0	0	1	NA	NA	NA	NA	NA	NA	D
																		92	BS00009825_51	7.31989	6B	Traes_6BS_ACBAC2B60	26536	27169	42898	4	13	0.00503873373839392	-1.46381432165361	0.144110218097954	1.76600985221675	3.36615384615385	1.90556597633001	-0.159051074686929	NA	NA	NA	NA	NA	D
																		93	RAC875_rep_c105500_301	7.31989	6B
																		94	RAC875_rep_c77197_202	7.31989	6B
																		95	RAC875_s111939_66	7.31989	6B
																		96	RFL_Contig2424_2332	7.31989	6B
																		97	BS00011821_51	7.31989	6B	Traes_6BS_2125E90F3	127181	130110	42920	26	25	-0.00467554415588234	-1.52290231276743	-1.44813961728436	3.71674876847291	2.48	0.667339337187112	-1.12744025043955	Bradi3g00550	NA	NA	2	7663	D
																		98	TA002381-0322	7.31989	6B
																		99	TA004817-0140	7.31989	6B
																		100	Tdurum_contig12070_1055	7.31989	6B
																		101	Tdurum_contig12070_1247	7.31989	6B
																		102	Tdurum_contig12070_302	7.31989	6B
																		103	Tdurum_contig12749_284	7.31989	6B
																		104	Tdurum_contig43538_1111	7.31989	6B
																		105	Tdurum_contig44853_1539	7.31989	6B
																		106	tplb0050d18_1152	7.31989	6B
																		107	wsnp_Ex_c16090_24522660	7.31989	6B
																		108	wsnp_Ex_c30813_39686103	7.31989	6B
																		109	BS00058159_51	7.31989	6B
																		110	BS00062956_51	7.31989	6B	Traes_6BS_F47E1B8D6	38855	42998	42900	6	15	0.00436394578216093	-0.83616061947541	-0.741191847275257	2.33251231527094	3.60307692307692	1.54448591897728	-0.527094651971885	NA	NA	NA	NA	NA	D
																		111	BS00065960_51	7.31989	6B
																		112	BS00073090_51	7.31989	6B
																		113	Excalibur_c16376_351	7.31989	6B	Traes_6BS_BBD5CBCE8	51737	52037	42901	7	0	0	NA	NA	0	0	1	NA	NA	NA	NA	NA	NA	D
																		114	Excalibur_c3524_1032	7.31989	6B
																		115	BobWhite_c4142_91	7.31989	6B
																		116	Ra_c8975_168	7.31989	6B
																		117	RAC875_c13610_1599	7.31989	6B
																		118	Tdurum_contig41918_3742	7.31989	6B
																		119	BS00030299_51	7.31989	6B
																		120	BS00055293_51	7.31989	6B
																		121	BS00077844_51	7.31989	6B
																		122	Kukri_c19299_270	7.31989	6B
																		123	Kukri_c38982_555	7.31989	6B
																		124	BS00055768_51	7.31989	6B
																		125	BS00055769_51	7.31989	6B
																		126	BS00063429_51	7.31989	6B
																		127	CAP7_rep_c6852_87	7.31989	6B
																		128	D_GBB4FNX02FV5R9_171	7.31989	6B
																		129	D_GCE8AKX02FGTOW_404	7.31989	6B
																		130	Excalibur_c15744_322	7.31989	6B	Traes_6BS_1F9FE03D8	73795	74366	42905	11	0	0	NA	NA	0	0	1	NA	NA	NA	NA	NA	NA	D
																		131	Excalibur_c18072_214	7.31989	6B
																		132	Excalibur_c4708_105	7.31989	6B	Traes_6BS_3386E9832	74378	74925	42906	12	0	0	NA	NA	0	0	1	NA	Bradi3g00210	LOC_Os02g01010	Sb04g000230	2	7614	D
																		133	Excalibur_c4708_105	7.31989	6B	Traes_6BS_E3FC7BD62	77003	77960	42907	13	0	0	NA	NA	0	0	1	NA	Bradi3g00210	LOC_Os02g01010	Sb04g000230	2	7614	D
																		134	Excalibur_c4708_105	7.31989	6B	Traes_6BS_3937F041C	78125	80207	42908	14	0	0	NA	NA	0	0	1	NA	Bradi3g00210	LOC_Os02g01010	Sb04g000230	2	7614	D
																		135	Excalibur_c4708_105	7.31989	6B	Traes_6BS_CA8516D45	80221	82603	42909	15	7	0.00241818474931488	-1.39168390903846	-1.2875929525104	0.593596059113301	0.889230769230769	1.49720260507613	-0.970415433052016	Bradi3g00210	LOC_Os02g01010	Sb04g000230	2	7614	D
																		136	BobWhite_c344_125	7.31989	6B
																		137	Excalibur_c52276_176	7.31989	6B
																		138	BobWhite_c43135_397	7.31989	6B	Traes_6BS_881DA479E	36615	38480	42899	5	4	-0.0154793352812812	1.67748283557121	1.46216436252267	1.94334975369458	1	0.514825071981005	2.00558376822762	NA	NA	NA	NA	NA	D
																		139	Kukri_c4125_818	7.31989	6B
																		140	BobWhite_rep_c65775_338	7.31989	6B	Traes_6BS_2078AF6AB	26315	26535	42897	3	0	0	NA	NA	0	0	1	NA	NA	NA	NA	NA	NA	D
																		141	RAC875_c26035_1037	7.31989	6B
																		142	BS00003748_51	7.31989	6B
																		143	RAC875_c57925_290	7.31989	6B
																		144	RAC875_c58425_110	7.31989	6B
																		145	RAC875_c61989_92	7.31989	6B
																		146	BS00010377_51	7.31989	6B
																		147	BS00022115_51	7.31989	6B
																		148	Tdurum_contig74813_560	7.31989	6B
																		149	BobWhite_c15236_450	7.31989	6B
																		150	BS00037003_51	7.31989	6B
																		151	wsnp_RFL_Contig2424_1966870	7.31989	6B
																		152	Excalibur_c25276_249	7.31989	6B	Traes_6BS_348308070	4699	8304	42895	1	26	0.00862421665867974	-0.983239595380029	-0.59941111035045	3.88916256157635	5.37230769230769	1.3812553092897	-0.556007119760643	NA	NA	NA	NA	NA	D
																		153	GENE-3775_392	7.31989	6B
																		154	GENE-4135_251	7.31989	6B
																		155	GENE-4135_261	7.31989	6B
																		156	Jagger_c10642_260	7.31989	6B
																		157	Tdurum_contig44200_1184	7.31989	6B
																		158	IACX5923	7.31989	6B
																		159	BS00009795_51	7.31989	6B
																		160	BS00010580_51	7.31989	6B
																		161	wsnp_Ku_c26585_36553202	7.31989	6B
																		162	IACX8438	7.31989	6B
																		163	Kukri_rep_c116677_306	7.31989	6B
																		164	Excalibur_c39569_79	7.31989	6B
																		165	Kukri_c25377_281	7.31989	6B
																		166	wPt-7599	8.3443	6B
																		167	M6_181554_PstIMluI_PA	8.74907	6B
																		168	M6_2146384_PstIMluI_PA	8.74907	6B
																		169	M6_38984_PstIMluI_PA	8.74907	6B
																		170	M6_4187_PstIMluI_PA	8.74907	6B
																		171	M6_1016263_PstIMseI_PA	8.74907	6B
																		172	M6_1035153_PstIMseI_PA	8.74907	6B
																		173	M6_1045646_PstIMseI_PA	8.74907	6B
																		174	M6_1055637_PstIMseI_PA	8.74907	6B
																		175	M6_105725_PstIMseI_PA	8.74907	6B
																		176	M6_1059902_PstIMseI_PA	8.74907	6B
																		177	M6_1060816_PstIMseI_PA	8.74907	6B
																		178	M6_1064942_PstIMseI_PA	8.74907	6B
																		179	M6_1068036_PstIMseI_PA	8.74907	6B
																		180	M6_107974_PstIMseI_PA	8.74907	6B
																		181	M6_1099730_PstIMseI_PA	8.74907	6B
																		182	M6_1159876_PstIMseI_PA	8.74907	6B
																		183	M6_1223616_PstIMseI_PA	8.74907	6B
																		184	M6_1228703_PstIMseI_PA	8.74907	6B
																		185	M6_1262480_PstIMseI_PA	8.74907	6B
																		186	M6_1280244_PstIMseI_PA	8.74907	6B
																		187	M6_1312300_PstIMseI_PA	8.74907	6B
																		188	M6_133794_PstIMseI_PA	8.74907	6B
																		189	M6_1363437_PstIMseI_PA	8.74907	6B
																		190	M6_1365772_PstIMseI_PA	8.74907	6B
																		191	M6_1396320_PstIMseI_PA	8.74907	6B
																		192	M6_1410146_PstIMseI_PA	8.74907	6B
																		193	M6_1417498_PstIMseI_PA	8.74907	6B
																		194	M6_1429174_PstIMseI_PA	8.74907	6B
																		195	M6_1441457_PstIMseI_PA	8.74907	6B
																		196	M6_1446538_PstIMseI_PA	8.74907	6B
																		197	M6_145868_PstIMseI_PA	8.74907	6B
																		198	M6_148086_PstIMseI_PA	8.74907	6B
																		199	M6_155620_PstIMseI_PA	8.74907	6B
																		200	M6_16618_PstIMseI_PA	8.74907	6B
																		201	M6_1686386_PstIMseI_PA	8.74907	6B
																		202	M6_1777054_PstIMseI_PA	8.74907	6B
																		203	M6_1891616_PstIMseI_PA	8.74907	6B
																		204	M6_1944149_PstIMseI_PA	8.74907	6B
																		205	M6_1944615_PstIMseI_PA	8.74907	6B
																		206	M6_1966193_PstIMseI_PA	8.74907	6B
																		207	M6_2026884_PstIMseI_PA	8.74907	6B
																		208	M6_2051408_PstIMseI_PA	8.74907	6B
																		209	M6_207633_PstIMseI_PA	8.74907	6B
																		210	M6_209870_PstIMseI_PA	8.74907	6B
																		211	M6_2279732_PstIMseI_PA	8.74907	6B
																		212	M6_228616_PstIMseI_PA	8.74907	6B
																		213	M6_230299_PstIMseI_PA	8.74907	6B
																		214	M6_2388663_PstIMseI_PA	8.74907	6B
																		215	M6_2395905_PstIMseI_PA	8.74907	6B
																		216	M6_240514_PstIMseI_PA	8.74907	6B
																		217	M6_241865_PstIMseI_PA	8.74907	6B
																		218	M6_2492122_PstIMseI_PA	8.74907	6B
																		219	M6_259358_PstIMseI_PA	8.74907	6B
																		220	M6_262128_PstIMseI_PA	8.74907	6B
																		221	M6_2738232_PstIMseI_PA	8.74907	6B
																		222	M6_2767609_PstIMseI_PA	8.74907	6B
																		223	M6_2800536_PstIMseI_PA	8.74907	6B
																		224	M6_282209_PstIMseI_PA	8.74907	6B
																		225	M6_2911697_PstIMseI_PA	8.74907	6B
																		226	M6_292504_PstIMseI_PA	8.74907	6B
																		227	M6_299534_PstIMseI_PA	8.74907	6B
																		228	M6_302505_PstIMseI_PA	8.74907	6B
																		229	M6_3288289_PstIMseI_PA	8.74907	6B
																		230	M6_3323302_PstIMseI_PA	8.74907	6B
																		231	M6_3354754_PstIMseI_PA	8.74907	6B
																		232	M6_341929_PstIMseI_PA	8.74907	6B
																		233	M6_3428859_PstIMseI_PA	8.74907	6B
																		234	M6_3442830_PstIMseI_PA	8.74907	6B
																		235	M6_3462154_PstIMseI_PA	8.74907	6B
																		236	M6_3732401_PstIMseI_PA	8.74907	6B
																		237	M6_3739063_PstIMseI_PA	8.74907	6B
																		238	M6_3784883_PstIMseI_PA	8.74907	6B
																		239	M6_379902_PstIMseI_PA	8.74907	6B
																		240	M6_408746_PstIMseI_PA	8.74907	6B
																		241	M6_41792_PstIMseI_PA	8.74907	6B
																		242	M6_42656_PstIMseI_PA	8.74907	6B
																		243	M6_426573_PstIMseI_PA	8.74907	6B
																		244	M6_4277553_PstIMseI_PA	8.74907	6B
																		245	M6_458362_PstIMseI_PA	8.74907	6B
																		246	M6_466078_PstIMseI_PA	8.74907	6B
																		247	M6_552087_PstIMseI_PA	8.74907	6B
																		248	M6_568432_PstIMseI_PA	8.74907	6B
																		249	M6_569452_PstIMseI_PA	8.74907	6B
																		250	M6_582976_PstIMseI_PA	8.74907	6B
																		251	M6_588587_PstIMseI_PA	8.74907	6B
																		252	M6_588605_PstIMseI_PA	8.74907	6B
																		253	M6_59204_PstIMseI_PA	8.74907	6B
																		254	M6_60374_PstIMseI_PA	8.74907	6B
																		255	M6_61518_PstIMseI_PA	8.74907	6B
																		256	M6_619422_PstIMseI_PA	8.74907	6B
																		257	M6_63633_PstIMseI_PA	8.74907	6B
																		258	M6_637682_PstIMseI_PA	8.74907	6B
																		259	M6_64546_PstIMseI_PA	8.74907	6B
																		260	M6_661394_PstIMseI_PA	8.74907	6B
																		261	M6_687287_PstIMseI_PA	8.74907	6B
																		262	M6_690371_PstIMseI_PA	8.74907	6B
																		263	M6_728000_PstIMseI_PA	8.74907	6B
																		264	M6_7300_PstIMseI_PA	8.74907	6B
																		265	M6_749831_PstIMseI_PA	8.74907	6B
																		266	M6_754723_PstIMseI_PA	8.74907	6B
																		267	M6_755153_PstIMseI_PA	8.74907	6B
																		268	M6_827208_PstIMseI_PA	8.74907	6B
																		269	M6_838015_PstIMseI_PA	8.74907	6B
																		270	M6_864520_PstIMseI_PA	8.74907	6B
																		271	M6_888761_PstIMseI_PA	8.74907	6B
																		272	M6_889680_PstIMseI_PA	8.74907	6B
																		273	M6_90318_PstIMseI_PA	8.74907	6B
																		274	M6_912427_PstIMseI_PA	8.74907	6B
																		275	M6_918165_PstIMseI_PA	8.74907	6B
																		276	M6_925679_PstIMseI_PA	8.74907	6B
																		277	M6_964435_PstIMseI_PA	8.74907	6B
																		278	M6_979392_PstIMseI_PA	8.74907	6B
																		279	M6_999581_PstIMseI_PA	8.74907	6B
																		280	Opata_168073_PstIMseI_PA	8.74907	6B
																		281	Opata_1681443_PstIMseI_PA	8.74907	6B
																		282	Opata_808795_PstIMseI_PA	8.74907	6B
																		283	M6_1030211_PstIMspI_PA	8.74907	6B
																		284	M6_1069380_PstIMspI_PA	8.74907	6B
																		285	M6_1108538_PstIMspI_PA	8.74907	6B
																		286	M6_1136134_PstIMspI_PA	8.74907	6B
																		287	M6_1144426_PstIMspI_PA	8.74907	6B
																		288	M6_1233571_PstIMspI_PA	8.74907	6B
																		289	M6_1307501_PstIMspI_PA	8.74907	6B
																		290	M6_1354178_PstIMspI_PA	8.74907	6B
																		291	M6_1371242_PstIMspI_PA	8.74907	6B
																		292	M6_1410074_PstIMspI_PA	8.74907	6B
																		293	M6_1468765_PstIMspI_PA	8.74907	6B
																		294	M6_1526758_PstIMspI_PA	8.74907	6B
																		295	M6_1556441_PstIMspI_PA	8.74907	6B
																		296	M6_1637427_PstIMspI_PA	8.74907	6B
																		297	M6_1769809_PstIMspI_PA	8.74907	6B
																		298	M6_1778031_PstIMspI_PA	8.74907	6B
																		299	M6_1814308_PstIMspI_PA	8.74907	6B
																		300	M6_1857306_PstIMspI_PA	8.74907	6B
																		301	M6_1860537_PstIMspI_PA	8.74907	6B
																		302	M6_1937047_PstIMspI_PA	8.74907	6B
																		303	M6_1973042_PstIMspI_PA	8.74907	6B
																		304	M6_1986838_PstIMspI_PA	8.74907	6B
																		305	M6_2071243_PstIMspI_PA	8.74907	6B
																		306	M6_2105873_PstIMspI_PA	8.74907	6B
																		307	M6_214998_PstIMspI_PA	8.74907	6B
																		308	M6_216455_PstIMspI_PA	8.74907	6B
																		309	M6_2167804_PstIMspI_PA	8.74907	6B
																		310	M6_2202347_PstIMspI_PA	8.74907	6B
																		311	M6_2339571_PstIMspI_PA	8.74907	6B
																		312	M6_2354966_PstIMspI_PA	8.74907	6B
																		313	M6_238415_PstIMspI_PA	8.74907	6B
																		314	M6_245947_PstIMspI_PA	8.74907	6B
																		315	M6_2465644_PstIMspI_PA	8.74907	6B
																		316	M6_2484345_PstIMspI_PA	8.74907	6B
																		317	M6_2543053_PstIMspI_PA	8.74907	6B
																		318	M6_2554758_PstIMspI_PA	8.74907	6B
																		319	M6_2560551_PstIMspI_PA	8.74907	6B
																		320	M6_2654115_PstIMspI_PA	8.74907	6B
																		321	M6_266190_PstIMspI_PA	8.74907	6B
																		322	M6_2705382_PstIMspI_PA	8.74907	6B
																		323	M6_27173_PstIMspI_PA	8.74907	6B
																		324	M6_2766120_PstIMspI_PA	8.74907	6B
																		325	M6_2776655_PstIMspI_PA	8.74907	6B
																		326	M6_2836429_PstIMspI_PA	8.74907	6B
																		327	M6_2892068_PstIMspI_PA	8.74907	6B
																		328	M6_2971387_PstIMspI_PA	8.74907	6B
																		329	M6_3057138_PstIMspI_PA	8.74907	6B
																		330	M6_3080167_PstIMspI_PA	8.74907	6B
																		331	M6_3092018_PstIMspI_PA	8.74907	6B
																		332	M6_3093090_PstIMspI_PA	8.74907	6B
																		333	M6_3154873_PstIMspI_PA	8.74907	6B
																		334	M6_3289991_PstIMspI_PA	8.74907	6B
																		335	M6_333546_PstIMspI_PA	8.74907	6B
																		336	M6_3356465_PstIMspI_PA	8.74907	6B
																		337	M6_3420984_PstIMspI_PA	8.74907	6B
																		338	M6_345493_PstIMspI_PA	8.74907	6B
																		339	M6_3515328_PstIMspI_PA	8.74907	6B
																		340	M6_36498_PstIMspI_PA	8.74907	6B
																		341	M6_396992_PstIMspI_PA	8.74907	6B
																		342	M6_473756_PstIMspI_PA	8.74907	6B
																		343	M6_525219_PstIMspI_PA	8.74907	6B
																		344	M6_531372_PstIMspI_PA	8.74907	6B
																		345	M6_590275_PstIMspI_PA	8.74907	6B
																		346	M6_625348_PstIMspI_PA	8.74907	6B
																		347	M6_662084_PstIMspI_PA	8.74907	6B
																		348	M6_667261_PstIMspI_PA	8.74907	6B
																		349	M6_693871_PstIMspI_PA	8.74907	6B
																		350	M6_694956_PstIMspI_PA	8.74907	6B
																		351	M6_763914_PstIMspI_PA	8.74907	6B
																		352	M6_764175_PstIMspI_PA	8.74907	6B
																		353	M6_768724_PstIMspI_PA	8.74907	6B
																		354	M6_852756_PstIMspI_PA	8.74907	6B
																		355	M6_878804_PstIMspI_PA	8.74907	6B
																		356	M6_904629_PstIMspI_PA	8.74907	6B
																		357	M6_944746_PstIMspI_PA	8.74907	6B
																		358	M6_952146_PstIMspI_PA	8.74907	6B
																		359	Opata_1269985_PstIMspI_PA	8.74907	6B
																		360	Opata_1772597_PstIMspI_PA	8.74907	6B
																		361	Opata_3356905_PstIMspI_PA	8.74907	6B
																		362	Opata_603380_PstIMspI_PA	8.74907	6B
																		363	Opata_844194_PstIMspI_PA	8.74907	6B
																		364	Opata_186952_28_PstIMluI_SNP	8.74907	6B
																		365	Opata_28461_23_PstIMluI_SNP	8.74907	6B
																		366	Opata_1002418_63_PstIMseI_SNP	8.74907	6B
																		367	Opata_10106_55_PstIMseI_SNP	8.74907	6B
																		368	Opata_101504_32_PstIMseI_SNP	8.74907	6B
																		369	Opata_108118_63_PstIMseI_SNP	8.74907	6B
																		370	Opata_1120021_76_PstIMseI_SNP	8.74907	6B
																		371	Opata_115789_55_PstIMseI_SNP	8.74907	6B
																		372	Opata_115789_89_PstIMseI_SNP	8.74907	6B
																		373	Opata_1245011_80_PstIMseI_SNP	8.74907	6B
																		374	Opata_127298_28_PstIMseI_SNP	8.74907	6B
																		375	Opata_127298_2_PstIMseI_SNP	8.74907	6B
																		376	Opata_128993_32_PstIMseI_SNP	8.74907	6B
																		377	Opata_1316176_20_PstIMseI_SNP	8.74907	6B
																		378	Opata_1316176_38_PstIMseI_SNP	8.74907	6B
																		379	Opata_1343063_20_PstIMseI_SNP	8.74907	6B
																		380	Opata_135588_89_PstIMseI_SNP	8.74907	6B
																		381	Opata_146095_33_PstIMseI_SNP	8.74907	6B
																		382	Opata_146095_42_PstIMseI_SNP	8.74907	6B
																		383	Opata_155627_11_PstIMseI_SNP	8.74907	6B
																		384	Opata_155627_16_PstIMseI_SNP	8.74907	6B
																		385	Opata_17232_50_PstIMseI_SNP	8.74907	6B
																		386	Opata_17232_83_PstIMseI_SNP	8.74907	6B
																		387	Opata_17455_13_PstIMseI_SNP	8.74907	6B
																		388	Opata_183991_76_PstIMseI_SNP	8.74907	6B
																		389	Opata_2139565_37_PstIMseI_SNP	8.74907	6B
																		390	Opata_217212_11_PstIMseI_SNP	8.74907	6B
																		391	Opata_2204909_79_PstIMseI_SNP	8.74907	6B
																		392	Opata_223784_57_PstIMseI_SNP	8.74907	6B
																		393	Opata_247286_35_PstIMseI_SNP	8.74907	6B
																		394	Opata_250186_59_PstIMseI_SNP	8.74907	6B
																		395	Opata_258020_9_PstIMseI_SNP	8.74907	6B
																		396	Opata_264004_21_PstIMseI_SNP	8.74907	6B
																		397	Opata_267234_82_PstIMseI_SNP	8.74907	6B
																		398	Opata_2683533_10_PstIMseI_SNP	8.74907	6B
																		399	Opata_2683533_65_PstIMseI_SNP	8.74907	6B
																		400	Opata_284188_16_PstIMseI_SNP	8.74907	6B
																		401	Opata_308383_70_PstIMseI_SNP	8.74907	6B
																		402	Opata_345816_27_PstIMseI_SNP	8.74907	6B
																		403	Opata_345816_82_PstIMseI_SNP	8.74907	6B
																		404	Opata_361825_45_PstIMseI_SNP	8.74907	6B
																		405	Opata_361825_8_PstIMseI_SNP	8.74907	6B
																		406	Opata_40434_16_PstIMseI_SNP	8.74907	6B
																		407	Opata_41854_16_PstIMseI_SNP	8.74907	6B
																		408	Opata_41854_63_PstIMseI_SNP	8.74907	6B
																		409	Opata_419079_22_PstIMseI_SNP	8.74907	6B
																		410	Opata_42183_43_PstIMseI_SNP	8.74907	6B
																		411	Opata_42183_54_PstIMseI_SNP	8.74907	6B
																		412	Opata_443069_90_PstIMseI_SNP	8.74907	6B
																		413	Opata_500546_66_PstIMseI_SNP	8.74907	6B
																		414	Opata_5499_10_PstIMseI_SNP	8.74907	6B
																		415	Opata_58380_79_PstIMseI_SNP	8.74907	6B
																		416	Opata_688280_50_PstIMseI_SNP	8.74907	6B
																		417	Opata_725173_79_PstIMseI_SNP	8.74907	6B
																		418	Opata_744365_22_PstIMseI_SNP	8.74907	6B
																		419	Opata_744365_35_PstIMseI_SNP	8.74907	6B
																		420	Opata_754730_35_PstIMseI_SNP	8.74907	6B
																		421	Opata_754730_85_PstIMseI_SNP	8.74907	6B
																		422	Opata_754730_9_PstIMseI_SNP	8.74907	6B
																		423	Opata_796678_84_PstIMseI_SNP	8.74907	6B
																		424	Opata_800773_25_PstIMseI_SNP	8.74907	6B
																		425	Opata_82307_33_PstIMseI_SNP	8.74907	6B
																		426	Opata_887808_3_PstIMseI_SNP	8.74907	6B
																		427	Opata_924966_90_PstIMseI_SNP	8.74907	6B
																		428	Opata_961567_71_PstIMseI_SNP	8.74907	6B
																		429	Opata_1540300_45_PstIMspI_SNP	8.74907	6B
																		430	Opata_1573445_79_PstIMspI_SNP	8.74907	6B
																		431	Opata_1573445_81_PstIMspI_SNP	8.74907	6B
																		432	Opata_1610056_71_PstIMspI_SNP	8.74907	6B
																		433	Opata_2438664_76_PstIMspI_SNP	8.74907	6B
																		434	Opata_2507254_12_PstIMspI_SNP	8.74907	6B
																		435	Opata_2507254_59_PstIMspI_SNP	8.74907	6B
																		436	Opata_2548155_77_PstIMspI_SNP	8.74907	6B
																		437	Opata_2881030_50_PstIMspI_SNP	8.74907	6B
																		438	Opata_2881030_7_PstIMspI_SNP	8.74907	6B
																		439	Opata_3309805_16_PstIMspI_SNP	8.74907	6B
																		440	Opata_391595_27_PstIMspI_SNP	8.74907	6B
																		441	Opata_45089_13_PstIMspI_SNP	8.74907	6B
																		442	Opata_549680_55_PstIMspI_SNP	8.74907	6B
																		443	Opata_602436_87_PstIMspI_SNP	8.74907	6B
																		444	Opata_767681_35_PstIMspI_SNP	8.74907	6B
																		445	Opata_954501_48_PstIMspI_SNP	8.74907	6B
																		446	BS00064148_51	9.02121	6B
																		447			6B	Traes_6BS_60289FA38	214096	215431	42934	40	0	0	NA	NA	0	0	1	NA	Bradi3g00340	NA	Sb04g000330	2	7637	D
																		448			6B	Traes_6BS_3477F3DFA	216633	217675	42935	41	0	0	NA	NA	0	0	1	NA	Bradi3g00340	NA	Sb04g000330	2	7637	D
																		449	Tdurum_contig11813_452	12.3405	6B	Traes_6BS_E82F58D9F	230987	231608	42937	43	1	-0.0346659919028338	-0.33799621088468	0.0851234082407021	0.177339901477833	0.129230769230769	0.730239110821527	0.0673039853554493	NA	NA	NA	NA	NA	D
																		450	Kukri_c57955_58	12.3405	6B
																		451	BS00029434_51	12.3405	6B
																		452	rPt-0029	12.8607	6B
																		453	Opata_2412181_PstIMluI_PA	12.8607	6B
																		454	Opata_545376_PstIMluI_PA	12.8607	6B
																		455	M6_103766_PstIMseI_PA	12.8607	6B
																		456	M6_1134802_PstIMseI_PA	12.8607	6B
																		457	M6_1361360_PstIMseI_PA	12.8607	6B
																		458	M6_1900911_PstIMseI_PA	12.8607	6B
																		459	M6_1911852_PstIMseI_PA	12.8607	6B
																		460	M6_2166040_PstIMseI_PA	12.8607	6B
																		461	M6_2568847_PstIMseI_PA	12.8607	6B
																		462	M6_268042_PstIMseI_PA	12.8607	6B
																		463	M6_3183049_PstIMseI_PA	12.8607	6B
																		464	M6_3787543_PstIMseI_PA	12.8607	6B
																		465	M6_540078_PstIMseI_PA	12.8607	6B
																		466	M6_592783_PstIMseI_PA	12.8607	6B
																		467	M6_609488_PstIMseI_PA	12.8607	6B
																		468	M6_625017_PstIMseI_PA	12.8607	6B
																		469	M6_686427_PstIMseI_PA	12.8607	6B
																		470	M6_693182_PstIMseI_PA	12.8607	6B
																		471	M6_850745_PstIMseI_PA	12.8607	6B
																		472	M6_931700_PstIMseI_PA	12.8607	6B
																		473	M6_1000861_PstIMspI_PA	12.8607	6B
																		474	M6_1024799_PstIMspI_PA	12.8607	6B
																		475	M6_108356_PstIMspI_PA	12.8607	6B
																		476	M6_1095981_PstIMspI_PA	12.8607	6B
																		477	M6_1152587_PstIMspI_PA	12.8607	6B
																		478	M6_1192901_PstIMspI_PA	12.8607	6B
																		479	M6_1223818_PstIMspI_PA	12.8607	6B
																		480	M6_1245819_PstIMspI_PA	12.8607	6B
																		481	M6_1305964_PstIMspI_PA	12.8607	6B
																		482	M6_1383075_PstIMspI_PA	12.8607	6B
																		483	M6_1384263_PstIMspI_PA	12.8607	6B
																		484	M6_1522079_PstIMspI_PA	12.8607	6B
																		485	M6_1536848_PstIMspI_PA	12.8607	6B
																		486	M6_1680267_PstIMspI_PA	12.8607	6B
																		487	M6_2016010_PstIMspI_PA	12.8607	6B
																		488	M6_2030074_PstIMspI_PA	12.8607	6B
																		489	M6_2040983_PstIMspI_PA	12.8607	6B
																		490	M6_2361304_PstIMspI_PA	12.8607	6B
																		491	M6_2431269_PstIMspI_PA	12.8607	6B
																		492	M6_2445142_PstIMspI_PA	12.8607	6B
																		493	M6_2710031_PstIMspI_PA	12.8607	6B
																		494	M6_276995_PstIMspI_PA	12.8607	6B
																		495	M6_2834435_PstIMspI_PA	12.8607	6B
																		496	M6_2837311_PstIMspI_PA	12.8607	6B
																		497	M6_2853489_PstIMspI_PA	12.8607	6B
																		498	M6_2873471_PstIMspI_PA	12.8607	6B
																		499	M6_293896_PstIMspI_PA	12.8607	6B
																		500	M6_3019809_PstIMspI_PA	12.8607	6B
																		501	M6_3091348_PstIMspI_PA	12.8607	6B
																		502	M6_315787_PstIMspI_PA	12.8607	6B
																		503	M6_3265408_PstIMspI_PA	12.8607	6B
																		504	M6_3296855_PstIMspI_PA	12.8607	6B
																		505	M6_3497966_PstIMspI_PA	12.8607	6B
																		506	M6_3555704_PstIMspI_PA	12.8607	6B
																		507	M6_3606830_PstIMspI_PA	12.8607	6B
																		508	M6_361349_PstIMspI_PA	12.8607	6B
																		509	M6_392189_PstIMspI_PA	12.8607	6B
																		510	M6_433940_PstIMspI_PA	12.8607	6B
																		511	M6_437132_PstIMspI_PA	12.8607	6B
																		512	M6_447583_PstIMspI_PA	12.8607	6B
																		513	M6_529628_PstIMspI_PA	12.8607	6B
																		514	M6_658728_PstIMspI_PA	12.8607	6B
																		515	M6_679944_PstIMspI_PA	12.8607	6B
																		516	M6_805628_PstIMspI_PA	12.8607	6B
																		517	Opata_1013078_PstIMspI_PA	12.8607	6B
																		518	Opata_3341123_PstIMspI_PA	12.8607	6B
																		519	Opata_458134_PstIMspI_PA	12.8607	6B
																		520	Opata_970969_PstIMspI_PA	12.8607	6B
																		521	Opata_573345_13_PstIMluI_SNP	12.8607	6B
																		522	M6_1159750_20_PstIMseI_SNP	12.8607	6B
																		523	M6_1159750_53_PstIMseI_SNP	12.8607	6B
																		524	Opata_1109434_21_PstIMseI_SNP	12.8607	6B
																		525	Opata_1109434_23_PstIMseI_SNP	12.8607	6B
																		526	Opata_1109434_45_PstIMseI_SNP	12.8607	6B
																		527	Opata_122370_11_PstIMseI_SNP	12.8607	6B
																		528	Opata_134164_17_PstIMseI_SNP	12.8607	6B
																		529	Opata_134164_26_PstIMseI_SNP	12.8607	6B
																		530	Opata_134164_43_PstIMseI_SNP	12.8607	6B
																		531	Opata_157934_18_PstIMseI_SNP	12.8607	6B
																		532	Opata_175403_60_PstIMseI_SNP	12.8607	6B
																		533	Opata_225776_75_PstIMseI_SNP	12.8607	6B
																		534	Opata_446562_45_PstIMseI_SNP	12.8607	6B
																		535	Opata_463948_81_PstIMseI_SNP	12.8607	6B
																		536	Opata_69901_57_PstIMseI_SNP	12.8607	6B
																		537	Opata_69901_9_PstIMseI_SNP	12.8607	6B
																		538	Opata_955331_74_PstIMseI_SNP	12.8607	6B
																		539	Opata_955331_85_PstIMseI_SNP	12.8607	6B
																		540	Opata_984026_80_PstIMseI_SNP	12.8607	6B
																		541	Opata_984026_86_PstIMseI_SNP	12.8607	6B
																		542	Opata_1655359_3_PstIMspI_SNP	12.8607	6B
																		543	Opata_1688870_10_PstIMspI_SNP	12.8607	6B
																		544	Opata_1854821_14_PstIMspI_SNP	12.8607	6B
																		545	Opata_220617_3_PstIMspI_SNP	12.8607	6B
																		546	Opata_2548155_15_PstIMspI_SNP	12.8607	6B
																		547	Opata_2548155_5_PstIMspI_SNP	12.8607	6B
																		548	RAC875_rep_c69836_475	13.0339	6B
																		549	Excalibur_c96134_152	13.3067	6B
																		550	Excalibur_c96134_182	13.3067	6B
																		551	Tdurum_contig43538_1687	13.3067	6B
																		552	Tdurum_contig43538_1306	13.3067	6B
																		553	Tdurum_contig43538_1582	13.3067	6B
																		554	Tdurum_contig43538_1812	13.3067	6B
																		555	Tdurum_contig43538_648	13.3067	6B
																		556	Tdurum_contig81191_342	13.3067	6B
																		557	wsnp_CAP11_rep_c4297_2028653	14.8186	6B
																		558	M6_1223217_PstIMluI_PA	14.8186	6B
																		559	M6_363308_PstIMluI_PA	14.8186	6B
																		560	Opata_1875018_PstIMluI_PA	14.8186	6B
																		561	Opata_5911_PstIMluI_PA	14.8186	6B
																		562	M6_1348342_PstIMseI_PA	14.8186	6B
																		563	M6_158498_PstIMseI_PA	14.8186	6B
																		564	M6_2996549_PstIMseI_PA	14.8186	6B
																		565	M6_46021_PstIMseI_PA	14.8186	6B
																		566	Opata_1073603_PstIMseI_PA	14.8186	6B
																		567	Opata_1143137_PstIMseI_PA	14.8186	6B
																		568	Opata_1377605_PstIMseI_PA	14.8186	6B
																		569	Opata_1592463_PstIMseI_PA	14.8186	6B
																		570	Opata_160722_PstIMseI_PA	14.8186	6B
																		571	Opata_3163704_PstIMseI_PA	14.8186	6B
																		572	Opata_373117_PstIMseI_PA	14.8186	6B
																		573	Opata_481399_PstIMseI_PA	14.8186	6B
																		574	Opata_497917_PstIMseI_PA	14.8186	6B
																		575	Opata_57858_PstIMseI_PA	14.8186	6B
																		576	Opata_658089_PstIMseI_PA	14.8186	6B
																		577	Opata_876804_PstIMseI_PA	14.8186	6B
																		578	M6_1400006_PstIMspI_PA	14.8186	6B
																		579	M6_1797181_PstIMspI_PA	14.8186	6B
																		580	M6_2215314_PstIMspI_PA	14.8186	6B
																		581	M6_2405307_PstIMspI_PA	14.8186	6B
																		582	M6_249585_PstIMspI_PA	14.8186	6B
																		583	M6_3056490_PstIMspI_PA	14.8186	6B
																		584	M6_902078_PstIMspI_PA	14.8186	6B
																		585	Opata_1058084_PstIMspI_PA	14.8186	6B
																		586	Opata_159620_PstIMspI_PA	14.8186	6B
																		587	Opata_1852109_PstIMspI_PA	14.8186	6B
																		588	Opata_194554_PstIMspI_PA	14.8186	6B
																		589	Opata_1946756_PstIMspI_PA	14.8186	6B
																		590	Opata_2075983_PstIMspI_PA	14.8186	6B
																		591	Opata_2192866_PstIMspI_PA	14.8186	6B
																		592	Opata_2251101_PstIMspI_PA	14.8186	6B
																		593	Opata_2318931_PstIMspI_PA	14.8186	6B
																		594	Opata_2334020_PstIMspI_PA	14.8186	6B
																		595	Opata_2400054_PstIMspI_PA	14.8186	6B
																		596	Opata_2406407_PstIMspI_PA	14.8186	6B
																		597	Opata_245464_PstIMspI_PA	14.8186	6B
																		598	Opata_2498469_PstIMspI_PA	14.8186	6B
																		599	Opata_2542465_PstIMspI_PA	14.8186	6B
																		600	Opata_3042021_PstIMspI_PA	14.8186	6B
																		601	Opata_3110466_PstIMspI_PA	14.8186	6B
																		602	Opata_316025_PstIMspI_PA	14.8186	6B
																		603	Opata_332927_PstIMspI_PA	14.8186	6B
																		604	Opata_3453537_PstIMspI_PA	14.8186	6B
																		605	Opata_3515944_PstIMspI_PA	14.8186	6B
																		606	Opata_3543488_PstIMspI_PA	14.8186	6B
																		607	Opata_3579810_PstIMspI_PA	14.8186	6B
																		608	Opata_3616578_PstIMspI_PA	14.8186	6B
																		609	Opata_3637194_PstIMspI_PA	14.8186	6B
																		610	Opata_3746469_PstIMspI_PA	14.8186	6B
																		611	Opata_4109413_PstIMspI_PA	14.8186	6B
																		612	Opata_509552_PstIMspI_PA	14.8186	6B
																		613	Opata_621765_PstIMspI_PA	14.8186	6B
																		614	Opata_841366_PstIMspI_PA	14.8186	6B
																		615	Opata_101833_89_PstIMseI_SNP	14.8186	6B
																		616	Opata_1101572_89_PstIMseI_SNP	14.8186	6B
																		617	Opata_1290_36_PstIMseI_SNP	14.8186	6B
																		618	Opata_179314_65_PstIMseI_SNP	14.8186	6B
																		619	Opata_1808343_30_PstIMseI_SNP	14.8186	6B
																		620	Opata_19666_28_PstIMseI_SNP	14.8186	6B
																		621	Opata_284_1_PstIMseI_SNP	14.8186	6B
																		622	Opata_284_50_PstIMseI_SNP	14.8186	6B
																		623	Opata_295785_35_PstIMseI_SNP	14.8186	6B
																		624	Opata_3609_60_PstIMseI_SNP	14.8186	6B
																		625	Opata_506875_24_PstIMseI_SNP	14.8186	6B
																		626	Opata_77510_59_PstIMseI_SNP	14.8186	6B
																		627	Opata_86342_49_PstIMseI_SNP	14.8186	6B
																		628	Opata_12237_41_PstIMspI_SNP	14.8186	6B
																		629	Opata_1562953_22_PstIMspI_SNP	14.8186	6B
																		630	Opata_1600680_24_PstIMspI_SNP	14.8186	6B
																		631	Opata_1616388_83_PstIMspI_SNP	14.8186	6B
																		632	Opata_1668273_34_PstIMspI_SNP	14.8186	6B
																		633	Opata_1668273_49_PstIMspI_SNP	14.8186	6B
																		634	Opata_1739781_28_PstIMspI_SNP	14.8186	6B
																		635	Opata_1739781_54_PstIMspI_SNP	14.8186	6B
																		636	Opata_1826073_69_PstIMspI_SNP	14.8186	6B
																		637	Opata_2080341_5_PstIMspI_SNP	14.8186	6B
																		638	Opata_2112056_28_PstIMspI_SNP	14.8186	6B
																		639	Opata_2217112_48_PstIMspI_SNP	14.8186	6B
																		640	Opata_2217112_65_PstIMspI_SNP	14.8186	6B
																		641	Opata_2270481_22_PstIMspI_SNP	14.8186	6B
																		642	Opata_2451773_62_PstIMspI_SNP	14.8186	6B
																		643	Opata_2548155_24_PstIMspI_SNP	14.8186	6B
																		644	Opata_3032206_47_PstIMspI_SNP	14.8186	6B
																		645	Opata_3165178_17_PstIMspI_SNP	14.8186	6B
																		646	Opata_319857_3_PstIMspI_SNP	14.8186	6B
																		647	Opata_319857_52_PstIMspI_SNP	14.8186	6B
																		648	Opata_3749933_13_PstIMspI_SNP	14.8186	6B
																		649	Opata_3749933_69_PstIMspI_SNP	14.8186	6B
																		650	Opata_391595_20_PstIMspI_SNP	14.8186	6B
																		651	Opata_391595_7_PstIMspI_SNP	14.8186	6B
																		652	Opata_403233_45_PstIMspI_SNP	14.8186	6B
																		653	Opata_66289_49_PstIMspI_SNP	14.8186	6B
																		654	Opata_777465_23_PstIMspI_SNP	14.8186	6B
																		655	Opata_8635_12_PstIMspI_SNP	14.8186	6B
																		656	Opata_974733_55_PstIMspI_SNP	14.8186	6B
																		657	BS00073463_51	14.8186	6B
																		658	BS00075789_51	14.8186	6B
																		659	CAP11_c1087_327	14.8186	6B
																		660	CAP7_c10772_156	14.8186	6B
																		661	BS00024901_51	14.8186	6B
																		662	Excalibur_c27164_77	15.0717	6B
																		663	wsnp_CAP11_c3219_1585635	15.3968	6B
																		664	wsnp_Ku_c2119_4098330	15.3968	6B
																		665	wsnp_Ku_c24391_34351602	15.3968	6B
																		666	wPt-0959	16.9313	6B
																		667	wsnp_CAP11_c1355_767877	18.9226	6B	Traes_6BS_8E58440FD	291795	293016	42948	54	8	-0.0262069078485356	-0.122393728492089	-0.0301562507669061	1.95566502463054	1.86769230769231	0.955039463014471	0.183645912565021	Bradi3g00690	LOC_Os02g01440	Sb04g000530	2	7691	D
																		668	wsnp_CAP11_c1355_767877	18.9226	6B	Traes_6BS_14412E13A	289828	291358	42947	53	11	-0.018970321341629	-1.26129308999392	-0.298726301830334	2.41133004926108	3.75384615384615	1.55652256207645	-0.718402606174143	Bradi3g00690	LOC_Os02g01440	Sb04g000530	2	7691	D
																		669	wsnp_Ex_c1988_3742291	18.9226	6B
																		670	wsnp_Ex_rep_c101133_86572194	18.9226	6B
																		671	wsnp_Ex_c30813_39686227	18.9226	6B
																		672	wsnp_Ku_c4446_8062906	19.5176	6B
																		673	wsnp_RFL_Contig3512_3672726	19.5176	6B
																		674	wsnp_Ex_c1143_2194680	19.5176	6B
																		675	wsnp_Ex_c1143_2195442	19.5176	6B
																		676	wsnp_Ex_c1143_2195598	19.5176	6B	Traes_6BS_C5575A8CF	5036724	5038907	43863	969	10	0.0385768362854435	0.747538379972385	0.783807212039101	3.14285714285714	3.14153846153846	0.999580553459882	1.37971535664617	Bradi3g05847	NA	NA	2	8712	D
																		677	wsnp_Ex_c1143_2195598	19.5176	6B	Traes_6BS_B0EF3618D	5029741	5036575	43862	968	80	0.0160908741227652	-1.17652271191553	-0.221634539315746	12.5665024630542	14.0923076923077	1.12140878705664	-0.322161329885692	Bradi3g05847	NA	NA	2	8712	D
																		678	wsnp_Ex_c1143_2195598	19.5176	6B	Traes_6BS_C238924B4	5009103	5020311	43861	967	30	0.00946850064262172	-0.186542058031785	-0.862014130891663	3.74137931034483	3.79692307692308	1.01484183333624	-0.51299538271226	Bradi3g05847	NA	NA	2	8712	D
																		679	wsnp_Ex_c1143_2196102	19.5176	6B
																		680	M6_1107387_PstIMseI_PA	19.5176	6B
																		681	M6_1190572_PstIMseI_PA	19.5176	6B
																		682	M6_1242865_PstIMseI_PA	19.5176	6B
																		683	M6_1356247_PstIMseI_PA	19.5176	6B
																		684	M6_1715377_PstIMseI_PA	19.5176	6B
																		685	M6_2136951_PstIMseI_PA	19.5176	6B
																		686	M6_286747_PstIMseI_PA	19.5176	6B
																		687	M6_3533690_PstIMseI_PA	19.5176	6B
																		688	M6_3907774_PstIMseI_PA	19.5176	6B
																		689	M6_4002713_PstIMseI_PA	19.5176	6B
																		690	M6_4233618_PstIMseI_PA	19.5176	6B
																		691	M6_423739_PstIMseI_PA	19.5176	6B
																		692	M6_624241_PstIMseI_PA	19.5176	6B
																		693	M6_627180_PstIMseI_PA	19.5176	6B
																		694	M6_647025_PstIMseI_PA	19.5176	6B
																		695	M6_956112_PstIMseI_PA	19.5176	6B
																		696	M6_1028326_PstIMspI_PA	19.5176	6B
																		697	M6_1028409_PstIMspI_PA	19.5176	6B
																		698	M6_1119302_PstIMspI_PA	19.5176	6B
																		699	M6_1232766_PstIMspI_PA	19.5176	6B
																		700	M6_1296049_PstIMspI_PA	19.5176	6B
																		701	M6_1298041_PstIMspI_PA	19.5176	6B
																		702	M6_1408699_PstIMspI_PA	19.5176	6B
																		703	M6_1586199_PstIMspI_PA	19.5176	6B
																		704	M6_1787195_PstIMspI_PA	19.5176	6B
																		705	M6_1985328_PstIMspI_PA	19.5176	6B
																		706	M6_2524028_PstIMspI_PA	19.5176	6B
																		707	M6_2551942_PstIMspI_PA	19.5176	6B
																		708	M6_2595548_PstIMspI_PA	19.5176	6B
																		709	M6_2628279_PstIMspI_PA	19.5176	6B
																		710	M6_2646942_PstIMspI_PA	19.5176	6B
																		711	M6_2850529_PstIMspI_PA	19.5176	6B
																		712	M6_3095256_PstIMspI_PA	19.5176	6B
																		713	M6_3135255_PstIMspI_PA	19.5176	6B
																		714	M6_3270234_PstIMspI_PA	19.5176	6B
																		715	M6_3464122_PstIMspI_PA	19.5176	6B
																		716	M6_375551_PstIMspI_PA	19.5176	6B
																		717	M6_384937_PstIMspI_PA	19.5176	6B
																		718	M6_471128_PstIMspI_PA	19.5176	6B
																		719	M6_574474_PstIMspI_PA	19.5176	6B
																		720	M6_587305_PstIMspI_PA	19.5176	6B
																		721	M6_615739_PstIMspI_PA	19.5176	6B
																		722	M6_664196_PstIMspI_PA	19.5176	6B
																		723	M6_665109_PstIMspI_PA	19.5176	6B
																		724	M6_686804_PstIMspI_PA	19.5176	6B
																		725	M6_711424_PstIMspI_PA	19.5176	6B
																		726	M6_758102_PstIMspI_PA	19.5176	6B
																		727	Opata_1120021_28_PstIMseI_SNP	19.5176	6B
																		728	Opata_1217428_57_PstIMseI_SNP	19.5176	6B
																		729	Opata_127661_31_PstIMseI_SNP	19.5176	6B
																		730	Opata_200985_60_PstIMseI_SNP	19.5176	6B
																		731	Opata_202466_88_PstIMseI_SNP	19.5176	6B
																		732	Opata_203608_86_PstIMseI_SNP	19.5176	6B
																		733	Opata_21213_55_PstIMseI_SNP	19.5176	6B
																		734	Opata_21213_61_PstIMseI_SNP	19.5176	6B
																		735	Opata_225704_60_PstIMseI_SNP	19.5176	6B
																		736	Opata_23461_40_PstIMseI_SNP	19.5176	6B
																		737	Opata_3350_12_PstIMseI_SNP	19.5176	6B
																		738	Opata_3598165_18_PstIMseI_SNP	19.5176	6B
																		739	Opata_395635_26_PstIMseI_SNP	19.5176	6B
																		740	Opata_395635_75_PstIMseI_SNP	19.5176	6B
																		741	Opata_432768_77_PstIMseI_SNP	19.5176	6B
																		742	Opata_502186_36_PstIMseI_SNP	19.5176	6B
																		743	Opata_529286_12_PstIMseI_SNP	19.5176	6B
																		744	Opata_529286_1_PstIMseI_SNP	19.5176	6B
																		745	Opata_607549_11_PstIMseI_SNP	19.5176	6B
																		746	Opata_70973_17_PstIMseI_SNP	19.5176	6B
																		747	Opata_70973_3_PstIMseI_SNP	19.5176	6B
																		748	Opata_737066_14_PstIMseI_SNP	19.5176	6B
																		749	Opata_7433_15_PstIMseI_SNP	19.5176	6B
																		750	Opata_760341_28_PstIMseI_SNP	19.5176	6B
																		751	Opata_843014_72_PstIMseI_SNP	19.5176	6B
																		752	Opata_899881_35_PstIMseI_SNP	19.5176	6B
																		753	Opata_975671_34_PstIMseI_SNP	19.5176	6B
																		754	Opata_995463_88_PstIMseI_SNP	19.5176	6B
																		755	Opata_1017114_48_PstIMspI_SNP	19.5176	6B
																		756	Opata_1312844_63_PstIMspI_SNP	19.5176	6B
																		757	Opata_1351439_37_PstIMspI_SNP	19.5176	6B
																		758	Opata_1372639_32_PstIMspI_SNP	19.5176	6B
																		759	Opata_1586529_8_PstIMspI_SNP	19.5176	6B
																		760	Opata_1611767_27_PstIMspI_SNP	19.5176	6B
																		761	Opata_1675389_17_PstIMspI_SNP	19.5176	6B
																		762	Opata_1735564_18_PstIMspI_SNP	19.5176	6B
																		763	Opata_1736288_62_PstIMspI_SNP	19.5176	6B
																		764	Opata_1741065_2_PstIMspI_SNP	19.5176	6B
																		765	Opata_1785677_28_PstIMspI_SNP	19.5176	6B
																		766	Opata_1790706_26_PstIMspI_SNP	19.5176	6B
																		767	Opata_2032929_41_PstIMspI_SNP	19.5176	6B
																		768	Opata_2080341_42_PstIMspI_SNP	19.5176	6B
																		769	Opata_209910_42_PstIMspI_SNP	19.5176	6B
																		770	Opata_2133031_30_PstIMspI_SNP	19.5176	6B
																		771	Opata_2175917_60_PstIMspI_SNP	19.5176	6B
																		772	Opata_251976_39_PstIMspI_SNP	19.5176	6B
																		773	Opata_2614153_36_PstIMspI_SNP	19.5176	6B
																		774	Opata_2799117_43_PstIMspI_SNP	19.5176	6B
																		775	Opata_3070384_58_PstIMspI_SNP	19.5176	6B
																		776	Opata_3199192_10_PstIMspI_SNP	19.5176	6B
																		777	Opata_3333665_86_PstIMspI_SNP	19.5176	6B
																		778	Opata_3388132_38_PstIMspI_SNP	19.5176	6B
																		779	Opata_352116_5_PstIMspI_SNP	19.5176	6B
																		780	Opata_352116_64_PstIMspI_SNP	19.5176	6B
																		781	Opata_3683675_70_PstIMspI_SNP	19.5176	6B
																		782	Opata_4168876_19_PstIMspI_SNP	19.5176	6B
																		783	Opata_4227377_55_PstIMspI_SNP	19.5176	6B
																		784	Opata_4241708_23_PstIMspI_SNP	19.5176	6B
																		785	Opata_471016_12_PstIMspI_SNP	19.5176	6B
																		786	Opata_471016_15_PstIMspI_SNP	19.5176	6B
																		787	Opata_66654_41_PstIMspI_SNP	19.5176	6B
																		788	Opata_668416_14_PstIMspI_SNP	19.5176	6B
																		789	Opata_769806_81_PstIMspI_SNP	19.5176	6B
																		790	Opata_770814_15_PstIMspI_SNP	19.5176	6B
																		791	Opata_876773_48_PstIMspI_SNP	19.5176	6B
																		792	Opata_961103_74_PstIMspI_SNP	19.5176	6B
																		793	Tdurum_contig49707_674	19.5176	6B	Traes_6BS_DA8DF3904	238457	239464	42939	45	23	0.0341538529698773	-1.86124883986062	-1.39921332579507	1.79802955665025	1.73846153846154	0.966888804206197	-1.62120802508333	NA	NA	NA	NA	NA	D
																		794	Ex_c66287_325	19.5176	6B
																		795	RAC875_c31381_883	19.5176	6B
																		796	RAC875_c44002_81	19.5176	6B
																		797	RAC875_c58425_286	19.5176	6B
																		798	BS00011746_51	19.5176	6B
																		799	Excalibur_c36398_69	19.5176	6B	Traes_6BS_9081C8E44	232446	233133	42938	44	14	0.0334762408556019	-0.570375440668475	-1.86408110168802	2.6576354679803	1.31692307692308	0.495714096524861	-0.669851046472424	NA	NA	NA	NA	NA	D
																		800	BobWhite_c12846_389	19.5176	6B
																		801	RAC875_rep_c77197_187	19.5176	6B
																		802	IACX9205	19.5176	6B
																		803	RAC875_c31381_679	19.5176	6B
																		804	RAC875_c31381_820	19.5176	6B
																		805	Tdurum_contig17504_244	19.5176	6B
																		806	BS00028088_51	19.5176	6B
																		807	BobWhite_c27355_190	20.1034	6B	Traes_6BL_D9A03B5CC	244317	245179	42940	46	0	0	NA	NA	0	0	1	NA	NA	NA	NA	NA	NA	D
																		808	RAC875_c58425_331	20.1034	6B
																		809	Excalibur_c30648_868	20.138	6B
																		810	BS00092845_51	20.138	6B
																		811	Excalibur_c30648_924	20.138	6B
																		812	RAC875_c68978_126	20.138	6B	Traes_6BS_FFACFB6AA1	248563	251151	42941	47	5	-0.0184843857694317	-0.741195790351496	-0.475838132343265	1.435960591133	1.14153846153846	0.795107721082316	-0.877281370518062	NA	NA	NA	NA	NA	D
																		813	RAC875_rep_c105224_352	20.138	6B
																		814	Tdurum_contig53646_799	20.138	6B
																		815	BS00012530_51	20.1981	6B
																		816	RFL_Contig2815_1764	20.2012	6B
																		817	GENE-4226_445	20.2012	6B
																		818	RAC875_c63707_140	20.6821	6B
																		819	Kukri_c51621_1454	20.8849	6B	Traes_6BS_920C14E14	255707	256124	42942	48	0	0	NA	NA	0	0	1	NA	NA	NA	NA	NA	NA	D
																		820	wsnp_CD453605B_Ta_2_1	21.867	6B
																		821	Opata_216811_PstIMseI_PA	21.867	6B
																		822	Opata_2800701_PstIMseI_PA	21.867	6B
																		823	Opata_609762_PstIMseI_PA	21.867	6B
																		824	Opata_639932_PstIMseI_PA	21.867	6B
																		825	Opata_3411449_PstIMspI_PA	21.867	6B
																		826	Opata_3421267_PstIMspI_PA	21.867	6B
																		827	Opata_699808_PstIMspI_PA	21.867	6B
																		828	Opata_108315_37_PstIMseI_SNP	21.867	6B
																		829	Opata_114059_52_PstIMseI_SNP	21.867	6B
																		830	Opata_147100_72_PstIMseI_SNP	21.867	6B
																		831	Opata_174296_4_PstIMseI_SNP	21.867	6B
																		832	Opata_1787993_18_PstIMseI_SNP	21.867	6B
																		833	Opata_1935401_24_PstIMseI_SNP	21.867	6B
																		834	Opata_273689_28_PstIMseI_SNP	21.867	6B
																		835	Opata_273689_40_PstIMseI_SNP	21.867	6B
																		836	Opata_3860683_38_PstIMseI_SNP	21.867	6B
																		837	Opata_43074_34_PstIMseI_SNP	21.867	6B
																		838	Opata_43074_42_PstIMseI_SNP	21.867	6B
																		839	Opata_4359911_7_PstIMseI_SNP	21.867	6B
																		840	Opata_521095_26_PstIMseI_SNP	21.867	6B
																		841	Opata_54094_55_PstIMseI_SNP	21.867	6B
																		842	Opata_54094_82_PstIMseI_SNP	21.867	6B
																		843	Opata_54094_84_PstIMseI_SNP	21.867	6B
																		844	Opata_603951_58_PstIMseI_SNP	21.867	6B
																		845	Opata_67342_40_PstIMseI_SNP	21.867	6B
																		846	Opata_7180_55_PstIMseI_SNP	21.867	6B
																		847	Opata_73853_69_PstIMseI_SNP	21.867	6B
																		848	Opata_88275_47_PstIMseI_SNP	21.867	6B
																		849	Opata_916626_77_PstIMseI_SNP	21.867	6B
																		850	Opata_99743_15_PstIMseI_SNP	21.867	6B
																		851	Opata_1880_57_PstIMspI_SNP	21.867	6B
																		852	Opata_1933906_2_PstIMspI_SNP	21.867	6B
																		853	Opata_2390243_24_PstIMspI_SNP	21.867	6B
																		854	Opata_2711268_68_PstIMspI_SNP	21.867	6B
																		855	Opata_2825481_41_PstIMspI_SNP	21.867	6B
																		856	Opata_2905038_8_PstIMspI_SNP	21.867	6B
																		857	Opata_298482_19_PstIMspI_SNP	21.867	6B
																		858	Opata_3212635_34_PstIMspI_SNP	21.867	6B
																		859	Opata_3212635_72_PstIMspI_SNP	21.867	6B
																		860	Opata_4169040_39_PstIMspI_SNP	21.867	6B
																		861	Opata_830457_44_PstIMspI_SNP	21.867	6B
																		862	Opata_830457_8_PstIMspI_SNP	21.867	6B
																		863	BS00090253_51	21.867	6B
																		864	BS00081425_51	21.867	6B
																		865	Excalibur_c18072_109	21.867	6B	Traes_6BS_D04B2E3A5	225741	230812	42936	42	16	0.0584693688634703	-0.881458139545219	-0.445226126421411	3.37192118226601	4.19692307692308	1.24459566529213	-0.377607399975697	Bradi3g00330	LOC_Os02g01150	Sb04g000320	2	7636	D
																		866	Excalibur_c30902_51	21.867	6B
																		867	BobWhite_c9804_305	21.867	6B
																		868	Tdurum_contig42655_1256	21.867	6B	Traes_6BS_21C42C224	267177	273669	42944	50	34	9.05578280411268e-05	-1.2384237359686	-0.181928803570467	6.46551724137931	6.08615384615385	0.941334202644142	-0.792992973080505	NA	NA	NA	NA	NA	D
																		869	Tdurum_contig32779_217	21.867	6B	Traes_6BS_43B59D772	257564	259069	42943	49	0	0	NA	NA	0	0	1	NA	NA	NA	NA	NA	NA	D
																		870	XWG24	22.1901	6B
																		871	RAC875_c12259_1892	22.5724	6B
																		872	Kukri_c3009_1416	22.655	6B
																		873	Tdurum_contig42655_1727	22.655	6B
																		874	Kukri_c3009_267	22.655	6B
																		875	Tdurum_contig42655_703	22.655	6B
																		876	RFL_Contig5885_435	22.9265	6B	Traes_6BS_9D7401929	295776	298265	42949	55	2	-0.0494951292132264	0.522284989957455	0.219532977813851	0.568965517241379	0.409230769230769	0.71974664362153	0.672086162531149	Bradi3g00767	LOC_Os02g01450	Sb04g000540	2	7694	D
																		877	Kukri_rep_c111561_377	23.2289	6B
																		878	RFL_Contig4975_892	23.2289	6B
																		879	CAP11_c7959_386	23.3954	6B
																		880	CAP12_rep_c8479_206	23.3954	6B
																		881	D_F5MV3MU02G9ENY_205	23.3954	6B
																		882	tplb0021d05_204	23.3954	6B
																		883	D_GBB4FNX02H76ND_254	23.3954	6B
																		884	Excalibur_c64119_385	23.3954	6B
																		885	Excalibur_c64119_578	23.3954	6B
																		886	Kukri_c23491_358	23.3954	6B
																		887	Tdurum_contig75516_339	23.3954	6B	Traes_6BS_73AF866E3	274267	278515	42945	51	11	-0.0332229867894236	-0.685499950854361	-0.383888572291569	1.80541871921182	2.13846153846154	1.18436634669065	-0.338920395118258	NA	NA	NA	NA	NA	D
																		888	tplb0021d05_538	23.3954	6B
																		889	tplb0029k07_363	23.3954	6B
																		890	Kukri_c23491_274	23.3954	6B
																		891	wsnp_CAP12_c1388_706924	23.6292	6B
																		892	M6_1645716_PstIMluI_PA	23.6292	6B
																		893	M6_1053583_PstIMseI_PA	23.6292	6B
																		894	M6_2166265_PstIMseI_PA	23.6292	6B
																		895	M6_2595609_PstIMseI_PA	23.6292	6B
																		896	Opata_3746937_PstIMseI_PA	23.6292	6B
																		897	M6_1737833_PstIMspI_PA	23.6292	6B
																		898	M6_2719979_PstIMspI_PA	23.6292	6B
																		899	M6_3100640_PstIMspI_PA	23.6292	6B
																		900	Opata_114502_59_PstIMseI_SNP	23.6292	6B
																		901	Opata_1211176_3_PstIMseI_SNP	23.6292	6B
																		902	Opata_14025_86_PstIMseI_SNP	23.6292	6B
																		903	Opata_18057_55_PstIMseI_SNP	23.6292	6B
																		904	Opata_23448_31_PstIMseI_SNP	23.6292	6B
																		905	Opata_312122_18_PstIMseI_SNP	23.6292	6B
																		906	Opata_312122_5_PstIMseI_SNP	23.6292	6B
																		907	Opata_312122_6_PstIMseI_SNP	23.6292	6B
																		908	Opata_460397_37_PstIMseI_SNP	23.6292	6B
																		909	Opata_51075_69_PstIMseI_SNP	23.6292	6B
																		910	Opata_8964_81_PstIMseI_SNP	23.6292	6B
																		911	Opata_94107_78_PstIMseI_SNP	23.6292	6B
																		912	Opata_94107_79_PstIMseI_SNP	23.6292	6B
																		913	Opata_1098620_28_PstIMspI_SNP	23.6292	6B
																		914	Opata_1687803_12_PstIMspI_SNP	23.6292	6B
																		915	Opata_1987275_46_PstIMspI_SNP	23.6292	6B
																		916	Opata_213925_29_PstIMspI_SNP	23.6292	6B
																		917	Opata_213925_5_PstIMspI_SNP	23.6292	6B
																		918	Opata_213925_6_PstIMspI_SNP	23.6292	6B
																		919	Opata_306108_62_PstIMspI_SNP	23.6292	6B
																		920	Opata_835926_73_PstIMspI_SNP	23.6292	6B
																		921	RAC875_c2260_1274	23.6292	6B
																		922			6B	Traes_6BS_A3531CD43	301890	302947	42950	56	1	0	NA	NA	0	0	1	NA	Bradi3g00780	NA	NA	2	7695	D
																		923			6B	Traes_6BS_C3247654A	302982	304211	42951	57	5	NA	NA	NA	0	0	1	NA	Bradi3g00780	NA	NA	2	7695	D
																		924			6B	Traes_6BS_C7A460631	306267	307930	42952	58	1	0.0454545454545453	-0.662151624094342	NA	0.103448275862069	0	0.0095741164909561	-0.853208952673358	Bradi3g00804	LOC_Os02g01480	Sb04g000550	2	7696	D
																		925			6B	Traes_6BS_AEF9F3C00	309219	312014	42953	59	9	0.0199745027728915	1.41792516505453	0.526424313203434	1.67733990147783	1.48307692307692	0.884252897759268	0.527086893909153	Bradi3g00816	NA	NA	2	7697	D
																		926			6B	Traes_6BS_EE1BBAFD1	315837	316906	42954	60	3	-0.0391271414075425	-0.262573563141618	-0.0359580697790636	0.62807881773399	0.606153846153846	0.965147499322899	0.192118713133588	Bradi3g00816	NA	NA	2	7697	D
																		927	wsnp_RFL_Contig2223_1603535	24.2165	6B
																		928	M6_338111_PstIMseI_PA	24.2165	6B
																		929	M6_432834_PstIMseI_PA	24.2165	6B
																		930	Opata_109960_24_PstIMseI_SNP	24.2165	6B
																		931	Opata_151316_3_PstIMseI_SNP	24.2165	6B
																		932	Opata_427214_14_PstIMseI_SNP	24.2165	6B
																		933	Opata_626971_51_PstIMseI_SNP	24.2165	6B
																		934	Opata_1582158_19_PstIMspI_SNP	24.2165	6B
																		935	Opata_1766043_19_PstIMspI_SNP	24.2165	6B
																		936	Opata_1842602_72_PstIMspI_SNP	24.2165	6B
																		937	Opata_2025122_20_PstIMspI_SNP	24.2165	6B
																		938	Opata_2820251_29_PstIMspI_SNP	24.2165	6B
																		939	Opata_3482197_33_PstIMspI_SNP	24.2165	6B
																		940	Opata_3652145_55_PstIMspI_SNP	24.2165	6B
																		941	Opata_717439_32_PstIMspI_SNP	24.2165	6B
																		942	Opata_717439_54_PstIMspI_SNP	24.2165	6B
																		943	Opata_995853_43_PstIMspI_SNP	24.2165	6B
																		944	RAC875_c18689_1950	24.2165	6B
																		945	Tdurum_contig64467_233	24.2165	6B	Traes_6BS_F691CA364	515512	520374	43001	107	12	-0.0125239570272087	0.0359785572953746	1.07618371348939	4.13054187192118	3.70461538461538	0.896908586817734	0.192702663740867	Bradi3g00792	LOC_Os02g01490	Sb04g000560	2	7705	D
																		946			6B	Traes_6BS_E142DE466	319673	320578	42955	61	0	0	NA	NA	0	0	1	NA	Bradi3g00816	NA	NA	2	7697	D
																		947			6B	Traes_6BS_F8176B2AA	320581	322051	42956	62	1	-0.0532773109243698	-0.617716548556349	-0.52899263121646	0.0935960591133005	0.0984615384615385	1.05143427749528	-0.289370596882431	Bradi3g00816	NA	NA	2	7697	D
																		948			6B	Traes_6BS_7C28F07CE	334633	335400	42957	63	3	0.101368421052632	-0.329596803109456	1.27051887863787	0.246305418719212	0.32	1.29799015322834	0.726130802722972	Bradi3g00816	NA	NA	2	7697	D
																		949			6B	Traes_6BS_078313C71	335402	335821	42958	64	0	0	NA	NA	0	0	1	NA	Bradi3g00830	NA	NA	2	7698	D
																		950			6B	Traes_6BS_2302FEA1A	335824	336250	42959	65	0	0	NA	NA	0	0	1	NA	Bradi3g00830	NA	NA	2	7698	D
																		951			6B	Traes_6BS_7F1846171	336251	336823	42960	66	1	0.333333333333333	NA	1.30895988415071	0	0.184615384615385	185.61538	0.186564751544376	Bradi3g00830	NA	NA	2	7698	D
																		952			6B	Traes_6BS_14F4A31C5	339314	340822	42961	67	0	0	NA	NA	0	0	1	NA	Bradi3g00830	NA	NA	2	7698	D
																		953			6B	Traes_6BS_82F5BF11F	340824	342039	42962	68	4	0	NA	-1.22259414334843	0	0.175384615384615	176.38462	-1.11690920738892	Bradi3g00830	NA	NA	2	7698	D
																		954			6B	Traes_6BS_E71FD70EE1	344035	348823	42963	69	11	-0.0344554523193217	-1.30653387299872	-0.808536000249975	3.40394088669951	2.11384615384615	0.621110973236308	-0.577782325478424	Bradi3g00830	NA	NA	2	7698	D
																		955			6B	Traes_6BS_4D22F1222	350355	352109	42964	70	5	0.050884978375727	-0.915668312921195	0.00896067444091185	0.66256157635468	0.775384615384615	1.17002648043607	-0.797097511582726	Bradi3g00830	NA	NA	2	7698	D
																		956			6B	Traes_6BS_3A00751B5	352956	355212	42965	71	22	0.0189960662202903	-0.664501564349401	-0.965643624177743	2.67733990147783	2.49846153846154	0.93321297270746	-1.08248385820952	Bradi3g00830	NA	NA	2	7698	D
																		957			6B	Traes_6BS_843505CB3	355219	359566	42966	72	15	0.00220655667875369	-0.290255868553513	0.712255258828879	2.96551724137931	3.95692307692308	1.33419857691439	0.318948972500786	Bradi3g00830	NA	NA	2	7698	D
																		958			6B	Traes_6BS_938E60C80	361564	362286	42967	73	15	-0.0297614087920381	0.116906785328194	1.29860065788296	3.12068965517241	3.51692307692308	1.12692915156723	0.914961554910215	Bradi3g00830	NA	NA	2	7698	D
																		959			6B	Traes_6BS_2AC6A2287	362287	364140	42968	74	4	-0.0492597550827081	0.0198695952731528	-0.0495563573162506	0.669950738916256	0.941538461538462	1.40478041651761	0.393553826380365	Bradi3g00830	NA	NA	2	7698	D
																		960			6B	Traes_6BS_1BBAEAFA71	367432	370168	42969	75	30	0.124756853072031	1.27318024896407	-1.05231070537156	10.1551724137931	3.59692307692308	0.354259748136749	0.642575542470457	Bradi3g00830	NA	NA	2	7698	D
																		961			6B	Traes_6BS_97770F04E	375603	376271	42970	76	1	0	NA	NA	0	0	1	NA	Bradi3g00830	NA	NA	2	7698	D
																		962			6B	Traes_6BL_A62A29F7B	376273	377558	42971	77	2	0	NA	-1.50486852044402	0	0.116923076923077	117.92308	-1.48726670021641	Bradi3g00830	NA	NA	2	7698	D
																		963			6B	Traes_6BS_508C2BEA2	386346	386852	42972	78	0	0	NA	NA	0	0	1	NA	Bradi3g00830	NA	NA	2	7698	D
																		964	Excalibur_c6326_77	25.5425	6B
																		965	Excalibur_c72517_227	25.5425	6B
																		966	Excalibur_c72517_251	25.5425	6B
																		967	Tdurum_contig10149_284	25.5425	6B
																		968			6B	Traes_6BS_46641470F	393427	394297	42973	79	4	0.0161003233713262	-0.101030790638659	-0.429818440381554	1.45073891625616	2.24923076923077	1.55002441485829	0.190887063735474	Bradi3g00830	NA	NA	2	7698	D
																		969			6B	Traes_6BS_CBD931158	400909	403170	42974	80	8	0	NA	NA	0	0	1	NA	Bradi3g00830	NA	NA	2	7698	D
																		970			6B	Traes_6BS_276ACF176	406236	406814	42975	81	2	0.00478659752692456	-1.16670276961951	-1.20228920246627	0.0738916256157636	0.206153846153846	2.76604808841789	-1.16480198015756	Bradi3g00830	NA	NA	2	7698	D
																		971			6B	Traes_6BS_1AE1C47BC	414359	419050	42976	82	10	-2.22044604925031e-16	-1.49154774849776	-1.89102317392446	0.147783251231527	0.452307692307692	3.04676561373676	-2.08145860911633	Bradi3g00830	NA	NA	2	7698	D
																		972			6B	Traes_6BS_D8B7C37B0	423417	425412	42977	83	3	0.0124869709369954	-1.75768847101634	-0.441373797814002	0.187192118226601	0.523076923076923	2.78479736558576	-0.728288160120627	Bradi3g00830	NA	NA	2	7698	D
																		973			6B	Traes_6BS_9FAF15CD0	427100	427899	42978	84	0	0	NA	NA	0	0	1	NA	Bradi3g00830	NA	NA	2	7698	D
																		974			6B	Traes_6BS_577217561	427908	431335	42979	85	7	0.00165980674844135	0.02496748663417	0.595116766444325	2.93349753694581	6.44307692307692	2.19597284787637	0.529133512554191	Bradi3g00830	NA	NA	2	7698	D
																		975			6B	Traes_6BS_2F108C5BB	432459	433432	42980	86	3	0.105263157894737	NA	-0.0861022457553262	0	0.156923076923077	157.92308	-0.574452105372156	Bradi3g00830	NA	NA	2	7698	D
																		976			6B	Traes_6BS_B8A0BF56F	433445	434938	42981	87	9	-0.0164200977025368	-0.0891078907233128	0.49643125807448	1.38423645320197	1.36	0.982503745118749	0.319745464683676	Bradi3g00830	NA	NA	2	7698	D
																		977			6B	Traes_6BS_1E0D70258	436982	437919	42982	88	6	-0.0359890296138794	0.291962232828956	1.37475383013752	1.91379310344828	1.39076923076923	0.726850974133968	0.59243369920966	Bradi3g00830	NA	NA	2	7698	D
																		978			6B	Traes_6BL_4159688FC	444708	446673	42983	89	11	0.0385281385281386	NA	-1.47001047787605	0	1.08	1081	-1.85891203271394	Bradi3g00830	NA	NA	2	7698	D
																		979	Kukri_c67545_299	26.6243	6B	Traes_6BS_8EC98E541	285054	289347	42946	52	1	-0.00151603498542285	0.0543783968777873	0.89527450018729	0.216748768472906	0.295384615384615	1.36113108698616	0.67227737293967	NA	NA	NA	NA	NA	D
																		980	RAC875_c62256_577	26.6243	6B
																		981			6B	Traes_6BS_FA68506CF	451464	452857	42984	90	2	-0.0418308963763507	-0.977496481329953	-0.884575401083202	0.283251231527094	0.483076923076923	1.70298971089765	-0.600285808704585	Bradi3g00830	NA	NA	2	7698	D
																		982			6B	Traes_6BS_812D3A692	459116	461727	42985	91	0	0	NA	NA	0	0	1	NA	Bradi3g00830	NA	NA	2	7698	D
																		983			6B	Traes_6BS_D86C76539	461749	462288	42986	92	0	0	NA	NA	0	0	1	NA	Bradi3g00830	NA	NA	2	7698	D
																		984	RFL_Contig3110_2172	26.8651	6B
																		985			6B	Traes_6BS_A5FB0FF9D	465178	466362	42987	93	24	0.126311560069737	-0.325290788183141	-1.72002769854033	6.22167487684729	1.71076923076923	0.2750857570113	-0.722116953995602	Bradi3g00830	NA	NA	2	7698	D
																		986			6B	Traes_6BS_CC20739DE	466525	467449	42988	94	2	0.0440240526988827	2.06602739244549	1.3978737968356	1.24630541871921	0.596923076923077	0.479371828593513	2.16797904320553	Bradi3g00830	NA	NA	2	7698	D
																		987			6B	Traes_6BS_A8901EA1F	467755	469072	42989	95	0	0	NA	NA	0	0	1	NA	Bradi3g00840	NA	NA	2	7699	D
																		988	RAC875_rep_c73081_330	26.9669	6B
																		989	wsnp_Ex_c31082_39921435	26.9669	6B
																		990	wsnp_JD_c11061_11602784	26.9669	6B
																		991			6B	Traes_6BS_945FD8DAC1	471328	472316	42990	96	0	0	NA	NA	0	0	1	NA	Bradi3g00840	NA	NA	2	7699	D
																		992			6B	Traes_6BS_1175E52A4	472333	474839	42992	97	2	-0.0454545454545454	-1.15558750501204	-1.16439105425337	0.061576354679803	0.0584615384615385	0.950223846549056	-0.860245641377044	Bradi3g00840	NA	NA	2	7699	D
																		993	wsnp_Ex_c7191_12352173	27.1534	6B
																		994	Opata_212658_PstIMseI_PA	27.1534	6B
																		995	Opata_992231_PstIMseI_PA	27.1534	6B
																		996	M6_3231038_PstIMspI_PA	27.1534	6B
																		997	Opata_1704301_PstIMspI_PA	27.1534	6B
																		998	Opata_4141830_PstIMspI_PA	27.1534	6B
																		999	Opata_445032_PstIMspI_PA	27.1534	6B
																		1000	Opata_567334_PstIMspI_PA	27.1534	6B
																		1001	Opata_1318895_76_PstIMluI_SNP	27.1534	6B
																		1002	Opata_11113_4_PstIMseI_SNP	27.1534	6B
																		1003	Opata_14290_23_PstIMseI_SNP	27.1534	6B
																		1004	Opata_14290_74_PstIMseI_SNP	27.1534	6B
																		1005	Opata_147073_32_PstIMseI_SNP	27.1534	6B
																		1006	Opata_156439_84_PstIMseI_SNP	27.1534	6B
																		1007	Opata_209582_71_PstIMseI_SNP	27.1534	6B
																		1008	Opata_307373_31_PstIMseI_SNP	27.1534	6B
																		1009	Opata_319579_25_PstIMseI_SNP	27.1534	6B
																		1010	Opata_319579_66_PstIMseI_SNP	27.1534	6B
																		1011	Opata_32375_10_PstIMseI_SNP	27.1534	6B
																		1012	Opata_34633_57_PstIMseI_SNP	27.1534	6B
																		1013	Opata_346415_86_PstIMseI_SNP	27.1534	6B
																		1014	Opata_3848_26_PstIMseI_SNP	27.1534	6B
																		1015	Opata_423130_88_PstIMseI_SNP	27.1534	6B
																		1016	Opata_516573_52_PstIMseI_SNP	27.1534	6B
																		1017	Opata_516573_53_PstIMseI_SNP	27.1534	6B
																		1018	Opata_51761_85_PstIMseI_SNP	27.1534	6B
																		1019	Opata_525939_46_PstIMseI_SNP	27.1534	6B
																		1020	Opata_729796_5_PstIMseI_SNP	27.1534	6B
																		1021	Opata_760666_13_PstIMseI_SNP	27.1534	6B
																		1022	Opata_760666_15_PstIMseI_SNP	27.1534	6B
																		1023	Opata_79372_17_PstIMseI_SNP	27.1534	6B
																		1024	Opata_137715_21_PstIMspI_SNP	27.1534	6B
																		1025	Opata_1426249_43_PstIMspI_SNP	27.1534	6B
																		1026	Opata_1479809_28_PstIMspI_SNP	27.1534	6B
																		1027	Opata_1479809_41_PstIMspI_SNP	27.1534	6B
																		1028	Opata_1479809_47_PstIMspI_SNP	27.1534	6B
																		1029	Opata_1601443_52_PstIMspI_SNP	27.1534	6B
																		1030	Opata_1709612_86_PstIMspI_SNP	27.1534	6B
																		1031	Opata_1884624_4_PstIMspI_SNP	27.1534	6B
																		1032	Opata_2254585_39_PstIMspI_SNP	27.1534	6B
																		1033	Opata_2254585_72_PstIMspI_SNP	27.1534	6B
																		1034	Opata_2565742_79_PstIMspI_SNP	27.1534	6B
																		1035	Opata_2699993_21_PstIMspI_SNP	27.1534	6B
																		1036	Opata_4027650_55_PstIMspI_SNP	27.1534	6B
																		1037	Opata_4162162_76_PstIMspI_SNP	27.1534	6B
																		1038	Opata_4162162_82_PstIMspI_SNP	27.1534	6B
																		1039	Opata_653401_18_PstIMspI_SNP	27.1534	6B
																		1040	Opata_653401_55_PstIMspI_SNP	27.1534	6B
																		1041	Opata_653401_67_PstIMspI_SNP	27.1534	6B
																		1042	Opata_71623_55_PstIMspI_SNP	27.1534	6B
																		1043	Ra_c2145_212	27.1534	6B
																		1044	wsnp_Ku_c38982_47513233	27.1534	6B
																		1045	Excalibur_c50559_622	27.1534	6B
																		1046	RAC875_c63_53	27.1534	6B
																		1047	RFL_Contig3537_1282	27.1534	6B	Traes_6BL_E946E9A6D	659450	660207	43041	147	0	0	NA	NA	0	0	1	NA	Bradi3g58670	LOC_Os02g51930	NA	2	12992	D
																		1048			6B	Traes_6BS_0159CBF63	482992	485894	42991	98	10	-0.0223807012980193	-1.60171780774339	-1.24253254764002	1.34729064039409	1.30769230769231	0.97063071653453	-1.0678334582411	Bradi3g02247	NA	NA	2	8002	D
																		1049			6B	Traes_6BS_28F0D2955	485898	486556	42993	99	2	0.0370370370370371	-0.777060337418219	NA	0.354679802955665	0	0.002811517550336	-0.904859012474917	Bradi3g00847	NA	NA	2	7700	D
																		1050			6B	Traes_6BS_05CFE1084	490505	491753	42994	100	0	0	NA	NA	0	0	1	NA	Bradi3g00867	NA	NA	2	7702	D
																		1051			6B	Traes_6BS_22CE95402	494259	494439	42995	101	0	0	NA	NA	0	0	1	NA	Bradi3g00890	NA	NA	2	7704	D
																		1052			6B	Traes_6BS_496B23B51	495024	496850	42996	102	1	0.0434782608695653	-0.681114073005996	NA	0.108374384236453	0	0.0091429089700897	-0.845192107362443	Bradi3g00890	NA	NA	2	7704	D
																		1053			6B	Traes_6BS_6CF88E03F	503702	503932	42997	103	0	0	NA	NA	0	0	1	NA	Bradi3g00890	NA	NA	2	7704	D
																		1054			6B	Traes_6BS_C470DCDE9	507264	507491	42998	104	0	0	NA	NA	0	0	1	NA	Bradi3g00890	NA	NA	2	7704	D
																		1055			6B	Traes_6BS_AC208C8AA	509818	510225	42999	105	3	0.0506809951188789	-0.936457620753569	-0.696805878663983	0.241379310344828	0.209230769230769	0.867362688671735	-1.02665411680484	Bradi3g00890	NA	NA	2	7704	D
																		1056			6B	Traes_6BS_D6B0917F1	511929	512225	43000	106	0	0	NA	NA	0	0	1	NA	Bradi3g00890	NA	NA	2	7704	D
																		1057			6B	Traes_6BS_C9B216D97	520490	525937	43002	108	6	0.0340360122968817	-1.32249394394468	-0.732634265119077	0.357142857142857	0.215384615384615	0.604185212571319	-1.57492693117975	NA	LOC_Os02g01500	NA	2	7706	D
																		1058			6B	Traes_6BL_D7349200D	525961	529203	43003	109	1	0.0290010741138559	-1.15141800853366	-0.0861022457553262	0.0665024630541872	0.156923076923077	2.33951592282711	-0.41764756252089	NA	LOC_Os02g01520	Sb04g000600	2	7710	D
																		1059			6B	Traes_6BS_145BE5143	531711	533308	43004	110	0	0	NA	NA	0	0	1	NA	NA	LOC_Os02g01550	NA	2	7713	D
																		1060			6B	Traes_6BS_332C776AD	536267	538063	43005	111	4	-0.0345312838276683	-1.73415460364796	-1.55606174930869	0.199507389162562	0.129230769230769	0.649506085536299	-1.46508764020699	NA	LOC_Os02g01550	NA	2	7713	D
																		1061	BS00022032_51	28.2716	6B
																		1062	Excalibur_c32710_68	28.2716	6B
																		1063	Kukri_c16030_275	28.2716	6B
																		1064	RFL_Contig1622_1385	28.2716	6B	Traes_6BS_207239927	539225	539467	43006	112	0	0	NA	NA	0	0	1	NA	Bradi3g00910	LOC_Os02g01590	NA	2	7715	D
																		1065	RFL_Contig1622_1385	28.2716	6B	Traes_6BS_9880F4344	541538	543186	43007	113	3	0	NA	NA	0	0	1	NA	Bradi3g00910	LOC_Os02g01590	NA	2	7715	D
																		1066	RFL_Contig1622_1385	28.2716	6B	Traes_6BS_85E5E342C	543190	543982	43008	114	0	0	NA	NA	0	0	1	NA	Bradi3g00910	LOC_Os02g01590	NA	2	7715	D
																		1067	RFL_Contig1622_1385	28.2716	6B	Traes_6BS_7F65A4F6C	548277	549417	43009	115	16	0.0257124425263499	-0.981749678660366	-1.27935158739244	2.19704433497537	2.07692307692308	0.945350851954837	-0.605871264587576	Bradi3g00910	LOC_Os02g01590	NA	2	7715	D
																		1068	RFL_Contig1622_1385	28.2716	6B	Traes_6BS_2848AC23A	557916	558964	43010	116	2	0	NA	NA	0	0	1	NA	Bradi3g00910	LOC_Os02g01590	NA	2	7715	D
																		1069	RFL_Contig1622_1385	28.2716	6B	Traes_6BS_D3182B77A	559384	560332	43011	117	0	0	NA	NA	0	0	1	NA	Bradi3g00910	LOC_Os02g01590	NA	2	7715	D
																		1070	RFL_Contig1622_1385	28.2716	6B	Traes_6BS_2AD7FB901	561155	561546	43012	118	0	0	NA	NA	0	0	1	NA	Bradi3g00910	LOC_Os02g01590	NA	2	7715	D
																		1071	Excalibur_c19747_53	28.2716	6B
																		1072	RAC875_c38876_642	28.2716	6B
																		1073	wsnp_Ku_c38982_47513262	28.2716	6B
																		1074	RAC875_s114363_172	28.2716	6B
																		1075			6B	Traes_6BS_AF2D31043	564424	565768	43013	119	0	0	NA	NA	0	0	1	NA	Bradi3g00920	NA	NA	2	7716	D
																		1076			6B	Traes_6BS_A1D6E8FCB	569204	569434	43014	120	0	0	NA	NA	0	0	1	NA	Bradi3g00925	NA	NA	2	7718	D
																		1077			6B	Traes_6BS_A1D6E8FCB1	569683	569913	43015	121	0	0	NA	NA	0	0	1	NA	Bradi3g00925	NA	NA	2	7718	D
																		1078			6B	Traes_6BS_158DD8F4D	572083	572314	43016	122	0	0	NA	NA	0	0	1	NA	Bradi3g00925	NA	NA	2	7718	D
																		1079			6B	Traes_6BS_244C3B96F	573208	577709	43017	123	82	-0.0171345504870546	-0.247691714787597	-0.794529546155732	15.3891625615764	10.1661538461538	0.660626800422828	0.0417345710038453	Bradi3g00900	LOC_Os02g01610	Sb04g028180	2	7722	D
																		1080	Excalibur_c50559_81	28.7202	6B
																		1081	Excalibur_c55093_143	28.7202	6B
																		1082	RAC875_c62256_904	28.7202	6B
																		1083	Tdurum_contig52364_941	28.7202	6B
																		1084			6B	Traes_6BL_4932DBC8C	579512	581296	43018	124	1	0.2	NA	0.655926928169578	0	0.246153846153846	247.15385	-0.106240549381853	Bradi3g00900	LOC_Os02g01610	Sb04g028180	2	7722	D
																		1085			6B	Traes_6BL_0F425AFB5	582809	586788	43019	125	3	0.0121250154170995	-0.645630828328965	-1.7324942504339	0.598522167487685	0.246153846153846	0.412251393472238	-0.759494470470116	NA	NA	Sb04g028270	2	7731	D
																		1086			6B	Traes_6BL_AC88F8773	590510	594967	43021	126	1	-0.0281329923273657	-1.15933492823987	-0.681114073005996	0.0566502463054187	0.135384615384615	2.36572469330142	-0.636701103471296	NA	NA	Sb04g028290	2	7733	D
																		1087			6B	Traes_6BL_3BA80C9AE	597011	598105	43020	127	2	0.00992685475444099	0.561117013245809	-0.86404663087708	0.492610837438424	0.258461538461538	0.525639874521394	0.232752939582808	NA	NA	Sb04g028290	2	7733	D
																		1088			6B	Traes_6BL_BEDC64823	598544	600275	43022	128	6	0.00490242349929981	-0.316848035867857	-1.39653102020694	1.35960591133005	0.655384615384616	0.482420820882661	-0.51319244354891	NA	NA	Sb04g028300	2	7734	D
																		1089			6B	Traes_6BL_678B0C987	620150	620308	43024	130	0	0	NA	NA	0	0	1	NA	Bradi3g58810	NA	NA	2	12972	D
																		1090			6B	Traes_6BL_02C6A3707	620523	621958	43025	131	7	0.0169775631660694	NA	-1.94088503400097	0	0.698461538461538	699.46154	-2.05447852128924	Bradi3g58800	LOC_Os02g51770	NA	2	12973	D
																		1091			6B	Traes_6BL_97DD2CF7A	622206	624796	43026	132	5	0.101873771131603	1.50182275156132	0.175526269050037	1.30295566502463	1.44615384615385	1.10981828853124	0.655326644807081	Bradi3g58790	LOC_Os02g51780	NA	2	12974	D
																		1092			6B	Traes_6BL_9BF947134	627184	627698	43027	133	0	0	NA	NA	0	0	1	NA	NA	LOC_Os02g52710	NA	2	13073	D
																		1093			6B	Traes_6BL_0D6CD031E	628907	630466	43028	134	5	0.0988423246121787	0.529316263642119	0.892758420299928	1.22660098522168	1.72307692307692	1.40442776931941	0.979904672218197	Bradi3g58770	NA	NA	2	12977	D
																		1094			6B	Traes_6BL_A66A6DCB2	633159	634488	43029	135	2	0.106932973629616	0.0873180039989571	0.288710058580254	1.08866995073892	1.67692307692308	1.53984523478875	0.666885537430731	Bradi3g58780	LOC_Os02g51790	NA	2	12975	D
																		1095			6B	Traes_6BL_5A2DB8F78	634732	636123	43030	136	5	0.0382789771857297	-0.307585769363113	-0.838769700708672	0.665024630541872	0.707692307692308	1.06406321640087	-0.837564054242241	Bradi3g58770	NA	NA	2	12977	D
																		1096			6B	Traes_6BL_A2A6295F9	638650	640631	43031	137	2	0.200934049272749	0.332665780302268	0.510629024913602	0.591133004926108	0.507692307692308	0.859084546883893	1.02604216896572	Bradi3g58760	LOC_Os02g51810	NA	2	12978	D
																		1097			6B	Traes_6BL_E4B1F9CC5	641048	642556	43032	138	5	0.123331854480923	0.00294999486918548	1.43843492072795	1.01970443349754	1.97538461538462	1.93629474107406	1.05604768245411	Bradi3g58760	LOC_Os02g51810	NA	2	12978	D
																		1098			6B	Traes_6BL_E3304A410	643211	645491	43033	139	5	0.15414078766849	0.819304805960056	1.85934972129766	3.56650246305419	4.75692307692308	1.33368459681455	2.16946971545194	Bradi3g58740	LOC_Os02g51850	NA	2	12982	D
																		1099			6B	Traes_6BL_00DDAC4B3	645493	648165	43034	140	2	0.136736628300609	-0.0515645042750462	0.800505518569846	0.246305418719212	0.72	2.91542336597394	0.287150758440933	Bradi3g58730	LOC_Os02g51860	NA	2	12983	D
																		1100	RAC875_c20634_100	29.6052	6B
																		1101	BS00010443_51	29.6052	6B
																		1102			6B	Traes_6BL_AF3D847C7	649150	650752	43035	141	2	-0.0272941176470587	-1.50985982535276	-1.16095054440611	0.142857142857143	0.0738461538461539	0.520281092756328	-1.31363859650242	Bradi3g58730	LOC_Os02g51860	NA	2	12983	D
																		1103			6B	Traes_6BL_C9B82742C	653664	655259	43036	142	1	0.218011496700021	1.53395367867152	0.535022776187456	0.502463054187192	0.276923076923077	0.552022794920104	1.66138781769956	Bradi3g58720	LOC_Os02g51880	NA	2	12985	D
																		1104			6B	Traes_6BL_0A6DEA6FB	655273	657261	43037	143	4	0.0356057252168314	2.59967086160386	1.83605439293964	1.96551724137931	1.86769230769231	0.950254730540781	2.79322316061652	Bradi3g58710	LOC_Os02g51890	NA	2	12986	D
																		1105			6B	Traes_6BL_1EA20D10A	657311	657579	43038	144	1	0.0986301369863013	0.668964251805952	-1.16240204275445	0.295566502463054	0.0646153846153846	0.22125014119936	0.17539982883265	Bradi3g58680	LOC_Os02g51910	NA	2	12990	D
																		1106			6B	Traes_6BL_29D94A3DA	657604	657883	43039	145	0	0	NA	NA	0	0	1	NA	Bradi3g58700	NA	NA	2	12987	D
																		1107			6B	Traes_6BL_8727EA5B8	657902	658159	43040	146	0	0	NA	NA	0	0	1	NA	Bradi3g58680	LOC_Os02g51910	NA	2	12990	D
																		1108			6B	Traes_6BL_75585A9EA	660211	660644	43042	148	0	0	NA	NA	0	0	1	NA	Bradi3g58630	NA	NA	2	12997	D
																		1109			6B	Traes_6BL_E14604962	662039	663068	43043	149	3	0.0761175666438823	0.29262824077757	1.12990364300208	0.58128078817734	0.443076923076923	0.76265081662749	0.399989910447009	Bradi3g58600	LOC_Os02g52140	NA	2	13005	D
																		1110			6B	Traes_6BL_F6B73DE38	664513	670521	43044	150	4	0.00881081422666319	1.59087192708302	0.109352297415627	0.379310344827586	2.11076923076923	5.55275260199341	-0.232638452233142	Bradi3g58580	LOC_Os02g52160	NA	2	13007	D
																		1111			6B	Traes_6BL_5A3A0F418	679422	680649	43045	151	5	-0.00200281481260456	-0.599745664424504	-0.671002967886827	1.2807881773399	1.15692307692308	0.90336539068413	-0.377444689668871	Bradi3g58560	NA	NA	2	13011	D
																		1112			6B	Traes_6BL_F8C60E70C	686222	690905	43046	152	3	-0.00965010663796728	1.23077605551013	0.324513012258568	1.28817733990148	1.19384615384615	0.926828383440249	1.15705924851611	Bradi3g58340	LOC_Os02g52220	NA	2	13016	D
																		1113	Kukri_c41439_313	30.2211	6B
																		1114	TA004132-0670	30.2211	6B	Traes_6BS_E1EE5FA4A1	697397	698570	43047	153	0	0	NA	NA	0	0	1	NA	NA	NA	NA	NA	NA	D
																		1115	Excalibur_c13_1799	30.6517	6B
																		1116	RAC875_c29816_75	31.6683	6B
																		1117	Kukri_c24795_75	31.6683	6B
																		1118	CAP7_c2260_110	31.6683	6B
																		1119	Ex_c2978_640	31.6683	6B
																		1120	BobWhite_c34318_375	31.6683	6B
																		1121	Excalibur_c64989_556	31.6683	6B
																		1122	Kukri_c24795_267	31.6683	6B
																		1123	Kukri_c3664_1071	31.6683	6B
																		1124	RAC875_c38592_187	31.6683	6B
																		1125	Kukri_rep_c103034_636	31.6683	6B
																		1126	Excalibur_rep_c114123_366	31.6683	6B	Traes_6BS_0CEF3C099	781462	788241	43060	166	26	-0.00897128531826286	-1.35568929376339	-0.772148370551074	3.59113300492611	4.33230769230769	1.20633275271266	-0.976627578010388	Bradi3g00980	LOC_Os02g01880	NA	2	7780	D
																		1127	Excalibur_rep_c114123_366	31.6683	6B	Traes_6BS_32AE3B31C	781026	781461	43059	165	3	-0.023394014019096	-0.422584911961281	-1.27048748513047	0.495073891625616	0.372307692307692	0.752524366884135	-0.451413276354381	Bradi3g00980	LOC_Os02g01880	NA	2	7780	D
																		1128	RAC875_rep_c105906_124	31.6683	6B
																		1129	Kukri_c38982_86	31.6683	6B
																		1130	wsnp_Ex_c702_1383612	32.4397	6B
																		1131	wsnp_JD_c15167_14703349	32.4397	6B
																		1132	wsnp_JD_c2297_3138694	32.4397	6B
																		1133	wsnp_JD_c23373_19987039	32.4397	6B
																		1134	M6_342713_PstIMluI_PA	32.4397	6B
																		1135	M6_7123_PstIMluI_PA	32.4397	6B
																		1136	M6_1250743_PstIMseI_PA	32.4397	6B
																		1137	M6_1391403_PstIMseI_PA	32.4397	6B
																		1138	M6_160681_PstIMseI_PA	32.4397	6B
																		1139	M6_1842500_PstIMseI_PA	32.4397	6B
																		1140	M6_227974_PstIMseI_PA	32.4397	6B
																		1141	M6_2380893_PstIMseI_PA	32.4397	6B
																		1142	M6_238897_PstIMseI_PA	32.4397	6B
																		1143	M6_255849_PstIMseI_PA	32.4397	6B
																		1144	M6_2906808_PstIMseI_PA	32.4397	6B
																		1145	M6_318119_PstIMseI_PA	32.4397	6B
																		1146	M6_3318366_PstIMseI_PA	32.4397	6B
																		1147	M6_3828176_PstIMseI_PA	32.4397	6B
																		1148	M6_4178092_PstIMseI_PA	32.4397	6B
																		1149	M6_4280613_PstIMseI_PA	32.4397	6B
																		1150	M6_520617_PstIMseI_PA	32.4397	6B
																		1151	M6_545104_PstIMseI_PA	32.4397	6B
																		1152	Opata_1416966_PstIMseI_PA	32.4397	6B
																		1153	Opata_1737881_PstIMseI_PA	32.4397	6B
																		1154	Opata_3007559_PstIMseI_PA	32.4397	6B
																		1155	Opata_30149_PstIMseI_PA	32.4397	6B
																		1156	M6_1037579_PstIMspI_PA	32.4397	6B
																		1157	M6_1083641_PstIMspI_PA	32.4397	6B
																		1158	M6_1265259_PstIMspI_PA	32.4397	6B
																		1159	M6_1293132_PstIMspI_PA	32.4397	6B
																		1160	M6_1305498_PstIMspI_PA	32.4397	6B
																		1161	M6_133590_PstIMspI_PA	32.4397	6B
																		1162	M6_149147_PstIMspI_PA	32.4397	6B
																		1163	M6_1600501_PstIMspI_PA	32.4397	6B
																		1164	M6_1870917_PstIMspI_PA	32.4397	6B
																		1165	M6_1934351_PstIMspI_PA	32.4397	6B
																		1166	M6_2087493_PstIMspI_PA	32.4397	6B
																		1167	M6_2094736_PstIMspI_PA	32.4397	6B
																		1168	M6_2121476_PstIMspI_PA	32.4397	6B
																		1169	M6_2181921_PstIMspI_PA	32.4397	6B
																		1170	M6_2184873_PstIMspI_PA	32.4397	6B
																		1171	M6_228217_PstIMspI_PA	32.4397	6B
																		1172	M6_2282358_PstIMspI_PA	32.4397	6B
																		1173	M6_241393_PstIMspI_PA	32.4397	6B
																		1174	M6_2619260_PstIMspI_PA	32.4397	6B
																		1175	M6_2625644_PstIMspI_PA	32.4397	6B
																		1176	M6_2924881_PstIMspI_PA	32.4397	6B
																		1177	M6_3120448_PstIMspI_PA	32.4397	6B
																		1178	M6_3197383_PstIMspI_PA	32.4397	6B
																		1179	M6_3383228_PstIMspI_PA	32.4397	6B
																		1180	M6_451656_PstIMspI_PA	32.4397	6B
																		1181	M6_460906_PstIMspI_PA	32.4397	6B
																		1182	M6_516832_PstIMspI_PA	32.4397	6B
																		1183	M6_627401_PstIMspI_PA	32.4397	6B
																		1184	M6_952075_PstIMspI_PA	32.4397	6B
																		1185	M6_968634_PstIMspI_PA	32.4397	6B
																		1186	Opata_1276436_PstIMspI_PA	32.4397	6B
																		1187	Opata_1766502_PstIMspI_PA	32.4397	6B
																		1188	Opata_2417059_PstIMspI_PA	32.4397	6B
																		1189	Opata_3003452_PstIMspI_PA	32.4397	6B
																		1190	Opata_3507334_PstIMspI_PA	32.4397	6B
																		1191	Opata_81364_PstIMspI_PA	32.4397	6B
																		1192	Opata_1825823_87_PstIMluI_SNP	32.4397	6B
																		1193	Opata_1019086_51_PstIMseI_SNP	32.4397	6B
																		1194	Opata_1558500_32_PstIMseI_SNP	32.4397	6B
																		1195	Opata_164741_14_PstIMseI_SNP	32.4397	6B
																		1196	Opata_1740072_42_PstIMseI_SNP	32.4397	6B
																		1197	Opata_1740072_8_PstIMseI_SNP	32.4397	6B
																		1198	Opata_201633_24_PstIMseI_SNP	32.4397	6B
																		1199	Opata_203737_70_PstIMseI_SNP	32.4397	6B
																		1200	Opata_23970_71_PstIMseI_SNP	32.4397	6B
																		1201	Opata_23970_8_PstIMseI_SNP	32.4397	6B
																		1202	Opata_242579_24_PstIMseI_SNP	32.4397	6B
																		1203	Opata_242996_50_PstIMseI_SNP	32.4397	6B
																		1204	Opata_362111_47_PstIMseI_SNP	32.4397	6B
																		1205	Opata_389892_21_PstIMseI_SNP	32.4397	6B
																		1206	Opata_396609_4_PstIMseI_SNP	32.4397	6B
																		1207	Opata_457820_24_PstIMseI_SNP	32.4397	6B
																		1208	Opata_457820_25_PstIMseI_SNP	32.4397	6B
																		1209	Opata_725873_68_PstIMseI_SNP	32.4397	6B
																		1210	Opata_725873_85_PstIMseI_SNP	32.4397	6B
																		1211	Opata_934647_59_PstIMseI_SNP	32.4397	6B
																		1212	Opata_1180788_25_PstIMspI_SNP	32.4397	6B
																		1213	Opata_1180788_26_PstIMspI_SNP	32.4397	6B
																		1214	Opata_1180788_33_PstIMspI_SNP	32.4397	6B
																		1215	Opata_1662593_1_PstIMspI_SNP	32.4397	6B
																		1216	Opata_1662593_53_PstIMspI_SNP	32.4397	6B
																		1217	Opata_1950766_24_PstIMspI_SNP	32.4397	6B
																		1218	Opata_1950766_51_PstIMspI_SNP	32.4397	6B
																		1219	Opata_2024800_59_PstIMspI_SNP	32.4397	6B
																		1220	Opata_2095836_65_PstIMspI_SNP	32.4397	6B
																		1221	Opata_2095836_77_PstIMspI_SNP	32.4397	6B
																		1222	Opata_2525059_24_PstIMspI_SNP	32.4397	6B
																		1223	Opata_2525059_51_PstIMspI_SNP	32.4397	6B
																		1224	Opata_2569600_73_PstIMspI_SNP	32.4397	6B
																		1225	Opata_2673712_56_PstIMspI_SNP	32.4397	6B
																		1226	Opata_2673712_57_PstIMspI_SNP	32.4397	6B
																		1227	Opata_2835461_2_PstIMspI_SNP	32.4397	6B
																		1228	Opata_295952_65_PstIMspI_SNP	32.4397	6B
																		1229	Opata_3177512_43_PstIMspI_SNP	32.4397	6B
																		1230	Opata_3413107_19_PstIMspI_SNP	32.4397	6B
																		1231	Opata_34816_21_PstIMspI_SNP	32.4397	6B
																		1232	Opata_373272_71_PstIMspI_SNP	32.4397	6B
																		1233	Opata_4139171_47_PstIMspI_SNP	32.4397	6B
																		1234	Opata_860406_16_PstIMspI_SNP	32.4397	6B
																		1235	Excalibur_c94362_397	32.4397	6B
																		1236	Kukri_c2040_624	32.4397	6B	Traes_6BS_14A73BF5A	719571	722240	43049	155	0	0	NA	NA	0	0	1	NA	NA	NA	NA	NA	NA	D
																		1237	Kukri_rep_c103009_826	32.4397	6B	Traes_6BS_107E13F41	731960	734117	43050	156	24	0.0124891701593361	-2.15127108359443	-0.965011128559816	1.76600985221675	0.892307692307692	0.505547657247072	-2.25502174269088	NA	NA	NA	NA	NA	D
																		1238	RAC875_c37759_711	32.4397	6B	Traes_6BS_8837AC45F	714692	717035	43048	154	6	0.00455721147924626	-1.74857955280728	-1.65353931849014	0.204433497536946	0.618461538461539	3.01538716908391	-1.6649110478359	NA	NA	NA	NA	NA	D
																		1239	BS00011131_51	32.4397	6B
																		1240	Kukri_c48410_604	32.4397	6B
																		1241	RAC875_c5559_5490	32.4397	6B
																		1242	BS00022499_51	32.4397	6B
																		1243	Ra_c8396_464	32.4397	6B	Traes_6BS_9CFC59D85	747408	753680	43052	158	13	0.0358855924564014	-1.55749296554366	-1.21191257565556	0.960591133004926	0.375384615384615	0.391418564769831	-1.85534208967482	NA	NA	NA	NA	NA	D
																		1244	Ra_c8396_465	32.4397	6B	Traes_6BS_6B3D7315B	740947	743219	43051	157	0	0	NA	NA	0	0	1	NA	NA	NA	NA	NA	NA	D
																		1245	wsnp_Ex_c16008_24427927	32.7069	6B
																		1246	Xgwm613_d2	32.7749	6B
																		1247	Kukri_c2040_645	33.5361	6B	Traes_6BS_E7A8CDC16	760280	766699	43054	160	22	0.00387367181507425	-1.27613576692316	-1.58365155604351	2.62315270935961	1.29538461538462	0.494020266069043	-1.49358445489224	NA	NA	NA	NA	NA	D
																		1248	Kukri_c21663_1606	33.5361	6B
																		1249	Kukri_rep_c107077_360	33.5361	6B
																		1250	Kukri_rep_c116508_664	33.5361	6B	Traes_6BS_757777328	756336	759432	43053	159	3	0.0400838677849038	-1.06968719805277	NA	0.394088669950739	0	0.00253107739080445	-1.30658881719746	NA	NA	NA	NA	NA	D
											QPelsc.Char-ch6B							1251	Xgpw4395	33.6749	6B
																		1252	Xgpw4357	33.6749	6B
																		1253	Xpsr167_d1	33.6749	6B
																		1254	P34/M48	33.9229	6B
																		1255	Xgwm768	34.0349	6B
																		1256	S24M17_d1	34.7649	6B
																		1257	GENE-1970_158	34.9794	6B
																		1258	Excalibur_c64119_345	34.9794	6B
																		1259	wPt-3424	34.985	6B
																		1260	M6_2479438_PstIMluI_PA	34.985	6B
																		1261	M6_1078422_PstIMseI_PA	34.985	6B
																		1262	M6_2096021_PstIMseI_PA	34.985	6B
																		1263	M6_3546150_PstIMseI_PA	34.985	6B
																		1264	M6_3870278_PstIMseI_PA	34.985	6B
																		1265	M6_3885401_PstIMseI_PA	34.985	6B
																		1266	M6_3936068_PstIMseI_PA	34.985	6B
																		1267	M6_847849_PstIMseI_PA	34.985	6B
																		1268	M6_972151_PstIMseI_PA	34.985	6B
																		1269	Opata_559761_PstIMseI_PA	34.985	6B
																		1270	M6_105701_PstIMspI_PA	34.985	6B
																		1271	M6_1842975_PstIMspI_PA	34.985	6B
																		1272	M6_2199746_PstIMspI_PA	34.985	6B
																		1273	M6_2490413_PstIMspI_PA	34.985	6B
																		1274	M6_2510033_PstIMspI_PA	34.985	6B
																		1275	M6_2570336_PstIMspI_PA	34.985	6B
																		1276	M6_3401466_PstIMspI_PA	34.985	6B
																		1277	M6_3471408_PstIMspI_PA	34.985	6B
																		1278	M6_549607_PstIMspI_PA	34.985	6B
																		1279	M6_554410_PstIMspI_PA	34.985	6B
																		1280	M6_684531_PstIMspI_PA	34.985	6B
																		1281	M6_801654_PstIMspI_PA	34.985	6B
																		1282	Opata_1065346_PstIMspI_PA	34.985	6B
																		1283	Opata_2443385_PstIMspI_PA	34.985	6B
																		1284	Opata_2446915_PstIMspI_PA	34.985	6B
																		1285	Opata_3524624_PstIMspI_PA	34.985	6B
																		1286	Opata_1239709_60_PstIMseI_SNP	34.985	6B
																		1287	Opata_149907_11_PstIMseI_SNP	34.985	6B
																		1288	Opata_1824549_78_PstIMspI_SNP	34.985	6B
																		1289	Opata_1824549_79_PstIMspI_SNP	34.985	6B
																		1290	Opata_276671_6_PstIMspI_SNP	34.985	6B
																		1291	wPt-8641	35.1487	6B
																		1292	Xgpw7011	35.2749	6B
																		1293	wPt-5971	35.8186	6B
																		1294	Xcdo1315	36.2249	6B
																		1295	Xak466_d1	36.2249	6B
																		1296	Xak466_d2	36.2249	6B
																		1297	Xgpw4095	36.3749	6B
																		1298	wPt-5188	36.4439	6B
																		1299	S23M15	36.5849	6B
																		1300	XgbxG084	36.5849	6B
																		1301	wPt-7662	36.6672	6B
																		1302	wPt-7203	36.6672	6B
																		1303	P33/M59148	36.7463	6B
																		1304	Xgpw7292	36.7749	6B
																		1305	wPt-2102	36.8458	6B
																		1306	wPt-0245	37.0244	6B
																		1307	wPt-1783	37.0244	6B
																		1308	wPt-6282	37.0244	6B
																		1309	wPt-3774	37.0244	6B
																		1310	wPt-1089	37.1259	6B
																		1311	XDuPw217	37.1665	6B
																		1312	wPt-3116	37.2031	6B
																		1313	wPt-9532	37.2031	6B
																		1314	wPt-8894	37.2031	6B
																		1315	wPt-1922	37.3281	6B
																		1316	wPt-3130	37.3281	6B
																		1317	wPt-4283	37.3281	6B
																		1318	wPt-7150	37.3281	6B
																		1319	wPt-9990	37.3281	6B
																		1320	wPt-2991	37.3817	6B
																		1321	wPt-6994	37.3877	6B
																		1322	wPt-4520	37.4472	6B
																		1323	wPt-8239	37.6794	6B
																		1324	XgbxG103	37.6849	6B
																		1325	wPt-5234	37.739	6B
																		1326	RAC875_rep_c101299_88	37.7557	6B
																		1327	wPt-4720	37.8581	6B
																		1328	wPt-1547	37.9176	6B
																		1329	Xpsr136	38.0449	6B
																		1330	S12M17_d1	38.0449	6B
																		1331	wPt-3304	38.0683	6B
																		1332	wsnp_Ex_c14481_22485922	38.158	6B
																		1333	wsnp_Ex_c4728_8444212	38.158	6B
																		1334	wsnp_Ex_c702_1382859	38.158	6B
																		1335	Kukri_c8239_141	38.158	6B	Traes_6BS_6C812D341	766711	769836	43055	161	14	-0.0437009709307838	1.29074036491739	1.01049237667739	5.99507389162562	4.75384615384615	0.792993254791261	1.64377068102112	NA	NA	NA	NA	NA	D
																		1336	BS00010403_51	38.158	6B	Traes_6BS_8EC4D2443	769887	773741	43056	162	24	0.0106399531457338	0.359734471486214	-0.193423822159247	8.3448275862069	8.46769230769231	1.01472169400518	0.638644812472311	Bradi3g01060	LOC_Os02g01940	Sb04g000775	2	7795	D
																		1337	BS00010403_51	38.158	6B	Traes_6BS_468380C42	773772	773962	43057	163	0	0	NA	NA	0	0	1	NA	Bradi3g01060	LOC_Os02g01940	Sb04g000775	2	7795	D
																		1338	RAC875_rep_c70449_63	38.158	6B
																		1339	Tdurum_contig29162_378	38.158	6B
																		1340	BS00030457_51	38.158	6B
																		1341	wPt-1852	38.1629	6B
																		1342	wPt-7777	38.1629	6B
																		1343	tPt-2055	38.3196	6B
																		1344	wPt-6988	38.3541	6B
																		1345	Xgbx3165	38.4049	6B
																		1346	XgpwE1	38.4049	6B
																		1347	S23M25	38.4049	6B
																		1348	S23M26_d1	38.4049	6B
																		1349	XgbxG083	38.4049	6B
																		1350	S12M17_d2	38.4049	6B
																		1351	wPt-8015	38.58	6B
																		1352	Xbcd342	38.7649	6B
																		1353	wPt-4706	39.0589	6B
																		1354	wPt-7954	39.2675	6B
																		1355			6B	Traes_6BS_E56B3C28D	777540	779487	43058	164	1	0.103174603174603	-1.16097429087842	0.655926928169578	0.0541871921182266	0.246153846153846	4.47846411458891	0.0673039853554493	NA	NA	Sb04g000750	2	7786	D
																		1356	wsnp_Ra_c30621_39857295	39.9191	6B
																		1357	Xgpw4032	40.6649	6B
																		1358	P34/M48158	41.5134	6B
																		1359	Xcdo476	41.6649	6B
																		1360	wPt-3376	41.6706	6B
																		1361	BS00033629_51	41.7537	6B
																		1362			6B	Traes_6BS_A0D0A76CD	789580	789808	43061	167	2	0.0476190476190477	NA	-0.835494551547976	0	0.246153846153846	247.15385	-1.16076394840779	Bradi3g06780	NA	Sb04g000730	2	7767	D
																		1363	S13M15	42.9449	6B
																		1364	Xbarc48	42.9449	6B
																		1365	M51/P65	42.9449	6B
																		1366	P78/M63_d1	42.9449	6B
																		1367	S23M20	42.9449	6B
																		1368	Xi739714a	43.0859	6B
																		1369	wsnp_Ex_rep_c115803_95396724	43.0966	6B
																		1370	BS00064091_51	43.0966	6B
																		1371	RAC875_c26860_648	43.0966	6B
																		1372	BS00067829_51	43.0966	6B
																		1373	Excalibur_c39830_862	43.0966	6B
																		1374	GENE-1999_98	43.0966	6B
																		1375	BS00033641_51	43.0966	6B
																		1376			6B	Traes_6BS_2A208D615	793305	798724	43062	168	0	0	NA	NA	0	0	1	NA	NA	NA	Sb04g000690	2	7762	D
																		1377	Xct749398	43.6741	6B
																		1378	wPt-5256	43.6999	6B
																		1379	wPt-1241	44.4488	6B
																		1380	wPt-8814	45.0017	6B
																		1381	RFL_Contig4853_1435	45.1271	6B
																		1382	wPt-3605	45.4441	6B
																		1383	S24M15_d1	45.7349	6B
																		1384	Xcdo365	45.7349	6B
																		1385	Xgpw1079	45.8649	6B
																		1386			6B	Traes_6BS_5E99BAA36	807054	809330	43063	169	3	-0.0215453060281523	-1.13502816152803	-0.619721678623415	0.399014778325123	0.56	1.40244817953977	-0.532957912340819	NA	NA	Sb04g000690	2	7762	D
																		1387	RAC875_c53183_1135	46.4553	6B
																		1388	wsnp_Ex_rep_c102186_87408828	46.6933	6B
																		1389			6B	Traes_6BL_495DE4787	809925	810606	43064	170	2	0.018494743051459	1.53395367867152	1.50503840806315	0.502463054187192	0.430769230769231	0.857598646017816	1.73625480312817	NA	NA	Sb04g000690	2	7762	D
																		1390	Gene_Gpc-B1	46.818	6B
																		1391	S25M14	47.1249	6B
																		1392	stm642tctg	47.1408	6B
																		1393	TA003023-0383	47.3737	6B
																		1394	BS00033642_51	47.3737	6B
																		1395	wsnp_Ku_c15011_23496657	47.3737	6B
																		1396	wPt-2175	47.7114	6B
																		1397	wPt-7745	47.7114	6B
																		1398	Opata_11911_PstIMluI_PA	47.7114	6B
																		1399	Opata_1278071_PstIMluI_PA	47.7114	6B
																		1400	M6_3592531_PstIMseI_PA	47.7114	6B
																		1401	M6_428637_PstIMseI_PA	47.7114	6B
																		1402	M6_457883_PstIMseI_PA	47.7114	6B
																		1403	M6_489898_PstIMseI_PA	47.7114	6B
																		1404	M6_793708_PstIMseI_PA	47.7114	6B
																		1405	Opata_521330_PstIMseI_PA	47.7114	6B
																		1406	Opata_564371_PstIMseI_PA	47.7114	6B
																		1407	M6_1000657_PstIMspI_PA	47.7114	6B
																		1408	M6_1294458_PstIMspI_PA	47.7114	6B
																		1409	M6_1304669_PstIMspI_PA	47.7114	6B
																		1410	M6_1325887_PstIMspI_PA	47.7114	6B
																		1411	M6_1443774_PstIMspI_PA	47.7114	6B
																		1412	M6_1932579_PstIMspI_PA	47.7114	6B
																		1413	M6_2712137_PstIMspI_PA	47.7114	6B
																		1414	M6_3365663_PstIMspI_PA	47.7114	6B
																		1415	M6_590608_PstIMspI_PA	47.7114	6B
																		1416	M6_724282_PstIMspI_PA	47.7114	6B
																		1417	M6_801137_PstIMspI_PA	47.7114	6B
																		1418	Opata_1100857_PstIMspI_PA	47.7114	6B
																		1419	Opata_1317635_PstIMspI_PA	47.7114	6B
																		1420	Opata_2739939_PstIMspI_PA	47.7114	6B
																		1421	Opata_360055_PstIMspI_PA	47.7114	6B
																		1422	Opata_3682553_PstIMspI_PA	47.7114	6B
																		1423	Opata_3884298_PstIMspI_PA	47.7114	6B
																		1424	Opata_157697_36_PstIMseI_SNP	47.7114	6B
																		1425	Opata_157697_55_PstIMseI_SNP	47.7114	6B
																		1426	Opata_216065_40_PstIMseI_SNP	47.7114	6B
																		1427	Opata_299610_25_PstIMseI_SNP	47.7114	6B
																		1428	Opata_299610_32_PstIMseI_SNP	47.7114	6B
																		1429	Opata_299610_87_PstIMseI_SNP	47.7114	6B
																		1430	Opata_304281_22_PstIMseI_SNP	47.7114	6B
																		1431	Opata_319912_74_PstIMseI_SNP	47.7114	6B
																		1432	Opata_526444_1_PstIMseI_SNP	47.7114	6B
																		1433	Opata_60519_66_PstIMseI_SNP	47.7114	6B
																		1434	Opata_71002_40_PstIMseI_SNP	47.7114	6B
																		1435	Opata_71002_41_PstIMseI_SNP	47.7114	6B
																		1436	Opata_71002_68_PstIMseI_SNP	47.7114	6B
																		1437	Opata_749371_25_PstIMseI_SNP	47.7114	6B
																		1438	Opata_950589_71_PstIMseI_SNP	47.7114	6B
																		1439	Opata_950589_80_PstIMseI_SNP	47.7114	6B
																		1440	Opata_1724147_29_PstIMspI_SNP	47.7114	6B
																		1441	Opata_1890999_65_PstIMspI_SNP	47.7114	6B
																		1442	Opata_2623140_1_PstIMspI_SNP	47.7114	6B
																		1443	Opata_290733_71_PstIMspI_SNP	47.7114	6B
																		1444	Opata_429224_55_PstIMspI_SNP	47.7114	6B
																		1445	Opata_83053_28_PstIMspI_SNP	47.7114	6B
																		1446	Kukri_c10377_112	47.9075	6B
																		1447	Tdurum_contig50121_249	47.9075	6B	Traes_6BS_0BC097C37	896290	897189	43083	189	0	0	NA	NA	0	0	1	NA	Bradi3g01297	NA	Sb04g001010	2	7842	D
																		1448	Tdurum_contig50121_249	47.9075	6B	Traes_6BS_02CA7E1F8	888220	896289	43082	188	10	0.0692868620122082	-1.08123353999232	0.907567020649398	1.75862068965517	2.97230769230769	1.68974353785304	0.266193666889564	Bradi3g01297	NA	Sb04g001010	2	7842	D
																		1449	BS00027942_51	47.9075	6B
																		1450	BS00064283_51	47.9075	6B
																		1451	wPt-4858	48.1672	6B
																		1452	stm5212	48.2094	6B
																		1453	RAC875_rep_c90117_481	48.2221	6B
																		1454	Kukri_c60727_356	48.3588	6B
																		1455	wPt-7906	48.7153	6B
																		1456	wsnp_Ex_c4815_8597139	48.8831	6B
																		1457	Opata_745976_PstIMluI_PA	48.8831	6B
																		1458	M6_203408_PstIMseI_PA	48.8831	6B
																		1459	M6_4057979_PstIMseI_PA	48.8831	6B
																		1460	M6_668306_PstIMseI_PA	48.8831	6B
																		1461	Opata_1288995_PstIMseI_PA	48.8831	6B
																		1462	Opata_1306643_PstIMseI_PA	48.8831	6B
																		1463	Opata_229209_PstIMseI_PA	48.8831	6B
																		1464	Opata_250481_PstIMseI_PA	48.8831	6B
																		1465	Opata_403406_PstIMseI_PA	48.8831	6B
																		1466	Opata_677588_PstIMseI_PA	48.8831	6B
																		1467	M6_1417050_PstIMspI_PA	48.8831	6B
																		1468	M6_2904859_PstIMspI_PA	48.8831	6B
																		1469	Opata_1431239_PstIMspI_PA	48.8831	6B
																		1470	Opata_1876829_PstIMspI_PA	48.8831	6B
																		1471	Opata_2463063_PstIMspI_PA	48.8831	6B
																		1472	Opata_2525177_PstIMspI_PA	48.8831	6B
																		1473	Opata_2598024_PstIMspI_PA	48.8831	6B
																		1474	Opata_3043019_PstIMspI_PA	48.8831	6B
																		1475	Opata_921720_PstIMspI_PA	48.8831	6B
																		1476	Opata_11516_54_PstIMseI_SNP	48.8831	6B
																		1477	Opata_1192683_54_PstIMseI_SNP	48.8831	6B
																		1478	Opata_119933_75_PstIMseI_SNP	48.8831	6B
																		1479	Opata_121184_69_PstIMseI_SNP	48.8831	6B
																		1480	Opata_1299404_25_PstIMseI_SNP	48.8831	6B
																		1481	Opata_1299404_82_PstIMseI_SNP	48.8831	6B
																		1482	Opata_1867231_3_PstIMseI_SNP	48.8831	6B
																		1483	Opata_273373_63_PstIMseI_SNP	48.8831	6B
																		1484	Opata_275494_4_PstIMseI_SNP	48.8831	6B
																		1485	Opata_2821986_42_PstIMseI_SNP	48.8831	6B
																		1486	Opata_2821986_70_PstIMseI_SNP	48.8831	6B
																		1487	Opata_296261_57_PstIMseI_SNP	48.8831	6B
																		1488	Opata_296261_81_PstIMseI_SNP	48.8831	6B
																		1489	Opata_3298_59_PstIMseI_SNP	48.8831	6B
																		1490	Opata_3298_75_PstIMseI_SNP	48.8831	6B
																		1491	Opata_3298_88_PstIMseI_SNP	48.8831	6B
																		1492	Opata_428984_62_PstIMseI_SNP	48.8831	6B
																		1493	Opata_442756_74_PstIMseI_SNP	48.8831	6B
																		1494	Opata_494061_31_PstIMseI_SNP	48.8831	6B
																		1495	Opata_574248_17_PstIMseI_SNP	48.8831	6B
																		1496	Opata_574248_63_PstIMseI_SNP	48.8831	6B
																		1497	Opata_626241_53_PstIMseI_SNP	48.8831	6B
																		1498	Opata_726267_41_PstIMseI_SNP	48.8831	6B
																		1499	Opata_90579_22_PstIMseI_SNP	48.8831	6B
																		1500	Opata_93460_4_PstIMseI_SNP	48.8831	6B
																		1501	Opata_1084902_20_PstIMspI_SNP	48.8831	6B
																		1502	Opata_1669530_73_PstIMspI_SNP	48.8831	6B
																		1503	Opata_1740347_88_PstIMspI_SNP	48.8831	6B
																		1504	Opata_1890999_68_PstIMspI_SNP	48.8831	6B
																		1505	Opata_1913791_20_PstIMspI_SNP	48.8831	6B
																		1506	Opata_1913791_62_PstIMspI_SNP	48.8831	6B
																		1507	Opata_1913791_71_PstIMspI_SNP	48.8831	6B
																		1508	Opata_1991790_51_PstIMspI_SNP	48.8831	6B
																		1509	Opata_2029434_62_PstIMspI_SNP	48.8831	6B
																		1510	Opata_2159576_62_PstIMspI_SNP	48.8831	6B
																		1511	Opata_2201108_62_PstIMspI_SNP	48.8831	6B
																		1512	Opata_2275412_48_PstIMspI_SNP	48.8831	6B
																		1513	Opata_2339777_42_PstIMspI_SNP	48.8831	6B
																		1514	Opata_247590_34_PstIMspI_SNP	48.8831	6B
																		1515	Opata_2737597_79_PstIMspI_SNP	48.8831	6B
																		1516	Opata_3047009_40_PstIMspI_SNP	48.8831	6B
																		1517	Opata_3366392_84_PstIMspI_SNP	48.8831	6B
																		1518	Opata_3427941_9_PstIMspI_SNP	48.8831	6B
																		1519	Opata_347483_17_PstIMspI_SNP	48.8831	6B
																		1520	Opata_348980_80_PstIMspI_SNP	48.8831	6B
																		1521	Opata_3611701_61_PstIMspI_SNP	48.8831	6B
																		1522	Opata_389175_2_PstIMspI_SNP	48.8831	6B
																		1523	Opata_556817_30_PstIMspI_SNP	48.8831	6B
																		1524	Opata_841382_69_PstIMspI_SNP	48.8831	6B
																		1525	wsnp_Ex_c4815_8597064	48.8831	6B
																		1526	wsnp_Ex_c56091_58346859	48.8831	6B
																		1527	wsnp_Ra_c20409_29673950	48.8831	6B	Traes_6BS_A7971B36A	819881	820584	43069	175	0	0	NA	NA	0	0	1	NA	NA	NA	NA	NA	NA	D
																		1528	GENE-1999_265	48.8831	6B
																		1529	RAC875_c6190_1216	48.8831	6B
																		1530	GENE-3872_608	48.8831	6B	Traes_6BS_9B6EA6B99	906231	907137	43086	192	14	0.00327451410599311	-1.6240578711685	-1.41781432738797	1.36453201970443	1.48	1.08455896918477	-1.48929040379817	Bradi3g01320	LOC_Os02g02320	Sb04g001030	2	7852	D
																		1531	GENE-3872_608	48.8831	6B	Traes_6BS_C2E1CFA03	901481	902176	43085	191	0	0	NA	NA	0	0	1	NA	Bradi3g01320	LOC_Os02g02320	Sb04g001030	2	7852	D
																		1532	GENE-3872_608	48.8831	6B	Traes_6BS_835433815	897196	897575	43084	190	2	-0.00370370370370376	-0.972146691012155	-1.1881607508468	0.25615763546798	0.0707692307692308	0.27908651673736	-1.02621691525283	Bradi3g01320	LOC_Os02g02320	Sb04g001030	2	7852	D
																		1533	RAC875_c55270_272	48.8831	6B	Traes_6BS_F2B648360	816765	819877	43068	174	20	-0.000246150201262285	-1.49262434365739	-0.706674167487895	2.76108374384236	1.91076923076923	0.692147454588035	-0.688943547182004	NA	NA	NA	NA	NA	D
																		1534	Tdurum_contig82504_154	48.8831	6B	Traes_6BS_143FEF476	813626	814512	43067	173	0	0	NA	NA	0	0	1	NA	NA	NA	NA	NA	NA	D
																		1535	P46/M48423	48.9015	6B
																		1536	wPt-0259	49.2172	6B
																		1537	wPt-1830	49.7192	6B
																		1538			6B	Traes_6BS_80170D243	907154	910414	43087	193	5	0.0442300412274442	0.664985609409483	0.740292127894012	1.44088669950739	1.31076923076923	0.909758880500111	1.24445742626332	Bradi3g01360	LOC_Os02g02350	Sb04g001090	2	7863	D
																		1539	IAAV1711	50.413	6B	Traes_6BS_B87C41E78	911013	914061	43088	194	24	-0.00758681242086912	1.38480575664606	1.46499016368438	7.7487684729064	8.19692307692308	1.05782812889635	1.85576935116686	Bradi3g01370	LOC_Os02g02360	Sb04g001100	2	7864	D
																		1540			6B	Traes_6BS_B2C9F123A	914874	916272	43089	195	32	-0.0176583924881872	-1.91048179845105	-1.69114388518547	3.73645320197044	4.12615384615385	1.10426903807117	-1.34660827484638	Bradi3g01377	LOC_Os02g02370	Sb04g001110	2	7865	D
																		1541	wsnp_BE404947B_Ta_2_12	51.0591	6B
																		1542	M6_2696486_PstIMluI_PA	51.0591	6B
																		1543	M6_2110761_PstIMseI_PA	51.0591	6B
																		1544	M6_2893756_PstIMseI_PA	51.0591	6B
																		1545	Opata_486986_PstIMseI_PA	51.0591	6B
																		1546	Opata_900003_PstIMseI_PA	51.0591	6B
																		1547	M6_2196035_PstIMspI_PA	51.0591	6B
																		1548	M6_941632_PstIMspI_PA	51.0591	6B
																		1549	Opata_1229566_PstIMspI_PA	51.0591	6B
																		1550	Opata_1235968_PstIMspI_PA	51.0591	6B
																		1551	Opata_300574_PstIMspI_PA	51.0591	6B
																		1552	Opata_120350_54_PstIMseI_SNP	51.0591	6B
																		1553	Opata_120350_67_PstIMseI_SNP	51.0591	6B
																		1554	Opata_120350_71_PstIMseI_SNP	51.0591	6B
																		1555	Opata_128188_7_PstIMseI_SNP	51.0591	6B
																		1556	Opata_182512_52_PstIMseI_SNP	51.0591	6B
																		1557	Opata_1939312_24_PstIMseI_SNP	51.0591	6B
																		1558	Opata_223512_10_PstIMseI_SNP	51.0591	6B
																		1559	Opata_223512_61_PstIMseI_SNP	51.0591	6B
																		1560	Opata_265323_28_PstIMseI_SNP	51.0591	6B
																		1561	Opata_275765_45_PstIMseI_SNP	51.0591	6B
																		1562	Opata_275765_46_PstIMseI_SNP	51.0591	6B
																		1563	Opata_3761654_11_PstIMseI_SNP	51.0591	6B
																		1564	Opata_436167_58_PstIMseI_SNP	51.0591	6B
																		1565	Opata_436167_81_PstIMseI_SNP	51.0591	6B
																		1566	Opata_560442_12_PstIMseI_SNP	51.0591	6B
																		1567	Opata_1740316_15_PstIMspI_SNP	51.0591	6B
																		1568	Opata_1863307_29_PstIMspI_SNP	51.0591	6B
																		1569	Opata_2106015_54_PstIMspI_SNP	51.0591	6B
																		1570	Opata_226397_20_PstIMspI_SNP	51.0591	6B
																		1571	Opata_3208793_13_PstIMspI_SNP	51.0591	6B
																		1572	Opata_39991_42_PstIMspI_SNP	51.0591	6B
																		1573	Opata_84445_21_PstIMspI_SNP	51.0591	6B
																		1574	Xgwm132	51.2649	6B
																		1575			6B	Traes_6BS_415188374	922515	924445	43090	196	0	0	NA	NA	0	0	1	NA	Bradi3g01427	NA	NA	2	7871	D
																		1576	stm550tctg	51.4419	6B
																		1577	wPt-3309	51.7027	6B
	QT/h.Hau-ch6B																	1578	wPt-5333	51.7027	6B
																		1579			6B	Traes_6BS_5EBD18D8B	926861	932342	43091	197	21	-0.0333522618603237	-1.48277395914989	-1.69929172142179	2.15024630541872	1.87384615384615	0.871516265378277	-1.19579056731321	Bradi3g01460	NA	NA	2	7874	D
																		1580			6B	Traes_6BS_B01F326C9	933653	934568	43092	198	0	0	NA	NA	0	0	1	NA	Bradi3g01450	LOC_Os02g02390	Sb04g001123	2	7873	D
																		1581			6B	Traes_6BS_055B0C523	934571	937537	43093	199	48	-0.00825441905843216	-0.637618425031068	-1.82870589974275	9.12068965517241	7.70461538461539	0.844757459113118	-0.830698086350311	Bradi3g01450	LOC_Os02g02390	Sb04g001123	2	7873	D
																		1582	S13M25	52.6949	6B
																		1583			6B	Traes_6BS_3ED9B4689	939528	940431	43094	200	0	0	NA	NA	0	0	1	NA	Bradi3g01460	NA	NA	2	7874	D
																		1584			6B	Traes_6BS_A32CBE9CC	941557	942863	43095	201	0	0	NA	NA	0	0	1	NA	Bradi3g01460	NA	NA	2	7874	D
																		1585	Xcfd13	53.0677	6B
																		1586	M6_1323221_PstIMluI_PA	53.0677	6B
																		1587	M6_1364285_PstIMseI_PA	53.0677	6B
																		1588	M6_1551902_PstIMseI_PA	53.0677	6B
																		1589	M6_1753302_PstIMseI_PA	53.0677	6B
																		1590	M6_17612_PstIMseI_PA	53.0677	6B
																		1591	Opata_4129078_PstIMseI_PA	53.0677	6B
																		1592	Opata_93489_PstIMseI_PA	53.0677	6B
																		1593	M6_2376191_PstIMspI_PA	53.0677	6B
																		1594	Opata_1379593_PstIMspI_PA	53.0677	6B
																		1595	Opata_2028090_PstIMspI_PA	53.0677	6B
																		1596	Opata_2551240_PstIMspI_PA	53.0677	6B
																		1597	Opata_3083554_PstIMspI_PA	53.0677	6B
																		1598	Opata_3158323_PstIMspI_PA	53.0677	6B
																		1599	Opata_3250318_PstIMspI_PA	53.0677	6B
																		1600	Opata_3467929_PstIMspI_PA	53.0677	6B
																		1601	Opata_612524_PstIMspI_PA	53.0677	6B
																		1602	Opata_715782_PstIMspI_PA	53.0677	6B
																		1603	Opata_1227776_50_PstIMseI_SNP	53.0677	6B
																		1604	Opata_1227776_89_PstIMseI_SNP	53.0677	6B
																		1605	Opata_1054832_84_PstIMspI_SNP	53.0677	6B
																		1606	Opata_2737472_2_PstIMspI_SNP	53.0677	6B
																		1607	Opata_2846345_20_PstIMspI_SNP	53.0677	6B
																		1608	Opata_3195687_23_PstIMspI_SNP	53.0677	6B
																		1609	Opata_4220215_52_PstIMspI_SNP	53.0677	6B
																		1610	XCxp3a	53.085	6B
																		1611			6B	Traes_6BS_E6687F4BF	943728	946201	43096	202	0	0	NA	NA	0	0	1	NA	Bradi3g01460	NA	NA	2	7874	D
																		1612			6B	Traes_6BS_ABCBC4BF5	946391	948219	43097	203	0	0	NA	NA	0	0	1	NA	Bradi3g01460	NA	NA	2	7874	D
																		1613	wPt-2218	53.635	6B
																		1614			6B	Traes_6BS_C48B72126	950601	952859	43098	204	15	-0.00973710258658711	-0.390884753786132	-1.04866237653719	2.61330049261084	1.77846153846154	0.680664501577628	-0.505282670828738	Bradi3g01460	NA	NA	2	7874	D
																		1615			6B	Traes_6BS_23FB32285	953111	953325	43099	205	0	0	NA	NA	0	0	1	NA	Bradi3g01460	NA	NA	2	7874	D
																		1616			6B	Traes_6BS_83A52AB03	954771	957617	43100	206	10	-0.0330296408342967	-0.914462531682824	-0.924021280462148	1.04679802955665	1.61230769230769	1.53971246729677	-0.675273864637302	Bradi3g01460	NA	NA	2	7874	D
																		1617	Xcfd13_d1	54.0849	6B
																		1618	BS00023196_51	54.1565	6B
																		1619			6B	Traes_6BS_BDA1F76BD	957637	962800	43101	207	33	0.0400619770133935	-0.751494300894988	-2.05247226360119	5.01477832512315	1.33846153846154	0.267049588692649	-1.23766659467865	Bradi3g01460	NA	NA	2	7874	D
																		1620	BobWhite_c42252_276	54.4983	6B
																		1621	Excalibur_c100270_78	54.4983	6B	Traes_6BS_BCC1E0A87	6941866	6943294	44247	1353	14	-0.023006492842931	-0.59210883627191	-0.092555559336479	2.07389162561576	2.73846153846154	1.32029138312154	-0.0176736743399381	Bradi3g43600	NA	NA	2	10458	D
																		1622	Excalibur_c100270_78	54.4983	6B	Traes_6BS_BC9CEF0AE	6939551	6939801	44245	1351	0	0	NA	NA	0	0	1	NA	Bradi3g43600	NA	NA	2	10458	D
																		1623	Excalibur_c100270_78	54.4983	6B	Traes_6BS_072CDDB60	6940149	6941497	44246	1352	0	0	NA	NA	0	0	1	NA	Bradi3g43600	NA	NA	2	10458	D
																		1624	Excalibur_rep_c102994_1003	54.4983	6B	Traes_6BS_159DD6407	826643	829821	43070	176	0	0	NA	NA	0	0	1	NA	NA	NA	NA	NA	NA	D
																		1625	GENE-0293_154	54.4983	6B
																		1626	RAC875_c54904_460	54.4983	6B
																		1627	RAC875_c6190_1173	54.4983	6B
																		1628	tplb0060j17_1061	54.4983	6B
																		1629	BS00029386_51	54.4983	6B
																		1630	Excalibur_c12037_1241	54.4983	6B	Traes_6BS_85F8D79AD	875928	876943	43080	186	1	0.0370370370370371	0.138693107394935	-1.16097429087842	0.197044334975369	0.0676923076923077	0.346853202007854	-0.193905998050843	Bradi3g01290	NA	Sb04g000970	2	7841	D
																		1631	Excalibur_c12037_1241	54.4983	6B	Traes_6BS_0A2BC973A	883020	884885	43081	187	3	-0.0100880505433776	1.08798045924337	1.89437460119154	1.04926108374384	1.28	1.21969672531329	1.22948414324798	Bradi3g01290	NA	Sb04g000970	2	7841	D
																		1632	Excalibur_rep_c108023_321	54.4983	6B
																		1633	Excalibur_rep_c113334_99	54.4983	6B	Traes_6BS_19784BBEF	847930	849230	43073	179	6	0.143579310770859	0.781312627713323	-1.570969715507	1.2807881773399	1.42153846153846	1.10980775310317	-0.61862893452075	Bradi3g01250	LOC_Os02g02170	Sb04g001000	2	7837	D
																		1634	Excalibur_rep_c113334_99	54.4983	6B	Traes_6BS_0FA160F34	855688	856365	43075	181	0	0	NA	NA	0	0	1	NA	Bradi3g01250	LOC_Os02g02170	Sb04g001000	2	7837	D
																		1635	Excalibur_rep_c113334_99	54.4983	6B	Traes_6BS_300536B67	849935	850416	43074	180	0	0	NA	NA	0	0	1	NA	Bradi3g01250	LOC_Os02g02170	Sb04g001000	2	7837	D
																		1636	Excalibur_rep_c113334_99	54.4983	6B	Traes_6BS_09E48B2F6	832436	832794	43071	177	0	0	NA	NA	0	0	1	NA	Bradi3g01250	LOC_Os02g02170	Sb04g001000	2	7837	D
																		1637	Excalibur_rep_c113334_99	54.4983	6B	Traes_6BS_A51045ADB	836698	838114	43072	178	7	0.0430881584757532	0.991867263132555	-0.349663718329864	1.61576354679803	1.19692307692308	0.740938945586694	0.127341799540594	Bradi3g01250	LOC_Os02g02170	Sb04g001000	2	7837	D
																		1638	Excalibur_rep_c113334_99	54.4983	6B	Traes_6BS_7480E24F2	859251	860168	43076	182	17	0.0236274194280897	2.17185357376322	0.870448698705826	7.67487684729064	5.39384615384616	0.702831253734875	2.1164584839501	Bradi3g01250	LOC_Os02g02170	Sb04g001000	2	7837	D
																		1639	RAC875_c2808_1394	54.4983	6B
																		1640	RAC875_c2808_784	54.4983	6B	Traes_6BS_47BFA44BA	860644	861821	43077	183	28	0.0394159940557451	-0.454624309361111	-1.09609068258968	5.42610837438424	3.17230769230769	0.584714266540434	-0.501272141686505	Bradi3g01270	NA	NA	2	7839	D
																		1641	RAC875_c66376_395	54.4983	6B	Traes_6BS_FE119B025	5114291	5119196	43879	985	9	0.103725311301099	1.49454111282803	-0.889979508233171	5.88669950738916	3.00307692307692	0.510229320449814	1.04298975938624	NA	NA	Sb04g005620	2	8760	D
																		1642	RAC875_c68849_153	54.4983	6B	Traes_6BS_1960EC705	873183	873585	43079	185	1	-0.0512820512820513	-1.15933492823987	-1.16387275300333	0.0566502463054187	0.0492307692307692	0.871301859055251	-0.840765093707754	Bradi3g01277	LOC_Os02g02190	Sb04g000990	2	7840	D
																		1643	RAC875_c68849_153	54.4983	6B	Traes_6BS_FFAD6AAFB	861823	863034	43078	184	7	0.00210163652024109	0.516527317631274	-0.77623131369445	1.79802955665025	1.16	0.645347928579895	0.361254760600233	Bradi3g01277	LOC_Os02g02190	Sb04g000990	2	7840	D
																		1644	Excalibur_c14803_1119	54.4983	6B
																		1645	RAC875_c21158_99	54.4983	6B
																		1646			6B	Traes_6BL_BA5DD1806	966686	971381	43102	208	3	0.02512470657277	0.588422020597831	-0.0530682398290568	0.497536945812808	0.344615384615385	0.693259306055449	0.667254289544392	Bradi3g01477	LOC_Os02g02410	Sb04g001140	2	7876	D
																		1647	S12M17_d3	55.4749	6B
																		1648	wsnp_JD_c7246_8349823	55.5953	6B
																		1649			6B	Traes_6BL_B095FC217	974324	978384	43103	209	3	0.0219265566790848	-1.15969540716671	-0.94340150414051	0.0714285714285714	0.393846153846154	5.45152486097682	-1.21321907620493	Bradi3g01477	LOC_Os02g02410	Sb04g001140	2	7876	D
																		1650	wPt-9971	56.1785	6B
																		1651			6B	Traes_6BL_40D3C5E0B	988108	989295	43104	210	0	0	NA	NA	0	0	1	NA	Bradi3g01477	LOC_Os02g02410	Sb04g001140	2	7876	D
																		1652			6B	Traes_6BL_AEC7D909E	992489	992689	43105	211	0	0	NA	NA	0	0	1	NA	Bradi3g57450	LOC_Os02g53420	NA	2	13166	D
																		1653			6B	Traes_6BS_804DA0429	992705	995687	43106	212	79	0.00815342618720816	-0.920826426344046	-1.53673808857812	11.7709359605911	7.15384615384616	0.607788402375916	-1.05726965691729	Bradi3g01477	LOC_Os02g02410	Sb04g001140	2	7876	D
																		1654	Kukri_c46237_140	57.7095	6B
																		1655			6B	Traes_6BL_C802F81B8	1000913	1001666	43107	213	1	-0.0512820512820513	-1.16097429087842	-1.1646721889208	0.0541871921182266	0.0523076923076923	0.965943183554009	-0.840765093707754	Bradi3g01477	LOC_Os02g02410	Sb04g001140	2	7876	D
																		1656			6B	Traes_6BS_D373D1A96	1002432	1007716	43108	214	68	0.0121853656246967	-0.808000549973593	-1.97743592137063	12.012315270936	5.75692307692308	0.479295094700366	-1.13799131337046	Bradi3g01487	LOC_Os02g02424	NA	2	7877	D
																		1657	JD_c8399_626	58.4324	6B
																		1658			6B	Traes_6BS_B6113415D	1008420	1008781	43109	215	0	0	NA	NA	0	0	1	NA	Bradi3g01510	NA	NA	2	7880	D
																		1659			6B	Traes_6BS_768A01DF4	1014930	1015286	43110	216	0	0	NA	NA	0	0	1	NA	Bradi3g01510	NA	NA	2	7880	D
																		1660	Kukri_c11992_240	59.1385	6B
																		1661	Kukri_rep_c103613_253	59.1385	6B
																		1662	Kukri_rep_c104879_103	59.1385	6B	Traes_6BS_487628194	1016580	1018334	43111	217	35	0.0786236548182734	-1.00035105156791	-1.85781562115066	4.72413793103448	4.10461538461538	0.868887943764215	-1.23938654720812	Bradi3g01540	LOC_Os02g02480	Sb04g001200	2	7884	D
																		1663	IAAV8704	59.1497	6B
																		1664	Kukri_c102760_253	59.1497	6B
																		1665	RAC875_c2291_123	59.1497	6B
																		1666	wsnp_Ex_c14031_21934285	59.3739	6B
																		1667	wsnp_Ex_c14031_21934322	59.3739	6B
																		1668	wsnp_Ex_c14031_21934513	59.3739	6B
																		1669	wsnp_Ex_c19873_28889591	59.3739	6B
																		1670	wsnp_Ex_c40044_47184747	59.3739	6B
																		1671	Ku_c21254_365	59.3739	6B
																		1672	BS00090069_51	59.3739	6B
																		1673	BS00110803_51	59.3739	6B
																		1674	BobWhite_c23416_168	59.3739	6B	Traes_6BS_16C871CEA	10538315	10539143	44951	2057	17	-0.00123885139904201	-0.670958736867423	0.00548887092817381	2.3743842364532	3.58461538461539	1.50948857857203	-0.303977331537134	Bradi3g09120	LOC_Os02g14430	NA	2	9436	D
																		1675	BobWhite_c23416_168	59.3739	6B	Traes_6BS_0BDACE205	10543494	10545156	44952	2058	40	0.0473868525605524	-0.00538749902105171	-1.68447576693111	7.89408866995074	4.33538461538462	0.549250907906523	-0.296127619081266	Bradi3g09120	LOC_Os02g14430	NA	2	9436	D
																		1676	BobWhite_c23416_168	59.3739	6B	Traes_6BS_1BE26A80A	10534494	10535054	44950	2056	0	0	NA	NA	0	0	1	NA	Bradi3g09120	LOC_Os02g14430	NA	2	9436	D
																		1677	Tdurum_contig43092_876	59.3739	6B	Traes_6BS_D6A827CDC	1026849	1028955	43113	219	37	0.0277963606619294	-1.2616148131596	-0.588470331607137	5.23645320197044	4.02769230769231	0.769208269011358	-1.30990967836394	NA	NA	NA	NA	NA	D
																		1678	Tdurum_contig62941_85	59.3739	6B
																		1679	BS00090070_51	59.3739	6B	Traes_6BS_6D87FC5DE	1060597	1064186	43121	227	15	0.021867404783093	-0.900966720851606	-0.718095187878312	2.07389162561576	2.58153846153846	1.24466185253251	-0.915000832780803	NA	NA	NA	NA	NA	D
																		1680	D_F1BEJMU01AK2KX_99	59.3739	6B
																		1681	Excalibur_c46399_307	59.3739	6B	Traes_6BS_34FF53474	1054130	1057411	43120	226	21	0.0212792582591086	-0.163438813210159	-0.440859780652481	4.07635467980296	3.40307692307692	0.834873879551729	0.0980694120192552	NA	NA	NA	NA	NA	D
																		1682	GENE-0418_209	59.3739	6B
																		1683	IACX6021	59.3739	6B
																		1684	IACX6023	59.3739	6B	Traes_6BS_63FCF7A14	1029279	1030309	43114	220	7	-0.0231497728990182	-0.780655476262767	-1.57272932854205	1.48768472906404	0.996923076923077	0.670338762727821	-0.704262913714413	NA	NA	NA	NA	NA	D
																		1685	IACX9024	59.3739	6B
																		1686	Kukri_c35255_1234	59.3739	6B
																		1687	Kukri_c54773_76	59.3739	6B
																		1688	Kukri_c61725_199	59.3739	6B
																		1689	Kukri_c61725_298	59.3739	6B
																		1690	Kukri_c61725_362	59.3739	6B
																		1691	Kukri_c61725_545	59.3739	6B
																		1692	RAC875_c13920_747	59.3739	6B
																		1693	RAC875_c19425_903	59.3739	6B	Traes_6BS_5CE8BD8E1	1019538	1022083	43112	218	40	0.0557242843136316	-1.95300699071439	-0.895104712399353	3.6551724137931	3.39076923076923	0.927683065690001	-1.68591736536604	Bradi3g01527	LOC_Os02g02470	Sb04g001190	2	7883	D
																		1694	RAC875_c536_872	59.3739	6B
																		1695	BS00003852_51	59.3739	6B
																		1696	BS00003891_51	59.3739	6B	Traes_6BS_31AF9744F	1044199	1047214	43118	224	0	0	NA	NA	0	0	1	NA	NA	NA	NA	NA	NA	D
																		1697	RAC875_c92963_773	59.3739	6B
																		1698	RAC875_rep_c72491_171	59.3739	6B	Traes_6BS_D322B8C7E	1068228	1071071	43122	228	15	-0.0161521909705131	-0.304685193122278	-0.333274275897602	2.36453201970443	1.72	0.727531897877248	-0.361758253139257	NA	NA	NA	NA	NA	D
																		1699	BS00011365_51	59.3739	6B
																		1700	BS00011530_51	59.3739	6B
																		1701	RFL_Contig5693_807	59.3739	6B
																		1702	TA004901-0137	59.3739	6B
																		1703	Tdurum_contig33428_272	59.3739	6B	Traes_6BS_1E0B929A3	1047257	1048261	43119	225	0	0	NA	NA	0	0	1	NA	NA	NA	NA	NA	NA	D
																		1704	Tdurum_contig9612_971	59.3739	6B	Traes_6BS_C3646F1A9	1040657	1043443	43117	223	10	-0.0200926902233884	-1.77333324053176	-1.9585839450812	0.817733990147783	0.667692307692308	0.816739402745451	-1.67005313131465	NA	NA	NA	NA	NA	D
																		1705	BS00090073_51	59.3739	6B
																		1706	RAC875_c26450_575	59.3739	6B
																		1707	RAC875_rep_c107929_341	59.3739	6B	Traes_6BS_779505481	1031777	1035833	43115	222	66	-0.00564277626455989	0.0936452360647123	-0.799377809348765	14.5270935960591	10.8738461538462	0.748539102886837	0.0127900735176387	NA	NA	NA	NA	NA	D
																		1708	RAC875_rep_c107929_341	59.3739	6B	Traes_6BS_A2F2878BB	1031330	1031657	43116	221	0	0	NA	NA	0	0	1	NA	NA	NA	NA	NA	NA	D
																		1709	Tdurum_contig23564_173	59.3739	6B
																		1710			6B	Traes_6BL_FAB996F25	1078421	1081255	43123	229	1	0.0441791044776119	-1.14923093862267	0.0543783968777873	0.0689655172413793	0.270769230769231	3.88433088184008	-0.301221351263057	Bradi3g46060	LOC_Os02g35470	Sb04g023100	2	11094	D
																		1711			6B	Traes_6BL_C465D0996	1081880	1084695	43124	230	2	-0.0201465201465203	-0.788385326389269	-0.913353383763397	0.315270935960591	0.283076923076923	0.898207467306354	-0.521655483386157	Bradi3g46060	LOC_Os02g35470	Sb04g023100	2	11094	D
																		1712			6B	Traes_6BL_70638317D	1085715	1087879	43125	231	2	0.100016559463237	0.673328627228179	-0.716175407740903	0.660098522167488	0.203076923076923	0.308693657338697	0.124135330216417	NA	LOC_Os02g35490	Sb04g023170	2	11099	D
																		1713			6B	Traes_6BS_ED26EBC6C	1088818	1091212	43126	232	6	0.0453279775208353	1.26940501032018	0.690246497937574	1.70443349753695	1.36	0.798037566401739	0.801922601258208	Bradi3g46080	LOC_Os02g35500	Sb04g023180	2	11100	D
																		1714			6B	Traes_6BS_3B777AAC7	1096334	1099585	43127	233	1	NA	NA	NA	0	0	1	NA	Bradi3g46130	LOC_Os02g35610	Sb04g023240	2	11111	D
																		1715			6B	Traes_6BS_98EC1CC44	1106687	1107632	43128	234	4	0	NA	-1.1814121658533	0	0.0769230769230769	77.92308	-1.09968170841825	Bradi3g46130	LOC_Os02g35610	Sb04g023240	2	11111	D
																		1716	wPt-9594	59.4701	6B
																		1717			6B	Traes_6BL_701CC8C8E	1112559	1117305	43129	235	2	0.0102409638554216	0.760869135870387	1.43719657046616	0.379310344827586	0.492307692307692	1.29711879513978	1.29461371652579	Bradi3g46170	LOC_Os02g35630	Sb04g023280	2	11118	D
																		1718			6B	Traes_6BL_BB0C1DD8F1	1117608	1118216	43130	236	0	0	NA	NA	0	0	1	NA	Bradi3g46210	LOC_Os02g35690	Sb04g023340	2	11124	D
																		1719			6B	Traes_6BL_E38643C1E	1118311	1120615	43131	237	0	0	NA	NA	0	0	1	NA	Bradi3g46380	LOC_Os02g35860	NA	2	11151	D
																		1720			6B	Traes_6BL_D5AFC833F	1121373	1122875	43132	238	2	NA	NA	NA	0	0	1	NA	Bradi3g46380	LOC_Os02g35860	NA	2	11151	D
																		1721			6B	Traes_6BL_16A0C0A8F	1127997	1129410	43133	239	6	0.12	0.085677219738939	NA	0.216748768472906	0	0.00459244844414046	-0.453923410028082	Bradi3g46390	LOC_Os02g35870	Sb04g023470	2	11152	D
																		1722			6B	Traes_6BL_C7603640E	1131847	1135352	43134	240	3	-0.0150785340314139	-1.16844493925267	-1.2231601979498	0.0788177339901478	0.249230769230769	3.13502739303661	-1.18963548020965	Bradi3g46390	LOC_Os02g35870	Sb04g023470	2	11152	D
																		1723			6B	Traes_6BS_75244D990	1135612	1137586	43135	241	3	0.000391798773136554	0.258264768577728	0.995419565863234	0.839901477832512	0.701538461538462	0.835458703200284	0.490934072191056	Bradi3g46430	LOC_Os02g35910	Sb04g023510	2	11156	D
																		1724			6B	Traes_6BS_0CEAD3BB0	1141823	1144442	43136	242	9	-0.017001682723593	-1.00553400540464	-0.532000307677263	0.950738916256158	2.02769230769231	2.13156388518818	-0.673815778625624	Bradi3g46430	LOC_Os02g35910	Sb04g023510	2	11156	D
																		1725			6B	Traes_6BL_1294C2F9E	1144443	1151419	43137	243	16	0.010544874834903	0.227298190175723	1.09356421017922	2.20689655172414	2.50769230769231	1.13623634676181	0.909129771530511	Bradi3g46470	LOC_Os02g35950	Sb04g023540	2	11163	D
																		1726			6B	Traes_6BS_041B55C3E	1151995	1155186	43138	244	5	0.0999809175259895	0.819327809165713	1.71452924654732	1.91625615763547	2.24307692307692	1.17046275131018	1.8929024443768	Bradi3g46470	LOC_Os02g35950	Sb04g023540	2	11163	D
																		1727			6B	Traes_6BS_E3510E27A	1160676	1161748	43139	245	17	0.0555418035864272	0.428235914316376	-1.10253515316755	1.18965517241379	1.89846153846154	1.59530785055089	-1.24477980271787	NA	LOC_Os02g36140	NA	2	11175	D
																		1728			6B	Traes_6BS_95C487FB9	1162852	1165158	43140	246	0	0	NA	NA	0	0	1	NA	NA	LOC_Os02g36210	NA	2	11181	D
																		1729			6B	Traes_6BS_D40CD86F0	1165300	1173015	43141	247	63	0.0693235981358457	0.490808985168749	-1.51556600827098	5.50246305418719	6.28307692307692	1.1418404853286	-1.33456460621334	NA	LOC_Os02g36220	NA	2	11182	D
																		1730			6B	Traes_6BL_48979D7AF	1173449	1177483	43142	248	4	-0.0302277432712215	-0.995598384324544	-0.684435806690982	0.263546798029557	0.141538461538462	0.538802434956688	-0.898482953929081	Bradi3g46530	LOC_Os02g36340	Sb04g023640	2	11197	D
																		1731			6B	Traes_6BL_74F0354C6	1182053	1182289	43143	249	0	0	NA	NA	0	0	1	NA	Bradi3g46540	LOC_Os02g36350	Sb04g023650	2	11199	D
																		1732			6B	Traes_6BL_D17186CE8	1182290	1185904	43144	250	3	-0.0512820512820513	-1.18541609049533	-1.00786101257916	0.157635467980296	0.144615384615385	0.917924471746451	-0.806977007527322	Bradi3g46570	LOC_Os02g36360	Sb04g023670	2	11203	D
																		1733	Xrz995	59.6549	6B
																		1734	Xwmc494	59.6549	6B
																		1735			6B	Traes_6BL_F4F4DC40A	1190987	1192400	43145	251	0	0	NA	NA	0	0	1	NA	NA	NA	Sb04g023675	2	11205	D
																		1736			6B	Traes_6BL_D9F3AF4C9	1193658	1196796	43146	252	2	NA	NA	NA	0	0	1	NA	NA	LOC_Os02g36380	Sb04g023680	2	11206	D
																		1737			6B	Traes_6BL_0270B565C	1199367	1201354	43147	253	2	NA	NA	NA	0	0	1	NA	Bradi3g46580	LOC_Os02g36390	Sb04g023690	2	11207	D
																		1738			6B	Traes_6BL_73E7FE88A	1201370	1205798	43148	254	3	NA	NA	NA	0	0	1	NA	Bradi3g46580	LOC_Os02g36390	Sb04g023690	2	11207	D
																		1739			6B	Traes_6BS_2BCF1B8D0	1207835	1211686	43149	255	2	-0.05	-1.1841545665711	-1.0850370724585	0.157635467980296	0.147692307692308	0.937320701353865	-0.837242236474462	Bradi3g46600	NA	NA	2	11209	D
																		1740			6B	Traes_6BS_45E6FBE8B	1212238	1216300	43150	256	7	0.00341366329285164	-1.88319834032396	-1.22428922781397	0.706896551724138	2.06153846153846	2.91361564059042	-1.34993115207937	Bradi3g46600	NA	NA	2	11209	D
																		1741			6B	Traes_6BS_F67E13A47	1217307	1221087	43151	257	2	-0.0401122115431527	-0.97344180158311	-1.15425477374426	0.4064039408867	0.526153846153846	1.29393409891912	-0.701858110459881	Bradi3g46600	NA	NA	2	11209	D
																		1742			6B	Traes_6BL_859C8E369	1221305	1222890	43152	258	0	0	NA	NA	0	0	1	NA	Bradi3g46610	LOC_Os02g36400	Sb04g023700	2	11210	D
																		1743			6B	Traes_6BL_2B66F4F31	1224311	1224524	43153	259	0	0	NA	NA	0	0	1	NA	Bradi3g46680	NA	NA	2	11220	D
																		1744			6B	Traes_6BL_C35BA7813	1224600	1226607	43154	260	0	0	NA	NA	0	0	1	NA	Bradi3g46700	LOC_Os02g36520	Sb04g023750	2	11222	D
																		1745			6B	Traes_6BS_24A6FE302	1232109	1232791	43155	261	4	0	NA	-1.27636184774429	0	0.163076923076923	164.07692	-1.15717069147584	Bradi3g46710	NA	Sb04g023770	2	11224	D
																		1746			6B	Traes_6BL_0F293EE95	1237647	1240060	43156	262	10	-0.0325316455696201	0.75986003495298	-0.203713966391249	0.53448275862069	1.13230769230769	2.11642236624014	-0.0787197966271669	Bradi3g46720	LOC_Os02g36550	Sb04g023780	2	11227	D
																		1747			6B	Traes_6BL_C63466CC3	1240074	1246760	43157	263	7	0.0131434471230273	0.174217571259049	1.55229121705711	0.79064039408867	1.38461538461538	1.75030910183853	0.392661168724753	Bradi3g46737	LOC_Os02g36570	Sb04g023800	2	11231	D
																		1748			6B	Traes_6BL_74101AC46	1251657	1260955	43158	264	4	0.0460963902539606	-0.377054675948347	-0.712692973986023	1.37684729064039	0.898461538461539	0.65280205326673	-0.077020524909777	Bradi3g46747	NA	Sb04g023810	2	11232	D
																		1749			6B	Traes_6BL_324EDF057	1261764	1262521	43159	265	0	0	NA	NA	0	0	1	NA	Bradi3g46760	LOC_Os02g36590	Sb04g023820	2	11233	D
																		1750			6B	Traes_6BL_A67AD0082	1265103	1268450	43160	266	11	0.034364261168385	-1.1941134091309	-0.00754569019803234	0.118226600985222	0.249230769230769	2.09878307357586	-0.406214685830669	Bradi3g46800	LOC_Os02g36710	Sb04g023870	2	11242	D
																		1751			6B	Traes_6BL_5B32F3B52	1271363	1273710	43161	267	13	-0.0250943179315339	0.0623417286195256	-0.667085657801018	2.72167487684729	2.34153846153846	0.860381265940941	0.0601096198989054	Bradi3g46820	LOC_Os02g36770	Sb04g023900	2	11248	D
																		1752			6B	Traes_6BL_FB6315CF8	1274905	1280395	43162	268	25	0.0198019995844638	-0.282548189677808	-0.11894136840439	5.21428571428571	4.75384615384615	0.911713454333454	0.0990023710113499	NA	NA	NA	NA	NA	D
																		1753	P46/M62107	59.8827	6B
																		1754			6B	Traes_6BL_FB874195D	1280398	1281597	43163	269	0	0	NA	NA	0	0	1	NA	NA	LOC_Os02g36830	NA	2	11253	D
																		1755			6B	Traes_6BL_4C5D9A786	1283812	1284614	43164	270	2	NA	NA	NA	0	0	1	NA	Bradi3g46880	LOC_Os02g36850	Sb04g023940	2	11259	D
																		1756			6B	Traes_6BS_61D59C8FC	1287436	1288911	43165	271	13	0.000953882672362516	0.430894167124071	-0.118486098397574	3.60837438423645	3.14461538461538	0.871512635937755	0.603796842207682	NA	NA	Sb04g023980	2	11263	D
																		1757			6B	Traes_6BS_4FCE41661	1301406	1301590	43166	272	0	0	NA	NA	0	0	1	NA	NA	NA	Sb04g023980	2	11263	D
																		1758			6B	Traes_6BS_0A112D473	1301612	1302246	43167	273	9	-0.00211358448794408	-1.33797382623515	-0.41882803707671	0.69704433497537	0.452307692307692	0.64939670808586	-0.884811721569587	NA	NA	Sb04g023980	2	11263	D
																		1759			6B	Traes_6BS_DDF4A20E4	1302437	1302618	43168	274	0	0	NA	NA	0	0	1	NA	NA	NA	Sb04g023980	2	11263	D
																		1760			6B	Traes_6BL_CE61B9510	1308574	1310640	43169	275	2	-0.036530278232406	1.29356672889501	1.34119473641733	0.827586206896552	0.852307692307692	1.02983573670626	1.54450130936578	Bradi3g46910	LOC_Os02g36890	Sb04g024000	2	11265	D
																		1761			6B	Traes_6BL_102AAAD4A	1310641	1314900	43170	276	11	-0.0144357428994188	-1.49975294249495	-0.687996892833729	0.184729064039409	0.246153846153846	1.33072255897919	-1.16436344228783	Bradi3g46940	LOC_Os02g36960	Sb04g024030	2	11269	D
																		1762			6B	Traes_6BL_26318FDCD	1316641	1317325	43171	277	1	-0.02367941712204	-1.16097429087842	-0.562163875257199	0.0541871921182266	0.104615384615385	1.91376622002316	-0.584799653597854	Bradi3g46980	LOC_Os02g37000	Sb04g024070	2	11276	S
																		1763			6B	Traes_6BL_D7E5A26A0	1321663	1321962	43172	278	0	0	NA	NA	0	0	1	NA	Bradi3g46980	LOC_Os02g37000	Sb04g024070	2	11276	S
																		1764			6B	Traes_6BL_1D7A45B7F	1324047	1324346	43173	279	0	0	NA	NA	0	0	1	NA	Bradi3g46980	LOC_Os02g37000	Sb04g024070	2	11276	S
																		1765			6B	Traes_6BS_3ADE4A8D9	1326500	1327218	43174	280	4	0.0429160955088048	-1.15723555457834	-0.795100935555913	0.751231527093596	0.855384615384616	1.13845881998592	-0.756150180983929	NA	LOC_Os02g37010	NA	2	11277	S
																		1766			6B	Traes_6BS_FB5ACFB3F	1335069	1336311	43175	281	3	0.0708336470996519	0.454030605627762	-0.344256250692729	1.41133004926108	0.695384615384615	0.493074986261179	0.57334587648468	NA	LOC_Os02g37010	NA	2	11277	S
																		1767			6B	Traes_6BS_DD0A915FA	1336362	1336872	43176	282	0	0	NA	NA	0	0	1	NA	NA	LOC_Os02g37010	NA	2	11277	S
																		1768			6B	Traes_6BL_67708CB61	1340770	1341206	43177	283	0	0	NA	NA	0	0	1	NA	NA	LOC_Os02g37020	NA	2	11279	S
																		1769			6B	Traes_6BL_260423FAA	1345354	1351808	43178	284	7	0.0339967194128864	0.559149006829066	0.424756408924072	0.502463054187192	0.935384615384615	1.85988747337069	0.195931562492624	Bradi3g47034	LOC_Os02g37050	Sb04g024120	2	11287	S
																		1770			6B	Traes_6BL_A48F56CFD	1355266	1356774	43179	285	2	0	NA	-1.15752759654527	0	0.0738461538461539	74.84615	-1.09688176679197	Bradi3g47034	LOC_Os02g37050	Sb04g024120	2	11287	S
																		1771			6B	Traes_6BL_BA7A4C690	1357722	1358848	43180	286	0	0	NA	NA	0	0	1	NA	Bradi3g47034	LOC_Os02g37050	Sb04g024120	2	11287	S
																		1772			6B	Traes_6BL_D1672C1EF	1360091	1362564	43181	287	7	-0.00818842326787483	0.270837761960991	1.14776004123914	2.71428571428571	1.85230769230769	0.682546106722596	0.882844953112414	NA	NA	Sb04g024150	2	11292	S
																		1773			6B	Traes_6BS_10F72976C	1365048	1365768	43182	288	1	NA	NA	NA	0	0	1	NA	Bradi3g47067	LOC_Os02g37090	Sb04g024160	2	11293	S
																		1774			6B	Traes_6BS_C3B59B115	1366009	1366564	43183	289	1	0.118326118326118	-1.16097429087842	0.742098827438982	0.0541871921182266	0.135384615384615	2.47130937451246	-0.0200732124662898	Bradi3g47067	LOC_Os02g37090	Sb04g024160	2	11293	S
																		1775			6B	Traes_6BS_A2D3DBE92	1372820	1376195	43184	290	2	NA	NA	NA	0	0	1	NA	Bradi3g47067	LOC_Os02g37090	Sb04g024160	2	11293	S
																		1776			6B	Traes_6BS_12953AC45	1376762	1381291	43185	291	3	-0.00943489840714151	1.33747224020547	1.48847694661123	1.16995073891626	0.710769230769231	0.607855826625123	1.2257664732506	Bradi3g47067	LOC_Os02g37090	Sb04g024160	2	11293	S
																		1777			6B	Traes_6BS_15E980879	1382894	1387098	43186	292	4	-0.0237142857142858	-0.789674838001642	-0.32320211309756	0.167487684729064	0.267692307692308	1.59472971554953	-0.307182479241028	Bradi3g47067	LOC_Os02g37090	Sb04g024160	2	11293	S
																		1778	RAC875_c13920_836	60.1672	6B
																		1779			6B	Traes_6BL_6C45F77A3	1392479	1394665	43187	293	15	0.0224321133412042	-0.0663837153229528	-1.18223611468478	0.285714285714286	0.16	0.561534620405561	-0.301291528545226	NA	NA	NA	NA	NA	S
																		1780			6B	Traes_6BL_C43DAC7D2	1397845	1400677	43188	294	8	NA	NA	NA	0	0	1	NA	Bradi3g47140	LOC_Os02g37130	Sb04g024180	2	11304	S
																		1781			6B	Traes_6BL_817AC76D6	1402161	1404264	43189	295	3	0	NA	-1.1814121658533	0	0.0769230769230769	77.92308	-1.09968170841825	Bradi3g47150	LOC_Os02g37140	Sb04g024190	2	11305	S
																		1782			6B	Traes_6BL_24A27D852	1406183	1409702	43190	296	7	0.00921658986175122	-0.610448121718508	-1.72936923123224	0.967980295566502	0.264615384615385	0.274118452150162	-0.704752682589138	Bradi3g47157	LOC_Os02g37150	Sb04g024210	2	11307	S
																		1783			6B	Traes_6BL_7863DA66A	1421212	1425144	43191	297	6	-0.00949938949938955	-1.26996846845771	-0.457283542595693	0.600985221674877	1.08923076923077	1.81105903231312	-0.546852508034144	NA	LOC_Os02g37420	NA	2	11343	S
																		1784			6B	Traes_6BL_FDE8142C8	1423595	1425533	43192	298	5	-0.00949938949938955	-1.24881703092329	-0.43199233062997	0.201970443349754	0.424615384615385	2.09693283416048	-0.531794076552981	Bradi3g47250	NA	Sb04g024330	2	11322	S
																		1785			6B	Traes_6BS_F9B931918	1427173	1429064	43193	299	1	-0.0259898831327403	0.0165894432929071	-0.641123985209207	0.226600985221675	0.123076923076923	0.545151055801647	-0.0294360769779667	Bradi3g47280	LOC_Os02g37470	Sb04g024370	2	11347	S
																		1786			6B	Traes_6BL_149A36AFE	1430777	1431131	43194	300	0	0	NA	NA	0	0	1	NA	Bradi3g47330	LOC_Os02g37580	Sb04g024410	2	11362	S
																		1787			6B	Traes_6BL_D26547564	1431194	1436203	43195	301	8	-0.0252319035959243	1.08534382369388	1.10513535864259	2.5935960591133	3.33846153846154	1.28708340827435	1.57843837441978	Bradi3g47330	LOC_Os02g37580	Sb04g024410	2	11362	S
																		1788			6B	Traes_6BL_EF91BC921	1441193	1445763	43196	302	17	-0.000927796548559012	0.268690691624814	0.045817163159465	1.26108374384236	1.41846153846154	1.12469679706039	-0.164979167771993	Bradi3g47330	LOC_Os02g37580	Sb04g024410	2	11362	S
																		1789			6B	Traes_6BL_26759554C	1450765	1453219	43197	303	9	0.00413383642215059	-0.631536982831652	-0.0273856015810009	0.960591133004926	2.02461538461538	2.10652460989319	-0.293685947561315	Bradi3g47330	LOC_Os02g37580	Sb04g024410	2	11362	S
																		1790			6B	Traes_6BS_0CE341A68	1453295	1458035	43198	304	0	0	NA	NA	0	0	1	NA	NA	NA	Sb04g024430	2	11363	S
																		1791			6B	Traes_6BL_64DEE7723	1458076	1462149	43199	305	24	0.0963604286984463	1.51804465665334	-0.247273565089982	4.16009852216749	7.99384615384615	1.92133065621335	-0.666318704167048	NA	NA	Sb04g024430	2	11363	S
																		1792			6B	Traes_6BL_919F8C482	1463924	1468689	43200	306	9	0	NA	-1.18065666504989	0	0.0769230769230769	77.92308	-1.09934388694007	Bradi3g47340	LOC_Os02g37590	Sb04g024440	2	11364	S
																		1793			6B	Traes_6BL_017B6A7F1	1475422	1480181	43201	307	9	-0.0173105996036045	0.870629741602234	0.885439256008816	1.72660098522168	1.71076923076923	0.990835985802486	1.29110970361816	Bradi3g47370	LOC_Os02g37830	Sb04g024470	2	11381	S
																		1794			6B	Traes_6BS_E1BD7C8E9	1486658	1489793	43202	308	6	0.00250823013011436	-1.1701526756032	-1.85496519543577	0.0689655172413793	0.6	8.58994544741467	-1.89091605224992	Bradi3g47370	LOC_Os02g37830	Sb04g024470	2	11381	S
																		1795			6B	Traes_6BL_09D40DDCB	1489794	1490039	43203	309	0	0	NA	NA	0	0	1	NA	NA	NA	Sb04g024480	2	11383	S
																		1796			6B	Traes_6BL_972519120	1490566	1492003	43204	310	1	NA	NA	NA	0	0	1	NA	Bradi3g47430	LOC_Os02g37850	Sb04g024490	2	11384	S
																		1797			6B	Traes_6BS_D34EF04A9	1492686	1499406	43205	311	28	0.0581693561152087	-1.73343163681143	0.725688416023532	4.10344827586207	7.26153846153846	1.76943110609741	-1.03752024613117	Bradi3g47450	NA	NA	2	11386	S
																		1798			6B	Traes_6BL_1F769ACC3	1503993	1512594	43206	312	4	0.00949742777997609	1.44292927644352	1.58112508013112	0.443349753694581	0.44	0.992461456319037	1.70902737880923	Bradi3g47417	LOC_Os02g37856	Sb04g024495	2	11387	S
																		1799	XgpwE3	60.4549	6B
																		1800			6B	Traes_6BL_168034B0D	1516890	1518800	43207	313	2	NA	NA	NA	0	0	1	NA	Bradi3g47410	LOC_Os02g37862	Sb04g024500	2	11388	S
																		1801			6B	Traes_6BL_826E5EB2A	1527637	1530521	43208	314	2	NA	NA	NA	0	0	1	NA	Bradi3g47400	LOC_Os02g37870	Sb04g024510	2	11389	S
																		1802			6B	Traes_6BL_55882F049	1533610	1539372	43209	315	5	-0.0317273795534665	0.960520908896691	1.20842651280755	1.1576354679803	0.787692307692308	0.680707893398085	1.23768685024588	Bradi3g47380	LOC_Os02g37880	Sb04g024530	2	11391	S
																		1803			6B	Traes_6BL_64544913B	1543229	1543531	43210	316	0	0	NA	NA	0	0	1	NA	Bradi3g47390	NA	NA	2	11392	S
																		1804			6B	Traes_6BL_64544913B1	1543850	1544152	43211	317	0	0	NA	NA	0	0	1	NA	Bradi3g47390	NA	NA	2	11392	S
																		1805			6B	Traes_6BL_64544913B2	1546921	1547223	43212	318	0	0	NA	NA	0	0	1	NA	Bradi3g47390	NA	NA	2	11392	S
																		1806			6B	Traes_6BL_7D5B2DA20	1548520	1552643	43213	319	0	0	NA	NA	0	0	1	NA	Bradi3g47390	NA	NA	2	11392	S
																		1807			6B	Traes_6BL_F7F256B14	1553776	1555316	43214	320	0	0	NA	NA	0	0	1	NA	Bradi3g47460	LOC_Os02g37910	Sb04g024540	2	11393	S
																		1808			6B	Traes_6BL_5547EEAD3	1557076	1559245	43215	321	1	NA	NA	NA	0	0	1	NA	Bradi3g47460	LOC_Os02g37910	Sb04g024540	2	11393	S
																		1809			6B	Traes_6BL_5C6F710D3	1560340	1560934	43216	322	0	0	NA	NA	0	0	1	NA	Bradi3g47466	NA	Sb04g024550	2	11394	S
																		1810			6B	Traes_6BL_0C17AE0D2	1560942	1561298	43217	323	3	0.0384615384615384	-0.711746849717715	NA	0.123152709359606	0	0.00805459663345246	-0.872231282173596	Bradi3g47466	NA	Sb04g024550	2	11394	S
																		1811			6B	Traes_6BL_D4C88549F	1561380	1566020	43218	324	9	NA	NA	NA	0	0	1	NA	Bradi3g47472	LOC_Os02g37920	Sb04g024570	2	11396	S
																		1812			6B	Traes_6BL_BDC051435	1569705	1572461	43220	325	0	0	NA	NA	0	0	1	NA	Bradi3g47520	LOC_Os02g37940	Sb04g024600	2	11401	S
																		1813			6B	Traes_6BL_9C67540FE1	1572845	1575073	43219	326	0	0	NA	NA	0	0	1	NA	Bradi3g47510	NA	Sb04g024590	2	11400	S
																		1814			6B	Traes_6BS_31F4EA2DF	1575076	1576696	43221	327	4	0.145238912031365	0.596471659113375	-1.3433744213904	0.955665024630542	0.366153846153846	0.383785172787022	-0.354950016863527	NA	NA	NA	NA	NA	S
																		1815			6B	Traes_6BS_698D9AFAC	1578473	1580053	43222	328	3	-0.030001186054496	-0.292834069370922	-0.227686621260183	1.40886699507389	1.75384615384615	1.24468914443703	-0.26349007058512	Bradi3g47510	NA	Sb04g024590	2	11400	S
																		1816			6B	Traes_6BL_1E3714D6C	1580454	1580859	43223	329	0	0	NA	NA	0	0	1	NA	Bradi3g47530	LOC_Os02g37970	Sb04g024610	2	11403	S
																		1817			6B	Traes_6BL_276141C9F	1581201	1585828	43224	330	8	0.0109977599964697	-1.47430236259433	-1.17698653475307	0.224137931034483	0.492307692307692	2.19113540752551	-1.5303923358908	Bradi3g47537	LOC_Os02g37990	NA	2	11404	S
																		1818			6B	Traes_6BL_6BC705098	1587248	1587868	43225	331	0	0	NA	NA	0	0	1	NA	Bradi3g47550	LOC_Os02g38020	Sb04g024630	2	11406	S
																		1819			6B	Traes_6BL_5C168B1DD	1587876	1588783	43226	332	0	0	NA	NA	0	0	1	NA	Bradi3g47550	LOC_Os02g38020	Sb04g024630	2	11406	S
																		1820			6B	Traes_6BL_41BE07449	1588787	1589746	43227	333	0	0	NA	NA	0	0	1	NA	Bradi3g47570	LOC_Os02g38040	Sb04g024650	2	11408	S
																		1821			6B	Traes_6BL_F51DF02CD	1589754	1590458	43228	334	1	NA	NA	NA	0	0	1	NA	Bradi3g47570	LOC_Os02g38040	Sb04g024650	2	11408	S
																		1822			6B	Traes_6BL_E9173BD9B	1595234	1598841	43229	335	3	-0.0308795147504826	0.881811992108812	1.18282865755315	0.344827586206897	0.418461538461538	1.21292098181062	1.19116387337028	Bradi3g47580	LOC_Os02g38050	Sb04g024660	2	11409	S
																		1823			6B	Traes_6BL_168C3606C	1601673	1602835	43230	336	1	NA	NA	NA	0	0	1	NA	Bradi3g47600	LOC_Os02g38080	Sb04g024680	2	11412	S
																		1824			6B	Traes_6BL_D56F6C869	1611449	1612417	43231	337	0	0	NA	NA	0	0	1	NA	Bradi3g47600	LOC_Os02g38080	Sb04g024680	2	11412	S
																		1825			6B	Traes_6BL_4699F1051	1613771	1614260	43232	338	0	0	NA	NA	0	0	1	NA	Bradi3g47620	LOC_Os02g38120	NA	2	11414	S
																		1826			6B	Traes_6BL_C72B89F7D	1616294	1617290	43233	339	0	0	NA	NA	0	0	1	NA	Bradi3g47620	LOC_Os02g38120	NA	2	11414	S
																		1827			6B	Traes_6BL_B27806C89	1617291	1622416	43234	340	9	0.037147880471363	-1.2307138532648	-1.52639562547499	1.22413793103448	0.163076923076923	0.133925263419116	-1.47800149141335	Bradi3g47627	LOC_Os02g38130	Sb04g024780	2	11418	S
																		1828			6B	Traes_6BL_9F15653EC	1624118	1627316	43235	341	4	0.0305967703717024	1.33401732518461	1.17024916782927	1.33990147783251	1.28	0.955327456272179	1.67296128624908	Bradi3g47640	LOC_Os02g38160	Sb04g024790	2	11420	S
																		1829			6B	Traes_6BS_18773070D	1632600	1633018	43236	342	0	0	NA	NA	0	0	1	NA	Bradi3g47640	LOC_Os02g38160	Sb04g024790	2	11420	S
																		1830			6B	Traes_6BL_33156C7D3	1634310	1634515	43237	343	0	0	NA	NA	0	0	1	NA	NA	NA	Sb04g024810	2	11424	S
																		1831			6B	Traes_6BS_6EEFC243D	1634959	1635528	43238	344	0	0	NA	NA	0	0	1	NA	NA	NA	Sb04g024810	2	11424	S
																		1832			6B	Traes_6BL_8230A57B1	1635978	1639718	43239	345	2	0.0401526012424881	1.133723467774	1.58519733236902	0.82512315270936	0.64	0.77591337320592	0.962521103645688	Bradi3g47660	NA	NA	2	11426	S
																		1833			6B	Traes_6BL_DDC511D8C	1647549	1648138	43240	346	1	-0.0222222222222221	0.771685321485668	1.20177413248069	0.379310344827586	0.301538461538462	0.795504166413146	1.13240912890469	Bradi3g47670	LOC_Os02g38190	Sb04g024830	2	11428	S
																		1834			6B	Traes_6BL_2D2978AFB	1648950	1653042	43241	347	5	0.0251428571428572	-0.0663475139834571	-1.1802768929718	0.25615763546798	0.08	0.314981892041006	-0.306720471725338	Bradi3g47680	LOC_Os02g38200	Sb04g024840	2	11429	S
																		1835			6B	Traes_6BL_A1759ED17	1653047	1653769	43242	348	0	0	NA	NA	0	0	1	NA	Bradi3g47690	LOC_Os02g38210	Sb04g024850	2	11430	S
																		1836			6B	Traes_6BL_F4AF4CD45	1660780	1663825	43245	349	5	-0.00440028161802353	0.760359149558843	0.763982455527061	1.11576354679803	1.20923076923077	1.08369472660529	0.374258940068979	Bradi3g47740	LOC_Os02g38240	Sb04g024890	2	11435	S
																		1837			6B	Traes_6BL_08F77FAA5	1664556	1667933	43243	350	6	0.0207739439902469	0.403990961553326	2.05446227758109	1.17733990147783	0.990769230769231	0.841666508958918	0.617783344288685	Bradi3g47730	NA	Sb04g024880	2	11434	S
																		1838			6B	Traes_6BL_98F3C9404	1669336	1670009	43244	351	0	0	NA	NA	0	0	1	NA	Bradi3g47720	LOC_Os02g38230	Sb04g024870	2	11433	S
																		1839			6B	Traes_6BL_4053D1A2D	1677713	1678063	43246	352	0	0	NA	NA	0	0	1	NA	NA	LOC_Os02g38250	NA	2	11436	S
																		1840			6B	Traes_6BL_E184FA5D4	1681524	1684563	43247	353	1	0.0205940594059406	1.30275591470062	1.58255037643403	0.376847290640394	0.406153846153846	1.07756191661451	1.66044992682505	Bradi3g47760	LOC_Os02g38300	Sb04g024940	2	11441	S
																		1841			6B	Traes_6BL_9DCC694A4	1685989	1689401	43248	354	10	-0.00816397012585068	0.830962031870593	1.41352341169218	2.88916256157635	4.25230769230769	1.47164998566724	1.62345700831138	Bradi3g47770	NA	NA	2	11443	S
																		1842			6B	Traes_6BL_8B7160FC1	1697009	1697557	43249	355	0	0	NA	NA	0	0	1	NA	NA	LOC_Os02g38330	NA	2	11448	S
																		1843	Tdurum_contig11641_1008	60.9182	6B	Traes_6BS_F51D067AE	1697722	1702906	43250	356	23	-0.00142430439315255	-2.11568546740163	-1.66510466789363	3.09113300492611	3.80923076923077	1.23223379136667	-1.79039355098928	NA	NA	NA	NA	NA	?
																		1844			6B	Traes_6BS_8CB3E58AE	1709056	1710466	43251	357	6	0.0351264569304803	-1.57315145124109	-0.937561486706703	0.295566502463054	1.22769230769231	4.14305833598872	-1.20445851365801	Bradi3g01600	NA	NA	2	7895	D
																		1845			6B	Traes_6BS_ACA4D4889	1711086	1713222	43252	358	9	0.0543140456825353	-0.977685199379238	-0.197372769449076	1.4679802955665	1.28	0.87203347791662	-0.508389172411651	Bradi3g01610	NA	NA	2	7897	D
																		1846			6B	Traes_6BS_5B021E807	1716947	1723187	43253	359	44	-0.0066724345355853	-1.69779135747883	-2.00162635480616	6.49753694581281	4.24923076923077	0.654028868759452	-1.5066430292172	Bradi3g01610	NA	NA	2	7897	D
																		1847			6B	Traes_6BS_C2F3E3859	1730042	1732138	43254	360	25	0.00485040937701697	-1.81082046962945	-2.16814249082522	2.80049261083744	1.31692307692308	0.470436036595506	-1.8805045855339	Bradi3g01610	NA	NA	2	7897	D
																		1848			6B	Traes_6BS_C7BF687C2	1732737	1733592	43256	361	10	0.0128454918505054	-0.648096163936211	-2.08939837636044	1.49753694581281	0.510769230769231	0.341512586659942	-0.925506011063489	NA	NA	NA	NA	NA	D
																		1849			6B	Traes_6BS_B3F96AB29	1735759	1738980	43255	362	5	-0.0306977250584481	-1.35668639214119	-1.88247268475879	0.522167487684729	0.633846153846154	1.21346636045753	-1.14818350185969	Bradi3g01620	LOC_Os02g02540	Sb04g001300	2	7898	D
																		1850			6B	Traes_6BS_F9576FD3D	1740624	1743128	43257	363	0	0	NA	NA	0	0	1	NA	Bradi3g01620	LOC_Os02g02540	Sb04g001300	2	7898	D
																		1851	XWG39	61.7813	6B
																		1852			6B	Traes_6BS_4D3DA6768	1748911	1750874	43258	364	2	0	NA	NA	0	0	1	NA	Bradi3g01620	LOC_Os02g02540	Sb04g001300	2	7898	D
																		1853			6B	Traes_6BS_F96BE8280	1752406	1753505	43259	365	2	-0.0168814968814968	-0.976374354839312	-1.17177881531291	0.280788177339902	0.0923076923076923	0.331127054371124	-0.999416743982533	Bradi3g01620	LOC_Os02g02540	Sb04g001300	2	7898	D
																		1854			6B	Traes_6BS_379FE97E4	1756349	1760542	43260	366	13	0.0184079511398392	-1.58165309905035	-0.164699705671705	0.832512315270936	0.446153846153846	0.536469394957473	-1.25606436989542	Bradi3g01620	LOC_Os02g02540	Sb04g001300	2	7898	D
																		1855	Kukri_c20894_1233	62.0467	6B
																		1856			6B	Traes_6BS_0AFE47E4B	1761699	1765055	43261	367	15	-0.0133532704962733	-1.92608387119595	-2.26264677470013	2.84975369458128	0.775384615384615	0.272343634149606	-1.90677430037608	NA	LOC_Os02g02560	Sb04g001320	2	7900	D
																		1857			6B	Traes_6BS_387A98C03	1765258	1766481	43262	368	5	-0.0173429123570692	-1.52974631898331	-1.71388776669285	0.408866995073892	0.529230769230769	1.29366543293312	-1.40458496878234	Bradi3g01630	LOC_Os02g02550	Sb04g001310	2	7899	D
																		1858			6B	Traes_6BS_9B66808AE	1766500	1766750	43263	369	0	0	NA	NA	0	0	1	NA	NA	LOC_Os02g02560	Sb04g001320	2	7900	D
																		1859			6B	Traes_6BS_6B28A9694	1766997	1768864	43264	370	7	-0.00780700412907187	-0.890407659932355	-1.48375344775536	0.768472906403941	0.129230769230769	0.169246725008162	-0.989878964518804	Bradi3g01650	LOC_Os02g02570	Sb04g001330	2	7901	D
																		1860			6B	Traes_6BS_0C41C87D1	1768961	1772443	43265	371	26	0.0663023254150613	-0.92200122498848	-1.57876747225858	1.8423645320197	0.153846153846154	0.0840019146945395	-1.57548454867049	Bradi3g01650	LOC_Os02g02570	Sb04g001330	2	7901	D
																		1861			6B	Traes_6BS_BAD998CF3	1773222	1773931	43266	372	22	0.0271579764477288	-1.54829676241418	-1.71814003031272	2.94334975369458	0.356923076923077	0.12156269138882	-1.92045623516219	Bradi3g01660	LOC_Os02g02580	NA	2	7902	D
																		1862			6B	Traes_6BS_5E64E3FFA	1774567	1775639	43267	373	16	0.022633445839207	-1.33851961705491	-1.96616082270487	1.67487684729064	0.270769230769231	0.162165394193493	-1.64920155502568	Bradi3g01660	LOC_Os02g02580	NA	2	7902	D
																		1863	Xcdo270	62.8549	6B
																		1864	Xbcd20	62.8549	6B
																		1865	BobWhite_c23828_884	62.908	6B
																		1866	wsnp_RFL_Contig1168_230552	63.4455	6B
																		1867	Opata_2389605_PstIMspI_PA	63.4455	6B
																		1868	Opata_53285_23_PstIMspI_SNP	63.4455	6B
																		1869	JD_c63404_542	63.5741	6B
																		1870	wsnp_Ex_c2936_5415651	63.9899	6B
																		1871	wsnp_Ex_c2936_5416717	63.9899	6B
																		1872	TA004758-0291	63.9899	6B
																		1873	Xgwm518_d1	64.1549	6B
																		1874	wsnp_Ex_c8011_13584847	64.4498	6B	Traes_6BS_A09EEDEA0	5759728	5765081	43995	1101	4	0.0314681791318687	-1.03133550742501	-0.79395146582501	0.517241379310345	0.212307692307692	0.411599108508086	-0.934427462975112	Bradi3g07877	LOC_Os02g11780	Sb04g007300	2	9105	D
																		1875	wsnp_Ex_c8011_13585237	64.4498	6B
																		1876	wsnp_Ex_c13352_21044607	64.4498	6B
																		1877	wPt-4742	64.4498	6B
																		1878	M6_2243844_PstIMluI_PA	64.4498	6B
																		1879	M6_167337_PstIMspI_PA	64.4498	6B
																		1880	Opata_1073628_39_PstIMluI_SNP	64.4498	6B
																		1881	Opata_143969_20_PstIMseI_SNP	64.4498	6B
																		1882	Opata_15515_63_PstIMseI_SNP	64.4498	6B
																		1883	Opata_167687_4_PstIMseI_SNP	64.4498	6B
																		1884	Opata_204700_45_PstIMseI_SNP	64.4498	6B
																		1885	Opata_239814_79_PstIMseI_SNP	64.4498	6B
																		1886	Opata_24149_11_PstIMseI_SNP	64.4498	6B
																		1887	Opata_24149_69_PstIMseI_SNP	64.4498	6B
																		1888	Opata_2435192_16_PstIMseI_SNP	64.4498	6B
																		1889	Opata_2435192_50_PstIMseI_SNP	64.4498	6B
																		1890	Opata_2564158_58_PstIMseI_SNP	64.4498	6B
																		1891	Opata_29779_39_PstIMseI_SNP	64.4498	6B
																		1892	Opata_29779_59_PstIMseI_SNP	64.4498	6B
																		1893	Opata_29779_67_PstIMseI_SNP	64.4498	6B
																		1894	Opata_301974_24_PstIMseI_SNP	64.4498	6B
																		1895	Opata_301974_43_PstIMseI_SNP	64.4498	6B
																		1896	Opata_305526_14_PstIMseI_SNP	64.4498	6B
																		1897	Opata_305526_85_PstIMseI_SNP	64.4498	6B
																		1898	Opata_40463_1_PstIMseI_SNP	64.4498	6B
																		1899	Opata_42914_64_PstIMseI_SNP	64.4498	6B
																		1900	Opata_42914_68_PstIMseI_SNP	64.4498	6B
																		1901	Opata_522855_21_PstIMseI_SNP	64.4498	6B
																		1902	Opata_522855_47_PstIMseI_SNP	64.4498	6B
																		1903	Opata_762490_68_PstIMseI_SNP	64.4498	6B
																		1904	Opata_94325_90_PstIMseI_SNP	64.4498	6B
																		1905	Opata_1608397_39_PstIMspI_SNP	64.4498	6B
																		1906	Opata_2723010_1_PstIMspI_SNP	64.4498	6B
																		1907	BS00074457_51	64.4498	6B	Traes_6BS_678D90F4F	1834890	1842365	43277	383	47	0.0286879597476184	-2.47170007924079	-0.932335365693069	1.7807881773399	5.84307692307692	3.27989431381232	-1.62295175070694	NA	NA	NA	NA	NA	D
																		1908	BS00081491_51	64.4498	6B
																		1909	BS00110584_51	64.4498	6B
																		1910	BobWhite_c27227_247	64.4498	6B
																		1911	Excalibur_c18333_711	64.4498	6B	Traes_6BS_EBFFF7CE5	1820544	1826942	43275	381	134	0.00989580946987645	-2.38767727722112	-0.833777641468523	12.2906403940887	18.5046153846154	1.50554480873484	-1.26347416635767	NA	NA	NA	NA	NA	D
																		1912	Excalibur_c57724_371	64.4498	6B
																		1913	Excalibur_rep_c109299_159	64.4498	6B	Traes_6BS_75D390FB6	1792513	1797514	43271	377	2	0	NA	NA	0	0	1	NA	NA	NA	NA	NA	NA	D
																		1914	BobWhite_c41574_185	64.4498	6B	Traes_6BS_103F0A974	1800047	1801780	43272	378	33	0.0392162428420216	-2.15509470393534	-1.25222439845533	1.36206896551724	4.60307692307692	3.37772850921843	-1.68071294477986	NA	NA	NA	NA	NA	D
																		1915	Kukri_c24439_323	64.4498	6B
																		1916	Kukri_c24439_351	64.4498	6B
																		1917	Kukri_c33278_298	64.4498	6B	Traes_6BS_A1BCAA7ED	1808526	1812777	43274	380	16	0.0609981831888061	-1.84010250400454	0.124095881740988	1.45812807881773	3.47384615384615	2.38145382686351	-0.548694408369208	NA	NA	NA	NA	NA	D
																		1918	Kukri_c91605_378	64.4498	6B
																		1919	Ra_c42372_207	64.4498	6B	Traes_6BS_C4EF90366	1857892	1867185	43280	386	30	0.0773649353771507	-2.38904509296759	-1.42172427802129	2.15024630541872	3.80923076923077	1.77117364584811	-1.77933135377186	NA	NA	NA	NA	NA	D
																		1920	RAC875_c31280_122	64.4498	6B	Traes_6BS_B2D0168C0	10139317	10140539	44872	1978	1	-0.0109001956947161	0.527759447186197	1.12990364300208	0.339901477832512	0.443076923076923	1.30265471420071	1.00774057055175	Bradi3g56990	LOC_Os02g58040	NA	2	13754	D
																		1921	RAC875_c31280_122	64.4498	6B	Traes_6BL_A0A05DA461	10134167	10134791	44870	1976	0	0	NA	NA	0	0	1	NA	Bradi3g56990	LOC_Os02g58040	NA	2	13754	D
																		1922	RAC875_c31280_122	64.4498	6B	Traes_6BL_41FE810E6	10135280	10136142	44871	1977	7	-0.0292790784179133	-0.0225302875295688	-0.0975182580758508	1.69458128078818	1.6	0.94421896424806	0.362560700606224	Bradi3g56990	LOC_Os02g58040	NA	2	13754	D
																		1923	RAC875_c31280_122	64.4498	6B	Traes_6BL_2103D4D26	10129642	10130810	44869	1975	0	0	NA	NA	0	0	1	NA	Bradi3g56990	LOC_Os02g58040	NA	2	13754	D
																		1924	RAC875_c42372_738	64.4498	6B	Traes_6BS_FCB4518DB	1855867	1857558	43279	385	20	0.0158446590477652	-2.3359373347734	-1.46364545949073	0.874384236453202	2.36307692307692	2.70061626880557	-1.76851513568386	NA	NA	NA	NA	NA	D
																		1925	RAC875_c42372_853	64.4498	6B	Traes_6BS_3898FE3CB	1851818	1853711	43278	384	0	0	NA	NA	0	0	1	NA	NA	NA	NA	NA	NA	D
																		1926	RAC875_c5546_2027	64.4498	6B	Traes_6BS_6B4899E67	1830019	1830234	43276	382	0	0	NA	NA	0	0	1	NA	NA	NA	NA	NA	NA	D
																		1927	RAC875_c5546_2773	64.4498	6B
																		1928	RAC875_c5546_2847	64.4498	6B	Traes_6BS_0EC749F9F	1805268	1808525	43273	379	26	0.0148204289516842	-1.0813938214924	-0.618415566331027	4.22906403940887	2.98461538461539	0.705808553196277	-0.545150718522996	NA	NA	NA	NA	NA	D
																		1929	BS00022425_51	64.4498	6B
																		1930	Tdurum_contig57699_296	64.4498	6B	Traes_6BS_4C1256D0E	1783386	1786643	43269	375	18	0.10375436740616	-2.39413911807161	-0.0891781224506803	0.800492610837438	2.96923076923077	3.70587418142258	-1.31177159921256	NA	LOC_Os02g02600	NA	2	7905	D
																		1931	Tdurum_contig57699_296	64.4498	6B	Traes_6BL_A0966971B	1789008	1789888	43270	376	1	0.0399999999999999	NA	-0.713853921782419	0	0.147692307692308	148.69231	-0.882982205402971	NA	LOC_Os02g02600	NA	2	7905	D
																		1932	Tdurum_contig57699_296	64.4498	6B	Traes_6BS_896A8401E	1778685	1782574	43268	374	11	0.114342554438129	-1.23671084966307	0.234976517103724	0.812807881773399	0.978461538461538	1.20355376750591	-1.19748720826516	NA	LOC_Os02g02600	NA	2	7905	D
																		1933	tplb0055d07_1780	64.4498	6B
																		1934	BobWhite_c23828_306	64.4498	6B
																		1935	BobWhite_c27216_137	64.4498	6B	Traes_6BS_9AF7714B0	1883057	1883542	43282	388	0	0	NA	NA	0	0	1	NA	NA	LOC_Os02g45940	NA	2	12306	S
																		1936	BobWhite_c27216_137	64.4498	6B	Traes_6BL_7683F82E2	1883543	1883795	43283	389	0	0	NA	NA	0	0	1	NA	NA	LOC_Os02g45940	NA	2	12306	S
																		1937	Ex_c61830_971	64.4498	6B	Traes_6BS_37ECB1E16	1869669	1879870	43281	387	12	-0.00484849734105541	-1.34806936746176	-1.09932074559671	0.625615763546798	0.978461538461538	1.56309751928359	-1.29716556379256	NA	NA	NA	NA	NA	D
																		1938	Kukri_c8343_228	64.4498	6B
																		1939	RAC875_c18659_651	64.4498	6B
																		1940	tplb0024k14_744	64.4498	6B
																		1941	RAC875_rep_c112119_358	64.4498	6B
																		1942	BS00064620_51	64.4498	6B
																		1943	wsnp_Ku_c8343_14190318	64.8273	6B
																		1944	wsnp_RFL_Contig1587_799033	64.8273	6B
																		1945	Excalibur_c55800_202	64.9054	6B
																		1946	Excalibur_c766_771	64.9054	6B
																		1947	CAP7_rep_c6771_332	64.9376	6B	Traes_6BS_88E9CBED0	1885093	1886773	43284	390	16	-0.0294444144670019	0.151692965004818	0.530710601927244	4.29556650246305	3.99384615384615	0.929776404019349	0.7745211809115	NA	NA	NA	NA	NA	D
																		1948	D_GBF1XID01BZ8QD_281	64.9376	6B
																		1949	RAC875_c4792_233	64.9376	6B
																		1950	Tdurum_contig47463_615	64.9376	6B
																		1951	tplb0024k14_2098	64.9376	6B
																		1952	tplb0024k14_829	64.9376	6B
																		1953	RFL_Contig5294_1413	64.9473	6B	Traes_6BS_80FC3D540	1894865	1899981	43285	391	30	-0.00359887690246929	-0.231389412252019	-0.808478428731723	4.57635467980296	3.65846153846154	0.799470828858733	-0.38889703933062	NA	NA	NA	NA	NA	D
																		1954	wPt-3163	64.9519	6B
																		1955	M6_1016562_PstIMseI_PA	64.9519	6B
																		1956	M6_1069584_PstIMseI_PA	64.9519	6B
																		1957	M6_1124500_PstIMseI_PA	64.9519	6B
																		1958	M6_1271291_PstIMseI_PA	64.9519	6B
																		1959	M6_153805_PstIMseI_PA	64.9519	6B
																		1960	M6_1601402_PstIMseI_PA	64.9519	6B
																		1961	M6_2132355_PstIMseI_PA	64.9519	6B
																		1962	M6_3615190_PstIMseI_PA	64.9519	6B
																		1963	M6_802952_PstIMseI_PA	64.9519	6B
																		1964	M6_941262_PstIMseI_PA	64.9519	6B
																		1965	Opata_823967_PstIMseI_PA	64.9519	6B
																		1966	M6_1327526_PstIMspI_PA	64.9519	6B
																		1967	M6_2464060_PstIMspI_PA	64.9519	6B
																		1968	M6_2507474_PstIMspI_PA	64.9519	6B
																		1969	M6_2604124_PstIMspI_PA	64.9519	6B
																		1970	M6_2983620_PstIMspI_PA	64.9519	6B
																		1971	M6_3281465_PstIMspI_PA	64.9519	6B
																		1972	Opata_1267119_PstIMspI_PA	64.9519	6B
																		1973	Opata_1384031_PstIMspI_PA	64.9519	6B
																		1974	Opata_1946477_PstIMspI_PA	64.9519	6B
																		1975	Opata_1986435_PstIMspI_PA	64.9519	6B
																		1976	Opata_2850587_PstIMspI_PA	64.9519	6B
																		1977	Opata_2899955_PstIMspI_PA	64.9519	6B
																		1978	Opata_429411_PstIMspI_PA	64.9519	6B
																		1979	Opata_69_54_PstIMluI_SNP	64.9519	6B
																		1980	M6_1404307_63_PstIMseI_SNP	64.9519	6B
																		1981	Opata_64495_7_PstIMseI_SNP	64.9519	6B
																		1982	Ra_c2772_4514	65.1035	6B
																		1983	CAP7_c6528_99	65.1035	6B
																		1984	CAP8_c3629_486	65.1035	6B
																		1985	IAAV1899	65.1035	6B
																		1986	BobWhite_c9330_499	65.1035	6B
																		1987	BobWhite_c23828_341	65.1035	6B
																		1988	Ku_c6663_1331	65.1035	6B
																		1989	Kukri_c21995_1652	65.2178	6B
																		1990	XksuH4	65.2549	6B
																		1991	Xi740549b	65.3377	6B
																		1992	Xc7A_002	65.3377	6B
																		1993	P45/M60265	65.3914	6B
																		1994	wsnp_Ex_c5335_9429726	65.6249	6B
[truncated: 6,705 more rows]

## Sheet: ch6D
P1	Flair	W7984	Flair	Flair	Opata 85	Opata85	Courtot	Courtot	Courtot	MQTL Yield	MQTL GPC	MQTL BQ	Candidate genes
P2	XX86	Prinz	XX86	XX86	Synthetic W7984	W7984	chinese spring	chinese spring	chinese spring
reference	Haung XQ et al. 2004	Haung XQ et al. 2003	Haung XQ et al. 2004	Haung XQ et al. 2004	Borner A et al. 2002	Kumar et al. 2007	Charmet et al., 2001	Charmet et al., 2001	Charmet et al., 2001
LOD	3.4	1.8	2.9	2.6	3	6.3	3.97	4.14	4.15
R2	13	10.8	11.4	10.2	37.8	20.57	22.8	25.4	25.4
	T/h	Tn	T/h	GrW	GrN	T/h	Dur	Dur	Pelch					Sno	Marker	position	chromosome	Gene	start	end	genome_pos	chr_pos	SNP_density	FST	Tajima_cultivar	Tajima_landrace	pi_cultivar	pi_landrace	pi_landrace/pi_cultivar	Tajima_landrace_cultivar	Brachy	Rice	Sorghum	PanGenomeChr	PanGenomePos	Dominance
														1	Xpsr889	0	6D
														2	XWC0049	0	6D
														3	Kukri_c4125_914	2.6054	6D	Traes_6DS_2DDE6A628	3163	6740	66301	1	1	0	NA	-1.15752759654527	0	0.0738461538461539	74.84615	-1.09495987979803	NA	NA	NA	NA	NA	D
														4	Kukri_c4125_914	2.6054	6D	Traes_6DL_A59D05D1E	19139620	19139984	68881	2581	0	0	NA	NA	0	0	1	NA	Bradi3g54770	NA	Sb04g036600	2	13511	D
														5	Kukri_c4125_914	2.6054	6D	Traes_6DL_0AF87B25A	19139084	19139605	68880	2580	0	0	NA	NA	0	0	1	NA	Bradi3g54770	NA	Sb04g036600	2	13511	D
														6	Kukri_c4125_914	2.6054	6D	Traes_6DL_13B51D4DC	19137791	19139077	68879	2579	3	-0.00920248500541754	-1.52259124100138	-1.50721895489552	0.142857142857143	0.295384615384615	2.06027048779087	-1.35915630149284	Bradi3g54770	NA	Sb04g036600	2	13511	D
														7	Xpsr899	7.13	6D
														8	P31/M51	7.13	6D
														9	P40/M51	7.13	6D
														10	Xpsp3200	7.13	6D
														11	RAC875_c1453_1086	7.33083	6D
														12	wPt-2864	10.1897	6D
														13	wPt-10019	10.1897	6D
														14	wPt-0653	10.1897	6D
														15	Opata_822282_12_PstIMseI_SNP	10.1897	6D
														16	Opata_777504_37_PstIMseI_SNP	10.1897	6D
														17	Opata_90669_16_PstIMspI_SNP	10.1897	6D
														18	Opata_2156863_79_PstIMspI_SNP	10.1897	6D
														19	Opata_777504_7_PstIMseI_SNP	10.1897	6D
														20	Opata_1949217_12_PstIMspI_SNP	10.1897	6D
														21	Opata_613288_PstIMspI_PA	10.1897	6D
														22	Opata_243345_16_PstIMspI_SNP	10.1897	6D
														23	Opata_1068605_78_PstIMspI_SNP	10.1897	6D
														24	Opata_382459_19_PstIMseI_SNP	10.1897	6D
														25	Opata_3176233_PstIMspI_PA	10.1897	6D
														26	M6_3519845_PstIMseI_PA	10.1897	6D
														27	Opata_3895924_PstIMspI_PA	10.1897	6D
														28	Opata_3229625_PstIMspI_PA	10.1897	6D
														29	Opata_732962_43_PstIMseI_SNP	10.1897	6D
														30	Opata_1013302_39_PstIMseI_SNP	10.1897	6D
														31	Opata_645457_48_PstIMseI_SNP	10.1897	6D
														32	Opata_68645_86_PstIMseI_SNP	10.1897	6D
														33	Opata_3661891_79_PstIMspI_SNP	10.1897	6D
														34	Opata_2940590_PstIMspI_PA	10.1897	6D
														35	Opata_879909_PstIMspI_PA	10.1897	6D
														36	M6_2587559_PstIMseI_PA	10.1897	6D
														37	Opata_1257087_PstIMseI_PA	10.1897	6D
														38	Opata_71115_75_PstIMseI_SNP	10.1897	6D
														39	Opata_1010559_77_PstIMspI_SNP	10.1897	6D
														40	Opata_352928_58_PstIMspI_SNP	10.1897	6D
														41	Opata_1998170_7_PstIMspI_SNP	10.1897	6D
														42	Opata_589104_62_PstIMspI_SNP	10.1897	6D
														43	M6_2488623_PstIMspI_PA	10.1897	6D
														44	M6_3167539_PstIMspI_PA	10.1897	6D
														45	Opata_334349_14_PstIMseI_SNP	10.1897	6D
														46	Opata_2250060_15_PstIMspI_SNP	10.1897	6D
														47	Opata_99400_17_PstIMseI_SNP	10.1897	6D
														48	Opata_811794_PstIMspI_PA	10.1897	6D
														49	M6_826508_PstIMspI_PA	10.1897	6D
														50	Opata_4045362_PstIMspI_PA	10.1897	6D
														51	M6_814017_PstIMseI_PA	10.1897	6D
														52	Opata_2583333_PstIMspI_PA	10.1897	6D
														53	Opata_295580_PstIMseI_PA	10.1897	6D
														54	Opata_352928_51_PstIMspI_SNP	10.1897	6D
														55	Opata_392199_16_PstIMseI_SNP	10.1897	6D
														56	Opata_1336027_PstIMspI_PA	10.1897	6D
														57	Opata_478622_31_PstIMspI_SNP	10.1897	6D
														58	Opata_535512_PstIMspI_PA	10.1897	6D
														59	M6_1887600_PstIMspI_PA	10.1897	6D
														60	M6_1656243_PstIMseI_PA	10.1897	6D
														61	Opata_3925461_12_PstIMspI_SNP	10.1897	6D
														62	Opata_584892_PstIMspI_PA	10.1897	6D
														63	M6_2372586_PstIMspI_PA	10.1897	6D
														64	Opata_2580927_81_PstIMspI_SNP	10.1897	6D
														65	Opata_566285_PstIMspI_PA	10.1897	6D
														66	Opata_1150559_PstIMspI_PA	10.1897	6D
														67	Opata_675337_28_PstIMspI_SNP	10.1897	6D
														68	Opata_2034366_12_PstIMspI_SNP	10.1897	6D
														69	Opata_777504_77_PstIMseI_SNP	10.1897	6D
														70	Opata_1256092_PstIMspI_PA	10.1897	6D
														71	Opata_2093509_PstIMspI_PA	10.1897	6D
														72	Opata_2751478_PstIMspI_PA	10.1897	6D
														73	Opata_435163_37_PstIMspI_SNP	10.1897	6D
														74	Opata_3553276_PstIMspI_PA	10.1897	6D
														75	Opata_3844216_PstIMspI_PA	10.1897	6D
														76	Opata_2508841_88_PstIMseI_SNP	10.1897	6D
														77	Opata_99400_65_PstIMseI_SNP	10.1897	6D
														78	Opata_454156_31_PstIMseI_SNP	10.1897	6D
														79	Opata_1504667_PstIMspI_PA	10.1897	6D
														80	Opata_2361440_63_PstIMspI_SNP	10.1897	6D
														81	Opata_1225824_PstIMspI_PA	10.1897	6D
														82	M6_379081_PstIMspI_PA	10.1897	6D
														83	Opata_2095072_45_PstIMspI_SNP	10.1897	6D
														84	Opata_544927_PstIMspI_PA	10.1897	6D
														85	Opata_3661891_55_PstIMspI_SNP	10.1897	6D
														86	Opata_267607_12_PstIMseI_SNP	10.1897	6D
														87	Opata_732962_76_PstIMseI_SNP	10.1897	6D
														88	Opata_435163_3_PstIMspI_SNP	10.1897	6D
														89	Opata_2084996_PstIMspI_PA	10.1897	6D
														90	Opata_870322_PstIMspI_PA	10.1897	6D
														91	Opata_2250060_86_PstIMspI_SNP	10.1897	6D
														92	Opata_435163_24_PstIMspI_SNP	10.1897	6D
														93	Opata_2570006_PstIMluI_PA	10.1897	6D
														94	Opata_267607_45_PstIMseI_SNP	10.1897	6D
														95	M6_2291156_PstIMspI_PA	10.1897	6D
														96	Opata_733704_PstIMspI_PA	10.1897	6D
														97	Opata_1028663_PstIMseI_PA	10.1897	6D
														98	Opata_1998170_37_PstIMspI_SNP	10.1897	6D
														99	Opata_1744572_50_PstIMspI_SNP	10.1897	6D
														100	Opata_241411_18_PstIMspI_SNP	10.1897	6D
														101	Opata_392199_47_PstIMseI_SNP	10.1897	6D
														102	Opata_3493180_PstIMspI_PA	10.1897	6D
														103	Opata_3284113_50_PstIMspI_SNP	10.1897	6D
														104	Opata_1343439_PstIMspI_PA	10.1897	6D
														105	Opata_119625_63_PstIMseI_SNP	10.1897	6D
														106	Opata_355522_PstIMseI_PA	10.1897	6D
														107	Opata_1217597_74_PstIMspI_SNP	10.1897	6D
														108	Opata_3059482_PstIMseI_PA	10.1897	6D
														109	M6_61558_PstIMseI_PA	10.1897	6D
														110	Opata_99400_68_PstIMseI_SNP	10.1897	6D
														111	Opata_1793138_43_PstIMspI_SNP	10.1897	6D
														112	Opata_1011392_PstIMspI_PA	10.1897	6D
														113	Opata_356410_PstIMspI_PA	10.1897	6D
														114	Opata_2580927_53_PstIMspI_SNP	10.1897	6D
														115	Opata_3656343_PstIMspI_PA	10.1897	6D
														116	Opata_3005404_23_PstIMspI_SNP	10.1897	6D
														117	Opata_2034366_45_PstIMspI_SNP	10.1897	6D
														118	Opata_617991_68_PstIMseI_SNP	10.1897	6D
														119	Opata_32131_87_PstIMseI_SNP	10.1897	6D
														120	Opata_352928_35_PstIMspI_SNP	10.1897	6D
														121	Opata_35783_18_PstIMspI_SNP	10.1897	6D
														122	Opata_276698_PstIMspI_PA	10.1897	6D
														123	Opata_720951_PstIMspI_PA	10.1897	6D
														124	Opata_382459_4_PstIMseI_SNP	10.1897	6D
														125	Opata_484201_PstIMspI_PA	10.1897	6D
														126	Opata_1137523_PstIMspI_PA	10.1897	6D
														127	Opata_31884_41_PstIMseI_SNP	10.1897	6D
														128	Opata_68645_43_PstIMseI_SNP	10.1897	6D
														129	Opata_382459_82_PstIMseI_SNP	10.1897	6D
														130	Opata_622021_25_PstIMseI_SNP	10.1897	6D
														131	M6_10778_PstIMseI_PA	10.1897	6D
														132	Opata_971677_PstIMspI_PA	10.1897	6D
														133	M6_2334559_PstIMspI_PA	10.1897	6D
														134	Opata_2776329_PstIMseI_PA	10.1897	6D
														135	Opata_330668_PstIMspI_PA	10.1897	6D
														136			6D	Traes_6DS_1F253DE31	36772	37974	66304	4	0	0	NA	NA	0	0	1	NA	Bradi3g00310	LOC_Os02g01140	Sb04g000310	2	7634	D
														137	wsnp_Ex_c6942_11966469	11.1958	6D
														138	wsnp_Ex_c18664_27540810	11.1958	6D
														139	wsnp_RFL_Contig3708_3946935	11.1958	6D
														140	Xbcd1821	11.7846	6D
														141	wsnp_Ex_c12450_19850827	12.4017	6D	Traes_6DS_A593093E1	10702391	10705801	67643	1343	1	-0.0377358490566038	-1.14923093862267	-1.15558750501204	0.0689655172413793	0.0769230769230769	1.11373545140521	-0.882982205402971	Bradi3g01477	LOC_Os02g02410	Sb04g001140	2	7876	D
														142	wsnp_Ex_c12450_19850827	12.4017	6D	Traes_6DL_11374490D	10727580	10731718	67645	1345	1	-0.0493363385925369	0.185846909438598	-0.0348595492660583	0.187192118226601	0.147692307692308	0.790109118277641	0.316017483749913	Bradi3g01477	LOC_Os02g02410	Sb04g001140	2	7876	D
														143	wsnp_Ex_c12450_19850827	12.4017	6D	Traes_6DL_7662129AC	10733504	10737705	67646	1346	0	0	NA	NA	0	0	1	NA	Bradi3g01477	LOC_Os02g02410	Sb04g001140	2	7876	D
														144	wsnp_Ex_c12450_19850827	12.4017	6D	Traes_6DL_11D0D3442	10707344	10708644	67644	1344	0	0	NA	NA	0	0	1	NA	Bradi3g01477	LOC_Os02g02410	Sb04g001140	2	7876	D
														145	wsnp_Ex_c14984_23137713	12.4017	6D	Traes_6DL_36647E54A	21341383	21342836	69193	2893	8	-0.0476190476190477	-0.174717302142414	-0.174717302142414	0.140394088669951	0.175384615384615	1.24746812260682	0.0673039853554493	NA	NA	NA	NA	NA	D
														146	wPt-1519	13.099	6D
														147	Opata_909696_PstIMspI_PA	13.099	6D
														148	Opata_71986_PstIMspI_PA	13.099	6D
														149	Opata_655276_43_PstIMseI_SNP	13.099	6D
														150	Opata_450199_73_PstIMseI_SNP	13.099	6D
														151	Opata_145135_PstIMspI_PA	13.099	6D
														152	M6_1010760_PstIMseI_PA	13.099	6D
														153	Opata_655276_28_PstIMseI_SNP	13.099	6D
														154	Opata_1822865_PstIMspI_PA	13.099	6D
														155	M6_3106107_PstIMspI_PA	13.099	6D
														156	Opata_283834_6_PstIMseI_SNP	13.099	6D
														157	Opata_450199_74_PstIMseI_SNP	13.099	6D
														158	Opata_364720_73_PstIMseI_SNP	13.099	6D
														159	Opata_1536641_PstIMspI_PA	13.099	6D
														160	Opata_41721_33_PstIMseI_SNP	13.099	6D
														161	M6_3167636_PstIMspI_PA	13.099	6D
														162	Opata_193183_2_PstIMspI_SNP	13.099	6D
														163	Opata_92993_14_PstIMseI_SNP	13.099	6D
														164	Opata_2314457_PstIMseI_PA	13.099	6D
														165	Opata_786519_73_PstIMseI_SNP	13.099	6D
														166	Opata_1479748_PstIMspI_PA	13.099	6D
														167	Opata_3585458_PstIMspI_PA	13.099	6D
														168	Opata_520294_80_PstIMseI_SNP	13.099	6D
														169	Opata_41721_79_PstIMseI_SNP	13.099	6D
														170	Opata_520294_83_PstIMseI_SNP	13.099	6D
														171	Opata_786519_49_PstIMseI_SNP	13.099	6D
														172	Opata_3121634_41_PstIMseI_SNP	13.099	6D
														173	M6_2413397_PstIMspI_PA	13.099	6D
														174	M6_239576_PstIMseI_PA	13.099	6D
														175	Opata_41721_71_PstIMseI_SNP	13.099	6D
														176	M6_363016_PstIMspI_PA	13.099	6D
														177	Opata_2487542_PstIMspI_PA	13.099	6D
														178	Opata_631100_PstIMspI_PA	13.099	6D
														179	Opata_1031495_PstIMspI_PA	13.099	6D
														180	Opata_364720_61_PstIMseI_SNP	13.099	6D
														181	Opata_786519_81_PstIMseI_SNP	13.099	6D
														182	Opata_1986266_PstIMseI_PA	13.099	6D
														183	M6_2399039_PstIMspI_PA	13.099	6D
														184	Opata_3192351_PstIMseI_PA	13.099	6D
														185	M6_2854046_PstIMspI_PA	13.099	6D
														186	Opata_2118224_PstIMseI_PA	13.099	6D
														187	Opata_18444_PstIMseI_PA	13.099	6D
														188	Opata_1532862_PstIMspI_PA	13.099	6D
														189	Opata_717989_78_PstIMseI_SNP	13.099	6D
														190	Opata_4073883_PstIMseI_PA	13.099	6D
														191	Opata_22548_PstIMseI_PA	13.099	6D
														192	Opata_1098423_84_PstIMseI_SNP	13.099	6D
														193	Opata_3121634_44_PstIMseI_SNP	13.099	6D
														194	RFL_Contig2815_1908	13.4211	6D
														195	wsnp_Ex_c18664_27540364	13.9051	6D	Traes_6DS_93BB2328E	51712	56371	66305	5	27	0.0407229323644065	0.932922348262063	-1.20017059939632	5.69950738916256	3.66461538461539	0.643033177437912	-0.165378173387143	Bradi3g00280	LOC_Os02g01100	Sb04g000290	2	7629	D
														196	Opata_39512_31_PstIMseI_SNP	13.9051	6D
														197	M6_1775816_PstIMspI_PA	13.9051	6D
														198	M6_680482_PstIMspI_PA	13.9051	6D
														199	M6_1654465_PstIMspI_PA	13.9051	6D
														200	M6_2291700_PstIMspI_PA	13.9051	6D
														201	Opata_1077793_58_PstIMspI_SNP	13.9051	6D
														202	Opata_1945826_19_PstIMspI_SNP	13.9051	6D
														203	Opata_188455_77_PstIMseI_SNP	13.9051	6D
														204	M6_3373112_PstIMspI_PA	13.9051	6D
														205	M6_388667_PstIMseI_PA	13.9051	6D
														206	M6_2951471_PstIMspI_PA	13.9051	6D
														207	M6_276273_PstIMspI_PA	13.9051	6D
														208	Opata_115697_60_PstIMspI_SNP	13.9051	6D
														209	Opata_2942636_69_PstIMspI_SNP	13.9051	6D
														210	Opata_1825294_18_PstIMspI_SNP	13.9051	6D
														211	M6_2527181_PstIMspI_PA	13.9051	6D
														212	Opata_1945826_7_PstIMspI_SNP	13.9051	6D
														213	Opata_193183_1_PstIMspI_SNP	13.9051	6D
														214	Opata_5925_38_PstIMseI_SNP	13.9051	6D
														215	wsnp_Ku_c19587_29102203	13.9051	6D
														216	wsnp_Ex_c4789_8550135	13.9051	6D
														217	BS00022481_51	13.9051	6D
														218	TA004720-0732	13.9051	6D	Traes_6DS_FAB3B2753	6032365	6033439	67072	769	0	0	NA	NA	0	0	1	NA	Bradi3g08075	LOC_Os02g12420	Sb04g007480	2	9182	D
														219	TA004720-0732	13.9051	6D	Traes_6DS_C309A6CCA	6033454	6033752	67071	770	0	0	NA	NA	0	0	1	NA	Bradi3g08075	LOC_Os02g12420	Sb04g007480	2	9182	D
														220	TA004720-0732	13.9051	6D	Traes_6DS_37CE2D637	6045071	6049035	67073	773	0	0	NA	NA	0	0	1	NA	Bradi3g08075	LOC_Os02g12420	Sb04g007480	2	9182	D
														221	TA004720-0732	13.9051	6D	Traes_6DS_01180F5CB	6035076	6035335	67068	771	0	0	NA	NA	0	0	1	NA	Bradi3g08075	LOC_Os02g12420	Sb04g007480	2	9182	D
														222	RFL_Contig2815_1135	13.9051	6D
														223	BS00010657_51	13.9051	6D
														224	RAC875_rep_c116670_309	13.9051	6D	Traes_6DS_C2E0F7B0F	28321	32969	66303	3	7	0.108647005035589	-1.37603476771433	1.12687037180882	1.00985221674877	3.47076923076923	3.43449730960674	0.274441297665619	Bradi3g00330	LOC_Os02g01150	Sb04g000320	2	7636	D
														225	RAC875_c5568_263	13.9051	6D	Traes_6DL_29F3EDA86	554495	556218	66364	63	0	0	NA	NA	0	0	1	NA	Bradi3g48540	LOC_Os02g39870	Sb04g025770	2	11626	S
														226	Kukri_c17004_1135	13.9051	6D
														227	JD_c10441_129	13.9051	6D
														228	Excalibur_c4789_2748	13.9051	6D	Traes_6DS_EA5E8D85F	8847160	8851236	67426	1126	3	0	-1.74416898512323	NA	0.192118226600985	0	0.00517817504851821	-1.70503578754087	Bradi3g08070	LOC_Os02g12440	Sb04g004040	2	8436	D
														229	Excalibur_c4789_2748	13.9051	6D	Traes_6DS_74F42074B	8853724	8858079	67427	1127	3	0	NA	NA	0	0	1	NA	Bradi3g08070	LOC_Os02g12440	Sb04g004040	2	8436	D
														230	Excalibur_c13572_1025	13.9051	6D
														231	BobWhite_c23997_952	13.9051	6D	Traes_6DS_99DD4DA85	13795	21022	66302	2	0	0	NA	NA	0	0	1	NA	NA	NA	NA	NA	NA	D
														232	BS00075409_51	13.9051	6D
														233			6D	Traes_6DS_2F7DE1EAB	67699	68815	66306	7	4	0.00596518610935692	-1.04251040266661	-1.45117242102291	0.699507389162562	0.944615384615385	1.34990064844284	-1.26168476282861	NA	NA	Sb04g000260	2	7624	D
														234	Excalibur_c18072_76	13.9952	6D
														235			6D	Traes_6DS_8F0F39831	74886	76686	66310	10	0	0	NA	NA	0	0	1	NA	Bradi3g00227	NA	NA	2	7617	D
														236			6D	Traes_6DS_E68270782	77152	80308	66311	11	1	0.307692307692308	1.25763923291446	NA	0.399014778325123	0	0.00249990762841313	0.568659611580691	NA	LOC_Os02g01020	NA	2	7615	D
														237			6D	Traes_6DS_78211FFA0	80309	84415	66312	12	3	-0.0248587570621468	-1.2631602218335	-1.16659636865205	0.20935960591133	0.08	0.3850549066905	-1.16838163582636	NA	LOC_Os02g01030	Sb04g000240	2	7616	D
														238	RAC875_c2102_3487	14.2622	6D
														239	D_GBB4FNX02FV5R9_171	14.2909	6D
														240	RAC875_rep_c118305_229	14.2909	6D
														241	Excalibur_c10358_1800	14.2909	6D
														242	Ex_c3405_203	14.2909	6D
														243	D_contig07404_178	14.2909	6D	Traes_6DS_E8AEB352A	128832	131145	66318	18	2	-0.00320610687022893	-0.310531954485811	0.565506547180714	0.169950738916256	0.16	0.941791769956655	0.290243066883991	NA	NA	NA	NA	NA	D
														244	CAP7_c1208_150	14.3199	6D
														245			6D	Traes_6DS_07853481B	146209	146828	66319	19	0	0	NA	NA	0	0	1	NA	Bradi3g00340	NA	Sb04g000330	2	7637	D
														246			6D	Traes_6DS_99753D286	160092	161682	66320	20	0	0	NA	NA	0	0	1	NA	Bradi3g00340	NA	Sb04g000330	2	7637	D
														247	BobWhite_c28547_208	14.401	6D
														248	Kukri_c64412_175	14.401	6D	Traes_6DS_72A174A51	69221	70089	66308	8	14	0.0443594299524961	-1.19722376011771	-1.53278918988259	1.77832512315271	0.276923076923077	0.156195782814554	-1.73058322520663	Bradi3g00260	LOC_Os02g01070	NA	2	7621	D
														249	Kukri_c64412_175	14.401	6D	Traes_6DS_BC6CEA940	60347	64436	66307	6	24	0.106431054704423	-0.030296277390625	-2.11811316776821	5.67241379310345	0.692307692307692	0.122202912684076	-0.881688754999987	Bradi3g00260	LOC_Os02g01070	NA	2	7621	D
														250	JD_c23_3032	14.401	6D
														251	BobWhite_c39821_167	14.401	6D	Traes_6DS_F7163BAC5	85103	86263	66313	13	0	0	NA	NA	0	0	1	NA	Bradi3g00210	LOC_Os02g01010	Sb04g000230	2	7614	D
														252	BobWhite_c39821_167	14.401	6D	Traes_6DS_D73EF38D7	88367	90574	66314	14	0	0	NA	NA	0	0	1	NA	Bradi3g00210	LOC_Os02g01010	Sb04g000230	2	7614	D
														253	BobWhite_c39821_167	14.401	6D	Traes_6DS_456586ADD	94202	96587	66315	15	19	0.0120025799544903	-0.752117826483002	-1.20584232990557	2.66748768472906	1.83692307692308	0.688750820839465	-1.02070664839446	Bradi3g00210	LOC_Os02g01010	Sb04g000230	2	7614	D
														254	BobWhite_c39821_167	14.401	6D	Traes_6DS_ADB19C6E6	107210	107921	66316	16	6	0.00576923076923086	0.606031412721235	-1.59302528976752	0.339901477832512	0.390769230769231	1.14921539795016	-1.51917486061244	Bradi3g00210	LOC_Os02g01010	Sb04g000230	2	7614	D
														255	BobWhite_c39821_167	14.401	6D	Traes_6DS_2DEEF3CA7	122099	124272	66317	17	1	0	-1.16097429087842	NA	0.0541871921182266	0	0.0181201470848579	-1.11965982889809	Bradi3g00210	LOC_Os02g01010	Sb04g000230	2	7614	D
														256	BobWhite_c39821_167	14.401	6D	Traes_6DS_124B0C794	70099	74219	66309	9	5	0.0226086956521738	NA	-1.50562450339836	0	0.289230769230769	290.23077	-1.57114527123514	Bradi3g00210	LOC_Os02g01010	Sb04g000230	2	7614	D
														257	Ex_c477_1253	14.401	6D
														258	BobWhite_c22545_318	14.401	6D
														259	BS00109960_51	14.401	6D
														260			6D	Traes_6DS_F94515540	167551	169097	66322	21	0	0	NA	NA	0	0	1	NA	Bradi3g00340	NA	Sb04g000330	2	7637	D
														261			6D	Traes_6DS_7CDD864C9	172603	173299	66321	22	3	-0.0408413099797369	-1.28075716030687	-1.45947506423834	0.445812807881773	0.329230769230769	0.739080802092491	-0.960188896764147	Bradi3g00840	NA	NA	2	7699	D
														262	wsnp_Ex_c14439_22426200	14.4574	6D	Traes_6DS_68AF0A661	175418	184223	66323	23	19	0.0307386334369393	-0.489068269001941	-0.585604886540261	0.798029556650246	2.20307692307692	2.75844227840582	-1.00541806302604	Bradi3g00350	LOC_Os02g01170	Sb04g000340	2	7638	D
														263	TA002853-0110-w	14.4574	6D
														264			6D	Traes_6DS_BF2C8D0EE	185245	192417	66324	24	16	-0.0165591467736144	2.2465821558489	1.56379460151099	3.29310344827586	1.81230769230769	0.550470778323613	1.73799825113817	NA	LOC_Os02g01180	NA	2	7639	D
														265			6D	Traes_6DS_49451CADF1	197145	197868	66325	25	0	0	NA	NA	0	0	1	NA	Bradi3g00370	LOC_Os02g01190	NA	2	7641	D
														266			6D	Traes_6DS_D88092670	198742	199263	66326	26	0	0	NA	NA	0	0	1	NA	Bradi3g00370	LOC_Os02g01190	NA	2	7641	D
														267			6D	Traes_6DS_E495A59D3	215797	219773	66328	27	8	0.0305868287336853	NA	-1.65921810739009	0	0.873846153846154	874.84615	-1.93681690770941	Bradi3g00400	LOC_Os02g01240	Sb04g000390	2	7646	D
														268	wsnp_BE471213D_Ta_2_1	14.4979	6D
														269			6D	Traes_6DS_5C4157E2D	241226	242291	66327	28	6	0.0224800693905997	-1.4655058869408	-1.02535049394393	0.381773399014778	1.33538461538462	3.49132050450737	-1.44974309079736	Bradi3g00407	NA	NA	2	7648	D
														270			6D	Traes_6DS_ECBD84888	259723	262285	66329	29	2	0.0701785714285713	-0.752851392886025	0.723368440748414	0.133004926108374	0.350769230769231	2.62504692924357	0.226504659706127	Bradi3g00407	NA	NA	2	7648	D
														271	IACX9471	14.5442	6D
														272			6D	Traes_6DS_26464DCAD	280853	285926	66330	30	19	0.0112819382413215	0.519218605062025	1.09745255801185	6.0615763546798	8.12615384615385	1.34054457722417	0.966186816154686	Bradi3g00430	LOC_Os02g01270	Sb04g000380	2	7650	D
														273			6D	Traes_6DS_9E854E701	285927	288371	66331	31	2	0	NA	NA	0	0	1	NA	Bradi3g00440	NA	NA	2	7651	D
														274			6D	Traes_6DS_5E36DC72C	298731	304181	66332	32	26	0.00710074116058057	-0.619197701558303	-1.75622268800984	1.40394088669951	3.49538461538462	2.4886346784312	-1.98401072782879	Bradi3g00480	LOC_Os02g01280	Sb04g000370	2	7656	D
														275			6D	Traes_6DS_D5C607D6F	324715	325531	66335	33	0	0	NA	NA	0	0	1	NA	Bradi3g00480	LOC_Os02g01280	Sb04g000370	2	7656	D
														276			6D	Traes_6DS_AC17CBFAA	326058	327318	66333	34	0	0	NA	NA	0	0	1	NA	Bradi3g00480	LOC_Os02g01280	Sb04g000370	2	7656	D
														277			6D	Traes_6DS_C82936CD0	327867	329244	66334	35	0	0	NA	NA	0	0	1	NA	Bradi3g00480	LOC_Os02g01280	Sb04g000370	2	7656	D
														278	BobWhite_c2297_1853	14.6026	6D
														279	RAC875_c2102_2959	14.6026	6D
														280	Ra_c2102_2212	14.6026	6D
														281	Kukri_c55362_75	14.6026	6D
														282	Excalibur_c7731_645	14.6026	6D	Traes_6DS_359D1E96B	331243	337709	66336	36	3	0	NA	NA	0	0	1	NA	NA	NA	NA	NA	NA	?
														283	Excalibur_c7731_2743	14.6026	6D
														284	BobWhite_c11347_194	14.6026	6D
														285	BS00074495_51	14.6026	6D
														286			6D	Traes_6DL_4A91888C1	382535	383475	66341	41	1	0.0416666666666667	-0.698274355948178	NA	0.113300492610837	0	0.0087488688806146	-0.853208952673358	Bradi3g48740	LOC_Os02g40110	Sb04g025990	2	11655	S
														287			6D	Traes_6DL_A29B9E005	383490	385953	66342	42	0	0	NA	NA	0	0	1	NA	Bradi3g48730	LOC_Os02g40100	Sb04g025980	2	11654	S
														288			6D	Traes_6DL_2D8CDF301	389057	391169	66343	43	0	0	NA	NA	0	0	1	NA	Bradi3g48730	LOC_Os02g40100	Sb04g025980	2	11654	S
														289			6D	Traes_6DL_0C9A044AA	397696	401090	66344	44	0	0	NA	NA	0	0	1	NA	Bradi3g48720	LOC_Os02g40090	NA	2	11653	S
														290			6D	Traes_6DL_15669DE7B	401577	404804	66345	45	0	0	NA	NA	0	0	1	NA	Bradi3g48710	LOC_Os02g40080	Sb04g025970	2	11652	S
														291	D_contig14230_361	14.6063	6D
														292			6D	Traes_6DL_6DC75B590	410021	415140	66346	46	0	0	NA	NA	0	0	1	NA	Bradi3g48697	LOC_Os02g40070	Sb04g025960	2	11651	S
														293			6D	Traes_6DL_B01E4F069	433842	436155	66348	47	2	0.00284235212744122	-1.25381074940516	-0.681114073005996	0.197044334975369	0.147692307692308	0.750803166139621	-1.03196362988454	Bradi3g48690	NA	NA	2	11649	S
														294			6D	Traes_6DL_8DC26E935	436949	443302	66347	48	0	0	NA	NA	0	0	1	NA	Bradi3g48680	LOC_Os02g40030	Sb04g025940	2	11647	S
														295			6D	Traes_6DL_109B68D75	446838	449740	66349	49	2	0.0125236472467907	-0.402464715326814	-1.21938232230134	0.236453201970443	0.227692307692308	0.963104771803454	-0.902703639844147	Bradi3g48670	LOC_Os02g40010	Sb04g025930	2	11645	S
														296			6D	Traes_6DL_2C3EC4BAB	454864	460934	66350	50	3	-0.0398949885143687	-1.76028985843089	-1.48634105608867	0.38423645320197	0.181538461538462	0.473834861680404	-1.44367953551776	Bradi3g48660	LOC_Os02g40000	NA	2	11644	S
														297			6D	Traes_6DL_3374D6905	464770	474350	66351	51	1	0.259259259259259	1.0320384176937	NA	0.394088669950739	0	0.00253107739080445	0.3290245904954	Bradi3g48647	LOC_Os02g39990	Sb04g025910	2	11643	S
														298			6D	Traes_6DL_5EC94FF45	477340	481243	66352	52	0	0	NA	NA	0	0	1	NA	Bradi3g48637	NA	NA	2	11642	S
														299			6D	Traes_6DL_F9DC99106	484134	487842	66353	53	0	0	NA	NA	0	0	1	NA	Bradi3g48630	LOC_Os02g39970	Sb04g025890	2	11640	S
														300			6D	Traes_6DL_B62081CA5	489726	491839	66354	54	0	0	NA	NA	0	0	1	NA	Bradi3g48630	LOC_Os02g39970	Sb04g025890	2	11640	S
														301			6D	Traes_6DL_55AA44312	494353	495920	66355	55	0	0	NA	NA	0	0	1	NA	Bradi3g48620	LOC_Os02g39960	Sb04g025885	2	11639	S
														302			6D	Traes_6DL_9F682FEF2	496753	501276	66356	56	0	0	NA	NA	0	0	1	NA	Bradi3g48610	LOC_Os02g39950	Sb04g025880	2	11638	S
														303			6D	Traes_6DL_283DF62C8	505623	508698	66357	57	0	0	NA	NA	0	0	1	NA	NA	NA	Sb04g025870	2	11637	S
														304			6D	Traes_6DL_EFE15BC3E	515533	516745	66358	58	1	0	-1.15141800853366	NA	0.0665024630541872	0	0.0148142749167956	-1.09688176679197	Bradi3g48590	LOC_Os02g39930	Sb04g025860	2	11634	S
														305			6D	Traes_6DL_2440ED50B	524386	525596	66359	59	0	0	NA	NA	0	0	1	NA	Bradi3g48590	LOC_Os02g39930	Sb04g025860	2	11634	S
														306			6D	Traes_6DL_92B3B176F	530982	537674	66360	60	3	0	-1.75251445211388	NA	0.214285714285714	0	0.00464499013891818	-1.68979764287301	Bradi3g48580	LOC_Os02g39920	Sb04g025840	2	11632	S
														307			6D	Traes_6DL_036A01718	539161	540101	66361	61	0	0	NA	NA	0	0	1	NA	Bradi3g48567	LOC_Os02g39910	Sb04g025830	2	11631	S
														308			6D	Traes_6DL_E4E49CBD4	552867	553391	66362	62	0	0	NA	NA	0	0	1	NA	Bradi3g48567	LOC_Os02g39910	Sb04g025830	2	11631	S
														309			6D	Traes_6DL_513D2129F	556355	558837	66365	64	0	0	NA	NA	0	0	1	NA	Bradi3g48550	LOC_Os02g39880	Sb04g025780	2	11627	S
														310			6D	Traes_6DL_0237CB888	560930	566200	66363	65	1	0.0499999999999999	NA	-0.617716548556349	0	0.116923076923077	117.92308	-0.856840576160898	Bradi3g48560	LOC_Os02g39890	Sb04g025800	2	11630	S
														311			6D	Traes_6DL_0D44EDC0E	571462	574034	66366	66	0	0	NA	NA	0	0	1	NA	Bradi3g48530	LOC_Os02g39850	Sb04g025760	2	11625	S
														312			6D	Traes_6DL_5547C0638	587194	588334	66367	67	1	0	-1.14923093862267	NA	0.0689655172413793	0	0.0142927544882108	-1.09306251384238	Bradi3g48530	LOC_Os02g39850	Sb04g025760	2	11625	S
														313			6D	Traes_6DL_3F02A22E2	592203	596798	66368	68	0	0	NA	NA	0	0	1	NA	Bradi3g48520	LOC_Os02g39830	Sb04g025750	2	11623	S
														314			6D	Traes_6DL_388913F84	597142	600748	66369	69	0	0	NA	NA	0	0	1	NA	Bradi3g48510	LOC_Os02g39820	Sb04g025740	2	11622	S
														315			6D	Traes_6DL_06496F382	606910	607484	66370	70	0	0	NA	NA	0	0	1	NA	Bradi3g48510	LOC_Os02g39820	Sb04g025740	2	11622	S
														316			6D	Traes_6DL_CCA52705A	607519	618208	66372	71	4	0	NA	NA	0	0	1	NA	Bradi3g48497	LOC_Os02g39800	Sb04g025725	2	11619	S
														317			6D	Traes_6DL_B99906102	619395	621941	66371	72	0	0	NA	NA	0	0	1	NA	Bradi3g48490	LOC_Os02g39790	Sb04g025720	2	11617	S
														318			6D	Traes_6DL_A4EFAD683	623629	625503	66373	73	0	0	NA	NA	0	0	1	NA	Bradi3g48480	LOC_Os02g39740	Sb04g025690	2	11611	S
														319			6D	Traes_6DL_99FFA6BF9	630855	634698	66374	74	2	0.0445579969340826	-1.15635697982062	-0.489277939896385	0.0689655172413793	0.412307692307692	5.90730534125952	-0.844515355219644	Bradi3g48470	LOC_Os02g39730	Sb04g025680	2	11610	S
														320			6D	Traes_6DL_6DC301F80	647816	651440	66375	75	3	0.0156213017751479	-1.14923093862267	-1.29183019717221	0.0689655172413793	0.372307692307692	5.33559516173109	-1.36181159645225	Bradi3g48460	LOC_Os02g39720	Sb04g025670	2	11609	S
														321			6D	Traes_6DS_642B215C8	659890	662073	66376	76	5	0.0424443186097718	-1.28773650341385	-1.24102700112178	0.889162561576355	0.126153846153846	0.142843403793572	-1.47047186794334	NA	NA	Sb04g025640	2	11605	S
														322			6D	Traes_6DL_EC95AC355	677823	682024	66378	77	2	0	-1.16930304712192	-1.15558750501204	0.0689655172413793	0.0769230769230769	1.11373545140521	-1.45918303952813	NA	LOC_Os02g19820	NA	2	9944	D
														323			6D	Traes_6DL_9FE97F4AA	684556	690088	66377	78	0	0	NA	NA	0	0	1	NA	Bradi3g48430	LOC_Os02g39630	Sb04g025625	2	11601	S
														324			6D	Traes_6DL_BF912A715	690091	693764	66379	79	1	0	NA	-1.15933492823987	0	0.0707692307692308	71.76923	-1.09688176679197	Bradi3g48410	LOC_Os02g39600	Sb04g025610	2	11598	S
														325			6D	Traes_6DL_C37F8901F	698437	699897	66380	80	0	0	NA	NA	0	0	1	NA	Bradi3g48097	LOC_Os02g39590	Sb04g025350	2	11597	S
														326			6D	Traes_6DL_738E8D42A	704767	707375	66381	81	0	0	NA	NA	0	0	1	NA	Bradi3g48390	LOC_Os02g39580	Sb04g025570	2	11596	S
														327			6D	Traes_6DL_775A87048	710137	715609	66382	82	2	0.0345238095238095	-1.18068262124467	NA	0.305418719211823	0	0.0032635081825288	-1.29970300282131	Bradi3g48370	LOC_Os02g39570	Sb04g025560	2	11594	S
														328			6D	Traes_6DL_BE8AD3FED	720539	723331	66383	83	0	0	NA	NA	0	0	1	NA	Bradi3g48360	LOC_Os02g39560	Sb04g025550	2	11593	S
														329			6D	Traes_6DL_AA4F914FF	723338	724539	66384	84	0	0	NA	NA	0	0	1	NA	Bradi3g48360	LOC_Os02g39560	Sb04g025550	2	11593	S
														330			6D	Traes_6DL_61AC6EC04	730415	734028	66385	85	0	0	NA	NA	0	0	1	NA	Bradi3g48150	NA	NA	2	11587	S
														331			6D	Traes_6DL_E026CDE28	736100	739164	66387	86	1	0.0476190476190477	NA	-0.641123985209207	0	0.123076923076923	124.07692	-0.860245641377044	Bradi3g48140	LOC_Os02g39400	Sb04g025370	2	11581	S
														332			6D	Traes_6DL_6F5E06DB4	738208	749814	66386	87	1	0	-1.15558750501204	NA	0.061576354679803	0	0.0159804782477725	-1.10079990371477	Bradi3g48130	NA	NA	2	11551	S
														333			6D	Traes_6DL_732D674AD	752474	757574	66388	88	2	0	NA	NA	0	0	1	NA	Bradi3g48157	LOC_Os02g39370	Sb04g025390	2	11576	S
														334			6D	Traes_6DS_768787FF4	762222	763898	66389	89	0	0	NA	NA	0	0	1	NA	Bradi3g48190	NA	NA	2	11574	S
														335			6D	Traes_6DS_E49D00771	765443	768645	66390	90	1	0	-1.15933492823987	NA	0.0566502463054187	0	0.0173459785516975	-1.11315420358484	Bradi3g43860	LOC_Os02g30140	Sb04g020470	2	10573	D
														336			6D	Traes_6DL_7E6CE0C8E	768723	769381	66391	91	2	-0.0384615384615385	-0.567060997065157	-0.488138005177534	0.216748768472906	0.283076923076923	1.30460860927022	-0.177899390383218	Bradi3g48180	LOC_Os02g39360	Sb04g025400	2	11573	S
														337			6D	Traes_6DL_2BB7082E6	776681	777307	66392	92	0	0	NA	NA	0	0	1	NA	Bradi3g48180	LOC_Os02g39360	Sb04g025400	2	11573	S
														338			6D	Traes_6DS_086930130	778362	780862	66393	93	0	0	NA	NA	0	0	1	NA	Bradi3g48180	LOC_Os02g39360	Sb04g025400	2	11573	S
														339			6D	Traes_6DL_6AA267E0C	787410	793353	66394	94	1	0	NA	NA	0	0	1	NA	Bradi3g48210	LOC_Os02g39350	Sb04g025410	2	11572	S
														340			6D	Traes_6DL_806A04366	798187	803814	66395	95	0	0	NA	NA	0	0	1	NA	Bradi3g48220	LOC_Os02g39340	Sb04g025420	2	11571	S
														341			6D	Traes_6DL_1BAFABCC2	812028	813169	66396	96	0	0	NA	NA	0	0	1	NA	Bradi3g48230	LOC_Os02g39330	Sb04g025430	2	11570	S
														342			6D	Traes_6DL_4312D18CF	819967	826381	66398	97	2	-0.00538778715884547	-1.50985982535276	-0.670672120689588	0.137931034482759	0.36	2.59841160034587	-0.768875492258283	Bradi3g48257	LOC_Os02g39280	Sb04g025470	2	11556	S
														343			6D	Traes_6DL_F101C7DB6	823583	829312	66399	98	1	-0.0242105263157895	-1.15354321549313	-0.713853921782419	0.0640394088669951	0.147692307692308	2.28618786671035	-0.669731945480932	Bradi3g48250	LOC_Os02g39290	Sb04g025460	2	11566	S
														344			6D	Traes_6DL_3DDE4977B	829097	834000	66397	99	1	0	-1.15141800853366	NA	0.0665024630541872	0	0.0148142749167956	-1.10481807939807	Bradi3g48240	LOC_Os02g39300	Sb04g025450	2	11567	S
														345			6D	Traes_6DL_FDED400C4	836865	840101	66401	100	0	0	NA	NA	0	0	1	NA	Bradi3g48330	NA	Sb04g025530	2	11563	S
														346			6D	Traes_6DL_647A6F4D9	841631	849119	66400	101	1	0	NA	NA	0	0	1	NA	Bradi3g48350	NA	NA	2	11565	S
														347			6D	Traes_6DL_8F09F62F7	851082	854817	66402	102	1	0.0555555555555556	-0.562163875257199	NA	0.083743842364532	0	0.0118002677244741	-0.840765093707754	Bradi3g48290	NA	NA	2	11559	S
														348			6D	Traes_6DL_766059215	858839	859663	66403	103	0	0	NA	NA	0	0	1	NA	Bradi3g48270	NA	NA	2	11557	S
														349			6D	Traes_6DL_E4370D35D	865589	867951	66404	104	1	-0.0200421940928268	-1.14923093862267	-0.698274355948178	0.0689655172413793	0.141538461538462	2.03726721390765	-0.675480756005114	Bradi3g48257	LOC_Os02g39280	Sb04g025470	2	11556	S
														350			6D	Traes_6DL_293DFE0EE	870856	876214	66405	105	0	0	NA	NA	0	0	1	NA	Bradi3g48120	LOC_Os02g39200	Sb04g025360	2	11547	S
														351			6D	Traes_6DL_90CA61E04	876279	877437	66406	106	0	0	NA	NA	0	0	1	NA	Bradi3g48120	LOC_Os02g39200	Sb04g025360	2	11547	S
														352			6D	Traes_6DL_5A6BA7845	881622	884307	66407	107	2	0.0382513661202186	-1.16893232421975	-0.562163875257199	0.0492610837438424	0.110769230769231	2.22377294717901	-1.30650277919071	Bradi3g48110	LOC_Os02g39180	Sb04g025320	2	11543	S
														353			6D	Traes_6DL_8E776FEBA	888270	891896	66408	108	0	0	NA	NA	0	0	1	NA	Bradi3g48080	LOC_Os02g39160	Sb04g025290	2	11540	S
														354			6D	Traes_6DL_C1571283B	903957	908233	66411	109	3	0.154137854115548	-0.102412527197898	-1.20487068555542	1.0615763546798	0.147692307692308	0.139935647918383	-0.604798092286628	Bradi3g10330	LOC_Os02g17920	NA	2	9773	D
														355			6D	Traes_6DL_6AD5B18D2	903962	904906	66410	110	2	0.0408496732026146	-0.93883154119645	NA	0.231527093596059	0	0.00430057418256084	-1.15279029943132	NA	NA	NA	NA	NA	S
														356			6D	Traes_6DL_24C16EA2B	912226	913246	66409	111	0	0	NA	NA	0	0	1	NA	Bradi3g48080	LOC_Os02g39160	Sb04g025290	2	11540	S
														357			6D	Traes_6DL_BC739D447	913249	914483	66412	112	0	0	NA	NA	0	0	1	NA	Bradi3g48080	LOC_Os02g39160	Sb04g025290	2	11540	S
														358			6D	Traes_6DL_62A15AED6	917895	923378	66413	113	1	0	-1.15141800853366	NA	0.0665024630541872	0	0.0148142749167956	-1.09495987979803	Bradi3g48070	LOC_Os02g39140	Sb04g025260	2	11535	S
														359			6D	Traes_6DL_9AD655CD3	928253	930793	66414	114	1	0	NA	NA	0	0	1	NA	Bradi3g48060	LOC_Os02g39100	Sb04g025240	2	11533	S
														360			6D	Traes_6DL_6254D3D64	946114	952242	66415	115	1	0	-1.14923093862267	NA	0.0689655172413793	0	0.0142927544882108	-1.09688176679197	Bradi3g48042	LOC_Os02g39070	Sb04g025220	2	11528	S
														361			6D	Traes_6DL_62A8C29E0	955212	957428	66416	116	1	-0.0425531914893618	-1.15558750501204	-1.16097429087842	0.061576354679803	0.0676923076923077	1.09773596574425	-0.869258212201282	NA	LOC_Os02g39064	Sb04g025210	2	11527	S
														362			6D	Traes_6DL_93E89D269	962853	964232	66418	117	0	0	NA	NA	0	0	1	NA	Bradi3g48020	LOC_Os02g39050	Sb04g025200	2	11525	S
														363			6D	Traes_6DL_6992E0D32	967604	969765	66417	118	0	0	NA	NA	0	0	1	NA	Bradi3g48010	LOC_Os02g39040	Sb04g025195	2	11524	S
														364			6D	Traes_6DL_E532B4426	969768	975200	66419	119	0	0	NA	NA	0	0	1	NA	Bradi3g47990	LOC_Os02g39010	Sb04g025180	2	11522	S
														365			6D	Traes_6DL_DBD2A14D3	986669	990661	66420	120	0	0	NA	NA	0	0	1	NA	Bradi3g47960	LOC_Os02g38980	Sb04g025160	2	11517	S
														366			6D	Traes_6DL_2136359412	997750	1000552	66421	121	0	0	NA	NA	0	0	1	NA	Bradi3g47950	LOC_Os02g38970	Sb04g025150	2	11516	S
														367			6D	Traes_6DL_213635941	1003056	1005858	66422	122	0	0	NA	NA	0	0	1	NA	Bradi3g47950	LOC_Os02g38970	Sb04g025150	2	11516	S
														368			6D	Traes_6DL_2136359411	1008620	1011422	66423	123	0	0	NA	NA	0	0	1	NA	Bradi3g47950	LOC_Os02g38970	Sb04g025150	2	11516	S
														369			6D	Traes_6DS_6BD4CA5B2	1011864	1012168	66424	124	0	0	NA	NA	0	0	1	NA	NA	NA	Sb04g025140	2	11515	S
														370			6D	Traes_6DL_A7DF39B8C	1014519	1015229	66425	125	0	0	NA	NA	0	0	1	NA	NA	NA	Sb04g025140	2	11515	S
														371			6D	Traes_6DS_0365E27DF	1015230	1015763	66426	126	3	-0.0265686799201139	-1.15018208926742	-0.916716698351425	0.665024630541872	0.430769230769231	0.648278172535451	-0.637972938391145	NA	NA	Sb04g025140	2	11515	S
														372			6D	Traes_6DS_536814F70	1018697	1025945	66427	127	8	-0.0311096500710861	-1.94917816006539	-1.5473357561766	0.970443349753695	1.40615384615385	1.4485186912855	-1.27202451689093	NA	NA	Sb04g025140	2	11515	S
														373			6D	Traes_6DS_26310F0F6	1036255	1037282	66428	128	0	0	NA	NA	0	0	1	NA	NA	NA	Sb04g025140	2	11515	S
														374			6D	Traes_6DS_DFD77F306	1040121	1041108	66429	129	0	0	NA	NA	0	0	1	NA	NA	NA	Sb04g030340	2	12520	D
														375			6D	Traes_6DS_33D6888AF	1054178	1055155	66430	130	0	0	NA	NA	0	0	1	NA	NA	NA	Sb04g025140	2	11515	S
														376			6D	Traes_6DS_38CC6140D	1063851	1071311	66431	131	6	0.00183432107418791	-1.27193096858953	-1.70845030535265	0.246305418719212	0.510769230769231	2.0693813746581	-1.75353178511807	NA	NA	NA	NA	NA	S
														377			6D	Traes_6DS_C73A2C9BC	1078180	1079006	66433	132	0	0	NA	NA	0	0	1	NA	NA	NA	Sb04g025140	2	11515	S
														378			6D	Traes_6DS_C48509C38	1079947	1085833	66432	133	0	0	NA	NA	0	0	1	NA	Bradi3g03740	LOC_Os02g05440	Sb04g003440	2	8318	D
														379			6D	Traes_6DS_0896B94C8	1109768	1110304	66434	134	0	0	NA	NA	0	0	1	NA	NA	NA	Sb04g025140	2	11515	S
														380			6D	Traes_6DL_B3AD4834A	1114552	1117421	66436	135	0	0	NA	NA	0	0	1	NA	Bradi3g14057	LOC_Os02g38920	NA	2	11504	S
														381			6D	Traes_6DL_147BFB8FF	1120415	1123220	66435	136	0	0	NA	NA	0	0	1	NA	Bradi3g47936	LOC_Os02g38950	Sb04g025130	2	11512	S
														382			6D	Traes_6DL_B3FFF94B1	1133665	1139348	66439	137	1	0	NA	-1.16479739067565	0	0.0553846153846154	56.38462	-1.11315420358484	Bradi3g47910	LOC_Os02g38840	Sb04g025100	2	11495	S
														383			6D	Traes_6DL_90AF91F23	1140801	1143880	66437	138	0	0	NA	NA	0	0	1	NA	NA	NA	NA	NA	NA	S
														384			6D	Traes_6DL_9FA2A65AB	1146024	1148896	66438	139	0	0	NA	NA	0	0	1	NA	Bradi3g47930	LOC_Os02g38900	Sb04g025110	2	11501	S
														385			6D	Traes_6DS_C6B1E3EE7	1156415	1159475	66440	140	3	-0.0278293135435992	-0.752851392886025	-1.15558750501204	0.133004926108374	0.0769230769230769	0.581494128611537	-0.680981908826612	Bradi3g47910	LOC_Os02g38840	Sb04g025100	2	11495	S
														386			6D	Traes_6DL_2681D03BD	1164697	1169339	66441	141	2	0.0253164556962024	-1.24822726722612	NA	0.307881773399015	0	0.00323748468548338	-1.31852245220664	NA	LOC_Os02g38810	NA	2	11489	S
														387			6D	Traes_6DL_ADEC25E85	1167573	1170418	66442	142	1	0	-1.15558750501204	NA	0.061576354679803	0	0.0159804782477725	-1.11103309393697	Bradi3g47890	LOC_Os02g38820	Sb04g025070	2	11490	S
														388			6D	Traes_6DL_3331558BA	1173052	1180766	66443	143	0	0	NA	NA	0	0	1	NA	Bradi3g47867	LOC_Os02g38574	Sb04g025045	2	11470	S
														389			6D	Traes_6DL_3331558BA1	1181196	1188910	66444	144	0	0	NA	NA	0	0	1	NA	Bradi3g47867	LOC_Os02g38574	Sb04g025045	2	11470	S
														390			6D	Traes_6DL_845E13FA0	1189362	1196780	66445	145	1	0	-1.15141800853366	NA	0.0665024630541872	0	0.0148142749167956	-1.10079990371477	Bradi3g47860	LOC_Os02g38480	Sb04g025040	2	11465	S
														391			6D	Traes_6DL_83D7601DD	1205757	1208003	66446	146	0	0	NA	NA	0	0	1	NA	Bradi3g47840	LOC_Os02g38440	NA	2	11459	S
														392			6D	Traes_6DL_A578F1B4E	1208222	1213941	66447	147	1	0.0089719626168222	-1.14923093862267	-0.310531954485811	0.0689655172413793	0.212307692307692	3.04875444361737	-0.487061624113308	Bradi3g47827	LOC_Os02g38430	Sb04g025010	2	11458	S
														393			6D	Traes_6DL_5261C8B0B	1219183	1220824	66448	148	0	0	NA	NA	0	0	1	NA	Bradi3g47820	LOC_Os02g38410	Sb04g025000	2	11456	S
														394			6D	Traes_6DL_D783FD1E6	1233001	1233333	66449	149	0	0	NA	NA	0	0	1	NA	NA	LOC_Os02g38386	NA	2	11453	S
														395			6D	Traes_6DL_B358A03CA	1241652	1249498	66450	150	3	0	NA	NA	0	0	1	NA	Bradi3g47800	LOC_Os02g38340	Sb04g024980	2	11451	S
														396			6D	Traes_6DL_FE310BE5C	1256065	1256417	66451	151	0	0	NA	NA	0	0	1	NA	NA	NA	Sb04g024960	2	11447	S
														397			6D	Traes_6DL_A3E5F9D7C	1256499	1268002	66452	152	1	0.0639939770374552	-0.0515645042750462	1.23176934792951	0.246305418719212	0.393846153846154	1.59659319233683	0.820933757461661	Bradi3g47770	NA	NA	2	11443	S
														398			6D	Traes_6DL_75468CCAB	1274196	1277540	66453	153	0	0	NA	NA	0	0	1	NA	Bradi3g47760	LOC_Os02g38300	Sb04g024940	2	11441	S
														399			6D	Traes_6DL_519260702	1290903	1291355	66454	154	0	0	NA	NA	0	0	1	NA	Bradi3g47750	LOC_Os02g38290	Sb04g024930	2	11440	S
														400			6D	Traes_6DL_AD73B8007	1291356	1292226	66455	155	0	0	NA	NA	0	0	1	NA	Bradi3g47750	LOC_Os02g38290	Sb04g024930	2	11440	S
														401			6D	Traes_6DL_94F1C2137	1294621	1299682	66457	156	2	0	-1.51197402397187	NA	0.12807881773399	0	0.00774720438256253	-1.45799717118199	Bradi3g47730	NA	Sb04g024880	2	11434	S
														402			6D	Traes_6DL_71544DFF8	1307406	1317810	66456	157	3	0.136363636363636	NA	0.185846909438598	0	0.233846153846154	234.84615	-0.322934283055203	NA	LOC_Os02g38250	NA	2	11436	S
														403			6D	Traes_6DL_28E2300D6	1332722	1333433	66458	158	0	0	NA	NA	0	0	1	NA	Bradi3g47720	LOC_Os02g38230	Sb04g024870	2	11433	S
														404			6D	Traes_6DL_E4AD5269F	1333465	1333927	66459	159	0	0	NA	NA	0	0	1	NA	Bradi3g47720	LOC_Os02g38230	Sb04g024870	2	11433	S
														405			6D	Traes_6DL_4C3122052	1341262	1342208	66460	160	0	0	NA	NA	0	0	1	NA	Bradi3g47710	NA	NA	2	11432	S
														406			6D	Traes_6DL_1B9FBE0921	1345390	1349083	66461	161	2	0	-1.15141800853366	NA	0.0665024630541872	0	0.0148142749167956	-1.09495987979803	Bradi3g47690	LOC_Os02g38210	Sb04g024850	2	11430	S
														407			6D	Traes_6DL_4B1BCBFD7	1357539	1358557	66462	162	0	0	NA	NA	0	0	1	NA	Bradi3g47670	LOC_Os02g38190	Sb04g024830	2	11428	S
														408			6D	Traes_6DL_DC91E760F	1359813	1364215	66463	163	0	0	NA	NA	0	0	1	NA	Bradi3g47680	LOC_Os02g38200	Sb04g024840	2	11429	S
														409			6D	Traes_6DL_DB22412C4	1374945	1376588	66465	164	1	-0.0306609700929881	1.02681755282928	0.417115587297776	0.293103448275862	0.184615384615385	0.631122756295446	0.960581782496052	NA	NA	Sb04g024810	2	11424	S
														410			6D	Traes_6DL_7395B11E8	1376615	1377145	66464	165	0	0	NA	NA	0	0	1	NA	NA	NA	NA	NA	NA	S
														411			6D	Traes_6DL_7395B11E81	1377146	1377676	66467	166	0	0	NA	NA	0	0	1	NA	NA	NA	NA	NA	NA	S
														412			6D	Traes_6DL_5E91EEE03	1378057	1378761	66466	167	0	0	NA	NA	0	0	1	NA	NA	NA	Sb04g024810	2	11424	S
														413			6D	Traes_6DL_5EC59C60B	1388851	1390554	66468	168	0	0	NA	NA	0	0	1	NA	NA	NA	NA	NA	NA	S
														414			6D	Traes_6DL_B3C85001D	1392281	1393683	66469	169	0	0	NA	NA	0	0	1	NA	Bradi3g47650	NA	NA	2	11423	S
														415			6D	Traes_6DL_CAD5C7D11	1393687	1396490	66470	170	0	0	NA	NA	0	0	1	NA	Bradi3g47640	LOC_Os02g38160	Sb04g024790	2	11420	S
														416			6D	Traes_6DL_2F3586557	1398994	1405025	66471	171	3	-0.0220995944624212	-1.00627504532016	-1.25378859721655	0.253694581280788	0.236923076923077	0.934150542190572	-1.28047747424228	Bradi3g47627	LOC_Os02g38130	Sb04g024780	2	11418	S
														417			6D	Traes_6DL_BEF0D20D4	1411313	1412716	66472	172	0	0	NA	NA	0	0	1	NA	Bradi3g47620	LOC_Os02g38120	NA	2	11414	S
														418			6D	Traes_6DL_8A8133943	1412717	1414441	66473	173	1	0.0499999999999999	NA	-0.617716548556349	0	0.116923076923077	117.92308	-0.845192107362443	Bradi3g47620	LOC_Os02g38120	NA	2	11414	S
														419			6D	Traes_6DL_5CA0A526A	1418466	1418990	66474	174	0	0	NA	NA	0	0	1	NA	Bradi3g47610	NA	Sb04g024690	2	11413	S
														420			6D	Traes_6DL_2A4C07901	1429801	1431227	66475	175	0	0	NA	NA	0	0	1	NA	Bradi3g47600	LOC_Os02g38080	Sb04g024680	2	11412	S
														421			6D	Traes_6DL_8C5C24A39	1436975	1439212	66476	176	0	0	NA	NA	0	0	1	NA	Bradi3g47600	LOC_Os02g38080	Sb04g024680	2	11412	S
														422			6D	Traes_6DL_909B865C0	1439214	1444790	66477	177	0	0	NA	NA	0	0	1	NA	Bradi3g47580	LOC_Os02g38050	Sb04g024660	2	11409	S
														423			6D	Traes_6DL_5A2D3F44B	1446480	1448492	66478	178	0	0	NA	NA	0	0	1	NA	Bradi3g47570	LOC_Os02g38040	Sb04g024650	2	11408	S
														424			6D	Traes_6DL_270CADACF	1449811	1454432	66479	179	0	0	NA	NA	0	0	1	NA	Bradi3g47537	LOC_Os02g37990	NA	2	11404	S
														425			6D	Traes_6DL_D7E2BAB04	1454460	1454949	66480	180	0	0	NA	NA	0	0	1	NA	Bradi3g47530	LOC_Os02g37970	Sb04g024610	2	11403	S
														426			6D	Traes_6DL_F24F744C4	1471568	1474286	66481	181	0	0	NA	NA	0	0	1	NA	Bradi3g47520	LOC_Os02g37940	Sb04g024600	2	11401	S
														427			6D	Traes_6DL_73E744F7D	1476459	1479405	66482	182	0	0	NA	NA	0	0	1	NA	Bradi3g47510	NA	Sb04g024590	2	11400	S
														428			6D	Traes_6DL_21FCA7C5E	1480807	1483032	66483	183	0	0	NA	NA	0	0	1	NA	Bradi3g47472	LOC_Os02g37920	Sb04g024570	2	11396	S
														429			6D	Traes_6DL_E8846E711	1499157	1502766	66484	184	0	0	NA	NA	0	0	1	NA	Bradi3g47466	NA	Sb04g024550	2	11394	S
														430			6D	Traes_6DL_829A90468	1506339	1512535	66485	185	0	0	NA	NA	0	0	1	NA	Bradi3g47460	LOC_Os02g37910	Sb04g024540	2	11393	S
														431			6D	Traes_6DL_2DA784B93	1515052	1517771	66486	186	0	0	NA	NA	0	0	1	NA	Bradi3g47390	NA	NA	2	11392	S
														432			6D	Traes_6DL_36ED21699	1532266	1537977	66487	187	0	0	NA	NA	0	0	1	NA	Bradi3g47380	LOC_Os02g37880	Sb04g024530	2	11391	S
														433			6D	Traes_6DL_3FD1DA8AA	1551507	1553255	66489	188	0	0	NA	NA	0	0	1	NA	Bradi3g47410	LOC_Os02g37862	Sb04g024500	2	11388	S
														434			6D	Traes_6DL_1EF7D8E56	1554327	1557352	66488	189	0	0	NA	NA	0	0	1	NA	Bradi3g47400	LOC_Os02g37870	Sb04g024510	2	11389	S
														435			6D	Traes_6DS_BC25BBB52	1561836	1563827	66490	190	0	0	NA	NA	0	0	1	NA	Bradi3g47410	LOC_Os02g37862	Sb04g024500	2	11388	S
														436			6D	Traes_6DL_993689270	1566008	1567735	66491	191	3	0	-1.1882249621673	-1.03436883563807	0.142857142857143	0.0523076923076923	0.370559917985301	-1.46662404077484	Bradi3g47417	LOC_Os02g37856	Sb04g024495	2	11387	S
														437			6D	Traes_6DL_2FA904E4F	1568101	1571460	66492	192	1	-0.0408163265306121	-1.15141800853366	-1.16097429087842	0.0665024630541872	0.0676923076923077	1.01762676500975	-0.87439819427018	Bradi3g47417	LOC_Os02g37856	Sb04g024495	2	11387	S
														438			6D	Traes_6DS_5B092D231	1573282	1580533	66493	193	0	0	NA	NA	0	0	1	NA	Bradi3g47450	NA	NA	2	11386	S
														439			6D	Traes_6DL_CF98F2912	1596792	1600261	66494	194	0	0	NA	NA	0	0	1	NA	Bradi3g47370	LOC_Os02g37830	Sb04g024470	2	11381	S
														440			6D	Traes_6DL_9F25DFC46	1606160	1606672	66495	195	0	0	NA	NA	0	0	1	NA	NA	LOC_Os02g37610	NA	2	11366	S
														441			6D	Traes_6DL_F93CD32E9	1608228	1614360	66496	196	0	0	NA	NA	0	0	1	NA	Bradi3g47340	LOC_Os02g37590	Sb04g024440	2	11364	S
														442			6D	Traes_6DS_425AC7525	1623665	1624837	66497	197	7	0	NA	NA	0	0	1	NA	Bradi3g00830	NA	NA	2	7698	D
														443			6D	Traes_6DS_93F72DE87	1625824	1631514	66498	198	0	0	NA	NA	0	0	1	NA	NA	NA	Sb04g024430	2	11363	S
														444			6D	Traes_6DL_7626A87FF	1632177	1637183	66499	199	19	0.058291239474571	-0.711774293943218	1.87539109050884	4.04679802955665	6.28307692307692	1.55246800196699	0.970984249014614	NA	NA	Sb04g024430	2	11363	S
														445			6D	Traes_6DL_22D41559D	1637269	1642367	66500	200	3	-0.0140859354149987	-1.51180822733001	-1.23043235749548	0.142857142857143	0.224615384615385	1.56832938566692	-1.46430344436757	Bradi3g47330	LOC_Os02g37580	Sb04g024410	2	11362	S
														446			6D	Traes_6DL_8D3F996F5	1654102	1658637	66501	201	0	0	NA	NA	0	0	1	NA	Bradi3g47330	LOC_Os02g37580	Sb04g024410	2	11362	S
														447			6D	Traes_6DL_0B36E5627	1679691	1680354	66502	202	0	0	NA	NA	0	0	1	NA	Bradi3g47330	LOC_Os02g37580	Sb04g024410	2	11362	S
														448			6D	Traes_6DS_9EE760200	1695089	1697919	66503	203	0	0	NA	NA	0	0	1	NA	Bradi3g47280	LOC_Os02g37470	Sb04g024370	2	11347	S
														449			6D	Traes_6DL_E15BC2155	1722089	1723960	66505	204	0	0	NA	NA	0	0	1	NA	Bradi3g47250	NA	Sb04g024330	2	11322	S
														450			6D	Traes_6DL_53A9BA9CD	1725147	1728306	66504	205	1	0.0454545454545453	NA	-0.662151624094342	0	0.129230769230769	130.23077	-0.87439819427018	NA	LOC_Os02g37420	NA	2	11343	S
														451			6D	Traes_6DL_CA8732F66	1729189	1730148	66506	206	0	0	NA	NA	0	0	1	NA	NA	NA	Sb04g024220	2	11310	S
														452			6D	Traes_6DL_FBA7EF4BD	1748460	1749881	66507	207	0	0	NA	NA	0	0	1	NA	Bradi3g47157	LOC_Os02g37150	Sb04g024210	2	11307	S
														453			6D	Traes_6DL_37223B8F8	1755746	1756341	66508	208	0	0	NA	NA	0	0	1	NA	Bradi3g47157	LOC_Os02g37150	Sb04g024210	2	11307	S
														454			6D	Traes_6DL_C0148F723	1762794	1765917	66509	209	0	0	NA	NA	0	0	1	NA	Bradi3g47150	LOC_Os02g37140	Sb04g024190	2	11305	S
														455			6D	Traes_6DL_4BEB993D5	1769786	1773445	66510	210	0	0	NA	NA	0	0	1	NA	Bradi3g47140	LOC_Os02g37130	Sb04g024180	2	11304	S
														456			6D	Traes_6DL_F1DBDEAD5	1783099	1787542	66511	211	1	0.0476190476190477	NA	-0.641123985209207	0	0.123076923076923	124.07692	-0.87439819427018	Bradi3g47127	NA	NA	2	11303	S
														457			6D	Traes_6DL_362AC234C	1791255	1794291	66512	212	1	-0.0465116279069768	-1.15752759654527	-1.16439105425337	0.0591133004926108	0.0584615384615385	0.989157807007767	-0.856840576160898	Bradi3g47067	LOC_Os02g37090	Sb04g024160	2	11293	S
														458			6D	Traes_6DL_785C87B87	1799435	1800539	66513	213	0	0	NA	NA	0	0	1	NA	Bradi3g47067	LOC_Os02g37090	Sb04g024160	2	11293	S
														459			6D	Traes_6DL_473ECE2BE	1806551	1811849	66514	214	3	0	-1.14923093862267	NA	0.0689655172413793	0	0.0142927544882108	-1.09688176679197	Bradi3g47067	LOC_Os02g37090	Sb04g024160	2	11293	S
														460			6D	Traes_6DL_B9B6873F5	1814056	1816663	66515	215	2	0.00485908649173961	-1.1802768929718	-1.17515192435586	0.130541871921182	0.366153846153846	2.7911557742033	-1.15279029943132	Bradi3g47067	LOC_Os02g37090	Sb04g024160	2	11293	S
														461			6D	Traes_6DL_190FBCEF8	1822747	1826768	66517	216	1	0	-1.14923093862267	NA	0.0689655172413793	0	0.0142927544882108	-1.09306251384238	Bradi3g56250	NA	Sb04g029170	2	12721	D
														462			6D	Traes_6DL_036293C55	1829453	1831951	66516	217	0	0	NA	NA	0	0	1	NA	Bradi3g56260	NA	Sb04g029180	2	12720	D
														463			6D	Traes_6DL_39D7DE564	1833871	1837844	66518	218	0	0	NA	NA	0	0	1	NA	NA	NA	Sb04g024150	2	11292	S
														464			6D	Traes_6DL_E689C3DF9	1840757	1843135	66519	219	0	0	NA	NA	0	0	1	NA	Bradi3g47034	LOC_Os02g37050	Sb04g024120	2	11287	S
														465			6D	Traes_6DL_C73C9B34D	1846351	1850777	66521	220	2	-0.00329670329670328	-0.386962581436819	-1.51314136710311	0.192118226600985	0.153846153846154	0.801820470289107	-1.05079918677397	Bradi3g47034	LOC_Os02g37050	Sb04g024120	2	11287	S
														466			6D	Traes_6DL_2D2912E9C	1852637	1855619	66520	221	3	NA	NA	NA	0	0	1	NA	Bradi3g54387	LOC_Os02g55910	Sb04g036240	2	13452	D
														467			6D	Traes_6DL_C2AF26F20	1857983	1860363	66522	222	9	0	NA	NA	0	0	1	NA	Bradi3g47034	LOC_Os02g37050	Sb04g024120	2	11287	S
														468			6D	Traes_6DL_8A0C2A2F3	1862112	1864287	66523	223	1	0	-1.14923093862267	NA	0.0689655172413793	0	0.0142927544882108	-1.09495987979803	Bradi3g46987	NA	NA	2	11278	S
														469			6D	Traes_6DS_D094C396E	1871820	1874099	66524	224	4	-0.000561167227833836	-1.24297654166093	-1.51314136710311	0.194581280788177	0.153846153846154	0.791722755879295	-1.47044481358163	NA	LOC_Os02g37010	NA	2	11277	S
														470			6D	Traes_6DS_4589AB832	1877512	1879219	66525	225	0	0	NA	NA	0	0	1	NA	NA	LOC_Os02g37010	NA	2	11277	S
														471			6D	Traes_6DS_8301B743B	1886233	1887480	66526	226	0	0	NA	NA	0	0	1	NA	NA	LOC_Os02g37010	NA	2	11277	S
														472			6D	Traes_6DL_82342E3BE	1902418	1907191	66527	227	0	0	NA	NA	0	0	1	NA	Bradi3g46980	LOC_Os02g37000	Sb04g024070	2	11276	S
														473			6D	Traes_6DL_FDA4A4618	1914472	1914924	66528	228	0	0	NA	NA	0	0	1	NA	Bradi3g46970	LOC_Os02g36990	Sb04g024060	2	11275	D
														474			6D	Traes_6DL_5A798493E	1915813	1916665	66529	229	1	-0.04	-1.15141800853366	-1.15933492823987	0.0665024630541872	0.0707692307692308	1.06320910378674	-0.876742023585081	Bradi3g46970	LOC_Os02g36990	Sb04g024060	2	11275	D
														475			6D	Traes_6DL_25EF43842	1919100	1922362	66530	230	0	0	NA	NA	0	0	1	NA	Bradi3g46940	LOC_Os02g36960	Sb04g024030	2	11269	D
														476			6D	Traes_6DL_1ABE78799	1937838	1940862	66531	231	2	0.0475520531972073	-1.50950876968622	-0.439594212354337	0.211822660098522	0.861538461538462	4.05285066919096	-0.57978773133236	Bradi3g46900	NA	Sb04g023990	2	11264	D
														477			6D	Traes_6DL_8A1342D56	1956722	1960056	66532	232	0	0	NA	NA	0	0	1	NA	Bradi3g46900	NA	Sb04g023990	2	11264	D
														478			6D	Traes_6DL_463829B87	1961723	1962590	66533	233	0	0	NA	NA	0	0	1	NA	NA	NA	Sb04g023980	2	11263	D
														479			6D	Traes_6DS_125921257	1962875	1963682	66534	234	2	0.0449519230769231	-0.787774646334512	-0.594161316098403	0.389162561576355	0.116923076923077	0.302240891591443	-1.14243796225419	NA	NA	Sb04g023980	2	11263	D
														480			6D	Traes_6DS_F97750CEE	1970956	1971471	66535	235	0	0	NA	NA	0	0	1	NA	NA	NA	Sb04g023980	2	11263	D
														481			6D	Traes_6DS_981192AAE	1977767	1979103	66536	236	1	0.0476190476190477	NA	-0.641123985209207	0	0.123076923076923	124.07692	-0.86644018300465	NA	NA	Sb04g023980	2	11263	D
														482			6D	Traes_6DL_C160E8CEF	1983207	1984330	66537	237	0	0	NA	NA	0	0	1	NA	Bradi3g46880	LOC_Os02g36850	Sb04g023940	2	11259	D
														483			6D	Traes_6DL_DA55B8DE3	1985735	1986422	66538	238	1	0.0526315789473685	NA	-0.591550124738784	0	0.110769230769231	111.76923	-0.860245641377044	Bradi3g46855	LOC_Os02g36840	NA	2	11254	D
														484			6D	Traes_6DS_149D69197	1986428	1986968	66539	239	0	0	NA	NA	0	0	1	NA	Bradi3g46855	LOC_Os02g36840	NA	2	11254	D
														485			6D	Traes_6DS_5C511E88A	1991238	1992916	66540	240	0	0	NA	NA	0	0	1	NA	Bradi3g46855	LOC_Os02g36840	NA	2	11254	D
														486			6D	Traes_6DS_EC682031E	2001565	2003511	66541	241	6	0.0164755283391683	-1.67835567107041	-1.110002793714	0.524630541871921	1.13230769230769	2.15609178644757	-1.20582955877159	Bradi3g46855	LOC_Os02g36840	NA	2	11254	D
														487			6D	Traes_6DL_A70EA26E1	2009815	2011473	66542	242	0	0	NA	NA	0	0	1	NA	NA	LOC_Os02g36830	NA	2	11253	D
														488			6D	Traes_6DL_1E23A83CD	2013470	2014129	66543	243	0	0	NA	NA	0	0	1	NA	NA	LOC_Os02g36810	NA	2	11250	D
														489			6D	Traes_6DL_654FA62C2	2016027	2016532	66544	244	0	0	NA	NA	0	0	1	NA	Bradi3g46830	LOC_Os02g36780	Sb04g023910	2	11249	D
														490			6D	Traes_6DL_18A36EF0F	2019372	2022049	66545	245	0	0	NA	NA	0	0	1	NA	Bradi3g46820	LOC_Os02g36770	Sb04g023900	2	11248	D
														491			6D	Traes_6DL_34109BEE8	2023495	2026850	66546	246	0	0	NA	NA	0	0	1	NA	NA	NA	NA	NA	NA	D
														492			6D	Traes_6DS_9CE96E1E5	2036819	2039372	66547	247	3	0.0389217079189411	-1.53405380671469	-0.381529551235826	0.229064039408867	1.08	4.69869172079218	-0.815298993199839	Bradi3g46820	LOC_Os02g36770	Sb04g023900	2	11248	D
														493			6D	Traes_6DL_342E40B9A	2045232	2051029	66548	248	0	0	NA	NA	0	0	1	NA	Bradi3g46800	LOC_Os02g36710	Sb04g023870	2	11242	D
														494			6D	Traes_6DL_3A44079B9	2062986	2067859	66549	249	0	0	NA	NA	0	0	1	NA	Bradi3g46760	LOC_Os02g36590	Sb04g023820	2	11233	D
														495			6D	Traes_6DL_841501441	2071294	2078594	66550	250	0	0	NA	NA	0	0	1	NA	Bradi3g46737	LOC_Os02g36570	Sb04g023800	2	11231	D
														496			6D	Traes_6DL_E2589E93D	2079948	2088541	66551	251	2	0.0120147420147421	0.0460554471547515	1.07141241518446	0.5935960591133	0.393846153846154	0.664057797490283	0.186336840740183	Bradi3g10397	LOC_Os02g18320	Sb04g011060	2	9798	D
														497			6D	Traes_6DL_F7F5E536B	2090978	2092603	66552	252	2	0.0276190476190475	-1.14923093862267	-0.713853921782419	0.0689655172413793	0.147692307692308	2.12522268111493	-1.31409054145481	Bradi3g46720	LOC_Os02g36550	Sb04g023780	2	11227	D
														498			6D	Traes_6DL_910A3770D	2110268	2111778	66553	253	0	0	NA	NA	0	0	1	NA	Bradi3g46720	LOC_Os02g36550	Sb04g023780	2	11227	D
														499			6D	Traes_6DL_E007EBF3A	2114714	2116369	66554	254	0	0	NA	NA	0	0	1	NA	Bradi3g46700	LOC_Os02g36520	Sb04g023750	2	11222	D
														500			6D	Traes_6DL_10077D5F6	2117808	2119469	66555	255	0	0	NA	NA	0	0	1	NA	Bradi3g46690	LOC_Os02g36510	Sb04g023730	2	11221	D
														501			6D	Traes_6DL_85F523079	2121184	2121474	66556	256	0	0	NA	NA	0	0	1	NA	Bradi3g46640	LOC_Os02g36414	NA	2	11211	D
														502			6D	Traes_6DL_C6AE0A492	2123319	2125745	66557	257	0	0	NA	NA	0	0	1	NA	Bradi3g46610	LOC_Os02g36400	Sb04g023700	2	11210	D
														503			6D	Traes_6DL_3B8B49732	2126142	2129828	66558	258	0	0	NA	NA	0	0	1	NA	Bradi3g46610	LOC_Os02g36400	Sb04g023700	2	11210	D
														504			6D	Traes_6DL_B16135770	2130771	2137634	66560	259	3	0.0594668489405331	-1.55583163763805	-0.192965210793252	0.285714285714286	0.184615384615385	0.647387962420708	-1.45253532512498	Bradi3g46580	LOC_Os02g36390	Sb04g023690	2	11207	D
														505			6D	Traes_6DL_41E673F0F	2138077	2142156	66559	260	1	0.0454545454545453	NA	-0.662151624094342	0	0.129230769230769	130.23077	-0.871907079431241	NA	LOC_Os02g36380	Sb04g023680	2	11206	D
														506			6D	Traes_6DL_3B9E63F04	2152822	2157241	66561	261	1	-0.00394033211370681	0.0219296521273044	1.02588308800828	0.110837438423645	0.258461538461538	2.31998819000149	0.811344833324244	Bradi3g46570	LOC_Os02g36360	Sb04g023670	2	11203	D
														507			6D	Traes_6DL_B117F7AC4	2166314	2167459	66562	262	0	0	NA	NA	0	0	1	NA	Bradi3g46540	LOC_Os02g36350	Sb04g023650	2	11199	D
														508			6D	Traes_6DL_EAC2C119B	2170426	2171147	66563	263	0	0	NA	NA	0	0	1	NA	Bradi3g46540	LOC_Os02g36350	Sb04g023650	2	11199	D
														509			6D	Traes_6DL_8B1038920	2184458	2188555	66564	264	0	0	NA	NA	0	0	1	NA	Bradi3g46530	LOC_Os02g36340	Sb04g023640	2	11197	D
														510			6D	Traes_6DS_66AB09630	2200605	2200894	66565	265	0	0	NA	NA	0	0	1	NA	Bradi3g46500	LOC_Os02g36320	Sb04g023620	2	11192	D
														511			6D	Traes_6DL_A3D64C39C	2202042	2209647	66566	266	0	0	NA	NA	0	0	1	NA	Bradi3g46470	LOC_Os02g35950	Sb04g023540	2	11163	D
														512			6D	Traes_6DS_324A6471E	2221898	2222104	66567	267	1	-0.05	-1.16479739067565	-1.16097429087842	0.0443349753694581	0.0676923076923077	1.51521650610632	-0.845192107362443	NA	NA	NA	NA	NA	D
														513			6D	Traes_6DS_9DC257ABF	2226511	2231509	66568	268	0	0	NA	NA	0	0	1	NA	Bradi3g46470	LOC_Os02g35950	Sb04g023540	2	11163	D
														514			6D	Traes_6DL_28EBFC9AD	2235823	2238480	66569	269	0	0	NA	NA	0	0	1	NA	Bradi3g46430	LOC_Os02g35910	Sb04g023510	2	11156	D
														515			6D	Traes_6DL_CF376E046	2241457	2243025	66570	270	0	0	NA	NA	0	0	1	NA	Bradi3g46430	LOC_Os02g35910	Sb04g023510	2	11156	D
														516			6D	Traes_6DL_9853FE3E5	2247285	2256975	66571	271	3	0	NA	NA	0	0	1	NA	Bradi3g46390	LOC_Os02g35870	Sb04g023470	2	11152	D
														517			6D	Traes_6DL_5C42A36BC	2258323	2260768	66572	272	0	0	NA	NA	0	0	1	NA	Bradi3g46380	LOC_Os02g35860	NA	2	11151	D
														518			6D	Traes_6DS_F00EB2E011	2270319	2271041	66573	273	0	0	NA	NA	0	0	1	NA	Bradi3g46320	LOC_Os02g35770	Sb04g023410	2	11143	D
														519			6D	Traes_6DS_F00EB2E01	2274646	2275368	66574	274	0	0	NA	NA	0	0	1	NA	Bradi3g46320	LOC_Os02g35770	Sb04g023410	2	11143	D
														520			6D	Traes_6DS_D281B7D32	2281163	2282241	66575	275	0	0	NA	NA	0	0	1	NA	Bradi3g46320	LOC_Os02g35770	Sb04g023410	2	11143	D
														521			6D	Traes_6DL_C27CEED76	2283573	2285176	66576	276	0	0	NA	NA	0	0	1	NA	Bradi3g46210	LOC_Os02g35690	Sb04g023340	2	11124	D
														522			6D	Traes_6DS_3BB60CF91	2288614	2289002	66577	277	0	0	NA	NA	0	0	1	NA	Bradi3g46180	LOC_Os02g35640	Sb04g023300	2	11120	D
														523			6D	Traes_6DS_38F105C68	2289738	2293150	66578	278	3	0.00235849056603799	-0.789172252597934	-1.2409675333326	0.497536945812808	0.221538461538462	0.446383081534879	-0.856494013205722	Bradi3g46180	LOC_Os02g35640	Sb04g023300	2	11120	D
														524			6D	Traes_6DS_5942CF386	2297576	2307017	66579	279	4	0.0647692307692308	-0.767949903528451	-0.921364642949293	0.172413793103448	0.698461538461538	4.03348280433753	-1.33265781293996	Bradi3g46170	LOC_Os02g35630	Sb04g023280	2	11118	D
														525			6D	Traes_6DS_DD234B116	2321990	2322532	66580	280	0	0	NA	NA	0	0	1	NA	Bradi3g46170	LOC_Os02g35630	Sb04g023280	2	11118	D
														526			6D	Traes_6DS_5D692576D	2335731	2337217	66581	281	0	0	NA	NA	0	0	1	NA	Bradi3g46130	LOC_Os02g35610	Sb04g023240	2	11111	D
														527			6D	Traes_6DS_DEF2E0AA7	2342304	2342969	66582	282	1	0	NA	-1.15933492823987	0	0.0707692307692308	71.76923	-1.09882838469749	Bradi3g46080	LOC_Os02g35500	Sb04g023180	2	11100	D
														528			6D	Traes_6DS_1E81EBF0F	2344187	2346744	66583	283	2	0.00532773046186164	-1.18606769083397	-1.18383699643936	0.315270935960591	0.144615384615385	0.46041340377336	-1.14731049173019	Bradi3g46080	LOC_Os02g35500	Sb04g023180	2	11100	D
														529			6D	Traes_6DL_84B2604E5	2349246	2349675	66584	284	0	0	NA	NA	0	0	1	NA	NA	LOC_Os02g35490	Sb04g023170	2	11099	D
														530			6D	Traes_6DL_9F6A87AE0	2353432	2360616	66585	285	0	0	NA	NA	0	0	1	NA	Bradi3g46060	LOC_Os02g35470	Sb04g023100	2	11094	D
														531			6D	Traes_6DL_CAA3FD2D0	2366592	2367936	66586	286	1	0.0454545454545453	NA	-0.662151624094342	0	0.129230769230769	130.23077	-0.87439819427018	Bradi3g46050	LOC_Os02g35450	Sb04g023090	2	11092	D
														532			6D	Traes_6DL_94DCF0B70	2375112	2377918	66587	287	1	0.107142857142857	-0.0515645042750462	NA	0.246305418719212	0	0.004043583031864	-0.478325567822442	NA	LOC_Os02g35310	Sb04g022980	2	11081	D
														533			6D	Traes_6DS_8D7872B5B	2380527	2382387	66588	288	0	0	NA	NA	0	0	1	NA	NA	LOC_Os02g35230	NA	2	11077	D
														534	Excalibur_c1991_1504	14.7057	6D	Traes_6DL_E0E912DE9	2383860	2384213	66589	289	0	0	NA	NA	0	0	1	NA	NA	LOC_Os02g35210	NA	2	11075	D
														535			6D	Traes_6DL_A4B41DF18	2385373	2386434	66590	290	0	0	NA	NA	0	0	1	NA	Bradi3g46007	NA	Sb04g022960	2	11074	D
														536			6D	Traes_6DL_52D536D06	2389392	2391142	66591	291	0	0	NA	NA	0	0	1	NA	Bradi3g46007	NA	Sb04g022960	2	11074	D
														537			6D	Traes_6DS_4092ABCFB	2394563	2397480	66592	292	0	0	NA	NA	0	0	1	NA	Bradi3g45990	NA	Sb04g022930	2	11069	D
														538	RAC875_rep_c85994_258	14.7184	6D
														539	Kukri_rep_c68823_696	14.7308	6D
														540	Kukri_rep_c68823_315	14.7308	6D
														541	BobWhite_c7090_2001	14.7308	6D
														542	Excalibur_s114066_247	14.7308	6D
														543	Excalibur_rep_c84264_67	14.7308	6D
														544	Excalibur_rep_c66622_1066	14.7308	6D
														545			6D	Traes_6DL_05607DE51	2406860	2408334	66593	293	0	0	NA	NA	0	0	1	NA	NA	NA	Sb04g032440	2	12159	S
														546			6D	Traes_6DL_708541408	2408492	2410723	66594	294	2	0.106859410430839	-0.228774631541894	-1.11171986473174	0.440886699507389	0.0646153846153846	0.148489148915322	-0.527094543567673	Bradi3g45970	NA	Sb04g022910	2	11067	D
														547			6D	Traes_6DL_C987B1F5A	2410728	2411342	66595	295	0	0	NA	NA	0	0	1	NA	Bradi3g45940	LOC_Os02g35190	Sb04g022890	2	11062	D
														548			6D	Traes_6DS_7064F0E17	2415501	2418153	66596	296	2	0.0307529162248145	-1.21131153278166	NA	0.300492610837438	0	0.00331683088351651	-1.2880110533048	Bradi3g45940	LOC_Os02g35190	Sb04g022890	2	11062	D
														549			6D	Traes_6DS_50AE0D0A6	2423782	2426570	66597	297	0	0	NA	NA	0	0	1	NA	Bradi3g45940	LOC_Os02g35190	Sb04g022890	2	11062	D
														550			6D	Traes_6DL_6397B4911	2428906	2430661	66598	298	0	0	NA	NA	0	0	1	NA	NA	NA	NA	NA	NA	D
														551			6D	Traes_6DL_B3E4E18C9	2438641	2439310	66599	299	0	0	NA	NA	0	0	1	NA	NA	NA	Sb04g022860	2	11060	D
														552			6D	Traes_6DL_1ED6D3F41	2440338	2443609	66600	300	0	0	NA	NA	0	0	1	NA	Bradi3g45890	LOC_Os02g35144	Sb04g022820	2	11055	D
														553			6D	Traes_6DS_EDBA86116	2445620	2451005	66601	301	8	0	NA	NA	0	0	1	NA	Bradi3g45920	LOC_Os02g35170	Sb04g022790	2	11051	D
														554			6D	Traes_6DS_E67F522F2	2463108	2471325	66602	302	4	0.0385658022607538	-1.23025882891754	-1.11962513342971	0.258620689655172	0.467692307692308	1.80529644998632	-1.63336627437404	Bradi3g45830	LOC_Os02g35080	Sb04g022730	2	11044	D
														555	BobWhite_c11808_975	14.8099	6D	Traes_6DS_AF55223AE	9872039	9875394	67537	1237	19	-0.0277843963361983	-2.52642324655775	-2.34057529291552	1.1551724137931	1.54461538461538	1.33683814509983	-2.06599740981445	Bradi3g00690	LOC_Os02g01440	Sb04g000530	2	7691	D
														556			6D	Traes_6DS_B2CD2A3BA	2480301	2484751	66603	303	0	0	NA	NA	0	0	1	NA	Bradi3g45820	LOC_Os02g35070	Sb04g022720	2	11043	D
														557	Xbcd1821_d1	14.83	6D
														558			6D	Traes_6DS_DF702DB91	2494255	2495503	66604	304	0	0	NA	NA	0	0	1	NA	Bradi3g45820	LOC_Os02g35070	Sb04g022720	2	11043	D
														559			6D	Traes_6DL_597235554	2500501	2504263	66606	305	0	0	NA	NA	0	0	1	NA	Bradi3g49580	LOC_Os02g42300	Sb04g026890	2	11842	S
														560			6D	Traes_6DL_15BC5351D	2508247	2511557	66605	306	0	0	NA	NA	0	0	1	NA	Bradi3g45770	LOC_Os02g34990	NA	2	11037	D
														561			6D	Traes_6DS_2593088B3	2520146	2521189	66607	307	0	0	NA	NA	0	0	1	NA	Bradi3g45740	LOC_Os02g34860	NA	2	11026	D
														562			6D	Traes_6DS_C1B74A6EC	2525066	2526735	66608	308	1	NA	NA	NA	0	0	1	NA	Bradi3g45740	LOC_Os02g34860	NA	2	11026	D
														563			6D	Traes_6DS_5B0F73A26	2532325	2533203	66609	309	1	-0.0555555555555554	-0.562163875257199	-0.562163875257199	0.083743842364532	0.104615384615385	1.24628975982207	-0.27123074713218	NA	NA	Sb04g022590	2	11023	D
														564			6D	Traes_6DS_CA4B76463	2536797	2542268	66610	310	4	-0.0229195777053253	-1.41825973951462	-0.202917075184034	0.788177339901478	0.864615384615385	1.09685787480923	-0.700474963183234	NA	NA	NA	NA	NA	D
														565	wsnp_CAP12_c720_382116	14.8903	6D
														566	Opata_1559270_PstIMspI_PA	14.8903	6D
														567	Opata_108781_12_PstIMspI_SNP	14.8903	6D
														568	Opata_1921945_PstIMspI_PA	14.8903	6D
														569	Opata_2685435_PstIMseI_PA	14.8903	6D
														570	Opata_1615317_83_PstIMseI_SNP	14.8903	6D
														571	Opata_353868_63_PstIMseI_SNP	14.8903	6D
														572	Opata_2611669_PstIMseI_PA	14.8903	6D
														573	Opata_2999105_PstIMspI_PA	14.8903	6D
														574	Opata_48322_PstIMspI_PA	14.8903	6D
														575	Opata_643996_22_PstIMspI_SNP	14.8903	6D
														576	Opata_713204_PstIMspI_PA	14.8903	6D
														577	Opata_714895_PstIMspI_PA	14.8903	6D
														578	Opata_2729149_PstIMspI_PA	14.8903	6D
														579	Opata_153314_PstIMspI_PA	14.8903	6D
														580	Opata_1847566_48_PstIMspI_SNP	14.8903	6D
														581	Opata_3188308_PstIMspI_PA	14.8903	6D
														582	Opata_1422347_PstIMspI_PA	14.8903	6D
														583	Opata_666482_PstIMseI_PA	14.8903	6D
														584	Opata_351344_31_PstIMseI_SNP	14.8903	6D
														585	Opata_2186344_PstIMspI_PA	14.8903	6D
														586	Opata_602094_26_PstIMseI_SNP	14.8903	6D
														587	Opata_2659193_PstIMspI_PA	14.8903	6D
														588	Opata_96690_76_PstIMseI_SNP	14.8903	6D
														589	Opata_156404_88_PstIMseI_SNP	14.8903	6D
														590	Opata_353868_47_PstIMseI_SNP	14.8903	6D
														591	Opata_928563_PstIMspI_PA	14.8903	6D
														592	Opata_301813_PstIMseI_PA	14.8903	6D
														593	Opata_2259397_50_PstIMspI_SNP	14.8903	6D
														594	Opata_744359_PstIMseI_PA	14.8903	6D
														595	Opata_865266_PstIMspI_PA	14.8903	6D
														596	Opata_2528026_10_PstIMseI_SNP	14.8903	6D
														597	Opata_148949_64_PstIMseI_SNP	14.8903	6D
														598	Opata_272413_PstIMspI_PA	14.8903	6D
														599	Opata_34233_5_PstIMspI_SNP	14.8903	6D
														600	Opata_3845848_PstIMspI_PA	14.8903	6D
														601	Opata_531987_69_PstIMseI_SNP	14.8903	6D
														602	Opata_1025247_PstIMspI_PA	14.8903	6D
														603	Opata_1074399_PstIMspI_PA	14.8903	6D
														604	Opata_353868_30_PstIMseI_SNP	14.8903	6D
														605	Opata_2142179_PstIMspI_PA	14.8903	6D
														606	Opata_441197_PstIMluI_PA	14.8903	6D
														607	Opata_3690287_PstIMspI_PA	14.8903	6D
														608	Opata_2262357_PstIMspI_PA	14.8903	6D
														609	Opata_1492736_PstIMspI_PA	14.8903	6D
														610	Opata_3398069_54_PstIMspI_SNP	14.8903	6D
														611	Opata_165095_6_PstIMseI_SNP	14.8903	6D
														612	Opata_2233781_PstIMspI_PA	14.8903	6D
														613	Opata_322851_PstIMseI_PA	14.8903	6D
														614	Opata_204873_PstIMspI_PA	14.8903	6D
														615	Opata_1489427_PstIMspI_PA	14.8903	6D
														616	Opata_732000_PstIMspI_PA	14.8903	6D
														617	Opata_914789_PstIMspI_PA	14.8903	6D
														618	Opata_49389_22_PstIMseI_SNP	14.8903	6D
														619	Opata_2423088_PstIMspI_PA	14.8903	6D
														620	Opata_3380837_PstIMspI_PA	14.8903	6D
														621	Opata_210694_31_PstIMspI_SNP	14.8903	6D
														622	Opata_1651542_PstIMspI_PA	14.8903	6D
														623	Opata_3502833_PstIMspI_PA	14.8903	6D
														624	Opata_139394_16_PstIMspI_SNP	14.8903	6D
														625	Opata_1380029_5_PstIMspI_SNP	14.8903	6D
														626	Opata_2530318_31_PstIMspI_SNP	14.8903	6D
														627	Opata_2215632_8_PstIMspI_SNP	14.8903	6D
														628	Opata_2171348_17_PstIMspI_SNP	14.8903	6D
														629	Opata_2315102_PstIMspI_PA	14.8903	6D
														630	Opata_384632_PstIMspI_PA	14.8903	6D
														631	Opata_922507_PstIMseI_PA	14.8903	6D
														632	Opata_4177465_PstIMspI_PA	14.8903	6D
														633	Opata_2215632_81_PstIMspI_SNP	14.8903	6D
														634	Opata_270180_79_PstIMseI_SNP	14.8903	6D
														635	Opata_1524667_29_PstIMspI_SNP	14.8903	6D
														636	Opata_2259397_30_PstIMspI_SNP	14.8903	6D
														637	Opata_148949_1_PstIMseI_SNP	14.8903	6D
														638	Opata_2413967_4_PstIMseI_SNP	14.8903	6D
														639	Opata_1793900_PstIMspI_PA	14.8903	6D
														640	Opata_85380_31_PstIMspI_SNP	14.8903	6D
														641	Opata_15879_PstIMspI_PA	14.8903	6D
														642	Opata_222277_58_PstIMseI_SNP	14.8903	6D
														643	Opata_947777_PstIMseI_PA	14.8903	6D
														644	Opata_1219146_PstIMspI_PA	14.8903	6D
														645	Opata_2480031_PstIMspI_PA	14.8903	6D
														646	Opata_756313_35_PstIMspI_SNP	14.8903	6D
														647	Opata_1930021_PstIMspI_PA	14.8903	6D
														648	Opata_1279930_PstIMspI_PA	14.8903	6D
														649	Opata_810184_52_PstIMspI_SNP	14.8903	6D
														650	Opata_1739058_PstIMspI_PA	14.8903	6D
														651	Opata_251015_PstIMspI_PA	14.8903	6D
														652	Opata_108781_45_PstIMspI_SNP	14.8903	6D
														653	Opata_139394_36_PstIMspI_SNP	14.8903	6D
														654	Opata_3398069_59_PstIMspI_SNP	14.8903	6D
														655	Opata_1626433_56_PstIMspI_SNP	14.8903	6D
														656	Opata_288067_68_PstIMseI_SNP	14.8903	6D
														657	Opata_612115_PstIMspI_PA	14.8903	6D
														658	Opata_4078481_PstIMspI_PA	14.8903	6D
														659	Opata_2060133_PstIMspI_PA	14.8903	6D
														660	Opata_18168_PstIMspI_PA	14.8903	6D
														661	Opata_2463602_PstIMspI_PA	14.8903	6D
														662	Opata_3936371_PstIMspI_PA	14.8903	6D
														663	Opata_3243742_PstIMspI_PA	14.8903	6D
														664	Opata_605465_PstIMspI_PA	14.8903	6D
														665	Opata_2215632_19_PstIMspI_SNP	14.8903	6D
														666	Opata_3374688_PstIMspI_PA	14.8903	6D
														667	wsnp_Ex_c431_848217	14.8903	6D	Traes_6DS_3FB5A7717	9788479	9789938	67527	1228	0	0	NA	NA	0	0	1	NA	Bradi3g00720	LOC_Os02g01360	Sb04g000510	2	7683	D
														668	wsnp_Ex_c431_848217	14.8903	6D	Traes_6DS_FD1509258	9794404	9797075	67529	1229	11	0.024143037410414	-1.76159660055581	-1.71692698058279	0.206896551724138	1.49230769230769	7.18293636907395	-1.93329156980515	Bradi3g00720	LOC_Os02g01360	Sb04g000510	2	7683	D
														669	RFL_Contig2163_1769	14.8903	6D	Traes_6DS_7CA5A8F12	6955264	6959052	67180	880	1	0	-1.14923093862267	NA	0.0689655172413793	0	0.0142927544882108	-1.09306251384238	Bradi3g07000	LOC_Os02g10120	NA	2	8948	D
														670	RAC875_c58425_110	14.8903	6D
														671	BS00003786_51	14.8903	6D
														672	Excalibur_c31801_48	14.8903	6D	Traes_6DS_880D0382B	9661316	9667065	67512	1212	12	-0.00379455817383256	-0.708164633477098	0.66752574221995	5.33497536945813	9.66769230769231	1.81198218499273	-0.00725265266674895	Bradi3g00530	NA	NA	2	7661	D
														673	D_GCE8AKX02FGTOW_404	14.8903	6D
														674	BS00063476_51	14.8903	6D	Traes_6DS_C34AC534E	362406	365493	66339	39	0	0	NA	NA	0	0	1	NA	NA	NA	NA	NA	NA	?
														675	wsnp_Ex_rep_c66622_64925837	14.8903	6D
														676	wsnp_Ex_c3405_6252997	14.8903	6D
														677	RAC875_rep_c70499_703	14.8903	6D
														678	RAC875_rep_c118305_446	14.8903	6D
														679	RAC875_rep_c109653_409	14.8903	6D	Traes_6DS_2E2FF9774	4480852	4481321	66895	595	0	0	NA	NA	0	0	1	NA	NA	LOC_Os02g18510	NA	2	9830	D
														680	RAC875_rep_c109653_409	14.8903	6D	Traes_6DS_A4EB5D089	4477060	4477847	66894	594	0	0	NA	NA	0	0	1	NA	NA	LOC_Os02g18510	NA	2	9830	D
														681	RAC875_c98242_422	14.8903	6D
														682	RAC875_c78607_75	14.8903	6D
														683	RAC875_c57371_238	14.8903	6D
														684	RAC875_c119_2803	14.8903	6D	Traes_6DS_17C21940C	338506	339842	66337	37	0	0	NA	NA	0	0	1	NA	NA	NA	NA	NA	NA	?
														685	Kukri_rep_c105352_281	14.8903	6D
														686	Kukri_c9310_156	14.8903	6D
														687	Kukri_c73802_205	14.8903	6D
														688	BobWhite_c7090_778	14.8903	6D
														689	BobWhite_c7090_522	14.8903	6D
														690	BobWhite_c7090_123	14.8903	6D
														691	GENE-0785_57	14.8903	6D
														692	Excalibur_c53680_124	14.8903	6D
														693	D_GDEEGVY01EG2MJ_349	14.8903	6D	Traes_6DS_0C91D05C0	343312	344450	66338	38	0	0	NA	NA	0	0	1	NA	NA	NA	NA	NA	NA	?
														694			6D	Traes_6DL_5C7756C31	2542286	2543040	66611	311	0	0	NA	NA	0	0	1	NA	NA	NA	Sb04g022590	2	11023	D
														695			6D	Traes_6DL_2A99B8CDC	2546133	2549664	66612	312	23	0.100397208652896	0.358836981889598	3.06407997140444	12.2339901477833	18.6646153846154	1.52559300425755	2.29298878816437	Bradi3g45700	LOC_Os02g34810	Sb04g022560	2	11018	D
														696			6D	Traes_6DL_685F2DA99	2551943	2557489	66613	313	0	0	NA	NA	0	0	1	NA	Bradi3g45660	NA	NA	2	11008	D
														697			6D	Traes_6DL_F47CFC6D9	2561329	2571575	66614	314	1	0	NA	-1.15558750501204	0	0.0769230769230769	77.92308	-1.09306251384238	Bradi3g45590	LOC_Os02g34680	Sb04g022470	2	10997	D
														698			6D	Traes_6DS_B0201AFBC	2583869	2588024	66615	315	1	0	NA	-1.15558750501204	0	0.0769230769230769	77.92308	-1.09306251384238	Bradi3g45490	LOC_Os02g34570	Sb04g022380	2	10982	D
														699			6D	Traes_6DL_7DF0CA833	2607831	2616072	66616	316	9	0	-2.2753463053024	NA	1.1551724137931	0	0.00086492290539955	-2.29807468416893	NA	NA	Sb04g022360	2	10981	D
														700			6D	Traes_6DL_06B964314	2618820	2619093	66617	317	0	0	NA	NA	0	0	1	NA	Bradi3g45530	LOC_Os02g34560	Sb04g022350	2	10980	D
														701			6D	Traes_6DL_2294244E3	2620478	2624492	66618	318	0	0	NA	NA	0	0	1	NA	Bradi3g45530	LOC_Os02g34560	Sb04g022350	2	10980	D
														702			6D	Traes_6DL_692CEF6C8	2628073	2630840	66619	319	0	0	NA	NA	0	0	1	NA	NA	NA	Sb04g022340	2	10970	D
														703			6D	Traes_6DL_B564E88AB	2634035	2635207	66620	320	0	0	NA	NA	0	0	1	NA	Bradi3g45540	LOC_Os02g34530	Sb04g022420	2	10974	D
														704	Excalibur_rep_c99143_422	15.0035	6D	Traes_6DS_92E3C3B7E	367455	371641	66340	40	4	0.0626945778650501	-0.301534029180315	-0.899382611267518	0.637931034482759	0.264615384615385	0.415718391388817	-0.906327461637338	NA	NA	NA	NA	NA	?
														705	Excalibur_c14491_905	15.0035	6D
														706	Ex_c350_344	15.0035	6D	Traes_6DS_AA14DE460	3188919	3190300	66700	400	3	0.0117510156160711	-0.694913502641159	-1.48090291181435	0.354679802955665	0.261538461538462	0.738131487928187	-1.20242926418576	Bradi3g44260	LOC_Os02g30910	Sb04g021000	2	10655	D
														707	Ex_c350_344	15.0035	6D	Traes_6DS_00BE14814	3200328	3202619	66701	401	18	0.0433018453108597	-0.55746805081871	-1.66489177046402	3.11330049261084	1.07076923076923	0.344144450235757	-0.900381959440633	Bradi3g44260	LOC_Os02g30910	Sb04g021000	2	10655	D
														708	Ex_c350_344	15.0035	6D	Traes_6DL_502CF6461	3185242	3187251	66699	399	3	0.175248714063814	-1.47023092731584	0.987327868294399	0.741379310344828	3.84	5.17390496779874	0.268685749097292	Bradi3g44260	LOC_Os02g30910	Sb04g021000	2	10655	D
														709	Ex_c350_344	15.0035	6D	Traes_6DS_28A840B35	3178458	3179742	66698	398	0	0	NA	NA	0	0	1	NA	Bradi3g44260	LOC_Os02g30910	Sb04g021000	2	10655	D
														710	Ex_c350_344	15.0035	6D	Traes_6DL_6B9E973BD	3168348	3168742	66697	397	2	0.155358898721731	-0.281601684667332	0.53937663885847	0.16256157635468	0.649230769230769	3.97544930783867	0.154235931995663	Bradi3g44260	LOC_Os02g30910	Sb04g021000	2	10655	D
														711	Ex_c350_344	15.0035	6D	Traes_6DL_5336D3942	3160474	3161806	66696	396	5	0.213839484438445	-1.13955514975296	2.45244394959716	1.24384236453202	2.79076923076923	2.24266888700671	1.46084747848405	Bradi3g44260	LOC_Os02g30910	Sb04g021000	2	10655	D
														712	Ex_c350_344	15.0035	6D	Traes_6DL_BA5FBFD7E	3150845	3151725	66695	395	2	0.266505596423444	-1.1889275972579	1.93468354893563	0.177339901477833	0.676923076923077	3.80129785875174	1.0404303331791	Bradi3g44260	LOC_Os02g30910	Sb04g021000	2	10655	D
														713			6D	Traes_6DL_D46D8D6C2	2642544	2644177	66621	321	0	0	NA	NA	0	0	1	NA	Bradi3g45540	LOC_Os02g34530	Sb04g022420	2	10974	D
														714			6D	Traes_6DS_B36029F4D	2644318	2648603	66622	322	0	0	NA	NA	0	0	1	NA	NA	LOC_Os02g34500	NA	2	10968	D
														715			6D	Traes_6DL_CFFB16C99	2655141	2656254	66624	323	0	0	NA	NA	0	0	1	NA	NA	NA	NA	NA	NA	D
														716			6D	Traes_6DL_865644EC4	2662289	2668769	66623	324	2	-0.0465116279069766	-1.15558750501204	-1.16479739067565	0.061576354679803	0.0553846153846154	0.901053193418919	-0.856840576160898	Bradi3g45450	NA	NA	2	10967	D
														717			6D	Traes_6DL_01EEF738E	2668772	2668987	66625	325	0	0	NA	NA	0	0	1	NA	Bradi3g45380	LOC_Os02g34410	Sb04g022280	2	10952	D
														718			6D	Traes_6DL_E6E7B314B	2668988	2669199	66626	326	0	0	NA	NA	0	0	1	NA	Bradi3g45380	LOC_Os02g34410	Sb04g022280	2	10952	D
														719			6D	Traes_6DL_FEB17A5E4	2669200	2670252	66627	327	3	0	NA	NA	0	0	1	NA	Bradi3g45380	LOC_Os02g34410	Sb04g022280	2	10952	D
														720			6D	Traes_6DL_458CAEF7A	2676517	2676935	66628	328	0	0	NA	NA	0	0	1	NA	Bradi3g45380	LOC_Os02g34410	Sb04g022280	2	10952	D
														721			6D	Traes_6DS_AFF268B3B	2684802	2686277	66629	329	0	0	NA	NA	0	0	1	NA	NA	NA	Sb04g022250	2	10935	D
														722			6D	Traes_6DS_0BF81EADB	2691839	2692752	66630	330	0	0	NA	NA	0	0	1	NA	Bradi3g45350	NA	NA	2	10931	D
														723			6D	Traes_6DL_202647A85	2699018	2699831	66631	331	0	0	NA	NA	0	0	1	NA	Bradi3g45350	NA	NA	2	10931	D
														724			6D	Traes_6DL_3E0EBD8FB	2700104	2702780	66632	332	0	0	NA	NA	0	0	1	NA	Bradi3g45337	LOC_Os02g33860	Sb04g022240	2	10924	D
														725			6D	Traes_6DS_6DB656A6F	2704699	2705618	66633	333	1	0	NA	NA	0	0	1	NA	Bradi3g45290	NA	NA	2	10905	D
														726			6D	Traes_6DS_DF1C09253	2712006	2712861	66634	334	0	0	NA	NA	0	0	1	NA	Bradi3g45290	NA	NA	2	10905	D
														727			6D	Traes_6DS_E125ABD70	2719355	2720246	66636	335	0	0	NA	NA	0	0	1	NA	NA	NA	NA	NA	NA	D
														728			6D	Traes_6DS_2BBEF8CF4	2721492	2722425	66635	336	0	0	NA	NA	0	0	1	NA	Bradi3g45290	NA	NA	2	10905	D
														729			6D	Traes_6DS_474C54942	2730733	2731296	66639	337	0	0	NA	NA	0	0	1	NA	Bradi3g45290	NA	NA	2	10905	D
														730			6D	Traes_6DS_1DBF87531	2734157	2738017	66637	338	1	0	-1.14923093862267	NA	0.0689655172413793	0	0.0142927544882108	-1.09688176679197	Bradi3g05437	LOC_Os02g07740	Sb04g004900	2	8633	D
														731			6D	Traes_6DS_357919158	2738125	2741064	66638	339	1	0	-1.14923093862267	NA	0.0689655172413793	0	0.0142927544882108	-1.09495987979803	Bradi3g05450	LOC_Os02g07750	NA	2	8634	D
														732			6D	Traes_6DL_311F47955	2742212	2750647	66640	340	5	0	NA	NA	0	0	1	NA	NA	LOC_Os02g33730	NA	2	10902	D
[truncated: 6,343 more rows]
