# Supplementary material for: Combined Genomic and Genetic Data Integration of Major Agronomical Traits in Bread Wheat (Triticum aestivum L.)
Source: Front Plant Sci. 2017 Nov 14;8:1843. doi: 10.3389/fpls.2017.01843 (PMC5694560; doi:10.3389/fpls.2017.01843)
Supplement: Supplementary Table 8 — Wheat chromosome group 7 (A, B, and D subgenomes) with genetic maps, QTLs, MQTLs, and candidate genes. [file SupplementaryTable8.XLSX]

## Sheet: Legend
legends
chromosome	Brachy	Sorghum	Rice
1
2
3
4
5
6
7
8
9
10
11
12
Meta QTL/QTL	colour	QTL	colour
Grain yield		QT/h
		QTkw
		QTn
		QGrN
		QGrW
		QSL
		QHI
		Qph
Grain Protein conent		QGpc
Baking Quality		Qvisco
		QW
		Qvol
		Qpanif
		Qdur
		QL
		Qpelch
		Qtst
		QFsw
		Qpsi
		QBovs
Cadidate gene	name

## Sheet: ch7A
P1	WL711	Flair	Flair	WL711	Courtot	Flair	Flair	Opata 85	Opata 86	Opata 87	W7984	AC Karma	Flair	W7984	WL711& HD2329	Opata 85	Opata 85	Avalon	Avalon	RL4452	Courtot	Renan	Renan	MQTL Yield	MQTL GPC	MQTL BQ	Candidate genes
P2	PH132	XX86	XX86	PH132	chinese spring	XX86	XX86	Synthetic W7984	Synthetic W7985	Synthetic W7986	Prinz	87E03-S2B1	XX86	Prinz	PH132 & PH133	Synthetic W7984	Synthetic W7984	Habbit	Habbit	AC Domain	chinese spring	Récital	Récital
reference	Kumar et al. 2007	Haung XQ et al. 2004	Haung XQ et al. 2004	Kumar et al. 2007	Charmet et al., 2001	Haung XQ et al. 2004	Haung XQ et al. 2004	Borner A et al. 2002	Borner A et al. 2003	Borner A et al. 2004	Haung XQ et al. 2003	Haung XQ et al. 2006	Haung XQ et al. 2004	Haung XQ et al. 2003	Parsad M et al. 2003	Borner A et al. 2002	Borner A et al. 2002	Turner AS et al. 2004	Turner AS et al. 2004	Mccartney CA et al.2 005	Charmet et al., 2001	Groos et al., 2003, 2007	Groos et al., 2003, 2007
LOD	3.74	4.6	3	3.35	3.7	3.3	2.9	3	3	3	1.8	3.1	3.6	2.5	6.5	3	3	1.9	1.51	4.7	3.5	5.99	13.9
R2	12.06	16.9	11.6	38.3	14.3	12.7	11.3	9.3	11.8	11.62	10.8	8.1	13.9	14.5	32.44	11.8	11.62	10.3	8.8	7.4	17.4	17.9	32.2
	Tn	Tkw	GrN	T/h	Tkw	Tkw	GrN	Grnwgt	T/h	T/h	Tn	T/h	Tn	Tkw	Gpc	Gpc	Gpc	Gpc	Gpc	Rfv	Pelch	vol	PentoVR					Sno	Marker	position	chromosome	Gene	start	end	genome_pos	chr_pos	SNP_density	FST	Tajima_cultivar	Tajima_landrace	pi_cultivar	pi_landrace	pi_landrace/pi_cultivar	Tajima_landrace_cultivar	Brachy	Rice	Sorghum	PanGenomeChr	PanGenomePos
																												1	P34/M61	0	7A
																												2	wPt-5153	0	7A
																												3	Excalibur_c34115_727	0.797095	7A	Traes_7AL_153E1A74A	18293415	18298413	23832	3484	14	-0.000104025781801909	1.45559304069678	1.56524135654388	3.99261083743842	3.74461538461538	0.937901946399965	1.88689656942216	Bradi1g29167	LOC_Os06g51450	sb10g031300	6	35626
																												4	Excalibur_c34115_727	0.797095	7A	Traes_7AS_881142077	18305758	18307180	23833	3485	5	0.130098894915173	-0.276677068335742	-1.51874926726075	2.40886699507389	0.135384615384615	0.0565942518819503	-0.859046332279575	Bradi1g29167	LOC_Os06g51450	sb10g031300	6	35626
																												5	Xwmc516	1.73244	7A
																												6	XDuPw238	1.9421	7A
																												7	Xbarc106	2.04582	7A
																												8	DuPw238	2.04582	7A
																												9	wPt-7524	2.14955	7A
																												10	Xgdm141	2.17603	7A
																												11	Xwmc15	2.20252	7A
																												12	P34/M61285	2.85798	7A
																												13	RAC875_c46265_501	3.57025	7A
																												14	P37/M61131	4.7692	7A
																												15	P36/M60233	6.73338	7A
																												16	Xgwm464	7.17919	7A
																												17	stm169tctg	7.24951	7A
																												18	stm584agtg	7.43458	7A
																												19	stm593agtg	7.49978	7A
																												20	stm506tgag	7.59851	7A
																												21	stm1acag	7.65969	7A
																												22	Gene_vutPDI	7.72468	7A
																												23	Excalibur_c57160_208	7.88455	7A
																												24	Gene_Germin	7.99263	7A
																												25	stm512tgta	8.0489	7A
																												26	Gene_germin	8.22972	7A
																												27	wPt-5926	8.49999	7A
																												28	IAAV4618	9.3075	7A
																												29	P34/M61236	9.5742	7A
																												30	wPt-3638	9.98201	7A
																												31	Xgwm622	10.2446	7A
																												32	XDuPw190	10.611	7A
																												33	wPt-8479	10.8736	7A
																												34	wPt-2788	11.1362	7A
																												35	D_GCE8AKX02GF3QZ_210	12.6626	7A
																												36	Xpsr1316	12.8643	7A
																												37	XDuPw4	13.021	7A
																												38	D_contig64968_222	13.69	7A
																												39	Tdurum_contig46583_1742	13.69	7A
																												40	Xbarc170	14.6453	7A
																												41	Xwmc258	15.431	7A
																												42	BS00065188_51	15.5085	7A	Traes_7AS_6A9CD0639	1805	2783	20349	1	0	0	NA	NA	0	0	1	NA	NA	NA	NA	NA	NA
																												43	BS00087192_51	16.845	7A
																												44	RAC875_c41265_147	16.845	7A
																												45	Kukri_c11770_148	18.5726	7A
																												46	wPt-0817	20.145	7A
																												47	P33/M48142	22.3189	7A
																												48	Excalibur_c1904_2824	22.7505	7A
																												49	Excalibur_c25224_202	22.8596	7A
																												50	P33/M48143	22.8949	7A
																												51	Xmwg549	25.228	7A
																												52	Xfba65	25.2741	7A
																												53	Xgpw3030	25.3741	7A
																												54	P43/M62464	25.6712	7A
																												55	P36/M532338	25.6977	7A
																												56	wPt-6997	27.62	7A
																												57	Gene_WxB1	27.9828	7A
																												58	stm515tgag	28.0569	7A
																												59	wPt-9901	28.3133	7A
																												60	wPt-2345	28.3416	7A
																												61	Tdurum_contig12832_116	28.6787	7A
																												62	XksuD9_d1	28.7036	7A
																												63	wPt-7096	29.3178	7A
																												64	Xgpw7583	29.6741	7A
																												65	wPt-7280	29.8622	7A
																												66	wPt-5749	29.9395	7A
																												67	wPt-9833	29.9659	7A
																												68	wPt-0105	30.0454	7A
																												69	wPt-5825	30.0454	7A
																												70	Xgwm635	30.1741	7A
																												71	Xgwm666	30.5741	7A
																												72	P34/M5012	30.9635	7A
																												73	wPt-4596	31.1378	7A
																												74	Xwmc158	31.6141	7A
																												75	wPt-8000	31.7469	7A
																												76	wPt-1961	31.7514	7A
																												77	P46/M48341	32.4576	7A
																												78	wPt-9255	32.4811	7A
																												79	Xfba321	32.7741	7A
																												80	P34/M61175	32.9475	7A
																												81	P36/M50261	33.0601	7A
																												82	wPt-0538	33.1528	7A
																												83	wPt-2006	33.7928	7A
																												84	wPt-3108	33.8193	7A
																												85	wPt-3349	33.8458	7A
																												86	wPt-2084	33.8855	7A
																												87	wPt-3795	33.9517	7A
																												88	wPt-7807	34.0223	7A
																												89	wPt-8886	34.1613	7A
																												90	stm527tgtc	34.1658	7A
																												91	wPt-5003	34.2673	7A
																												92	wPt-6440	34.2673	7A
																												93	wPt-6404	34.3026	7A
																												94	wPt-2794	34.3136	7A
																												95	wPt-1155	34.371	7A
																												96	wPt-2291	34.4416	7A
																												97	wPt-2983	34.5807	7A
																												98	wPt-8167	34.5807	7A
																												99	wPt-8271	34.861	7A
																												100	Xabc465	34.861	7A
																												101	P45/M60213	34.8786	7A
																												102	wPt-7104	35.0706	7A
																												103	P32/M62159	35.1412	7A
																												104	stm655tgag	35.2251	7A
																												105	Xcdo545	35.3741	7A
																												106	wPt-5172	35.3796	7A
																												107	Xgpw2107	35.4741	7A
																												108	P33/M5085	35.8166	7A
																												109	wPt-8171	35.889	7A
																												110	wPt-6273	36.0037	7A
																												111	wPt-1362	36.1211	7A
																												112	wPt-3491	36.7501	7A
																												113	wPt-4487	36.8627	7A
																												114	P33/M50161	36.9178	7A
																												115	wPt-4680	37.0282	7A
																												116	Xbcd907	37.1741	7A
																												117	rPt-8283	37.2684	7A
																												118	wPt-0610	37.304	7A
																												119	wPt-1520	37.3791	7A
																												120	wPt-4424	37.3791	7A
																												121	wPt-4620	37.5181	7A
																												122	Xfba17	37.5741	7A
																												123	Xfbb9	37.6741	7A
																												124	Xgpw4334	37.6741	7A
																												125	rPt-7987	37.6741	7A
																												126	rPt-2478	37.6741	7A
																												127	wPt-2533	37.7454	7A
																												128	Xfbb121	37.7741	7A
																												129	P45/M48224	37.9661	7A
																												130	wPt-6034	37.9969	7A
																												131	wPt-7405	38.0787	7A
																												132	wPt-8091	38.0787	7A
																												133	wPt-0032	38.1317	7A
																												134	wPt-2951	38.1317	7A
																												135	wPt-5260	38.1317	7A
																												136	wPt-3389	38.1493	7A
																												137	wPt-0150	38.3523	7A
																												138	wPt-5354	38.3523	7A
																												139	wPt-6688	38.3523	7A
																												140	wPt-6214	38.4296	7A
																												141	wPt-6603	38.5179	7A
																												142	wPt-9418	38.5686	7A
																												143	wPt-8657	38.6282	7A
																												144	wPt-7919	38.6834	7A
																												145	Xpsr392_d2	38.6834	7A
																												146	Xgpw2233	38.7741	7A
																												147	wPt-9675	38.7783	7A
																												148	wPt-2151	38.8489	7A
																												149	wPt-4172	38.9386	7A
																												150	wPt-4064	39.0321	7A
																												151	Xgpw7288	39.4741	7A
																												152	Xfbb278	39.4741	7A
																												153	Xgpw7264	39.6741	7A
																												154	Xgpw2297	39.7741	7A
																												155	Xfbb156	39.7741	7A
																												156	P33/M50	39.8605	7A
																												157	Xgwm233	39.9741	7A
																												158	Xgwm617	40.1831	7A
																												159	wPt-3434	40.4533	7A
																												160	wPt-3964	40.4533	7A
																												161	wPt-4748	40.4533	7A
																												162	wPt-5742	40.4533	7A
																												163	wPt-9207	40.4533	7A
																												164	M6_148974_PstIMluI_PA	40.4533	7A
																												165	M6_1664901_PstIMluI_PA	40.4533	7A
																												166	M6_168447_PstIMluI_PA	40.4533	7A
																												167	M6_17544_PstIMluI_PA	40.4533	7A
																												168	M6_1769001_PstIMluI_PA	40.4533	7A
																												169	M6_1779279_PstIMluI_PA	40.4533	7A
																												170	M6_1829177_PstIMluI_PA	40.4533	7A
																												171	M6_1963909_PstIMluI_PA	40.4533	7A
																												172	M6_2734427_PstIMluI_PA	40.4533	7A
																												173	M6_53214_PstIMluI_PA	40.4533	7A
																												174	M6_897719_PstIMluI_PA	40.4533	7A
																												175	M6_1105862_PstIMseI_PA	40.4533	7A
																												176	M6_1133201_PstIMseI_PA	40.4533	7A
																												177	M6_1193524_PstIMseI_PA	40.4533	7A
																												178	M6_1220041_PstIMseI_PA	40.4533	7A
																												179	M6_1321128_PstIMseI_PA	40.4533	7A
																												180	M6_1341244_PstIMseI_PA	40.4533	7A
																												181	M6_1695250_PstIMseI_PA	40.4533	7A
																												182	M6_1711639_PstIMseI_PA	40.4533	7A
																												183	M6_195969_PstIMseI_PA	40.4533	7A
																												184	M6_2201840_PstIMseI_PA	40.4533	7A
																												185	M6_2276429_PstIMseI_PA	40.4533	7A
																												186	M6_2485366_PstIMseI_PA	40.4533	7A
																												187	M6_248974_PstIMseI_PA	40.4533	7A
																												188	M6_2505587_PstIMseI_PA	40.4533	7A
																												189	M6_258363_PstIMseI_PA	40.4533	7A
																												190	M6_2620825_PstIMseI_PA	40.4533	7A
																												191	M6_2692450_PstIMseI_PA	40.4533	7A
																												192	M6_2696459_PstIMseI_PA	40.4533	7A
																												193	M6_2909938_PstIMseI_PA	40.4533	7A
																												194	M6_3053323_PstIMseI_PA	40.4533	7A
																												195	M6_323255_PstIMseI_PA	40.4533	7A
																												196	M6_3256581_PstIMseI_PA	40.4533	7A
																												197	M6_340780_PstIMseI_PA	40.4533	7A
																												198	M6_347785_PstIMseI_PA	40.4533	7A
																												199	M6_3560683_PstIMseI_PA	40.4533	7A
																												200	M6_36217_PstIMseI_PA	40.4533	7A
																												201	M6_3645414_PstIMseI_PA	40.4533	7A
																												202	M6_3679500_PstIMseI_PA	40.4533	7A
																												203	M6_371941_PstIMseI_PA	40.4533	7A
																												204	M6_3856998_PstIMseI_PA	40.4533	7A
																												205	M6_389590_PstIMseI_PA	40.4533	7A
																												206	M6_397677_PstIMseI_PA	40.4533	7A
																												207	M6_4003292_PstIMseI_PA	40.4533	7A
																												208	M6_4241548_PstIMseI_PA	40.4533	7A
																												209	M6_571665_PstIMseI_PA	40.4533	7A
																												210	M6_572387_PstIMseI_PA	40.4533	7A
																												211	M6_583170_PstIMseI_PA	40.4533	7A
																												212	M6_721013_PstIMseI_PA	40.4533	7A
																												213	M6_723935_PstIMseI_PA	40.4533	7A
																												214	M6_735160_PstIMseI_PA	40.4533	7A
																												215	M6_739987_PstIMseI_PA	40.4533	7A
																												216	M6_750975_PstIMseI_PA	40.4533	7A
																												217	M6_761227_PstIMseI_PA	40.4533	7A
																												218	M6_802036_PstIMseI_PA	40.4533	7A
																												219	M6_811570_PstIMseI_PA	40.4533	7A
																												220	M6_817397_PstIMseI_PA	40.4533	7A
																												221	M6_844829_PstIMseI_PA	40.4533	7A
																												222	M6_944396_PstIMseI_PA	40.4533	7A
																												223	M6_987275_PstIMseI_PA	40.4533	7A
																												224	M6_99419_PstIMseI_PA	40.4533	7A
																												225	M6_996041_PstIMseI_PA	40.4533	7A
																												226	Opata_2597737_PstIMseI_PA	40.4533	7A
																												227	M6_1096595_PstIMspI_PA	40.4533	7A
																												228	M6_1114607_PstIMspI_PA	40.4533	7A
																												229	M6_1363145_PstIMspI_PA	40.4533	7A
																												230	M6_1429656_PstIMspI_PA	40.4533	7A
																												231	M6_1483646_PstIMspI_PA	40.4533	7A
																												232	M6_1503680_PstIMspI_PA	40.4533	7A
																												233	M6_1522355_PstIMspI_PA	40.4533	7A
																												234	M6_1586796_PstIMspI_PA	40.4533	7A
																												235	M6_1875168_PstIMspI_PA	40.4533	7A
																												236	M6_1943950_PstIMspI_PA	40.4533	7A
																												237	M6_1954506_PstIMspI_PA	40.4533	7A
																												238	M6_201045_PstIMspI_PA	40.4533	7A
																												239	M6_2055763_PstIMspI_PA	40.4533	7A
																												240	M6_2173577_PstIMspI_PA	40.4533	7A
																												241	M6_2324778_PstIMspI_PA	40.4533	7A
																												242	M6_2482411_PstIMspI_PA	40.4533	7A
																												243	M6_2506151_PstIMspI_PA	40.4533	7A
																												244	M6_2510437_PstIMspI_PA	40.4533	7A
																												245	M6_2519471_PstIMspI_PA	40.4533	7A
																												246	M6_2750168_PstIMspI_PA	40.4533	7A
																												247	M6_2834943_PstIMspI_PA	40.4533	7A
																												248	M6_326066_PstIMspI_PA	40.4533	7A
																												249	M6_353117_PstIMspI_PA	40.4533	7A
																												250	M6_398412_PstIMspI_PA	40.4533	7A
																												251	M6_473254_PstIMspI_PA	40.4533	7A
																												252	M6_484121_PstIMspI_PA	40.4533	7A
																												253	M6_597335_PstIMspI_PA	40.4533	7A
																												254	M6_61082_PstIMspI_PA	40.4533	7A
																												255	M6_611580_PstIMspI_PA	40.4533	7A
																												256	M6_641555_PstIMspI_PA	40.4533	7A
																												257	M6_661338_PstIMspI_PA	40.4533	7A
																												258	M6_674324_PstIMspI_PA	40.4533	7A
																												259	M6_680326_PstIMspI_PA	40.4533	7A
																												260	M6_740268_PstIMspI_PA	40.4533	7A
																												261	M6_790418_PstIMspI_PA	40.4533	7A
																												262	M6_812092_PstIMspI_PA	40.4533	7A
																												263	M6_887984_PstIMspI_PA	40.4533	7A
																												264	M6_923007_PstIMspI_PA	40.4533	7A
																												265	M6_924450_PstIMspI_PA	40.4533	7A
																												266	Opata_1186471_PstIMspI_PA	40.4533	7A
																												267	Opata_1713919_PstIMspI_PA	40.4533	7A
																												268	Opata_2395293_PstIMspI_PA	40.4533	7A
																												269	Opata_2849537_PstIMspI_PA	40.4533	7A
																												270	Opata_317480_PstIMspI_PA	40.4533	7A
																												271	Opata_3263102_PstIMspI_PA	40.4533	7A
																												272	Opata_430011_PstIMspI_PA	40.4533	7A
																												273	Opata_479258_PstIMspI_PA	40.4533	7A
																												274	Opata_576316_PstIMspI_PA	40.4533	7A
																												275	Opata_697983_PstIMspI_PA	40.4533	7A
																												276	Opata_731824_PstIMspI_PA	40.4533	7A
																												277	Opata_791079_PstIMspI_PA	40.4533	7A
																												278	Opata_808889_PstIMspI_PA	40.4533	7A
																												279	Opata_872661_PstIMspI_PA	40.4533	7A
																												280	Opata_115796_19_PstIMseI_SNP	40.4533	7A
																												281	Opata_1162562_22_PstIMseI_SNP	40.4533	7A
																												282	Opata_1191_59_PstIMseI_SNP	40.4533	7A
																												283	Opata_127021_30_PstIMseI_SNP	40.4533	7A
																												284	Opata_127021_44_PstIMseI_SNP	40.4533	7A
																												285	Opata_127021_62_PstIMseI_SNP	40.4533	7A
																												286	Opata_1276316_2_PstIMseI_SNP	40.4533	7A
																												287	Opata_128529_40_PstIMseI_SNP	40.4533	7A
																												288	Opata_1285774_22_PstIMseI_SNP	40.4533	7A
																												289	Opata_149666_60_PstIMseI_SNP	40.4533	7A
																												290	Opata_1711_22_PstIMseI_SNP	40.4533	7A
																												291	Opata_1746087_15_PstIMseI_SNP	40.4533	7A
																												292	Opata_1825791_36_PstIMseI_SNP	40.4533	7A
																												293	Opata_1825791_49_PstIMseI_SNP	40.4533	7A
																												294	Opata_1902323_48_PstIMseI_SNP	40.4533	7A
																												295	Opata_1902323_75_PstIMseI_SNP	40.4533	7A
																												296	Opata_197507_60_PstIMseI_SNP	40.4533	7A
																												297	Opata_20325_29_PstIMseI_SNP	40.4533	7A
																												298	Opata_203943_81_PstIMseI_SNP	40.4533	7A
																												299	Opata_2128757_71_PstIMseI_SNP	40.4533	7A
																												300	Opata_22453_83_PstIMseI_SNP	40.4533	7A
																												301	Opata_228968_49_PstIMseI_SNP	40.4533	7A
																												302	Opata_23968_83_PstIMseI_SNP	40.4533	7A
																												303	Opata_262232_29_PstIMseI_SNP	40.4533	7A
																												304	Opata_2643099_43_PstIMseI_SNP	40.4533	7A
																												305	Opata_282880_30_PstIMseI_SNP	40.4533	7A
																												306	Opata_30362_50_PstIMseI_SNP	40.4533	7A
																												307	Opata_307055_85_PstIMseI_SNP	40.4533	7A
																												308	Opata_313708_89_PstIMseI_SNP	40.4533	7A
																												309	Opata_317932_73_PstIMseI_SNP	40.4533	7A
																												310	Opata_318399_44_PstIMseI_SNP	40.4533	7A
																												311	Opata_335556_61_PstIMseI_SNP	40.4533	7A
																												312	Opata_356888_37_PstIMseI_SNP	40.4533	7A
																												313	Opata_3763647_71_PstIMseI_SNP	40.4533	7A
																												314	Opata_39671_4_PstIMseI_SNP	40.4533	7A
																												315	Opata_39671_73_PstIMseI_SNP	40.4533	7A
																												316	Opata_404718_88_PstIMseI_SNP	40.4533	7A
																												317	Opata_4178032_43_PstIMseI_SNP	40.4533	7A
																												318	Opata_427878_64_PstIMseI_SNP	40.4533	7A
																												319	Opata_452008_1_PstIMseI_SNP	40.4533	7A
																												320	Opata_530996_2_PstIMseI_SNP	40.4533	7A
																												321	Opata_530996_3_PstIMseI_SNP	40.4533	7A
																												322	Opata_530996_72_PstIMseI_SNP	40.4533	7A
																												323	Opata_548570_55_PstIMseI_SNP	40.4533	7A
																												324	Opata_575506_16_PstIMseI_SNP	40.4533	7A
																												325	Opata_575506_43_PstIMseI_SNP	40.4533	7A
																												326	Opata_575506_52_PstIMseI_SNP	40.4533	7A
																												327	Opata_606183_3_PstIMseI_SNP	40.4533	7A
																												328	Opata_610474_88_PstIMseI_SNP	40.4533	7A
																												329	Opata_62674_23_PstIMseI_SNP	40.4533	7A
																												330	Opata_765494_69_PstIMseI_SNP	40.4533	7A
																												331	Opata_784335_15_PstIMseI_SNP	40.4533	7A
																												332	Opata_784335_29_PstIMseI_SNP	40.4533	7A
																												333	Opata_794457_59_PstIMseI_SNP	40.4533	7A
																												334	Opata_794457_9_PstIMseI_SNP	40.4533	7A
																												335	Opata_815821_61_PstIMseI_SNP	40.4533	7A
																												336	Opata_8322_32_PstIMseI_SNP	40.4533	7A
																												337	Opata_842985_5_PstIMseI_SNP	40.4533	7A
																												338	Opata_1034131_10_PstIMspI_SNP	40.4533	7A
																												339	Opata_1053003_19_PstIMspI_SNP	40.4533	7A
																												340	Opata_1359431_81_PstIMspI_SNP	40.4533	7A
																												341	Opata_1501859_72_PstIMspI_SNP	40.4533	7A
																												342	Opata_1501859_80_PstIMspI_SNP	40.4533	7A
																												343	Opata_1580164_22_PstIMspI_SNP	40.4533	7A
																												344	Opata_1622247_54_PstIMspI_SNP	40.4533	7A
																												345	Opata_1699616_86_PstIMspI_SNP	40.4533	7A
																												346	Opata_1816602_30_PstIMspI_SNP	40.4533	7A
																												347	Opata_1816602_48_PstIMspI_SNP	40.4533	7A
																												348	Opata_1862173_16_PstIMspI_SNP	40.4533	7A
																												349	Opata_1866577_28_PstIMspI_SNP	40.4533	7A
																												350	Opata_1866577_70_PstIMspI_SNP	40.4533	7A
																												351	Opata_2581860_13_PstIMspI_SNP	40.4533	7A
																												352	Opata_2616645_15_PstIMspI_SNP	40.4533	7A
																												353	Opata_2763172_47_PstIMspI_SNP	40.4533	7A
																												354	Opata_2819635_41_PstIMspI_SNP	40.4533	7A
																												355	Opata_3039989_85_PstIMspI_SNP	40.4533	7A
																												356	Opata_3289644_3_PstIMspI_SNP	40.4533	7A
																												357	Opata_3289644_52_PstIMspI_SNP	40.4533	7A
																												358	Opata_3373565_27_PstIMspI_SNP	40.4533	7A
																												359	Opata_34922_5_PstIMspI_SNP	40.4533	7A
																												360	Opata_382947_55_PstIMspI_SNP	40.4533	7A
																												361	Opata_3952202_24_PstIMspI_SNP	40.4533	7A
																												362	Opata_3969725_59_PstIMspI_SNP	40.4533	7A
																												363	Opata_409592_80_PstIMspI_SNP	40.4533	7A
																												364	Opata_4156158_68_PstIMspI_SNP	40.4533	7A
																												365	Opata_44951_6_PstIMspI_SNP	40.4533	7A
																												366	Opata_506276_38_PstIMspI_SNP	40.4533	7A
																												367	Opata_506276_9_PstIMspI_SNP	40.4533	7A
																												368	Opata_611409_40_PstIMspI_SNP	40.4533	7A
																												369	Opata_676571_68_PstIMspI_SNP	40.4533	7A
																												370	Xfba72	40.4741	7A
																												371	wPt-2371	40.5274	7A
																												372	Xcfa2114	40.5905	7A
																												373	Xfba311	40.6741	7A
																												374	wPt-5257	40.9325	7A
																												375	Xwmc580	41.1485	7A
																												376	tPt-6794	41.2566	7A
																												377	wPt-0393	41.2612	7A
																												378	Opata_2319426_PstIMluI_PA	41.2612	7A
																												379	M6_110939_PstIMseI_PA	41.2612	7A
																												380	M6_1657619_PstIMseI_PA	41.2612	7A
																												381	M6_1764772_PstIMseI_PA	41.2612	7A
																												382	M6_3454065_PstIMseI_PA	41.2612	7A
																												383	M6_350216_PstIMseI_PA	41.2612	7A
																												384	M6_774003_PstIMseI_PA	41.2612	7A
																												385	M6_874359_PstIMseI_PA	41.2612	7A
																												386	M6_922373_PstIMseI_PA	41.2612	7A
																												387	M6_1298613_PstIMspI_PA	41.2612	7A
																												388	M6_1515734_PstIMspI_PA	41.2612	7A
																												389	M6_2189165_PstIMspI_PA	41.2612	7A
																												390	M6_2297391_PstIMspI_PA	41.2612	7A
																												391	M6_2353599_PstIMspI_PA	41.2612	7A
																												392	M6_2655866_PstIMspI_PA	41.2612	7A
																												393	M6_2698200_PstIMspI_PA	41.2612	7A
																												394	M6_3096979_PstIMspI_PA	41.2612	7A
																												395	M6_459513_PstIMspI_PA	41.2612	7A
																												396	M6_669062_PstIMspI_PA	41.2612	7A
																												397	M6_967943_PstIMspI_PA	41.2612	7A
																												398	Opata_1734173_PstIMspI_PA	41.2612	7A
																												399	Opata_112124_53_PstIMseI_SNP	41.2612	7A
																												400	Opata_162976_50_PstIMseI_SNP	41.2612	7A
																												401	Opata_26516_32_PstIMseI_SNP	41.2612	7A
																												402	Opata_2861694_39_PstIMseI_SNP	41.2612	7A
																												403	Opata_32627_2_PstIMseI_SNP	41.2612	7A
																												404	Opata_3975911_19_PstIMseI_SNP	41.2612	7A
																												405	Opata_603993_78_PstIMseI_SNP	41.2612	7A
																												406	Opata_619363_42_PstIMseI_SNP	41.2612	7A
																												407	Opata_881746_28_PstIMseI_SNP	41.2612	7A
																												408	Opata_881746_52_PstIMseI_SNP	41.2612	7A
																												409	Opata_881746_5_PstIMseI_SNP	41.2612	7A
																												410	Opata_955663_75_PstIMseI_SNP	41.2612	7A
																												411	Opata_99136_84_PstIMseI_SNP	41.2612	7A
																												412	Opata_99136_8_PstIMseI_SNP	41.2612	7A
																												413	Opata_1577216_58_PstIMspI_SNP	41.2612	7A
																												414	Opata_1637657_61_PstIMspI_SNP	41.2612	7A
																												415	Opata_170583_29_PstIMspI_SNP	41.2612	7A
																												416	Opata_1749488_33_PstIMspI_SNP	41.2612	7A
																												417	Opata_1808206_62_PstIMspI_SNP	41.2612	7A
																												418	Opata_1980793_69_PstIMspI_SNP	41.2612	7A
																												419	Opata_465604_40_PstIMspI_SNP	41.2612	7A
																												420	Opata_722356_6_PstIMspI_SNP	41.2612	7A
																												421	wPt-8418	41.5807	7A
																												422	wPt-8789	41.5807	7A
																												423	wPt-1441	42.0692	7A
																												424	wPt-8192	42.0692	7A
																												425	Opata_1035701_PstIMseI_PA	42.0692	7A
																												426	Opata_429723_PstIMseI_PA	42.0692	7A
																												427	M6_497483_PstIMspI_PA	42.0692	7A
																												428	Opata_1144823_PstIMspI_PA	42.0692	7A
																												429	Opata_1198834_PstIMspI_PA	42.0692	7A
																												430	Opata_1540009_PstIMspI_PA	42.0692	7A
																												431	Opata_198652_PstIMspI_PA	42.0692	7A
																												432	Opata_228974_PstIMspI_PA	42.0692	7A
																												433	Opata_2478405_PstIMspI_PA	42.0692	7A
																												434	Opata_2875329_PstIMspI_PA	42.0692	7A
																												435	Opata_3124775_PstIMspI_PA	42.0692	7A
																												436	Opata_321702_PstIMspI_PA	42.0692	7A
																												437	Opata_4240474_PstIMspI_PA	42.0692	7A
																												438	Opata_671508_PstIMspI_PA	42.0692	7A
																												439	Opata_701403_PstIMspI_PA	42.0692	7A
																												440	Opata_78415_PstIMspI_PA	42.0692	7A
																												441	Opata_925619_PstIMspI_PA	42.0692	7A
																												442	Opata_941824_PstIMspI_PA	42.0692	7A
																												443	Opata_230159_28_PstIMseI_SNP	42.0692	7A
																												444	Opata_230159_51_PstIMseI_SNP	42.0692	7A
																												445	Opata_230159_65_PstIMseI_SNP	42.0692	7A
																												446	Opata_258889_36_PstIMseI_SNP	42.0692	7A
																												447	Opata_32627_10_PstIMseI_SNP	42.0692	7A
																												448	Opata_432519_4_PstIMseI_SNP	42.0692	7A
																												449	Opata_432519_8_PstIMseI_SNP	42.0692	7A
																												450	Opata_667352_59_PstIMseI_SNP	42.0692	7A
																												451	Opata_1446554_44_PstIMspI_SNP	42.0692	7A
																												452	Opata_1635141_64_PstIMspI_SNP	42.0692	7A
																												453	Opata_1927272_49_PstIMspI_SNP	42.0692	7A
																												454	Opata_612936_33_PstIMspI_SNP	42.0692	7A
																												455	Opata_882015_12_PstIMspI_SNP	42.0692	7A
																												456	wPt-7151	42.1171	7A
																												457	wPt-8149	42.2083	7A
																												458	Xgpw8289	42.2741	7A
																												459	Xgwm732	42.3175	7A
																												460	DuPw309	42.5212	7A
																												461	wPt-2523	42.553	7A
																												462	wPt-3572	42.553	7A
																												463	wPt-1885	42.553	7A
																												464	wPt-8043	42.8771	7A
																												465	wPt-6967	42.8771	7A
																												466	wPt-2199	42.8771	7A
																												467	wPt-3059	42.8771	7A
																												468	Opata_153535_PstIMluI_PA	42.8771	7A
																												469	Opata_2649777_PstIMluI_PA	42.8771	7A
																												470	Opata_1243299_PstIMseI_PA	42.8771	7A
																												471	Opata_142490_PstIMseI_PA	42.8771	7A
																												472	Opata_242004_PstIMseI_PA	42.8771	7A
																												473	Opata_2854039_PstIMseI_PA	42.8771	7A
																												474	Opata_3481452_PstIMseI_PA	42.8771	7A
																												475	Opata_4022164_PstIMseI_PA	42.8771	7A
																												476	Opata_879722_PstIMseI_PA	42.8771	7A
																												477	Opata_899666_PstIMseI_PA	42.8771	7A
																												478	Opata_1165676_PstIMspI_PA	42.8771	7A
																												479	Opata_1223319_PstIMspI_PA	42.8771	7A
																												480	Opata_1274592_PstIMspI_PA	42.8771	7A
																												481	Opata_1370701_PstIMspI_PA	42.8771	7A
																												482	Opata_1809527_PstIMspI_PA	42.8771	7A
																												483	Opata_2407600_PstIMspI_PA	42.8771	7A
																												484	Opata_2665766_PstIMspI_PA	42.8771	7A
																												485	Opata_2666206_PstIMspI_PA	42.8771	7A
																												486	Opata_2972653_PstIMspI_PA	42.8771	7A
																												487	Opata_3026217_PstIMspI_PA	42.8771	7A
																												488	Opata_3173573_PstIMspI_PA	42.8771	7A
																												489	Opata_3903389_PstIMspI_PA	42.8771	7A
																												490	Opata_403748_PstIMspI_PA	42.8771	7A
																												491	Opata_4044336_PstIMspI_PA	42.8771	7A
																												492	Opata_473575_PstIMspI_PA	42.8771	7A
																												493	Opata_524191_PstIMspI_PA	42.8771	7A
																												494	Opata_692979_PstIMspI_PA	42.8771	7A
																												495	Opata_780471_PstIMspI_PA	42.8771	7A
																												496	Opata_822719_PstIMspI_PA	42.8771	7A
																												497	Opata_952399_PstIMspI_PA	42.8771	7A
																												498	Opata_24518_88_PstIMluI_SNP	42.8771	7A
																												499	Opata_1290028_67_PstIMseI_SNP	42.8771	7A
																												500	Opata_1408792_32_PstIMseI_SNP	42.8771	7A
																												501	Opata_1408792_55_PstIMseI_SNP	42.8771	7A
																												502	Opata_193832_68_PstIMseI_SNP	42.8771	7A
																												503	Opata_1994820_40_PstIMseI_SNP	42.8771	7A
																												504	Opata_22453_12_PstIMseI_SNP	42.8771	7A
																												505	Opata_22453_2_PstIMseI_SNP	42.8771	7A
																												506	Opata_286046_38_PstIMseI_SNP	42.8771	7A
																												507	Opata_46321_81_PstIMseI_SNP	42.8771	7A
																												508	Opata_46744_71_PstIMseI_SNP	42.8771	7A
																												509	Opata_583081_39_PstIMseI_SNP	42.8771	7A
																												510	Opata_583081_46_PstIMseI_SNP	42.8771	7A
																												511	Opata_601229_42_PstIMseI_SNP	42.8771	7A
																												512	Opata_708218_22_PstIMseI_SNP	42.8771	7A
																												513	Opata_708218_28_PstIMseI_SNP	42.8771	7A
																												514	Opata_708218_78_PstIMseI_SNP	42.8771	7A
																												515	Opata_860118_54_PstIMseI_SNP	42.8771	7A
																												516	Opata_91418_10_PstIMseI_SNP	42.8771	7A
																												517	Opata_91418_77_PstIMseI_SNP	42.8771	7A
																												518	Opata_91418_82_PstIMseI_SNP	42.8771	7A
																												519	Opata_952531_69_PstIMseI_SNP	42.8771	7A
																												520	Opata_2008469_7_PstIMspI_SNP	42.8771	7A
																												521	Opata_2128771_43_PstIMspI_SNP	42.8771	7A
																												522	Opata_2819635_15_PstIMspI_SNP	42.8771	7A
																												523	Opata_3415414_82_PstIMspI_SNP	42.8771	7A
																												524	DuPw167	43.4689	7A
																												525	Xabg75	43.5185	7A
																												526	Xgwm350_d1	43.5741	7A
																												527	wPt-6959	44.6597	7A
																												528	Xcdo0545	44.7032	7A
																												529	wPt-0744	44.8809	7A
																												530	wPt-2368	44.8809	7A
																												531	wPt-4993	44.8809	7A
																												532	wPt-5590	44.8809	7A
																												533	wPt-7830	44.8809	7A
																												534	wPt-9496	44.8809	7A
																												535	M6_1138609_PstIMluI_PA	44.8809	7A
																												536	M6_1181926_PstIMluI_PA	44.8809	7A
																												537	M6_2492997_PstIMluI_PA	44.8809	7A
																												538	Opata_287351_PstIMluI_PA	44.8809	7A
																												539	Opata_399472_PstIMluI_PA	44.8809	7A
																												540	M6_1047675_PstIMseI_PA	44.8809	7A
																												541	M6_1066217_PstIMseI_PA	44.8809	7A
																												542	M6_1257832_PstIMseI_PA	44.8809	7A
																												543	M6_1656963_PstIMseI_PA	44.8809	7A
																												544	M6_1785870_PstIMseI_PA	44.8809	7A
																												545	M6_2990747_PstIMseI_PA	44.8809	7A
																												546	M6_3115111_PstIMseI_PA	44.8809	7A
																												547	M6_471462_PstIMseI_PA	44.8809	7A
																												548	M6_475141_PstIMseI_PA	44.8809	7A
																												549	M6_488364_PstIMseI_PA	44.8809	7A
																												550	M6_520339_PstIMseI_PA	44.8809	7A
																												551	Opata_1275757_PstIMseI_PA	44.8809	7A
																												552	Opata_1320637_PstIMseI_PA	44.8809	7A
																												553	Opata_135934_PstIMseI_PA	44.8809	7A
																												554	Opata_25767_PstIMseI_PA	44.8809	7A
																												555	Opata_3344459_PstIMseI_PA	44.8809	7A
																												556	Opata_4082068_PstIMseI_PA	44.8809	7A
																												557	Opata_448873_PstIMseI_PA	44.8809	7A
																												558	Opata_656178_PstIMseI_PA	44.8809	7A
																												559	M6_1382429_PstIMspI_PA	44.8809	7A
																												560	M6_194471_PstIMspI_PA	44.8809	7A
																												561	M6_2523684_PstIMspI_PA	44.8809	7A
																												562	M6_260524_PstIMspI_PA	44.8809	7A
																												563	M6_2984321_PstIMspI_PA	44.8809	7A
																												564	M6_370647_PstIMspI_PA	44.8809	7A
																												565	M6_480806_PstIMspI_PA	44.8809	7A
																												566	M6_909324_PstIMspI_PA	44.8809	7A
																												567	Opata_1209906_PstIMspI_PA	44.8809	7A
																												568	Opata_1319675_PstIMspI_PA	44.8809	7A
																												569	Opata_1445363_PstIMspI_PA	44.8809	7A
																												570	Opata_1486828_PstIMspI_PA	44.8809	7A
																												571	Opata_1597458_PstIMspI_PA	44.8809	7A
																												572	Opata_1731288_PstIMspI_PA	44.8809	7A
																												573	Opata_1855852_PstIMspI_PA	44.8809	7A
																												574	Opata_2109185_PstIMspI_PA	44.8809	7A
																												575	Opata_2238816_PstIMspI_PA	44.8809	7A
																												576	Opata_2375328_PstIMspI_PA	44.8809	7A
																												577	Opata_2388554_PstIMspI_PA	44.8809	7A
																												578	Opata_2487307_PstIMspI_PA	44.8809	7A
																												579	Opata_2674432_PstIMspI_PA	44.8809	7A
																												580	Opata_2749935_PstIMspI_PA	44.8809	7A
																												581	Opata_279903_PstIMspI_PA	44.8809	7A
																												582	Opata_3267800_PstIMspI_PA	44.8809	7A
																												583	Opata_3338470_PstIMspI_PA	44.8809	7A
																												584	Opata_339110_PstIMspI_PA	44.8809	7A
																												585	Opata_3392189_PstIMspI_PA	44.8809	7A
																												586	Opata_3492307_PstIMspI_PA	44.8809	7A
																												587	Opata_3627259_PstIMspI_PA	44.8809	7A
																												588	Opata_3764944_PstIMspI_PA	44.8809	7A
																												589	Opata_3867101_PstIMspI_PA	44.8809	7A
																												590	Opata_4134878_PstIMspI_PA	44.8809	7A
																												591	Opata_4196953_PstIMspI_PA	44.8809	7A
																												592	Opata_446859_PstIMspI_PA	44.8809	7A
																												593	Opata_486722_PstIMspI_PA	44.8809	7A
																												594	Opata_613389_PstIMspI_PA	44.8809	7A
																												595	Opata_661625_PstIMspI_PA	44.8809	7A
																												596	Opata_692980_PstIMspI_PA	44.8809	7A
																												597	Opata_764206_PstIMspI_PA	44.8809	7A
																												598	Opata_883449_PstIMspI_PA	44.8809	7A
																												599	Opata_995497_PstIMspI_PA	44.8809	7A
																												600	Opata_890508_84_PstIMluI_SNP	44.8809	7A
																												601	Opata_100530_27_PstIMseI_SNP	44.8809	7A
																												602	Opata_100530_61_PstIMseI_SNP	44.8809	7A
																												603	Opata_107684_1_PstIMseI_SNP	44.8809	7A
																												604	Opata_1107120_7_PstIMseI_SNP	44.8809	7A
																												605	Opata_159817_77_PstIMseI_SNP	44.8809	7A
																												606	Opata_1627374_11_PstIMseI_SNP	44.8809	7A
																												607	Opata_196992_6_PstIMseI_SNP	44.8809	7A
																												608	Opata_2015_60_PstIMseI_SNP	44.8809	7A
																												609	Opata_206962_52_PstIMseI_SNP	44.8809	7A
																												610	Opata_221575_26_PstIMseI_SNP	44.8809	7A
																												611	Opata_221575_41_PstIMseI_SNP	44.8809	7A
																												612	Opata_23169_27_PstIMseI_SNP	44.8809	7A
																												613	Opata_23169_41_PstIMseI_SNP	44.8809	7A
																												614	Opata_2547026_88_PstIMseI_SNP	44.8809	7A
																												615	Opata_2721207_62_PstIMseI_SNP	44.8809	7A
																												616	Opata_274435_65_PstIMseI_SNP	44.8809	7A
																												617	Opata_274435_71_PstIMseI_SNP	44.8809	7A
																												618	Opata_276753_11_PstIMseI_SNP	44.8809	7A
																												619	Opata_276753_13_PstIMseI_SNP	44.8809	7A
																												620	Opata_31260_47_PstIMseI_SNP	44.8809	7A
																												621	Opata_317034_77_PstIMseI_SNP	44.8809	7A
																												622	Opata_410647_40_PstIMseI_SNP	44.8809	7A
																												623	Opata_430699_84_PstIMseI_SNP	44.8809	7A
																												624	Opata_44294_19_PstIMseI_SNP	44.8809	7A
																												625	Opata_460940_30_PstIMseI_SNP	44.8809	7A
																												626	Opata_495405_48_PstIMseI_SNP	44.8809	7A
																												627	Opata_55200_1_PstIMseI_SNP	44.8809	7A
																												628	Opata_55200_32_PstIMseI_SNP	44.8809	7A
																												629	Opata_555800_42_PstIMseI_SNP	44.8809	7A
																												630	Opata_603635_30_PstIMseI_SNP	44.8809	7A
																												631	Opata_603635_51_PstIMseI_SNP	44.8809	7A
																												632	Opata_718136_70_PstIMseI_SNP	44.8809	7A
																												633	Opata_771370_40_PstIMseI_SNP	44.8809	7A
																												634	Opata_795319_37_PstIMseI_SNP	44.8809	7A
																												635	Opata_795319_58_PstIMseI_SNP	44.8809	7A
																												636	Opata_81361_22_PstIMseI_SNP	44.8809	7A
																												637	Opata_81361_28_PstIMseI_SNP	44.8809	7A
																												638	Opata_81361_37_PstIMseI_SNP	44.8809	7A
																												639	Opata_817555_74_PstIMseI_SNP	44.8809	7A
																												640	Opata_856304_61_PstIMseI_SNP	44.8809	7A
																												641	Opata_1298639_18_PstIMspI_SNP	44.8809	7A
																												642	Opata_1298639_49_PstIMspI_SNP	44.8809	7A
																												643	Opata_1450976_17_PstIMspI_SNP	44.8809	7A
																												644	Opata_1543866_20_PstIMspI_SNP	44.8809	7A
																												645	Opata_2070179_10_PstIMspI_SNP	44.8809	7A
																												646	Opata_2070179_60_PstIMspI_SNP	44.8809	7A
																												647	Opata_215069_20_PstIMspI_SNP	44.8809	7A
																												648	Opata_2513679_53_PstIMspI_SNP	44.8809	7A
																												649	Opata_2665247_22_PstIMspI_SNP	44.8809	7A
																												650	Opata_2665247_54_PstIMspI_SNP	44.8809	7A
																												651	Opata_3288639_34_PstIMspI_SNP	44.8809	7A
																												652	Opata_4096999_61_PstIMspI_SNP	44.8809	7A
																												653	Opata_958190_7_PstIMspI_SNP	44.8809	7A
																												654	Xgwm471	44.9741	7A
																												655	Xfba322	44.9741	7A
																												656	XgbxG367	44.9741	7A
																												657	XgbxR799	44.9741	7A
																												658	BS00082055_51	45.1767	7A	Traes_7AS_800D443F5	5175	5723	20350	2	0	0	NA	NA	0	0	1	NA	NA	NA	NA	NA	NA
																												659	BS00084477_51	45.1767	7A
																												660	BS00085112_51	45.1767	7A	Traes_7AS_E5AE04906	13686	15564	20352	4	5	0.0692655322311001	-0.134331688033399	-0.5068423730546	1.44827586206897	0.590769230769231	0.408320628482696	-0.265686469269315	NA	NA	NA	NA	NA
																												661	RAC875_c4965_891	45.1767	7A	Traes_7AS_984BFFAB4	15922	23401	20354	5	35	0.0624351033478761	-0.354731713876287	0.126375487285076	6.20197044334975	7.12923076923077	1.1494864982784	0.266258908999684	NA	NA	sb10g000570	6	30687
																												662	RFL_Contig1460_1426	45.1767	7A
																												663	BS00095826_51	45.1767	7A
																												664	D_contig31390_346	45.1767	7A
																												665			7A	Traes_7AS_194E08043	24794	27063	20353	6	0	0	NA	NA	0	0	1	NA	NA	NA	NA	NA	NA
																												666	BobWhite_c2512_1588	45.4449	7A
																												667	BS00076452_51	45.4449	7A
																												668	Excalibur_c780_400	45.4449	7A	Traes_7AS_23DFA827E	85700	90028	20363	15	3	-0.0367659871057673	-1.5429602556371	-1.52874892407869	0.105911330049261	0.304615384615385	2.85858739200045	-1.31703238998296	NA	NA	NA	NA	NA
																												669	wsnp_Ex_c7489_12810046	45.4449	7A
																												670	Excalibur_c15484_177	45.4449	7A
																												671	Excalibur_c11889_962	45.4449	7A	Traes_7AS_23D2CB8A0	52262	61844	20358	11	29	0.0421347479435359	1.45494983201995	-0.204707490499473	7.064039408867	5.97846153846154	0.846345107648876	0.877976997701137	NA	NA	NA	NA	NA
																												672	Excalibur_c11889_962	45.4449	7A	Traes_7AS_E34187924	50017	51087	20359	10	3	0.142551885673231	1.68425018106414	-0.170408952103846	1.28817733990148	0.52	0.40413369350721	1.06971255695473	NA	NA	NA	NA	NA
																												673	BS00008445_51	45.4449	7A
																												674	GENE-4440_490	45.4449	7A
																												675	Tdurum_contig18497_331	45.4449	7A
																												676	BS00077946_51	45.4449	7A	Traes_7AS_229C238DD	27462	29949	20355	7	0	0	NA	NA	0	0	1	NA	NA	NA	NA	NA	NA
																												677	Excalibur_c11889_491	45.4449	7A
																												678	Kukri_c9479_2054	45.4449	7A
																												679	RAC875_c28630_250	45.4449	7A
																												680	RAC875_c28630_955	45.4449	7A
																												681	RAC875_c42866_1323	45.4449	7A
																												682	RAC875_c7828_598	45.4449	7A
																												683	BS00029357_51	45.4449	7A
																												684	BS00029359_51	45.4449	7A
																												685	BS00063002_51	45.4449	7A
																												686	BS00077952_51	45.4449	7A
																												687	Excalibur_c34115_226	45.4449	7A
																												688	RAC875_c10900_569	45.4449	7A
																												689	RAC875_c37260_64	45.4449	7A
																												690	BS00063558_51	45.4449	7A
																												691	Excalibur_c50999_236	45.4449	7A	Traes_7AS_229528CC1	37464	39299	20356	8	0	0	NA	NA	0	0	1	NA	NA	NA	NA	NA	NA
																												692	BobWhite_c35701_185	45.4449	7A
																												693	Excalibur_c662_1047	45.4449	7A
																												694	BobWhite_c39966_218	45.4449	7A
																												695	GENE-4461_104	45.4449	7A
																												696	IACX7857	45.4449	7A	Traes_7AS_760C1C5BA	90329	94078	20364	16	24	0.0478506697870953	0.306305224326312	-1.8390289743327	9.08374384236453	5.25538461538462	0.578594698163774	-0.242690040204335	NA	NA	sb07g002320	8	40619
																												697	Kukri_c2101_2319	45.4449	7A
																												698	Kukri_c32158_663	45.4449	7A
																												699	Kukri_c37227_154	45.4449	7A
																												700	BobWhite_c8796_448	45.4449	7A
																												701	RAC875_c23140_909	45.4449	7A
																												702	RAC875_c48445_317	45.4449	7A
																												703	Tdurum_contig42590_1125	45.4449	7A
																												704	Tdurum_contig42590_994	45.4449	7A
																												705	Tdurum_contig42638_383	45.4449	7A
																												706	wsnp_Ex_c662_1301994	45.4449	7A
																												707	Ku_c1620_2000	45.4449	7A
																												708	Kukri_rep_c101442_91	45.4449	7A
																												709	RAC875_c11156_164	45.4449	7A
																												710	RAC875_c28630_214	45.4449	7A
																												711	Tdurum_contig5646_658	45.4449	7A
																												712	Tdurum_contig59690_2020	45.4449	7A	Traes_7AS_EA9D6B6A6	74532	77551	20361	13	29	0.0693850187514887	-2.04251113280944	-0.985177530137066	0.529556650246305	4.54769230769231	8.57343378883292	-1.79919085841749	NA	NA	NA	NA	NA
																												713	Tdurum_contig62445_667	45.4449	7A
																												714	BS00106749_51	45.4449	7A
																												715	RAC875_c42866_795	45.4449	7A
																												716	RAC875_c5163_1199	45.4449	7A
																												717	Tdurum_contig51001_186	45.4449	7A
																												718	Tdurum_contig5646_882	45.4449	7A
																												719	Tdurum_contig5646_929	45.4449	7A
																												720	Ex_c2767_429	45.4449	7A
																												721	RAC875_c11156_137	45.4449	7A
																												722	BS00061123_51	45.4449	7A
																												723	RAC875_c14173_207	45.4449	7A	Traes_7AS_BD45B6DF6	39638	41679	20357	9	19	0.21308431483212	0.829699966236338	-0.741477771397558	4.61576354679803	1.17846153846154	0.255473672677042	-0.377657405424711	NA	NA	NA	NA	NA
																												724	RAC875_c5834_699	45.4449	7A
																												725	Tdurum_contig42424_291	45.4449	7A
																												726	Tdurum_contig56082_755	45.4449	7A
																												727	Excalibur_rep_c66939_1123	45.4449	7A
																												728	Ra_c69906_620	45.4449	7A
																												729	Excalibur_c24750_504	45.4449	7A
																												730	RAC875_c37260_165	45.4449	7A
																												731	BS00031724_51	45.4449	7A
																												732	BobWhite_c16792_432	45.4449	7A
																												733	Tdurum_contig81608_63	45.4449	7A	Traes_7AS_7D1CD8641	83449	85696	20362	14	0	0	NA	NA	0	0	1	NA	NA	NA	NA	NA	NA
																												734	Xbarc174	45.9753	7A
																												735	wsnp_Ex_c43009_49439922	46.8846	7A
																												736	M6_1831591_PstIMluI_PA	46.8846	7A
																												737	M6_2386368_PstIMluI_PA	46.8846	7A
																												738	M6_270130_PstIMluI_PA	46.8846	7A
																												739	Opata_127160_PstIMseI_PA	46.8846	7A
																												740	Opata_1659347_PstIMseI_PA	46.8846	7A
																												741	Opata_239520_PstIMseI_PA	46.8846	7A
																												742	Opata_2804735_PstIMseI_PA	46.8846	7A
																												743	Opata_307307_PstIMseI_PA	46.8846	7A
																												744	Opata_3961851_PstIMseI_PA	46.8846	7A
																												745	Opata_529837_PstIMseI_PA	46.8846	7A
																												746	Opata_601419_PstIMseI_PA	46.8846	7A
																												747	M6_359205_PstIMspI_PA	46.8846	7A
																												748	Opata_1035110_PstIMspI_PA	46.8846	7A
																												749	Opata_1051164_PstIMspI_PA	46.8846	7A
																												750	Opata_1160429_PstIMspI_PA	46.8846	7A
																												751	Opata_1212048_PstIMspI_PA	46.8846	7A
																												752	Opata_1251629_PstIMspI_PA	46.8846	7A
																												753	Opata_1259365_PstIMspI_PA	46.8846	7A
																												754	Opata_1314081_PstIMspI_PA	46.8846	7A
																												755	Opata_1373534_PstIMspI_PA	46.8846	7A
																												756	Opata_1502635_PstIMspI_PA	46.8846	7A
																												757	Opata_2340423_PstIMspI_PA	46.8846	7A
																												758	Opata_237102_PstIMspI_PA	46.8846	7A
																												759	Opata_240382_PstIMspI_PA	46.8846	7A
																												760	Opata_252193_PstIMspI_PA	46.8846	7A
																												761	Opata_2532289_PstIMspI_PA	46.8846	7A
																												762	Opata_2576992_PstIMspI_PA	46.8846	7A
																												763	Opata_2580433_PstIMspI_PA	46.8846	7A
																												764	Opata_2728200_PstIMspI_PA	46.8846	7A
																												765	Opata_2806001_PstIMspI_PA	46.8846	7A
																												766	Opata_2849481_PstIMspI_PA	46.8846	7A
																												767	Opata_2853149_PstIMspI_PA	46.8846	7A
																												768	Opata_3029612_PstIMspI_PA	46.8846	7A
																												769	Opata_3029881_PstIMspI_PA	46.8846	7A
																												770	Opata_3036627_PstIMspI_PA	46.8846	7A
																												771	Opata_3160784_PstIMspI_PA	46.8846	7A
																												772	Opata_3523847_PstIMspI_PA	46.8846	7A
																												773	Opata_353324_PstIMspI_PA	46.8846	7A
																												774	Opata_3675144_PstIMspI_PA	46.8846	7A
																												775	Opata_3692059_PstIMspI_PA	46.8846	7A
																												776	Opata_3936733_PstIMspI_PA	46.8846	7A
																												777	Opata_4033062_PstIMspI_PA	46.8846	7A
																												778	Opata_4114920_PstIMspI_PA	46.8846	7A
																												779	Opata_473934_PstIMspI_PA	46.8846	7A
																												780	Opata_498801_PstIMspI_PA	46.8846	7A
																												781	Opata_535558_PstIMspI_PA	46.8846	7A
																												782	Opata_567069_PstIMspI_PA	46.8846	7A
																												783	Opata_633697_PstIMspI_PA	46.8846	7A
																												784	Opata_704900_PstIMspI_PA	46.8846	7A
																												785	Opata_727646_PstIMspI_PA	46.8846	7A
																												786	Opata_728070_PstIMspI_PA	46.8846	7A
																												787	Opata_801482_PstIMspI_PA	46.8846	7A
																												788	Opata_915613_PstIMspI_PA	46.8846	7A
																												789	Opata_101437_10_PstIMseI_SNP	46.8846	7A
																												790	Opata_101437_62_PstIMseI_SNP	46.8846	7A
																												791	Opata_104184_69_PstIMseI_SNP	46.8846	7A
																												792	Opata_106292_29_PstIMseI_SNP	46.8846	7A
																												793	Opata_114062_31_PstIMseI_SNP	46.8846	7A
																												794	Opata_1168426_59_PstIMseI_SNP	46.8846	7A
																												795	Opata_1168426_63_PstIMseI_SNP	46.8846	7A
																												796	Opata_1312286_28_PstIMseI_SNP	46.8846	7A
																												797	Opata_1312286_35_PstIMseI_SNP	46.8846	7A
																												798	Opata_1312286_58_PstIMseI_SNP	46.8846	7A
																												799	Opata_135368_31_PstIMseI_SNP	46.8846	7A
																												800	Opata_135368_50_PstIMseI_SNP	46.8846	7A
																												801	Opata_201375_86_PstIMseI_SNP	46.8846	7A
																												802	Opata_204603_50_PstIMseI_SNP	46.8846	7A
																												803	Opata_223567_5_PstIMseI_SNP	46.8846	7A
																												804	Opata_232709_25_PstIMseI_SNP	46.8846	7A
																												805	Opata_237154_59_PstIMseI_SNP	46.8846	7A
																												806	Opata_251243_67_PstIMseI_SNP	46.8846	7A
																												807	Opata_251243_79_PstIMseI_SNP	46.8846	7A
																												808	Opata_3391299_31_PstIMseI_SNP	46.8846	7A
																												809	Opata_3428188_19_PstIMseI_SNP	46.8846	7A
																												810	Opata_359479_14_PstIMseI_SNP	46.8846	7A
																												811	Opata_359479_67_PstIMseI_SNP	46.8846	7A
																												812	Opata_431297_62_PstIMseI_SNP	46.8846	7A
																												813	Opata_519560_48_PstIMseI_SNP	46.8846	7A
																												814	Opata_546793_41_PstIMseI_SNP	46.8846	7A
																												815	Opata_587_49_PstIMseI_SNP	46.8846	7A
																												816	Opata_654261_39_PstIMseI_SNP	46.8846	7A
																												817	Opata_683541_38_PstIMseI_SNP	46.8846	7A
																												818	Opata_836590_11_PstIMseI_SNP	46.8846	7A
																												819	Opata_847458_38_PstIMseI_SNP	46.8846	7A
																												820	Opata_897689_23_PstIMseI_SNP	46.8846	7A
																												821	Opata_939205_70_PstIMseI_SNP	46.8846	7A
																												822	Opata_9603_80_PstIMseI_SNP	46.8846	7A
																												823	Opata_96509_56_PstIMseI_SNP	46.8846	7A
																												824	Opata_1544289_32_PstIMspI_SNP	46.8846	7A
																												825	Opata_1554661_14_PstIMspI_SNP	46.8846	7A
																												826	Opata_1566536_52_PstIMspI_SNP	46.8846	7A
																												827	Opata_1604141_39_PstIMspI_SNP	46.8846	7A
																												828	Opata_1641024_9_PstIMspI_SNP	46.8846	7A
																												829	Opata_1654739_38_PstIMspI_SNP	46.8846	7A
																												830	Opata_1693813_9_PstIMspI_SNP	46.8846	7A
																												831	Opata_1800047_40_PstIMspI_SNP	46.8846	7A
																												832	Opata_1809669_35_PstIMspI_SNP	46.8846	7A
																												833	Opata_2175901_63_PstIMspI_SNP	46.8846	7A
																												834	Opata_2220219_23_PstIMspI_SNP	46.8846	7A
																												835	Opata_2220219_7_PstIMspI_SNP	46.8846	7A
																												836	Opata_2265131_14_PstIMspI_SNP	46.8846	7A
																												837	Opata_2265131_31_PstIMspI_SNP	46.8846	7A
																												838	Opata_2265131_5_PstIMspI_SNP	46.8846	7A
																												839	Opata_2342748_62_PstIMspI_SNP	46.8846	7A
																												840	Opata_2359816_4_PstIMspI_SNP	46.8846	7A
																												841	Opata_2359816_73_PstIMspI_SNP	46.8846	7A
																												842	Opata_2609386_13_PstIMspI_SNP	46.8846	7A
																												843	Opata_2609386_79_PstIMspI_SNP	46.8846	7A
																												844	Opata_3212342_24_PstIMspI_SNP	46.8846	7A
																												845	Opata_3270174_55_PstIMspI_SNP	46.8846	7A
																												846	Opata_3568249_32_PstIMspI_SNP	46.8846	7A
																												847	Opata_3568249_74_PstIMspI_SNP	46.8846	7A
																												848	Opata_3709168_11_PstIMspI_SNP	46.8846	7A
																												849	Opata_3709168_23_PstIMspI_SNP	46.8846	7A
																												850	Opata_4030576_20_PstIMspI_SNP	46.8846	7A
																												851	Opata_4030576_65_PstIMspI_SNP	46.8846	7A
																												852	Opata_4090473_21_PstIMspI_SNP	46.8846	7A
																												853	Opata_4090473_50_PstIMspI_SNP	46.8846	7A
																												854	Opata_4090473_51_PstIMspI_SNP	46.8846	7A
																												855	Opata_763522_57_PstIMspI_SNP	46.8846	7A
																												856	Opata_763522_67_PstIMspI_SNP	46.8846	7A
																												857	Excalibur_c13953_179	47.3907	7A
																												858	BS00084482_51	47.3907	7A
																												859	GENE-4644_70	47.3907	7A
																												860	CAP12_c921_92	47.3907	7A
																												861	Ex_c23000_640	47.3907	7A
																												862	GENE-4335_35	47.3907	7A
																												863	tplb0024a13_1332	47.3907	7A
																												864	Kukri_c42622_687	47.4452	7A
																												865	Tdurum_contig28493_829	47.4452	7A	Traes_7AS_018972013	117885	118460	20367	19	3	0.147107960023759	2.37417641564648	0.0383862448573138	2.02463054187192	1.68615384615385	0.832903047561674	2.02830959308054	NA	NA	NA	NA	NA
																												866	wsnp_Ku_c14220_22456923	47.546	7A
																												867	wsnp_JD_c7060_8169490	47.546	7A	Traes_7AS_887C5E8C5	100445	103640	20365	17	0	0	NA	NA	0	0	1	NA	NA	NA	sb07g006290	8	41546
																												868	wsnp_JD_c7060_8169490	47.546	7A	Traes_7AS_164E878E5	106187	109839	20366	18	6	0.0840970662057769	-1.17487129937248	0.753930876063792	0.891625615763547	1.49230769230769	1.67293841509949	0.268774740223579	NA	NA	sb07g006290	8	41546
																												869	wsnp_Ex_c20695_29781602	47.546	7A
																												870	Xfba93	47.6641	7A
																												871	Xgwm681	47.6641	7A
																												872	BobWhite_c21647_287	47.668	7A	Traes_7AS_6F0ED538C	118468	120164	20368	20	5	0	NA	NA	0	0	1	NA	NA	NA	NA	NA	NA
																												873	Excalibur_c20311_240	47.668	7A
																												874	RAC875_c54764_319	47.668	7A
																												875	RFL_Contig2435_3008	47.668	7A
																												876	tplb0051b03_1573	47.668	7A
																												877			7A	Traes_7AL_96299B626	216905	220685	20378	31	2	-0.0379761904761904	-0.988573024012757	-0.913353383763397	0.266009852216749	0.283076923076923	1.06391925241709	-0.635994347454161	Bradi3g16950	LOC_Os08g05790	sb07g003580	8	40901
																												878			7A	Traes_7AS_A93890FE4	227281	229256	20381	33	39	0.0931593598860849	0.133122342628608	-0.68380437709002	13.076354679803	7.62461538461538	0.583116048053841	0.43521968344483	NA	NA	NA	NA	NA
																												879	wsnp_RFL_Contig308_2996797	47.9408	7A
																												880	BobWhite_c6791_588	47.9408	7A
																												881	BobWhite_c986_263	47.9408	7A
																												882	BS00064576_51	47.9408	7A	Traes_7AS_3E7C4250A	157303	159185	20373	25	8	0.0975641132267704	0.319244581967198	-0.765007289815539	2.01724137931034	1.14769230769231	0.569155068062275	-0.418985021467854	NA	NA	NA	NA	NA
																												883	Tdurum_contig75584_1118	47.9408	7A
																												884	BS00079237_51	47.9408	7A
																												885	BS00086771_51	47.9408	7A
																												886	IAAV4112	47.9408	7A
																												887	IACX7636	47.9408	7A
																												888	Kukri_c42622_369	47.9408	7A
																												889	Kukri_c42622_417	47.9408	7A
																												890	Kukri_c42622_555	47.9408	7A
																												891	RAC875_c1163_2693	47.9408	7A
																												892	RAC875_c11702_733	47.9408	7A
																												893	RAC875_c26706_504	47.9408	7A
																												894	Tdurum_contig52015_1090	47.9408	7A
																												895	Tdurum_contig52015_1149	47.9408	7A
																												896	Tdurum_contig52015_1320	47.9408	7A	Traes_7AL_D7686F2CF	211014	215660	20379	30	3	0.101950701409135	-0.259420387535267	-0.384026308181243	0.985221674876847	2.32	2.35342628397123	0.117806686431572	Bradi3g16940	LOC_Os08g05820	sb07g003590	8	40902
																												897	Tdurum_contig52015_1320	47.9408	7A	Traes_7AS_E97B5EFAE	220703	224041	20380	32	65	0.138117302810032	1.07414810128982	-0.25073542907558	18.4901477832512	9.15692307692308	0.495259850224397	0.586641450449712	Bradi3g16940	LOC_Os08g05820	sb07g003590	8	40902
																												898	Tdurum_contig52015_1695	47.9408	7A
																												899	Tdurum_contig52015_426	47.9408	7A
																												900	Tdurum_contig52015_870	47.9408	7A
																												901	Tdurum_contig9444_1358	47.9408	7A
																												902	BobWhite_c16792_586	47.9408	7A
																												903	Excalibur_c62100_325	47.9408	7A
																												904	BS00086801_51	47.9408	7A
																												905	BobWhite_c232_625	47.9408	7A
																												906	Excalibur_c8522_1396	47.9408	7A
																												907	Tdurum_contig75811_1629	47.9408	7A
																												908	BS00087194_51	47.9408	7A
																												909	BS00052403_51	47.9408	7A	Traes_7AS_BF53A95BA	201137	204813	20377	29	22	0.059991836309731	-0.0666526554249016	-0.28372499860227	4.09113300492611	2.64307692307692	0.646136604064433	0.0721621521132933	NA	NA	NA	NA	NA
																												910	BS00109912_51	47.9408	7A
																												911	Kukri_c99396_111	47.9408	7A
																												912	Ra_c2171_1347	47.9408	7A
																												913	Tdurum_contig28624_573	47.9408	7A
																												914	Tdurum_contig42590_863	47.9408	7A
																												915	Tdurum_contig5646_154	47.9408	7A
																												916	D_contig35094_423	47.9408	7A
																												917	Ex_c1421_1813	47.9408	7A
																												918	Excalibur_c23756_1461	47.9408	7A
																												919	Excalibur_c28315_205	47.9408	7A	Traes_7AS_A47BFC5DD	124749	125946	20369	21	0	0	NA	NA	0	0	1	NA	NA	NA	NA	NA	NA
																												920	Excalibur_c6198_236	47.9408	7A
																												921	Excalibur_rep_c101421_191	47.9408	7A	Traes_7AS_F139D99CF	142736	147799	20372	24	24	0.128939610923217	1.42984870824478	0.101439524086568	5.00246305418719	3.42461538461538	0.684648881338296	0.911983196050694	NA	NA	NA	NA	NA
																												922	IAAV174	47.9408	7A
																												923	IAAV6250	47.9408	7A
																												924	RAC875_c31483_150	47.9408	7A
																												925	RAC875_c43902_315	47.9408	7A
																												926	RAC875_c4965_264	47.9408	7A
																												927	Ex_c2767_419	47.9408	7A
																												928	Excalibur_c2319_1675	47.9408	7A
																												929	Ex_c6861_460	47.9408	7A
																												930	GENE-4440_719	47.9408	7A
																												931	IACX7526	47.9408	7A
																												932	Ku_c20100_1746	47.9408	7A
																												933	RFL_Contig3483_512	47.9408	7A
																												934	Excalibur_c17447_635	47.9408	7A	Traes_7AS_1BC3A985D	164806	170984	20374	26	42	-0.000911588011398123	-1.45088635074019	-0.8280876791318	6.29802955665025	9.01538461538462	1.43139265090224	-0.945518678114653	NA	NA	NA	NA	NA
																												935	RAC875_c25194_55	47.9408	7A	Traes_7AS_BB9ECE10B	245993	249946	20383	35	11	0.144244292218354	NA	0.347116683920223	0	4.06769230769231	4068.69231	-0.922973059844143	Bradi3g18140	NA	sb07g006300	8	41547
																												936	RAC875_c25194_55	47.9408	7A	Traes_7AS_F25C21D35	231039	236406	20382	34	82	0.080661228825361	-1.3165119958755	-0.6476495222789	6.99753694581281	14.9569230769231	2.13729286376062	-1.00087051690427	Bradi3g18140	NA	sb07g006300	8	41547
																												937	Excalibur_c20311_388	47.9408	7A	Traes_7AS_137AD9219	135979	140101	20371	23	0	0	NA	NA	0	0	1	NA	NA	NA	NA	NA	NA
																												938	Tdurum_contig42590_755	47.9408	7A
																												939	Excalibur_c34115_271	47.9408	7A
																												940	Excalibur_c25315_702	47.9408	7A
																												941	Kukri_c2101_2358	47.9408	7A
																												942	Kukri_rep_c106900_130	47.9408	7A	Traes_7AS_8598FEBA5	194918	200703	20376	28	32	0.0682185775091817	0.440100502510593	0.401936665711816	7.3128078817734	4.63692307692308	0.634132473274647	0.715541043548731	NA	NA	NA	NA	NA
																												943	BobWhite_c13514_340	47.9408	7A
																												944	RFL_Contig3483_628	47.9408	7A
																												945	Excalibur_c662_229	47.9408	7A
																												946	Kukri_c11260_559	47.9408	7A
																												947	RAC875_c1553_667	47.9408	7A
																												948	BS00026702_51	47.9408	7A
																												949	BS00035083_51	47.9408	7A
																												950	Ku_c1006_729	47.9408	7A	Traes_7AS_F5B4DA3F5	267062	273317	20386	38	13	0.00517838016401717	2.11804049426585	-0.264511033476466	3.92857142857143	2.70153846153846	0.687743818414315	0.591800259164845	Bradi1g50212	LOC_Os06g02160	sb10g001030	6	30779
																												951	Ku_c1006_729	47.9408	7A	Traes_7AS_13C62E2D2	256050	258084	20384	36	0	0	NA	NA	0	0	1	NA	Bradi1g50212	LOC_Os06g02160	sb10g001030	6	30779
																												952	Ku_c1006_729	47.9408	7A	Traes_7AS_ADEF67B9C	275239	276020	20387	39	0	0	NA	NA	0	0	1	NA	Bradi1g50212	LOC_Os06g02160	sb10g001030	6	30779
																												953	Ku_c1006_729	47.9408	7A	Traes_7AS_4BF1B0C6C	258088	259080	20385	37	5	0.0430257509879213	-1.22191444181295	-0.951311769133044	0.940886699507389	1.00307692307692	1.06602728332399	-0.756580995649283	Bradi1g50212	LOC_Os06g02160	sb10g001030	6	30779
																												954	RAC875_c38350_58	47.9408	7A
																												955	RAC875_c37592_426	47.9408	7A
																												956	RAC875_c55774_126	47.9408	7A
																												957	RAC875_c56907_274	47.9408	7A
																												958	Tdurum_contig52015_1508	47.9408	7A
																												959	BS00033780_51	47.9408	7A	Traes_7AS_72C627AB6	127138	128515	20370	22	17	0.0913961047417775	2.08586099423897	1.17586379002576	6.42364532019704	4.37230769230769	0.680708034790005	2.63910786503941	NA	NA	NA	NA	NA
																												960	BS00066054_51	47.9408	7A	Traes_7AS_374ABB78E	192495	194816	20375	27	0	0	NA	NA	0	0	1	NA	NA	NA	NA	NA	NA
																												961	BS00036144_51	47.9408	7A
																												962	RAC875_c1126_1769	47.9482	7A
																												963	BobWhite_c17904_259	47.9482	7A
																												964	IAAV649	47.9482	7A
																												965	RAC875_c1126_1569	47.9482	7A
																												966	RAC875_c25517_1067	47.9482	7A
																												967	RAC875_rep_c112727_242	47.9503	7A	Traes_7AS_6FED2CB82	279217	283360	20388	40	5	-0.0032146710970351	-1.5572004305711	-1.32705756868958	0.583743842364532	0.36	0.617364348806137	-1.31282393275408	NA	NA	NA	NA	NA
																												968	Kukri_c2500_66	47.9567	7A
																												969	BS00033782_51	47.9567	7A
																												970	wPt-8148	47.9817	7A
																												971	BobWhite_c8796_599	48.0469	7A
																												972	Excalibur_rep_c92398_123	48.0469	7A	Traes_7AS_012634EF9	290056	292094	20389	41	19	0.12381832415348	0.429875972013326	-0.837579986787679	3.68965517241379	2.77538461538462	0.752274187674922	0.0689686771091747	NA	NA	NA	NA	NA
																												973	BobWhite_c8796_753	48.0469	7A
																												974	RAC875_c48202_231	48.0769	7A
																												975	wsnp_Ex_rep_c66939_65370468	48.0865	7A
																												976	wsnp_Ex_c4668_8353466	48.0865	7A
																												977	wsnp_Ex_rep_c66939_65371026	48.0865	7A
																												978	wsnp_Ex_c4668_8353336	48.0865	7A
																												979	XE41M62	48.4866	7A
																												980			7A	Traes_7AS_309B7271E	365293	366631	20399	51	0	0	NA	NA	0	0	1	NA	Bradi1g52120	NA	NA	6	30690
																												981			7A	Traes_7AS_D0A89CDD4	367024	370625	20400	52	8	0.0353107344632769	-0.913353383763397	0.730565053710787	0.226600985221675	0.32	1.41036293383434	0.148161503119867	Bradi1g32330	LOC_Os06g01670	sb10g000590	6	30691
																												982			7A	Traes_7AS_75F8B6DBE	371036	374901	20401	53	15	0.255262824627821	0.577008911069935	-1.07951428194972	3.48522167487685	1.42769230769231	0.409811092132876	-0.00781710227554649	Bradi1g52110	LOC_Os06g01680	sb10g006020	6	30692
																												983			7A	Traes_7AS_16D80A9C5	374902	376713	20402	54	14	0.0736220463162472	-1.03954620337668	-1.58991542530549	1.72167487684729	1.14769230769231	0.66680737226516	-1.37070399896111	Bradi1g52110	LOC_Os06g01680	sb10g006020	6	30692
																												984	wsnp_Ex_c21087_30214456	49.164	7A
																												985			7A	Traes_7AS_DCE20BDFE	377197	378171	20403	55	0	0	NA	NA	0	0	1	NA	Bradi1g52100	LOC_Os06g01690	sb10g000600	6	30695
																												986			7A	Traes_7AS_4E245584B	378172	383418	20404	56	37	0.125591765103061	-0.858883542092521	-1.2369157974167	5.46305418719212	3.18461538461539	0.583013138088954	-0.77666708811843	Bradi1g52090	LOC_Os06g01700	NA	6	30696
																												987			7A	Traes_7AL_CFA3DB355	385999	388874	20405	57	1	0.28	NA	1.12990364300208	0	0.443076923076923	444.07692	0.285910566633323	NA	NA	sb10g000660	6	30708
																												988	wsnp_Ex_c5231_9259463	49.3418	7A
																												989	wsnp_Ex_rep_c105299_89769553	49.3418	7A
																												990	wsnp_Ex_c410_808213	49.3418	7A
																												991	wsnp_Ra_c5008_8947135	49.3418	7A
																												992	wsnp_Ku_c5874_10384659	49.3418	7A
																												993	wsnp_JD_c2734_3667052	49.3418	7A
																												994	wsnp_Ex_c17230_25883590	49.3418	7A
																												995	wsnp_Ex_c14654_22713620	49.3418	7A
																												996	wsnp_Ex_c14654_22713386	49.3418	7A
																												997	wsnp_Ku_rep_c69533_68919669	49.3418	7A
																												998	wsnp_RFL_Contig1358_475609	49.3418	7A	Traes_7AS_44272563D	63967	67347	20360	12	0	0	NA	NA	0	0	1	NA	NA	NA	NA	NA	NA
																												999	wsnp_Ex_c15954_24362485	49.3418	7A	Traes_7AS_988EC03B9	8132	13682	20351	3	22	0.028071196724519	0.764454985156015	1.23773094758047	3.37684729064039	5.46153846153846	1.61716560608635	0.75289321019832	NA	NA	NA	NA	NA
																												1000	wsnp_CD452610A_Ta_1_1	49.3418	7A
																												1001			7A	Traes_7AS_7A86E71DC	391588	393728	20406	58	12	0.16692563286835	0.722769197826534	-1.22378080779594	3.98768472906404	2.24307692307692	0.562610753144183	0.289483686447294	Bradi1g52070	LOC_Os06g01780	sb10g000670	6	30709
																												1002	wsnp_Ku_c1809_3536072	49.4609	7A
																												1003	wsnp_Ku_c4299_7814936	49.4609	7A
																												1004	Opata_1703879_66_PstIMseI_SNP	49.4609	7A
																												1005	Opata_251765_16_PstIMseI_SNP	49.4609	7A
																												1006	Opata_311410_62_PstIMseI_SNP	49.4609	7A
																												1007	Opata_311410_7_PstIMseI_SNP	49.4609	7A
																												1008	Opata_399776_48_PstIMseI_SNP	49.4609	7A
																												1009	Opata_847458_55_PstIMseI_SNP	49.4609	7A
																												1010	Opata_1294225_25_PstIMspI_SNP	49.4609	7A
																												1011	Opata_1701037_51_PstIMspI_SNP	49.4609	7A
																												1012	Opata_1701037_52_PstIMspI_SNP	49.4609	7A
																												1013	Opata_1991461_10_PstIMspI_SNP	49.4609	7A
																												1014	Opata_1991461_35_PstIMspI_SNP	49.4609	7A
																												1015	Opata_2920387_28_PstIMspI_SNP	49.4609	7A
																												1016	Opata_3001722_44_PstIMspI_SNP	49.4609	7A
																												1017	Opata_3195918_11_PstIMspI_SNP	49.4609	7A
																												1018	Opata_4173193_56_PstIMspI_SNP	49.4609	7A
																												1019			7A	Traes_7AS_CE2838D3F	400942	401705	20407	59	6	0.0813992632136673	-1.31114918105578	-0.422910632419793	0.497536945812808	1.08923076923077	2.18686051254576	-1.0821649956792	Bradi1g52060	NA	NA	6	30713
																												1020			7A	Traes_7AS_03DDD5B00	403459	403686	20408	60	0	0	NA	NA	0	0	1	NA	Bradi1g52050	NA	NA	6	30715
																												1021			7A	Traes_7AS_71E506BAE	403687	404029	20409	61	0	0	NA	NA	0	0	1	NA	Bradi1g52050	NA	NA	6	30715
																												1022			7A	Traes_7AS_48675B071	408799	408978	20410	62	1	0.0100071161714997	-0.752851392886025	0.185846909438598	0.133004926108374	0.233846153846154	1.75251873196009	-0.0790440734670501	Bradi1g52040	NA	NA	6	30718
																												1023			7A	Traes_7AS_56674638F	408983	409176	20411	63	0	0	NA	NA	0	0	1	NA	Bradi1g52030	LOC_Os06g01840	sb10g000710	6	30720
																												1024			7A	Traes_7AS_A6F7A75B9	409193	409406	20412	64	0	0	NA	NA	0	0	1	NA	Bradi1g52030	LOC_Os06g01840	sb10g000710	6	30720
																												1025			7A	Traes_7AS_7BF04E4E6	409409	412825	20413	65	20	0.0407883984144873	1.29995219747848	-0.121559000027221	5.76847290640394	3.52307692307692	0.610814362936319	0.759331881089545	NA	LOC_Os06g01850	sb10g000720	6	30721
																												1026			7A	Traes_7AL_8B67E0023	412973	416094	20414	66	10	-0.0114849253310791	-1.74398507962774	-1.16654696277774	0.738916256157636	1.50461538461538	2.03484564591134	-1.21609578246165	NA	NA	sb10g000730	6	30722
																												1027			7A	Traes_7AS_6A3252157	416879	417477	20415	67	0	0	NA	NA	0	0	1	NA	Bradi1g51990	LOC_Os06g01920	sb10g000790	6	30731
																												1028	wPt-6668	49.7642	7A
																												1029			7A	Traes_7AS_FED21D983	422721	425727	20416	68	17	0.134818061869816	1.4561092998842	0.562976565729873	5.77832512315271	2.56	0.443131325340631	0.645140315622112	Bradi1g51980	LOC_Os06g01934	sb10g000800	6	30732
																												1030			7A	Traes_7AS_4BD66E7AA	429020	429986	20417	69	0	0	NA	NA	0	0	1	NA	Bradi1g51960	NA	NA	6	30734
																												1031			7A	Traes_7AS_2240F6F53	432052	436216	20418	70	12	-0.0102237488915218	-1.06526461570002	-1.09350944005204	1.46059113300493	1.6	1.09538157911508	-0.889853908611851	Bradi1g51920	LOC_Os06g01972	sb10g000840	6	30737
																												1032	wsnp_Ex_c410_808465	49.9712	7A
																												1033			7A	Traes_7AS_BDE4D9057	447457	456921	20419	71	26	0.101526276891251	0.0484571445748068	-0.417787526513349	4.17980295566502	2.63384615384615	0.63022490540908	-0.525959118357147	Bradi1g51890	NA	NA	6	30740
																												1034	Xbarc1034	50.1103	7A
																												1035			7A	Traes_7AS_46FE8D63E	457835	462451	20420	72	24	0.0922401702834702	-0.095189536568264	-1.6673919392214	4.72660098522168	1.43076923076923	0.302853230005775	-0.813151581403554	Bradi1g51880	NA	NA	6	30741
																												1036			7A	Traes_7AS_A048C3935	463111	463357	20421	73	0	0	NA	NA	0	0	1	NA	Bradi1g51870	NA	NA	6	30742
																												1037	wsnp_Ku_c792_1636348	50.3197	7A
																												1038	Opata_1280310_PstIMseI_PA	50.3197	7A
																												1039	Opata_191505_PstIMseI_PA	50.3197	7A
																												1040	Opata_264530_PstIMseI_PA	50.3197	7A
																												1041	Opata_2803767_PstIMseI_PA	50.3197	7A
																												1042	Opata_1049609_PstIMspI_PA	50.3197	7A
																												1043	Opata_1087672_PstIMspI_PA	50.3197	7A
																												1044	Opata_1115331_PstIMspI_PA	50.3197	7A
																												1045	Opata_1128331_PstIMspI_PA	50.3197	7A
																												1046	Opata_1157164_PstIMspI_PA	50.3197	7A
																												1047	Opata_1179859_PstIMspI_PA	50.3197	7A
																												1048	Opata_1375399_PstIMspI_PA	50.3197	7A
																												1049	Opata_1396726_PstIMspI_PA	50.3197	7A
																												1050	Opata_1694655_PstIMspI_PA	50.3197	7A
																												1051	Opata_1866307_PstIMspI_PA	50.3197	7A
																												1052	Opata_1952798_PstIMspI_PA	50.3197	7A
																												1053	Opata_1969096_PstIMspI_PA	50.3197	7A
																												1054	Opata_2167802_PstIMspI_PA	50.3197	7A
																												1055	Opata_2186357_PstIMspI_PA	50.3197	7A
																												1056	Opata_2265078_PstIMspI_PA	50.3197	7A
																												1057	Opata_2277638_PstIMspI_PA	50.3197	7A
																												1058	Opata_2622837_PstIMspI_PA	50.3197	7A
																												1059	Opata_2663659_PstIMspI_PA	50.3197	7A
																												1060	Opata_2675036_PstIMspI_PA	50.3197	7A
																												1061	Opata_2689342_PstIMspI_PA	50.3197	7A
																												1062	Opata_288051_PstIMspI_PA	50.3197	7A
																												1063	Opata_3062911_PstIMspI_PA	50.3197	7A
																												1064	Opata_3314336_PstIMspI_PA	50.3197	7A
																												1065	Opata_351729_PstIMspI_PA	50.3197	7A
																												1066	Opata_3582579_PstIMspI_PA	50.3197	7A
																												1067	Opata_3606364_PstIMspI_PA	50.3197	7A
																												1068	Opata_3709657_PstIMspI_PA	50.3197	7A
																												1069	Opata_3717439_PstIMspI_PA	50.3197	7A
																												1070	Opata_3902843_PstIMspI_PA	50.3197	7A
																												1071	Opata_4064687_PstIMspI_PA	50.3197	7A
																												1072	Opata_4115293_PstIMspI_PA	50.3197	7A
																												1073	Opata_4146271_PstIMspI_PA	50.3197	7A
																												1074	Opata_710068_PstIMspI_PA	50.3197	7A
																												1075	Opata_808462_PstIMspI_PA	50.3197	7A
																												1076	Opata_902903_PstIMspI_PA	50.3197	7A
																												1077	Opata_1027_15_PstIMseI_SNP	50.3197	7A
																												1078	Opata_1027_57_PstIMseI_SNP	50.3197	7A
																												1079	Opata_106276_9_PstIMseI_SNP	50.3197	7A
																												1080	Opata_114099_28_PstIMseI_SNP	50.3197	7A
																												1081	Opata_127297_27_PstIMseI_SNP	50.3197	7A
																												1082	Opata_127297_4_PstIMseI_SNP	50.3197	7A
																												1083	Opata_127861_51_PstIMseI_SNP	50.3197	7A
																												1084	Opata_134047_34_PstIMseI_SNP	50.3197	7A
																												1085	Opata_16295_5_PstIMseI_SNP	50.3197	7A
																												1086	Opata_212906_76_PstIMseI_SNP	50.3197	7A
																												1087	Opata_2311_2_PstIMseI_SNP	50.3197	7A
																												1088	Opata_2551096_72_PstIMseI_SNP	50.3197	7A
																												1089	Opata_266117_56_PstIMseI_SNP	50.3197	7A
																												1090	Opata_270981_31_PstIMseI_SNP	50.3197	7A
																												1091	Opata_270981_49_PstIMseI_SNP	50.3197	7A
																												1092	Opata_279519_15_PstIMseI_SNP	50.3197	7A
																												1093	Opata_279519_19_PstIMseI_SNP	50.3197	7A
																												1094	Opata_491844_69_PstIMseI_SNP	50.3197	7A
																												1095	Opata_530471_10_PstIMseI_SNP	50.3197	7A
																												1096	Opata_530471_37_PstIMseI_SNP	50.3197	7A
																												1097	Opata_54763_29_PstIMseI_SNP	50.3197	7A
																												1098	Opata_54763_50_PstIMseI_SNP	50.3197	7A
																												1099	Opata_5522_44_PstIMseI_SNP	50.3197	7A
																												1100	Opata_583173_12_PstIMseI_SNP	50.3197	7A
																												1101	Opata_583173_45_PstIMseI_SNP	50.3197	7A
																												1102	Opata_608602_22_PstIMseI_SNP	50.3197	7A
																												1103	Opata_63455_34_PstIMseI_SNP	50.3197	7A
																												1104	Opata_63455_54_PstIMseI_SNP	50.3197	7A
																												1105	Opata_1100022_53_PstIMspI_SNP	50.3197	7A
																												1106	Opata_1100022_55_PstIMspI_SNP	50.3197	7A
																												1107	Opata_1100022_66_PstIMspI_SNP	50.3197	7A
																												1108	Opata_1551107_61_PstIMspI_SNP	50.3197	7A
																												1109	Opata_1597928_17_PstIMspI_SNP	50.3197	7A
																												1110	Opata_1602844_4_PstIMspI_SNP	50.3197	7A
																												1111	Opata_1707746_49_PstIMspI_SNP	50.3197	7A
																												1112	Opata_1837977_17_PstIMspI_SNP	50.3197	7A
																												1113	Opata_1837977_64_PstIMspI_SNP	50.3197	7A
																												1114	Opata_2017961_78_PstIMspI_SNP	50.3197	7A
																												1115	Opata_2143363_18_PstIMspI_SNP	50.3197	7A
																												1116	Opata_2488566_30_PstIMspI_SNP	50.3197	7A
																												1117	Opata_2488566_57_PstIMspI_SNP	50.3197	7A
																												1118	Opata_2489742_30_PstIMspI_SNP	50.3197	7A
																												1119	Opata_2636980_60_PstIMspI_SNP	50.3197	7A
																												1120	Opata_2638948_42_PstIMspI_SNP	50.3197	7A
																												1121	Opata_337062_30_PstIMspI_SNP	50.3197	7A
																												1122	Opata_3535691_34_PstIMspI_SNP	50.3197	7A
																												1123	Opata_3535691_35_PstIMspI_SNP	50.3197	7A
																												1124	Opata_4265082_19_PstIMspI_SNP	50.3197	7A
																												1125	Opata_463887_36_PstIMspI_SNP	50.3197	7A
																												1126	Excalibur_c11565_627	50.3197	7A	Traes_7AS_27C201575	314116	315210	20391	43	13	0.325304004960439	1.62730233169755	-1.55980248903171	3.30788177339902	0.713846153846154	0.216038589375165	1.36967784406778	NA	NA	NA	NA	NA
																												1127	Excalibur_c1421_358	50.3197	7A
																												1128	BobWhite_rep_c64534_141	50.3197	7A
																												1129	BS00052593_51	50.3197	7A	Traes_7AS_B97F8CE3C	325500	328186	20393	45	9	0.0499379924472003	1.23562601911273	-1.18753530960271	1.15270935960591	1.30461538461538	1.13166749379584	-0.245436069223147	NA	NA	NA	NA	NA
																												1130	TA001522-0900	50.3197	7A	Traes_7AS_12D906B71	331701	333361	20395	47	2	-0.033315161935114	-0.0290626993505338	0.693421795321037	0.507389162561576	0.88	1.7329244392229	0.660855027691309	NA	NA	NA	NA	NA
																												1131	Excalibur_c12374_62	50.3197	7A
																												1132	Tdurum_contig42642_800	50.3197	7A
																												1133	RAC875_c22592_2255	50.3197	7A
																												1134	Tdurum_contig42424_238	50.3197	7A
																												1135	BS00065137_51	50.3197	7A
																												1136	RAC875_c43902_71	50.3197	7A	Traes_7AS_EFCB3AD17	464926	471583	20422	74	47	0.111991611719836	0.607525621944123	0.405472695846791	7.87931034482759	6.95384615384615	0.882559931009012	0.747254702275454	Bradi1g52270	LOC_Os06g01640	sb10g000540	6	30684
																												1137	Tdurum_contig13245_119	50.3197	7A
																												1138	wsnp_Ex_c22830_32035900	50.3197	7A
																												1139	BS00073575_51	50.3197	7A
																												1140	BS00067564_51	50.3197	7A
																												1141	BS00091701_51	50.3197	7A	Traes_7AS_3F1AB4611	357885	361708	20398	50	31	0.137604267038525	0.947042642951684	-0.944571145800478	10.0443349753695	3.81846153846154	0.380222416435534	-0.0159728521183608	NA	NA	NA	NA	NA
																												1142	Excalibur_c9183_1397	50.3197	7A	Traes_7AS_EEC2FEA00	2495105	2516206	20808	460	65	0.0886231626629419	0.00928628147354519	0.472774466994456	13.9605911330049	7.21538461538462	0.516874083534346	0.0579183909465441	Bradi1g51757	LOC_Os06g02260	NA	6	30760
																												1143	TA003860-0675	50.3197	7A
																												1144	Tdurum_contig69003_459	50.3197	7A
																												1145	Tdurum_contig74815_685	50.3197	7A
																												1146	wsnp_Ex_c5231_9256869	50.3197	7A
																												1147	BS00068863_51	50.3197	7A
																												1148	CAP7_rep_c6866_212	50.3197	7A
																												1149	Excalibur_c46601_265	50.3197	7A	Traes_7AS_E1135D559	523552	527222	20430	81	76	0.029804803211718	0.876890179678176	-0.301989182447436	18.3645320197044	10.3969230769231	0.566165089509887	0.573543907095082	NA	LOC_Os06g02555	NA	6	30841
																												1150	Excalibur_rep_c70632_1165	50.3197	7A
																												1151	GENE-0638_1271	50.3197	7A
																												1152	GENE-4469_430	50.3197	7A
																												1153	Kukri_c12113_837	50.3197	7A	Traes_7AS_D4796D360	5738013	5740836	21473	1125	0	0	NA	NA	0	0	1	NA	NA	LOC_Os06g17880	NA	6	32640
																												1154	Kukri_c12113_837	50.3197	7A	Traes_7AS_DE6CCDDDD	5734081	5734349	21470	1122	0	0	NA	NA	0	0	1	NA	NA	LOC_Os06g17880	NA	6	32640
																												1155	Kukri_c12113_837	50.3197	7A	Traes_7AS_690B6718D	5736388	5737347	21472	1124	6	0.19387859030333	0.814522256341444	-1.25359353345519	1.59852216748768	1.98769230769231	1.24330399871857	0.0349708125591842	NA	LOC_Os06g17880	NA	6	32640
																												1156	Kukri_c12113_837	50.3197	7A	Traes_7AS_C1FC8E285	5735621	5736215	21471	1123	3	-0.01462028071579	-0.837532327938852	-0.133329511868878	0.477832512315271	0.166153846153846	0.349086259828097	-0.863304820400908	NA	LOC_Os06g17880	NA	6	32640
																												1157	BS00009403_51	50.3197	7A
																												1158	RAC875_rep_c106976_263	50.3197	7A
																												1159	Tdurum_contig16896_287	50.3197	7A
																												1160	Tdurum_contig17365_336	50.3197	7A
																												1161	Tdurum_contig47309_600	50.3197	7A
																												1162	Tdurum_contig50536_603	50.3197	7A
																												1163	BS00080824_51	50.3197	7A
																												1164	BS00084380_51	50.3197	7A
																												1165	BS00085135_51	50.3197	7A
																												1166	BS00086783_51	50.3197	7A
																												1167	BS00108549_51	50.3197	7A
																												1168	BobWhite_c2017_767	50.3197	7A
																												1169	BobWhite_c20558_374	50.3197	7A
																												1170	D_contig50905_592	50.3197	7A
																												1171	BobWhite_c24931_231	50.3197	7A
																												1172	Excalibur_c20943_154	50.3197	7A
																												1173	Excalibur_c28315_237	50.3197	7A
																												1174	Excalibur_c49321_808	50.3197	7A
																												1175	Excalibur_c79516_137	50.3197	7A
																												1176	IAAV6259	50.3197	7A
																												1177	IAAV7971	50.3197	7A
																												1178	IAAV9103	50.3197	7A	Traes_7AS_6B30CACDB	320034	321245	20392	44	3	0.0755844155844158	0.425907228801833	-0.132929063212823	0.591133004926108	0.166153846153846	0.282291056232299	-0.150239222424117	NA	NA	NA	NA	NA
																												1179	Ku_c33128_457	50.3197	7A
																												1180	Ku_c792_3564	50.3197	7A	Traes_7AS_C7C8E8BBF	349398	350838	20396	49	3	0.122191148255341	1.83763524736076	0.151452377855456	1.35467980295567	0.486153846153846	0.359342855149129	1.2557954569283	NA	NA	NA	NA	NA
																												1181	Ku_c792_3564	50.3197	7A	Traes_7AS_E43D64A80	340127	348540	20397	48	44	0.0323484961378069	0.268309742472231	0.5875711697997	13.064039408867	11.0492307692308	0.845786256223777	0.777173709969294	NA	NA	NA	NA	NA
																												1182	BobWhite_c895_2385	50.3197	7A
																												1183	BobWhite_c986_354	50.3197	7A
																												1184	Kukri_c6011_3475	50.3197	7A
																												1185	Kukri_c6118_821	50.3197	7A
																												1186	BobWhite_rep_c51336_730	50.3197	7A
																												1187	RAC875_c1553_129	50.3197	7A
																												1188	RAC875_c32355_187	50.3197	7A
																												1189	RAC875_c37038_177	50.3197	7A
																												1190	RAC875_c701_88	50.3197	7A
																												1191	RAC875_rep_c73038_1148	50.3197	7A
																												1192	RAC875_rep_c73038_974	50.3197	7A
																												1193	RFL_Contig1460_645	50.3197	7A
																												1194	BS00022724_51	50.3197	7A
																												1195	wsnp_Ku_c5874_10384800	50.3197	7A
																												1196	wsnp_Ku_c792_1635317	50.3197	7A
																												1197	BS00037421_51	50.3197	7A
																												1198	BS00087471_51	50.3197	7A
																												1199	BobWhite_c21200_281	50.3197	7A
																												1200	Excalibur_c24593_1217	50.3197	7A
																												1201	BS00088117_51	50.3197	7A
																												1202	Excalibur_c21666_712	50.3197	7A
																												1203	BobWhite_c31067_242	50.3197	7A
																												1204	Excalibur_rep_c69170_602	50.3197	7A
																												1205	GENE-4739_457	50.3197	7A
																												1206	GENE-4923_506	50.3197	7A
																												1207	Kukri_c90908_269	50.3197	7A
																												1208	RAC875_c55774_225	50.3197	7A
																												1209	Tdurum_contig22052_200	50.3197	7A
																												1210	Tdurum_contig52144_368	50.3197	7A	Traes_7AS_513830189	329313	330107	20394	46	0	0	NA	NA	0	0	1	NA	NA	NA	NA	NA	NA
																												1211	Excalibur_c15141_684	50.3197	7A
																												1212	IAAV6732	50.3197	7A	Traes_7AS_F38BE6DA7	4637590	4641182	21238	890	17	0.214408664595458	-0.945791421401627	0.811057543072621	0.938423645320197	4.05230769230769	4.31467494990146	0.0508985768799491	Bradi3g40790	NA	NA	8	43869
																												1213	IAAV6732	50.3197	7A	Traes_7AS_28E8DF550	4644288	4646386	21239	891	0	0	NA	NA	0	0	1	NA	Bradi3g40790	NA	NA	8	43869
																												1214	Excalibur_c19475_619	50.3197	7A
																												1215	Excalibur_c4362_165	50.3197	7A	Traes_7AS_53CE24B31	297751	298871	20390	42	0	0	NA	NA	0	0	1	NA	NA	NA	NA	NA	NA
																												1216	GENE-4759_1070	50.3197	7A
																												1217	Tdurum_contig49158_617	50.3197	7A
																												1218	Tdurum_contig74815_1592	50.3197	7A
																												1219	RAC875_c22210_191	50.3197	7A
																												1220	RAC875_c84527_446	50.3197	7A
																												1221	Tdurum_contig15260_650	50.3197	7A
																												1222	Tdurum_contig74815_1274	50.3197	7A
																												1223	Tdurum_contig74815_1413	50.3197	7A
																												1224	Tdurum_contig74972_652	50.3197	7A
																												1225			7A	Traes_7AS_4E5B551E2	508973	512234	20425	77	10	0.0427899052630899	-0.0404623920240881	0.650219768473114	3.76354679802956	6.83384615384615	1.81558272831141	0.537420431253744	Bradi1g51720	LOC_Os06g02220	NA	6	30794
																												1226			7A	Traes_7AS_5A504F72B	514066	519212	20426	78	10	0.0205149456015628	1.54332100608691	0.305133598213248	5.25615763546798	4.88615384615385	0.929619042201672	0.395542777718496	Bradi1g51700	LOC_Os06g02200	NA	6	30797
																												1227			7A	Traes_7AS_6FB647538	514930	516820	20427	79	3	0.00620669911251082	1.58923970635891	0.0527663387308962	0.512315270935961	0.803076923076923	1.56643873072391	-0.0160242845572146	Bradi1g51710	LOC_Os06g02210	sb10g000960	6	30796
																												1228			7A	Traes_7AS_048337453	520401	522233	20428	80	16	0.0599969121144389	1.00303460774751	-1.41750429609368	4.00738916256158	1.51692307692308	0.378686554476163	0.502795412823558	Bradi1g50597	LOC_Os06g02560	sb10g001350	6	30843
																												1229			7A	Traes_7AS_53205DD8F	538516	541786	20429	82	21	0.077341943813432	-0.00457704574630193	-1.56615318557126	3.87192118226601	2.03076923076923	0.524608980036098	-0.470987846764701	NA	NA	NA	NA	NA
																												1230	BobWhite_c986_285	50.3608	7A
																												1231	Kukri_c14015_855	50.3608	7A	Traes_7AS_AC1EE309F	483838	488829	20423	75	0	0	NA	NA	0	0	1	NA	NA	NA	NA	NA	NA
																												1232	Ra_c5635_340	50.3608	7A
																												1233	RAC875_c22233_83	50.3608	7A
																												1234	BobWhite_c14303_240	50.3608	7A
																												1235	Tdurum_contig13245_443	50.3608	7A
																												1236	Tdurum_contig17756_518	50.3608	7A	Traes_7AS_4F9FACFA31	1648877	1649662	20633	285	9	0.069866190549517	-0.663103488961896	-1.2058615865468	2.25862068965517	0.135384615384615	0.0603573071372435	-1.31697236768442	Bradi1g36370	NA	NA	6	34168
																												1237	Tdurum_contig69003_607	50.3608	7A
																												1238	Tdurum_contig74815_712	50.3608	7A
																												1239	RAC875_c66882_301	50.3608	7A
																												1240	RFL_Contig3483_411	50.3608	7A
																												1241			7A	Traes_7AS_96CEAC192	547001	549965	20431	83	25	0.0786394009761376	1.68706576339676	-0.0704114168897471	10.2389162561576	6.64	0.648540459841612	1.63622668440377	Bradi1g50610	LOC_Os06g02570	NA	6	30844
																												1242			7A	Traes_7AS_2849809AD	557879	560771	20432	85	12	-0.0114780989161503	0.723668312962751	1.4090291187013	4.85960591133005	5.54769230769231	1.1415639146108	1.39977685493587	Bradi1g42860	NA	NA	6	33291
																												1243	tplb0022c16_494	50.4063	7A	Traes_7AS_779E8A5D2	492006	495568	20424	76	10	0.0224125791090506	-0.282024111502149	1.06118502122588	2.93349753694581	2.09230769230769	0.713344503263751	0.315614116145995	Bradi1g51740	LOC_Os06g02240	sb10g000940	6	30791
																												1244			7A	Traes_7AS_61CBE720C	572413	575770	20435	87	2	-0.0379820519039535	0.219468152782081	1.59705050009584	0.591133004926108	0.307692307692308	0.521322591377275	0.378683463021667	Bradi1g01507	LOC_Os06g02620	sb10g001410	6	30849
																												1245			7A	Traes_7AS_582369226	575898	576745	20436	88	2	-0.0259950085380272	-1.21938232230134	-0.696805878663983	0.167487684729064	0.178461538461538	1.06513152771763	-0.622597876597592	Bradi1g01507	LOC_Os06g02620	sb10g001410	6	30849
																												1246			7A	Traes_7AS_B4CECAD1A	576753	576954	20437	89	0	0	NA	NA	0	0	1	NA	NA	NA	sb10g001420	6	30850
																												1247			7A	Traes_7AS_735D3EC0F	576955	578622	20438	90	1	-0.024340770791075	-1.16240204275445	-0.52899263121646	0.0517241379310345	0.0984615384615385	1.88645163297116	-0.563519486757194	Bradi1g50740	NA	sb10g001470	6	30856
																												1248			7A	Traes_7AS_5C703A4F8	578625	579221	20439	91	0	0	NA	NA	0	0	1	NA	Bradi1g50740	NA	sb10g001470	6	30856
																												1249			7A	Traes_7AS_5243EC78E	580146	580373	20440	92	0	0	NA	NA	0	0	1	NA	Bradi1g50740	NA	sb10g001470	6	30856
																												1250			7A	Traes_7AS_85530B25D	588167	588327	20441	93	2	-0.0150787789266371	1.08061901089241	1.22493267857199	0.847290640394089	0.553846153846154	0.654075530056538	1.43311852645319	NA	NA	sb10g001480	6	30864
																												1251			7A	Traes_7AS_8FD866DC3	588343	588725	20442	94	0	0	NA	NA	0	0	1	NA	NA	LOC_Os06g02830	NA	6	30877
																												1252			7A	Traes_7AS_42C11F68D	598051	598579	20443	95	0	0	NA	NA	0	0	1	NA	NA	LOC_Os06g02850	NA	6	30879
																												1253			7A	Traes_7AL_62C07C762	601764	602822	20444	96	0	0	NA	NA	0	0	1	NA	NA	LOC_Os06g02900	NA	6	30882
																												1254			7A	Traes_7AS_07916176C	602837	603141	20445	97	0	0	NA	NA	0	0	1	NA	NA	LOC_Os06g03059	NA	6	30891
																												1255			7A	Traes_7AS_67229C35C	603172	603396	20446	98	0	0	NA	NA	0	0	1	NA	NA	LOC_Os06g03070	NA	6	30892
																												1256	Excalibur_c55058_182	50.4694	7A
																												1257	RFL_Contig2531_969	50.4694	7A
																												1258	Excalibur_c26682_394	50.4694	7A
																												1259	RAC875_c41169_68	50.4694	7A
																												1260	tplb0032m13_1358	50.4694	7A
																												1261	RAC875_c22210_305	50.4694	7A
																												1262	BS00099581_51	50.4855	7A
																												1263	Excalibur_c2827_580	50.4855	7A	Traes_7AS_9E1AC3FE6	612590	616547	20449	101	18	0.0935171327868202	0.240924613107643	-0.682716154474469	3.53940886699507	2.61846153846154	0.739875431393324	0.292772950258002	Bradi1g51860	NA	NA	6	30743
																												1264	Excalibur_c2827_286	50.4855	7A
																												1265	Excalibur_c2827_107	50.4855	7A
																												1266	Tdurum_contig52144_412	50.4855	7A	Traes_7AS_FE1EDFC3A	603404	603904	20447	99	0	0	NA	NA	0	0	1	NA	NA	NA	NA	NA	NA
																												1267	Ex_c23000_602	50.4855	7A
																												1268	RAC875_c13185_849	50.4855	7A
																												1269	BobWhite_c1234_261	50.4855	7A
																												1270	BobWhite_c1234_238	50.4855	7A
																												1271	RAC875_c11969_384	50.4855	7A
																												1272	Kukri_c67586_306	50.4855	7A
																												1273	RAC875_c346_1226	50.4855	7A
																												1274	Tdurum_contig46954_406	50.4855	7A	Traes_7AS_46F7C3B0B	606532	609613	20448	100	16	0.0352820768295585	0.243673995648653	-1.98660042711366	3.19458128078818	1.15692307692308	0.362351315313751	-0.365691041758034	Bradi1g52340	LOC_Os06g01410	sb10g000420	6	30668
																												1275	Tdurum_contig4946_1564	50.4855	7A
																												1276	BS00062708_51	50.4855	7A
																												1277			7A	Traes_7AS_6A2DE82E4	620146	624287	20450	102	7	0.0289803239695792	0.880235581063207	0.53301232010738	1.41871921182266	1.32923076923077	0.936967507821494	-0.0267567053909443	Bradi1g51940	LOC_Os06g01980	sb10g000870	6	30745
																												1278	Gene_Opai5	50.5723	7A
																												1279	RAC875_c46369_805	50.6055	7A
																												1280	BS00110283_51	50.6055	7A	Traes_7AS_932D94D9D	655277	656558	20453	105	0	0	NA	NA	0	0	1	NA	NA	NA	NA	NA	NA
																												1281	Kukri_c18677_823	50.6055	7A	Traes_7AS_AD77EC825	887408	890598	20489	141	14	0.140632903865156	0.129031323015039	0.24906243821087	2.5320197044335	3.31076923076923	1.30743919204418	0.424826317358041	NA	LOC_Os06g03750	NA	6	30949
																												1282	RAC875_c46369_772	50.6055	7A	Traes_7AS_DD30B30B3	648946	653616	20452	104	0	0	NA	NA	0	0	1	NA	NA	NA	NA	NA	NA
																												1283	RAC875_c21165_1058	50.6055	7A	Traes_7AS_AAC60B5EA	640703	644218	20451	103	0	0	NA	NA	0	0	1	NA	NA	NA	NA	NA	NA
																												1284	Ex_c16971_959	50.6485	7A
																												1285	GENE-4606_1208	50.6485	7A
																												1286	RAC875_c55351_223	50.6485	7A
																												1287	RAC875_rep_c104943_272	50.6485	7A
																												1288	BS00068864_51	50.6602	7A
																												1289	Excalibur_c9166_913	50.6602	7A
																												1290	Kukri_c25463_545	50.6602	7A
																												1291	GENE-3855_402	50.6602	7A
																												1292	BS00091003_51	50.6602	7A
																												1293	IAAV7217	50.6602	7A
																												1294	BobWhite_c33300_159	50.6602	7A
																												1295	Excalibur_c57869_162	50.6602	7A	Traes_7AS_FE808B2A0	682133	682369	20455	107	0	0	NA	NA	0	0	1	NA	NA	NA	NA	NA	NA
																												1296	IACX5802	50.6602	7A
																												1297	BS00022705_51	50.6602	7A
																												1298	Tdurum_contig81288_341	50.6602	7A	Traes_7AS_3247D97E8	666376	670194	20454	106	42	0.0223965961457654	-2.01129142054009	-0.920901556934528	3.61083743842365	8.11384615384615	2.24673626230532	-1.4632115068817	NA	NA	NA	NA	NA
																												1299	RAC875_c6736_336	50.6602	7A
																												1300	wsnp_Ex_c14219_22169892	50.6753	7A
																												1301	Kukri_c31299_490	50.6753	7A	Traes_7AL_57BB258DF	717199	718021	20459	111	0	0	NA	NA	0	0	1	NA	Bradi1g50360	LOC_Os06g02330	sb10g001100	6	30799
																												1302	Kukri_c36885_58	50.6753	7A	Traes_7AS_5369DA7D5	719876	725238	20460	112	0	0	NA	NA	0	0	1	NA	NA	LOC_Os06g05359	NA	6	31182
																												1303	Kukri_c38338_485	50.6753	7A
																												1304	BS00028795_51	50.6753	7A
																												1305	BS00068944_51	50.7326	7A
																												1306	wPt-3220	50.7331	7A
																												1307	Tdurum_contig19643_223	50.7948	7A
																												1308	BS00067887_51	50.7948	7A
																												1309	Ex_c14854_412	50.7948	7A
																												1310	Excalibur_c43859_166	50.7948	7A
																												1311	Kukri_c1831_767	50.7948	7A
																												1312	BS00066373_51	50.7948	7A
																												1313	Excalibur_c6198_357	50.7948	7A
																												1314	Kukri_c74599_455	50.7948	7A
																												1315	BobWhite_c761_293	50.7948	7A
																												1316	Kukri_c74599_85	50.7948	7A
																												1317	BS00028794_51	50.7948	7A
																												1318	BS00066408_51	50.7948	7A
																												1319	TA001002-0479	50.7948	7A
																												1320	RAC875_c23310_217	51.0041	7A
																												1321	wPt-7299	51.0792	7A
																												1322	Excalibur_c48636_283	51.4303	7A
																												1323	RAC875_c55030_274	51.4303	7A	Traes_7AS_20DA8BEF2	729182	731441	20463	115	0	0	NA	NA	0	0	1	NA	Bradi1g50420	LOC_Os06g17970	NA	6	32648
																												1324	RAC875_c55030_274	51.4303	7A	Traes_7AS_643102EBE	726171	727160	20462	114	1	0.0454545454545453	NA	-0.662151624094342	0	0.129230769230769	130.23077	-0.876742023585081	Bradi1g50420	LOC_Os06g17970	NA	6	32648
																												1325	RAC875_c55030_274	51.4303	7A	Traes_7AS_76BFE2CA8	725856	726168	20461	113	0	0	NA	NA	0	0	1	NA	Bradi1g50420	LOC_Os06g17970	NA	6	32648
																												1326	BS00022406_51	51.4303	7A
																												1327	wsnp_Ex_c24167_33417032	51.4327	7A
																												1328	GENE-0689_601	51.6887	7A
																												1329	Tdurum_contig54860_441	51.6887	7A
																												1330	IAAV877	51.6887	7A	Traes_7AS_1BA9AB041	688445	691618	20456	108	0	0	NA	NA	0	0	1	NA	NA	NA	NA	NA	NA
																												1331	BS00081098_51	51.7108	7A	Traes_7AS_92309F32F	755970	759889	20469	121	0	0	NA	NA	0	0	1	NA	Bradi1g50407	LOC_Os06g03500	NA	6	30912
																												1332	BS00081098_51	51.7108	7A	Traes_7AS_3D6428542	782415	783338	20471	123	6	0	NA	-2.08403322615197	0	0.476923076923077	477.92308	-2.10518061971958	Bradi1g50407	LOC_Os06g03500	NA	6	30912
																												1333	BS00081098_51	51.7108	7A	Traes_7AS_E704FF7A4	778023	779496	20470	122	0	0	NA	NA	0	0	1	NA	Bradi1g50407	LOC_Os06g03500	NA	6	30912
																												1334	BS00081098_51	51.7108	7A	Traes_7AS_1BAE6F5DE	748944	749131	20468	120	0	0	NA	NA	0	0	1	NA	Bradi1g50407	LOC_Os06g03500	NA	6	30912
																												1335	BS00108169_51	51.7108	7A
																												1336	Excalibur_c24664_1438	51.7108	7A
																												1337	BobWhite_c30138_69	51.7108	7A
																												1338	RAC875_c16644_1722	51.7108	7A
																												1339	RAC875_c16644_491	51.7108	7A	Traes_7AS_CDB8353251	694367	698211	20457	109	27	0.0432416901504882	0.342698309686475	-0.0552844347099554	4.8768472906404	5.45846153846154	1.11923584635221	0.261524733316233	NA	NA	NA	NA	NA
																												1340	Excalibur_c30151_528	51.7108	7A	Traes_7AS_ECBB6F731	783364	785843	20472	124	75	0.0549042224470382	-0.195220719807997	-0.615751538204463	15.320197044335	7.96	0.519606919695356	-0.491186159840047	Bradi1g50550	LOC_Os06g02500	sb10g001280	6	30833
																												1341	Excalibur_c46018_271	51.7108	7A
																												1342	IAAV1106	51.7108	7A
																												1343	RAC875_c34971_137	51.7108	7A	Traes_7AL_5117186E1	562303	571728	20434	86	107	0.0161932595600253	-1.02899977988033	-2.06879466747382	14.5541871921182	8.62769230769231	0.592825925037107	-1.26840624841874	Bradi1g50627	LOC_Os06g02590	sb10g001380	6	30847
																												1344	RAC875_c34971_137	51.7108	7A	Traes_7AS_52369567D	549968	557405	20433	84	97	0.00605808995353596	0.303956892015077	-1.17697638600793	23.1699507389163	13.4923076923077	0.582337248108966	0.100301695323138	Bradi1g50627	LOC_Os06g02590	sb10g001380	6	30847
																												1345	BS00000747_51	51.7108	7A
																												1346	BS00064648_51	51.7108	7A
																												1347	Excalibur_rep_c112888_650	51.7108	7A
																												1348	RAC875_c41208_1447	51.7108	7A
																												1349	RAC875_rep_c114991_62	51.7108	7A
																												1350	IAAV8207	51.7108	7A
																												1351	BS00010726_51	51.7108	7A
																												1352	RAC875_rep_c114991_394	51.7108	7A
																												1353	RAC875_rep_c114991_493	51.7108	7A
																												1354	TA005348-0816	51.7108	7A
																												1355	Tdurum_contig15285_588	51.7108	7A	Traes_7AS_FC70C2546	698224	700185	20458	110	19	0.183569070722872	2.40236077332447	-1.17211984420913	9.29310344827586	1.90769230769231	0.205365941994115	1.78357773260139	NA	NA	NA	NA	NA
																												1356	Ku_c1738_2299	51.7647	7A
																												1357	Kukri_c22953_855	51.7647	7A
																												1358	BS00023164_51	51.7647	7A
																												1359	Kukri_rep_c117224_154	51.7647	7A
																												1360			7A	Traes_7AS_18EEBC23D	786444	787485	20473	125	0	0	NA	NA	0	0	1	NA	NA	NA	NA	NA	NA
																												1361	wsnp_Ex_c13170_20800656	51.7883	7A
																												1362			7A	Traes_7AS_AD936D17A	792193	794470	20474	126	25	0.00784031120547035	0.189741975446576	-0.520980481141811	5.1256157635468	3.08923076923077	0.602781818390072	-0.0718552026107112	Bradi1g50540	LOC_Os06g02490	sb10g001270	6	30832
																												1363			7A	Traes_7AS_E5D4018B2	801232	811049	20475	127	79	0.0993255373123388	0.678856930005391	0.787706564624312	18.0886699507389	13.1569230769231	0.727372202830047	0.7909877590293	Bradi1g50530	NA	NA	6	30831
																												1364	BS00099610_51	51.811	7A
																												1365	Kukri_c76470_79	51.811	7A	Traes_7AS_85D14F5DA	833607	837891	20484	136	7	0.191795977779126	2.12022200058893	0.366789353919233	3.05665024630542	2.51076923076923	0.821470418338396	1.73937765473478	NA	NA	NA	NA	NA
																												1366	RFL_Contig3424_754	51.811	7A	Traes_7AS_0EC96C810	813782	816644	20478	130	10	0.169865573247602	0.105606132370446	0.262602776217885	2.72660098522167	2.60615384615385	0.955841363732604	0.103076493916518	Bradi1g50497	LOC_Os06g02440	sb10g001220	6	30825
																												1367	RFL_Contig3424_754	51.811	7A	Traes_7AS_57C889E9B	813343	813770	20477	129	0	0	NA	NA	0	0	1	NA	Bradi1g50497	LOC_Os06g02440	sb10g001220	6	30825
																												1368	Tdurum_contig54860_525	51.811	7A
																												1369	Tdurum_contig93663_457	51.811	7A
																												1370	BS00107552_51	51.811	7A
																												1371	CAP11_c1661_59	51.811	7A
																												1372	Excalibur_c24882_848	51.811	7A	Traes_7AS_E4FE2B4EF	811055	812264	20476	128	0	0	NA	NA	0	0	1	NA	Bradi1g50520	LOC_Os06g02480	sb10g001250	6	30830
																												1373	BobWhite_c33103_476	51.811	7A
																												1374	RAC875_c17185_90	51.811	7A
																												1375	Tdurum_contig54860_1393	51.811	7A
																												1376	Tdurum_contig75819_3136	51.811	7A
																												1377	Tdurum_contig92906_272	51.811	7A
																												1378			7A	Traes_7AS_B14C189F7	818038	818617	20479	131	0	0	NA	NA	0	0	1	NA	NA	NA	NA	NA	NA
																												1379	BS00022880_51	51.8676	7A	Traes_7AS_BCF466CA0	842571	850037	20486	137	30	0.0232298720737629	-0.0584586959107234	-1.02801876496765	4.32266009852217	2.83384615384615	0.655658882621231	-0.640689420853648	NA	NA	NA	NA	NA
																												1380	BS00022880_51	51.8676	7A	Traes_7AS_70A48F11A1	856759	858899	20485	138	2	0.0241514360313317	-0.507207938549651	-1.5404594759004	0.320197044334975	0.12	0.376715800369767	-0.555413951251449	NA	NA	NA	NA	NA
																												1381	wsnp_Ra_rep_c106049_89905448	51.887	7A
																												1382	Excalibur_c640_464	51.887	7A
																												1383	BS00090274_51	51.887	7A
																												1384	BobWhite_c8680_918	51.887	7A
																												1385	BS00080849_51	51.887	7A
																												1386	BS00084036_51	51.887	7A	Traes_7AS_77CBB908D	865509	868878	20487	139	0	0	NA	NA	0	0	1	NA	NA	NA	NA	NA	NA
																												1387	GENE-4277_295	51.887	7A
																												1388	Kukri_c60447_186	51.887	7A
																												1389	RAC875_c9677_131	51.887	7A
																												1390	BS00010796_51	51.887	7A
																												1391	IAAV912	51.887	7A
																												1392	RAC875_rep_c71232_324	51.887	7A
																												1393	BS00084039_51	51.887	7A
																												1394	BS00099611_51	51.887	7A
																												1395	BobWhite_c33103_439	51.887	7A
																												1396	Kukri_c1831_1243	51.887	7A
																												1397	Kukri_c28866_183	51.887	7A	Traes_7AS_4A7B4523E	825692	828807	20480	132	26	0.206295447770588	2.87385069795751	-0.0097477073289858	9.94827586206897	5.26461538461538	0.529246093293065	2.46166545605849	Bradi1g50477	LOC_Os06g02430	sb10g001200	6	30823
																												1398	RAC875_c21119_305	51.887	7A	Traes_7AS_EB1CA0A27	831933	833420	20483	135	3	0.0423950265241588	1.87513462208156	0.592371698778994	1.44827586206897	1.17846153846154	0.813828183131402	1.73114614944537	NA	LOC_Os06g02470	NA	6	30829
																												1399	Excalibur_c16355_712	51.887	7A
																												1400	RAC875_c13722_401	51.887	7A	Traes_7AS_F43EAD264	875475	879045	20488	140	42	0.0568035291947964	-0.0594232905650151	-0.810666278735831	8.69704433497537	6.08923076923077	0.700183919389153	-0.312477245379794	NA	NA	NA	NA	NA
																												1401	Tdurum_contig13048_450	51.887	7A	Traes_7AS_DD83489CE	830046	830772	20482	134	6	0.0793109375423218	0.469946067209832	-0.311496827579449	1.90147783251232	2.08307692307692	1.09545398486983	0.747058828650532	Bradi1g50432	NA	NA	6	30808
																												1402	Tdurum_contig13048_450	51.887	7A	Traes_7AS_7C60289E2	828951	830045	20481	133	9	0.218243480417475	2.24621494329882	0.52224843635937	4.23399014778325	2.35692307692308	0.5567717979226	2.27120424982408	Bradi1g50432	NA	NA	6	30808
																												1403	BS00022404_51	51.887	7A
																												1404	wsnp_Ku_c1738_3403677	51.9661	7A
																												1405	wsnp_Ex_c24167_33416760	51.9661	7A
																												1406	RAC875_c19631_269	52.0638	7A
																												1407	BS00014126_51	52.0638	7A
																												1408	Kukri_c1831_56	52.0666	7A
																												1409	Tdurum_contig13048_89	52.0666	7A
																												1410	BS00076344_51	52.0901	7A
																												1411	Excalibur_c78792_203	52.0901	7A
																												1412	RAC875_c41208_304	52.0901	7A	Traes_7AS_5D84FA56B	3028794	3031629	20910	562	32	0.29093118713497	1.67864409369956	1.30371374426057	9.64285714285714	9.34461538461539	0.969074431975669	3.30020908138912	Bradi1g46670	LOC_Os06g09450	sb10g006330	6	31809
																												1413	RAC875_c41208_304	52.0901	7A	Traes_7AS_A80BE362A	3026906	3028690	20909	561	33	0.336836865839688	1.49740399488983	-0.158556726564932	7.14285714285714	4.50461538461539	0.630697855752474	1.97831267162537	Bradi1g46670	LOC_Os06g09450	sb10g006330	6	31809
																												1414	RAC875_c41208_304	52.0901	7A	Traes_7AS_2742DDF6C	3018816	3025176	20908	560	30	0.0311664560825039	1.11201966820036	0.2253166053259	1.88669950738916	2.88615384615385	1.52945626923429	-0.00925591151224911	Bradi1g46670	LOC_Os06g09450	sb10g006330	6	31809
																												1415	Kukri_c15008_1402	52.0901	7A
																												1416	Kukri_c29154_977	52.0901	7A
																												1417	BS00010006_51	52.0901	7A
																												1418	BS00047220_51	52.0901	7A
																												1419	Excalibur_c44734_935	52.1944	7A
																												1420	P34/M49167	52.4806	7A
																												1421	P35/M48190	52.4806	7A
																												1422	wsnp_CAP7_c10100_4479468	52.5101	7A
																												1423	Excalibur_c46601_57	52.5101	7A
																												1424	RAC875_c13722_326	52.5101	7A
																												1425	RAC875_c17331_79	52.5101	7A
																												1426	RAC875_c32780_467	52.5101	7A
																												1427	BS00002974_51	52.5101	7A
																												1428	RAC875_c47121_520	52.5101	7A
																												1429	Excalibur_c1310_414	52.6292	7A
																												1430	RAC875_c4336_208	52.6292	7A
																												1431	BS00084715_51	52.8202	7A
																												1432	BS00012368_51	52.8202	7A
																												1433	Tdurum_contig47309_609	52.8202	7A
																												1434	CAP7_c1706_56	53.0092	7A	Traes_7AS_4393C73C0	910702	912863	20492	144	13	0.00561675393200112	-0.0661412647646804	-0.31838178643641	2.41379310344828	2.13846153846154	0.885981304153967	0.293753148745376	NA	NA	NA	NA	NA
																												1435	Tdurum_contig11613_329	53.0092	7A
																												1436	Xpsr119	53.0541	7A
																												1437	Xbcd98	53.1374	7A
																												1438	Gene_Znfp	53.1374	7A
																												1439	RAC875_c98675_226	53.1899	7A
																												1440	wsnp_Ex_c30239_39179460	53.1899	7A
																												1441	CAP11_c3214_133	53.2495	7A
																												1442	Ex_c10105_526	53.2495	7A
																												1443	Xfba231	53.2822	7A
																												1444	Kukri_rep_c68523_1036	53.5596	7A	Traes_7AL_6A3AC2A57	965890	967629	20499	151	1	0.0956812216654738	1.36037772990834	-0.213211223988668	0.443349753694581	0.184615384615385	0.417723606235854	0.993415908647654	Bradi1g37304	LOC_Os06g38340	NA	6	33946
																												1445	Kukri_rep_c68523_1036	53.5596	7A	Traes_7AS_28B4987F0	947155	949732	20497	149	7	0.113632208252517	1.26314954622656	-0.389991193114749	1.7807881773399	1.33538461538462	0.750024405257868	0.845550874774261	Bradi1g37304	LOC_Os06g38340	NA	6	33946
																												1446	Kukri_rep_c68523_1036	53.5596	7A	Traes_7AL_B71276E0A	929905	930921	20496	148	1	-0.0413333333333332	-0.713853921782419	-1.16479739067565	0.118226600985222	0.0553846153846154	0.472919801453702	-0.612732359566672	Bradi1g37304	LOC_Os06g38340	NA	6	33946
																												1447	Kukri_rep_c68523_1036	53.5596	7A	Traes_7AL_1A6E009EA	927838	928398	20495	147	1	0.0467032967032968	1.3994734945855	0.236818006445934	0.41871921182266	0.221538461538462	0.530207945450007	1.15860499236233	Bradi1g37304	LOC_Os06g38340	NA	6	33946
																												1448	Kukri_rep_c68523_1036	53.5596	7A	Traes_7AL_E5C2A90B0	954006	956074	20498	150	4	0.00420610095664986	2.35146832896541	1.31226494392022	2.88423645320197	3.86153846153846	1.33872510171567	2.31321389270397	Bradi1g37304	LOC_Os06g38340	NA	6	33946
																												1449	BS00080831_51	53.5596	7A	Traes_7AS_A35FE54E4	914401	915376	20493	145	9	0.136101759099498	2.52382562104506	0.207956048981056	3.935960591133	1.47384615384615	0.374615421283656	2.29237165835458	NA	NA	NA	NA	NA
																												1450	BobWhite_rep_c49916_325	53.5596	7A
																												1451	RAC875_c35727_269	53.5596	7A
																												1452	RAC875_c35727_64	53.5596	7A
																												1453	BS00022978_51	53.5596	7A
																												1454	BS00009677_51	53.5596	7A	Traes_7AS_F488EB320	923821	924063	20494	146	0	0	NA	NA	0	0	1	NA	NA	NA	NA	NA	NA
																												1455	BobWhite_rep_c49916_122	53.5596	7A
																												1456	RAC875_c10609_1380	53.5596	7A
																												1457	wPt-4699	53.709	7A
																												1458	wsnp_Ex_rep_c66476_64726880	53.7547	7A	Traes_7AL_E7C586D38	736329	739479	20465	117	5	-0.00610080455038231	-0.794001236985662	-0.419360217150805	1.09605911330049	3.11384615384615	2.83926920765464	-0.173031631026344	Bradi1g29577	LOC_Os06g51310	sb10g031030	6	35584
																												1459	wsnp_Ex_rep_c66476_64726880	53.7547	7A	Traes_7AS_56569A5AC	741676	747841	20466	118	32	0.0537292197107805	2.31515934582127	1.52165902032617	10.8768472906404	9.56615384615385	0.879508012471832	2.72350563889928	Bradi1g29577	LOC_Os06g51310	sb10g031030	6	35584
																												1460	wsnp_Ex_rep_c66476_64726880	53.7547	7A	Traes_7AL_3EC73A853	748605	748919	20467	119	0	0	NA	NA	0	0	1	NA	Bradi1g29577	LOC_Os06g51310	sb10g031030	6	35584
																												1461	wsnp_Ex_rep_c66476_64726880	53.7547	7A	Traes_7AL_3D0A7483C	734162	735790	20464	116	0	0	NA	NA	0	0	1	NA	Bradi1g29577	LOC_Os06g51310	sb10g031030	6	35584
																												1462	wsnp_JD_c6179_7344980	53.7547	7A
																												1463	wsnp_Ra_c63822_63288359	53.7547	7A
																												1464	M6_1722690_PstIMluI_PA	53.7547	7A
																												1465	M6_2630852_PstIMseI_PA	53.7547	7A
																												1466	M6_771984_PstIMseI_PA	53.7547	7A
																												1467	M6_1040322_PstIMspI_PA	53.7547	7A
																												1468	M6_1309659_PstIMspI_PA	53.7547	7A
																												1469	M6_1541974_PstIMspI_PA	53.7547	7A
																												1470	M6_1636803_PstIMspI_PA	53.7547	7A
																												1471	M6_1690386_PstIMspI_PA	53.7547	7A
																												1472	M6_2016864_PstIMspI_PA	53.7547	7A
																												1473	M6_2100690_PstIMspI_PA	53.7547	7A
																												1474	M6_2257408_PstIMspI_PA	53.7547	7A
																												1475	M6_2762368_PstIMspI_PA	53.7547	7A
																												1476	M6_3032416_PstIMspI_PA	53.7547	7A
																												1477	M6_306353_PstIMspI_PA	53.7547	7A
																												1478	M6_3184928_PstIMspI_PA	53.7547	7A
																												1479	M6_3198464_PstIMspI_PA	53.7547	7A
																												1480	M6_3227751_PstIMspI_PA	53.7547	7A
																												1481	M6_3245787_PstIMspI_PA	53.7547	7A
																												1482	M6_540490_PstIMspI_PA	53.7547	7A
																												1483	M6_724218_PstIMspI_PA	53.7547	7A
																												1484	M6_900735_PstIMspI_PA	53.7547	7A
																												1485	Opata_189959_52_PstIMluI_SNP	53.7547	7A
																												1486	Opata_189959_53_PstIMluI_SNP	53.7547	7A
																												1487	Opata_103689_30_PstIMseI_SNP	53.7547	7A
																												1488	Opata_103689_43_PstIMseI_SNP	53.7547	7A
																												1489	Opata_103689_9_PstIMseI_SNP	53.7547	7A
																												1490	Opata_1191_10_PstIMseI_SNP	53.7547	7A
																												1491	Opata_1205166_11_PstIMseI_SNP	53.7547	7A
																												1492	Opata_1217768_71_PstIMseI_SNP	53.7547	7A
																												1493	Opata_1217768_84_PstIMseI_SNP	53.7547	7A
																												1494	Opata_1241902_3_PstIMseI_SNP	53.7547	7A
																												1495	Opata_1241902_50_PstIMseI_SNP	53.7547	7A
																												1496	Opata_1241902_7_PstIMseI_SNP	53.7547	7A
																												1497	Opata_139350_84_PstIMseI_SNP	53.7547	7A
																												1498	Opata_1404518_25_PstIMseI_SNP	53.7547	7A
																												1499	Opata_148359_76_PstIMseI_SNP	53.7547	7A
																												1500	Opata_159950_25_PstIMseI_SNP	53.7547	7A
																												1501	Opata_195972_57_PstIMseI_SNP	53.7547	7A
																												1502	Opata_199867_21_PstIMseI_SNP	53.7547	7A
																												1503	Opata_2109497_57_PstIMseI_SNP	53.7547	7A
																												1504	Opata_213451_58_PstIMseI_SNP	53.7547	7A
																												1505	Opata_2643099_61_PstIMseI_SNP	53.7547	7A
																												1506	Opata_286272_55_PstIMseI_SNP	53.7547	7A
																												1507	Opata_295735_16_PstIMseI_SNP	53.7547	7A
																												1508	Opata_310597_59_PstIMseI_SNP	53.7547	7A
																												1509	Opata_312053_33_PstIMseI_SNP	53.7547	7A
																												1510	Opata_397764_7_PstIMseI_SNP	53.7547	7A
																												1511	Opata_403956_23_PstIMseI_SNP	53.7547	7A
																												1512	Opata_4198707_21_PstIMseI_SNP	53.7547	7A
																												1513	Opata_47012_86_PstIMseI_SNP	53.7547	7A
																												1514	Opata_47012_8_PstIMseI_SNP	53.7547	7A
																												1515	Opata_476805_84_PstIMseI_SNP	53.7547	7A
																												1516	Opata_50046_11_PstIMseI_SNP	53.7547	7A
																												1517	Opata_55144_3_PstIMseI_SNP	53.7547	7A
																												1518	Opata_624435_67_PstIMseI_SNP	53.7547	7A
																												1519	Opata_666748_16_PstIMseI_SNP	53.7547	7A
																												1520	Opata_8203_59_PstIMseI_SNP	53.7547	7A
																												1521	Opata_897605_21_PstIMseI_SNP	53.7547	7A
																												1522	Opata_1314251_39_PstIMspI_SNP	53.7547	7A
																												1523	Opata_1597928_28_PstIMspI_SNP	53.7547	7A
																												1524	Opata_163141_16_PstIMspI_SNP	53.7547	7A
																												1525	Opata_1684711_23_PstIMspI_SNP	53.7547	7A
																												1526	Opata_1766860_12_PstIMspI_SNP	53.7547	7A
																												1527	Opata_1768990_22_PstIMspI_SNP	53.7547	7A
																												1528	Opata_1768990_46_PstIMspI_SNP	53.7547	7A
																												1529	Opata_1776089_70_PstIMspI_SNP	53.7547	7A
																												1530	Opata_1803431_15_PstIMspI_SNP	53.7547	7A
																												1531	Opata_1803431_32_PstIMspI_SNP	53.7547	7A
																												1532	Opata_1803431_62_PstIMspI_SNP	53.7547	7A
																												1533	Opata_184136_16_PstIMspI_SNP	53.7547	7A
																												1534	Opata_1901738_10_PstIMspI_SNP	53.7547	7A
																												1535	Opata_1952822_43_PstIMspI_SNP	53.7547	7A
																												1536	Opata_2252895_36_PstIMspI_SNP	53.7547	7A
																												1537	Opata_2315661_29_PstIMspI_SNP	53.7547	7A
																												1538	Opata_2315661_2_PstIMspI_SNP	53.7547	7A
																												1539	Opata_242072_22_PstIMspI_SNP	53.7547	7A
																												1540	Opata_2458546_35_PstIMspI_SNP	53.7547	7A
																												1541	Opata_2458546_44_PstIMspI_SNP	53.7547	7A
																												1542	Opata_2473082_58_PstIMspI_SNP	53.7547	7A
																												1543	Opata_2653663_18_PstIMspI_SNP	53.7547	7A
																												1544	Opata_2745022_67_PstIMspI_SNP	53.7547	7A
																												1545	Opata_2775013_54_PstIMspI_SNP	53.7547	7A
																												1546	Opata_290613_1_PstIMspI_SNP	53.7547	7A
																												1547	Opata_2929486_22_PstIMspI_SNP	53.7547	7A
																												1548	Opata_302819_17_PstIMspI_SNP	53.7547	7A
																												1549	Opata_302819_2_PstIMspI_SNP	53.7547	7A
																												1550	Opata_302819_7_PstIMspI_SNP	53.7547	7A
																												1551	Opata_3092803_11_PstIMspI_SNP	53.7547	7A
																												1552	Opata_321724_10_PstIMspI_SNP	53.7547	7A
																												1553	Opata_3285831_39_PstIMspI_SNP	53.7547	7A
																												1554	Opata_3415414_10_PstIMspI_SNP	53.7547	7A
																												1555	Opata_3415414_46_PstIMspI_SNP	53.7547	7A
																												1556	Opata_363062_16_PstIMspI_SNP	53.7547	7A
																												1557	Opata_3813756_68_PstIMspI_SNP	53.7547	7A
																												1558	Opata_3911020_34_PstIMspI_SNP	53.7547	7A
																												1559	Opata_4155805_43_PstIMspI_SNP	53.7547	7A
																												1560	Opata_44951_21_PstIMspI_SNP	53.7547	7A
																												1561	Opata_570381_71_PstIMspI_SNP	53.7547	7A
																												1562	Opata_611836_46_PstIMspI_SNP	53.7547	7A
																												1563	Opata_611836_63_PstIMspI_SNP	53.7547	7A
																												1564	Opata_611836_73_PstIMspI_SNP	53.7547	7A
																												1565	Opata_66055_41_PstIMspI_SNP	53.7547	7A
																												1566	Opata_899313_69_PstIMspI_SNP	53.7547	7A
																												1567	Excalibur_c60134_182	53.7547	7A
																												1568	RAC875_c63822_185	53.7547	7A
																												1569			7A	Traes_7AS_F907B749C	998159	1000997	20508	158	7	0.0448997123612297	2.38778986075113	2.06290155625592	2.97783251231527	3.32307692307692	1.11589923530142	2.882940268688	NA	NA	NA	NA	NA
																												1570			7A	Traes_7AS_A1C12A973	1001014	1004424	20506	159	6	0.116335071333309	1.10344123743942	0.606760472412807	2.69458128078818	3.03384615384615	1.12585963276908	1.59708169653204	NA	NA	NA	NA	NA
																												1571	wPt-8650	54.9374	7A
																												1572	Kukri_c79627_494	54.9764	7A	Traes_7AS_4051C13CE	972069	972423	20501	153	0	0	NA	NA	0	0	1	NA	Bradi1g49460	LOC_Os06g03530	sb10g001520	6	30918
																												1573	Kukri_c79627_494	54.9764	7A	Traes_7AS_66A33C934	971607	972068	20500	152	0	0	NA	NA	0	0	1	NA	Bradi1g49460	LOC_Os06g03530	sb10g001520	6	30918
																												1574	BS00067904_51	54.9764	7A
																												1575	Excalibur_c60134_259	54.9764	7A	Traes_7AL_E38FE87AA	979642	981567	20503	155	3	0.0957358839864242	-0.744167009330243	1.6169726384744	0.650246305418719	2.07692307692308	3.19068691537001	0.86836570058691	Bradi1g49497	LOC_Os06g03600	sb10g001560	6	30924
																												1576	Excalibur_c60134_259	54.9764	7A	Traes_7AS_E3CB2A81A	1015934	1019544	20511	163	0	0	NA	NA	0	0	1	NA	Bradi1g49497	LOC_Os06g03600	sb10g001560	6	30924
																												1577	Excalibur_c60134_259	54.9764	7A	Traes_7AS_587090D93	1010053	1014883	20510	162	2	0.0496469097616873	1.95418613105253	1.86980664625343	0.990147783251231	0.775384615384615	0.783318729725652	2.30100433835902	Bradi1g49497	LOC_Os06g03600	sb10g001560	6	30924
																												1578	Excalibur_c60134_259	54.9764	7A	Traes_7AS_E0D40BB73	1008137	1008931	20509	161	0	0	NA	NA	0	0	1	NA	Bradi1g49497	LOC_Os06g03600	sb10g001560	6	30924
																												1579	Excalibur_c60134_259	54.9764	7A	Traes_7AL_612AA01DC	981949	985335	20504	156	1	0.0409373235460192	-0.386962581436819	0.834316376257905	0.192118226600985	0.313846153846154	1.63032847805202	0.424049520073299	Bradi1g49497	LOC_Os06g03600	sb10g001560	6	30924
																												1580	Excalibur_c60134_259	54.9764	7A	Traes_7AS_0BD9917AD	974559	979108	20502	154	0	0	NA	NA	0	0	1	NA	Bradi1g49497	LOC_Os06g03600	sb10g001560	6	30924
																												1581	Excalibur_c60134_259	54.9764	7A	Traes_7AS_B02D28C1F	1005516	1006599	20507	160	3	0.0779414154770097	2.05302257503195	2.09172650776023	2.97290640394089	1.85538461538462	0.624224293003976	2.6306030506565	Bradi1g49497	LOC_Os06g03600	sb10g001560	6	30924
																												1582	Excalibur_c60134_259	54.9764	7A	Traes_7AL_FBA8CF2DA	986461	987158	20505	157	0	0	NA	NA	0	0	1	NA	Bradi1g49497	LOC_Os06g03600	sb10g001560	6	30924
																												1583	Kukri_c19436_405	54.9764	7A
																												1584	RAC875_c66770_208	54.9764	7A	Traes_7AS_ECEA82A9C	1023553	1026834	20512	164	11	0.127593273642665	1.36524809901997	2.51269519760184	4.27832512315271	8.08307692307692	1.88910089635816	2.85472099228214	NA	NA	NA	NA	NA
																												1585	tplb0053l13_1225	54.9764	7A
																												1586	M83/P65	55.7441	7A
																												1587	P78/M69	55.7441	7A
																												1588	Xpsr563	55.7441	7A
																												1589	Xbarc108	57.844	7A
																												1590	BS00100436_51	58.0119	7A
																												1591	Excalibur_c44485_362	58.0119	7A
																												1592	IAAV6131	58.0119	7A
																												1593	Kukri_c45531_307	58.0119	7A
																												1594	Tdurum_contig47309_862	58.0119	7A
																												1595	wPt-6447	58.2073	7A
																												1596	BS00032623_51	58.4669	7A
																												1597	BS00064143_51	58.4669	7A
																												1598	wPt-4835	59.5222	7A
																												1599	Excalibur_c58596_321	59.5826	7A
																												1600	BS00110940_51	59.5826	7A
																												1601	Kukri_c14765_493	59.5826	7A
																												1602	Xbarc127	59.7298	7A
																												1603	BS00086777_51	60.0002	7A
																												1604	BS00108523_51	60.0002	7A
																												1605	Kukri_c1507_69	60.0002	7A
																												1606	BS00023172_51	60.0002	7A
																												1607	Excalibur_c16933_788	60.0002	7A	Traes_7AS_DAEA48E2C	903984	908398	20491	143	14	0.0874274311986782	1.50309570384782	1.15263897279146	4.71182266009852	3.65230769230769	0.775184630011094	1.84392905331401	Bradi1g49650	LOC_Os06g03760	NA	6	30946
																												1608	Excalibur_c16933_788	60.0002	7A	Traes_7AS_A5D3B7A73	900894	903897	20490	142	11	0.0832044673223666	1.82246573794177	0.755219010585762	3.64532019704434	2.79076923076923	0.765640173345171	1.44418947545756	Bradi1g49650	LOC_Os06g03760	NA	6	30946
																												1609	tplb0027d07_633	60.0002	7A	Traes_7AS_C9FAD8A6A	1031869	1032892	20514	166	0	0	NA	NA	0	0	1	NA	NA	NA	NA	NA	NA
																												1610	tplb0054i03_404	60.0002	7A	Traes_7AS_EEC3B823D	1028724	1031546	20513	165	36	0.0718157352582962	0.070025822531921	-1.61727028396205	8.26354679802956	2.23384615384615	0.2704136359903	-0.374705145914279	NA	NA	NA	NA	NA
																												1611	Excalibur_c37505_88	60.0002	7A
																												1612	wsnp_BG313770A_Ta_2_3	60.2245	7A
																												1613	wsnp_BG313770A_Ta_2_1	60.2245	7A
																												1614	Tdurum_contig77759_52	61.0411	7A
																												1615	Ex_c45368_1088	61.3528	7A
																												1616	Excalibur_c25335_306	62.6555	7A
																												1617	Kukri_c14765_1655	62.6555	7A
																												1618	Excalibur_rep_c103692_112	62.6555	7A	Traes_7AS_253CD9243	1032919	1033428	20515	167	5	0.0503268672194186	1.57065789974769	0.859650627063025	1.99261083743842	1.33230769230769	0.668790349273984	1.81908168515208	NA	NA	NA	NA	NA
																												1619	Excalibur_rep_c103692_112	62.6555	7A	Traes_7AS_9F80282E4	1035191	1035955	20516	168	1	-0.00936460554370999	1.44248147580921	0.918639755370519	0.487684729064039	0.409230769230769	0.839458949331198	1.37942111625225	NA	NA	NA	NA	NA
																												1620	Tdurum_contig85217_206	63.6216	7A	Traes_7AS_30E1BEA44	1050226	1051350	20518	170	3	0.0683917797888387	0.335716532052736	1.43019619727274	0.270935960591133	0.215384615384615	0.795719036202494	1.06452633488666	NA	NA	NA	NA	NA
																												1621	BS00078400_51	63.6216	7A	Traes_7AS_D05A2ECB9	1051706	1057284	20519	171	12	-0.00685888095101173	1.41314358937305	1.99872138426404	5.60098522167488	4.84615384615385	0.86525645099792	1.45131563831987	NA	NA	NA	NA	NA
																												1622	Excalibur_c31383_82	63.6216	7A
																												1623	Kukri_rep_c101374_298	63.6216	7A	Traes_7AS_ABFC3C7E2	1038189	1043270	20517	169	5	0.00755664325317829	0.290407272918517	0.535358743046883	1.49014778325123	2.06769230769231	1.38731542087666	0.871513415427873	NA	NA	NA	NA	NA
																												1624	RAC875_c6660_1186	63.6216	7A
																												1625	Tdurum_contig85217_286	63.6216	7A
																												1626	Xwmc168	63.8741	7A
																												1627	wPt-2678	64.4358	7A
																												1628	P34/M61282	64.6261	7A
																												1629	Xbarc70	65.0272	7A
																												1630	wsnp_Ku_c4615_8326355	65.2048	7A
																												1631	Opata_1413017_PstIMluI_PA	65.2048	7A
																												1632	Opata_1568927_PstIMluI_PA	65.2048	7A
																												1633	M6_1196922_PstIMseI_PA	65.2048	7A
																												1634	M6_124384_PstIMseI_PA	65.2048	7A
																												1635	M6_182807_PstIMseI_PA	65.2048	7A
																												1636	M6_183072_PstIMseI_PA	65.2048	7A
																												1637	M6_1970277_PstIMseI_PA	65.2048	7A
																												1638	M6_431682_PstIMseI_PA	65.2048	7A
																												1639	Opata_1030007_PstIMseI_PA	65.2048	7A
																												1640	Opata_1036336_PstIMseI_PA	65.2048	7A
																												1641	Opata_1044207_PstIMseI_PA	65.2048	7A
																												1642	Opata_1045934_PstIMseI_PA	65.2048	7A
																												1643	Opata_1115654_PstIMseI_PA	65.2048	7A
																												1644	Opata_1248530_PstIMseI_PA	65.2048	7A
																												1645	Opata_131073_PstIMseI_PA	65.2048	7A
																												1646	Opata_134312_PstIMseI_PA	65.2048	7A
																												1647	Opata_137635_PstIMseI_PA	65.2048	7A
																												1648	Opata_1386324_PstIMseI_PA	65.2048	7A
																												1649	Opata_1509699_PstIMseI_PA	65.2048	7A
																												1650	Opata_1605705_PstIMseI_PA	65.2048	7A
																												1651	Opata_165117_PstIMseI_PA	65.2048	7A
																												1652	Opata_170640_PstIMseI_PA	65.2048	7A
																												1653	Opata_1753749_PstIMseI_PA	65.2048	7A
																												1654	Opata_190914_PstIMseI_PA	65.2048	7A
																												1655	Opata_1963248_PstIMseI_PA	65.2048	7A
																												1656	Opata_2262720_PstIMseI_PA	65.2048	7A
																												1657	Opata_228978_PstIMseI_PA	65.2048	7A
																												1658	Opata_238313_PstIMseI_PA	65.2048	7A
																												1659	Opata_2732121_PstIMseI_PA	65.2048	7A
																												1660	Opata_2780206_PstIMseI_PA	65.2048	7A
																												1661	Opata_3136790_PstIMseI_PA	65.2048	7A
																												1662	Opata_3227756_PstIMseI_PA	65.2048	7A
																												1663	Opata_3329788_PstIMseI_PA	65.2048	7A
																												1664	Opata_350870_PstIMseI_PA	65.2048	7A
																												1665	Opata_3614699_PstIMseI_PA	65.2048	7A
																												1666	Opata_3645234_PstIMseI_PA	65.2048	7A
																												1667	Opata_374940_PstIMseI_PA	65.2048	7A
																												1668	Opata_3794596_PstIMseI_PA	65.2048	7A
																												1669	Opata_479263_PstIMseI_PA	65.2048	7A
																												1670	Opata_506982_PstIMseI_PA	65.2048	7A
																												1671	Opata_512005_PstIMseI_PA	65.2048	7A
																												1672	Opata_524555_PstIMseI_PA	65.2048	7A
																												1673	Opata_578340_PstIMseI_PA	65.2048	7A
																												1674	Opata_688975_PstIMseI_PA	65.2048	7A
																												1675	Opata_710180_PstIMseI_PA	65.2048	7A
																												1676	Opata_716891_PstIMseI_PA	65.2048	7A
																												1677	Opata_725666_PstIMseI_PA	65.2048	7A
																												1678	Opata_827275_PstIMseI_PA	65.2048	7A
																												1679	Opata_836331_PstIMseI_PA	65.2048	7A
																												1680	Opata_837641_PstIMseI_PA	65.2048	7A
																												1681	Opata_99432_PstIMseI_PA	65.2048	7A
																												1682	M6_2310882_PstIMspI_PA	65.2048	7A
																												1683	M6_2397896_PstIMspI_PA	65.2048	7A
																												1684	M6_441761_PstIMspI_PA	65.2048	7A
																												1685	M6_602452_PstIMspI_PA	65.2048	7A
																												1686	Opata_1014867_PstIMspI_PA	65.2048	7A
																												1687	Opata_1021280_PstIMspI_PA	65.2048	7A
																												1688	Opata_1030397_PstIMspI_PA	65.2048	7A
																												1689	Opata_1035462_PstIMspI_PA	65.2048	7A
																												1690	Opata_105567_PstIMspI_PA	65.2048	7A
																												1691	Opata_1056588_PstIMspI_PA	65.2048	7A
																												1692	Opata_1059760_PstIMspI_PA	65.2048	7A
																												1693	Opata_1070784_PstIMspI_PA	65.2048	7A
																												1694	Opata_1100720_PstIMspI_PA	65.2048	7A
																												1695	Opata_1104353_PstIMspI_PA	65.2048	7A
																												1696	Opata_1125032_PstIMspI_PA	65.2048	7A
																												1697	Opata_1144064_PstIMspI_PA	65.2048	7A
																												1698	Opata_1172014_PstIMspI_PA	65.2048	7A
																												1699	Opata_1192628_PstIMspI_PA	65.2048	7A
																												1700	Opata_1234539_PstIMspI_PA	65.2048	7A
																												1701	Opata_1237785_PstIMspI_PA	65.2048	7A
																												1702	Opata_1252777_PstIMspI_PA	65.2048	7A
																												1703	Opata_1342602_PstIMspI_PA	65.2048	7A
																												1704	Opata_1399943_PstIMspI_PA	65.2048	7A
																												1705	Opata_1424082_PstIMspI_PA	65.2048	7A
																												1706	Opata_1431869_PstIMspI_PA	65.2048	7A
																												1707	Opata_1459760_PstIMspI_PA	65.2048	7A
																												1708	Opata_1489289_PstIMspI_PA	65.2048	7A
																												1709	Opata_1505306_PstIMspI_PA	65.2048	7A
																												1710	Opata_1521259_PstIMspI_PA	65.2048	7A
																												1711	Opata_1535618_PstIMspI_PA	65.2048	7A
																												1712	Opata_1537290_PstIMspI_PA	65.2048	7A
																												1713	Opata_1577979_PstIMspI_PA	65.2048	7A
																												1714	Opata_1583155_PstIMspI_PA	65.2048	7A
																												1715	Opata_1590300_PstIMspI_PA	65.2048	7A
																												1716	Opata_1631121_PstIMspI_PA	65.2048	7A
																												1717	Opata_167710_PstIMspI_PA	65.2048	7A
																												1718	Opata_1680556_PstIMspI_PA	65.2048	7A
																												1719	Opata_1718722_PstIMspI_PA	65.2048	7A
																												1720	Opata_1724157_PstIMspI_PA	65.2048	7A
																												1721	Opata_1750441_PstIMspI_PA	65.2048	7A
																												1722	Opata_1862294_PstIMspI_PA	65.2048	7A
																												1723	Opata_1877130_PstIMspI_PA	65.2048	7A
																												1724	Opata_1908832_PstIMspI_PA	65.2048	7A
																												1725	Opata_1909081_PstIMspI_PA	65.2048	7A
																												1726	Opata_1915610_PstIMspI_PA	65.2048	7A
																												1727	Opata_1926290_PstIMspI_PA	65.2048	7A
																												1728	Opata_1935433_PstIMspI_PA	65.2048	7A
																												1729	Opata_1944149_PstIMspI_PA	65.2048	7A
																												1730	Opata_1965623_PstIMspI_PA	65.2048	7A
																												1731	Opata_1985807_PstIMspI_PA	65.2048	7A
																												1732	Opata_2014112_PstIMspI_PA	65.2048	7A
																												1733	Opata_2031884_PstIMspI_PA	65.2048	7A
																												1734	Opata_2042150_PstIMspI_PA	65.2048	7A
																												1735	Opata_205015_PstIMspI_PA	65.2048	7A
																												1736	Opata_207732_PstIMspI_PA	65.2048	7A
																												1737	Opata_2123239_PstIMspI_PA	65.2048	7A
																												1738	Opata_2162163_PstIMspI_PA	65.2048	7A
																												1739	Opata_2171627_PstIMspI_PA	65.2048	7A
																												1740	Opata_2177412_PstIMspI_PA	65.2048	7A
																												1741	Opata_2205395_PstIMspI_PA	65.2048	7A
																												1742	Opata_222416_PstIMspI_PA	65.2048	7A
																												1743	Opata_2224881_PstIMspI_PA	65.2048	7A
																												1744	Opata_2248397_PstIMspI_PA	65.2048	7A
																												1745	Opata_2270584_PstIMspI_PA	65.2048	7A
																												1746	Opata_2292766_PstIMspI_PA	65.2048	7A
																												1747	Opata_2339088_PstIMspI_PA	65.2048	7A
																												1748	Opata_2384282_PstIMspI_PA	65.2048	7A
																												1749	Opata_2458053_PstIMspI_PA	65.2048	7A
																												1750	Opata_2461814_PstIMspI_PA	65.2048	7A
																												1751	Opata_246917_PstIMspI_PA	65.2048	7A
																												1752	Opata_2486125_PstIMspI_PA	65.2048	7A
																												1753	Opata_250662_PstIMspI_PA	65.2048	7A
																												1754	Opata_2521584_PstIMspI_PA	65.2048	7A
																												1755	Opata_2532947_PstIMspI_PA	65.2048	7A
																												1756	Opata_253920_PstIMspI_PA	65.2048	7A
																												1757	Opata_2555624_PstIMspI_PA	65.2048	7A
																												1758	Opata_2565790_PstIMspI_PA	65.2048	7A
																												1759	Opata_25798_PstIMspI_PA	65.2048	7A
																												1760	Opata_2591249_PstIMspI_PA	65.2048	7A
																												1761	Opata_260202_PstIMspI_PA	65.2048	7A
																												1762	Opata_2664408_PstIMspI_PA	65.2048	7A
																												1763	Opata_2693584_PstIMspI_PA	65.2048	7A
																												1764	Opata_272924_PstIMspI_PA	65.2048	7A
																												1765	Opata_2730024_PstIMspI_PA	65.2048	7A
																												1766	Opata_2783350_PstIMspI_PA	65.2048	7A
																												1767	Opata_2789301_PstIMspI_PA	65.2048	7A
																												1768	Opata_2811019_PstIMspI_PA	65.2048	7A
																												1769	Opata_2827418_PstIMspI_PA	65.2048	7A
																												1770	Opata_2904029_PstIMspI_PA	65.2048	7A
																												1771	Opata_2950199_PstIMspI_PA	65.2048	7A
																												1772	Opata_2950737_PstIMspI_PA	65.2048	7A
																												1773	Opata_2984027_PstIMspI_PA	65.2048	7A
																												1774	Opata_302743_PstIMspI_PA	65.2048	7A
																												1775	Opata_304557_PstIMspI_PA	65.2048	7A
																												1776	Opata_3048162_PstIMspI_PA	65.2048	7A
																												1777	Opata_30770_PstIMspI_PA	65.2048	7A
																												1778	Opata_310115_PstIMspI_PA	65.2048	7A
																												1779	Opata_3106435_PstIMspI_PA	65.2048	7A
																												1780	Opata_3109850_PstIMspI_PA	65.2048	7A
																												1781	Opata_314548_PstIMspI_PA	65.2048	7A
																												1782	Opata_3151978_PstIMspI_PA	65.2048	7A
																												1783	Opata_3168244_PstIMspI_PA	65.2048	7A
																												1784	Opata_3175558_PstIMspI_PA	65.2048	7A
																												1785	Opata_318406_PstIMspI_PA	65.2048	7A
																												1786	Opata_3212287_PstIMspI_PA	65.2048	7A
																												1787	Opata_3275793_PstIMspI_PA	65.2048	7A
																												1788	Opata_3313666_PstIMspI_PA	65.2048	7A
																												1789	Opata_3323960_PstIMspI_PA	65.2048	7A
																												1790	Opata_3348799_PstIMspI_PA	65.2048	7A
																												1791	Opata_3440116_PstIMspI_PA	65.2048	7A
																												1792	Opata_3450135_PstIMspI_PA	65.2048	7A
																												1793	Opata_3504267_PstIMspI_PA	65.2048	7A
																												1794	Opata_3548316_PstIMspI_PA	65.2048	7A
																												1795	Opata_3554613_PstIMspI_PA	65.2048	7A
																												1796	Opata_3659933_PstIMspI_PA	65.2048	7A
																												1797	Opata_3723056_PstIMspI_PA	65.2048	7A
																												1798	Opata_3751955_PstIMspI_PA	65.2048	7A
																												1799	Opata_3785490_PstIMspI_PA	65.2048	7A
																												1800	Opata_3846964_PstIMspI_PA	65.2048	7A
																												1801	Opata_3861922_PstIMspI_PA	65.2048	7A
																												1802	Opata_3885423_PstIMspI_PA	65.2048	7A
																												1803	Opata_389739_PstIMspI_PA	65.2048	7A
																												1804	Opata_3924593_PstIMspI_PA	65.2048	7A
																												1805	Opata_3974229_PstIMspI_PA	65.2048	7A
																												1806	Opata_4015466_PstIMspI_PA	65.2048	7A
																												1807	Opata_4057121_PstIMspI_PA	65.2048	7A
																												1808	Opata_407579_PstIMspI_PA	65.2048	7A
																												1809	Opata_4160272_PstIMspI_PA	65.2048	7A
																												1810	Opata_4164853_PstIMspI_PA	65.2048	7A
																												1811	Opata_4177496_PstIMspI_PA	65.2048	7A
																												1812	Opata_4220078_PstIMspI_PA	65.2048	7A
																												1813	Opata_4232865_PstIMspI_PA	65.2048	7A
																												1814	Opata_426189_PstIMspI_PA	65.2048	7A
																												1815	Opata_427675_PstIMspI_PA	65.2048	7A
																												1816	Opata_437884_PstIMspI_PA	65.2048	7A
																												1817	Opata_442059_PstIMspI_PA	65.2048	7A
																												1818	Opata_443398_PstIMspI_PA	65.2048	7A
																												1819	Opata_452637_PstIMspI_PA	65.2048	7A
																												1820	Opata_454532_PstIMspI_PA	65.2048	7A
																												1821	Opata_461876_PstIMspI_PA	65.2048	7A
																												1822	Opata_462875_PstIMspI_PA	65.2048	7A
																												1823	Opata_476182_PstIMspI_PA	65.2048	7A
																												1824	Opata_488306_PstIMspI_PA	65.2048	7A
																												1825	Opata_513940_PstIMspI_PA	65.2048	7A
																												1826	Opata_533907_PstIMspI_PA	65.2048	7A
																												1827	Opata_571409_PstIMspI_PA	65.2048	7A
																												1828	Opata_582319_PstIMspI_PA	65.2048	7A
																												1829	Opata_588352_PstIMspI_PA	65.2048	7A
																												1830	Opata_617453_PstIMspI_PA	65.2048	7A
																												1831	Opata_62243_PstIMspI_PA	65.2048	7A
																												1832	Opata_634136_PstIMspI_PA	65.2048	7A
																												1833	Opata_644483_PstIMspI_PA	65.2048	7A
																												1834	Opata_655_PstIMspI_PA	65.2048	7A
																												1835	Opata_659184_PstIMspI_PA	65.2048	7A
																												1836	Opata_693196_PstIMspI_PA	65.2048	7A
																												1837	Opata_723103_PstIMspI_PA	65.2048	7A
																												1838	Opata_789464_PstIMspI_PA	65.2048	7A
																												1839	Opata_826906_PstIMspI_PA	65.2048	7A
																												1840	Opata_831960_PstIMspI_PA	65.2048	7A
																												1841	Opata_853081_PstIMspI_PA	65.2048	7A
																												1842	Opata_859522_PstIMspI_PA	65.2048	7A
																												1843	Opata_940676_PstIMspI_PA	65.2048	7A
																												1844	Opata_951070_PstIMspI_PA	65.2048	7A
																												1845	Opata_972569_PstIMspI_PA	65.2048	7A
																												1846	Opata_989184_PstIMspI_PA	65.2048	7A
																												1847	Opata_993490_PstIMspI_PA	65.2048	7A
																												1848	Opata_46375_6_PstIMluI_SNP	65.2048	7A
																												1849	Opata_1180729_19_PstIMseI_SNP	65.2048	7A
																												1850	Opata_1289903_5_PstIMseI_SNP	65.2048	7A
																												1851	Opata_144820_35_PstIMseI_SNP	65.2048	7A
																												1852	Opata_149334_47_PstIMseI_SNP	65.2048	7A
																												1853	Opata_149334_5_PstIMseI_SNP	65.2048	7A
																												1854	Opata_149334_88_PstIMseI_SNP	65.2048	7A
																												1855	Opata_155780_49_PstIMseI_SNP	65.2048	7A
																												1856	Opata_164985_69_PstIMseI_SNP	65.2048	7A
																												1857	Opata_167340_68_PstIMseI_SNP	65.2048	7A
																												1858	Opata_184079_12_PstIMseI_SNP	65.2048	7A
																												1859	Opata_1961266_39_PstIMseI_SNP	65.2048	7A
																												1860	Opata_1967209_77_PstIMseI_SNP	65.2048	7A
																												1861	Opata_240564_10_PstIMseI_SNP	65.2048	7A
																												1862	Opata_30465_82_PstIMseI_SNP	65.2048	7A
																												1863	Opata_324555_17_PstIMseI_SNP	65.2048	7A
																												1864	Opata_324555_78_PstIMseI_SNP	65.2048	7A
																												1865	Opata_443457_39_PstIMseI_SNP	65.2048	7A
																												1866	Opata_67370_7_PstIMseI_SNP	65.2048	7A
																												1867	Opata_77648_32_PstIMseI_SNP	65.2048	7A
																												1868	Opata_861873_80_PstIMseI_SNP	65.2048	7A
																												1869	Opata_865067_27_PstIMseI_SNP	65.2048	7A
																												1870	Opata_93551_90_PstIMseI_SNP	65.2048	7A
																												1871	Opata_1006858_39_PstIMspI_SNP	65.2048	7A
																												1872	Opata_122923_39_PstIMspI_SNP	65.2048	7A
																												1873	Opata_1624532_89_PstIMspI_SNP	65.2048	7A
																												1874	Opata_1639106_86_PstIMspI_SNP	65.2048	7A
																												1875	Opata_1776811_85_PstIMspI_SNP	65.2048	7A
																												1876	Opata_2024826_33_PstIMspI_SNP	65.2048	7A
																												1877	Opata_2224936_71_PstIMspI_SNP	65.2048	7A
																												1878	Opata_2833237_87_PstIMspI_SNP	65.2048	7A
																												1879	Opata_2837172_62_PstIMspI_SNP	65.2048	7A
																												1880	Opata_2929339_76_PstIMspI_SNP	65.2048	7A
																												1881	Opata_3128154_50_PstIMspI_SNP	65.2048	7A
																												1882	Opata_4144750_64_PstIMspI_SNP	65.2048	7A
																												1883	Opata_4145900_15_PstIMspI_SNP	65.2048	7A
																												1884	Opata_668643_11_PstIMspI_SNP	65.2048	7A
																												1885	Opata_869258_79_PstIMspI_SNP	65.2048	7A
																												1886	wsnp_Ex_c31383_40178958	65.2048	7A
																												1887	RAC875_c6600_716	65.2048	7A
																												1888	Excalibur_c21536_432	65.2048	7A
																												1889			7A	Traes_7AS_19B961515	1068392	1069899	20521	173	0	0	NA	NA	0	0	1	NA	NA	NA	NA	NA	NA
						QTkw.Hau-ch7A	QGrN.Hau-ch7A																					1890	wPt-0008	65.6123	7A
																												1891			7A	Traes_7AS_624563424	1075170	1076771	20523	175	3	-0.0151505818530153	-1.52043556288323	-0.779300034838056	0.280788177339902	0.578461538461538	2.05637276907782	-0.786890020527822	NA	NA	NA	NA	NA
								QGrnwgt.Bon-ch7A																				1892	wsnp_CAP12_c179_101756	66.2261	7A
																												1893	wsnp_CAP11_rep_c4066_1921894	66.2261	7A
																												1894	wPt-7034	66.3908	7A
																												1895	BS00069242_51	66.4518	7A
																												1896	D_GBB4FNX02F8WWU_105	66.4518	7A
																												1897	Kukri_c107638_253	66.4518	7A	Traes_7AS_D5A2A71C4	1077629	1078463	20524	176	0	0	NA	NA	0	0	1	NA	Bradi1g49880	LOC_Os06g03930	sb10g001880	6	30998
																												1898	Kukri_c107638_253	66.4518	7A	Traes_7AS_35A00D228	1071447	1075424	20522	174	8	-0.00400376041785289	-1.81360909401677	-1.89246974943914	0.783251231527094	0.956923076923077	1.22144925421411	-1.48866134902045	Bradi1g49880	LOC_Os06g03930	sb10g001880	6	30998
																												1899	Kukri_c107638_253	66.4518	7A	Traes_7AS_184BC3D8D	1057924	1058385	20520	172	1	0.00499762018086625	1.08372770964995	1.52627282506074	0.275862068965517	0.221538461538462	0.803788182324867	1.49196903240963	Bradi1g49880	LOC_Os06g03930	sb10g001880	6	30998
																											SSG6	1900	Kukri_c34887_734	66.4518	7A	Traes_7AS_44B1D65E6	1078491	1079188	20525	177	1	0.0416666666666667	NA	-0.698274355948178	0	0.141538461538462	142.53846	-0.878948184490419	Bradi1g49966	LOC_Os06g03990	sb10g001990	6	31010
																												1901	Kukri_c34887_734	66.4518	7A	Traes_7AS_2218F4402	1082605	1083420	20526	178	4	-0.0235115638466152	1.05080936213472	0.922687557708963	1.08128078817734	1.38769230769231	1.28311647294414	0.929013837137404	Bradi1g49966	LOC_Os06g03990	sb10g001990	6	31010
																												1902	TA001117-0895	66.4518	7A
																												1903	BS00078359_51	68.8084	7A
																												1904	Kukri_c37128_404	68.8084	7A	Traes_7AS_6578587D9	1083619	1085379	20527	179	0	0	NA	NA	0	0	1	NA	Bradi1g50010	LOC_Os06g04040	sb10g002050	6	31019
																												1905	RAC875_c37491_239	68.8084	7A
																												1906	wPt-8473	69.1346	7A
																												1907	P78/M63	69.2041	7A
																												1908	BS00074731_51	70.1563	7A
																												1909	BS00106739_51	70.1563	7A
																												1910	Excalibur_c25471_225	70.1563	7A
																												1911	BS00022970_51	70.1563	7A
																												1912	BS00023117_51	70.1563	7A
																												1913	P78/M72	71.8941	7A
																												1914	Xpsr490	71.8941	7A
																												1915	Excalibur_c12849_228	72.0268	7A
																												1916	Excalibur_c7538_2718	72.0268	7A
																												1917	Excalibur_rep_c115261_135	72.0268	7A
																												1918	Kukri_c12461_2357	72.0268	7A
																												1919	Kukri_c12461_2497	72.0268	7A
																												1920	Ra_c16330_1160	72.0268	7A
																												1921	Tdurum_contig49186_437	72.0268	7A
																												1922	BS00048699_51	72.0268	7A
																												1923	BobWhite_c40535_218	72.3569	7A
																												1924	BS00048700_51	72.3569	7A
																												1925	Excalibur_c32144_159	73.1272	7A	Traes_7AS_1713E44CD	11603859	11606395	22646	2298	20	0.0839506172839506	0.210612187824122	0.277264762361898	2.33743842364532	0.221538461538462	0.0951654138491276	-0.596298801671867	Bradi3g37850	LOC_Os08g36340	NA	8	43275
																												1926	Excalibur_c45417_218	73.1272	7A
																												1927	IACX6236	73.1272	7A
																												1928	BobWhite_c55017_267	73.1272	7A
																												1929	BobWhite_c55017_291	73.1272	7A
																												1930	wPt-4880	74.2111	7A
																												1931	Xpsr386	74.5841	7A
																												1932	XEF1R	77.0977	7A
																												1933	XgbxG564	77.2741	7A
																								MQTL17 GY				1934	Excalibur_c62287_128	78.748	7A	Traes_7AS_4250651DD	1085386	1086329	20528	180	1	0.0357142857142857	-0.752851392886025	NA	0.133004926108374	0	0.00746241201722952	-0.876742023585081	Bradi1g51660	LOC_Os06g04280	sb10g002230	6	31043
																												1935	Excalibur_c62287_128	78.748	7A	Traes_7AS_E00753A32	1086330	1086685	20529	181	0	0	NA	NA	0	0	1	NA	Bradi1g51660	LOC_Os06g04280	sb10g002230	6	31043
																												1936	Excalibur_c62287_128	78.748	7A	Traes_7AS_7086991DF	1086796	1087351	20530	182	7	0.109365035662326	-0.10649875669681	-0.47956230381221	2.43596059113301	0.129230769230769	0.0534398342486121	-0.821830010142886	Bradi1g51660	LOC_Os06g04280	sb10g002230	6	31043
																												1937	BS00067639_51	79.8667	7A
																												1938	BobWhite_c22492_193	79.8667	7A
																												1939	Kukri_c15312_424	79.8667	7A
																												1940	RAC875_c9697_1067	79.8667	7A
																												1941	BS00065020_51	79.8667	7A
																												1942	Excalibur_rep_c68458_1536	79.8667	7A
																												1943	Xcdo475_d2	79.9741	7A
																												1944	Xwmc388_d1	79.9741	7A
																				QRfv.McC-ch7A								1945	wPt-4126	81.121	7A
																												1946	M65/P64	82.6641	7A
																												1947	Xgpw4061_d1	83.0741	7A
																												1948	Xglk61	85.3541	7A
																												1949	Xfba127	85.3741	7A
																												1950	XBG607805	85.3741	7A
																												1951	Xi734217b	85.3741	7A
																												1952	Xs726029a	85.3741	7A
																												1953	XWG99	85.3741	7A
																												1954	Xc7A_23	85.3741	7A
																												1955	Xc7A_032	85.3741	7A
																												1956	Xc7A_035	85.3741	7A
																												1957	Xgpw4008	85.3741	7A
																												1958	Xc7A_016	85.3741	7A
																												1959	XC0243	85.3741	7A
																												1960	XBG274300	85.3741	7A
																												1961	XBG263319	85.3741	7A
																												1962	XBE498538	85.3741	7A
																												1963	Xca600902	85.3741	7A
																												1964	XBE438977	85.3741	7A
																												1965	Xi771356b	85.3741	7A
																												1966	Xi201318a	85.3741	7A
																												1967	XBF201318	85.3741	7A
																												1968	Xi356135a	85.3741	7A
																												1969	XBF474746	85.3741	7A
																												1970	XCI_19B	85.3741	7A
																												1971	BS00074110_51	86.6153	7A
																												1972	BS00065648_51	86.6153	7A
																												1973	Excalibur_c9109_428	86.6153	7A
																												1974	Xs771657a	86.699	7A
																												1975	XE37M61	87.6691	7A
																												1976	Kukri_c1406_490	89.6688	7A
																												1977	XE38M61	89.7039	7A
																												1978	Xgpw3140	90.8741	7A
																												1979	wPt-3883	91.5297	7A
																												1980	wPt-9796	91.5297	7A
																												1981	Kukri_c42406_313	91.9244	7A
																												1982	wPt-7734	92.8273	7A
																												1983	wsnp_JD_c513_777807	93.7006	7A
																												1984	Xfba109	93.7741	7A
																												1985	Xbcd1438	93.7741	7A
																												1986	Xgwm60	94.7465	7A
																												1987	wsnp_Ex_c35_77935	94.822	7A
																												1988	Excalibur_rep_c68955_213	95.0845	7A	Traes_7AL_7BD10B6C7	1095811	1102476	20531	183	17	0.0508376977838461	2.5739528837858	-0.298942372514631	3.91871921182266	3.40615384615385	0.869234163842057	0.28590318598447	Bradi1g38025	LOC_Os06g36090	NA	6	33744
																												1989	Excalibur_rep_c68955_213	95.0845	7A	Traes_7AL_72D98CFA2	1112845	1115065	20533	185	0	0	NA	NA	0	0	1	NA	Bradi1g38025	LOC_Os06g36090	NA	6	33744
																												1990	Excalibur_rep_c68955_213	95.0845	7A	Traes_7AS_FD057D02F	1122376	1125692	20535	187	14	0.0501293563942535	-2.04163728366504	-0.847295582960343	1.00985221674877	3.62769230769231	3.58973570835112	-1.37873673687322	Bradi1g38025	LOC_Os06g36090	NA	6	33744
																												1991	Excalibur_rep_c68955_213	95.0845	7A	Traes_7AL_043F7AE3F	1117498	1121512	20534	186	9	0.0515912690499415	1.43344029469595	1.2374819929697	2.91379310344828	1.74153846153846	0.597825780498794	1.54711724460378	Bradi1g38025	LOC_Os06g36090	NA	6	33744
																												1992	Excalibur_rep_c68955_286	95.0845	7A
																												1993	Excalibur_rep_c68955_422	95.0845	7A
																												1994	Kukri_rep_c72957_431	95.0845	7A
[truncated: 8,893 more rows]
[truncated: 1 more columns]

## Sheet: ch7B
P1	Opata 85	AC Karma	W7984	W7984	MQTL Yield	MQTL GPC	MQTL BQ	Candidate genes
P2	Synthetic W7984	87E03-S2B1	Prinz	Prinz
reference	Borner A et al. 2002	Haung XQ et al. 2006	Haung XQ et al. 2003	Haung XQ et al. 2003
LOD	3	2.9	3.6	4.7
R2	26.57	8.8	20.6	25.9
	Tkw	T/h	Tkw	Tkw					Sno	Marker	position	chromosome	Gene	start	end	genome_pos	chr_pos	SNP_density	FST	Tajima_cultivar	Tajima_landrace	pi_cultivar	pi_landrace	pi_landrace/pi_cultivar	Tajima_landrace_cultivar	Brachy	Rice	Sorghum	PanGenomeChr	PanGenomePos	Dominance
									1	wPt-7975	0	7B
									2	Xgwm569	0	7B
									3	Xfbb53	1.98904	7B
									4	Xgwm255	7.07292	7B
									5	wPt-3147	7.09312	7B
									6	RFL_Contig6075_618	16.9728	7B	Traes_7BS_56872E70C	6691	9171	45415	2	13	0.00615454800158233	-0.394855103233126	0.0127119386404271	2.48275862068966	1.82769230769231	0.736260075868403	-0.541052171106419	NA	NA	NA	NA	NA	S
									7	RFL_Contig6075_618	16.9728	7B	Traes_7BS_FF2AD1859	6309	6477	45416	1	0	0	NA	NA	0	0	1	NA	NA	NA	NA	NA	NA	S
									8	RFL_Contig6075_1128	16.9728	7B
									9	Kukri_c542_1538	16.9728	7B	Traes_7BS_2C389955C	12989	17129	45417	4	31	0.00987284942619215	-0.554747273293407	-1.19842798890851	2.99753694581281	3.23692307692308	1.07983431052934	-1.04859721712299	NA	NA	NA	NA	NA	S
									10	Kukri_c542_1538	16.9728	7B	Traes_7BS_5DA531C57	9172	12064	45418	3	13	0.0892833715751415	-0.971718118776067	-0.561843948096741	0.591133004926108	3.55384615384615	6.00345893574585	-1.5620645673295	NA	NA	NA	NA	NA	S
									11	BS00064503_51	17.621	7B
									12	Excalibur_c21252_227	17.621	7B
									13	Excalibur_c17927_284	17.621	7B
									14	wPt-8920	19.5061	7B
									15	wPt-4309	19.5061	7B
									16	wPt-8211	19.5061	7B
									17	wPt-6936	19.5061	7B
									18	M6_29138_PstIMspI_PA	19.5061	7B
									19	M6_2779777_PstIMspI_PA	19.5061	7B
									20	Opata_1861744_PstIMspI_PA	19.5061	7B
									21	M6_404687_PstIMspI_PA	19.5061	7B
									22	Opata_700335_PstIMseI_PA	19.5061	7B
									23	M6_58268_PstIMspI_PA	19.5061	7B
									24	Opata_28766_PstIMseI_PA	19.5061	7B
									25	M6_891932_PstIMspI_PA	19.5061	7B
									26	Opata_3744435_PstIMspI_PA	19.5061	7B
									27	M6_183758_PstIMspI_PA	19.5061	7B
									28	Opata_3798226_PstIMspI_PA	19.5061	7B
									29	M6_1507492_PstIMseI_PA	19.5061	7B
									30	Opata_4221_PstIMseI_PA	19.5061	7B
									31	Opata_2251519_PstIMspI_PA	19.5061	7B
									32	M6_892422_PstIMspI_PA	19.5061	7B
									33	M6_1422430_PstIMspI_PA	19.5061	7B
									34	Opata_1718881_PstIMseI_PA	19.5061	7B
									35	M6_2054707_PstIMseI_PA	19.5061	7B
									36	Opata_2081276_PstIMspI_PA	19.5061	7B
									37	Opata_34206_PstIMseI_PA	19.5061	7B
									38	Opata_187903_PstIMseI_PA	19.5061	7B
									39	Opata_641863_PstIMspI_PA	19.5061	7B
									40	M6_349266_PstIMspI_PA	19.5061	7B
									41	Opata_2197500_PstIMspI_PA	19.5061	7B
									42	M6_1074451_PstIMspI_PA	19.5061	7B
									43	M6_650453_PstIMspI_PA	19.5061	7B
									44	Opata_1569075_PstIMspI_PA	19.5061	7B
									45	M6_3469947_PstIMspI_PA	19.5061	7B
									46	M6_2688174_PstIMspI_PA	19.5061	7B
									47	Opata_1601122_PstIMseI_PA	19.5061	7B
									48	M6_11504_PstIMseI_PA	19.5061	7B
									49	M6_303119_PstIMseI_PA	19.5061	7B
									50	Opata_544023_PstIMseI_PA	19.5061	7B
									51	M6_126064_PstIMseI_PA	19.5061	7B
									52	Opata_130553_PstIMseI_PA	19.5061	7B
									53	Opata_303053_42_PstIMseI_SNP	19.5061	7B
									54	Opata_3236190_PstIMseI_PA	19.5061	7B
									55	M6_739599_PstIMseI_PA	19.5061	7B
									56	M6_3403184_PstIMspI_PA	19.5061	7B
									57	Opata_1130390_53_PstIMseI_SNP	19.5061	7B
									58	M6_1231641_PstIMspI_PA	19.5061	7B
									59	M6_1102820_PstIMseI_PA	19.5061	7B
									60	M6_119597_PstIMseI_PA	19.5061	7B
									61	Opata_3474905_22_PstIMspI_SNP	19.5061	7B
									62	M6_949703_PstIMseI_PA	19.5061	7B
									63	Opata_3406704_PstIMspI_PA	19.5061	7B
									64	Opata_3395241_59_PstIMspI_SNP	19.5061	7B
									65	Opata_15966_73_PstIMseI_SNP	19.5061	7B
									66	M6_57814_PstIMseI_PA	19.5061	7B
									67	M6_94665_PstIMseI_PA	19.5061	7B
									68	M6_1832780_PstIMspI_PA	19.5061	7B
									69	M6_506848_PstIMseI_PA	19.5061	7B
									70	Opata_2221530_PstIMspI_PA	19.5061	7B
									71	Opata_1527173_PstIMseI_PA	19.5061	7B
									72	M6_223710_PstIMspI_PA	19.5061	7B
									73	M6_1930591_PstIMspI_PA	19.5061	7B
									74	Opata_3692572_64_PstIMspI_SNP	19.5061	7B
									75	M6_434132_PstIMseI_PA	19.5061	7B
									76	Opata_112581_PstIMseI_PA	19.5061	7B
									77	M6_1430252_PstIMseI_PA	19.5061	7B
									78	M6_359134_PstIMseI_PA	19.5061	7B
									79	Opata_289901_PstIMspI_PA	19.5061	7B
									80	Opata_2033541_PstIMspI_PA	19.5061	7B
									81	Opata_1278814_PstIMseI_PA	19.5061	7B
									82	Opata_71504_PstIMseI_PA	19.5061	7B
									83	M6_131159_PstIMseI_PA	19.5061	7B
									84	M6_477714_PstIMseI_PA	19.5061	7B
									85	Opata_2594672_PstIMspI_PA	19.5061	7B
									86	M6_4258683_PstIMseI_PA	19.5061	7B
									87	M6_3223664_PstIMspI_PA	19.5061	7B
									88	Opata_1907089_PstIMspI_PA	19.5061	7B
									89	Opata_3199753_PstIMspI_PA	19.5061	7B
									90	M6_2175040_PstIMspI_PA	19.5061	7B
									91	Opata_48796_PstIMseI_PA	19.5061	7B
									92	M6_50211_PstIMseI_PA	19.5061	7B
									93	Opata_34170_PstIMspI_PA	19.5061	7B
									94	Opata_2893334_PstIMspI_PA	19.5061	7B
									95	Opata_1130390_76_PstIMseI_SNP	19.5061	7B
									96	Opata_1500226_PstIMseI_PA	19.5061	7B
									97	M6_889988_PstIMspI_PA	19.5061	7B
									98	M6_174562_PstIMseI_PA	19.5061	7B
									99	M6_95096_PstIMspI_PA	19.5061	7B
									100	Opata_1640656_PstIMspI_PA	19.5061	7B
									101	M6_899622_PstIMseI_PA	19.5061	7B
									102	Opata_4172113_PstIMspI_PA	19.5061	7B
									103	M6_2436957_PstIMspI_PA	19.5061	7B
									104	M6_3796012_PstIMseI_PA	19.5061	7B
									105	Opata_2254560_PstIMspI_PA	19.5061	7B
									106	Opata_586582_PstIMseI_PA	19.5061	7B
									107	Opata_189100_PstIMseI_PA	19.5061	7B
									108	Opata_2433379_PstIMspI_PA	19.5061	7B
									109	Opata_1942267_PstIMspI_PA	19.5061	7B
									110	M6_85693_PstIMseI_PA	19.5061	7B
									111	Opata_7033_PstIMseI_PA	19.5061	7B
									112	M6_664765_PstIMspI_PA	19.5061	7B
									113	Opata_408160_PstIMseI_PA	19.5061	7B
									114	Opata_3357703_PstIMspI_PA	19.5061	7B
									115	M6_455716_PstIMseI_PA	19.5061	7B
									116	M6_656001_PstIMseI_PA	19.5061	7B
									117	M6_770505_PstIMluI_PA	19.5061	7B
									118	M6_436572_PstIMspI_PA	19.5061	7B
									119	M6_1555474_PstIMseI_PA	19.5061	7B
									120	M6_1945211_PstIMspI_PA	19.5061	7B
									121	Opata_913323_PstIMseI_PA	19.5061	7B
									122	Opata_2273543_PstIMspI_PA	19.5061	7B
									123	Opata_3158_44_PstIMseI_SNP	19.5061	7B
									124	M6_1972459_PstIMspI_PA	19.5061	7B
									125	Opata_371242_PstIMspI_PA	19.5061	7B
									126	Opata_1148700_PstIMseI_PA	19.5061	7B
									127	Opata_2710539_PstIMspI_PA	19.5061	7B
									128	Opata_4633_33_PstIMseI_SNP	19.5061	7B
									129	M6_2228648_PstIMseI_PA	19.5061	7B
									130	Opata_507247_74_PstIMseI_SNP	19.5061	7B
									131	Opata_4230279_PstIMspI_PA	19.5061	7B
									132	M6_3260043_PstIMspI_PA	19.5061	7B
									133	M6_353046_PstIMseI_PA	19.5061	7B
									134	M6_467170_PstIMseI_PA	19.5061	7B
									135	Opata_36427_PstIMseI_PA	19.5061	7B
									136	M6_427326_PstIMseI_PA	19.5061	7B
									137	Opata_3939416_PstIMspI_PA	19.5061	7B
									138	Opata_891060_PstIMseI_PA	19.5061	7B
									139	Opata_71963_PstIMseI_PA	19.5061	7B
									140	M6_882468_PstIMspI_PA	19.5061	7B
									141	M6_680885_PstIMseI_PA	19.5061	7B
									142	Opata_208980_PstIMseI_PA	19.5061	7B
									143	M6_34894_PstIMspI_PA	19.5061	7B
									144	Opata_1373208_PstIMluI_PA	19.5061	7B
									145	M6_1919568_PstIMspI_PA	19.5061	7B
									146	M6_1823271_PstIMspI_PA	19.5061	7B
									147	M6_82771_PstIMseI_PA	19.5061	7B
									148	Opata_2660806_PstIMspI_PA	19.5061	7B
									149	M6_203218_PstIMseI_PA	19.5061	7B
									150	Opata_1813337_PstIMseI_PA	19.5061	7B
									151	M6_305160_PstIMseI_PA	19.5061	7B
									152	Opata_2489071_13_PstIMspI_SNP	19.5061	7B
									153	Opata_16711_PstIMseI_PA	19.5061	7B
									154	M6_203814_PstIMseI_PA	19.5061	7B
									155	Opata_1351340_PstIMspI_PA	19.5061	7B
									156	M6_3691317_PstIMseI_PA	19.5061	7B
									157	M6_765414_PstIMseI_PA	19.5061	7B
									158	M6_1031142_PstIMspI_PA	19.5061	7B
									159	Opata_276899_8_PstIMseI_SNP	19.5061	7B
									160	M6_563880_PstIMspI_PA	19.5061	7B
									161	Opata_4165283_PstIMspI_PA	19.5061	7B
									162	M6_98206_PstIMseI_PA	19.5061	7B
									163	Opata_508714_6_PstIMseI_SNP	19.5061	7B
									164	M6_510186_PstIMspI_PA	19.5061	7B
									165	Opata_508628_PstIMseI_PA	19.5061	7B
									166	Opata_2899122_PstIMspI_PA	19.5061	7B
									167	Opata_54729_4_PstIMseI_SNP	19.5061	7B
									168	M6_2010204_PstIMspI_PA	19.5061	7B
									169	M6_509318_PstIMspI_PA	19.5061	7B
									170	Opata_303053_43_PstIMseI_SNP	19.5061	7B
									171	M6_204887_PstIMseI_PA	19.5061	7B
									172	M6_287114_PstIMspI_PA	19.5061	7B
									173	Opata_2489071_68_PstIMspI_SNP	19.5061	7B
									174	M6_2090153_PstIMspI_PA	19.5061	7B
									175	Opata_3674558_49_PstIMspI_SNP	19.5061	7B
									176	M6_346001_PstIMseI_PA	19.5061	7B
									177	Opata_273607_36_PstIMspI_SNP	19.5061	7B
									178	M6_2932015_PstIMspI_PA	19.5061	7B
									179	M6_2958616_PstIMspI_PA	19.5061	7B
									180	Opata_1867559_PstIMspI_PA	19.5061	7B
									181	Opata_2466573_PstIMspI_PA	19.5061	7B
									182	Opata_33215_PstIMspI_PA	19.5061	7B
									183	M6_857296_PstIMspI_PA	19.5061	7B
									184	Opata_788338_PstIMseI_PA	19.5061	7B
									185	Opata_1366815_PstIMspI_PA	19.5061	7B
									186	Opata_252464_PstIMseI_PA	19.5061	7B
									187	M6_600170_PstIMspI_PA	19.5061	7B
									188	M6_3101128_PstIMspI_PA	19.5061	7B
									189	M6_4045051_PstIMseI_PA	19.5061	7B
									190	Opata_2489071_35_PstIMspI_SNP	19.5061	7B
									191	Opata_1210748_PstIMseI_PA	19.5061	7B
									192	Opata_19643_PstIMspI_PA	19.5061	7B
									193	Opata_3776188_42_PstIMspI_SNP	19.5061	7B
									194	M6_3193543_PstIMspI_PA	19.5061	7B
									195	M6_2214683_PstIMspI_PA	19.5061	7B
									196	M6_449158_PstIMspI_PA	19.5061	7B
									197	Opata_3503508_PstIMspI_PA	19.5061	7B
									198	Opata_2347723_PstIMseI_PA	19.5061	7B
									199	Opata_2934736_PstIMspI_PA	19.5061	7B
									200	M6_945097_PstIMspI_PA	19.5061	7B
									201	Opata_1067234_PstIMluI_PA	19.5061	7B
									202	M6_1938809_PstIMseI_PA	19.5061	7B
									203	M6_115563_PstIMseI_PA	19.5061	7B
									204	Opata_4101665_72_PstIMspI_SNP	19.5061	7B
									205	Opata_177505_3_PstIMspI_SNP	19.5061	7B
									206	Opata_1847449_88_PstIMspI_SNP	19.5061	7B
									207	Opata_508714_81_PstIMseI_SNP	19.5061	7B
									208	M6_1764752_PstIMseI_PA	19.5061	7B
									209	M6_749446_PstIMspI_PA	19.5061	7B
									210	Opata_482014_PstIMseI_PA	19.5061	7B
									211	Opata_573422_PstIMseI_PA	19.5061	7B
									212	Opata_20578_26_PstIMseI_SNP	19.5061	7B
									213	Opata_508714_74_PstIMseI_SNP	19.5061	7B
									214	Opata_2076185_PstIMspI_PA	19.5061	7B
									215	Opata_432807_PstIMseI_PA	19.5061	7B
									216	Opata_3346505_PstIMspI_PA	19.5061	7B
									217	Opata_1059963_PstIMspI_PA	19.5061	7B
									218	Opata_3365352_PstIMspI_PA	19.5061	7B
									219	Opata_3173359_PstIMspI_PA	19.5061	7B
									220	M6_559747_PstIMspI_PA	19.5061	7B
									221	Opata_761899_32_PstIMseI_SNP	19.5061	7B
									222	Opata_2315192_PstIMspI_PA	19.5061	7B
									223	M6_1310223_PstIMspI_PA	19.5061	7B
									224	Opata_1646258_PstIMseI_PA	19.5061	7B
									225	Opata_1665090_PstIMseI_PA	19.5061	7B
									226	M6_722573_PstIMspI_PA	19.5061	7B
									227	Opata_1453541_PstIMspI_PA	19.5061	7B
									228	Opata_73253_PstIMseI_PA	19.5061	7B
									229	Opata_273607_30_PstIMspI_SNP	19.5061	7B
									230	Opata_1926372_48_PstIMspI_SNP	19.5061	7B
									231	M6_1973414_PstIMseI_PA	19.5061	7B
									232	M6_2061329_PstIMspI_PA	19.5061	7B
									233	M6_632986_PstIMspI_PA	19.5061	7B
									234	M6_453687_PstIMseI_PA	19.5061	7B
									235	Opata_362510_PstIMseI_PA	19.5061	7B
									236	Opata_3264070_PstIMseI_PA	19.5061	7B
									237	M6_504029_PstIMspI_PA	19.5061	7B
									238	Opata_1354032_PstIMseI_PA	19.5061	7B
									239	M6_443043_PstIMspI_PA	19.5061	7B
									240	Opata_39234_22_PstIMseI_SNP	19.5061	7B
									241	wPt-9800	20.0239	7B
									242	BobWhite_c20735_255	20.1967	7B	Traes_7BS_135C011B8	18538	21529	45419	5	0	0	NA	NA	0	0	1	NA	NA	NA	NA	NA	NA	S
									243	Tdurum_contig11531_522	20.5412	7B
									244	RAC875_c17182_600	20.5412	7B
									245	Ra_c9687_1038	20.5412	7B
									246	Kukri_rep_c71778_644	20.5412	7B
									247	Kukri_c3734_892	20.5412	7B	Traes_7BS_DB9D64BC5	22314	24444	45420	6	5	0.0102810113986109	0.452526627685927	-0.772441375395675	1.39655172413793	0.830769230769231	0.595161680313341	0.456859545868664	NA	NA	NA	NA	NA	S
									248	Ku_c3662_836	20.5412	7B
									249	Excalibur_c53111_215	20.5412	7B
									250	Excalibur_c3489_182	20.5412	7B	Traes_7BS_1A80525CF	30056	32936	45421	7	0	0	NA	NA	0	0	1	NA	NA	NA	NA	NA	NA	S
									251	Excalibur_c15405_808	20.5412	7B	Traes_7BS_1253355A9	40499	44556	45422	8	7	-0.0262354762953911	-0.200445313840348	0.338181918674053	1.63054187192118	1.75076923076923	1.07368941135418	0.0494049848438988	NA	NA	NA	NA	NA	S
									252	Excalibur_c50044_749	22.0525	7B
									253	Xi264011a	24.0381	7B
									254	Jagger_c3075_99	24.9591	7B
									255	BS00022127_51	26.5659	7B
									256	RAC875_c10555_178	26.5659	7B
									257	IAAV1902	26.5659	7B	Traes_7BS_757B135DF	44592	47298	45423	9	0	0	NA	NA	0	0	1	NA	NA	NA	NA	NA	NA	S
									258	wsnp_JD_c1285_1848292	27.9612	7B
									259	Tdurum_contig98005_272	27.9612	7B	Traes_7BS_3974582E7	56430	59714	45425	11	22	0.0187708954010337	-0.957912485757104	0.00617600305698899	4.2512315270936	6.40923076923077	1.50749805714366	-0.128242357234291	NA	NA	NA	NA	NA	S
									260	Tdurum_contig5352_556	27.9612	7B	Traes_7BS_3285CDC24	62177	64343	45427	13	7	0.0146017497284757	0.019434357523957	0.946898783224388	1.45812807881773	1.97846153846154	1.35660574772847	1.00943301912408	NA	NA	NA	NA	NA	S
									261	Tdurum_contig28055_176	27.9612	7B
									262	Tdurum_contig25857_274	27.9612	7B
									263	Tdurum_contig10861_942	27.9612	7B
									264	RFL_Contig801_2124	27.9612	7B	Traes_7BS_E74F771F1	51761	52394	45424	10	0	0	NA	NA	0	0	1	NA	NA	NA	NA	NA	NA	S
									265	Kukri_c41117_824	27.9612	7B
									266	BobWhite_c47269_128	27.9612	7B
									267	Excalibur_c8486_471	27.9612	7B
									268	Excalibur_c8486_419	27.9612	7B
									269	Ex_c24068_652	27.9612	7B
									270	CAP12_rep_c4079_97	27.9612	7B	Traes_7BS_BFF92035E	59995	61319	45426	12	0	0	NA	NA	0	0	1	NA	NA	NA	NA	NA	NA	S
									271	BS00076402_51	27.9612	7B
									272	D_GA8KES401DOLZI_72	29.261	7B
									273	Xwmc323	30.7163	7B
									274	Opata_3072321_PstIMseI_PA	30.7163	7B
									275	Opata_1724186_84_PstIMspI_SNP	30.7163	7B
									276	Opata_518242_43_PstIMspI_SNP	30.7163	7B
									277	Opata_80326_PstIMspI_PA	30.7163	7B
									278	Opata_1820407_PstIMspI_PA	30.7163	7B
									279	Opata_4091503_PstIMspI_PA	30.7163	7B
									280	Opata_694767_35_PstIMseI_SNP	30.7163	7B
									281	Opata_2805966_PstIMspI_PA	30.7163	7B
									282	Opata_272977_74_PstIMspI_SNP	30.7163	7B
									283	Opata_1358856_PstIMspI_PA	30.7163	7B
									284	M6_803044_PstIMseI_PA	30.7163	7B
									285	Opata_495686_PstIMspI_PA	30.7163	7B
									286	Opata_2984281_36_PstIMseI_SNP	30.7163	7B
									287	Opata_1486796_80_PstIMseI_SNP	30.7163	7B
									288	Opata_3207306_PstIMspI_PA	30.7163	7B
									289	Opata_1574715_PstIMseI_PA	30.7163	7B
									290	Opata_1518052_PstIMspI_PA	30.7163	7B
									291	Opata_1725412_PstIMspI_PA	30.7163	7B
									292	Opata_534971_PstIMspI_PA	30.7163	7B
									293	Opata_2145838_PstIMspI_PA	30.7163	7B
									294	Opata_1861175_PstIMspI_PA	30.7163	7B
									295	M6_1583721_PstIMspI_PA	30.7163	7B
									296	Opata_1440597_PstIMspI_PA	30.7163	7B
									297	Opata_2063549_PstIMspI_PA	30.7163	7B
									298	Opata_2995022_PstIMspI_PA	30.7163	7B
									299	Opata_682782_PstIMspI_PA	30.7163	7B
									300	Opata_3069895_PstIMspI_PA	30.7163	7B
									301	Opata_789290_PstIMseI_PA	30.7163	7B
									302	Opata_522833_PstIMspI_PA	30.7163	7B
									303	Opata_192281_86_PstIMseI_SNP	30.7163	7B
									304	Opata_341242_PstIMspI_PA	30.7163	7B
									305	Opata_804887_87_PstIMseI_SNP	30.7163	7B
									306	Opata_2227149_32_PstIMspI_SNP	30.7163	7B
									307	Opata_3556066_PstIMspI_PA	30.7163	7B
									308	Opata_584160_PstIMspI_PA	30.7163	7B
									309	Opata_499173_10_PstIMseI_SNP	30.7163	7B
									310	Opata_3274557_PstIMspI_PA	30.7163	7B
									311	Opata_48552_52_PstIMseI_SNP	30.7163	7B
									312	Opata_3002061_PstIMspI_PA	30.7163	7B
									313	Opata_3828755_PstIMspI_PA	30.7163	7B
									314	M6_1134797_PstIMseI_PA	30.7163	7B
									315	Opata_3247643_PstIMspI_PA	30.7163	7B
									316	Opata_666452_PstIMseI_PA	30.7163	7B
									317	Opata_585075_PstIMseI_PA	30.7163	7B
									318	Opata_1427232_PstIMspI_PA	30.7163	7B
									319	Opata_2972518_PstIMspI_PA	30.7163	7B
									320	Opata_1858198_PstIMspI_PA	30.7163	7B
									321	Opata_795484_PstIMspI_PA	30.7163	7B
									322	Opata_2544773_12_PstIMspI_SNP	30.7163	7B
									323	Opata_3242981_PstIMspI_PA	30.7163	7B
									324	Opata_2227149_25_PstIMspI_SNP	30.7163	7B
									325	Opata_2842772_51_PstIMspI_SNP	30.7163	7B
									326	M6_1274314_PstIMspI_PA	30.7163	7B
									327	Opata_3465344_PstIMseI_PA	30.7163	7B
									328	Opata_3732235_PstIMspI_PA	30.7163	7B
									329	Opata_2842772_75_PstIMspI_SNP	30.7163	7B
									330	Opata_2164638_PstIMspI_PA	30.7163	7B
									331	Opata_1645475_PstIMseI_PA	30.7163	7B
									332	Opata_1922078_PstIMspI_PA	30.7163	7B
									333	Opata_148187_9_PstIMseI_SNP	30.7163	7B
									334	Opata_783718_PstIMspI_PA	30.7163	7B
									335	M6_687684_PstIMluI_PA	30.7163	7B
									336	Opata_1371254_PstIMseI_PA	30.7163	7B
									337	Opata_148187_3_PstIMseI_SNP	30.7163	7B
									338	Opata_2946530_PstIMseI_PA	30.7163	7B
									339	Opata_3005552_PstIMspI_PA	30.7163	7B
									340	Opata_1382929_PstIMspI_PA	30.7163	7B
									341	M6_598205_PstIMseI_PA	30.7163	7B
									342	Opata_393429_PstIMspI_PA	30.7163	7B
									343	wsnp_Ex_c11658_18773086	31.9424	7B	Traes_7BS_1CBF2C876	70841	72163	45428	14	7	-0.00397609729247517	1.28774109658703	0.280774546892758	1.20443349753695	1.53846153846154	1.27710200521223	0.0164531563818669	NA	NA	NA	NA	NA	S
									344	wsnp_Ex_c11658_18773159	31.9424	7B
									345	Opata_1225963_PstIMspI_PA	31.9424	7B
									346	Opata_428103_64_PstIMseI_SNP	31.9424	7B
									347	Opata_428103_28_PstIMseI_SNP	31.9424	7B
									348	Opata_3787966_PstIMseI_PA	31.9424	7B
									349	M6_723325_PstIMspI_PA	31.9424	7B
									350	Opata_74739_PstIMseI_PA	31.9424	7B
									351	Opata_860006_43_PstIMseI_SNP	31.9424	7B
									352	Opata_136570_15_PstIMspI_SNP	31.9424	7B
									353	Opata_3551249_87_PstIMspI_SNP	31.9424	7B
									354	M6_1927619_PstIMspI_PA	31.9424	7B
									355	M6_1128721_PstIMspI_PA	31.9424	7B
									356	M6_745036_PstIMspI_PA	31.9424	7B
									357	Opata_8677_28_PstIMseI_SNP	31.9424	7B
									358	Opata_2197802_PstIMseI_PA	31.9424	7B
									359	Opata_255104_84_PstIMseI_SNP	31.9424	7B
									360	Opata_162937_2_PstIMseI_SNP	31.9424	7B
									361	M6_473018_PstIMspI_PA	31.9424	7B
									362	Opata_2987833_PstIMspI_PA	31.9424	7B
									363	Opata_3274611_80_PstIMspI_SNP	31.9424	7B
									364	Opata_8677_65_PstIMseI_SNP	31.9424	7B
									365	Opata_428103_55_PstIMseI_SNP	31.9424	7B
									366	Opata_245779_PstIMseI_PA	31.9424	7B
									367	M6_976_PstIMseI_PA	31.9424	7B
									368	M6_2636051_PstIMseI_PA	31.9424	7B
									369	M6_19295_PstIMspI_PA	31.9424	7B
									370	Opata_3090911_PstIMspI_PA	31.9424	7B
									371	M6_1321444_PstIMspI_PA	31.9424	7B
									372	Opata_320074_PstIMseI_PA	31.9424	7B
									373	M6_2152531_PstIMseI_PA	31.9424	7B
									374	Opata_1020392_84_PstIMseI_SNP	31.9424	7B
									375	Opata_3082817_PstIMseI_PA	31.9424	7B
									376	Opata_8677_64_PstIMseI_SNP	31.9424	7B
									377	Opata_1918785_PstIMspI_PA	31.9424	7B
									378	Opata_3841643_13_PstIMspI_SNP	31.9424	7B
									379	tplb0062k22_1152	31.9424	7B
									380	Tdurum_contig16244_335	33.037	7B
									381	RAC875_c28057_144	33.037	7B	Traes_7BS_62A8A6F7E	83253	86372	45429	15	41	0.0407026854596819	0.363959684817814	0.625951283683674	8.92118226600985	8.12615384615385	0.910893053297823	1.11741459753215	NA	NA	NA	NA	NA	S
									382	RAC875_c1610_485	33.037	7B
									383	Tdurum_contig85266_280	33.5725	7B
									384	RAC875_c36670_72	33.5725	7B
									385	Excalibur_c50044_590	33.5725	7B
									386	Excalibur_c50044_1221	33.5725	7B
									387	Kukri_c50501_299	33.6805	7B
									388	Excalibur_c3423_994	34.0094	7B	Traes_7BS_6DED82A92	88351	91662	45430	16	8	0.0248158971534035	0.428339024945983	-0.902597137721169	1.13300492610837	1.17846153846154	1.0400850197362	-0.751127606800605	NA	NA	NA	NA	NA	S
									389	Excalibur_c3423_1170	34.0094	7B
									390	Xwmc76	34.0564	7B
									391	stm517tcac2	34.32	7B
									392	Tdurum_contig30677_66	34.6522	7B
									393	Tdurum_contig30677_55	34.6522	7B
									394	Xgwm400	34.8564	7B
									395	wsnp_CAP8_c334_304253	35.0953	7B	Traes_7BS_3EA8DCFEC	93787	99328	45431	17	15	0.0503203910479447	0.33704411464711	1.70840208383495	5.1256157635468	4.93846153846154	0.963493612792233	1.0526108132796	NA	NA	NA	NA	NA	S
									396	wsnp_CAP11_c589_398835	35.0953	7B
									397	Opata_43202_86_PstIMseI_SNP	35.0953	7B
									398	Opata_541191_41_PstIMspI_SNP	35.0953	7B
									399	Opata_3689234_27_PstIMspI_SNP	35.0953	7B
									400	Opata_470370_77_PstIMseI_SNP	35.0953	7B
									401	Opata_2027009_72_PstIMspI_SNP	35.0953	7B
									402	Opata_1469755_PstIMseI_PA	35.0953	7B
									403	Opata_1190339_4_PstIMspI_SNP	35.0953	7B
									404	M6_2690410_PstIMseI_PA	35.0953	7B
									405	Opata_1963993_37_PstIMspI_SNP	35.0953	7B
									406	Opata_20727_41_PstIMseI_SNP	35.0953	7B
									407	Opata_1930692_2_PstIMspI_SNP	35.0953	7B
									408	Opata_368351_87_PstIMseI_SNP	35.0953	7B
									409	Opata_20727_67_PstIMseI_SNP	35.0953	7B
									410	M6_79430_40_PstIMseI_SNP	35.0953	7B
									411	Opata_3946645_PstIMspI_PA	35.0953	7B
									412	Opata_1485208_PstIMspI_PA	35.0953	7B
									413	Opata_81539_68_PstIMseI_SNP	35.0953	7B
									414	Opata_548653_51_PstIMspI_SNP	35.0953	7B
									415	Opata_112434_19_PstIMseI_SNP	35.0953	7B
									416	M6_1453351_PstIMluI_PA	35.0953	7B
									417	Opata_3829831_PstIMspI_PA	35.0953	7B
									418	Opata_2754689_PstIMspI_PA	35.0953	7B
									419	M6_1610132_PstIMseI_PA	35.0953	7B
									420	M6_572809_PstIMseI_PA	35.0953	7B
									421	Opata_3422796_80_PstIMspI_SNP	35.0953	7B
									422	Opata_1020568_PstIMseI_PA	35.0953	7B
									423	M6_1168052_PstIMseI_PA	35.0953	7B
									424	Opata_67600_PstIMseI_PA	35.0953	7B
									425	Opata_2348654_PstIMspI_PA	35.0953	7B
									426	M6_2230265_PstIMspI_PA	35.0953	7B
									427	Opata_490598_44_PstIMspI_SNP	35.0953	7B
									428	M6_294067_PstIMseI_PA	35.0953	7B
									429	Opata_2247891_PstIMspI_PA	35.0953	7B
									430	M6_79430_36_PstIMseI_SNP	35.0953	7B
									431	M6_3326846_PstIMspI_PA	35.0953	7B
									432	Opata_3018178_PstIMspI_PA	35.0953	7B
									433	Opata_40589_PstIMseI_PA	35.0953	7B
									434	Opata_435784_53_PstIMseI_SNP	35.0953	7B
									435	Opata_2027009_47_PstIMspI_SNP	35.0953	7B
									436	M6_10345_PstIMseI_PA	35.0953	7B
									437	M6_1483324_PstIMspI_PA	35.0953	7B
									438	Opata_160402_PstIMseI_PA	35.0953	7B
									439	M6_3000508_PstIMseI_PA	35.0953	7B
									440	Opata_43202_77_PstIMseI_SNP	35.0953	7B
									441	Opata_1790204_PstIMspI_PA	35.0953	7B
									442	Opata_245415_PstIMseI_PA	35.0953	7B
									443	M6_331093_PstIMspI_PA	35.0953	7B
									444	Opata_1389247_53_PstIMseI_SNP	35.0953	7B
									445	M6_1229221_PstIMseI_PA	35.0953	7B
									446	Opata_2737020_PstIMspI_PA	35.0953	7B
									447	Opata_276991_PstIMspI_PA	35.0953	7B
									448	Opata_2089136_PstIMspI_PA	35.0953	7B
									449	Opata_1772414_PstIMspI_PA	35.0953	7B
									450	Opata_43202_54_PstIMseI_SNP	35.0953	7B
									451	M6_519500_PstIMseI_PA	35.0953	7B
									452	Opata_310014_45_PstIMspI_SNP	35.0953	7B
									453	Opata_1944664_PstIMspI_PA	35.0953	7B
									454	Opata_1930692_3_PstIMspI_SNP	35.0953	7B
									455	Opata_150113_66_PstIMseI_SNP	35.0953	7B
									456	M6_79430_8_PstIMseI_SNP	35.0953	7B
									457	M6_1136220_PstIMseI_PA	35.0953	7B
									458	Opata_4008_60_PstIMseI_SNP	35.0953	7B
									459	Opata_3689234_68_PstIMspI_SNP	35.0953	7B
									460	Opata_1242194_PstIMseI_PA	35.0953	7B
									461	Opata_1930692_18_PstIMspI_SNP	35.0953	7B
									462	Opata_3422796_47_PstIMspI_SNP	35.0953	7B
									463	M6_167801_PstIMseI_PA	35.0953	7B
									464	Opata_640197_75_PstIMseI_SNP	35.0953	7B
									465	M6_344858_PstIMseI_PA	35.0953	7B
									466	Opata_2942231_PstIMspI_PA	35.0953	7B
									467	M6_783636_PstIMseI_PA	35.0953	7B
									468	wsnp_Ex_c13244_20891347	36.644	7B
									469	Xi766572a	39.0912	7B
									470	wPt-2278	40.0322	7B
									471	Xwmc338	42.8882	7B
									472	IACX198	44.4886	7B	Traes_7BS_C32364A3F	100065	104658	45432	18	6	0.0191219825031071	1.79333338674167	-0.106756613496624	4.86206896551724	3.86461538461538	0.794892156341348	1.43127189679716	NA	NA	NA	NA	NA	S
									473	BobWhite_c41356_62	44.7589	7B
									474	Excalibur_c12500_116	44.7589	7B
									475	BS00011652_51	45.8815	7B	Traes_7BS_D3E627D04	105470	109379	45433	19	3	-0.00151591730518441	-0.0739569908400424	0.749554703802759	1.56650246305419	1.95076923076923	1.24514588002624	0.201204857527331	Bradi1g48757	LOC_Os06g06370	sb10g004010	6	31359	S
									476	BS00011652_51	45.8815	7B	Traes_7BS_73D2789C9	109546	110156	45434	20	0	0	NA	NA	0	0	1	NA	Bradi1g48757	LOC_Os06g06370	sb10g004010	6	31359	S
	QTkw.Bon-ch7B	QT/h.Hau-ch7B							477	Xfba42	46.1564	7B
									478	Xgwm130	46.1564	7B
									479	Xgwm526	46.1564	7B
									480	Xfba346	46.1564	7B
									481	Xwmc335	46.1564	7B
									482	Xwmc476	46.1564	7B
									483			7B	Traes_7BS_E525EB32C	110160	110347	45435	21	0	0	NA	NA	0	0	1	NA	Bradi1g48747	LOC_Os06g06380	sb10g004020	6	31360	S
									484			7B	Traes_7BS_7A4F72BD9	111766	114145	45436	22	10	0.0284152455985381	2.57480359700435	0.10295597386579	4.50738916256158	4.04923076923077	0.898376476887812	1.31864612900886	NA	LOC_Os06g06390	NA	6	31361	S
									485			7B	Traes_7BL_92C3BF76D	117493	117636	45437	23	2	0.19579562809145	-0.0579310221105617	0.566086026206892	0.435960591133005	0.424615384615385	0.97403607954667	0.860351650517172	NA	NA	sb10g004025	6	31362	S
									486			7B	Traes_7BS_2B982F2C5	123219	123592	45438	24	0	0	NA	NA	0	0	1	NA	Bradi1g48740	LOC_Os06g06410	sb10g004030	6	31364	S
									487			7B	Traes_7BS_96FA0A12D	123636	125118	45439	25	4	0.0235331117907254	-1.40411421209436	0.242773964162123	0.458128078817734	1.09846153846154	2.39467283290536	-0.191566538020175	Bradi1g48740	LOC_Os06g06410	sb10g004030	6	31364	S
									488			7B	Traes_7BS_73287CA8E	125909	126899	45440	26	4	-0.0171383940551673	0.234267689383298	0.227826938400602	1.37931034482759	1.04615384615385	0.758636532419224	0.291726329482916	Bradi1g48730	LOC_Os06g06420	sb10g004040	6	31365	S
									489	Ra_c39042_935	47.8427	7B
									490	Kukri_c67849_109	47.8427	7B	Traes_7BS_5658CFA84	223266	227338	45458	44	1	0.0769230769230769	-0.33799621088468	NA	0.177339901477833	0	0.0056072701622015	-0.663720411905834	Bradi1g48670	NA	sb10g004070	6	31368	S
									491	Kukri_c67849_109	47.8427	7B	Traes_7BS_C646121F1	236373	238308	45460	46	1	-0.0476190476190477	-1.15558750501204	-1.1646721889208	0.061576354679803	0.0523076923076923	0.851882380484001	-0.853208952673358	Bradi1g48670	NA	sb10g004070	6	31368	S
									492	Kukri_c67849_109	47.8427	7B	Traes_7BS_C646121F11	229372	231307	45459	45	0	0	NA	NA	0	0	1	NA	Bradi1g48670	NA	sb10g004070	6	31368	S
									493	Kukri_c67849_109	47.8427	7B	Traes_7BS_4CB71F5D3	218657	220981	45457	43	2	0.021757852077001	-1.52586657198885	-0.646861586923328	0.315270935960591	0.966153846153846	3.05799151196123	-0.714287423947748	Bradi1g48670	NA	sb10g004070	6	31368	S
									494	Kukri_c67849_109	47.8427	7B	Traes_7BS_E67B3797A	208717	218000	45456	42	10	0.0413651402999212	0.539454593701728	0.137332558793421	2.27093596059113	2.11384615384615	0.930856409350552	0.62790591276607	Bradi1g48670	NA	sb10g004070	6	31368	S
									495	Kukri_c67849_109	47.8427	7B	Traes_7BS_8463181E8	195755	197058	45455	41	0	0	NA	NA	0	0	1	NA	Bradi1g48670	NA	sb10g004070	6	31368	S
									496	Kukri_c67849_109	47.8427	7B	Traes_7BS_47C4BF060	182416	184906	45454	40	0	0	NA	NA	0	0	1	NA	Bradi1g48670	NA	sb10g004070	6	31368	S
									497	Kukri_c67849_109	47.8427	7B	Traes_7BS_2EA0B317B	174551	176490	45453	39	1	-0.0512820512820513	-1.16240204275445	-1.16479739067565	0.0517241379310345	0.0553846153846154	1.06942702147441	-0.840765093707754	Bradi1g48670	NA	sb10g004070	6	31368	S
									498	Kukri_c67849_109	47.8427	7B	Traes_7BS_0313D3855	171942	173260	45452	38	0	0	NA	NA	0	0	1	NA	Bradi1g48670	NA	sb10g004070	6	31368	S
									499	Kukri_c67849_109	47.8427	7B	Traes_7BS_F9499DA5E	169312	171940	45451	37	3	0.0577645572715048	0.0167667883025528	-1.25521957455171	0.504926108374384	0.396923076923077	0.786524103292475	-0.75708137523899	Bradi1g48670	NA	sb10g004070	6	31368	S
									500	Kukri_c67849_109	47.8427	7B	Traes_7BS_19F2FAA1E	168050	169309	45450	36	1	-0.00769230769230766	-0.33799621088468	-1.16097429087842	0.177339901477833	0.0676923076923077	0.385176340235696	-0.439603583515649	Bradi1g48670	NA	sb10g004070	6	31368	S
									501	Kukri_c67849_109	47.8427	7B	Traes_7BS_3B05FAE7A	165410	168049	45449	35	2	0.00216666666666654	-1.15189875187484	-1.12229355174051	0.315270935960591	0.0984615384615385	0.314482070341335	-1.11721217019956	Bradi1g48670	NA	sb10g004070	6	31368	S
									502	Kukri_c67849_109	47.8427	7B	Traes_7BS_5A0E77FB8	150132	156600	45448	34	0	0	NA	NA	0	0	1	NA	Bradi1g48670	NA	sb10g004070	6	31368	S
									503	Kukri_c67849_109	47.8427	7B	Traes_7BS_2EC93A7D7	144234	146194	45446	32	4	0.0213538432140639	-1.21634133678419	-1.27128697947921	0.485221674876847	0.470769230769231	0.97027602657035	-1.44351273414135	Bradi1g48670	NA	sb10g004070	6	31368	S
									504	Kukri_c67849_109	47.8427	7B	Traes_7BS_28CCE56BC	129407	141691	45442	28	5	0.0798914067990383	-0.505068985157949	-1.29422066762198	1.44581280788177	1.25230769230769	0.866254211558992	-0.530682597524126	Bradi1g48670	NA	sb10g004070	6	31368	S
									505	Kukri_c67849_109	47.8427	7B	Traes_7BS_55471F0FB	128236	128742	45441	27	0	0	NA	NA	0	0	1	NA	Bradi1g48670	NA	sb10g004070	6	31368	S
									506	Kukri_c67849_109	47.8427	7B	Traes_7BS_D127289AE	142013	143080	45444	30	1	-0.0425531914893618	-1.15558750501204	-1.16097429087842	0.061576354679803	0.0676923076923077	1.09773596574425	-0.869258212201282	Bradi1g48670	NA	sb10g004070	6	31368	S
									507	Kukri_c67849_109	47.8427	7B	Traes_7BS_E72B70048	146195	147454	45447	33	0	0	NA	NA	0	0	1	NA	Bradi1g48670	NA	sb10g004070	6	31368	S
									508	Kukri_c67849_109	47.8427	7B	Traes_7BS_00B8C7408	141696	142009	45443	29	0	0	NA	NA	0	0	1	NA	Bradi1g48670	NA	sb10g004070	6	31368	S
									509	Kukri_c67849_109	47.8427	7B	Traes_7BS_5C9371445	143085	144233	45445	31	4	0.0674294431731502	-0.662106677804815	-0.903052541137166	0.113300492610837	0.523076923076923	4.58508025643635	-1.16900837119728	Bradi1g48670	NA	sb10g004070	6	31368	S
									510	GENE-4833_102	47.8427	7B
									511	Xwmc364	48.0364	7B
									512	Xwmc471	48.0364	7B
									513	wPt-1853	48.0982	7B
									514	Gene_Glutaminesynthase1.3_d1	48.158	7B
									515	Xcdo1395	49.8364	7B
									516	Xpsr952	49.8364	7B
									517	Xwmc435	49.8364	7B
									518	Xopa10	49.8364	7B
									519			7B	Traes_7BS_45DA24D79	240221	252167	45461	47	4	0.0569385642385667	-0.601858637427874	-0.697979356465086	0.455665024630542	0.68	1.49124625310693	-0.103047135768795	Bradi1g48710	NA	NA	6	31370	S
									520	BS00081132_51	51.0043	7B
									521			7B	Traes_7BS_AD3104D73	252973	260317	45462	48	3	0.0316454264586983	-0.754818944973994	-1.47751503041594	1.80049261083744	0.769230769230769	0.427551445798049	-0.540339356511722	Bradi1g48710	NA	NA	6	31370	S
									522			7B	Traes_7BS_A9247818A	261793	262447	45463	49	3	0.00456657466221044	-0.0616372281453588	-1.49620927131439	0.79064039408867	0.326153846153846	0.413260685195711	-0.357360633053197	Bradi1g48710	NA	NA	6	31370	S
									523			7B	Traes_7BS_7E6AF31E9	263149	264499	45464	50	5	-0.010306169133115	0.364480770612661	1.58193956018043	1.16009852216749	1.97538461538462	1.70216789183402	1.40571691008626	Bradi1g48697	LOC_Os06g06440	NA	6	31371	S
									524			7B	Traes_7BS_C88DFDEDC	268629	272100	45465	51	2	0.0370370370370371	-0.972146691012155	NA	0.25615763546798	0	0.00388866533383959	-1.16501561284802	Bradi1g48697	LOC_Os06g06440	NA	6	31371	S
									525	Xgwm60	51.7264	7B
									526	S18M18	51.7264	7B
									527	Gene_Vrn-B3	51.7264	7B
									528			7B	Traes_7BS_3DFEC17DC	274450	277024	45466	52	3	0.0720234604105572	-0.735770875960986	-0.235552956455474	0.12807881773399	0.295384615384615	2.29615222698813	-1.00020954302636	Bradi1g48697	LOC_Os06g06440	NA	6	31371	S
									529			7B	Traes_7BS_ABB8B2DC0	278837	282025	45467	53	7	0.0179787302302997	-1.59363300046661	-1.48894711455822	0.54679802955665	0.535384615384615	0.979164930549312	-1.44964950654606	Bradi1g48697	LOC_Os06g06440	NA	6	31371	S
									530			7B	Traes_7BS_BB0FECDBE	295445	301539	45468	54	6	0.0925353934980722	1.20277107288122	-0.015292119542961	3.23645320197044	0.686153846153846	0.212251361656749	0.520613330530108	Bradi1g48697	LOC_Os06g06440	NA	6	31371	S
									531			7B	Traes_7BS_9BA88326B	306987	310693	45469	55	0	0	NA	NA	0	0	1	NA	Bradi1g48697	LOC_Os06g06440	NA	6	31371	S
									532			7B	Traes_7BS_2AB96239F	310709	311194	45470	56	0	0	NA	NA	0	0	1	NA	Bradi1g48697	LOC_Os06g06440	NA	6	31371	S
									533			7B	Traes_7BS_4318E31F0	312079	313884	45471	57	1	-0.0333333333333334	-0.641123985209207	-1.16356375286746	0.0985221674876847	0.0615384615384615	0.628387222666065	-0.594604037723928	Bradi1g48697	LOC_Os06g06440	NA	6	31371	S
									534			7B	Traes_7BS_6B4A15C2C	314196	314600	45472	58	0	0	NA	NA	0	0	1	NA	Bradi1g48697	LOC_Os06g06440	NA	6	31371	S
									535			7B	Traes_7BS_2C8BBCF30	317051	318751	45473	59	2	-0.0156170773755198	-0.476473266131039	-1.14070375073138	0.357142857142857	0.227692307692308	0.638550521431587	-0.407705475899219	Bradi1g48697	LOC_Os06g06440	NA	6	31371	S
									536			7B	Traes_7BS_4B7568082	319348	320457	45474	60	0	0	NA	NA	0	0	1	NA	Bradi1g48697	LOC_Os06g06440	NA	6	31371	S
									537	Xi728617b	53.0455	7B
									538			7B	Traes_7BS_E4E44F1371	324349	324987	45475	61	0	0	NA	NA	0	0	1	NA	Bradi1g50820	LOC_Os06g06460	sb10g004100	6	31375	S
									539	wsnp_Ra_c56439_58965239	53.0733	7B
									540			7B	Traes_7BS_DC473A198	324988	325649	45476	62	0	0	NA	NA	0	0	1	NA	Bradi1g50820	LOC_Os06g06460	sb10g004100	6	31375	S
									541			7B	Traes_7BS_D9BC83281	329724	330451	45477	63	0	0	NA	NA	0	0	1	NA	Bradi1g50820	LOC_Os06g06460	sb10g004100	6	31375	S
									542			7B	Traes_7BS_B62686D2D	332774	333506	45478	64	0	0	NA	NA	0	0	1	NA	NA	LOC_Os06g06480	NA	6	31377	S
									543			7B	Traes_7BS_FE5FA12C3	338630	338748	45479	65	0	0	NA	NA	0	0	1	NA	NA	LOC_Os06g06520	sb10g004120	6	31381	S
									544	Xcfa2106	53.4764	7B
									545	Gene_Rc-B1	53.5974	7B
									546	Xabc158	53.6064	7B
									547	S18M20	53.6064	7B
									548	Xgwm68	53.6064	7B
									549			7B	Traes_7BS_D6F7C6196	344975	346285	45480	66	0	0	NA	NA	0	0	1	NA	NA	LOC_Os06g06520	sb10g004120	6	31381	S
									550			7B	Traes_7BS_9A4D40A59	346303	347858	45481	67	0	0	NA	NA	0	0	1	NA	NA	LOC_Os06g06520	sb10g004120	6	31381	S
									551			7B	Traes_7BL_4409117A81	349798	350217	45482	68	0	0	NA	NA	0	0	1	NA	NA	LOC_Os06g06520	sb10g004120	6	31381	S
									552			7B	Traes_7BL_4409117A8	354052	354471	45483	69	0	0	NA	NA	0	0	1	NA	NA	LOC_Os06g06520	sb10g004120	6	31381	S
									553	XWG58	53.9245	7B
									554	Tdurum_contig99020_139	54.1064	7B
									555	Excalibur_c29698_76	54.1064	7B	Traes_7BS_E99F60FFD	363369	366328	45484	70	0	0	NA	NA	0	0	1	NA	Bradi1g48630	LOC_Os06g06530	sb10g004130	6	31384	S
									556	Xgpw1054	54.2764	7B
									557	Ku_c76976_168	55.032	7B
									558	Xcfa2028	55.4864	7B
									559	wsnp_CAP7_c44_26549	55.9392	7B
									560	Opata_878789_13_PstIMseI_SNP	55.9392	7B
									561	M6_1464537_PstIMseI_PA	55.9392	7B
									562	Opata_826998_32_PstIMseI_SNP	55.9392	7B
									563	Opata_2222596_PstIMspI_PA	55.9392	7B
									564	Opata_1018401_PstIMseI_PA	55.9392	7B
									565	Opata_1651154_9_PstIMspI_SNP	55.9392	7B
									566	Opata_1143857_PstIMseI_PA	55.9392	7B
									567	M6_706310_PstIMspI_PA	55.9392	7B
									568	Opata_941316_PstIMspI_PA	55.9392	7B
									569	Opata_4245338_PstIMspI_PA	55.9392	7B
									570	Opata_352433_PstIMspI_PA	55.9392	7B
									571	Opata_2142202_PstIMspI_PA	55.9392	7B
									572	Opata_564665_PstIMspI_PA	55.9392	7B
									573	Opata_4035657_PstIMseI_PA	55.9392	7B
									574	M6_313433_PstIMspI_PA	55.9392	7B
									575	M6_2738348_PstIMseI_PA	55.9392	7B
									576	Opata_622703_PstIMspI_PA	55.9392	7B
									577	Opata_825881_4_PstIMspI_SNP	55.9392	7B
									578	Opata_2546821_PstIMspI_PA	55.9392	7B
									579	Opata_1252072_PstIMseI_PA	55.9392	7B
									580	Opata_2046527_PstIMseI_PA	55.9392	7B
									581	Opata_202672_PstIMspI_PA	55.9392	7B
									582	Opata_780581_31_PstIMseI_SNP	55.9392	7B
									583	Opata_3585201_PstIMspI_PA	55.9392	7B
									584	Opata_2430435_PstIMseI_PA	55.9392	7B
									585	Opata_2065105_PstIMspI_PA	55.9392	7B
									586	M6_2948890_PstIMseI_PA	55.9392	7B
									587	Opata_2263987_PstIMspI_PA	55.9392	7B
									588	M6_1876526_PstIMspI_PA	55.9392	7B
									589	Opata_468597_PstIMspI_PA	55.9392	7B
									590	Opata_2562760_PstIMspI_PA	55.9392	7B
									591	Opata_1922215_PstIMspI_PA	55.9392	7B
									592	Opata_2126560_82_PstIMspI_SNP	55.9392	7B
									593	Opata_324416_PstIMspI_PA	55.9392	7B
									594	M6_902398_20_PstIMspI_SNP	55.9392	7B
									595	Opata_89960_38_PstIMseI_SNP	55.9392	7B
									596	M6_178641_PstIMseI_PA	55.9392	7B
									597	M6_373805_PstIMseI_PA	55.9392	7B
									598	Opata_404371_PstIMseI_PA	55.9392	7B
									599	Opata_2935915_PstIMspI_PA	55.9392	7B
									600	M6_447311_PstIMseI_PA	55.9392	7B
									601	M6_2163258_PstIMluI_PA	55.9392	7B
									602	Opata_1286347_PstIMspI_PA	55.9392	7B
									603	Opata_3850738_PstIMspI_PA	55.9392	7B
									604	M6_1283131_PstIMseI_PA	55.9392	7B
									605	Opata_2265841_PstIMseI_PA	55.9392	7B
									606	Opata_730210_PstIMseI_PA	55.9392	7B
									607	Opata_1018542_65_PstIMseI_SNP	55.9392	7B
									608	Opata_843937_PstIMspI_PA	55.9392	7B
									609	Opata_1221736_PstIMspI_PA	55.9392	7B
									610	Opata_1638121_PstIMseI_PA	55.9392	7B
									611	Opata_1651154_73_PstIMspI_SNP	55.9392	7B
									612	Opata_2743413_PstIMspI_PA	55.9392	7B
									613	Opata_1121876_PstIMspI_PA	55.9392	7B
									614	Opata_3466881_PstIMseI_PA	55.9392	7B
									615	M6_577331_PstIMspI_PA	55.9392	7B
									616	Opata_89960_53_PstIMseI_SNP	55.9392	7B
									617	Opata_2554615_PstIMspI_PA	55.9392	7B
									618	Opata_787813_PstIMseI_PA	55.9392	7B
									619	Opata_1662988_PstIMseI_PA	55.9392	7B
									620	Opata_2744183_PstIMspI_PA	55.9392	7B
									621	Opata_778366_PstIMspI_PA	55.9392	7B
									622	Opata_2370002_PstIMseI_PA	55.9392	7B
									623	M6_3399152_PstIMspI_PA	55.9392	7B
									624	Opata_411865_PstIMspI_PA	55.9392	7B
									625	M6_99830_PstIMseI_PA	55.9392	7B
									626	M6_362723_PstIMseI_PA	55.9392	7B
									627	Opata_1600131_PstIMluI_PA	55.9392	7B
									628	M6_2370358_PstIMspI_PA	55.9392	7B
									629	Opata_3335029_PstIMspI_PA	55.9392	7B
									630	Opata_3299352_PstIMspI_PA	55.9392	7B
									631	Opata_1553047_46_PstIMspI_SNP	55.9392	7B
									632	M6_2795515_PstIMspI_PA	55.9392	7B
									633	Opata_2362566_PstIMspI_PA	55.9392	7B
									634	Opata_89960_69_PstIMseI_SNP	55.9392	7B
									635	Opata_854846_PstIMseI_PA	55.9392	7B
									636	Opata_477311_PstIMseI_PA	55.9392	7B
									637	Opata_744178_84_PstIMseI_SNP	55.9392	7B
									638	Opata_2135018_PstIMseI_PA	55.9392	7B
									639	Opata_395378_PstIMspI_PA	55.9392	7B
									640	Opata_849814_PstIMspI_PA	55.9392	7B
									641	Opata_3625977_PstIMspI_PA	55.9392	7B
									642	M6_1087783_PstIMspI_PA	55.9392	7B
									643	M6_1415728_PstIMspI_PA	55.9392	7B
									644	Opata_3227739_PstIMspI_PA	55.9392	7B
									645	Opata_1832547_PstIMspI_PA	55.9392	7B
									646	Opata_992487_PstIMspI_PA	55.9392	7B
									647	Opata_103950_PstIMspI_PA	55.9392	7B
									648	Opata_8981_83_PstIMseI_SNP	55.9392	7B
									649	Opata_424487_PstIMseI_PA	55.9392	7B
									650	Opata_13791_PstIMspI_PA	55.9392	7B
									651	Opata_550755_PstIMseI_PA	55.9392	7B
									652	Opata_1741924_PstIMseI_PA	55.9392	7B
									653	Opata_370286_PstIMspI_PA	55.9392	7B
									654	Opata_3324639_PstIMspI_PA	55.9392	7B
									655	Opata_1018542_26_PstIMseI_SNP	55.9392	7B
									656	IAAV5530	55.9392	7B
									657	BobWhite_c44404_312	56.1748	7B	Traes_7BS_87FD2CF24	367115	369410	45485	71	7	-0.0255617807658788	0.219317153389917	0.00769775497155686	1.07881773399015	1.31384615384615	1.21765564082746	0.207613587256446	NA	NA	NA	NA	NA	S
									658			7B	Traes_7BS_6135B1D85	373174	377129	45486	72	4	-0.0169444476755682	-1.31045942097939	-1.51933419578533	0.435960591133005	0.393846153846154	0.903619591872118	-1.39544130780361	Bradi1g48610	LOC_Os06g06560	sb10g004160	6	31389	S
									659			7B	Traes_7BS_5DB99DA42	380735	382157	45487	73	0	0	NA	NA	0	0	1	NA	Bradi1g48610	LOC_Os06g06560	sb10g004160	6	31389	S
									660			7B	Traes_7BS_D03628A17	382966	383888	45488	74	2	0.0291164658634538	-1.14923093862267	-0.698274355948178	0.0689655172413793	0.141538461538462	2.03726721390765	-1.31366127351574	Bradi1g48540	LOC_Os06g06720	sb10g004340	6	31426	S
									661			7B	Traes_7BS_AF2D3E804	393193	396906	45489	75	6	-0.0234580050289983	1.688996935619	1.88928320331178	2.64285714285714	2.32	0.877884044823995	1.85650144391363	Bradi1g48530	LOC_Os06g06730	sb10g004380	6	31429	S
									662			7B	Traes_7BS_7C0E94DFE	398050	402457	45490	76	8	0.00948538493207074	1.53395367867152	0.918639755370519	0.502463054187192	0.409230769230769	0.814818028850379	1.45214122301974	Bradi1g48520	LOC_Os06g06750	sb10g004390	6	31431	S
									663			7B	Traes_7BS_D28CCE3B8	403111	404893	45491	77	0	0	NA	NA	0	0	1	NA	NA	LOC_Os06g06740	NA	6	31430	S
									664			7B	Traes_7BS_F4CFCDF52	407716	408198	45492	78	0	0	NA	NA	0	0	1	NA	Bradi1g48520	LOC_Os06g06750	sb10g004390	6	31431	S
									665			7B	Traes_7BS_A6CB14CED	412956	416737	45493	79	2	0.0399624985350991	-0.949004869666515	NA	0.487684729064039	0	0.00204630907947543	-1.14748175488716	Bradi1g48520	LOC_Os06g06750	sb10g004390	6	31431	S
									666			7B	Traes_7BS_61D8EEE4A	419119	422000	45494	80	0	0	NA	NA	0	0	1	NA	Bradi1g48520	LOC_Os06g06750	sb10g004390	6	31431	S
									667			7B	Traes_7BS_F1F90C3D4	422776	423732	45495	81	0	0	NA	NA	0	0	1	NA	Bradi1g48520	LOC_Os06g06750	sb10g004390	6	31431	S
									668			7B	Traes_7BS_7BA1E9F73	426424	429169	45496	82	0	0	NA	NA	0	0	1	NA	Bradi1g48520	LOC_Os06g06750	sb10g004390	6	31431	S
									669			7B	Traes_7BS_D97AC3DD8	429191	429310	45497	83	0	0	NA	NA	0	0	1	NA	Bradi1g48510	LOC_Os06g06760	sb10g004400	6	31432	S
									670			7B	Traes_7BS_1CDA316AC	432027	434271	45498	84	0	0	NA	NA	0	0	1	NA	Bradi1g48510	LOC_Os06g06760	sb10g004400	6	31432	S
									671			7B	Traes_7BS_E33CBE41D	435917	436959	45499	85	6	-0.0384615384615383	-1.14923093862267	-1.15752759654527	0.0689655172413793	0.0738461538461539	1.0697576463378	-0.881025526663645	Bradi1g48510	LOC_Os06g06760	sb10g004400	6	31432	S
									672			7B	Traes_7BS_8BC7A786C	444620	444739	45500	86	0	0	NA	NA	0	0	1	NA	Bradi1g48510	LOC_Os06g06760	sb10g004400	6	31432	S
									673			7B	Traes_7BL_8B632FABD	448574	448968	45501	87	0	0	NA	NA	0	0	1	NA	Bradi1g48490	NA	NA	6	31435	S
									674			7B	Traes_7BS_A0B8020BA	449096	453969	45502	88	4	0.0936001525740274	0.155899710840892	1.7531994239666	1.43103448275862	1.24923076923077	0.873045158800925	0.515627390855098	Bradi1g48477	LOC_Os06g06770	sb10g004410	6	31437	S
									675			7B	Traes_7BS_ECFCF6B77	462108	462257	45503	89	0	0	NA	NA	0	0	1	NA	Bradi1g48470	LOC_Os06g06780	sb10g004420	6	31438	S
									676			7B	Traes_7BL_920493FA2	462977	463331	45504	90	0	0	NA	NA	0	0	1	NA	NA	NA	sb10g004430	6	31439	S
									677			7B	Traes_7BS_C4309F0B2	463395	463565	45505	91	0	0	NA	NA	0	0	1	NA	Bradi1g48460	LOC_Os06g06790	sb10g004440	6	31440	S
									678			7B	Traes_7BS_669280A28	463604	466720	45506	92	4	0.0313597972724435	1.64457305727577	2.51006696264004	1.7192118226601	2.06461538461538	1.20079129557429	2.52991593053477	Bradi1g48460	LOC_Os06g06790	sb10g004440	6	31440	S
									679			7B	Traes_7BS_5417D4F7B	472272	480522	45507	93	2	0.0287238552078735	1.61021298006189	0.064455377635018	0.480295566502463	0.473846153846154	0.986599876662069	0.402147897373794	Bradi1g48447	LOC_Os06g06810	sb10g004450	6	31441	S
									680	Kukri_c109962_396	56.8555	7B	Traes_7BS_FEF188D7D	481048	481278	45509	95	0	0	NA	NA	0	0	1	NA	Bradi1g48440	LOC_Os06g06820	sb10g004460	6	31442	S
									681	Kukri_c109962_396	56.8555	7B	Traes_7BS_DAEB84CEC	480678	481041	45508	94	0	0	NA	NA	0	0	1	NA	Bradi1g48440	LOC_Os06g06820	sb10g004460	6	31442	S
									682	Ex_c101666_634	56.8555	7B
									683	CAP12_c1816_325	56.8555	7B
									684			7B	Traes_7BS_56E7C0D77	481876	484707	45510	96	2	0.173809012268898	-1.23516253367778	1.5448278466772	0.216748768472906	1.03384615384615	4.75247759149225	0.65005354800724	Bradi1g48426	LOC_Os06g06870	sb10g004470	6	31447	S
									685	Xgpw4022	56.8764	7B
									686			7B	Traes_7BS_965F98858	485073	490288	45511	97	0	0	NA	NA	0	0	1	NA	Bradi1g48426	LOC_Os06g06870	sb10g004470	6	31447	S
									687			7B	Traes_7BS_76556D5FF	491024	492076	45512	98	0	0	NA	NA	0	0	1	NA	Bradi1g48410	LOC_Os06g06880	sb10g004490	6	31450	S
									688			7B	Traes_7BS_25ED48B17	493644	495158	45513	99	1	0.148894348894349	-1.14923093862267	0.834316376257905	0.0689655172413793	0.313846153846154	4.50001872350838	0.0977185404795588	Bradi1g48410	LOC_Os06g06880	sb10g004490	6	31450	S
									689	wsnp_Ra_c3450_6434387	57.0421	7B
									690			7B	Traes_7BS_F67ED5C9E	505316	507968	45514	100	12	-0.00264646438075689	-0.930581971648339	-0.757209261624099	1.92610837438424	1.18769230769231	0.616826914617158	-1.13709618920212	NA	LOC_Os06g06900	sb10g004500	6	31453	S
									691			7B	Traes_7BS_EFB523390	508093	508318	45515	101	0	0	NA	NA	0	0	1	NA	NA	LOC_Os06g06920	NA	6	31456	S
									692			7B	Traes_7BS_97AEB48FB	508321	509316	45516	102	3	0.14782393669634	-1.13905999926061	0.639653747702809	0.0591133004926108	0.84	13.9902484142444	-0.419318540984554	Bradi1g48380	LOC_Os06g06930	sb10g004530	6	31457	S
									693			7B	Traes_7BS_247B6F4CB	511739	513055	45517	103	0	0	NA	NA	0	0	1	NA	Bradi1g48380	LOC_Os06g06930	sb10g004530	6	31457	S
									694			7B	Traes_7BS_1ECE6D570	515512	517263	45518	104	0	0	NA	NA	0	0	1	NA	Bradi1g48380	LOC_Os06g06930	sb10g004530	6	31457	S
									695			7B	Traes_7BS_B9269F1F6	520639	521081	45519	105	0	0	NA	NA	0	0	1	NA	NA	LOC_Os06g06940	NA	6	31458	S
									696			7B	Traes_7BS_184034940	521179	522342	45520	106	2	0	NA	NA	0	0	1	NA	Bradi1g48360	LOC_Os06g07000	sb10g004550	6	31464	S
									697			7B	Traes_7BS_58E549856	522807	523652	45521	107	0	0	NA	NA	0	0	1	NA	Bradi1g48360	LOC_Os06g07000	sb10g004550	6	31464	S
									698	Xfba248	57.3664	7B
									699	Xbarc65	57.3664	7B
									700			7B	Traes_7BS_3353D684C	527051	527301	45522	108	1	-0.0106544901065451	-1.14923093862267	-0.562163875257199	0.0689655172413793	0.104615384615385	1.50953469651909	-0.636701103471296	Bradi1g48360	LOC_Os06g07000	sb10g004550	6	31464	S
									701			7B	Traes_7BS_C79EBD23E	534123	535634	45523	109	0	0	NA	NA	0	0	1	NA	Bradi1g48340	LOC_Os06g16390	sb10g004560	6	31465	S
									702			7B	Traes_7BS_955956707	536670	544441	45525	110	5	-0.00627713217324133	-1.55385595476905	-1.1600697726725	0.539408866995074	0.787692307692308	1.45943627831275	-1.28615268980039	Bradi1g48340	LOC_Os06g16390	sb10g004560	6	31465	S
									703			7B	Traes_7BS_1B525AFF5	544610	549156	45524	111	9	-0.00396751961838304	-1.5519157933501	-0.724503363193324	0.943349753694581	1.65538461538462	1.75399487319184	-0.982565576409943	NA	NA	NA	NA	NA	S
									704			7B	Traes_7BS_C19A41986	549782	554698	45526	112	0	0	NA	NA	0	0	1	NA	Bradi1g48340	LOC_Os06g16390	sb10g004560	6	31465	S
									705	wPt-7318	57.6908	7B
									706	Opata_2752704_PstIMspI_PA	57.6908	7B
									707	Opata_3042547_PstIMspI_PA	57.6908	7B
									708	Opata_3208676_PstIMspI_PA	57.6908	7B
									709	Opata_217247_PstIMspI_PA	57.6908	7B
									710	Opata_3826896_PstIMspI_PA	57.6908	7B
									711	Opata_4163058_PstIMspI_PA	57.6908	7B
									712	Opata_573368_PstIMspI_PA	57.6908	7B
									713	Opata_3759247_PstIMspI_PA	57.6908	7B
									714	Opata_298629_PstIMspI_PA	57.6908	7B
									715	Opata_3673055_PstIMspI_PA	57.6908	7B
									716	Opata_4196309_PstIMspI_PA	57.6908	7B
									717	Opata_3543464_PstIMspI_PA	57.6908	7B
									718	Opata_2969128_PstIMspI_PA	57.6908	7B
									719	Opata_1422176_PstIMspI_PA	57.6908	7B
									720	Opata_843744_PstIMspI_PA	57.6908	7B
									721	Opata_2741807_PstIMspI_PA	57.6908	7B
									722	Opata_450218_PstIMspI_PA	57.6908	7B
									723	Opata_2389162_PstIMspI_PA	57.6908	7B
									724	Opata_1470304_PstIMseI_PA	57.6908	7B
									725	Opata_3194917_PstIMspI_PA	57.6908	7B
									726	Opata_637122_PstIMspI_PA	57.6908	7B
									727	Opata_1140723_PstIMspI_PA	57.6908	7B
									728	Opata_3527347_PstIMspI_PA	57.6908	7B
									729	Opata_2167980_PstIMspI_PA	57.6908	7B
									730	Opata_1759353_PstIMspI_PA	57.6908	7B
									731	Opata_27425_PstIMseI_PA	57.6908	7B
									732	Opata_3535020_74_PstIMspI_SNP	57.6908	7B
									733	Opata_1297482_PstIMspI_PA	57.6908	7B
									734	Opata_4199781_PstIMspI_PA	57.6908	7B
									735	Opata_1628721_PstIMspI_PA	57.6908	7B
									736	Opata_1511800_PstIMspI_PA	57.6908	7B
									737	Opata_2471749_PstIMseI_PA	57.6908	7B
									738	Opata_1040104_PstIMspI_PA	57.6908	7B
									739	Opata_416565_PstIMspI_PA	57.6908	7B
									740	Opata_1256855_PstIMspI_PA	57.6908	7B
									741	Opata_1262602_PstIMspI_PA	57.6908	7B
									742	Opata_445464_PstIMspI_PA	57.6908	7B
									743	Opata_402836_PstIMspI_PA	57.6908	7B
									744	Opata_1114102_PstIMspI_PA	57.6908	7B
									745	Opata_2769586_PstIMspI_PA	57.6908	7B
									746	Opata_527910_PstIMspI_PA	57.6908	7B
									747	Opata_2761518_79_PstIMspI_SNP	57.6908	7B
									748	Opata_1861528_PstIMspI_PA	57.6908	7B
									749	Opata_3611707_PstIMspI_PA	57.6908	7B
									750	Opata_3720530_PstIMspI_PA	57.6908	7B
									751	Opata_3624484_PstIMspI_PA	57.6908	7B
									752	Opata_3167941_PstIMspI_PA	57.6908	7B
									753	Opata_2702654_PstIMspI_PA	57.6908	7B
									754	Opata_479777_PstIMspI_PA	57.6908	7B
									755	Opata_4205570_PstIMspI_PA	57.6908	7B
									756	Opata_2734643_PstIMspI_PA	57.6908	7B
									757	Opata_373954_PstIMseI_PA	57.6908	7B
									758	Opata_869866_PstIMspI_PA	57.6908	7B
									759	Opata_138501_PstIMseI_PA	57.6908	7B
									760	Opata_1021532_PstIMspI_PA	57.6908	7B
									761	Opata_1364600_PstIMspI_PA	57.6908	7B
									762	Opata_1516576_PstIMspI_PA	57.6908	7B
									763	Opata_568582_PstIMspI_PA	57.6908	7B
									764	Opata_3660275_PstIMspI_PA	57.6908	7B
									765	Opata_2062453_PstIMspI_PA	57.6908	7B
									766	Opata_3116826_PstIMspI_PA	57.6908	7B
									767	Opata_1917470_PstIMspI_PA	57.6908	7B
									768	Opata_559779_PstIMseI_PA	57.6908	7B
									769	Opata_1822034_PstIMspI_PA	57.6908	7B
									770	Opata_873070_PstIMspI_PA	57.6908	7B
									771	Opata_393674_PstIMspI_PA	57.6908	7B
									772	Opata_3602398_PstIMspI_PA	57.6908	7B
									773	Opata_1613820_PstIMspI_PA	57.6908	7B
									774	Opata_1104004_PstIMspI_PA	57.6908	7B
									775	Opata_1118401_PstIMspI_PA	57.6908	7B
									776	Opata_36800_PstIMseI_PA	57.6908	7B
									777	Opata_884584_PstIMspI_PA	57.6908	7B
									778	Opata_4119462_PstIMspI_PA	57.6908	7B
									779	Opata_4460666_PstIMseI_PA	57.6908	7B
									780	Opata_2738179_PstIMspI_PA	57.6908	7B
									781	Opata_3678762_PstIMspI_PA	57.6908	7B
									782	Opata_3085724_PstIMspI_PA	57.6908	7B
									783	Opata_2479435_PstIMspI_PA	57.6908	7B
									784	Opata_3292438_PstIMspI_PA	57.6908	7B
									785	Opata_730357_PstIMspI_PA	57.6908	7B
									786	Opata_2838541_PstIMspI_PA	57.6908	7B
									787	Opata_1576025_PstIMspI_PA	57.6908	7B
									788	Opata_3515397_PstIMspI_PA	57.6908	7B
									789	Opata_1432595_PstIMspI_PA	57.6908	7B
									790	Opata_797833_PstIMspI_PA	57.6908	7B
									791	Opata_2329294_PstIMspI_PA	57.6908	7B
									792	Opata_2940173_PstIMspI_PA	57.6908	7B
									793	M6_3384752_PstIMspI_PA	57.6908	7B
									794	Opata_1149542_79_PstIMspI_SNP	57.6908	7B
									795	Opata_1036428_52_PstIMseI_SNP	57.6908	7B
									796	Opata_2898114_PstIMspI_PA	57.6908	7B
									797	Opata_2019382_PstIMspI_PA	57.6908	7B
									798	Opata_1556636_PstIMseI_PA	57.6908	7B
									799	Opata_1285730_PstIMspI_PA	57.6908	7B
									800	Opata_520459_PstIMseI_PA	57.6908	7B
									801	Opata_3532073_PstIMspI_PA	57.6908	7B
									802	Opata_573381_PstIMspI_PA	57.6908	7B
									803	Opata_329291_PstIMseI_PA	57.6908	7B
									804	Opata_4192927_PstIMspI_PA	57.6908	7B
									805	Opata_1789320_PstIMspI_PA	57.6908	7B
									806	Opata_371918_PstIMspI_PA	57.6908	7B
									807	Opata_3849897_PstIMspI_PA	57.6908	7B
									808	Opata_514841_PstIMspI_PA	57.6908	7B
									809	Opata_116688_PstIMseI_PA	57.6908	7B
									810	Opata_3822652_PstIMspI_PA	57.6908	7B
									811	Opata_712042_PstIMspI_PA	57.6908	7B
									812	Opata_976431_PstIMspI_PA	57.6908	7B
									813	Opata_3366481_PstIMspI_PA	57.6908	7B
									814	Opata_3335855_PstIMspI_PA	57.6908	7B
									815	Opata_886692_PstIMseI_PA	57.6908	7B
									816	Opata_2549596_PstIMspI_PA	57.6908	7B
									817	Opata_533153_PstIMspI_PA	57.6908	7B
									818	Opata_3749541_PstIMspI_PA	57.6908	7B
									819	Opata_3927974_PstIMspI_PA	57.6908	7B
									820	Opata_1158292_PstIMseI_PA	57.6908	7B
									821	Opata_428075_PstIMseI_PA	57.6908	7B
									822	Opata_3604568_PstIMspI_PA	57.6908	7B
									823	Opata_1195607_PstIMseI_PA	57.6908	7B
									824	Opata_1737366_PstIMseI_PA	57.6908	7B
									825	Opata_3379797_PstIMspI_PA	57.6908	7B
									826	Opata_2529339_PstIMseI_PA	57.6908	7B
									827	Opata_1174907_PstIMspI_PA	57.6908	7B
									828	Opata_2732661_PstIMspI_PA	57.6908	7B
									829	Opata_2237728_PstIMspI_PA	57.6908	7B
									830	Opata_4254254_PstIMspI_PA	57.6908	7B
									831	Opata_1073735_PstIMspI_PA	57.6908	7B
									832	Opata_3445331_PstIMspI_PA	57.6908	7B
									833	Opata_1075522_PstIMspI_PA	57.6908	7B
									834	Opata_4213006_PstIMspI_PA	57.6908	7B
									835	Opata_4248333_PstIMspI_PA	57.6908	7B
									836	Opata_2342830_PstIMspI_PA	57.6908	7B
									837	Opata_3572074_PstIMspI_PA	57.6908	7B
									838	Opata_788072_PstIMspI_PA	57.6908	7B
									839	M6_2635915_PstIMluI_PA	57.6908	7B
									840	Opata_667729_PstIMspI_PA	57.6908	7B
									841	Opata_640103_PstIMspI_PA	57.6908	7B
									842	Opata_1781537_PstIMspI_PA	57.6908	7B
									843	Opata_1223317_PstIMseI_PA	57.6908	7B
									844	Opata_3568095_PstIMspI_PA	57.6908	7B
									845	Opata_234826_PstIMspI_PA	57.6908	7B
									846	Opata_1130575_PstIMspI_PA	57.6908	7B
									847	Opata_3512175_PstIMspI_PA	57.6908	7B
									848	Opata_3366582_PstIMspI_PA	57.6908	7B
									849	Opata_233824_PstIMseI_PA	57.6908	7B
									850	Opata_725784_PstIMspI_PA	57.6908	7B
									851	Opata_3361287_PstIMspI_PA	57.6908	7B
									852	Opata_812158_PstIMspI_PA	57.6908	7B
									853	Opata_3719282_PstIMspI_PA	57.6908	7B
									854	Opata_463739_PstIMseI_PA	57.6908	7B
									855	Opata_4073620_PstIMspI_PA	57.6908	7B
									856	Opata_1455249_PstIMspI_PA	57.6908	7B
									857	Opata_2153741_PstIMspI_PA	57.6908	7B
									858	Opata_3125816_PstIMspI_PA	57.6908	7B
									859	Opata_645_PstIMseI_PA	57.6908	7B
									860			7B	Traes_7BS_89B635053	556619	561493	45527	113	8	0.0173576222435282	-1.40069338852531	-0.933738346320607	0.467980295566503	1.47384615384615	3.1447933953729	-1.22075311544146	Bradi1g48330	LOC_Os06g07020	sb10g004570	6	31466	S
									861			7B	Traes_7BS_EDB4532D1	562712	564528	45528	114	2	-0.0398628506119336	-0.566001376244218	-0.863044272519469	0.517241379310345	0.473846153846154	0.916264444186221	-0.360176475717183	Bradi1g48271	LOC_Os06g07070	sb10g004600	6	31475	S
									862			7B	Traes_7BS_98E2BCE08	564702	569459	45529	115	43	0.125901675594349	-1.50758662754289	0.461723533768407	3.73645320197044	11.9230769230769	3.19042842329103	-0.429714801219688	NA	NA	NA	NA	NA	S
									863			7B	Traes_7BS_FB8616918	569648	572058	45530	116	30	0.0487538355317129	-1.67802128923018	0.224664735994739	3.435960591133	5.58769230769231	1.62605655888536	-0.142334981238708	NA	NA	sb10g004640	6	31478	S
									864			7B	Traes_7BS_C541DF41A	573686	582647	45531	117	10	-0.011899950464999	-0.918517644115679	-0.811937797659212	0.618226600985222	1.39384615384615	2.25256174395609	-0.868282399032781	Bradi1g48264	LOC_Os06g07080	sb10g004680	6	31481	S
									865	TA002655-1964	58.012	7B
									866	Excalibur_c41298_459	58.012	7B	Traes_7BS_BDA361F41	585449	593690	45532	118	27	-0.0289135511827341	-1.14636617216121	-1.92546585021867	4.3423645320197	3.22769230769231	0.74336203827681	-1.09730174594179	Bradi1g48257	LOC_Os06g07090	sb10g004700	6	31486	S
									867			7B	Traes_7BS_BEFE5C040	593691	595681	45533	119	0	0	NA	NA	0	0	1	NA	Bradi1g48240	LOC_Os06g07120	sb10g004720	6	31488	S
									868			7B	Traes_7BS_496CC0DC2	596362	602092	45534	120	2	-0.0308715832903557	-0.748347786864571	-0.39976986869779	0.32512315270936	0.415384615384615	1.27677112158398	-0.278287973699956	Bradi1g48230	LOC_Os06g07130	sb10g004730	6	31489	S
									869			7B	Traes_7BS_06243C0AB	605232	608332	45535	121	1	-0.0177543364409614	-0.728040430480026	-0.0861022457553262	0.123152709359606	0.156923076923077	1.27200670851244	-0.193905998050843	Bradi1g48210	LOC_Os06g07160	sb10g004750	6	31494	S
									870			7B	Traes_7BL_F6D21882A	611481	615434	45536	122	1	0.0117924528301887	-1.14923093862267	-0.28077140995082	0.0689655172413793	0.203076923076923	2.91682131427023	-0.478325567822442	NA	LOC_Os06g07200	NA	6	31502	S
									871			7B	Traes_7BS_70EEF55FC	615917	619952	45537	123	9	0.0729619130310732	0.394944787796553	-1.91572318506426	2.45320197044335	1.27076923076923	0.518200720864062	-0.0826550355573901	Bradi1g48170	LOC_Os06g07210	sb10g004780	6	31503	S
									872			7B	Traes_7BL_83400E481	621096	621491	45538	124	1	0.0625	NA	-0.491336358487313	0	0.0923076923076923	93.30769	-0.845192107362443	Bradi1g48160	NA	NA	6	31505	S
									873			7B	Traes_7BL_B14ACE95C	621627	621842	45539	125	0	0	NA	NA	0	0	1	NA	Bradi1g48160	NA	NA	6	31505	S
									874			7B	Traes_7BL_2472DB370	621843	622191	45540	126	0	0	NA	NA	0	0	1	NA	Bradi1g48160	NA	NA	6	31505	S
									875			7B	Traes_7BL_A23D925F5	622433	624417	45541	127	0	0	NA	NA	0	0	1	NA	Bradi1g48147	LOC_Os06g07230	sb10g004793	6	31507	S
									876			7B	Traes_7BS_02CECDC0D	625187	627194	45542	128	1	0.142857142857143	0.253342838599293	NA	0.295566502463054	0	0.00337192501513151	-0.277451497338145	Bradi1g48147	LOC_Os06g07230	sb10g004793	6	31507	S
									877			7B	Traes_7BL_B61D58FE4	633428	634811	45543	129	28	0.0820411759169088	-1.30008500561171	0.476929895008347	1.95566502463054	6.14461538461539	3.14086229231	-0.699153338739665	Bradi1g48147	LOC_Os06g07230	sb10g004793	6	31507	S
									878			7B	Traes_7BL_B73C0668F	634831	638591	45544	130	3	-0.0362656280270806	2.41695140177294	2.3123294411395	1.83251231527094	2.27384615384615	1.24070404391938	2.64219934289701	Bradi1g48147	LOC_Os06g07230	sb10g004793	6	31507	S
									879			7B	Traes_7BL_A89EA843D	638602	639054	45545	131	0	0	NA	NA	0	0	1	NA	Bradi1g48147	LOC_Os06g07230	sb10g004793	6	31507	S
									880			7B	Traes_7BS_95A9DBA2D	640114	641176	45546	132	2	0.00145907945350854	-1.22615510716263	-1.16521454331369	0.201970443349754	0.0769230769230769	0.38391344079463	-1.1575851136316	Bradi1g48130	NA	sb10g004850	6	31515	S
									881			7B	Traes_7BS_5C2B52D38	644390	647406	45547	133	1	-0.0384615384615383	-1.14923093862267	-1.15752759654527	0.0689655172413793	0.0738461538461539	1.0697576463378	-0.881025526663645	Bradi1g48130	NA	sb10g004850	6	31515	S
									882			7B	Traes_7BS_8EE47AF1F	647412	655127	45548	134	4	0	-1.53504236153356	NA	0.172413793103448	0	0.00576655409007553	-1.47183590582254	Bradi1g48120	LOC_Os06g07474	sb10g004860	6	31529	S
									883			7B	Traes_7BS_9A42A4C84	660989	662532	45550	135	1	NA	NA	NA	0	0	1	NA	Bradi1g48110	LOC_Os06g07480	sb10g004870	6	31530	S
									884			7B	Traes_7BS_05D16A6FC	663201	670207	45549	136	4	0.0428571428571429	-1.34955026320042	NA	0.330049261083744	0	0.00302069849061134	-1.45278885077666	Bradi1g48100	LOC_Os06g07490	sb10g004890	6	31532	S
									885			7B	Traes_7BS_C6132EBC7	670456	673074	45551	137	2	0.039136302294197	-1.14923093862267	-0.566050745961077	0.0689655172413793	0.123076923076923	1.77340095521337	-1.31167296633163	Bradi1g48090	LOC_Os06g07540	sb10g004900	6	31533	S
									886			7B	Traes_7BS_43035700A	673336	675031	45552	138	4	0.0272735097912632	-0.903800619671907	-1.20159006928309	0.633004926108374	0.212307692307692	0.336444844364223	-1.04310658904649	Bradi1g48080	LOC_Os06g07550	sb10g004910	6	31534	S
									887			7B	Traes_7BS_2E1DAD92D	682389	682568	45553	139	0	0	NA	NA	0	0	1	NA	NA	NA	sb10g004925	6	31536	S
									888			7B	Traes_7BS_80A9F5B25	682850	683147	45554	140	0	0	NA	NA	0	0	1	NA	Bradi1g48060	NA	NA	6	31541	S
									889			7B	Traes_7BS_93B6E0DED	683793	688926	45555	141	9	0.0325187743979015	0.0280833736851547	1.53989130354417	2.20443349753695	4.76	2.15875926433511	1.33442706512577	Bradi1g48030	LOC_Os06g07620	NA	6	31543	S
									890	BobWhite_c5096_156	58.3842	7B	Traes_7BS_7AE3DC90F	692200	694605	45556	142	2	0.203165374677003	0.985120461497705	-0.700339236923893	0.413793103448276	0.141538461538462	0.343637490594709	-0.45121199772952	NA	NA	NA	NA	NA	S
									891	Xgpw2341	59.0764	7B
									892	Xgwm573	59.3764	7B
									893	Xgpw4101	59.5764	7B
									894	Xgpw8025	59.5764	7B
			QTkw.Hau-ch7B						895	stm504tgag	60.0686	7B
									896	stm519acat	61.1188	7B
									897	Xgpw2079	61.8764	7B
									898	Xgpw2124	62.0764	7B
									899	Xgpw3188	62.0764	7B
									900	Xgpw3147	62.5764	7B
									901	Xgpw7320	62.5764	7B
									902	Xgpw7342	62.5764	7B
									903			7B	Traes_7BS_43CE34E1E	740304	742640	45560	146	3	0.0460327074500303	-0.990363311638462	-0.466522047212695	0.330049261083744	0.726153846153846	2.19651253713722	-0.343134851553067	Bradi1g47970	LOC_Os06g07760	sb10g005040	6	31562	S
									904	Xgpw2119	63.0164	7B
									905	Xfbb226	63.0164	7B
									906	Xfbb226_d1	63.0764	7B
									907	Xgpw5134	63.3764	7B
									908			7B	Traes_7BS_7603974E2	752078	752831	45561	147	2	0.0919616148984451	-0.993684924293754	1.07858050237445	0.251231527093596	0.710769230769231	2.8218884054662	0.402753896372683	Bradi1g47970	LOC_Os06g07760	sb10g005040	6	31562	S
									909	Xgpw1238	63.9764	7B
									910	Xgwm1184	64.2491	7B
									911	IAAV5350	64.2882	7B
									912	BS00065339_51	64.2882	7B
									913	Tdurum_contig27634_93	64.2882	7B
									914	Excalibur_c2389_361	64.2882	7B
									915	CAP8_c763_344	64.2882	7B
									916	CAP7_c1655_441	64.2882	7B
									917	BS00111363_51	64.2882	7B
									918			7B	Traes_7BS_7675780CC	758001	758459	45562	148	3	0.0739297247928781	-1.01476221100583	-0.0204619783505649	0.413793103448276	0.72	1.73821599250325	-0.457304261173181	Bradi1g47970	LOC_Os06g07760	sb10g005040	6	31562	S
									919	Xgpw4324	64.4764	7B
									920	Xgpw4444	64.4764	7B
									921	Xgwm537	64.7219	7B
									922	Xgpw2103	64.8964	7B
									923	Xgwm935	64.8964	7B
									924	RAC875_c19943_2198	64.9699	7B
									925	BS00111144_51	64.9699	7B
									926	wPt-7237	65.1888	7B
									927	stm238tctg	66.3555	7B
									928	Xbcd310	66.7764	7B
									929	Xfba32	66.7764	7B
									930	P78/M87	66.7764	7B
									931	Xbarc85	66.7764	7B
									932	Xgwm276	66.7764	7B
									933	Xwg180_d1	66.7764	7B
									934	Xcnl8	66.7764	7B
									935	P34/M48	66.7764	7B
									936	Xpsr955	66.7764	7B
									937	Kukri_c9105_836	66.8185	7B
									938	Opata_2594511_PstIMspI_PA	66.8253	7B
									939	Opata_2366396_PstIMspI_PA	66.8253	7B
									940	Opata_1235056_PstIMspI_PA	66.8253	7B
									941	Opata_3779441_PstIMspI_PA	66.8253	7B
									942	Opata_3755624_PstIMspI_PA	66.8253	7B
									943	Opata_1645181_PstIMluI_PA	66.8253	7B
									944	Opata_26313_PstIMspI_PA	66.8253	7B
									945	Opata_43527_PstIMseI_PA	66.8253	7B
									946	Opata_2724071_PstIMspI_PA	66.8253	7B
									947	Opata_627677_49_PstIMseI_SNP	66.8253	7B
									948	Opata_1005441_PstIMspI_PA	66.8253	7B
									949	Opata_3622505_PstIMspI_PA	66.8253	7B
									950	Opata_2661457_PstIMseI_PA	66.8253	7B
									951	Opata_1621395_PstIMspI_PA	66.8253	7B
									952	Opata_621282_PstIMspI_PA	66.8253	7B
									953	Opata_2712898_PstIMspI_PA	66.8253	7B
									954	Opata_1887292_PstIMspI_PA	66.8253	7B
									955	Opata_1730926_PstIMspI_PA	66.8253	7B
									956	Opata_138181_85_PstIMseI_SNP	66.8253	7B
									957	Opata_1200177_PstIMseI_PA	66.8253	7B
									958	Opata_481809_62_PstIMspI_SNP	66.8253	7B
									959	Opata_2573701_PstIMspI_PA	66.8253	7B
									960	Opata_125259_PstIMseI_PA	66.8253	7B
									961	Opata_2297615_PstIMspI_PA	66.8253	7B
									962	Opata_2457986_PstIMspI_PA	66.8253	7B
									963	Opata_1597296_PstIMspI_PA	66.8253	7B
									964	Opata_2970695_PstIMseI_PA	66.8253	7B
									965	Opata_361547_PstIMseI_PA	66.8253	7B
									966	Opata_3403516_PstIMseI_PA	66.8253	7B
									967	Opata_1345260_PstIMspI_PA	66.8253	7B
									968	Opata_3789277_PstIMspI_PA	66.8253	7B
									969	Opata_2729574_PstIMspI_PA	66.8253	7B
									970	Opata_1058324_PstIMspI_PA	66.8253	7B
									971	Opata_3245901_PstIMspI_PA	66.8253	7B
									972	M6_1367324_PstIMspI_PA	66.8253	7B
									973	Opata_215790_PstIMseI_PA	66.8253	7B
									974	Opata_3362892_PstIMspI_PA	66.8253	7B
									975	Opata_1687894_PstIMseI_PA	66.8253	7B
									976	Opata_2211023_PstIMseI_PA	66.8253	7B
									977	Opata_1215070_PstIMspI_PA	66.8253	7B
									978	Opata_1997069_PstIMseI_PA	66.8253	7B
									979	Opata_1724862_PstIMspI_PA	66.8253	7B
									980	Opata_2830555_PstIMspI_PA	66.8253	7B
									981	Opata_2940093_PstIMseI_PA	66.8253	7B
									982	Opata_1941008_PstIMspI_PA	66.8253	7B
									983	Opata_1502657_PstIMspI_PA	66.8253	7B
									984	Opata_1548230_PstIMspI_PA	66.8253	7B
									985	Opata_448755_PstIMspI_PA	66.8253	7B
									986	Opata_848648_PstIMspI_PA	66.8253	7B
									987	Opata_4181039_PstIMspI_PA	66.8253	7B
									988	Opata_1798233_PstIMspI_PA	66.8253	7B
									989	Opata_35977_PstIMspI_PA	66.8253	7B
									990	Opata_1970885_PstIMspI_PA	66.8253	7B
									991	Opata_2331560_PstIMspI_PA	66.8253	7B
									992	Opata_425180_PstIMspI_PA	66.8253	7B
									993	Opata_1538605_PstIMspI_PA	66.8253	7B
									994	Opata_392556_PstIMseI_PA	66.8253	7B
									995	Opata_4136872_PstIMseI_PA	66.8253	7B
									996	Opata_4486132_PstIMseI_PA	66.8253	7B
									997	M6_4090387_PstIMseI_PA	66.8253	7B
									998	Opata_3485495_PstIMspI_PA	66.8253	7B
									999	Opata_591107_PstIMspI_PA	66.8253	7B
									1000	Opata_1146654_PstIMseI_PA	66.8253	7B
									1001	Opata_2789119_PstIMseI_PA	66.8253	7B
									1002	Opata_2509962_PstIMspI_PA	66.8253	7B
									1003	Opata_3263415_PstIMspI_PA	66.8253	7B
									1004	Opata_47034_PstIMseI_PA	66.8253	7B
									1005	Opata_443790_PstIMseI_PA	66.8253	7B
									1006	Opata_3187188_PstIMspI_PA	66.8253	7B
									1007	Opata_1812066_PstIMspI_PA	66.8253	7B
									1008	Opata_1169590_PstIMseI_PA	66.8253	7B
									1009	Opata_834655_PstIMspI_PA	66.8253	7B
									1010	Opata_2556178_PstIMspI_PA	66.8253	7B
									1011	Opata_1260823_PstIMseI_PA	66.8253	7B
									1012	Opata_4003893_PstIMseI_PA	66.8253	7B
									1013	Opata_1105784_PstIMseI_PA	66.8253	7B
									1014	Opata_1786319_PstIMseI_PA	66.8253	7B
									1015	Opata_909823_PstIMspI_PA	66.8253	7B
									1016	Opata_4068907_PstIMspI_PA	66.8253	7B
									1017	Opata_3295166_PstIMspI_PA	66.8253	7B
									1018	Opata_3651281_PstIMspI_PA	66.8253	7B
									1019	Opata_27124_PstIMspI_PA	66.8253	7B
									1020	Opata_4107201_PstIMspI_PA	66.8253	7B
									1021	Opata_808089_PstIMspI_PA	66.8253	7B
									1022	Opata_811333_PstIMseI_PA	66.8253	7B
									1023	Opata_1564259_PstIMspI_PA	66.8253	7B
									1024	Opata_2690939_PstIMspI_PA	66.8253	7B
									1025	Opata_2098950_PstIMspI_PA	66.8253	7B
									1026	Opata_2606603_PstIMspI_PA	66.8253	7B
									1027	Opata_2426574_PstIMspI_PA	66.8253	7B
									1028	Opata_495490_PstIMspI_PA	66.8253	7B
									1029	Opata_3574898_PstIMspI_PA	66.8253	7B
									1030	Opata_2446310_PstIMspI_PA	66.8253	7B
									1031	Opata_2025549_PstIMseI_PA	66.8253	7B
									1032	Opata_1071983_PstIMspI_PA	66.8253	7B
									1033	Opata_3112053_21_PstIMseI_SNP	66.8253	7B
									1034	Opata_1209494_PstIMspI_PA	66.8253	7B
									1035	Opata_3005449_PstIMspI_PA	66.8253	7B
									1036	Opata_17732_PstIMluI_PA	66.8253	7B
									1037	Opata_1865110_PstIMluI_PA	66.8253	7B
									1038	Opata_1997090_PstIMspI_PA	66.8253	7B
									1039	Opata_3086674_PstIMspI_PA	66.8253	7B
									1040	Opata_1582867_28_PstIMspI_SNP	66.8253	7B
									1041	Opata_4115026_PstIMspI_PA	66.8253	7B
									1042	Opata_2232998_PstIMspI_PA	66.8253	7B
									1043	Opata_3616041_PstIMspI_PA	66.8253	7B
									1044	Opata_1992666_64_PstIMspI_SNP	66.8253	7B
									1045	Opata_637377_PstIMspI_PA	66.8253	7B
									1046	Opata_4154122_PstIMseI_PA	66.8253	7B
									1047	Opata_3792867_PstIMspI_PA	66.8253	7B
									1048	Opata_414965_PstIMspI_PA	66.8253	7B
									1049	Opata_36380_PstIMseI_PA	66.8253	7B
									1050	Opata_170762_PstIMspI_PA	66.8253	7B
									1051	Opata_1937002_PstIMspI_PA	66.8253	7B
									1052	Opata_1152931_PstIMseI_PA	66.8253	7B
									1053	Opata_1994102_PstIMspI_PA	66.8253	7B
									1054	Opata_414535_PstIMspI_PA	66.8253	7B
									1055	Opata_3980462_PstIMspI_PA	66.8253	7B
									1056	Opata_231593_PstIMspI_PA	66.8253	7B
									1057	Opata_3502860_PstIMspI_PA	66.8253	7B
									1058	Opata_1880623_PstIMspI_PA	66.8253	7B
									1059	Opata_827553_75_PstIMseI_SNP	66.8253	7B
									1060	Opata_2263793_PstIMspI_PA	66.8253	7B
									1061	Opata_291058_PstIMseI_PA	66.8253	7B
									1062	Opata_2159334_PstIMspI_PA	66.8253	7B
									1063	Opata_3657255_PstIMspI_PA	66.8253	7B
									1064	Opata_2006191_PstIMspI_PA	66.8253	7B
									1065	Opata_1621841_PstIMspI_PA	66.8253	7B
									1066	Opata_848177_PstIMseI_PA	66.8253	7B
									1067	Opata_136195_PstIMseI_PA	66.8253	7B
									1068	Opata_2091613_PstIMspI_PA	66.8253	7B
									1069	Opata_3492992_PstIMspI_PA	66.8253	7B
									1070	Opata_694901_PstIMspI_PA	66.8253	7B
									1071	Opata_1896685_PstIMspI_PA	66.8253	7B
									1072	Opata_1672004_PstIMspI_PA	66.8253	7B
									1073	Opata_2946022_PstIMspI_PA	66.8253	7B
									1074	Opata_1521560_PstIMspI_PA	66.8253	7B
									1075	Opata_3465734_PstIMspI_PA	66.8253	7B
									1076	M6_1908897_PstIMspI_PA	66.8253	7B
									1077	Opata_44216_75_PstIMseI_SNP	66.8253	7B
									1078	Opata_1975601_PstIMspI_PA	66.8253	7B
									1079	Opata_3560754_PstIMspI_PA	66.8253	7B
									1080	Opata_2763859_PstIMseI_PA	66.8253	7B
									1081	Opata_1582867_73_PstIMspI_SNP	66.8253	7B
									1082	Opata_19942_PstIMseI_PA	66.8253	7B
									1083	Opata_2197989_PstIMspI_PA	66.8253	7B
									1084	Opata_2639601_PstIMspI_PA	66.8253	7B
									1085	Opata_1240461_PstIMseI_PA	66.8253	7B
									1086	Opata_1752719_PstIMspI_PA	66.8253	7B
									1087	Opata_2540089_PstIMseI_PA	66.8253	7B
									1088	Opata_3811843_PstIMspI_PA	66.8253	7B
									1089	Opata_1207896_PstIMseI_PA	66.8253	7B
									1090	Opata_1630932_PstIMspI_PA	66.8253	7B
									1091	Opata_1009256_PstIMspI_PA	66.8253	7B
									1092	Opata_4200887_PstIMspI_PA	66.8253	7B
									1093	Opata_425127_PstIMspI_PA	66.8253	7B
									1094	wPt-7602	66.9538	7B
									1095	Xi754192a	67.3285	7B
									1096	BS00050993_51	67.6735	7B
									1097	RAC875_c26328_75	67.6735	7B	Traes_7BS_9AEE72E4F	793318	795630	45564	150	8	0.118428958321517	-1.1405444810924	-0.515680480333454	0.381773399014778	1.48307692307692	3.87716837167891	-1.14920345244051	Bradi1g47940	LOC_Os06g07780	sb10g005060	6	31565	S
									1098	IACX3991	67.6735	7B
									1099	Excalibur_c25991_184	67.6735	7B	Traes_7BS_898CB9C0A	787547	790500	45563	149	14	0.114176234958729	-1.48568361159913	0.243087605037929	1.13546798029557	3.37230769230769	2.96823821644319	-0.589990314695004	Bradi1g47960	NA	sb10g005050	6	31563	S
									1100	BS00022326_51	68.1472	7B
									1101	BS00022056_51	68.1472	7B
									1102	RAC875_rep_c108159_480	68.1472	7B
									1103	Ku_c8929_274	68.1472	7B
									1104	BS00083807_51	68.1472	7B
									1105	Xgsy315	68.2821	7B
									1106	wPt-5175	68.3697	7B
									1107	wPt-0208	68.3697	7B
									1108	wPt-1465	68.3697	7B
									1109	wPt-5346	68.4605	7B
									1110			7B	Traes_7BS_F736D9804	799287	799864	45565	151	0	0	NA	NA	0	0	1	NA	NA	LOC_Os06g07800	NA	6	31568	S
									1111			7B	Traes_7BS_48DBD2C4C	799953	800391	45566	152	1	0.0172549019607844	1.18048890103993	1.54756059061773	0.334975369458128	0.249230769230769	0.744789030219685	1.56388662654691	Bradi1g47930	LOC_Os06g07820	sb10g005080	6	31571	S
									1112	wPt-5914	68.7332	7B
									1113	RAC875_c46751_112	68.8173	7B
									1114	BS00083806_51	68.8173	7B	Traes_7BS_8A4A052DF	812449	813594	45571	157	1	-0.0322707595434868	-0.174717302142414	0.417115587297776	0.140394088669951	0.184615384615385	1.31275203935327	0.342848187783791	NA	NA	NA	NA	NA	S
									1115	stm662tcac	69.0579	7B
									1116	Xgwm16	69.0764	7B
									1117	Gene_Pc	69.1806	7B
									1118	wsnp_Ex_c16146_24585291	69.187	7B
									1119	wPt-6348	69.1876	7B
									1120	Xwg180	69.3764	7B
									1121			7B	Traes_7BS_82049CB13	806257	810031	45569	154	2	0.167273292441817	1.3675664889423	1.54764606125916	1.46551724137931	1.88307692307692	1.28472879050505	2.12680986609666	Bradi1g47910	LOC_Os06g07960	sb10g005100	6	31576	S
									1122	RAC875_c10672_440	69.6261	7B	Traes_7BS_0F37C0EB6	800446	806256	45567	153	9	0.0913099327944318	2.72157766873018	1.04874885523598	3.23891625615764	2.64923076923077	0.817993601476601	2.39866153623273	Bradi1g47920	LOC_Os06g07830	NA	6	31572	S
									1123	Xfbb226_d2	69.7764	7B
									1124	Xgwm46_d1	70.0764	7B
									1125			7B	Traes_7BS_527D371BC	810446	810814	45568	155	1	0.130325814536341	0.593481940555835	1.50271673275794	0.20935960591133	0.172307692307692	0.823863906193779	1.3957015092028	NA	NA	sb10g023490	6	34115	S
									1126			7B	Traes_7BS_BB40432FF	810821	811891	45570	156	0	0	NA	NA	0	0	1	NA	NA	LOC_Os06g07878	NA	6	31580	S
									1127	Xfbb114	70.6764	7B
									1128	wPt-7653	70.7173	7B
									1129	wsnp_Ex_c10342_16938010	70.7815	7B
									1130	wsnp_Ex_c11106_18002976	70.7815	7B
									1131	wsnp_Ex_c9813_16193645	70.7815	7B
									1132	wsnp_Ex_c9813_16193780	70.7815	7B
									1133	wsnp_Ra_c1654_3265291	70.7815	7B
									1134	wsnp_Ex_c9813_16193536	70.7815	7B
									1135	wsnp_Ex_c44814_50770533	70.7815	7B
									1136	wsnp_Ex_c51115_55167855	70.7815	7B
									1137	wsnp_Ra_rep_c108473_91741819	70.7815	7B
									1138	wsnp_Ex_c9391_15587665	70.7815	7B
									1139	wsnp_Ex_c9909_16316813	70.7815	7B
									1140	wsnp_Ex_rep_c67369_65940601	70.7815	7B
									1141	BS00035630_51	70.7815	7B
									1142	Tdurum_contig66810_334	70.7815	7B
									1143	Tdurum_contig66810_100	70.7815	7B
									1144	Tdurum_contig57370_82	70.7815	7B
									1145	Tdurum_contig57370_318	70.7815	7B
									1146	Tdurum_contig48824_476	70.7815	7B
									1147	Tdurum_contig46877_173	70.7815	7B
									1148	Tdurum_contig43523_1458	70.7815	7B
									1149	Tdurum_contig1969_254	70.7815	7B
									1150	Kukri_rep_c72909_657	70.7815	7B
									1151	Jagger_c9314_100	70.7815	7B
									1152	Xfbb150	71.0764	7B
									1153	wsnp_CAP8_rep_c3687_1819173	71.1583	7B	Traes_7BS_146ECB390	715008	716507	45557	143	3	-0.0309013295497631	-0.556522008432798	-1.22428941325957	0.618226600985222	0.489230769230769	0.791682350209116	-0.488722129078058	NA	NA	NA	NA	NA	S
									1154	Opata_681209_PstIMspI_PA	71.1583	7B
									1155	Opata_3283796_PstIMspI_PA	71.1583	7B
									1156	Opata_3485227_PstIMspI_PA	71.1583	7B
									1157	Opata_1892908_PstIMseI_PA	71.1583	7B
									1158	Opata_1355770_PstIMspI_PA	71.1583	7B
									1159	Opata_11695_38_PstIMseI_SNP	71.1583	7B
									1160	Opata_767288_PstIMspI_PA	71.1583	7B
									1161	Opata_2562832_PstIMspI_PA	71.1583	7B
									1162	Opata_2528604_PstIMspI_PA	71.1583	7B
									1163	Opata_2108548_PstIMspI_PA	71.1583	7B
									1164	Opata_627204_PstIMspI_PA	71.1583	7B
									1165	Opata_3543329_PstIMspI_PA	71.1583	7B
									1166	Opata_1830162_PstIMspI_PA	71.1583	7B
									1167	Opata_1798661_PstIMspI_PA	71.1583	7B
									1168	Opata_74745_18_PstIMseI_SNP	71.1583	7B
									1169	Opata_931812_PstIMspI_PA	71.1583	7B
									1170	Opata_3074481_PstIMspI_PA	71.1583	7B
									1171	Opata_410507_PstIMspI_PA	71.1583	7B
									1172	Opata_4014866_PstIMspI_PA	71.1583	7B
									1173	Opata_3769146_PstIMspI_PA	71.1583	7B
									1174	M6_3334811_PstIMspI_PA	71.1583	7B
									1175	Opata_1368155_PstIMspI_PA	71.1583	7B
									1176	Opata_607437_58_PstIMspI_SNP	71.1583	7B
									1177	Opata_1364378_PstIMspI_PA	71.1583	7B
									1178	Opata_373513_PstIMspI_PA	71.1583	7B
									1179	Opata_1537440_PstIMseI_PA	71.1583	7B
									1180	Opata_2057498_PstIMspI_PA	71.1583	7B
									1181	Opata_2101991_40_PstIMspI_SNP	71.1583	7B
									1182	Opata_4126976_PstIMspI_PA	71.1583	7B
									1183	Opata_228698_46_PstIMseI_SNP	71.1583	7B
									1184	Opata_3633014_PstIMspI_PA	71.1583	7B
									1185	Opata_2183438_PstIMspI_PA	71.1583	7B
									1186	Opata_3240357_14_PstIMspI_SNP	71.1583	7B
									1187	Opata_614394_58_PstIMseI_SNP	71.1583	7B
									1188	Opata_4030367_PstIMspI_PA	71.1583	7B
									1189	Opata_3985637_PstIMspI_PA	71.1583	7B
									1190	Opata_457935_PstIMspI_PA	71.1583	7B
									1191	Opata_1101731_PstIMspI_PA	71.1583	7B
									1192	Opata_1882671_PstIMspI_PA	71.1583	7B
									1193	Opata_105061_PstIMseI_PA	71.1583	7B
									1194	Opata_234854_PstIMseI_PA	71.1583	7B
									1195	Opata_3747039_PstIMspI_PA	71.1583	7B
									1196	Opata_1169997_PstIMspI_PA	71.1583	7B
									1197	Opata_1328967_PstIMspI_PA	71.1583	7B
									1198	Opata_3812245_PstIMspI_PA	71.1583	7B
									1199	Opata_3140222_PstIMspI_PA	71.1583	7B
									1200	Opata_4095246_PstIMspI_PA	71.1583	7B
									1201	Opata_1495255_PstIMspI_PA	71.1583	7B
									1202	Opata_1972475_PstIMspI_PA	71.1583	7B
									1203	Opata_3669309_PstIMspI_PA	71.1583	7B
									1204	Opata_3293933_PstIMspI_PA	71.1583	7B
									1205	Opata_570651_PstIMseI_PA	71.1583	7B
									1206	Opata_16899_PstIMseI_PA	71.1583	7B
									1207	Opata_1392576_PstIMspI_PA	71.1583	7B
									1208	Opata_676744_46_PstIMseI_SNP	71.1583	7B
									1209	Opata_1704551_73_PstIMluI_SNP	71.1583	7B
									1210	Opata_2356694_PstIMspI_PA	71.1583	7B
									1211	Opata_1987764_PstIMspI_PA	71.1583	7B
									1212	Opata_498855_PstIMspI_PA	71.1583	7B
									1213	Opata_2695788_PstIMspI_PA	71.1583	7B
									1214	Opata_48346_PstIMseI_PA	71.1583	7B
									1215	Opata_1577461_PstIMspI_PA	71.1583	7B
									1216	Opata_714222_PstIMspI_PA	71.1583	7B
									1217	Opata_652864_PstIMspI_PA	71.1583	7B
									1218	Opata_439251_46_PstIMspI_SNP	71.1583	7B
									1219	Opata_2491704_43_PstIMseI_SNP	71.1583	7B
									1220	Opata_956985_PstIMspI_PA	71.1583	7B
									1221	Opata_2744928_PstIMspI_PA	71.1583	7B
									1222	Opata_3438085_PstIMspI_PA	71.1583	7B
									1223	Opata_46967_PstIMspI_PA	71.1583	7B
									1224	Opata_3935991_PstIMspI_PA	71.1583	7B
									1225	Opata_1215116_PstIMspI_PA	71.1583	7B
									1226	Opata_2888569_PstIMseI_PA	71.1583	7B
									1227	Opata_976549_PstIMspI_PA	71.1583	7B
									1228	Opata_1920900_PstIMspI_PA	71.1583	7B
									1229	Opata_3146492_PstIMspI_PA	71.1583	7B
									1230	Opata_986653_PstIMspI_PA	71.1583	7B
									1231	Opata_848855_45_PstIMseI_SNP	71.1583	7B
									1232	Opata_769956_PstIMspI_PA	71.1583	7B
									1233	Opata_2716225_PstIMspI_PA	71.1583	7B
									1234	Opata_3005629_PstIMspI_PA	71.1583	7B
									1235	Opata_119310_17_PstIMseI_SNP	71.1583	7B
									1236	Opata_3176609_PstIMspI_PA	71.1583	7B
									1237	Opata_508230_54_PstIMseI_SNP	71.1583	7B
									1238	Opata_229925_16_PstIMseI_SNP	71.1583	7B
									1239	Opata_4087387_PstIMspI_PA	71.1583	7B
									1240	Opata_2968172_PstIMspI_PA	71.1583	7B
									1241	M6_4302222_PstIMseI_PA	71.1583	7B
									1242	Opata_585234_PstIMseI_PA	71.1583	7B
									1243	Opata_1129403_PstIMspI_PA	71.1583	7B
									1244	Opata_629962_PstIMspI_PA	71.1583	7B
									1245	Opata_1725180_PstIMseI_PA	71.1583	7B
									1246	Opata_848855_24_PstIMseI_SNP	71.1583	7B
									1247	Opata_3586170_PstIMseI_PA	71.1583	7B
									1248	Opata_3265582_PstIMspI_PA	71.1583	7B
									1249	Opata_3983250_PstIMspI_PA	71.1583	7B
									1250	Opata_619283_14_PstIMseI_SNP	71.1583	7B
									1251	Opata_922405_46_PstIMspI_SNP	71.1583	7B
									1252	Opata_1471219_PstIMspI_PA	71.1583	7B
									1253	Opata_2528140_PstIMspI_PA	71.1583	7B
									1254	Opata_908207_PstIMspI_PA	71.1583	7B
									1255	Opata_1412854_PstIMseI_PA	71.1583	7B
									1256	Opata_3340952_PstIMspI_PA	71.1583	7B
									1257	Opata_798413_PstIMspI_PA	71.1583	7B
									1258	Opata_244337_PstIMspI_PA	71.1583	7B
									1259	Opata_3778557_PstIMspI_PA	71.1583	7B
									1260	Opata_1225574_PstIMspI_PA	71.1583	7B
									1261	Opata_1018268_PstIMspI_PA	71.1583	7B
									1262	Opata_987490_50_PstIMseI_SNP	71.1583	7B
									1263	Opata_991597_PstIMspI_PA	71.1583	7B
									1264	Opata_319271_PstIMspI_PA	71.1583	7B
									1265	Opata_343862_17_PstIMspI_SNP	71.1583	7B
									1266	Opata_508230_35_PstIMseI_SNP	71.1583	7B
									1267	Opata_3859438_PstIMspI_PA	71.1583	7B
									1268	Opata_119310_4_PstIMseI_SNP	71.1583	7B
									1269	Opata_2509070_12_PstIMspI_SNP	71.1583	7B
									1270	Opata_2886380_PstIMseI_PA	71.1583	7B
									1271	Opata_3831782_PstIMspI_PA	71.1583	7B
									1272	Opata_510651_PstIMspI_PA	71.1583	7B
									1273	M6_132203_PstIMseI_PA	71.1583	7B
									1274	Opata_851968_PstIMspI_PA	71.1583	7B
									1275	Opata_345943_PstIMseI_PA	71.1583	7B
									1276	Opata_4218290_PstIMspI_PA	71.1583	7B
									1277	Opata_888518_PstIMspI_PA	71.1583	7B
									1278	Opata_508230_22_PstIMseI_SNP	71.1583	7B
									1279	Opata_323000_69_PstIMseI_SNP	71.1583	7B
									1280	Opata_367498_PstIMspI_PA	71.1583	7B
									1281	Opata_442865_82_PstIMseI_SNP	71.1583	7B
									1282	Opata_3704773_PstIMspI_PA	71.1583	7B
									1283	Opata_1069817_80_PstIMseI_SNP	71.1583	7B
									1284	Opata_2298261_PstIMspI_PA	71.1583	7B
									1285	Opata_1214214_PstIMseI_PA	71.1583	7B
									1286	Opata_520468_PstIMseI_PA	71.1583	7B
									1287	Opata_1113137_PstIMspI_PA	71.1583	7B
									1288	Opata_97922_PstIMseI_PA	71.1583	7B
									1289	Opata_1140581_PstIMspI_PA	71.1583	7B
									1290	Opata_2541628_PstIMspI_PA	71.1583	7B
									1291	Opata_1797025_26_PstIMspI_SNP	71.1583	7B
									1292	Opata_3937286_PstIMspI_PA	71.1583	7B
									1293	Opata_1940007_PstIMspI_PA	71.1583	7B
									1294	Opata_3421020_PstIMspI_PA	71.1583	7B
									1295	Opata_724161_PstIMspI_PA	71.1583	7B
									1296	Opata_360383_PstIMspI_PA	71.1583	7B
									1297	Opata_781335_PstIMspI_PA	71.1583	7B
									1298	M6_27579_PstIMspI_PA	71.1583	7B
									1299	Opata_1004256_56_PstIMspI_SNP	71.1583	7B
									1300	Opata_1934859_PstIMspI_PA	71.1583	7B
									1301	Opata_926740_PstIMspI_PA	71.1583	7B
									1302	Xfbb195	71.3764	7B
									1303	Xpsr103	71.3764	7B
									1304	M67/P77	71.3764	7B
									1305	Xfba363	71.3764	7B
									1306	Xgwm46_d2	71.3764	7B
									1307	stm569acag	71.3894	7B
									1308	wPt-8283	71.6655	7B
									1309	stm668acag	71.6764	7B
									1310	Xbcd385	71.7764	7B
									1311	wPt-2914	72.0447	7B
									1312	wsnp_Ex_c24376_33619527	72.2123	7B	Traes_7BS_092F4241C	716649	719833	45558	144	8	0.183448561649104	1.63342491881228	0.969262465108667	2.9704433497537	3.37230769230769	1.13524213409621	2.35866681480754	NA	NA	NA	NA	NA	S
									1313	wsnp_Ex_c24376_33619527	72.2123	7B	Traes_7BS_A29FA292F	721852	723732	45559	145	1	0.171679197994988	1.36037772990834	-0.698274355948178	0.443349753694581	0.141538461538462	0.32077988116343	0.820933757461661	NA	NA	NA	NA	NA	S
									1314	wsnp_Ex_c24376_33618864	72.2123	7B
									1315	Opata_4071142_64_PstIMspI_SNP	72.2123	7B
									1316	Opata_1552436_25_PstIMspI_SNP	72.2123	7B
									1317	Opata_904169_15_PstIMseI_SNP	72.2123	7B
									1318	Opata_780841_46_PstIMseI_SNP	72.2123	7B
									1319	M6_2524295_PstIMspI_PA	72.2123	7B
									1320	Opata_1195174_46_PstIMseI_SNP	72.2123	7B
									1321	M6_3031246_PstIMspI_PA	72.2123	7B
									1322	Opata_4168176_38_PstIMspI_SNP	72.2123	7B
									1323	M6_2334941_PstIMspI_PA	72.2123	7B
									1324	M6_2159685_PstIMspI_PA	72.2123	7B
									1325	M6_164371_PstIMseI_PA	72.2123	7B
									1326	M6_3138180_PstIMspI_PA	72.2123	7B
									1327	Opata_4071142_76_PstIMspI_SNP	72.2123	7B
									1328	Opata_814667_77_PstIMseI_SNP	72.2123	7B
									1329	Opata_3612502_45_PstIMspI_SNP	72.2123	7B
									1330	M6_2863190_PstIMspI_PA	72.2123	7B
									1331	Opata_56932_21_PstIMspI_SNP	72.2123	7B
									1332	Opata_3600675_PstIMspI_PA	72.2123	7B
									1333	Opata_1604588_72_PstIMseI_SNP	72.2123	7B
									1334	Opata_681074_PstIMseI_PA	72.2123	7B
									1335	M6_2352639_PstIMspI_PA	72.2123	7B
									1336	Opata_814667_88_PstIMseI_SNP	72.2123	7B
									1337	Opata_36644_38_PstIMseI_SNP	72.2123	7B
									1338	M6_1581778_PstIMspI_PA	72.2123	7B
									1339	Opata_3612502_35_PstIMspI_SNP	72.2123	7B
									1340	Opata_329268_69_PstIMseI_SNP	72.2123	7B
									1341	Opata_1657904_88_PstIMseI_SNP	72.2123	7B
									1342	Opata_56932_60_PstIMspI_SNP	72.2123	7B
									1343	wPt-1723	72.2344	7B
									1344	Xwmc399	72.3764	7B
									1345	Xfba340	72.3764	7B
									1346	Xbarc72	72.3764	7B
									1347	P78/M71	72.3764	7B
									1348	Xpsp3015	72.3764	7B
									1349	XksuD7	72.4764	7B
									1350	wsnp_Ex_c4827_8612813	72.6019	7B
									1351	stm547tgag	72.6136	7B
									1352	XDuPw450	72.9054	7B
									1353	wsnp_Ex_c46274_51831129	73.2663	7B
									1354	wsnp_Ex_c46061_51675853	73.2663	7B	Traes_7BS_7E4E08910	813772	817936	45572	158	4	0.0119060896314924	2.07546745096296	0.0763151745845801	1.70443349753695	1.4	0.821492013614134	0.457344580535524	NA	NA	NA	NA	NA	S
									1355	wsnp_Ex_c46061_51675763	73.2663	7B
									1356	wsnp_Ku_rep_c102842_89723861	73.2663	7B	Traes_7BS_2CFF27575	818115	820636	45573	159	4	-0.0181322717090877	0.502147737895213	0.457596853818435	1.41871921182266	1.16307692307692	0.819934612281537	0.908107954230838	NA	NA	NA	NA	NA	S
									1357	wsnp_Ku_rep_c102842_89723861	73.2663	7B	Traes_7BS_CA4CDC0A0	823036	826236	45574	160	4	0.0583706259461862	-0.116725036513726	-0.06278804052893	1.34975369458128	1.07076923076923	0.793460153345944	0.443835313355597	NA	NA	NA	NA	NA	S
									1358	wsnp_Ex_c3501_6407527	73.2663	7B	Traes_7BS_D75B13E9B	10637383	10642040	47647	2233	9	-0.00965303825065056	2.78673991153803	2.38085553232246	3.87192118226601	3.92923076923077	1.01479751002833	2.52770206895498	Bradi1g47090	LOC_Os06g08720	sb10g005870	6	31709	S
									1359	wsnp_Ex_rep_c68815_67687712	73.2663	7B
									1360	wsnp_Ex_c23755_32994701	73.2663	7B
									1361	wsnp_Ex_c11106_18003546	73.2663	7B
									1362	wsnp_Ex_c11106_18003332	73.2663	7B
									1363	wsnp_Ex_rep_c68815_67688157	73.2663	7B
									1364	wsnp_Ku_c31419_41152151	73.2663	7B
									1365	wsnp_Ex_c10342_16938528	73.2663	7B
									1366	wsnp_Ra_rep_c71101_69119989	73.2663	7B
									1367	Opata_132051_66_PstIMseI_SNP	73.2663	7B
									1368	Opata_324480_PstIMseI_PA	73.2663	7B
									1369	M6_1714549_PstIMluI_PA	73.2663	7B
									1370	Opata_15143_27_PstIMseI_SNP	73.2663	7B
									1371	Opata_115041_11_PstIMseI_SNP	73.2663	7B
									1372	Opata_1050373_1_PstIMspI_SNP	73.2663	7B
									1373	Opata_1924338_82_PstIMspI_SNP	73.2663	7B
									1374	Opata_102884_62_PstIMseI_SNP	73.2663	7B
									1375	Opata_461437_37_PstIMseI_SNP	73.2663	7B
									1376	Opata_3360970_85_PstIMspI_SNP	73.2663	7B
									1377	Opata_467301_57_PstIMseI_SNP	73.2663	7B
									1378	Opata_26358_68_PstIMseI_SNP	73.2663	7B
									1379	Opata_1430784_PstIMspI_PA	73.2663	7B
									1380	Opata_1420338_51_PstIMspI_SNP	73.2663	7B
									1381	Opata_646183_58_PstIMspI_SNP	73.2663	7B
									1382	Opata_462265_46_PstIMseI_SNP	73.2663	7B
									1383	Opata_1420338_20_PstIMspI_SNP	73.2663	7B
									1384	M6_95327_PstIMspI_PA	73.2663	7B
									1385	Opata_736135_10_PstIMspI_SNP	73.2663	7B
									1386	Opata_3026100_26_PstIMspI_SNP	73.2663	7B
									1387	Opata_945648_61_PstIMspI_SNP	73.2663	7B
									1388	Opata_71973_40_PstIMseI_SNP	73.2663	7B
									1389	Opata_132051_67_PstIMseI_SNP	73.2663	7B
									1390	Opata_623845_61_PstIMspI_SNP	73.2663	7B
									1391	Opata_766090_34_PstIMseI_SNP	73.2663	7B
									1392	Opata_22600_84_PstIMseI_SNP	73.2663	7B
									1393	Opata_2643352_15_PstIMspI_SNP	73.2663	7B
									1394	Opata_382501_48_PstIMspI_SNP	73.2663	7B
									1395	Opata_1924338_51_PstIMspI_SNP	73.2663	7B
									1396	Opata_221811_72_PstIMseI_SNP	73.2663	7B
									1397	Opata_1071670_19_PstIMspI_SNP	73.2663	7B
									1398	Opata_462265_81_PstIMseI_SNP	73.2663	7B
									1399	Opata_1196932_19_PstIMseI_SNP	73.2663	7B
									1400	Opata_281857_12_PstIMspI_SNP	73.2663	7B
									1401	Opata_2378751_PstIMspI_PA	73.2663	7B
									1402	Opata_1614274_75_PstIMspI_SNP	73.2663	7B
									1403	Opata_37953_30_PstIMseI_SNP	73.2663	7B
									1404	Opata_811200_34_PstIMseI_SNP	73.2663	7B
									1405	Opata_4013354_65_PstIMspI_SNP	73.2663	7B
									1406	Opata_1126830_35_PstIMseI_SNP	73.2663	7B
									1407	Opata_1298794_19_PstIMseI_SNP	73.2663	7B
									1408	Opata_2468607_29_PstIMspI_SNP	73.2663	7B
									1409	Opata_132051_73_PstIMseI_SNP	73.2663	7B
									1410	Opata_78242_45_PstIMseI_SNP	73.2663	7B
									1411	Opata_2028737_6_PstIMspI_SNP	73.2663	7B
									1412	Opata_281432_85_PstIMseI_SNP	73.2663	7B
									1413	Opata_3639025_11_PstIMspI_SNP	73.2663	7B
									1414	Opata_812420_51_PstIMspI_SNP	73.2663	7B
									1415	M6_675852_PstIMspI_PA	73.2663	7B
									1416	Opata_3231592_30_PstIMspI_SNP	73.2663	7B
									1417	Opata_2050933_53_PstIMspI_SNP	73.2663	7B
									1418	Opata_467301_62_PstIMseI_SNP	73.2663	7B
									1419	Opata_382501_31_PstIMspI_SNP	73.2663	7B
									1420	Opata_3979669_31_PstIMspI_SNP	73.2663	7B
									1421	Opata_3581173_24_PstIMspI_SNP	73.2663	7B
									1422	M6_1716630_PstIMspI_PA	73.2663	7B
									1423	Opata_2336015_PstIMseI_PA	73.2663	7B
									1424	Opata_2743371_36_PstIMspI_SNP	73.2663	7B
									1425	Opata_2274_45_PstIMspI_SNP	73.2663	7B
									1426	Opata_3158128_2_PstIMspI_SNP	73.2663	7B
									1427	Opata_26358_36_PstIMseI_SNP	73.2663	7B
									1428	Opata_25223_20_PstIMluI_SNP	73.2663	7B
									1429	Opata_1587439_3_PstIMspI_SNP	73.2663	7B
									1430	Opata_466982_36_PstIMseI_SNP	73.2663	7B
									1431	Opata_281168_64_PstIMspI_SNP	73.2663	7B
									1432	M6_926804_PstIMspI_PA	73.2663	7B
									1433	Opata_1199134_58_PstIMspI_SNP	73.2663	7B
									1434	BS00021952_51	73.2663	7B
									1435	Tdurum_contig13022_853	73.2663	7B
									1436	RAC875_c23774_595	73.2663	7B
									1437	IACX6036	73.2663	7B
									1438	Kukri_rep_c101472_574	73.2663	7B
									1439	BS00064344_51	73.2663	7B
									1440	Tdurum_contig75644_871	73.2663	7B	Traes_7BS_474D2C23F	830612	832701	45576	162	5	-0.030969714569919	-2.02454840920255	-1.71586428367532	0.477832512315271	0.467692307692308	0.978823075317087	-1.74249865514347	NA	NA	NA	NA	NA	S
									1441	Tdurum_contig75644_871	73.2663	7B	Traes_7BS_E7EDEDE4F	841826	842479	45577	163	1	0.0357142857142857	-0.752851392886025	NA	0.133004926108374	0	0.00746241201722952	-0.881025526663645	NA	NA	NA	NA	NA	S
									1442	Tdurum_contig75644_138	73.2663	7B
									1443	Tdurum_contig46877_76	73.2663	7B
									1444	Tdurum_contig46877_488	73.2663	7B	Traes_7BS_8F52232A4	908408	910050	45590	176	9	-0.033439784339014	-0.691052841262878	-1.15783689846172	2.31527093596059	2.01230769230769	0.869202153872379	-0.445556550775877	Bradi1g47556	LOC_Os06g08300	sb10g005490	6	31642	S
									1445	Tdurum_contig46877_262	73.2663	7B
									1446	RAC875_c16839_188	73.2663	7B
									1447	Kukri_c22450_963	73.2663	7B
									1448	Kukri_c15333_672	73.2663	7B	Traes_7BS_F845A90EC	827409	830549	45575	161	6	0.029586265037052	1.17299813246162	1.93566314772717	2.2512315270936	3	1.33245625950366	2.08204101507711	NA	NA	NA	NA	NA	S
									1449	IACX1441	73.2663	7B
									1450	GENE-4869_117	73.2663	7B
									1451	GENE-4376_439	73.2663	7B
									1452	GENE-0777_174	73.2663	7B
									1453	D_GDRF1KQ02H7HJS_109	73.2663	7B
									1454	XksuG121	73.2764	7B
									1455	BS00054881_51	73.31	7B
									1456	BS00031746_51	73.31	7B	Traes_7BS_918B1FB5B	853010	853759	45578	164	2	-0.000679281901989404	0.363223772446965	1.30576016746768	0.842364532019704	1.78461538461538	2.11725216852551	1.0522387353097	NA	NA	NA	NA	NA	S
									1457	Kukri_c35354_321	73.31	7B
									1458	Ku_c884_736	73.31	7B
									1459	Ku_c884_2297	73.31	7B
									1460	Xfba371	73.3764	7B
									1461	Xbarc267	73.3764	7B
									1462	Xbarc255	73.3764	7B
									1463	BS00024215_51	73.4003	7B
									1464	Tdurum_contig46877_84	73.4003	7B
									1465	RAC875_c30123_913	73.4003	7B	Traes_7BL_D52D4DAC1	13233286	13233516	48186	2772	0	0	NA	NA	0	0	1	NA	Bradi1g29360	NA	NA	6	35649	S
									1466	RAC875_c30123_913	73.4003	7B	Traes_7BL_8E41238FC	13233542	13234024	48187	2773	9	0.0110884198955683	0.443890377153514	-1.19327027526292	1.54187192118227	1.08307692307692	0.702635718459378	0.0793787288307592	Bradi1g29360	NA	NA	6	35649	S
									1467	RAC875_c30123_913	73.4003	7B	Traes_7BL_0E12F86E9	13232980	13233284	48185	2771	0	0	NA	NA	0	0	1	NA	Bradi1g29360	NA	NA	6	35649	S
									1468	GENE-4329_154	73.4003	7B	Traes_7BS_BDFAE00E7	853767	855515	45579	165	2	0.0170977323770196	1.55381073580555	2.05198174131539	0.891625615763547	0.818461538461538	0.918034976410379	2.07791267419537	NA	NA	NA	NA	NA	S
									1469	GENE-4273_67	73.4003	7B	Traes_7BS_27D0E28C7	1132884	1136646	45624	210	4	-0.0311578519380586	-0.192203816135968	-0.349366295110927	0.896551724137931	1.17538461538462	1.31065942361516	0.0776557984218268	Bradi1g46220	LOC_Os06g10650	sb10g006850	6	31933	S
									1470	BobWhite_c39364_231	73.4003	7B	Traes_7BS_59409EC92	859207	860167	45580	166	1	-0.0127960275019099	1.5656722686881	1.28325677636358	0.270935960591133	0.369230769230769	1.36146308123427	1.60149221540346	NA	NA	NA	NA	NA	S
									1471	Excalibur_c54242_704	73.4003	7B
									1472	wsnp_Ex_c36325_44308589	73.4074	7B
									1473	GENE-4826_86	73.4192	7B
									1474	Tdurum_contig10932_375	73.4192	7B	Traes_7BS_600DF224D	873161	879176	45581	167	4	-0.0381107941882224	1.53652201142027	1.2342473554768	1.60098522167488	1.2	0.749694806797281	1.74967709776578	NA	NA	NA	NA	NA	S
									1475	TA004831-0260	73.4192	7B
									1476	Kukri_c11890_709	73.4192	7B
									1477	IAAV872	73.4192	7B
									1478	GENE-4826_641	73.4192	7B
									1479	GENE-4598_467	73.4192	7B
									1480	GENE-0293_65	73.4192	7B
									1481	wsnp_Ex_c6590_11419735	73.4301	7B
									1482			7B	Traes_7BL_835DDC81F	911672	913476	45591	177	0	0	NA	NA	0	0	1	NA	Bradi1g47550	NA	NA	6	31643	S
									1483			7B	Traes_7BS_DFF8DE5F9	913553	913754	45592	178	0	0	NA	NA	0	0	1	NA	Bradi1g78577	LOC_Os06g08310	sb10g005500	6	31649	S
									1484			7B	Traes_7BS_9998F119E	913986	914360	45594	179	0	0	NA	NA	0	0	1	NA	Bradi1g47480	LOC_Os06g08340	sb10g005520	6	31655	S
									1485	Ra_c1352_219	73.4613	7B	Traes_7BS_A38FF94BD	1058286	1068059	45616	202	4	0.0451293993732191	2.22120784184084	1.86696299063699	1.89162561576355	1.57230769230769	0.831283098661636	2.57760884515422	Bradi1g47277	LOC_Os06g08560	sb10g005720	6	31685	S
									1486	Ra_c1352_219	73.4613	7B	Traes_7BS_8BF10E322	1055042	1057964	45615	201	1	-0.0284116841624829	1.32051853865948	0.971737428041252	0.467980295566503	0.387692307692308	0.828803064862213	1.32123987324919	Bradi1g47277	LOC_Os06g08560	sb10g005720	6	31685	S
									1487	Jagger_c2161_211	73.4613	7B
									1488			7B	Traes_7BS_65499DFD4	917020	921286	45593	180	10	0.00400906967757697	0.880990673766996	1.80244976395208	3.04187192118227	5.58461538461539	1.83563933246326	1.62000383122832	NA	NA	NA	NA	NA	S
									1489			7B	Traes_7BS_DA51B71D3	963687	964477	45597	182	0	0	NA	NA	0	0	1	NA	NA	NA	NA	NA	NA	S
									1490			7B	Traes_7BS_0A4550909	969850	970146	45598	184	0	0	NA	NA	0	0	1	NA	Bradi1g47400	LOC_Os06g08440	sb10g005580	6	31666	S
									1491			7B	Traes_7BL_DAFE8BE40	970149	970396	45599	185	0	0	NA	NA	0	0	1	NA	Bradi1g47400	LOC_Os06g08440	sb10g005580	6	31666	S
									1492			7B	Traes_7BL_D99B8036A	974257	974575	45600	186	0	0	NA	NA	0	0	1	NA	Bradi1g47400	LOC_Os06g08440	sb10g005580	6	31666	S
									1493			7B	Traes_7BL_2895AB042	975903	976221	45601	187	0	0	NA	NA	0	0	1	NA	Bradi1g47400	LOC_Os06g08440	sb10g005580	6	31666	S
									1494			7B	Traes_7BS_0AE4F48A9	976458	977473	45602	188	2	0.151005244755245	0.632979869002062	-0.689261671530489	0.310344827586207	0.141538461538462	0.457815406795096	-0.606458422660704	Bradi1g47400	LOC_Os06g08440	sb10g005580	6	31666	S
									1495			7B	Traes_7BS_A2D035DBC	977844	979579	45603	189	2	0.101960784313725	0.312647010539918	1.18933111785109	0.586206896551724	0.344615384615385	0.588575134249955	0.484059477076427	Bradi1g47400	LOC_Os06g08440	sb10g005580	6	31666	S
									1496			7B	Traes_7BS_17C8D2707	982394	986494	45604	190	5	-0.0058039255828235	0.343436841576565	1.23576817085789	1.1871921182266	0.923076923076923	0.777716755098494	1.09336745976671	Bradi1g47400	LOC_Os06g08440	sb10g005580	6	31666	S
									1497	Tdurum_contig11557_86	73.5406	7B	Traes_7BS_15D2F5C25	966170	969843	45596	183	24	0.0801022005712653	0.0253335439729445	-1.06203585660782	5.69704433497537	2.41846153846154	0.424612621432519	-0.465443015940435	Bradi1g47407	LOC_Os06g08390	sb10g005560	6	31664	S
									1498	Kukri_c16387_186	73.5406	7B	Traes_7BS_C6FF7679D	880670	883016	45582	168	2	0	NA	NA	0	0	1	NA	NA	NA	NA	NA	NA	S
									1499	BS00051587_51	73.5406	7B
									1500	Tdurum_contig81683_217	73.5406	7B	Traes_7BS_89EA07567	998893	1003944	45607	193	5	0.0727386482039971	1.37963277064971	1.06865428044592	1.59605911330049	1.39692307692308	0.875310795478321	1.07234393774346	Bradi1g47367	NA	sb10g005630	6	31673	S
									1501	Tdurum_contig81683_217	73.5406	7B	Traes_7BS_4FE42A949	1004531	1015056	45608	194	8	0.0987354550314566	1.60790529465127	1.68711889549479	4.19458128078818	3.70153846153846	0.882485217876651	2.1710933875154	Bradi1g47367	NA	sb10g005630	6	31673	S
									1502	BS00021695_51	73.5406	7B	Traes_7BS_6C2D4209C	886417	890593	45584	170	19	0.0241924498409399	0.477054698253802	-1.37434912962066	3.64778325123153	1.90461538461538	0.522260504237954	-0.476305304256589	NA	NA	NA	NA	NA	S
									1503	BS00021683_51	73.5406	7B
									1504	Tdurum_contig11028_533	73.5406	7B
									1505	Tdurum_contig11028_398	73.5406	7B
									1506	Tdurum_contig11028_236	73.5406	7B
									1507	Tdurum_contig10932_913	73.5406	7B
									1508	RFL_Contig575_1869	73.5406	7B
									1509	RFL_Contig492_751	73.5406	7B
									1510	BS00011186_51	73.5406	7B
									1511	BS00010616_51	73.5406	7B
									1512	BobWhite_c10448_80	73.5406	7B
									1513	Kukri_rep_c104213_234	73.5406	7B
									1514	Kukri_c36225_133	73.5406	7B
									1515	Kukri_c21624_91	73.5406	7B
									1516	Kukri_c19823_491	73.5406	7B	Traes_7BS_F8DFCEE6A	903139	904653	45589	174	4	0.163938813744261	0.238296045696554	-1.11171986473174	1.71428571428571	0.0646153846153846	0.0382533239899725	-0.482163066675105	NA	NA	NA	NA	NA	S
									1517	Kukri_c19823_491	73.5406	7B	Traes_7BS_CE2FC50E8	904930	908401	45588	175	1	0.0347134125245071	0.619385055394806	-0.681114073005996	0.310344827586207	0.135384615384615	0.438050055303632	0.285910566633323	NA	NA	NA	NA	NA	S
									1518	Kukri_c19823_491	73.5406	7B	Traes_7BS_2E4959361	901360	902266	45587	173	3	0.0428381094788962	1.56667199074322	0.268203068477646	0.896551724137931	0.529230769230769	0.590752330127561	0.349565562717493	NA	NA	NA	NA	NA	S
									1519	Kukri_c18530_1054	73.5406	7B
									1520	Ku_c665_985	73.5406	7B	Traes_7BS_2B679F987	898079	899596	45586	172	6	0.0599142721681272	2.06261501452713	2.04476114057794	2.75369458128079	2.39384615384615	0.869369028199126	1.63088491608564	NA	NA	NA	NA	NA	S
									1521	Ku_c46689_1653	73.5406	7B	Traes_7BS_170A2F4BB	933593	951270	45595	181	76	0.0935589058472464	0.372420130857395	-0.738523384631602	18.6551724137931	5.67384615384615	0.304180623189256	-0.128089528104266	Bradi1g47427	LOC_Os06g08380	NA	6	31661	S
									1522	Ku_c10026_349	73.5406	7B
									1523	Jagger_c5321_98	73.5406	7B
									1524	GENE-4862_674	73.5406	7B
									1525	GENE-4862_1104	73.5406	7B	Traes_7BS_4FD070A6A	883691	885877	45583	169	30	-0.00642192623196847	-0.32285713101803	-0.591034502252246	4.22906403940887	4.36615384615385	1.03240844788723	-0.0551800616046862	NA	NA	NA	NA	NA	S
									1526	BobWhite_c4481_96	73.5406	7B
									1527	GENE-4337_558	73.5406	7B
									1528	BobWhite_c42613_62	73.5406	7B
									1529	BS00074083_51	73.5406	7B	Traes_7BS_20CBEEF3C	890646	892378	45585	171	2	-0.0121885338062395	1.17560358717222	0.709778767607066	0.79064039408867	0.923076923076923	1.16729380116646	1.2516686344045	NA	NA	NA	NA	NA	S
									1530			7B	Traes_7BS_3467E2C4E	994817	995649	45605	191	1	0.136363636363636	0.185846909438598	NA	0.187192118226601	0	0.00531371876782088	-0.322934283055203	NA	LOC_Os06g08450	sb10g005590	6	31667	S
									1531			7B	Traes_7BS_A8D78D643	996167	998680	45606	192	3	-0.0377350346176144	1.01818035677886	0.986553324815317	1.57881773399015	1.42461538461538	0.902392315852792	1.33160927363392	Bradi1g47387	LOC_Os06g08470	sb10g005620	6	31671	S
									1532	wsnp_BF485380B_Ta_2_1	73.5568	7B
									1533	wsnp_Ex_c3501_6407678	73.5568	7B
									1534	wsnp_Ex_c3501_6408181	73.5568	7B
									1535			7B	Traes_7BS_73CC3A183	1016941	1018058	45609	195	3	0.0712546583850932	0.841639775310388	1.55718399498185	1.03448275862069	1.25846153846154	1.21630372677571	1.66317618059	Bradi1g47360	LOC_Os06g08490	sb10g005640	6	31675	S
									1536	RAC875_c77603_334	73.5698	7B
									1537	GENE-4862_901	73.5698	7B
									1538	GENE-4862_1014	73.5698	7B
									1539	Excalibur_c41318_159	73.5698	7B
									1540	Excalibur_c22903_710	73.5698	7B
									1541	Xgwm297	73.5764	7B
									1542	Xpsr490	73.5764	7B
									1543	Xabc465	73.5764	7B
									1544	BobWhite_c23074_304	73.5766	7B
									1545	wsnp_Ex_c23978_33217508	73.5789	7B
									1546	wsnp_Ku_c665_1371121	73.5792	7B
									1547	wsnp_Ku_c665_1371448	73.5792	7B
									1548			7B	Traes_7BS_8B34E2C79	1032973	1035924	45610	196	1	0.0416666666666667	NA	-0.698274355948178	0	0.141538461538462	142.53846	-0.881025526663645	NA	LOC_Os06g08510	sb10g005660	6	31678	S
									1549	Excalibur_c43793_81	73.5824	7B
									1550	Kukri_c15310_755	73.5868	7B	Traes_7BS_601EE7219	1040194	1046553	45611	197	11	0.0263197361769583	1.55697653218746	2.49894872906498	3.8423645320197	4.46461538461539	1.16190263638615	2.19211994792562	Bradi1g47320	LOC_Os06g08530	sb10g005680	6	31681	S
									1551	Tdurum_contig51024_1234	73.5868	7B
									1552	Tdurum_contig49572_643	73.5868	7B
									1553	Tdurum_contig35652_348	73.5868	7B
									1554	Kukri_rep_c69164_94	73.5868	7B
									1555	GENE-0293_285	73.5868	7B
									1556			7B	Traes_7BS_F112EAB01	1046627	1049759	45612	198	4	0.0502809965424439	1.57795018092262	0.118112763627154	1.02709359605911	1.04615384615385	1.01853941119758	0.0341871712448221	Bradi1g47310	LOC_Os06g08540	sb10g005690	6	31682	S
									1557			7B	Traes_7BS_C225A7BA3	1052697	1054310	45613	199	3	0.016738554708786	0.444915071232047	0.246099360048433	1.64532019704433	1.17538461538462	0.714553961009529	0.341152364342711	Bradi1g47290	LOC_Os06g08550	sb10g005710	6	31684	S
									1558			7B	Traes_7BS_0DAB2FCC9	1054912	1056082	45614	200	1	-0.0284116841624829	1.32051853865948	0.971737428041252	0.467980295566503	0.387692307692308	0.828803064862213	1.32123987324919	NA	NA	NA	NA	NA	S
									1559	RFL_Contig575_1074	73.5905	7B
									1560	BS00003726_51	73.5905	7B	Traes_7BS_B1A8B5B8A	1071425	1072326	45617	203	3	-0.0190198907845966	-0.751554923583043	-1.52853591036421	0.517241379310345	0.332307692307692	0.643151440357773	-0.707073191456882	NA	NA	NA	NA	NA	S
									1561	Jagger_c3811_65	73.5905	7B
									1562	wsnp_RFL_Contig2681_2376845	73.6176	7B
									1563	wsnp_Ku_c8497_14429303	73.6176	7B
									1564	wsnp_be496863B_Ta_2_1	73.6176	7B
									1565	wsnp_be496863B_Ta_2_2	73.6176	7B	Traes_7BS_182F2A1F1	1092052	1096062	45620	206	9	0.030920175065323	-0.094653515534161	1.30445289056556	1.97536945812808	4.15076923076923	2.10070501190602	0.964028136304951	NA	NA	NA	NA	NA	S
									1566	wsnp_Ex_c17882_26646153	73.6176	7B
									1567	wsnp_Ex_c64709_63402325	73.6176	7B
									1568	wsnp_CAP11_c802_502739	73.6176	7B
									1569	wsnp_BF474552B_Ta_1_1	73.6176	7B
									1570	Opata_25200_50_PstIMseI_SNP	73.6176	7B
									1571	Opata_455724_34_PstIMspI_SNP	73.6176	7B
									1572	Opata_3007637_25_PstIMspI_SNP	73.6176	7B
									1573	Opata_13808_28_PstIMseI_SNP	73.6176	7B
									1574	Opata_1674801_44_PstIMspI_SNP	73.6176	7B
									1575	Opata_201212_65_PstIMseI_SNP	73.6176	7B
									1576	Opata_167506_28_PstIMseI_SNP	73.6176	7B
									1577	Opata_3492159_46_PstIMspI_SNP	73.6176	7B
									1578	Opata_285701_22_PstIMseI_SNP	73.6176	7B
									1579	Opata_31619_50_PstIMseI_SNP	73.6176	7B
									1580	Opata_480679_78_PstIMspI_SNP	73.6176	7B
									1581	Opata_43765_25_PstIMseI_SNP	73.6176	7B
									1582	Opata_421927_53_PstIMseI_SNP	73.6176	7B
									1583	M6_508857_PstIMseI_PA	73.6176	7B
									1584	Opata_559012_5_PstIMspI_SNP	73.6176	7B
									1585	Opata_1560265_78_PstIMspI_SNP	73.6176	7B
									1586	Opata_2818883_61_PstIMspI_SNP	73.6176	7B
									1587	Opata_596198_5_PstIMspI_SNP	73.6176	7B
									1588	Opata_4190004_49_PstIMspI_SNP	73.6176	7B
									1589	Opata_251205_39_PstIMspI_SNP	73.6176	7B
									1590	Opata_5965_22_PstIMseI_SNP	73.6176	7B
									1591	Opata_31619_72_PstIMseI_SNP	73.6176	7B
									1592	Opata_2283945_80_PstIMspI_SNP	73.6176	7B
									1593	Opata_874971_19_PstIMseI_SNP	73.6176	7B
									1594	Opata_481359_9_PstIMseI_SNP	73.6176	7B
									1595	Opata_1652505_62_PstIMspI_SNP	73.6176	7B
									1596	Opata_1757849_19_PstIMspI_SNP	73.6176	7B
									1597	Opata_221719_10_PstIMseI_SNP	73.6176	7B
									1598	M6_711093_PstIMspI_PA	73.6176	7B
									1599	Opata_198902_68_PstIMseI_SNP	73.6176	7B
									1600	M6_653423_PstIMseI_PA	73.6176	7B
									1601	Opata_1690886_62_PstIMspI_SNP	73.6176	7B
									1602	Opata_201212_11_PstIMseI_SNP	73.6176	7B
									1603	Opata_3031087_10_PstIMspI_SNP	73.6176	7B
									1604	Opata_2547859_2_PstIMspI_SNP	73.6176	7B
									1605	Opata_1385664_76_PstIMspI_SNP	73.6176	7B
									1606	Opata_167506_16_PstIMseI_SNP	73.6176	7B
									1607	Opata_3583119_56_PstIMspI_SNP	73.6176	7B
									1608	Opata_3206924_33_PstIMspI_SNP	73.6176	7B
									1609	Opata_614828_24_PstIMseI_SNP	73.6176	7B
									1610	M6_614571_PstIMspI_PA	73.6176	7B
									1611	Opata_59145_48_PstIMseI_SNP	73.6176	7B
									1612	Opata_177904_19_PstIMseI_SNP	73.6176	7B
									1613	Opata_1623372_64_PstIMspI_SNP	73.6176	7B
									1614	M6_3385873_PstIMspI_PA	73.6176	7B
									1615	Opata_177904_35_PstIMseI_SNP	73.6176	7B
									1616	Opata_1779482_63_PstIMspI_SNP	73.6176	7B
									1617	Opata_95601_46_PstIMseI_SNP	73.6176	7B
									1618	Opata_3031087_11_PstIMspI_SNP	73.6176	7B
									1619	Opata_108980_55_PstIMseI_SNP	73.6176	7B
									1620	Opata_11161_82_PstIMseI_SNP	73.6176	7B
									1621	Opata_1425291_31_PstIMseI_SNP	73.6176	7B
									1622	Opata_421927_46_PstIMseI_SNP	73.6176	7B
									1623	Opata_2074806_22_PstIMseI_SNP	73.6176	7B
									1624	Opata_1698653_43_PstIMspI_SNP	73.6176	7B
									1625	Opata_857691_31_PstIMseI_SNP	73.6176	7B
									1626	Opata_3855309_15_PstIMspI_SNP	73.6176	7B
									1627	Opata_1199134_42_PstIMspI_SNP	73.6176	7B
									1628	Opata_170746_38_PstIMspI_SNP	73.6176	7B
									1629	Opata_41490_23_PstIMseI_SNP	73.6176	7B
									1630	Opata_43765_76_PstIMseI_SNP	73.6176	7B
									1631	Opata_1538357_10_PstIMspI_SNP	73.6176	7B
									1632	Opata_3031087_38_PstIMspI_SNP	73.6176	7B
									1633	Opata_2818883_33_PstIMspI_SNP	73.6176	7B
									1634	Opata_1950419_24_PstIMspI_SNP	73.6176	7B
									1635	Opata_2788440_50_PstIMspI_SNP	73.6176	7B
									1636	Opata_1652505_9_PstIMspI_SNP	73.6176	7B
									1637	Opata_3007637_81_PstIMspI_SNP	73.6176	7B
									1638	Opata_279547_75_PstIMseI_SNP	73.6176	7B
									1639	Opata_2586422_47_PstIMseI_SNP	73.6176	7B
									1640	M6_3369514_PstIMspI_PA	73.6176	7B
									1641	Opata_86821_62_PstIMseI_SNP	73.6176	7B
									1642	Opata_31619_82_PstIMseI_SNP	73.6176	7B
									1643	Opata_59145_73_PstIMseI_SNP	73.6176	7B
									1644	Opata_874971_56_PstIMseI_SNP	73.6176	7B
									1645	Opata_13439_20_PstIMseI_SNP	73.6176	7B
									1646	M6_2297133_PstIMseI_PA	73.6176	7B
									1647	Opata_1165753_29_PstIMspI_SNP	73.6176	7B
									1648	Opata_2113278_30_PstIMspI_SNP	73.6176	7B
									1649	Opata_122589_49_PstIMseI_SNP	73.6176	7B
									1650	Opata_41490_35_PstIMseI_SNP	73.6176	7B
									1651	Opata_687966_5_PstIMseI_SNP	73.6176	7B
									1652	Opata_201212_36_PstIMseI_SNP	73.6176	7B
									1653	Opata_43765_81_PstIMseI_SNP	73.6176	7B
									1654	Opata_167506_40_PstIMseI_SNP	73.6176	7B
									1655	Opata_421927_36_PstIMseI_SNP	73.6176	7B
									1656	Opata_851911_33_PstIMspI_SNP	73.6176	7B
									1657	Opata_298450_64_PstIMspI_SNP	73.6176	7B
									1658	M6_1227479_PstIMseI_PA	73.6176	7B
									1659	Opata_614828_45_PstIMseI_SNP	73.6176	7B
									1660	Opata_3206924_22_PstIMspI_SNP	73.6176	7B
									1661	Opata_269786_30_PstIMseI_SNP	73.6176	7B
									1662	Opata_1216261_38_PstIMspI_SNP	73.6176	7B
									1663	Opata_3240858_78_PstIMspI_SNP	73.6176	7B
									1664	Opata_88264_2_PstIMseI_SNP	73.6176	7B
									1665	Opata_167220_76_PstIMseI_SNP	73.6176	7B
									1666	Opata_4095114_55_PstIMseI_SNP	73.6176	7B
									1667	wsnp_Ku_c46846_53470970	73.6176	7B
									1668	wsnp_Ku_c46846_53471053	73.6176	7B
									1669	RAC875_c10932_1697	73.6176	7B
									1670	BobWhite_c20266_115	73.6176	7B	Traes_7BS_96598995D	1075318	1077731	45618	204	11	0.342841314082875	0.057721607599834	0.857469647230664	2.27339901477833	2.94769230769231	1.29647097850258	1.51423220054293	NA	NA	NA	NA	NA	S
									1671	BS00091302_51	73.6176	7B	Traes_7BS_13A10F9A4	1082179	1088603	45619	205	5	-0.0353416935994957	0.280742779237073	0.474613859633656	1.66995073891626	2.80307692307692	1.67813260611142	0.776065128640462	NA	NA	NA	NA	NA	S
									1672	XDuPw403	73.6786	7B
									1673	Xgwm1173	74.0354	7B
									1674	Xgwm43	74.1764	7B
									1675	Xfbb332	74.3764	7B
									1676	Xbcd1338	74.4764	7B
									1677	RAC875_rep_c105494_293	74.4929	7B
									1678	Xfba311	74.5764	7B
									1679	Xbcd98	74.9764	7B
									1680	Xgpw431	75.0764	7B
									1681	Xfbb264	75.1564	7B
									1682	Xpsr94	75.1564	7B
									1683	Xfba234	75.1564	7B
									1684	wPt-2737	75.1762	7B
									1685	Xcdo551	75.1764	7B
									1686	stm96tctg	75.2472	7B
				QTkw.Hau-ch7B					1687	Xpsp2153	75.2764	7B
									1688	Xgwm963	75.3082	7B
									1689	Tdurum_contig44261_795	75.3609	7B
									1690	Tdurum_contig44261_127	75.3609	7B
									1691	Tdurum_contig32954_195	75.3609	7B	Traes_7BS_E11EC3E6E	1118273	1124434	45622	208	10	0.00910956461694745	-2.07214337543157	-1.00734192257235	2.37931034482759	3.66461538461539	1.53997372460265	-1.19574685153958	NA	NA	NA	NA	NA	S
									1692	Tdurum_contig32954_195	75.3609	7B	Traes_7BS_2E939649A	1116197	1117816	45621	207	3	0.0741186523701578	-1.55266046448605	0.519880472341513	0.268472906403941	0.926153846153846	3.44061987529656	-0.113431451300714	NA	NA	NA	NA	NA	S
									1693	Tdurum_contig20094_458	75.3609	7B	Traes_7BS_CF2B7CB66	1124438	1130737	45623	209	12	0.0495650235745493	-2.20226666180966	-0.675512784679554	0.482758620689655	2.05846153846154	4.25720897748551	-1.14167076879799	NA	NA	NA	NA	NA	S
									1694	Tdurum_contig12084_1122	75.3609	7B
									1695	BobWhite_c10820_142	75.3609	7B	Traes_7BS_6F6311F4E	1276807	1278096	45650	236	14	0.0128736729078792	-1.68594638678682	-1.91699663773637	1.45812807881773	0.283076923076923	0.194689502514406	-1.84280243007523	Bradi1g46130	LOC_Os06g10770	sb10g006970	6	31951	S
									1696			7B	Traes_7BL_B08686A46	1138878	1139726	45625	211	0	0	NA	NA	0	0	1	NA	Bradi1g46210	NA	NA	6	31934	S
									1697			7B	Traes_7BS_F51792060	1154955	1155494	45627	212	1	0.0416666666666667	-0.698274355948178	NA	0.113300492610837	0	0.0087488688806146	-0.853208952673358	NA	NA	NA	NA	NA	S
									1698			7B	Traes_7BS_976F84CAE	1155885	1156815	45626	213	1	-0.0482149429517851	-0.662151624094342	-0.591550124738784	0.103448275862069	0.110769230769231	1.07009162812447	-0.353282100103586	Bradi1g46210	NA	NA	6	31934	S
									1699			7B	Traes_7BL_1751C4BBF	1170713	1171635	45628	214	1	-0.0223880597014923	-1.15752759654527	-0.617716548556349	0.0591133004926108	0.116923076923077	1.96168036025306	-0.621122721494321	Bradi1g46210	NA	NA	6	31934	S
									1700			7B	Traes_7BL_7C6643BCC	1172026	1172565	45629	215	2	-0.00909090909090926	-0.639709669955444	-0.518221920929719	0.103448275862069	0.332307692307692	3.19112665139148	-0.669853672574757	NA	NA	NA	NA	NA	S
									1701			7B	Traes_7BL_A201C1A09	1177091	1177913	45631	216	0	0	NA	NA	0	0	1	NA	Bradi1g46210	NA	NA	6	31934	S
									1702			7B	Traes_7BL_84F5265561	1178304	1178843	45630	217	0	0	NA	NA	0	0	1	NA	NA	NA	NA	NA	NA	S
									1703			7B	Traes_7BL_84F526556	1180408	1180947	45632	218	0	0	NA	NA	0	0	1	NA	NA	NA	NA	NA	NA	S
									1704			7B	Traes_7BL_A201C1A091	1181338	1182160	45633	219	0	0	NA	NA	0	0	1	NA	Bradi1g46210	NA	NA	6	31934	S
									1705			7B	Traes_7BS_C7CB02DEA	1188227	1191245	45634	220	8	-0.0280399692247977	-1.50053942255188	-1.68681860746998	0.982758620689655	1.24	1.26148831102491	-1.2558252921062	Bradi1g46200	LOC_Os06g10660	sb10g006860	6	31935	S
									1706			7B	Traes_7BS_A809315CE	1192863	1193006	45635	221	0	0	NA	NA	0	0	1	NA	NA	NA	sb10g006880	6	31938	S
									1707			7B	Traes_7BS_A3A1E6559	1194104	1194289	45636	222	0	0	NA	NA	0	0	1	NA	NA	NA	sb10g006880	6	31938	S
									1708			7B	Traes_7BL_3972A0A5C	1205641	1205826	45637	223	0	0	NA	NA	0	0	1	NA	NA	NA	sb10g006880	6	31938	S
									1709			7B	Traes_7BL_EC4EDBA1E	1211937	1212080	45638	224	0	0	NA	NA	0	0	1	NA	NA	NA	sb10g006880	6	31938	S
									1710			7B	Traes_7BL_F1129D508	1212559	1212767	45639	225	0	0	NA	NA	0	0	1	NA	Bradi3g16320	NA	NA	8	40978	S
									1711			7B	Traes_7BL_C4403EEBC	1213554	1213674	45640	226	0	0	NA	NA	0	0	1	NA	NA	NA	sb10g006880	6	31938	S
									1712			7B	Traes_7BL_D2FE31B0F	1213797	1213910	45641	227	0	0	NA	NA	0	0	1	NA	NA	NA	sb10g006880	6	31938	S
									1713			7B	Traes_7BL_1C7504854	1216305	1216448	45642	228	0	0	NA	NA	0	0	1	NA	NA	NA	sb10g006880	6	31938	S
									1714			7B	Traes_7BS_6C6DB7519	1226027	1236814	45643	229	16	0.00205395278486764	-1.06067655181088	-2.07629815961004	1.14778325123153	0.606153846153846	0.528519065715835	-1.66864636770149	Bradi1g46180	LOC_Os06g10690	sb10g006890	6	31939	S
									1715			7B	Traes_7BL_399126C4B	1239003	1240094	45644	230	0	0	NA	NA	0	0	1	NA	Bradi1g46170	NA	NA	6	31942	S
									1716			7B	Traes_7BS_C04CCA52A	1257934	1258791	45645	231	0	0	NA	NA	0	0	1	NA	Bradi1g46170	NA	NA	6	31942	S
									1717			7B	Traes_7BS_D8BBF38F6	1263855	1266818	45646	232	4	-0.00416557349241642	1.04663089262974	1.70234137186382	1.50492610837438	1.40307692307692	0.932367737484809	1.28360720448701	Bradi1g46170	NA	NA	6	31942	S
									1718			7B	Traes_7BS_AEEF0C3D6	1269881	1270918	45647	233	0	0	NA	NA	0	0	1	NA	Bradi1g46150	NA	sb10g006950	6	31946	S
									1719			7B	Traes_7BL_BE6B45593	1270950	1271822	45648	234	8	0.00452448933611593	-0.633994541410798	0.416857472251065	1.41133004926108	2.12307692307692	1.50395222419859	-0.0211130597433663	Bradi1g46150	NA	sb10g006950	6	31946	S
									1720	stm575acat	75.3956	7B
									1721	BS00022550_51	75.4526	7B
									1722	TA001320-0384	75.4526	7B
									1723	GENE-4750_46	75.4526	7B	Traes_7BS_CDC11845E	1299079	1306361	45653	239	13	-0.007105928508083	-1.6364312315035	-0.594067428081665	0.810344827586207	1.51076923076923	1.86328817797483	-1.20889327608678	NA	NA	NA	NA	NA	S
									1724	BS00084788_51	75.4526	7B	Traes_7BS_3ADBFF16E	1294561	1295792	45651	238	2	-0.0143832528180352	-0.720582089869967	-0.706290392651468	0.32512315270936	0.16	0.493678538306771	-0.766669237426581	NA	NA	NA	NA	NA	S
									1725	BS00084788_51	75.4526	7B	Traes_7BS_848CF1AC0	1286418	1294196	45652	237	3	-0.00599687366775603	-0.2564901383799	-0.458610560273705	0.470443349753695	0.356923076923077	0.759206975769199	-0.703999188983301	NA	NA	NA	NA	NA	S
									1726	stm792agtg	75.5097	7B
									1727	stm595tcac	75.5125	7B
									1728	stm656tgag	75.5683	7B
									1729	wPt-1457	75.5698	7B
									1730	stm556tgag	75.5994	7B
									1731	stm506acag	75.7112	7B
									1732	Tdurum_contig84962_266	75.7323	7B
									1733	P38/M59224	75.9168	7B
									1734	wPt-4230	75.9168	7B
									1735	Xgwm897	76.1435	7B
									1736	stm548acat	76.1631	7B
									1737	XksuF36	76.1764	7B
									1738	Xcfd81	76.2764	7B
									1739	Xgpw1164	76.2764	7B
									1740	Xgpw1209	76.2764	7B
									1741	Xgpw4109	76.2764	7B
									1742	wPt-0963	76.2764	7B
									1743	RAC875_c5683_136	76.3736	7B	Traes_7BS_308803F02	1314503	1318792	45654	240	13	0.0127427705822034	1.3264746727246	-0.784213473869647	5.86206896551724	3.66461538461538	0.625204205980882	0.906562268014354	NA	NA	NA	NA	NA	S
									1744	Tdurum_contig84962_256	76.4194	7B
									1745	BS00022841_51	76.4194	7B
									1746	BS00022498_51	76.4194	7B
									1747	RAC875_c4108_2179	76.4194	7B
									1748	BobWhite_rep_c64768_264	76.4194	7B	Traes_7BS_6716D1D07	1272973	1274473	45649	235	8	-0.015398416839379	-1.3406208145224	-0.995027000758046	1.32758620689655	1.26769230769231	0.954919071454159	-1.26884796005855	NA	LOC_Os06g10760	sb10g006960	6	31950	S
									1749	Kukri_c58460_303	76.4194	7B
									1750	IAAV7544	76.4194	7B
									1751	IAAV3391	76.4194	7B
									1752	CAP7_c10566_170	76.4194	7B
									1753	BS00079019_51	76.4194	7B
									1754	BS00079017_51	76.4194	7B
									1755	Kukri_c34345_122	76.5328	7B
									1756	Xgwm644	76.6764	7B
									1757	Xcdo595	76.7264	7B
									1758	Xglk549	76.7264	7B
									1759	Xbcd349	76.7764	7B
									1760	Ra_c16791_1910	76.8294	7B	Traes_7BL_F8D5E60B1	6831173	6839232	46826	1412	1	0.0819875776397516	-1.14923093862267	0.380877132308375	0.0689655172413793	0.323076923076923	4.63195185285552	-0.123461090275862	NA	NA	sb07g003680	8	40912	S
									1761	Excalibur_c7554_110	76.8655	7B
									1762	Excalibur_c63036_165	76.8655	7B
									1763	CAP8_c195_441	76.8655	7B
									1764	RAC875_c4454_1270	77.2875	7B
									1765	Opata_6710_64_PstIMseI_SNP	77.4822	7B
									1766	Opata_450605_85_PstIMseI_SNP	77.4822	7B
									1767	Opata_2470603_53_PstIMseI_SNP	77.4822	7B
									1768	M6_2218412_PstIMluI_PA	77.4822	7B
									1769	M6_2683582_PstIMseI_PA	77.4822	7B
									1770	Opata_296258_54_PstIMseI_SNP	77.4822	7B
									1771	Opata_700748_29_PstIMluI_SNP	77.4822	7B
									1772	Opata_691381_38_PstIMspI_SNP	77.4822	7B
									1773	Opata_2713932_PstIMseI_PA	77.4822	7B
									1774	M6_2076599_PstIMseI_PA	77.4822	7B
									1775	Opata_1152321_35_PstIMspI_SNP	77.4822	7B
									1776	Opata_448082_62_PstIMseI_SNP	77.4822	7B
									1777	Opata_1189757_PstIMspI_PA	77.4822	7B
									1778	M6_1711143_PstIMluI_PA	77.4822	7B
									1779	Opata_2361961_15_PstIMseI_SNP	77.4822	7B
									1780	Opata_3949961_PstIMspI_PA	77.4822	7B
									1781	M6_2511495_PstIMseI_PA	77.4822	7B
									1782	Opata_296258_84_PstIMseI_SNP	77.4822	7B
									1783	Opata_262066_49_PstIMseI_SNP	77.4822	7B
									1784	Opata_1018703_10_PstIMseI_SNP	77.4822	7B
									1785	Opata_388738_11_PstIMseI_SNP	77.4822	7B
									1786	Opata_981448_49_PstIMseI_SNP	77.4822	7B
									1787	M6_686064_PstIMspI_PA	77.4822	7B
									1788	Opata_66871_54_PstIMseI_SNP	77.4822	7B
									1789	Opata_1209399_5_PstIMseI_SNP	77.4822	7B
									1790	Opata_542553_PstIMspI_PA	77.4822	7B
									1791	Opata_2046149_69_PstIMspI_SNP	77.4822	7B
									1792	Opata_1557523_82_PstIMspI_SNP	77.4822	7B
									1793	Opata_1458770_10_PstIMspI_SNP	77.4822	7B
									1794	Opata_296258_57_PstIMseI_SNP	77.4822	7B
									1795	M6_2886344_PstIMseI_PA	77.4822	7B
									1796	Opata_1778113_34_PstIMspI_SNP	77.4822	7B
									1797	Opata_761770_PstIMspI_PA	77.4822	7B
									1798	Opata_2144892_14_PstIMspI_SNP	77.4822	7B
									1799	Opata_981448_11_PstIMseI_SNP	77.4822	7B
									1800	Opata_1128619_PstIMseI_PA	77.4822	7B
									1801	Opata_257229_11_PstIMseI_SNP	77.4822	7B
									1802	Opata_2702373_PstIMspI_PA	77.4822	7B
									1803	Opata_36869_17_PstIMseI_SNP	77.4822	7B
									1804	Opata_1792847_PstIMspI_PA	77.4822	7B
									1805	M6_443790_PstIMseI_PA	77.4822	7B
									1806	Opata_895943_70_PstIMseI_SNP	77.4822	7B
									1807	Opata_388738_21_PstIMseI_SNP	77.4822	7B
									1808	Opata_6710_83_PstIMseI_SNP	77.4822	7B
									1809	Opata_1939539_83_PstIMspI_SNP	77.4822	7B
									1810	M6_782897_PstIMseI_PA	77.4822	7B
									1811	Opata_1328976_PstIMseI_PA	77.4822	7B
									1812	M6_2696621_PstIMspI_PA	77.4822	7B
									1813	Opata_2046149_31_PstIMspI_SNP	77.4822	7B
									1814	Opata_505961_34_PstIMseI_SNP	77.4822	7B
									1815	Opata_855668_11_PstIMseI_SNP	77.4822	7B
									1816	M6_3371483_PstIMseI_PA	77.4822	7B
									1817	M6_340511_PstIMluI_PA	77.4822	7B
									1818	Opata_4183132_27_PstIMspI_SNP	77.4822	7B
									1819	Opata_855668_18_PstIMseI_SNP	77.4822	7B
									1820	Opata_6710_84_PstIMseI_SNP	77.4822	7B
									1821	M6_1460649_PstIMseI_PA	77.4822	7B
									1822	Opata_927931_PstIMspI_PA	77.4822	7B
									1823	Opata_450605_84_PstIMseI_SNP	77.4822	7B
									1824	M6_952755_PstIMseI_PA	77.4822	7B
									1825	Opata_3430404_36_PstIMseI_SNP	77.4822	7B
									1826	Opata_1022247_15_PstIMspI_SNP	77.4822	7B
									1827	M6_620001_PstIMspI_PA	77.4822	7B
									1828	Opata_3382089_PstIMspI_PA	77.4822	7B
									1829	Opata_3555954_37_PstIMspI_SNP	77.4822	7B
									1830	M6_28588_PstIMluI_PA	77.4822	7B
									1831	M6_21886_PstIMseI_PA	77.4822	7B
									1832	M6_2019779_PstIMspI_PA	77.4822	7B
									1833	Opata_727434_PstIMseI_PA	77.4822	7B
									1834	Opata_855668_37_PstIMseI_SNP	77.4822	7B
									1835	Opata_192894_18_PstIMseI_SNP	77.4822	7B
									1836	M6_1534032_PstIMspI_PA	77.4822	7B
									1837	Opata_2553092_59_PstIMluI_SNP	77.4822	7B
									1838	Opata_505961_57_PstIMseI_SNP	77.4822	7B
									1839	Opata_501963_34_PstIMseI_SNP	77.4822	7B
									1840	Opata_450605_87_PstIMseI_SNP	77.4822	7B
									1841	Opata_134903_PstIMspI_PA	77.4822	7B
									1842	M6_2675294_PstIMspI_PA	77.4822	7B
									1843	M6_2892_PstIMseI_PA	77.4822	7B
									1844	M6_1106767_PstIMseI_PA	77.4822	7B
									1845	Opata_725807_80_PstIMseI_SNP	77.4822	7B
									1846	Opata_2361961_1_PstIMseI_SNP	77.4822	7B
									1847	Opata_1300220_23_PstIMspI_SNP	77.4822	7B
									1848	Opata_1300220_31_PstIMspI_SNP	77.4822	7B
									1849	M6_3087262_PstIMspI_PA	77.4822	7B
									1850	Opata_1152321_14_PstIMspI_SNP	77.4822	7B
									1851	M6_2717193_PstIMspI_PA	77.4822	7B
									1852	M6_1459072_PstIMseI_PA	77.4822	7B
									1853	Opata_322623_76_PstIMspI_SNP	77.4822	7B
									1854	M6_87853_PstIMseI_PA	77.4822	7B
									1855	Opata_2470603_52_PstIMseI_SNP	77.4822	7B
									1856	Opata_2174516_12_PstIMspI_SNP	77.4822	7B
									1857	M6_3844030_PstIMseI_PA	77.4822	7B
									1858	M6_1213270_PstIMseI_PA	77.4822	7B
									1859	M6_387257_PstIMseI_PA	77.4822	7B
									1860	Opata_668804_74_PstIMspI_SNP	77.4822	7B
									1861	M6_804705_PstIMluI_PA	77.4822	7B
									1862	BobWhite_c14812_828	77.8879	7B	Traes_7BS_721120525	1396605	1400399	45668	254	10	-0.0105519495175279	-0.950541017186163	-0.666761001362733	1.52463054187192	2.19692307692308	1.44066536580999	-0.709220236824445	Bradi1g45200	LOC_Os06g12310	sb10g008090	6	32170	S
									1863	BobWhite_c14812_828	77.8879	7B	Traes_7BL_2DFE47C29	1414545	1416596	45669	256	0	0	NA	NA	0	0	1	NA	Bradi1g45200	LOC_Os06g12310	sb10g008090	6	32170	S
									1864	BobWhite_rep_c61300_88	77.8879	7B
									1865	wsnp_Ex_c204_400545	77.912	7B
									1866	RAC875_c54366_845	77.912	7B	Traes_7BS_7A59106A7	1337938	1342214	45659	245	3	0.0883511927269049	-0.118950091702911	0.891304930562003	0.798029556650246	1.61846153846154	2.0267855171716	0.830716382852925	NA	LOC_Os06g12260	NA	6	32162	S
									1867	RAC875_c53629_760	77.912	7B
									1868	Kukri_c82121_100	77.912	7B
									1869	Kukri_c61379_613	77.912	7B
									1870	Kukri_c29304_447	77.912	7B
									1871	Kukri_c18749_968	77.912	7B
									1872	Ex_c39052_1533	77.912	7B
									1873	CAP12_c1039_114	77.912	7B
									1874	CAP11_c106_97	77.912	7B
									1875	BS00067599_51	77.912	7B
									1876	Tdurum_contig68347_605	78.0229	7B	Traes_7BS_7F59F10A9	1352129	1354159	45660	246	2	-0.0307692307692307	-1.18745201805982	-1.51413689971664	0.0640394088669951	0.129230769230769	2.0023362758057	-1.3059837903431	Bradi1g45210	LOC_Os06g12280	sb10g008060	6	32165	S
									1877	BobWhite_c46772_564	78.0229	7B
									1878			7B	Traes_7BL_22DDBB2A1	1354164	1354535	45661	247	2	0	-1.16095054440611	-1.16439105425337	0.0640394088669951	0.0769230769230769	1.1980902040778	-1.48023690717104	NA	NA	sb10g008070	6	32166	S
									1879			7B	Traes_7BS_2B18D5413	1354582	1354804	45662	248	0	0	NA	NA	0	0	1	NA	NA	NA	sb10g008070	6	32166	S
									1880			7B	Traes_7BL_246586C7C	1354805	1355022	45663	249	0	0	NA	NA	0	0	1	NA	NA	NA	sb10g008070	6	32166	S
									1881			7B	Traes_7BL_AC4C08362	1356800	1357245	45664	250	3	-0.00956146510752176	-1.53342635034818	-1.22839504949644	0.270935960591133	0.218461538461538	0.807033906071121	-1.25677329171647	NA	NA	sb10g008070	6	32166	S
									1882			7B	Traes_7BS_E557BF901	1359565	1360011	45665	251	7	-0.0255475955204216	-0.0657628882949705	-0.236435149843126	1.9064039408867	2.18769230769231	1.14747184070512	-0.141466257713086	NA	NA	sb10g008070	6	32166	S
									1883			7B	Traes_7BL_62E16D300	1370140	1370715	45667	252	0	0	NA	NA	0	0	1	NA	NA	NA	sb10g008070	6	32166	S
									1884			7B	Traes_7BL_19692FE2F	1371939	1372154	45666	253	1	0.0555555555555556	NA	-0.562163875257199	0	0.104615384615385	105.61538	-0.853208952673358	NA	NA	NA	NA	NA	S
									1885	Xbcd782	78.0764	7B
									1886	Xgpw4140	78.0764	7B
									1887			7B	Traes_7BL_59EFF59F1	1405533	1412262	45670	255	89	0.0447814509683286	-0.919361695505363	0.253876499364571	10.4630541871921	18.8646153846154	1.80289733189923	-0.336134674184805	NA	NA	NA	NA	NA	S
									1888			7B	Traes_7BS_FE8BE43F9	1432800	1435436	45671	257	0	0	NA	NA	0	0	1	NA	Bradi1g45190	LOC_Os06g12320	sb10g008100	6	32171	S
									1889			7B	Traes_7BS_4340DB2EF	1435724	1436108	45672	258	2	0.0482156914195749	-0.93883154119645	0.853552856912061	0.275862068965517	0.723076923076923	2.61529836860643	0.271181763368982	Bradi1g45190	LOC_Os06g12320	sb10g008100	6	32171	S
									1890			7B	Traes_7BS_4B4DD9FD0	1436110	1437223	45673	259	4	0.0961567061123032	-1.34286194562197	1.25870295405321	0.310344827586207	0.855384615384616	2.75059849235332	-0.151634886150196	Bradi1g45180	NA	NA	6	32173	S
									1891			7B	Traes_7BS_8381AF0C11	1439940	1441589	45674	261	1	0.117381818181818	-0.713853921782419	1.08372770964995	0.118226600985222	0.344615384615385	2.89881100358477	0.49289232419751	Bradi1g45170	LOC_Os06g12360	sb10g008110	6	32175	S
									1892			7B	Traes_7BL_C8983EA9D	1441902	1442111	45676	262	5	0.0876699484294421	-0.865611980958815	1.56859270723084	0.844827586206897	0.369230769230769	0.437714227316704	-0.771498114336554	NA	NA	sb10g008140	6	32178	S
									1893	BS00062967_51	78.1362	7B	Traes_7BS_13BE18136	1451200	1453764	45679	265	6	-0.0113034574525093	-0.812746928240955	-0.757429679459603	0.70935960591133	1.09230769230769	1.53909044744253	-0.584800801783725	NA	NA	NA	NA	NA	S
									1894	Tdurum_contig9934_104	78.1362	7B	Traes_7BS_20E45E0A9	1461066	1461440	45680	266	0	0	NA	NA	0	0	1	NA	NA	NA	NA	NA	NA	S
									1895	Xcdo17	78.2964	7B
									1896	Xgpw2264	78.2964	7B
									1897	Xcnl7	78.2964	7B
									1898	Xgbx4899	78.2964	7B
									1899	Xgpw2269	78.2964	7B
									1900	Xabc455	78.3764	7B
									1901	wPt-5463	78.4298	7B
									1902	wsnp_Ex_rep_c107796_91279476	78.4694	7B
									1903	wsnp_Ra_c12688_20260063	78.6749	7B
									1904	Xbcd178	78.6764	7B
									1905	RAC875_c1638_165	78.6812	7B	Traes_7BS_9D8C9AB46	1462947	1468303	45681	267	4	0.0494623655913978	NA	-1.05759636080163	0	0.526153846153846	527.15385	-1.27734438574441	NA	NA	NA	NA	NA	S
									1906	GENE-1477_748	78.6812	7B
									1907			7B	Traes_7BS_4B7EAA36C	1498295	1503747	45685	271	9	-0.0252956434948262	0.873597828819748	1.99418864141466	3.16009852216749	3.13846153846154	0.993155233896348	1.56188733827746	Bradi1g44137	LOC_Os06g14490	sb10g009250	6	32404	S
									1908			7B	Traes_7BS_09C522B7F	1504023	1504136	45686	272	0	0	NA	NA	0	0	1	NA	Bradi1g44110	LOC_Os06g14540	NA	6	32410	S
									1909			7B	Traes_7BS_9979959F8	1506673	1510778	45687	273	1	0.0505263157894738	-0.713853921782419	0.655926928169578	0.118226600985222	0.246153846153846	2.07297574534542	0.196655814783163	Bradi1g44100	LOC_Os06g14550	sb10g009280	6	32412	S
									1910			7B	Traes_7BS_F8B0C3697	1513663	1513881	45688	274	0	0	NA	NA	0	0	1	NA	Bradi1g44090	LOC_Os06g14620	NA	6	32415	S
									1911			7B	Traes_7BS_B9BE0E25E	1514913	1515071	45689	275	0	0	NA	NA	0	0	1	NA	Bradi1g44080	NA	sb10g009310	6	32417	S
									1912			7B	Traes_7BS_5DEE0BD60	1518292	1518966	45690	276	0	0	NA	NA	0	0	1	NA	Bradi1g44080	NA	sb10g009310	6	32417	S
									1913			7B	Traes_7BS_1A4F10567	1519065	1519169	45691	277	0	0	NA	NA	0	0	1	NA	Bradi1g44060	LOC_Os06g14740	sb10g009360	6	32426	S
									1914			7B	Traes_7BS_79CA0E99D	1519177	1519614	45692	278	1	0.0412435505603208	1.47529648918347	0.480279432561989	0.460591133004926	0.292307692307692	0.635427483192755	1.28066834150687	Bradi1g44060	LOC_Os06g14740	sb10g009360	6	32426	S
									1915			7B	Traes_7BS_803489ECB	1520177	1531558	45693	279	16	0.0393396041984608	1.84123470567568	0.220363699796207	7.564039408867	3.47692307692308	0.459736280474975	1.81498773896447	Bradi1g44060	LOC_Os06g14740	sb10g009360	6	32426	S
									1916	wsnp_JD_c646_966400	78.8875	7B	Traes_7BS_E7E18F6CC	1321743	1323936	45655	241	3	-0.0214223090883707	-0.596323223344049	0.611144969528474	0.625615763546798	0.756923076923077	1.2095499800388	-0.130617462926622	NA	NA	NA	NA	NA	S
									1917	wsnp_BF200891B_Ta_2_1	78.8875	7B
									1918	wsnp_CAP7_c90_52035	78.8875	7B
									1919	wsnp_RFL_Contig3316_3390729	78.8875	7B
									1920	Opata_60587_71_PstIMseI_SNP	78.8875	7B
									1921	Opata_122783_90_PstIMseI_SNP	78.8875	7B
									1922	Opata_3811513_33_PstIMspI_SNP	78.8875	7B
									1923	Opata_2661276_1_PstIMspI_SNP	78.8875	7B
									1924	Opata_92137_11_PstIMseI_SNP	78.8875	7B
									1925	Opata_43825_53_PstIMseI_SNP	78.8875	7B
									1926	Opata_165196_22_PstIMseI_SNP	78.8875	7B
									1927	Opata_117620_34_PstIMseI_SNP	78.8875	7B
									1928	Opata_489521_44_PstIMspI_SNP	78.8875	7B
									1929	Opata_3811513_15_PstIMspI_SNP	78.8875	7B
									1930	Opata_3284650_36_PstIMspI_SNP	78.8875	7B
									1931	Opata_1292177_75_PstIMseI_SNP	78.8875	7B
									1932	Opata_13394_60_PstIMseI_SNP	78.8875	7B
									1933	Opata_111857_21_PstIMseI_SNP	78.8875	7B
									1934	Opata_823066_47_PstIMseI_SNP	78.8875	7B
									1935	Opata_92137_32_PstIMseI_SNP	78.8875	7B
									1936	Opata_131039_72_PstIMseI_SNP	78.8875	7B
									1937	Opata_131039_35_PstIMseI_SNP	78.8875	7B
									1938	Opata_2056968_44_PstIMspI_SNP	78.8875	7B
									1939	Opata_892868_5_PstIMseI_SNP	78.8875	7B
									1940	Opata_566427_47_PstIMspI_SNP	78.8875	7B
									1941	Opata_104527_14_PstIMspI_SNP	78.8875	7B
									1942	Opata_560507_31_PstIMseI_SNP	78.8875	7B
									1943	Opata_516682_35_PstIMseI_SNP	78.8875	7B
									1944	M6_2733465_PstIMspI_PA	78.8875	7B
									1945	Opata_1201705_71_PstIMspI_SNP	78.8875	7B
									1946	M6_693728_PstIMseI_PA	78.8875	7B
									1947	Opata_122783_13_PstIMseI_SNP	78.8875	7B
									1948	Opata_1558404_56_PstIMspI_SNP	78.8875	7B
									1949	Opata_68229_73_PstIMseI_SNP	78.8875	7B
									1950	Opata_46496_35_PstIMseI_SNP	78.8875	7B
									1951	Opata_1107758_38_PstIMseI_SNP	78.8875	7B
									1952	Opata_3811513_54_PstIMspI_SNP	78.8875	7B
									1953			7B	Traes_7BS_E9AB12665	1532718	1533090	45694	280	1	-0.0171358629130967	1.34749007943887	0.722614360618206	0.354679802955665	0.230769230769231	0.651623257772862	1.26690090820887	Bradi1g44060	LOC_Os06g14740	sb10g009360	6	32426	S
									1954			7B	Traes_7BS_B245045E4	1537082	1544354	45695	281	7	0.000955095710999831	1.11961928823772	0.521612183435374	2.26108374384236	3.09846153846154	1.37017984135282	0.743534295808825	Bradi1g44047	LOC_Os06g14750	sb10g009370	6	32427	S
									1955			7B	Traes_7BS_F77989A40	1548261	1550989	45696	282	11	0.00103586759251251	2.81211467509003	1.19972832402045	3.89162561576355	3.67076923076923	0.943262874070073	1.81816647199655	Bradi1g44040	LOC_Os06g14780	sb10g009380	6	32429	S
									1956			7B	Traes_7BL_165F37E7C	1550995	1551907	45697	283	0	0	NA	NA	0	0	1	NA	Bradi1g44040	LOC_Os06g14780	sb10g009380	6	32429	S
									1957			7B	Traes_7BS_E4E1FAA96	1552117	1553799	45699	284	1	-0.0377358490566038	-1.14923093862267	-1.15558750501204	0.0689655172413793	0.0769230769230769	1.11373545140521	-0.882982205402971	NA	NA	NA	NA	NA	S
									1958			7B	Traes_7BS_A1FF05DE4	1555893	1556948	45698	285	4	0.0174676592807953	0.385135368562883	0.111509001345072	0.566502463054187	1.19692307692308	2.11086852381221	-0.0927389475888199	Bradi1g44020	LOC_Os06g14810	NA	6	32432	S
									1959	Xgwm333	78.9764	7B
									1960			7B	Traes_7BS_0BDF5CD39	1563335	1564107	45700	286	0	0	NA	NA	0	0	1	NA	NA	NA	sb10g009420	6	32440	S
									1961			7B	Traes_7BL_74F151C3F	1564184	1564647	45701	287	0	0	NA	NA	0	0	1	NA	NA	LOC_Os06g15170	sb10g009462	6	32444	S
									1962			7B	Traes_7BL_A3C5FD9BC	1564650	1564912	45702	288	1	-0.0224089635854341	-1.16439105425337	-0.398828030539462	0.0467980295566503	0.08	1.69463051092273	-0.49828116273444	NA	LOC_Os06g15170	sb10g009462	6	32444	S
									1963			7B	Traes_7BS_FF563D9AB	1564914	1565218	45703	289	0	0	NA	NA	0	0	1	NA	Bradi1g44010	LOC_Os06g15250	sb10g009460	6	32450	S
									1964			7B	Traes_7BS_A92305295	1565233	1565642	45704	290	1	0.0453476654350016	1.50584919083877	0.417115587297776	0.433497536945813	0.184615384615385	0.427195468126241	1.33851876827629	Bradi1g44010	LOC_Os06g15250	sb10g009460	6	32450	S
									1965			7B	Traes_7BS_CD9E2D8B9	1570168	1570448	45705	291	0	0	NA	NA	0	0	1	NA	Bradi1g44010	LOC_Os06g15250	sb10g009460	6	32450	S
									1966			7B	Traes_7BS_7155546B4	1570454	1571042	45706	292	0	0	NA	NA	0	0	1	NA	Bradi1g44000	NA	NA	6	32452	S
									1967			7B	Traes_7BS_673360C6B	1573026	1573621	45707	293	1	0	NA	NA	0	0	1	NA	Bradi1g43990	LOC_Os06g15330	sb10g009480	6	32453	S
									1968			7B	Traes_7BS_538EB53A31	1586697	1588356	45708	294	5	0.00739579396131662	-0.613834181746983	-0.462369681334358	0.736453201970443	0.984615384615385	1.33651244580673	-0.420244129583136	NA	NA	sb10g009490	6	32454	S
									1969	GENE-4333_211	79.0742	7B
									1970			7B	Traes_7BS_995DAE6FC	1590423	1596647	45709	295	16	0.00398815355529114	-1.72817066138276	-1.55590201062944	1.38423645320197	2.44	1.76215403514685	-1.53127948478608	Bradi1g43980	LOC_Os06g15360	sb10g009520	6	32455	S
									1971			7B	Traes_7BS_61D914B121	1596686	1597618	45710	296	0	0	NA	NA	0	0	1	NA	Bradi1g43970	LOC_Os06g15370	sb10g009530	6	32456	S
									1972			7B	Traes_7BL_75777C56E	1597621	1597900	45711	297	0	0	NA	NA	0	0	1	NA	Bradi1g43970	LOC_Os06g15370	sb10g009530	6	32456	S
									1973			7B	Traes_7BS_05CBA8DD3	1599662	1600479	45712	298	0	0	NA	NA	0	0	1	NA	Bradi1g43950	NA	sb10g009560	6	32459	S
									1974			7B	Traes_7BS_06E40320A	1601372	1604845	45713	299	1	-0.0165413533834589	-1.15354321549313	-0.591550124738784	0.0640394088669951	0.110769230769231	1.71848468490105	-0.629103446637306	Bradi1g43940	LOC_Os06g15410	sb10g009570	6	32460	S
									1975			7B	Traes_7BS_91ABAF49D	1612557	1612814	45714	300	0	0	NA	NA	0	0	1	NA	Bradi1g43906	NA	NA	6	32468	S
									1976	Xgpw5058	79.1764	7B
									1977			7B	Traes_7BL_C256B2049	1620653	1620910	45715	301	2	-0.0363751104379655	1.01330395222213	0.404849864718891	0.758620689655172	0.430769230769231	0.568401092392573	1.02816249576125	Bradi1g43906	NA	NA	6	32468	S
									1978			7B	Traes_7BL_EBACA7012	1623504	1623764	45716	302	0	0	NA	NA	0	0	1	NA	Bradi1g43906	NA	NA	6	32468	S
									1979			7B	Traes_7BL_3E869AED2	1624571	1628211	45717	303	5	-0.00242305621319483	0.607821526087289	1.58916542079635	2.26354679802956	3.85538461538462	1.70293880435591	1.06341206832625	Bradi1g43906	NA	NA	6	32468	S
									1980			7B	Traes_7BL_FDEF21B1D	1638255	1638455	45718	304	0	0	NA	NA	0	0	1	NA	Bradi1g43906	NA	NA	6	32468	S
									1981			7B	Traes_7BL_8492576A6	1639474	1641767	45719	305	18	-0.0269658404989959	0.702751818081911	0.551782396766848	4.31034482758621	3.83076923076923	0.88876426755222	1.00829507742029	Bradi1g43906	NA	NA	6	32468	S
									1982	wsnp_Ex_c908_1754208	79.2389	7B	Traes_7BL_F51FA8F07	2403891	2404729	45875	461	0	0	NA	NA	0	0	1	NA	Bradi3g20550	LOC_Os08g23780	NA	8	42202	S
									1983			7B	Traes_7BL_A656B2385	1644878	1645325	45720	306	0	0	NA	NA	0	0	1	NA	Bradi1g43906	NA	NA	6	32468	S
									1984			7B	Traes_7BS_33EAE8D97	1653619	1654202	45721	307	1	-0.0242105263157895	-1.15354321549313	-0.713853921782419	0.0640394088669951	0.147692307692308	2.28618786671035	-0.669731945480932	NA	NA	NA	NA	NA	S
									1985			7B	Traes_7BS_ED10295A3	1656133	1658968	45723	308	1	0.0109292649098474	0.527759447186197	1.30275591470062	0.339901477832512	0.470769230769231	1.38388730374535	1.11278072477145	Bradi1g08950	LOC_Os06g15550	NA	6	32471	S
									1986			7B	Traes_7BS_DB305006A	1656550	1656897	45722	309	0	0	NA	NA	0	0	1	NA	Bradi1g30630	LOC_Os06g15590	NA	6	32474	S
									1987			7B	Traes_7BS_044F28B42	1658971	1659273	45724	310	0	0	NA	NA	0	0	1	NA	Bradi1g43730	LOC_Os06g15560	NA	6	32472	S
									1988			7B	Traes_7BS_AC21F6D9D	1659948	1660349	45725	311	1	-0.0384374720657907	-0.363403659218521	-0.662151624094342	0.184729064039409	0.129230769230769	0.70118682558346	-0.251793493297569	Bradi1g43730	LOC_Os06g15560	NA	6	32472	S
									1989			7B	Traes_7BL_D5E96B3C6	1660761	1661361	45726	312	0	0	NA	NA	0	0	1	NA	Bradi1g30630	LOC_Os06g15590	NA	6	32474	S
									1990			7B	Traes_7BS_E90F35103	1661363	1661888	45727	313	0	0	NA	NA	0	0	1	NA	Bradi1g43860	LOC_Os06g15600	NA	6	32475	S
									1991			7B	Traes_7BS_99BF8BA2F	1665586	1667346	45728	314	6	-0.0333227141489099	-0.45049073495126	0.0540719140303641	1.57635467980296	1.90769230769231	1.21005905279338	0.206659354482819	Bradi1g43840	NA	sb10g009670	6	32480	S
									1992	wsnp_Ku_c11060_18147688	79.3302	7B
									1993			7B	Traes_7BL_EA8DE756D	1669920	1673491	45729	315	0	0	NA	NA	0	0	1	NA	NA	NA	sb10g009680	6	32482	S
									1994			7B	Traes_7BS_EE668E56F	1674329	1676676	45730	316	0	0	NA	NA	0	0	1	NA	Bradi1g43830	LOC_Os06g15700	sb10g009700	6	32484	S
[truncated: 8,424 more rows]

## Sheet: ch7D
P1	W7984	Opata 85	Rye Selection111	Courtot	Flair	Flair	Flair	Chuanmai42	Chuanmai42	Heshangmai9	Chuan 35050	Chuan 35050	Opata 85	Opata 85	Karl 92	Renan	WL711& HD2329	Renan	Renan	Renan	MQTL Yield	MQTL GPC	MQTL BQ	Candidate genes
P2	Prinz	Synthetic W7984	Chinese Spring	chinese spring	XX86	XX86	XX86	Chuannong16	Chuannong16	Yu8679	Shannong 483	Shannong 483	Synthetic W7984	Synthetic W7984	TA 4152-4	Récital	PH132 & PH133	Récital	Récital	Récital
reference	Haung XQ et al. 2003	Borner A et al. 2002	Mir et al. 2012	Charmet et al., 2001	Haung XQ et al. 2004	Haung XQ et al. 2004	Haung XQ et al. 2004	Tang et al.2011	Tang et al.2011	Wang et al. 2009	Li et al. 2007	Li et al. 2007	Borner A et al. 2002	Borner A et al. 2002	Narasimhamoorthy et al. 2006	Groos et al., 2003, 2007	Parsad M et al. 2003	Groos et al., 2003, 2007	Groos et al., 2003, 2007	Groos et al., 2003, 2007
LOD	3	3	20.14	4.18	2.1	3.1	7	3.19	3.34	2.61	5.11	5.11	3	3	3.74	6.68	3.5	3.48	3.88	4.47
R2	17.3	15.55	12.41	18.6	8.2	12.2	25.2	8.4	8.69	9.8	44.11	44.11	29.24	29.24	8.8	16.1	15.84	9	11.2	11.4
	Tkw	Tkw	Tkw	Tkw	GrN	GrW	Tkw	Tkw	GrW	Tkw	Tkw	Tkw	GrN	GrN	T/h	T/h	Gpc	Gpc	Gpc	Gpc					Sno	Marker	position	chromosome	Gene	start	end	genome_pos	chr_pos	SNP_density	FST	Tajima_cultivar	Tajima_landrace	pi_cultivar	pi_landrace	pi_landrace/pi_cultivar	Tajima_landrace_cultivar	Brachy	Rice	Sorghum	PanGenomeChr	PanGenomePos	Dominance
																									1	Kukri_rep_c101179_606	0	7D
																									2	RAC875_c39478_569	0.417425	7D
																									3	RFL_Contig2080_1581	0.73145	7D	Traes_7DS_7525CE596	4901	6587	69196	2	14	-0.00190509029038544	-1.76151928269938	-2.19400817480593	1.76847290640394	0.72	0.407465972451649	-1.69764468548706	NA	NA	NA	NA	NA	S
																									4	Kukri_rep_c101442_122	0.73145	7D
																									5	RAC875_c41522_328	0.73145	7D
																									6	tplb0027d07_1388	0.73145	7D	Traes_7DS_5A68A26E9	1097	2298	69195	1	0	0	NA	NA	0	0	1	NA	NA	NA	NA	NA	NA	S
																									7	Excalibur_c1209_983	1.32504	7D	Traes_7DS_E373FDD65	8196	10036	69197	3	14	-0.0356753010039434	-1.11970635173452	-1.22867470841583	2.36699507389163	2.55384615384615	1.07890687035932	-0.691473647336568	NA	NA	NA	NA	NA	S
																									8	RAC875_c31483_117	2.1101	7D
																									9	Kukri_rep_c101442_162	2.93729	7D	Traes_7DS_FC0E6F89B	21763	25963	69198	4	0	0	NA	NA	0	0	1	NA	NA	NA	NA	NA	NA	S
																									10	Tdurum_contig8712_792	2.93729	7D	Traes_7DS_E049AC7D5	180911	182518	69224	30	0	0	NA	NA	0	0	1	NA	Bradi1g52330	LOC_Os06g01400	sb10g000400	6	30665	S
																									11	Tdurum_contig8712_792	2.93729	7D	Traes_7DS_45D374097	187220	188727	69225	31	0	0	NA	NA	0	0	1	NA	Bradi1g52330	LOC_Os06g01400	sb10g000400	6	30665	S
																									12	Tdurum_contig8712_792	2.93729	7D	Traes_7DS_0413B2DA0	173957	180900	69223	29	10	-0.0487804878048781	-1.16097429087842	-1.16439105425337	0.0541871921182266	0.0584615384615385	1.07745185069216	-0.849332749656511	Bradi1g52330	LOC_Os06g01400	sb10g000400	6	30665	S
																									13	GENE-4461_104	2.93729	7D
																									14	BS00070821_51	2.93729	7D	Traes_7DS_C01D6468D	30302	35919	69199	5	31	-0.0085492209863185	-0.542880227902568	-0.585984193224365	4.99753694581281	4.36923076923077	0.874301983503393	-0.484309405822241	NA	NA	NA	NA	NA	S
																									15	CAP8_c3928_172	2.93729	7D
																									16	CAP8_c4866_78	2.93729	7D	Traes_7DS_E424099181	76158	76824	69205	11	0	0	NA	NA	0	0	1	NA	Bradi1g52460	LOC_Os06g01210	sb10g000230	6	30648	S
																									17	BS00111202_51	2.93729	7D
																	QGpc.Par-ch7A								18	Excalibur_c1904_2149	2.93729	7D
																									19	Kukri_c1620_675	2.93729	7D
																									20	Tdurum_contig42590_317	2.93729	7D
																									21	BS00066770_51	2.93729	7D	Traes_7DS_CC963E5C2	44821	48222	69200	6	3	0.00305025823152061	-0.770066796337482	-0.938021151003138	1.29310344827586	0.569230769230769	0.440637701723151	-0.74238316327952	NA	NA	NA	NA	NA	S
																									22	Excalibur_c1209_755	2.93729	7D
																									23	Excalibur_c22830_2010	2.93729	7D	Traes_7DS_08353C1F8	347587	357408	69243	49	26	0.00607911829404573	0.727822073510226	0.916120088438095	7.21182266009852	5.99692307692308	0.831563919249333	0.980199013818608	Bradi1g51890	NA	NA	6	30740	S
																									24	BobWhite_c42170_144	2.93729	7D
																									25	BS00065623_51	2.93729	7D
																									26	Ra_c30952_531	3.59981	7D	Traes_7DS_7154ADCA9	48787	53850	69202	7	42	0.0590861206435827	-0.741026285035297	-2.13308072253962	5.91133004926108	2.80615384615385	0.474796539817665	-1.16312433413219	NA	NA	NA	NA	NA	S
																									27	Ra_c30952_531	3.59981	7D	Traes_7DS_3FFF1E5B2	53716	57847	69201	8	25	0.0476224935791355	-0.561304130503131	-1.75672907832393	3.99753694581281	2.92923076923077	0.732825732672046	-0.662288114400293	NA	NA	NA	NA	NA	S
																									28	D_contig08599_465	3.78746	7D	Traes_7DS_8E2BD8C64	60639	60784	69203	9	0	0	NA	NA	0	0	1	NA	NA	NA	NA	NA	NA	S
																									29	D_GBB4FNX02GR409_184	3.78746	7D	Traes_7DS_8B6859102	74225	76152	69204	10	4	0	-1.91226491939059	NA	0.273399014778325	0	0.00364432801707266	-1.85897227824311	NA	NA	NA	NA	NA	S
																									30	D_GDS7LZN02F7CND_99	3.78746	7D
																									31	tplb0057f21_914	3.78746	7D	Traes_7DS_554A7D67C	96762	97151	69210	16	4	-0.0289775529989307	-1.91345660827424	-1.27552909468015	0.288177339901478	0.643076923076923	2.22727313281186	-1.17660155933001	Bradi1g52390	LOC_Os06g01304	sb10g000280	6	30656	S
																									32			7D	Traes_7DS_985883968	83113	85521	69206	12	14	-0.0297821782178218	-2.23272924457561	-1.93951229591796	0.551724137931035	0.827692307692308	1.49928734793454	-1.66080396472493	Bradi1g52480	LOC_Os06g01230	sb10g000101	6	30650	S
																									33			7D	Traes_7DL_683DAA9A0	89626	89961	69207	13	0	0	NA	NA	0	0	1	NA	NA	LOC_Os06g01250	NA	6	30652	S
																									34			7D	Traes_7DL_498F1529D	92992	93819	69208	14	0	0	NA	NA	0	0	1	NA	NA	LOC_Os06g01250	NA	6	30652	S
																									35			7D	Traes_7DL_28611AD8D	93820	94895	69209	15	9	NA	NA	NA	0	0	1	NA	NA	LOC_Os06g01250	NA	6	30652	S
																									36			7D	Traes_7DS_63A1D6745	97165	97810	69211	17	4	-7.48404378478895e-05	-1.45956447797363	-1.51173880081325	0.12807881773399	0.56	4.34618165861758	-1.47438415395152	Bradi1g52381	NA	NA	6	30658	S
																									37			7D	Traes_7DS_F39A5C793	101193	101670	69213	18	0	0	NA	NA	0	0	1	NA	Bradi1g52367	LOC_Os06g01350	sb10g000330	6	30661	S
																									38			7D	Traes_7DS_DAC148393	106189	107349	69212	19	0	0	NA	NA	0	0	1	NA	NA	NA	NA	NA	NA	S
																									39	Kukri_c61884_166	4.21254	7D
																									40	RAC875_c7340_1573	4.21254	7D
																									41			7D	Traes_7DL_9CA9DC00B	117094	117725	69216	20	0	0	NA	NA	0	0	1	NA	Bradi1g52367	LOC_Os06g01350	sb10g000330	6	30661	S
																									42			7D	Traes_7DL_F59C3F4D2	117861	118916	69217	21	0	0	NA	NA	0	0	1	NA	Bradi3g39140	NA	NA	8	43543	S
																									43			7D	Traes_7DL_84EF15150	122080	124246	69215	22	0	0	NA	NA	0	0	1	NA	NA	NA	NA	NA	NA	S
																									44	Ra_c9123_3192	4.45763	7D	Traes_7DS_0F29E4C80	228458	233326	69231	37	8	0.04921333583068	1.48919150382801	-0.191933330399034	0.369458128078818	0.504615384615385	1.36483812624115	0.261970294041809	NA	NA	NA	NA	NA	S
																									45			7D	Traes_7DL_2A079DBC4	127564	131174	69214	23	1	0.0588235294117646	NA	-0.52899263121646	0	0.0984615384615385	99.46154	-0.82550944432587	NA	LOC_Os06g40170	NA	6	34129	S
																									46	Kukri_c22088_62	4.58784	7D	Traes_7DS_9E687F5E3	214701	219342	69230	36	13	-0.0319217402628762	-1.120086837126	-0.920589686587795	1.81034482758621	1.63692307692308	0.904258014748081	-0.606166865065037	Bradi1g52170	LOC_Os06g01460	sb10g000445	6	30671	S
																									47			7D	Traes_7DS_0082BC4CE	135888	141416	69218	24	48	-0.00752519232600268	-2.545244251607	-1.93535012326337	1.40394088669951	4.31076923076923	3.06900401340017	-2.21144621105162	Bradi3g18140	NA	sb07g006300	8	41547	S
																									48			7D	Traes_7DS_4EB9095AA	142372	144614	69219	25	11	-0.00572136618151609	-2.12396054361321	-1.60129948989783	0.411330049261084	1.15384615384615	2.80078095205528	-1.662570121374	Bradi1g52290	LOC_Os06g01360	sb10g000360	6	30662	S
																									49			7D	Traes_7DS_F6CB022F5	147733	148236	69221	26	3	0.00368456311608767	-1.53456499528021	-1.23043235749548	0.137931034482759	0.218461538461538	1.57964379879714	-1.47029706504471	NA	LOC_Os06g01370	NA	6	30663	S
																									50			7D	Traes_7DS_AA971E3D1	148825	150147	69220	27	8	-0.0029062829062827	-1.86838676681888	-1.6914079275126	0.408866995073892	0.673846153846154	1.64650032815523	-1.86288687979704	NA	NA	NA	NA	NA	S
																									51			7D	Traes_7DS_1CD8342FF	158150	163544	69222	28	14	0.00463768115942031	-1.73262544475825	-1.29174219109835	0.206896551724138	0.886153846153846	4.26728509924768	-1.4898041430476	Bradi1g52320	LOC_Os06g01390	sb10g004260	6	30664	S
																									52	BobWhite_c5654_231	5.38056	7D
																									53			7D	Traes_7DS_5F61859E4	188770	191219	69226	32	8	-0.000468174829512558	-1.79073413527182	-1.54043667420791	2.32019704433498	3.43384615384615	1.47977362145869	-1.32619214217877	Bradi1g52360	NA	NA	6	30666	S
																									54			7D	Traes_7DS_54B17752F	193171	194859	69227	33	7	0	NA	NA	0	0	1	NA	Bradi1g52340	LOC_Os06g01410	sb10g000420	6	30668	S
																									55			7D	Traes_7DS_8374B3432	197980	200532	69228	34	0	0	NA	NA	0	0	1	NA	NA	LOC_Os06g01440	NA	6	30669	S
																									56	Excalibur_c44696_120	6.90474	7D	Traes_7DS_9D51710FD	239024	239461	69232	38	0	0	NA	NA	0	0	1	NA	NA	NA	NA	NA	NA	S
																									57	Excalibur_c44696_475	9.22547	7D	Traes_7DS_E488AA1F2	239463	241559	69233	39	0	0	NA	NA	0	0	1	NA	NA	NA	NA	NA	NA	S
																									58	Xfba243	14.8119	7D
																									59	Xgpw1108	14.8119	7D
																									60	XgbxR799	17.1719	7D
																									61	Excalibur_c16775_1833	18.202	7D	Traes_7DS_58ED7BCE6	250141	250629	69234	40	0	0	NA	NA	0	0	1	NA	NA	NA	NA	NA	NA	S
																									62	Ra_c11887_1826	18.853	7D
																									63	Excalibur_c8522_1894	19.3241	7D	Traes_7DS_35603D8A8	252937	255325	69236	41	4	-0.0187009855254017	0.767434337610828	0.700400859637045	1.32019704433498	1.20923076923077	0.916010809409624	0.74772041549847	NA	NA	NA	NA	NA	S
																									64	Excalibur_c8522_1894	19.3241	7D	Traes_7DS_058977ADE	255068	261373	69235	42	8	-0.0305974287712774	-0.303356530526081	0.0824707862165784	2.73152709359606	4.00615384615385	1.46646445506968	-0.0940128647159693	NA	NA	NA	NA	NA	S
																									65	Ra_c6672_2576	19.3777	7D
																									66	BobWhite_c1234_238	19.3777	7D
																									67	wsnp_Ex_c5231_9256869	19.3777	7D
																									68	RAC875_c23140_909	19.3777	7D
																									69	Ku_c416_1522	19.3777	7D	Traes_7DS_0B74D3494	322764	327467	69240	46	12	0.0619405726928228	-0.432150204978873	0.0146324530985245	1.70443349753695	1.91384615384615	1.12279144862582	0.172180888085692	NA	NA	NA	NA	NA	S
																									70	D_contig78519_72	19.3777	7D
																									71	D_F5XZDLF02H192C_184	19.3777	7D
																									72	Excalibur_c19962_909	19.3777	7D	Traes_7DS_361EC0618	276865	283256	69238	44	0	0	NA	NA	0	0	1	NA	NA	NA	NA	NA	NA	S
																									73	Excalibur_c30119_285	19.3777	7D
																									74	Excalibur_c30913_512	19.3777	7D
																									75	Kukri_c45368_300	19.3777	7D
																									76	RFL_Contig5553_2182	19.3777	7D	Traes_7DS_2DE78B938	270168	273447	69237	43	7	0.00764066472603997	1.50058519774477	-0.679829023249556	1.44827586206897	2.46461538461539	1.7012740279825	-0.394933456345709	NA	NA	NA	NA	NA	S
																									77	Excalibur_c49864_263	19.3777	7D
																									78	IAAV9104	19.3777	7D
																									79	Ku_c20948_1263	19.3777	7D
																									80	Kukri_c31100_311	19.3777	7D	Traes_7DS_0C16B253B	300843	301566	69239	45	0	0	NA	NA	0	0	1	NA	NA	NA	NA	NA	NA	S
																									81	RAC875_c99892_81	19.3777	7D
																									82	wsnp_Ex_c410_808213	19.3777	7D
																									83	wsnp_Ex_c410_808465	19.3777	7D
																									84	wsnp_Ex_c410_808635	19.3777	7D
																									85	wsnp_Ex_c410_810250	19.3777	7D
																									86	wsnp_Ex_c5231_9256482	19.3777	7D
																									87	wsnp_Ku_c416_869895	19.3777	7D
																									88	BS00037474_51	19.3777	7D
																									89	Excalibur_c88370_144	19.3777	7D	Traes_7DL_7220E69C1	331335	331676	69241	47	0	0	NA	NA	0	0	1	NA	Bradi1g47660	NA	NA	6	31622	S
																									90	RAC875_c11887_518	19.3777	7D
																									91	wsnp_Ex_c410_809769	19.3777	7D
																									92	wsnp_JD_c2734_3667052	19.3777	7D
																									93	RFL_Contig1323_544	19.3777	7D
																									94	Xfwm7	19.5583	7D
																									95			7D	Traes_7DL_758DC4B11	342646	343084	69242	48	1	0.0555555555555556	NA	-0.562163875257199	0	0.104615384615385	105.61538	-0.860245641377044	NA	NA	NA	NA	NA	S
																									96	BobWhite_c10171_323	19.9828	7D
																									97	Excalibur_c30913_65	19.9828	7D
																									98	BS00059457_51	19.9828	7D
																									99			7D	Traes_7DS_DDBA70299	362956	363450	69244	50	8	0.149986793481241	2.46470811399635	2.04773995069562	3.35960591133005	2.00307692307692	0.596343925372672	3.34575554591334	Bradi1g51897	NA	sb10g000810	6	30739	S
																									100	Xbcd1975	20.3119	7D
																									101			7D	Traes_7DS_4F5B30113	367855	370026	69245	51	2	NA	NA	NA	0	0	1	NA	Bradi1g51920	LOC_Os06g01972	sb10g000840	6	30737	S
																									102			7D	Traes_7DS_DF990F62E	370663	371212	69246	52	0	0	NA	NA	0	0	1	NA	Bradi1g51920	LOC_Os06g01972	sb10g000840	6	30737	S
																									103			7D	Traes_7DS_86586E87F	373928	376765	69247	53	7	0.106462828556643	2.3753296224081	2.42080941230958	2.91379310344828	4.08	1.40009937583563	3.23225309654464	Bradi1g51980	LOC_Os06g01934	sb10g000800	6	30732	S
																									104			7D	Traes_7DS_430DB75AC	383012	383394	69248	54	0	0	NA	NA	0	0	1	NA	Bradi1g52020	NA	NA	6	30723	S
																									105			7D	Traes_7DL_E497D185D	389426	393971	69250	55	4	0.0324543859175431	-1.50095926001877	-0.451150760002044	0.642857142857143	0.547692307692308	0.852195737085404	-1.35271852388229	NA	NA	sb10g000730	6	30722	S
																									106			7D	Traes_7DL_34134F82E	396733	397884	69249	56	0	0	NA	NA	0	0	1	NA	Bradi1g45320	LOC_Os06g12100	sb10g007930	6	32138	S
																									107	Excalibur_c24593_686	21.1738	7D
																									108			7D	Traes_7DS_01A0AF589	402435	405863	69251	57	6	0.220076726876035	1.87238380578819	2.18817219059829	2.39408866995074	2.52615384615385	1.05513999613217	3.24290780455785	NA	LOC_Os06g01850	sb10g000720	6	30721	S
																									109			7D	Traes_7DS_174F64D6D	405894	407743	69252	58	11	0.169355051119605	3.16103831778336	0.381896630194826	7.9704433497537	3.24307692307692	0.406962299995521	3.03902746308481	Bradi1g52040	NA	NA	6	30718	S
																									110			7D	Traes_7DS_5EDB9AA5F	408492	408757	69253	59	0	0	NA	NA	0	0	1	NA	Bradi1g52050	NA	NA	6	30715	S
																									111	BS00009403_51	21.461	7D
																									112	BS00062860_51	21.461	7D
																									113			7D	Traes_7DS_AACF6A2F8	410168	412590	69254	60	3	0.150721374115091	2.35780019064577	0.56751564977453	1.46059113300493	1.47076923076923	1.00696371221136	2.19181020795782	Bradi1g52060	NA	NA	6	30713	S
																									114			7D	Traes_7DS_529A62A3B	412614	412860	69255	61	0	0	NA	NA	0	0	1	NA	NA	NA	sb10g000680	6	30710	S
																									115	wsnp_Ku_c25372_35336531	21.7137	7D	Traes_7DS_D4DFDF981	418916	423683	69257	63	17	0.0119760244120288	-2.01029744195347	-1.97428743431934	1.55911330049261	0.695384615384615	0.44636797853079	-2.04957871065097	NA	NA	NA	NA	NA	S
																									116	BS00080824_51	21.7137	7D
																									117	D_contig36176_338	21.7137	7D
																									118	D_GBB4FNX02JFOVP_135	21.7137	7D
																									119	Excalibur_c28267_628	21.7137	7D
																									120	RAC875_rep_c118995_572	21.7137	7D
																									121	RAC875_rep_c72293_349	21.7137	7D
																									122	wsnp_Ku_rep_c69533_68919669	21.7137	7D
																									123	Kukri_rep_c101179_404	21.9703	7D	Traes_7DS_A7512F9F3	425221	426848	69258	64	1	0.0526315789473685	NA	-0.591550124738784	0	0.110769230769231	111.76923	-0.849332749656511	NA	NA	NA	NA	NA	S
																									124	IACX11794	21.9703	7D
																									125	BS00027514_51	22.2231	7D
																									126	Tdurum_contig93100_640	22.2231	7D
																									127	BS00068485_51	22.2231	7D
																									128	BobWhite_c8680_453	22.2231	7D
																									129	RFL_Contig6061_1185	22.2231	7D
																									130	D_contig11494_202	22.2231	7D
																									131	D_F5XZDLF01ASSE2_190	22.2231	7D
																									132	BobWhite_c8415_728	22.2231	7D	Traes_7DS_1D4E52BA5	430838	435638	69259	65	9	0.045075694234629	3.07322942160463	2.07503093914142	4.3743842364532	3.53846153846154	0.808948733608822	3.3019823145828	NA	NA	NA	NA	NA	S
																									133	wsnp_Ra_c8297_14095831	22.2231	7D
																									134	Ex_c25027_535	22.2231	7D
																									135	Excalibur_c7255_697	22.2231	7D
																									136	Excalibur_c833_1405	22.2231	7D
																									137	Kukri_rep_c103404_314	22.2231	7D
																									138	BS00022449_51	22.2231	7D	Traes_7DS_5F876328B	13225381	13225835	71296	2102	0	0	NA	NA	0	0	1	NA	Bradi3g19220	NA	NA	8	41861	S
																									139	BS00022449_51	22.2231	7D	Traes_7DS_2058D75AB	13216183	13217374	71294	2100	0	0	NA	NA	0	0	1	NA	Bradi3g19220	NA	NA	8	41861	S
																									140	BS00022449_51	22.2231	7D	Traes_7DS_0989F08EB	13219911	13222025	71295	2101	0	0	NA	NA	0	0	1	NA	Bradi3g19220	NA	NA	8	41861	S
																									141	wsnp_Ex_c65899_64135487	22.2231	7D
																									142	Kukri_c18677_955	22.2231	7D
																									143	BS00065628_51	22.2231	7D
																									144	BS00108793_51	22.3341	7D
																									145	Excalibur_c88899_626	22.3341	7D
																									146	BobWhite_c12316_383	22.3341	7D
																									147	Kukri_c80931_147	22.3341	7D	Traes_7DS_D5FE1DB12	415158	417031	69256	62	2	-0.0102363636363636	0.251310199059402	-0.136622032928671	1.48275862068966	1.28307692307692	0.865421708552568	0.420632781917556	Bradi1g52070	LOC_Os06g01780	sb10g000670	6	30709	S
																									148	BobWhite_c1354_386	22.3341	7D
																									149	BS00110124_51	22.832	7D
																									150	BS00110642_51	22.832	7D
																									151	Ex_c18266_680	22.832	7D
																									152	BS00067140_51	22.832	7D	Traes_7DS_189F45C8E	443404	445952	69260	66	20	0.0446169234616346	-1.10437545270319	1.49612456633632	2.24137931034483	1.23692307692308	0.552057840740601	-1.06340805938327	NA	NA	NA	NA	NA	S
																									153	Xpsr103	23.4819	7D
																									154			7D	Traes_7DL_F557D0757	468090	470894	69266	71	9	0	-2.13161086830446	-1.71307585804796	0.812807881773399	0.48	0.591048589993992	-2.30386165072656	NA	NA	NA	NA	NA	S
																									155			7D	Traes_7DL_DC0425A92	471874	473912	69265	72	3	0	NA	-1.53468814693796	0	0.166153846153846	167.15385	-1.46430019997694	Bradi1g50180	NA	sb10g001000	6	30785	S
																									156			7D	Traes_7DL_8AEA0CABC	474558	479437	69268	73	18	-0.0207550106998373	-2.25122136742799	-1.89647667204058	1.16256157635468	0.932307692307693	0.802112845630396	-2.23535373559441	NA	NA	NA	NA	NA	S
																									157	GENE-4592_95	25.1144	7D
																									158	D_GB5Y7FA02IDDA9_183	25.145	7D
																									159			7D	Traes_7DL_63118F92C	480682	482577	69267	74	1	-0.0475882581145739	-0.0861022457553262	-0.213211223988668	0.125615763546798	0.184615384615385	1.46597374608027	0.0891414522003735	NA	NA	NA	NA	NA	S
																									160			7D	Traes_7DL_C6301187A	483202	485423	69269	75	10	-0.000956454092846837	-2.19371807053375	-1.50917260180299	0.507389162561576	0.433846153846154	0.85534111309533	-2.1026005029545	Bradi1g50180	NA	sb10g001000	6	30785	S
																									161	BobWhite_c8454_782	25.4169	7D
																									162			7D	Traes_7DS_811E2E51A	495561	496642	69271	76	0	0	NA	NA	0	0	1	NA	Bradi1g50190	LOC_Os06g02170	sb10g001020	6	30781	S
																									163			7D	Traes_7DS_7154F99D2	496777	498024	69270	77	1	0.0489795918367347	1.38372320058439	0.236818006445934	0.25615763546798	0.221538461538462	0.865377594848047	1.09464952561846	Bradi1g50180	NA	sb10g001000	6	30785	S
																									164			7D	Traes_7DS_49D04DFDF	498733	501290	69272	78	0	0	NA	NA	0	0	1	NA	NA	NA	sb10g000990	6	30788	S
																									165			7D	Traes_7DS_C14F84E4F	502949	506874	69273	79	0	0	NA	NA	0	0	1	NA	NA	NA	NA	NA	NA	S
																									166	Kukri_c18677_237	27.2781	7D	Traes_7DS_17693FCFD	204141	207804	69229	35	3	0.0266558163701938	2.09431751938897	0.350041285072649	1.02463054187192	0.873846153846154	0.852983716729028	1.00166885327759	Bradi1g52160	LOC_Os06g01450	sb10g000440	6	30670	S
																									167	BS00028795_51	27.2781	7D
																									168	D_contig18575_318	27.2781	7D	Traes_7DS_7CE5D9F71	463964	467999	69262	70	5	0	NA	NA	0	0	1	NA	NA	NA	NA	NA	NA	S
																									169	D_contig18575_318	27.2781	7D	Traes_7DS_9E843FE96	457271	460322	69263	68	1	0	-1.14923093862267	NA	0.0689655172413793	0	0.0142927544882108	-1.09495987979803	NA	NA	NA	NA	NA	S
																									170	D_contig18575_318	27.2781	7D	Traes_7DS_F0148DEF1	461894	463632	69264	69	0	0	NA	NA	0	0	1	NA	NA	NA	NA	NA	NA	S
																									171	D_GBUVHFX01ASSS7_57	27.2781	7D	Traes_7DS_5E947191F	449831	453705	69261	67	3	-0.0197341673682758	-1.30123974237556	-1.58642205733865	0.391625615763547	0.172307692307692	0.441406982050738	-1.186385380307	NA	NA	NA	NA	NA	S
																									172	D_contig25144_46	27.2781	7D	Traes_7DS_2A86DD9C8	513697	517604	69274	80	11	-0.0141834256206859	2.48450009546063	1.95364039406783	5.19211822660099	3.93538461538462	0.758000192882187	2.6114910504196	Bradi1g51740	LOC_Os06g02240	sb10g000940	6	30791	S
																									173	Kukri_c32296_353	27.2781	7D
																									174	RAC875_c25695_316	27.2781	7D
																									175	RAC875_c3190_727	27.2781	7D	Traes_7DS_A7A26AAA4	5308693	5310753	70121	927	7	-0.0163520957488488	-1.84047823279669	-1.5820424448914	0.448275862068966	0.849230769230769	1.89244703688286	-1.48573341025513	NA	LOC_Os06g17880	NA	6	32640	S
																									176	RAC875_c3190_727	27.2781	7D	Traes_7DS_83CAD1762	5319947	5322889	70122	928	18	0.0111628090179995	-1.4882933369139	-1.19061999252433	2.48768472906404	3.92	1.57553102357003	-1.70778051378996	NA	LOC_Os06g17880	NA	6	32640	S
																									177	D_contig25869_201	27.2781	7D
																									178	Ku_c315_945	27.2781	7D
																									179	Kukri_c25055_257	27.2781	7D
																									180	Ra_c22950_1317	27.2781	7D
																									181	Excalibur_c833_1471	27.2781	7D
																									182	IACX4152	27.2781	7D
																									183	TA005377-1076	27.2781	7D
																									184	D_GBF1XID01D0H1S_134	27.3356	7D
																									185	BobWhite_rep_c51103_465	28.3925	7D
																									186	RAC875_c39217_314	28.3925	7D	Traes_7DS_640399FC8	527169	530419	69275	81	9	-0.0152243589743588	-1.50906103783383	-0.700339236923893	0.137931034482759	0.141538461538462	1.02596561761617	-1.18019150765292	NA	LOC_Os06g02540	NA	6	30838	S
																									187	Xcdo1400	29.8119	7D
																									188	Xbcd588	30.6119	7D
																									189	D_contig10382_335	31.7358	7D
																									190	D_contig30923_391	31.7358	7D
																									191	GENE-4469_139	32.9421	7D
																									192	Xcfd41	33.5819	7D
																									193	D_contig16583_91	33.911	7D
																									194			7D	Traes_7DS_C268073F4	537196	540532	69276	82	27	0.0258307448965778	-0.743772416305224	-1.84130814319693	0.133004926108374	2.65230769230769	19.8000751912635	-2.21221811528277	NA	LOC_Os06g02555	NA	6	30841	S
											QTkw.Li-ch7D	QTkw.Li-ch7D													195	Kukri_c24864_464	35.1403	7D
																									196	Kukri_c65942_493	35.1403	7D
																									197	Xgpw328	36.5519	7D
																									198	D_contig16287_416	37.775	7D
																									199	D_GB5Y7FA02JNXGH_204	37.775	7D
																									200	IAAV4855	37.775	7D
																									201	Kukri_c64134_1085	37.775	7D	Traes_7DS_71AA80028	543348	545706	69277	83	0	0	NA	NA	0	0	1	NA	NA	NA	NA	NA	NA	S
																									202	Kukri_c64134_1085	37.775	7D	Traes_7DS_E63D352B8	546139	548387	69278	84	7	0	NA	NA	0	0	1	NA	NA	NA	NA	NA	NA	S
																									203	Kukri_c17114_324	37.775	7D	Traes_7DS_4E2B39290	1048606	1052826	69366	172	5	NA	NA	NA	0	0	1	NA	Bradi1g49650	LOC_Os06g03760	NA	6	30946	S
																									204			7D	Traes_7DS_425ED0B6D	554062	557268	69279	85	2	-0.0398724082934612	-0.599530021396819	-1.07143107980334	0.103448275862069	0.0553846153846154	0.539832920178293	-0.539023366633803	Bradi1g51540	LOC_Os06g04510	sb10g002460	6	31078	S
																									205	Kukri_c1770_268	38.0201	7D
																									206			7D	Traes_7DS_4DC7E50CF	557355	559807	69280	86	1	0	NA	-1.15752759654527	0	0.0738461538461539	74.84615	-1.09495987979803	Bradi1g51550	LOC_Os06g04500	sb10g002450	6	31077	S
																									207			7D	Traes_7DS_C80D1B7F1	561577	564768	69281	87	1	0	NA	NA	0	0	1	NA	NA	LOC_Os06g04460	NA	6	31070	S
																									208			7D	Traes_7DS_E98DB84F1	572372	573962	69282	88	0	0	NA	NA	0	0	1	NA	Bradi1g51600	NA	NA	6	31064	S
																									209	wPt-1269	38.3762	7D
																									210	wPt-5150	38.3762	7D
																									211	Opata_1161166_34_PstIMseI_SNP	38.3762	7D
																									212	Opata_374666_15_PstIMseI_SNP	38.3762	7D
																									213	M6_2843143_PstIMspI_PA	38.3762	7D
																									214	Opata_128677_68_PstIMseI_SNP	38.3762	7D
																									215	Opata_13565_65_PstIMseI_SNP	38.3762	7D
																									216	Opata_6340_30_PstIMseI_SNP	38.3762	7D
																									217	Opata_1320524_15_PstIMseI_SNP	38.3762	7D
																									218	Opata_400304_74_PstIMseI_SNP	38.3762	7D
																									219	Opata_1611838_7_PstIMspI_SNP	38.3762	7D
																									220	Opata_90509_5_PstIMseI_SNP	38.3762	7D
																									221	M6_2567523_PstIMspI_PA	38.3762	7D
																									222	Opata_634833_11_PstIMseI_SNP	38.3762	7D
																									223	Opata_348166_61_PstIMseI_SNP	38.3762	7D
																									224	Opata_2057757_28_PstIMspI_SNP	38.3762	7D
																									225	Opata_92240_44_PstIMseI_SNP	38.3762	7D
																									226	Opata_337161_43_PstIMseI_SNP	38.3762	7D
																									227	M6_3513674_PstIMspI_PA	38.3762	7D
																									228	M6_521144_PstIMspI_PA	38.3762	7D
																									229	Opata_538870_41_PstIMseI_SNP	38.3762	7D
																									230	M6_1277953_PstIMspI_PA	38.3762	7D
																									231	M6_373542_PstIMspI_PA	38.3762	7D
																									232	Opata_302241_90_PstIMluI_SNP	38.3762	7D
																									233	Opata_1618251_74_PstIMluI_SNP	38.3762	7D
																									234	M6_2691674_PstIMseI_PA	38.3762	7D
																									235	M6_903115_PstIMspI_PA	38.3762	7D
																									236	Opata_69212_67_PstIMseI_SNP	38.3762	7D
																									237	Opata_236461_73_PstIMseI_SNP	38.3762	7D
																									238	Opata_207606_65_PstIMseI_SNP	38.3762	7D
																									239	Opata_3051000_PstIMseI_PA	38.3762	7D
																									240	Opata_2126350_4_PstIMspI_SNP	38.3762	7D
																									241	Opata_90270_30_PstIMseI_SNP	38.3762	7D
																									242	Opata_3948856_PstIMseI_PA	38.3762	7D
																									243	Opata_1663151_13_PstIMspI_SNP	38.3762	7D
																									244	Opata_851947_11_PstIMseI_SNP	38.3762	7D
																									245	M6_145710_PstIMseI_PA	38.3762	7D
																									246	Opata_705338_35_PstIMseI_SNP	38.3762	7D
																									247	Opata_3587257_41_PstIMseI_SNP	38.3762	7D
																									248	Opata_806031_62_PstIMluI_SNP	38.3762	7D
																									249	Opata_803595_PstIMspI_PA	38.3762	7D
																									250	Opata_2319785_18_PstIMspI_SNP	38.3762	7D
																									251	M6_646541_PstIMseI_PA	38.3762	7D
																									252	M6_246644_PstIMspI_PA	38.3762	7D
																									253	Opata_2711264_30_PstIMspI_SNP	38.3762	7D
																									254	Opata_6340_27_PstIMseI_SNP	38.3762	7D
																									255	Opata_235349_PstIMseI_PA	38.3762	7D
																									256	M6_1404365_PstIMseI_PA	38.3762	7D
																									257	Opata_2057757_80_PstIMspI_SNP	38.3762	7D
																									258	Opata_193758_PstIMseI_PA	38.3762	7D
																									259	Opata_3093850_PstIMspI_PA	38.3762	7D
																									260	M6_818300_PstIMseI_PA	38.3762	7D
																									261	M6_1160981_PstIMspI_PA	38.3762	7D
																									262	M6_357746_PstIMspI_PA	38.3762	7D
																									263	M6_1264785_PstIMspI_PA	38.3762	7D
																									264	Opata_470454_38_PstIMseI_SNP	38.3762	7D
																									265	M6_3095434_PstIMseI_PA	38.3762	7D
																									266	Opata_3548_54_PstIMseI_SNP	38.3762	7D
																									267	Opata_2466983_PstIMseI_PA	38.3762	7D
																									268	Opata_873076_72_PstIMspI_SNP	38.3762	7D
																									269	Opata_337161_39_PstIMseI_SNP	38.3762	7D
																									270	M6_103037_PstIMspI_PA	38.3762	7D
																									271	Opata_2839833_20_PstIMspI_SNP	38.3762	7D
																									272	Opata_687885_PstIMseI_PA	38.3762	7D
																									273	M6_1765669_PstIMseI_PA	38.3762	7D
																									274	Opata_6340_25_PstIMseI_SNP	38.3762	7D
																									275	Opata_3730727_64_PstIMspI_SNP	38.3762	7D
																									276	M6_1290189_PstIMseI_PA	38.3762	7D
																									277	Opata_484947_PstIMspI_PA	38.3762	7D
																									278	M6_1365173_PstIMspI_PA	38.3762	7D
																									279	Opata_92240_36_PstIMseI_SNP	38.3762	7D
																									280	M6_858596_PstIMspI_PA	38.3762	7D
																									281	Opata_470454_54_PstIMseI_SNP	38.3762	7D
																									282	Opata_2207037_32_PstIMspI_SNP	38.3762	7D
																									283	Opata_3884509_45_PstIMspI_SNP	38.3762	7D
																									284	Opata_1648091_21_PstIMspI_SNP	38.3762	7D
																									285	Opata_1574688_7_PstIMseI_SNP	38.3762	7D
																									286	Opata_3103565_45_PstIMspI_SNP	38.3762	7D
																									287	Opata_3714430_PstIMspI_PA	38.3762	7D
																									288	M6_1189091_PstIMseI_PA	38.3762	7D
																									289	M6_681454_PstIMspI_PA	38.3762	7D
																									290	M6_45329_PstIMspI_PA	38.3762	7D
																									291	Opata_1891417_PstIMseI_PA	38.3762	7D
																									292	Opata_400304_9_PstIMseI_SNP	38.3762	7D
																									293	Opata_18538_66_PstIMseI_SNP	38.3762	7D
																									294	M6_2743999_PstIMspI_PA	38.3762	7D
																									295	Opata_90509_46_PstIMseI_SNP	38.3762	7D
																									296	M6_3784437_PstIMseI_PA	38.3762	7D
																									297	Opata_337161_3_PstIMseI_SNP	38.3762	7D
																									298	Opata_18538_79_PstIMseI_SNP	38.3762	7D
																									299	M6_2816134_PstIMspI_PA	38.3762	7D
																									300	Opata_128677_70_PstIMseI_SNP	38.3762	7D
																									301	M6_1197669_PstIMspI_PA	38.3762	7D
																									302	Opata_315579_8_PstIMseI_SNP	38.3762	7D
																									303	M6_527071_PstIMseI_PA	38.3762	7D
																									304	Opata_1574688_28_PstIMseI_SNP	38.3762	7D
																									305	Opata_92240_63_PstIMseI_SNP	38.3762	7D
																									306	M6_2504939_PstIMspI_PA	38.3762	7D
																									307	Opata_493391_55_PstIMseI_SNP	38.3762	7D
																									308	Opata_87705_51_PstIMseI_SNP	38.3762	7D
																									309	Opata_1320524_77_PstIMseI_SNP	38.3762	7D
																									310	M6_2106165_PstIMspI_PA	38.3762	7D
																									311	Opata_66987_89_PstIMluI_SNP	38.3762	7D
																									312	M6_1311418_PstIMspI_PA	38.3762	7D
																									313	Opata_2711264_25_PstIMspI_SNP	38.3762	7D
																									314	Opata_705338_21_PstIMseI_SNP	38.3762	7D
																									315	Opata_1850256_79_PstIMspI_SNP	38.3762	7D
																									316	Opata_16043_80_PstIMseI_SNP	38.3762	7D
																									317	Opata_2711264_27_PstIMspI_SNP	38.3762	7D
																									318	M6_335839_PstIMseI_PA	38.3762	7D
																									319	Opata_137160_24_PstIMseI_SNP	38.3762	7D
																									320	Opata_3884509_46_PstIMspI_SNP	38.3762	7D
																									321	Opata_1881956_PstIMspI_PA	38.3762	7D
																									322	Opata_3587257_26_PstIMseI_SNP	38.3762	7D
																									323	Opata_3730727_61_PstIMspI_SNP	38.3762	7D
																									324	M6_1213398_PstIMspI_PA	38.3762	7D
																									325	Opata_566819_54_PstIMseI_SNP	38.3762	7D
																									326	M6_1642616_PstIMspI_PA	38.3762	7D
																									327	Opata_32383_PstIMspI_PA	38.3762	7D
																									328	M6_2166522_PstIMspI_PA	38.3762	7D
																									329	Opata_90509_28_PstIMseI_SNP	38.3762	7D
																									330	Opata_4198825_48_PstIMspI_SNP	38.3762	7D
																									331	Opata_1663151_38_PstIMspI_SNP	38.3762	7D
																									332	M6_615169_PstIMspI_PA	38.3762	7D
																									333	M6_231244_PstIMseI_PA	38.3762	7D
																									334	Opata_538870_24_PstIMseI_SNP	38.3762	7D
																									335	M6_3386967_PstIMspI_PA	38.3762	7D
																									336	M6_1469324_PstIMseI_PA	38.3762	7D
																									337	Opata_634833_26_PstIMseI_SNP	38.3762	7D
																									338	Opata_1463857_24_PstIMseI_SNP	38.3762	7D
																									339	Opata_400304_23_PstIMseI_SNP	38.3762	7D
																									340	Opata_207606_64_PstIMseI_SNP	38.3762	7D
																									341	Opata_1131045_PstIMspI_PA	38.3762	7D
																									342	M6_2540371_PstIMspI_PA	38.3762	7D
																									343	Opata_1120545_72_PstIMseI_SNP	38.3762	7D
																									344			7D	Traes_7DS_F015058A6	576296	576436	69283	89	0	0	NA	NA	0	0	1	NA	NA	LOC_Os06g29240	NA	6	33265	S
																									345			7D	Traes_7DS_0862E65F9	577090	579795	69284	90	7	NA	NA	NA	0	0	1	NA	Bradi1g51610	LOC_Os06g04390	sb10g002370	6	31063	S
																									346			7D	Traes_7DS_C32A14714	593979	596147	69285	91	2	NA	NA	NA	0	0	1	NA	Bradi1g51620	LOC_Os06g04380	sb10g002310	6	31056	S
																									347			7D	Traes_7DS_F2A50E14F	600496	602577	69286	92	24	0	NA	-1.15891009747033	0	0.08	81	-1.1019301271863	Bradi1g51630	LOC_Os06g04370	NA	6	31052	S
																									348			7D	Traes_7DL_8C38F134B	603876	607736	69287	93	0	0	NA	NA	0	0	1	NA	Bradi1g51630	LOC_Os06g04370	NA	6	31052	S
																									349			7D	Traes_7DS_D686D2DEA	616022	616719	69288	94	0	0	NA	NA	0	0	1	NA	NA	LOC_Os06g04350	NA	6	31050	S
																									350			7D	Traes_7DS_B93F30769	621388	625047	69291	95	4	-0.0295238095238097	-0.752851392886025	-1.15752759654527	0.133004926108374	0.0738461538461539	0.558532809203363	-0.675480756005114	Bradi3g22020	LOC_Os08g27030	sb07g015160	8	42388	S
																									351	wPt-2565	39.2818	7D
																									352			7D	Traes_7DS_304EAFD6B	625701	627466	69289	96	1	0	NA	-1.15558750501204	0	0.0769230769230769	77.92308	-1.09306251384238	NA	LOC_Os06g04290	sb10g002240	6	31044	S
																									353			7D	Traes_7DS_3674FBE59	628371	631090	69290	97	0	0	NA	NA	0	0	1	NA	Bradi1g51640	LOC_Os06g04300	sb10g002260	6	31046	S
																									354			7D	Traes_7DL_04EE93B8F	638310	641876	69292	98	1	0.0800000000000001	-0.310531954485811	NA	0.169950738916256	0	0.00584963832271215	-0.64394007836088	Bradi1g51640	LOC_Os06g04300	sb10g002260	6	31046	S
																									355	wPt-5765	39.6412	7D
																									356			7D	Traes_7DS_86C512854	645069	648347	69293	99	1	NA	NA	NA	0	0	1	NA	Bradi1g51660	LOC_Os06g04280	sb10g002230	6	31043	S
																									357	wsnp_CAP11_rep_c4009_1892626	39.7536	7D
																									358	Opata_3666873_73_PstIMspI_SNP	39.7536	7D
																									359	Opata_1249_14_PstIMseI_SNP	39.7536	7D
																									360	M6_670348_PstIMseI_PA	39.7536	7D
																									361	M6_995677_PstIMseI_PA	39.7536	7D
																									362	Opata_1970130_62_PstIMspI_SNP	39.7536	7D
																									363	Opata_187195_13_PstIMseI_SNP	39.7536	7D
																									364	Opata_523846_71_PstIMseI_SNP	39.7536	7D
																									365	Opata_110085_51_PstIMseI_SNP	39.7536	7D
																									366	Opata_310575_62_PstIMseI_SNP	39.7536	7D
																									367	Opata_3948665_25_PstIMspI_SNP	39.7536	7D
																									368	Opata_310575_30_PstIMseI_SNP	39.7536	7D
																									369	Opata_647901_22_PstIMseI_SNP	39.7536	7D
																									370	M6_2566708_PstIMspI_PA	39.7536	7D
																									371	M6_750654_PstIMspI_PA	39.7536	7D
																									372	Opata_4124365_75_PstIMspI_SNP	39.7536	7D
																									373	M6_3411094_PstIMspI_PA	39.7536	7D
																									374	M6_507087_PstIMseI_PA	39.7536	7D
																									375	Opata_2463718_14_PstIMspI_SNP	39.7536	7D
																									376	Opata_1897685_21_PstIMspI_SNP	39.7536	7D
																									377	Opata_76752_52_PstIMseI_SNP	39.7536	7D
																									378	Opata_367532_47_PstIMseI_SNP	39.7536	7D
																									379	Opata_284306_15_PstIMseI_SNP	39.7536	7D
																									380	Opata_1569108_22_PstIMspI_SNP	39.7536	7D
																									381	Opata_126563_76_PstIMseI_SNP	39.7536	7D
																									382	Opata_523846_57_PstIMseI_SNP	39.7536	7D
																									383	Opata_187195_50_PstIMseI_SNP	39.7536	7D
																									384	M6_1281033_PstIMspI_PA	39.7536	7D
																									385	M6_1609873_PstIMspI_PA	39.7536	7D
																									386	Opata_76752_42_PstIMseI_SNP	39.7536	7D
																									387	Opata_66114_84_PstIMseI_SNP	39.7536	7D
																									388	Opata_434222_43_PstIMseI_SNP	39.7536	7D
																									389	Opata_2552595_PstIMspI_PA	39.7536	7D
																									390	M6_4026662_PstIMseI_PA	39.7536	7D
																									391	M6_34491_PstIMseI_PA	39.7536	7D
																									392	Opata_36471_69_PstIMseI_SNP	39.7536	7D
																									393	M6_848103_PstIMspI_PA	39.7536	7D
																									394	M6_9653_PstIMseI_PA	39.7536	7D
																									395	Opata_367532_22_PstIMseI_SNP	39.7536	7D
																									396	M6_3335602_PstIMspI_PA	39.7536	7D
																									397	Opata_2472036_72_PstIMspI_SNP	39.7536	7D
																									398	Opata_40724_20_PstIMseI_SNP	39.7536	7D
																									399	Opata_105480_19_PstIMseI_SNP	39.7536	7D
																									400	Opata_3468604_64_PstIMspI_SNP	39.7536	7D
																									401	M6_360074_PstIMseI_PA	39.7536	7D
																									402	M6_1346146_PstIMseI_PA	39.7536	7D
																									403	Opata_1973911_22_PstIMspI_SNP	39.7536	7D
																									404	Opata_40724_18_PstIMseI_SNP	39.7536	7D
																									405	Opata_1655158_25_PstIMspI_SNP	39.7536	7D
																									406	Opata_343499_59_PstIMseI_SNP	39.7536	7D
																									407	M6_1610934_PstIMspI_PA	39.7536	7D
																									408	M6_272603_PstIMseI_PA	39.7536	7D
																									409	Opata_110085_21_PstIMseI_SNP	39.7536	7D
																									410	Opata_219284_17_PstIMseI_SNP	39.7536	7D
																									411	Opata_214965_4_PstIMseI_SNP	39.7536	7D
																									412	M6_3361888_PstIMspI_PA	39.7536	7D
																									413	Opata_2013373_19_PstIMspI_SNP	39.7536	7D
																									414	M6_735779_PstIMspI_PA	39.7536	7D
																									415	M6_145498_PstIMseI_PA	39.7536	7D
																									416	M6_304286_PstIMspI_PA	39.7536	7D
																									417	Opata_3183980_28_PstIMspI_SNP	39.7536	7D
																									418	M6_3044424_PstIMspI_PA	39.7536	7D
																									419	M6_2181742_PstIMspI_PA	39.7536	7D
																									420	Opata_40724_33_PstIMseI_SNP	39.7536	7D
																									421	M6_1321483_PstIMseI_PA	39.7536	7D
																									422	Opata_189679_38_PstIMseI_SNP	39.7536	7D
																									423	M6_2171103_PstIMspI_PA	39.7536	7D
																									424	Opata_1884601_34_PstIMspI_SNP	39.7536	7D
																									425	M6_123546_PstIMspI_PA	39.7536	7D
																									426	M6_1364627_PstIMseI_PA	39.7536	7D
																									427	M6_1663035_PstIMspI_PA	39.7536	7D
																									428	Opata_2220407_69_PstIMspI_SNP	39.7536	7D
																									429	M6_535694_PstIMspI_PA	39.7536	7D
																									430	Opata_2333268_87_PstIMspI_SNP	39.7536	7D
																									431	Opata_1080051_56_PstIMspI_SNP	39.7536	7D
																									432	M6_2310516_PstIMspI_PA	39.7536	7D
																									433	M6_3574401_PstIMspI_PA	39.7536	7D
																									434	M6_381926_PstIMspI_PA	39.7536	7D
																									435	M6_842049_PstIMspI_PA	39.7536	7D
																									436	Opata_107320_20_PstIMseI_SNP	39.7536	7D
																									437	M6_251688_PstIMseI_PA	39.7536	7D
																									438	M6_1784860_PstIMspI_PA	39.7536	7D
																									439	M6_1067839_PstIMseI_PA	39.7536	7D
																									440	Opata_105480_51_PstIMseI_SNP	39.7536	7D
																									441	Opata_1644708_3_PstIMspI_SNP	39.7536	7D
																									442	M6_1934938_PstIMspI_PA	39.7536	7D
																									443	M6_640697_PstIMseI_PA	39.7536	7D
																									444	M6_309464_PstIMseI_PA	39.7536	7D
																									445	M6_431611_PstIMspI_PA	39.7536	7D
																									446	Opata_2463718_28_PstIMspI_SNP	39.7536	7D
																									447	Opata_66114_63_PstIMseI_SNP	39.7536	7D
																									448	Opata_4097515_6_PstIMspI_SNP	39.7536	7D
																									449	Opata_2327690_55_PstIMspI_SNP	39.7536	7D
																									450	Opata_262593_40_PstIMseI_SNP	39.7536	7D
																									451	Opata_1913982_69_PstIMspI_SNP	39.7536	7D
																									452	Opata_3653985_48_PstIMseI_SNP	39.7536	7D
																									453	M6_3620279_PstIMseI_PA	39.7536	7D
																									454	Opata_1607286_60_PstIMspI_SNP	39.7536	7D
																									455	Opata_281151_3_PstIMseI_SNP	39.7536	7D
																									456	Opata_1004473_32_PstIMseI_SNP	39.7536	7D
																									457	Opata_1897592_25_PstIMspI_SNP	39.7536	7D
																									458	Opata_1162318_5_PstIMspI_SNP	39.7536	7D
																									459	Opata_397748_21_PstIMspI_SNP	39.7536	7D
																									460	Opata_634104_79_PstIMspI_SNP	39.7536	7D
																									461	Opata_1158963_34_PstIMspI_SNP	39.7536	7D
																									462	Opata_195891_27_PstIMseI_SNP	39.7536	7D
																									463	M6_884036_PstIMspI_PA	39.7536	7D
																									464	Opata_625880_PstIMseI_PA	39.7536	7D
																									465	Opata_210728_64_PstIMseI_SNP	39.7536	7D
																									466			7D	Traes_7DS_8E8A2BACD	652543	653450	69294	100	0	0	NA	NA	0	0	1	NA	Bradi1g51660	LOC_Os06g04280	sb10g002230	6	31043	S
																									467			7D	Traes_7DS_0873092EC	658974	659490	69295	101	0	0	NA	NA	0	0	1	NA	Bradi1g51660	LOC_Os06g04280	sb10g002230	6	31043	S
																									468	CAP8_c1959_330	40.1876	7D
																									469	D_contig80193_238	40.1876	7D
																									470	Kukri_c31852_874	40.1876	7D
																									471	RAC875_rep_c108086_153	40.1876	7D	Traes_7DS_42F8FD2BD	669404	672055	69296	102	1	NA	NA	NA	0	0	1	NA	Bradi1g51670	LOC_Os06g04270	sb10g002220	6	31042	S
																									472	D_GBF1XID01EMISV_148	40.1876	7D
																									473	wsnp_Ku_rep_c69824_69293833	41.4064	7D
																									474	Opata_2688777_59_PstIMspI_SNP	41.4064	7D
																									475	Opata_446466_65_PstIMseI_SNP	41.4064	7D
																									476	M6_1958448_PstIMspI_PA	41.4064	7D
																									477	M6_117968_PstIMspI_PA	41.4064	7D
																									478	Opata_470191_24_PstIMseI_SNP	41.4064	7D
																									479	Opata_4066170_PstIMspI_PA	41.4064	7D
																									480	Opata_965411_80_PstIMseI_SNP	41.4064	7D
																									481	Opata_24227_66_PstIMseI_SNP	41.4064	7D
																									482	Opata_857260_52_PstIMseI_SNP	41.4064	7D
																									483	Opata_1709376_50_PstIMseI_SNP	41.4064	7D
																									484	Opata_2251243_47_PstIMspI_SNP	41.4064	7D
																									485	Opata_542022_19_PstIMseI_SNP	41.4064	7D
																									486	Opata_24227_40_PstIMseI_SNP	41.4064	7D
																									487	Opata_413443_79_PstIMseI_SNP	41.4064	7D
																									488	Opata_1012874_43_PstIMseI_SNP	41.4064	7D
																									489	Opata_159071_36_PstIMseI_SNP	41.4064	7D
																									490	Opata_612888_56_PstIMspI_SNP	41.4064	7D
																									491	Opata_578939_30_PstIMseI_SNP	41.4064	7D
																									492	Opata_1709376_7_PstIMseI_SNP	41.4064	7D
																									493	Opata_1571772_18_PstIMseI_SNP	41.4064	7D
																									494	Opata_2794428_16_PstIMspI_SNP	41.4064	7D
																									495	Opata_2794428_43_PstIMspI_SNP	41.4064	7D
																									496	Opata_604855_1_PstIMseI_SNP	41.4064	7D
																									497	M6_993016_PstIMluI_PA	41.4064	7D
																									498	M6_1138425_PstIMspI_PA	41.4064	7D
																									499	Opata_1552107_58_PstIMspI_SNP	41.4064	7D
																									500	M6_3447084_PstIMspI_PA	41.4064	7D
																									501	Opata_3420498_PstIMspI_PA	41.4064	7D
																									502	Opata_35537_72_PstIMseI_SNP	41.4064	7D
																									503	Opata_2439915_PstIMspI_PA	41.4064	7D
																									504	Opata_2637717_50_PstIMspI_SNP	41.4064	7D
																									505	Opata_829210_PstIMspI_PA	41.4064	7D
																									506	Opata_2747744_PstIMspI_PA	41.4064	7D
																									507	Opata_3671911_PstIMspI_PA	41.4064	7D
																									508	Opata_209098_16_PstIMseI_SNP	41.4064	7D
																									509	Opata_1109954_6_PstIMspI_SNP	41.4064	7D
																									510	Opata_3093094_PstIMspI_PA	41.4064	7D
																									511	Opata_701609_62_PstIMseI_SNP	41.4064	7D
																									512	Opata_2779457_PstIMspI_PA	41.4064	7D
																									513	Opata_413443_67_PstIMseI_SNP	41.4064	7D
																									514	Opata_1109954_53_PstIMspI_SNP	41.4064	7D
																									515	Opata_3674069_PstIMspI_PA	41.4064	7D
																									516	Opata_1709376_56_PstIMseI_SNP	41.4064	7D
																									517	Opata_612888_50_PstIMspI_SNP	41.4064	7D
																									518	Opata_413443_80_PstIMseI_SNP	41.4064	7D
																									519	Opata_226684_14_PstIMluI_SNP	41.4064	7D
																									520	Opata_3595990_47_PstIMseI_SNP	41.4064	7D
																									521	Opata_1306255_89_PstIMseI_SNP	41.4064	7D
																									522	Opata_408983_59_PstIMseI_SNP	41.4064	7D
																									523	Opata_9780_49_PstIMseI_SNP	41.4064	7D
																									524	Opata_383912_PstIMspI_PA	41.4064	7D
																									525	Opata_2458353_38_PstIMspI_SNP	41.4064	7D
																									526	Opata_511002_PstIMspI_PA	41.4064	7D
																									527	Opata_1393316_20_PstIMspI_SNP	41.4064	7D
																									528	Opata_226684_87_PstIMluI_SNP	41.4064	7D
																									529	Opata_1725329_31_PstIMspI_SNP	41.4064	7D
																									530	wPt-0934	42.3705	7D
																									531	Opata_217771_4_PstIMspI_SNP	42.3705	7D
																									532	Opata_298180_75_PstIMseI_SNP	42.3705	7D
																									533	Opata_175314_60_PstIMseI_SNP	42.3705	7D
																									534	Opata_121250_2_PstIMseI_SNP	42.3705	7D
																									535	Opata_35537_70_PstIMseI_SNP	42.3705	7D
																									536	Opata_9780_52_PstIMseI_SNP	42.3705	7D
																									537	Opata_3829263_PstIMspI_PA	42.3705	7D
																									538	Opata_482_58_PstIMseI_SNP	42.3705	7D
																									539	Opata_8991_29_PstIMseI_SNP	42.3705	7D
																									540	Opata_115039_39_PstIMseI_SNP	42.3705	7D
																									541	Opata_349119_39_PstIMseI_SNP	42.3705	7D
																									542	Opata_925854_8_PstIMseI_SNP	42.3705	7D
																									543	Opata_4097707_1_PstIMspI_SNP	42.3705	7D
																									544	Opata_482_62_PstIMseI_SNP	42.3705	7D
																									545	Opata_62552_22_PstIMseI_SNP	42.3705	7D
																									546	Opata_24134_57_PstIMseI_SNP	42.3705	7D
																									547	Opata_74178_38_PstIMseI_SNP	42.3705	7D
																									548	Opata_8991_54_PstIMseI_SNP	42.3705	7D
																									549	Opata_2032135_61_PstIMspI_SNP	42.3705	7D
																									550	Opata_217771_49_PstIMspI_SNP	42.3705	7D
																									551	Opata_2429661_37_PstIMspI_SNP	42.3705	7D
																									552	Opata_2890560_30_PstIMspI_SNP	42.3705	7D
																									553	Opata_349119_47_PstIMseI_SNP	42.3705	7D
																									554	Opata_7453_3_PstIMseI_SNP	42.3705	7D
																									555	Opata_178580_65_PstIMseI_SNP	42.3705	7D
																									556	Opata_1767712_55_PstIMseI_SNP	42.3705	7D
																									557	Opata_1662730_PstIMspI_PA	42.3705	7D
																									558	Opata_47312_27_PstIMseI_SNP	42.3705	7D
																									559	Opata_175314_31_PstIMseI_SNP	42.3705	7D
																									560	Opata_2610043_35_PstIMspI_SNP	42.3705	7D
																									561	Opata_62552_29_PstIMseI_SNP	42.3705	7D
																									562	Opata_783499_16_PstIMseI_SNP	42.3705	7D
																									563	Opata_1807800_17_PstIMspI_SNP	42.3705	7D
																									564	Opata_115039_55_PstIMseI_SNP	42.3705	7D
																									565	Xgpw1142_d2	42.4919	7D
																									566			7D	Traes_7DS_B90CF0015	683838	684380	69297	103	0	0	NA	NA	0	0	1	NA	Bradi1g50130	NA	NA	6	31037	S
																									567	wPt-3359	42.9215	7D
																									568	Opata_2485721_72_PstIMspI_SNP	42.9215	7D
																									569	Opata_532862_PstIMspI_PA	42.9215	7D
																									570	Opata_762502_41_PstIMspI_SNP	42.9215	7D
																									571	Opata_1141671_14_PstIMseI_SNP	42.9215	7D
																									572	Opata_1385839_PstIMspI_PA	42.9215	7D
																									573	Opata_2357220_69_PstIMspI_SNP	42.9215	7D
																									574	Opata_2757732_PstIMspI_PA	42.9215	7D
																									575	Opata_1285756_PstIMspI_PA	42.9215	7D
																									576	Opata_965411_17_PstIMseI_SNP	42.9215	7D
																									577	Opata_965411_69_PstIMseI_SNP	42.9215	7D
																									578	Opata_1871241_63_PstIMspI_SNP	42.9215	7D
																									579	M6_1752832_PstIMspI_PA	42.9215	7D
																									580	Opata_3505660_7_PstIMspI_SNP	42.9215	7D
																									581	M6_1914586_PstIMseI_PA	42.9215	7D
																									582	M6_532447_PstIMspI_PA	42.9215	7D
																									583			7D	Traes_7DS_EA4BE82FD	686846	689374	69299	104	2	0	NA	NA	0	0	1	NA	Bradi1g50100	NA	NA	6	31031	S
																									584			7D	Traes_7DS_B89DCC51A	690145	690946	69298	105	0	0	NA	NA	0	0	1	NA	Bradi1g50090	LOC_Os06g04200	sb10g002140	6	31029	S
																									585			7D	Traes_7DS_2AB7F15F7	690951	691187	69300	106	0	0	NA	NA	0	0	1	NA	Bradi1g50090	LOC_Os06g04200	sb10g002140	6	31029	S
																									586			7D	Traes_7DS_60EF68D7A	691188	691574	69301	107	0	0	NA	NA	0	0	1	NA	Bradi1g50090	LOC_Os06g04200	sb10g002140	6	31029	S
																									587	Xcfd66	43.9719	7D
																									588	Xgpw351	43.9719	7D
																									589	Kukri_c6655_954	44.3466	7D
																									590			7D	Traes_7DS_BFFC94789	694370	695242	69302	108	0	0	NA	NA	0	0	1	NA	NA	LOC_Os06g04090	sb10g002120	6	31027	S
																									591			7D	Traes_7DS_A3A20F70E	695245	696130	69303	109	0	0	NA	NA	0	0	1	NA	NA	LOC_Os06g04090	sb10g002120	6	31027	S
																									592	Opata_1589520_5_PstIMspI_SNP	44.8498	7D
																									593	M6_328297_PstIMseI_PA	44.8498	7D
																									594	M6_369198_PstIMseI_PA	44.8498	7D
																									595	M6_3401215_PstIMseI_PA	44.8498	7D
																									596	Opata_3862993_58_PstIMseI_SNP	44.8498	7D
																									597	Opata_838698_PstIMspI_PA	44.8498	7D
																									598	Opata_2133263_23_PstIMspI_SNP	44.8498	7D
																									599	Opata_696917_PstIMseI_PA	44.8498	7D
																									600	Opata_2153133_85_PstIMspI_SNP	44.8498	7D
																									601	Opata_1860704_23_PstIMspI_SNP	44.8498	7D
																									602	Opata_201647_25_PstIMspI_SNP	44.8498	7D
																									603	M6_1550720_PstIMspI_PA	44.8498	7D
																									604	Opata_3167384_PstIMspI_PA	44.8498	7D
																									605	Opata_403748_3_PstIMseI_SNP	44.8498	7D
																									606	M6_244091_PstIMseI_PA	44.8498	7D
																									607	M6_1082357_PstIMseI_PA	44.8498	7D
																									608	M6_911756_PstIMseI_PA	44.8498	7D
																									609	Opata_6948_31_PstIMspI_SNP	44.8498	7D
																									610	Opata_266208_22_PstIMseI_SNP	44.8498	7D
																									611	Opata_731688_PstIMspI_PA	44.8498	7D
																									612	Opata_70844_60_PstIMseI_SNP	44.8498	7D
																									613	M6_670975_PstIMspI_PA	44.8498	7D
																									614	M6_3620093_PstIMseI_PA	44.8498	7D
																									615	M6_361556_PstIMspI_PA	44.8498	7D
																									616	Opata_74940_61_PstIMseI_SNP	44.8498	7D
																									617	M6_732084_PstIMspI_PA	44.8498	7D
																									618	Opata_6948_66_PstIMspI_SNP	44.8498	7D
																									619	Opata_201647_49_PstIMspI_SNP	44.8498	7D
																									620	Opata_3086174_17_PstIMspI_SNP	44.8498	7D
																									621	M6_887922_PstIMspI_PA	44.8498	7D
																									622	Opata_74940_33_PstIMseI_SNP	44.8498	7D
																									623	Opata_1589520_41_PstIMspI_SNP	44.8498	7D
																									624	M6_781588_PstIMluI_PA	44.8498	7D
																									625	Opata_2153133_76_PstIMspI_SNP	44.8498	7D
																									626	Opata_2133263_31_PstIMspI_SNP	44.8498	7D
																									627	M6_657055_PstIMspI_PA	44.8498	7D
																									628	Opata_201647_22_PstIMspI_SNP	44.8498	7D
																									629	Xbcd129	45.3119	7D
																									630	wPt-0230	45.4007	7D
																									631	M6_437756_PstIMspI_PA	45.4007	7D
																									632	M6_1856202_PstIMspI_PA	45.4007	7D
																									633	M6_305449_PstIMseI_PA	45.4007	7D
																									634	M6_65651_PstIMseI_PA	45.4007	7D
																									635	M6_1964468_PstIMseI_PA	45.4007	7D
																									636	M6_1007597_PstIMspI_PA	45.4007	7D
																									637	M6_1401763_PstIMseI_PA	45.4007	7D
																									638	M6_565496_PstIMspI_PA	45.4007	7D
																									639	M6_253395_PstIMseI_PA	45.4007	7D
																									640	M6_1024423_PstIMseI_PA	45.4007	7D
																									641	Opata_2729783_41_PstIMspI_SNP	45.4007	7D
																									642	Opata_4197667_75_PstIMspI_SNP	45.4007	7D
																									643	M6_371767_PstIMspI_PA	45.4007	7D
																									644	M6_1026457_PstIMseI_PA	45.4007	7D
																									645	M6_637263_PstIMspI_PA	45.4007	7D
																									646	M6_245726_PstIMspI_PA	45.4007	7D
																									647	M6_201031_PstIMspI_PA	45.4007	7D
																									648	M6_1673671_PstIMluI_PA	45.4007	7D
																									649	Opata_3958023_7_PstIMspI_SNP	45.4007	7D
																									650	M6_93917_PstIMseI_PA	45.4007	7D
																									651	M6_2751689_PstIMspI_PA	45.4007	7D
																									652	M6_1375239_PstIMspI_PA	45.4007	7D
																									653	M6_868971_PstIMspI_PA	45.4007	7D
																									654	M6_2317940_PstIMspI_PA	45.4007	7D
																									655	M6_133204_PstIMseI_PA	45.4007	7D
																									656	M6_1572900_PstIMspI_PA	45.4007	7D
																									657	BobWhite_c28009_397	46.3303	7D
																									658	wPt-7500	46.3648	7D
																									659	Opata_1656721_PstIMspI_PA	46.3648	7D
																									660	M6_2288529_PstIMluI_PA	46.3648	7D
																									661	Opata_2798620_PstIMspI_PA	46.3648	7D
																									662	Opata_1083027_PstIMspI_PA	46.3648	7D
																									663	Opata_2806670_PstIMspI_PA	46.3648	7D
																									664	Opata_889202_PstIMspI_PA	46.3648	7D
																									665	Opata_20775_37_PstIMluI_SNP	46.3648	7D
																									666	Opata_3963905_23_PstIMspI_SNP	46.3648	7D
																									667	Opata_628664_PstIMspI_PA	46.3648	7D
																									668	Opata_353741_PstIMseI_PA	46.3648	7D
																									669	Opata_133374_82_PstIMseI_SNP	46.3648	7D
																									670	Opata_2180418_PstIMspI_PA	46.3648	7D
																									671	Opata_112385_72_PstIMspI_SNP	46.3648	7D
																									672	Opata_133374_22_PstIMseI_SNP	46.3648	7D
																									673	Opata_1560469_33_PstIMspI_SNP	46.3648	7D
																									674	Opata_3344726_PstIMspI_PA	46.3648	7D
																									675	Opata_2193474_PstIMspI_PA	46.3648	7D
																									676	M6_2671678_PstIMspI_PA	46.3648	7D
																									677	Opata_1011291_47_PstIMspI_SNP	46.3648	7D
																									678	Opata_1733114_49_PstIMspI_SNP	46.3648	7D
																									679	Opata_1346478_PstIMseI_PA	46.3648	7D
																									680	Opata_6948_67_PstIMspI_SNP	46.3648	7D
																									681	Opata_20582_PstIMseI_PA	46.3648	7D
																									682	Opata_680192_PstIMseI_PA	46.3648	7D
																									683	Opata_2719224_PstIMseI_PA	46.3648	7D
																									684	Opata_2885953_PstIMseI_PA	46.3648	7D
																									685	Opata_1560469_61_PstIMspI_SNP	46.3648	7D
																									686	Opata_1693033_PstIMspI_PA	46.3648	7D
																									687	Opata_233890_57_PstIMseI_SNP	46.3648	7D
																									688	Opata_114228_42_PstIMspI_SNP	46.3648	7D
																									689	Opata_88750_35_PstIMspI_SNP	46.3648	7D
																									690	Opata_2894507_PstIMspI_PA	46.3648	7D
																									691	Opata_496425_83_PstIMseI_SNP	46.3648	7D
																									692	Opata_2198275_86_PstIMseI_SNP	46.3648	7D
																									693	Opata_3687461_PstIMseI_PA	46.3648	7D
																									694	Opata_151172_PstIMseI_PA	46.3648	7D
																									695	Opata_286997_PstIMspI_PA	46.3648	7D
																									696	Opata_265968_5_PstIMspI_SNP	46.3648	7D
																									697	Opata_4069087_77_PstIMseI_SNP	46.3648	7D
																									698	Opata_1719206_PstIMspI_PA	46.3648	7D
																									699	Opata_496425_84_PstIMseI_SNP	46.3648	7D
																									700	Opata_1389414_PstIMspI_PA	46.3648	7D
																									701	Opata_4332704_PstIMseI_PA	46.3648	7D
																									702	Opata_833864_69_PstIMseI_SNP	46.3648	7D
																									703	Opata_833864_70_PstIMseI_SNP	46.3648	7D
																									704	Opata_1145050_PstIMseI_PA	46.3648	7D
																									705	Opata_3696266_89_PstIMseI_SNP	46.3648	7D
																									706	Opata_3550899_35_PstIMspI_SNP	46.3648	7D
																									707	Opata_4019617_PstIMspI_PA	46.3648	7D
																									708	Opata_599019_PstIMspI_PA	46.3648	7D
																									709	Opata_133374_86_PstIMseI_SNP	46.3648	7D
																									710	D_contig18009_107	46.8473	7D
																									711	D_GBB4FNX02GS9OS_101	46.8473	7D
																									712	D_GDS7LZN02F7KU4_145	46.8473	7D
																									713	Excalibur_c51421_555	46.8473	7D
																									714	GENE-4633_432	46.8473	7D
																									715	Kukri_rep_c114893_435	46.8473	7D	Traes_7DS_784E5AA2B	1458840	1465251	69443	249	1	NA	NA	NA	0	0	1	NA	Bradi1g51507	LOC_Os06g04560	sb10g002510	6	31086	S
																									716	Kukri_rep_c114893_435	46.8473	7D	Traes_7DS_52B2159E1	1452225	1453518	69442	248	5	NA	NA	NA	0	0	1	NA	Bradi1g51507	LOC_Os06g04560	sb10g002510	6	31086	S
																									717	Tdurum_contig54122_660	46.8473	7D
																									718	D_contig00728_77	47.1154	7D
																									719	D_contig06359_118	47.1154	7D
																									720	D_contig27610_625	47.1154	7D
																									721	D_contig28099_268	47.1154	7D
																									722	D_GBQ4KXB01BVH7R_150	47.1154	7D
																									723	RAC875_c17483_183	47.1154	7D	Traes_7DS_CFC8148F01	710979	711780	69304	110	6	0	NA	-1.15752759654527	0	0.0738461538461539	74.84615	-1.09495987979803	Bradi1g50050	LOC_Os06g04130	sb10g002110	6	31026	S
																									724	RAC875_c17483_336	47.1154	7D
																									725			7D	Traes_7DS_D82C4973B	711783	712449	69305	111	0	0	NA	NA	0	0	1	NA	Bradi1g50030	LOC_Os06g04169	sb10g002090	6	31024	S
																									726			7D	Traes_7DS_75DABFEA7	713194	715447	69306	112	1	0	-1.14923093862267	NA	0.0689655172413793	0	0.0142927544882108	-1.09495987979803	Bradi1g50030	LOC_Os06g04169	sb10g002090	6	31024	S
																									727			7D	Traes_7DS_B1DF1D9EA	716389	717430	69307	113	9	-0.021906740704513	-1.14111497181719	-0.54665406544477	1.69950738916256	1.20615384615385	0.709878626284594	-0.436692888875311	Bradi1g50020	LOC_Os06g04190	sb10g002080	6	31023	S
																									728			7D	Traes_7DS_C917736A7	725422	725873	69308	114	0	0	NA	NA	0	0	1	NA	Bradi1g50020	LOC_Os06g04190	sb10g002080	6	31023	S
																									729			7D	Traes_7DS_1C2DF2E84	735407	736409	69309	115	0	0	NA	NA	0	0	1	NA	Bradi1g50020	LOC_Os06g04190	sb10g002080	6	31023	S
																									730			7D	Traes_7DS_3008189BE1	738994	739963	69310	116	0	0	NA	NA	0	0	1	NA	Bradi1g50020	LOC_Os06g04190	sb10g002080	6	31023	S
																									731			7D	Traes_7DS_3008189BE	741204	742173	69311	117	0	0	NA	NA	0	0	1	NA	Bradi1g50020	LOC_Os06g04190	sb10g002080	6	31023	S
																									732	wsnp_Ku_c12113_19647661	47.8799	7D
																									733	Opata_44453_24_PstIMseI_SNP	47.8799	7D
																									734	Opata_222244_49_PstIMseI_SNP	47.8799	7D
																									735	Opata_458109_PstIMseI_PA	47.8799	7D
																									736	Opata_1062878_PstIMspI_PA	47.8799	7D
																									737	Opata_192551_22_PstIMseI_SNP	47.8799	7D
																									738	Opata_1280090_63_PstIMseI_SNP	47.8799	7D
																									739	Opata_2503652_PstIMspI_PA	47.8799	7D
																									740	Opata_303634_34_PstIMseI_SNP	47.8799	7D
																									741	Opata_3927853_26_PstIMspI_SNP	47.8799	7D
																									742	Opata_58422_12_PstIMseI_SNP	47.8799	7D
																									743	Opata_476036_PstIMspI_PA	47.8799	7D
																									744	Opata_4114691_PstIMseI_PA	47.8799	7D
																									745	Opata_1317179_PstIMseI_PA	47.8799	7D
																									746	Opata_2585839_85_PstIMseI_SNP	47.8799	7D
																									747	Opata_302919_PstIMspI_PA	47.8799	7D
																									748	Opata_176186_PstIMseI_PA	47.8799	7D
																									749	Opata_16436_50_PstIMseI_SNP	47.8799	7D
																									750	Opata_3283605_PstIMspI_PA	47.8799	7D
																									751	Opata_1218142_PstIMseI_PA	47.8799	7D
																									752	Opata_287124_PstIMspI_PA	47.8799	7D
																									753	Opata_71626_PstIMseI_PA	47.8799	7D
																									754	Opata_130694_43_PstIMspI_SNP	47.8799	7D
																									755	Opata_1535612_PstIMspI_PA	47.8799	7D
																									756	Opata_19941_PstIMluI_PA	47.8799	7D
																									757	Opata_408614_17_PstIMseI_SNP	47.8799	7D
																									758	Opata_2192932_PstIMspI_PA	47.8799	7D
																									759	Opata_2046076_PstIMspI_PA	47.8799	7D
																									760	Opata_514122_25_PstIMseI_SNP	47.8799	7D
																									761	Opata_1962463_PstIMspI_PA	47.8799	7D
																									762	Opata_410050_38_PstIMspI_SNP	47.8799	7D
																									763	Opata_58422_53_PstIMseI_SNP	47.8799	7D
																									764	Opata_490611_PstIMspI_PA	47.8799	7D
																									765	Opata_364126_PstIMluI_PA	47.8799	7D
																									766	Opata_2517408_PstIMspI_PA	47.8799	7D
																									767	Opata_2213559_1_PstIMspI_SNP	47.8799	7D
																									768	Opata_2753567_54_PstIMspI_SNP	47.8799	7D
																									769	Opata_1967473_PstIMspI_PA	47.8799	7D
																									770	Opata_2312156_PstIMspI_PA	47.8799	7D
																									771	Opata_1680530_PstIMseI_PA	47.8799	7D
																									772	Opata_1006300_PstIMseI_PA	47.8799	7D
																									773	Opata_4127279_PstIMspI_PA	47.8799	7D
																									774	Opata_132758_PstIMseI_PA	47.8799	7D
																									775	Opata_2585839_87_PstIMseI_SNP	47.8799	7D
																									776	Opata_44453_60_PstIMseI_SNP	47.8799	7D
																									777	Opata_3036399_PstIMseI_PA	47.8799	7D
																									778	Opata_2242898_PstIMspI_PA	47.8799	7D
																									779	M6_81012_PstIMseI_PA	47.8799	7D
																									780	Opata_2267282_PstIMspI_PA	47.8799	7D
																									781	Opata_241674_PstIMseI_PA	47.8799	7D
																									782	Opata_3233063_PstIMspI_PA	47.8799	7D
																									783	Opata_478831_PstIMseI_PA	47.8799	7D
																									784	Opata_130694_11_PstIMspI_SNP	47.8799	7D
																									785	Opata_410050_55_PstIMspI_SNP	47.8799	7D
																									786	Opata_229304_PstIMspI_PA	47.8799	7D
																									787	Opata_3111575_PstIMspI_PA	47.8799	7D
																									788	Opata_44453_23_PstIMseI_SNP	47.8799	7D
																									789	Opata_943968_PstIMspI_PA	47.8799	7D
																									790	Opata_195863_79_PstIMseI_SNP	47.8799	7D
																									791	Opata_1092389_PstIMspI_PA	47.8799	7D
																									792	Opata_597836_81_PstIMseI_SNP	47.8799	7D
																									793	Opata_2512336_PstIMspI_PA	47.8799	7D
																									794	Opata_297756_21_PstIMseI_SNP	47.8799	7D
																									795	Opata_2103025_PstIMspI_PA	47.8799	7D
																									796	Opata_2326063_PstIMspI_PA	47.8799	7D
																									797	Opata_276952_75_PstIMseI_SNP	47.8799	7D
																									798	Opata_1957753_PstIMspI_PA	47.8799	7D
																									799	Opata_2786536_PstIMspI_PA	47.8799	7D
																									800	Opata_482254_65_PstIMseI_SNP	47.8799	7D
																									801	Opata_927819_PstIMspI_PA	47.8799	7D
																									802	Opata_2386560_27_PstIMspI_SNP	47.8799	7D
																									803	M6_3311312_PstIMseI_PA	47.8799	7D
																									804	Opata_1175567_29_PstIMseI_SNP	47.8799	7D
																									805	Opata_1526350_PstIMspI_PA	47.8799	7D
																									806	Opata_900290_PstIMspI_PA	47.8799	7D
																									807	Opata_2286927_PstIMseI_PA	47.8799	7D
																									808	Opata_1984335_23_PstIMspI_SNP	47.8799	7D
																									809	Opata_222244_70_PstIMseI_SNP	47.8799	7D
																									810	Opata_619805_PstIMseI_PA	47.8799	7D
																									811	Opata_1509583_66_PstIMspI_SNP	47.8799	7D
																									812	Opata_130694_27_PstIMspI_SNP	47.8799	7D
																									813	Opata_89387_31_PstIMseI_SNP	47.8799	7D
																									814	Opata_2484028_PstIMseI_PA	47.8799	7D
																									815	Opata_2670243_PstIMspI_PA	47.8799	7D
																									816	Opata_1175567_82_PstIMseI_SNP	47.8799	7D
																									817	Opata_1007888_PstIMseI_PA	47.8799	7D
																									818	Opata_326044_PstIMspI_PA	47.8799	7D
																									819	Opata_41573_PstIMseI_PA	47.8799	7D
																									820	Opata_346323_PstIMluI_PA	47.8799	7D
																									821			7D	Traes_7DS_88A172ADB	743782	749246	69312	118	5	0	NA	NA	0	0	1	NA	Bradi1g50010	LOC_Os06g04040	sb10g002050	6	31019	S
																									822			7D	Traes_7DS_15BA05D01	761262	761819	69313	119	0	0	NA	NA	0	0	1	NA	Bradi1g49990	LOC_Os06g04030	NA	6	31015	S
																									823			7D	Traes_7DS_D10F240E6	761943	762551	69314	120	0	0	NA	NA	0	0	1	NA	Bradi1g49990	LOC_Os06g04030	NA	6	31015	S
																									824			7D	Traes_7DS_E16B86D86	771093	772185	69315	121	0	0	NA	NA	0	0	1	NA	Bradi1g49990	LOC_Os06g04030	NA	6	31015	S
																									825			7D	Traes_7DS_ED407C2E7	777718	778202	69316	122	0	0	NA	NA	0	0	1	NA	Bradi1g49990	LOC_Os06g04030	NA	6	31015	S
																									826	D_contig23275_509	48.854	7D
																									827	D_F5XZDLF01CQM1B_324	48.854	7D
																									828	D_GDEEGVY01EKCKO_134	48.854	7D
																									829	D_contig66049_34	48.854	7D
																									830			7D	Traes_7DS_0BEB1FEAE	785483	787487	69317	123	4	-0.0151600704960388	1.6948415730679	0.647870532815532	1.68472906403941	1.26153846153846	0.748956929057152	1.58016903755491	NA	NA	NA	NA	NA	S
																									831			7D	Traes_7DS_8A552FC5D	793207	794103	69318	124	0	0	NA	NA	0	0	1	NA	Bradi1g49990	LOC_Os06g04030	NA	6	31015	S
																									832			7D	Traes_7DL_D36421981	797879	799022	69319	125	0	0	NA	NA	0	0	1	NA	Bradi1g49990	LOC_Os06g04030	NA	6	31015	S
																									833			7D	Traes_7DS_3903D6368	803188	803690	69320	126	0	0	NA	NA	0	0	1	NA	Bradi1g49990	LOC_Os06g04030	NA	6	31015	S
																									834			7D	Traes_7DS_D97AFB35E	805558	812628	69321	127	8	0.0875842227745069	-1.62531480029331	0.574444600667401	0.881773399014778	2.28307692307692	2.58738756740971	-0.164260723401386	NA	NA	NA	NA	NA	S
																									835			7D	Traes_7DS_77FC13D7B1	815494	816607	69322	128	0	0	NA	NA	0	0	1	NA	Bradi1g49990	LOC_Os06g04030	NA	6	31015	S
	QTkw.Hau-ch7D																								836	Xfba253	49.9119	7D
																									837	Xcfd31	49.9119	7D
																									838			7D	Traes_7DS_772C731EB	823043	823671	69323	129	2	-0.00228512457614638	-0.852956659467831	-1.22259414334843	0.507389162561576	0.175384615384615	0.34694803484795	-0.955628291496944	Bradi1g49990	LOC_Os06g04030	NA	6	31015	S
																									839			7D	Traes_7DS_D417E8FEF	827456	828400	69324	130	0	0	NA	NA	0	0	1	NA	Bradi1g49990	LOC_Os06g04030	NA	6	31015	S
																									840			7D	Traes_7DS_FE8BC1125	833009	836241	69325	131	2	0.0399999999999999	NA	-0.713853921782419	0	0.147692307692308	148.69231	-0.882982205402971	Bradi1g49980	LOC_Os06g04010	sb10g002020	6	31013	S
																									841			7D	Traes_7DS_854F9BCEC	841384	842799	69326	132	0	0	NA	NA	0	0	1	NA	Bradi1g49972	LOC_Os06g04000	sb10g002010	6	31012	S
																									842			7D	Traes_7DS_3432E98CE	843858	845913	69327	133	1	-0.0408163265306123	-1.15558750501204	-1.15752759654527	0.061576354679803	0.0738461538461539	1.19607727200452	-0.87439819427018	Bradi1g49966	LOC_Os06g03990	sb10g001990	6	31010	S
																									843			7D	Traes_7DS_52B5DC22F	847729	852370	69328	134	0	0	NA	NA	0	0	1	NA	Bradi1g49960	LOC_Os06g03980	NA	6	31008	S
																									844			7D	Traes_7DS_24F7E6DB0	853715	858950	69329	135	2	0.116732804232804	0.0302632720315133	NA	0.650246305418719	0	0.00153551733751858	-0.59605110525975	Bradi1g49940	LOC_Os06g03940	sb10g001950	6	31004	S
																									845			7D	Traes_7DS_A6D32CAA9	861414	861642	69330	136	0	0	NA	NA	0	0	1	NA	NA	NA	sb10g001940	6	31003	S
																									846			7D	Traes_7DS_5969C1C34	861643	861980	69331	137	0	0	NA	NA	0	0	1	NA	NA	NA	sb10g001940	6	31003	S
																									847	Xbarc70	51.0474	7D
																									848			7D	Traes_7DS_C3A98D671	872414	873231	69332	138	0	0	NA	NA	0	0	1	NA	NA	NA	sb10g001940	6	31003	S
																									849			7D	Traes_7DS_10C38526F1	877926	878266	69333	139	2	0	NA	-1.51283569039282	0	0.116923076923077	117.92308	-1.47766535988428	NA	NA	sb10g001940	6	31003	S
																									850			7D	Traes_7DS_1797D4951	881238	881948	69334	140	0	0	NA	NA	0	0	1	NA	NA	NA	sb10g001940	6	31003	S
																									851			7D	Traes_7DS_ABBDA3DBB	887275	887816	69335	141	0	0	NA	NA	0	0	1	NA	NA	NA	sb10g001940	6	31003	S
																									852			7D	Traes_7DS_86E0BBC6D	894255	898908	69336	142	1	0.0370370370370371	-0.740993868265358	NA	0.12807881773399	0	0.00774720438256253	-0.876742023585081	NA	NA	sb10g001900	6	31000	S
																									853			7D	Traes_7DS_79E846C91	904857	906989	69338	143	1	0	NA	NA	0	0	1	NA	NA	NA	sb10g001900	6	31000	S
																									854			7D	Traes_7DS_2EC972DD21	909401	910837	69337	144	0	0	NA	NA	0	0	1	NA	Bradi1g45290	NA	sb10g007970	6	32149	S
																									855			7D	Traes_7DS_40DD1FA1A	911514	912903	69340	145	0	0	NA	NA	0	0	1	NA	Bradi1g49840	NA	NA	6	30987	S
																									856			7D	Traes_7DS_207F45C1F	914000	916157	69339	146	0	0	NA	NA	0	0	1	NA	NA	NA	NA	NA	NA	S
																									857			7D	Traes_7DS_91F93332D	918145	922642	69341	147	3	0.05	NA	-0.916716698351425	0	0.350769230769231	351.76923	-1.3361006696774	Bradi1g49880	LOC_Os06g03930	sb10g001880	6	30998	S
																									858	Xcnl6_d2	52.4019	7D
																									859			7D	Traes_7DS_FE290EA6B	921939	923493	69342	148	0	0	NA	NA	0	0	1	NA	Bradi1g49890	LOC_Os06g03920	sb10g001870	6	30991	S
																									860			7D	Traes_7DS_A558794EC	927071	928976	69343	149	2	0	NA	-1.15752759654527	0	0.0738461538461539	74.84615	-1.09495987979803	Bradi1g49810	LOC_Os06g03910	sb10g001860	6	30984	S
																									861			7D	Traes_7DS_9676B243B	936788	937897	69344	150	2	-0.0333080999242998	-1.11276606895229	-1.53805468504031	0.0492610837438424	0.163076923076923	3.26449252582714	-1.29247970750727	Bradi1g49810	LOC_Os06g03910	sb10g001860	6	30984	S
																									862			7D	Traes_7DS_02C6AD24D	944242	951020	69345	151	3	0	NA	NA	0	0	1	NA	Bradi1g49790	LOC_Os06g03860	sb10g001840	6	30978	S
																									863			7D	Traes_7DS_20A408692	952390	958268	69346	152	7	0	NA	NA	0	0	1	NA	Bradi1g49760	NA	NA	6	30976	S
																									864			7D	Traes_7DS_934662920	959170	963486	69347	153	0	0	NA	NA	0	0	1	NA	Bradi1g49760	NA	NA	6	30976	S
																									865			7D	Traes_7DS_BD4883F4A	963822	964698	69348	154	0	0	NA	NA	0	0	1	NA	Bradi1g49760	NA	NA	6	30976	S
																									866			7D	Traes_7DS_10170EA76	979512	983401	69349	155	0	0	NA	NA	0	0	1	NA	Bradi1g49750	NA	sb10g001830	6	30975	S
																									867			7D	Traes_7DS_332C5DF4E	984072	985471	69350	156	0	0	NA	NA	0	0	1	NA	Bradi1g49740	LOC_Os06g03850	sb10g001820	6	30974	S
																									868			7D	Traes_7DS_A5AA9BACB	989397	991417	69351	157	1	0	-1.15354321549313	NA	0.0640394088669951	0	0.0153752932260609	-1.09688176679197	Bradi1g49730	LOC_Os06g03840	sb10g001810	6	30973	S
																									869			7D	Traes_7DL_68909D4E5	998337	998444	69353	158	0	0	NA	NA	0	0	1	NA	Bradi1g49720	LOC_Os06g03830	sb10g001800	6	30972	S
																									870			7D	Traes_7DL_0B556F601	1000263	1000888	69352	159	0	0	NA	NA	0	0	1	NA	NA	NA	NA	NA	NA	S
																									871			7D	Traes_7DS_22CCC8B31	1000890	1001182	69354	160	0	0	NA	NA	0	0	1	NA	Bradi1g49680	LOC_Os06g03800	sb10g001750	6	30966	S
																									872			7D	Traes_7DS_BD082DE29	1009229	1011665	69355	161	4	0	-1.8964065159108	NA	0.266009852216749	0	0.00374518018717287	-1.86844263082836	Bradi1g49670	LOC_Os06g03790	sb10g001740	6	30965	S
				QTkw.Char-ch7D																					873	Kukri_c37802_1215	54.6558	7D
																									874			7D	Traes_7DS_FA7EF4468	1011732	1017772	69356	162	6	-0.0125751453631615	-2.0278965680859	-1.53113150501035	0.5	0.184615384615385	0.370489780439122	-2.02031932838698	Bradi1g49657	LOC_Os06g03780	sb10g001730	6	30964	S
																									875			7D	Traes_7DS_B82B9C04E	1018663	1020223	69357	163	1	0.13942145082332	1.30275591470062	-0.641123985209207	0.376847290640394	0.123076923076923	0.328378483275611	0.81653214380945	Bradi1g50720	NA	NA	6	30960	S
																									876			7D	Traes_7DS_2C300663C	1020282	1020482	69358	164	0	0	NA	NA	0	0	1	NA	Bradi1g50710	NA	NA	6	30959	S
																									877			7D	Traes_7DS_01595FE36	1020483	1020734	69359	165	0	0	NA	NA	0	0	1	NA	Bradi1g50710	NA	NA	6	30959	S
																									878			7D	Traes_7DS_DF3CFF776	1020735	1022011	69360	166	0	0	NA	NA	0	0	1	NA	Bradi1g50710	NA	NA	6	30959	S
																									879			7D	Traes_7DS_C62CB461A	1023425	1027106	69361	167	0	0	NA	NA	0	0	1	NA	Bradi1g50710	NA	NA	6	30959	S
																									880			7D	Traes_7DS_4DC1C5126	1029089	1029463	69362	168	1	0.0357142857142857	-0.752851392886025	NA	0.133004926108374	0	0.00746241201722952	-0.87439819427018	Bradi1g50710	NA	NA	6	30959	S
																									881			7D	Traes_7DL_2E2B0F661	1032418	1032870	69363	169	0	0	NA	NA	0	0	1	NA	Bradi1g50660	NA	NA	6	30954	S
																									882			7D	Traes_7DS_2806302BF	1036263	1036768	69364	170	0	0	NA	NA	0	0	1	NA	Bradi1g50650	NA	NA	6	30953	S
																									883			7D	Traes_7DS_B6B035BE8	1039496	1039985	69365	171	0	0	NA	NA	0	0	1	NA	Bradi1g50650	NA	NA	6	30953	S
																									884			7D	Traes_7DS_748C4CFCA	1052933	1056880	69368	173	6	-0.0306230200633582	-1.74431077463986	-1.01102584803559	0.672413793103448	0.0523076923076923	0.0791603777522881	-1.54127114526365	NA	LOC_Os06g03700	NA	6	30940	S
																									885			7D	Traes_7DS_2539B820C1	1057421	1059409	69367	174	4	0	-1.50906103783383	NA	0.137931034482759	0	0.00719781606744008	-1.45883674663658	Bradi1g49460	LOC_Os06g03530	sb10g001520	6	30918	S
																									886			7D	Traes_7DS_06676AA41	1060185	1061445	69369	175	1	0	-1.14923093862267	NA	0.0689655172413793	0	0.0142927544882108	-1.09495987979803	Bradi1g49600	LOC_Os06g03690	sb10g001660	6	30938	S
																									887			7D	Traes_7DS_D7813B133	1061446	1062156	69370	176	0	0	NA	NA	0	0	1	NA	Bradi1g49590	LOC_Os06g03682	sb10g001640	6	30937	S
																									888			7D	Traes_7DS_66BFD7BAC	1062553	1063740	69371	177	0	0	NA	NA	0	0	1	NA	Bradi1g49580	LOC_Os06g03676	sb10g001630	6	30936	S
																									889			7D	Traes_7DS_21E77A387	1064663	1069048	69372	178	2	-0.0408163265306123	-1.15868451665724	-1.18028555618345	0.061576354679803	0.08	1.29441873806957	-0.881451399500057	Bradi1g49580	LOC_Os06g03676	sb10g001630	6	30936	S
																									890			7D	Traes_7DS_DA11E7020	1069624	1070932	69373	179	0	0	NA	NA	0	0	1	NA	Bradi1g49550	LOC_Os06g03660	sb10g001610	6	30933	S
																									891			7D	Traes_7DS_0C11CC630	1073149	1073541	69374	180	0	0	NA	NA	0	0	1	NA	Bradi1g49510	LOC_Os06g03610	sb10g001580	6	30926	S
																									892			7D	Traes_7DL_E0D00264F	1083678	1087885	69375	181	1	0.193761467889908	-1.15558750501204	1.12990364300208	0.061576354679803	0.443076923076923	7.09656156039782	0.424049520073299	Bradi1g49510	LOC_Os06g03610	sb10g001580	6	30926	S
																									893			7D	Traes_7DS_ABC9D63AA	1094759	1095909	69376	182	0	0	NA	NA	0	0	1	NA	Bradi1g49497	LOC_Os06g03600	sb10g001560	6	30924	S
																									894			7D	Traes_7DS_CCA6B7D27	1096249	1100710	69377	183	1	0	-1.15354321549313	NA	0.0640394088669951	0	0.0153752932260609	-1.10079990371477	Bradi1g49497	LOC_Os06g03600	sb10g001560	6	30924	S
																									895			7D	Traes_7DL_2E481DDAB	1102596	1109355	69378	184	14	0.0627554491492032	-0.564495265651954	-1.12350189017916	0.113300492610837	4.26153846153846	37.2923900851169	-1.82260509860836	Bradi1g49497	LOC_Os06g03600	sb10g001560	6	30924	S
																									896			7D	Traes_7DS_610C3DB39	1113122	1118114	69379	185	0	0	NA	NA	0	0	1	NA	Bradi1g49497	LOC_Os06g03600	sb10g001560	6	30924	S
																									897	Xgpw318	57.5433	7D
																									898			7D	Traes_7DS_77389E3F6	1124154	1129100	69380	186	2	0	-1.50906103783383	NA	0.137931034482759	0	0.00719781606744008	-1.45588766540521	NA	NA	NA	NA	NA	S
																									899			7D	Traes_7DS_D2D58778F	1129865	1130919	69381	187	1	0	-1.14923093862267	NA	0.0689655172413793	0	0.0142927544882108	-1.09306251384238	Bradi1g49497	LOC_Os06g03600	sb10g001560	6	30924	S
																									900			7D	Traes_7DS_FE7F6F8DB	1131001	1132205	69382	188	0	0	NA	NA	0	0	1	NA	Bradi1g49497	LOC_Os06g03600	sb10g001560	6	30924	S
																									901	GENE-4708_214	57.7348	7D
																									902	Ra_c63534_581	57.7348	7D
																									903			7D	Traes_7DS_4D28A20F0	1132537	1132804	69383	189	0	0	NA	NA	0	0	1	NA	Bradi1g49477	LOC_Os06g03570	sb10g001540	6	30922	S
																									904			7D	Traes_7DS_75E5A9194	1132885	1134452	69384	190	0	0	NA	NA	0	0	1	NA	Bradi1g49477	LOC_Os06g03570	sb10g001540	6	30922	S
																									905			7D	Traes_7DS_50747298E	1135742	1139252	69385	191	6	-0.0296183148166662	1.33461670201498	0.662757170563255	2.16256157635468	3.20923076923077	1.48377138865629	0.47378797834799	Bradi1g49470	LOC_Os06g03560	sb10g001530	6	30921	S
																									906			7D	Traes_7DS_47C46B3DD	1141033	1141778	69386	192	0	0	NA	NA	0	0	1	NA	Bradi1g49470	LOC_Os06g03560	sb10g001530	6	30921	S
																									907			7D	Traes_7DS_D30328E7A	1141786	1144799	69387	193	5	0.00320377333303656	-1.6234652315527	-1.52977249554384	0.522167487684729	0.150769230769231	0.290096829220027	-1.61814728265615	NA	LOC_Os06g03540	NA	6	30919	S
																									908			7D	Traes_7DS_2439DB51F	1153482	1154431	69388	194	4	0	-1.90303515710983	NA	0.573891625615764	0	0.00173945826972642	-1.87191410125305	NA	LOC_Os06g03540	NA	6	30919	S
																									909			7D	Traes_7DS_F474E22D7	1155604	1157698	69389	195	0	0	NA	NA	0	0	1	NA	Bradi1g50407	LOC_Os06g03500	NA	6	30912	S
																									910			7D	Traes_7DS_22BF4A84B	1159578	1160950	69390	196	1	0.0434782608695653	NA	-0.681114073005996	0	0.135384615384615	136.38462	-0.87439819427018	Bradi1g50407	LOC_Os06g03500	NA	6	30912	S
																									911	wPt-6028	58.4855	7D
																									912	wPt-2333	58.4855	7D
																									913	wPt-7654	58.4855	7D
																									914	wPt-0949	58.4855	7D
																									915	Opata_1371696_PstIMspI_PA	58.4855	7D
																									916	M6_1089725_PstIMspI_PA	58.4855	7D
																									917	M6_2148591_PstIMseI_PA	58.4855	7D
																									918	M6_782336_PstIMseI_PA	58.4855	7D
																									919	Opata_35573_48_PstIMseI_SNP	58.4855	7D
																									920	Opata_2690075_PstIMluI_PA	58.4855	7D
																									921	Opata_107639_39_PstIMseI_SNP	58.4855	7D
																									922	M6_1318845_PstIMspI_PA	58.4855	7D
																									923	Opata_1847110_55_PstIMspI_SNP	58.4855	7D
																									924	Opata_504559_PstIMspI_PA	58.4855	7D
																									925	Opata_1284568_51_PstIMseI_SNP	58.4855	7D
																									926	M6_542773_PstIMseI_PA	58.4855	7D
																									927	Opata_1680548_54_PstIMspI_SNP	58.4855	7D
																									928	Opata_346506_86_PstIMseI_SNP	58.4855	7D
																									929	M6_2732714_66_PstIMseI_SNP	58.4855	7D
																									930	Opata_193231_PstIMspI_PA	58.4855	7D
																									931	M6_335271_PstIMspI_PA	58.4855	7D
																									932	M6_1395569_PstIMspI_PA	58.4855	7D
																									933	M6_1065734_PstIMspI_PA	58.4855	7D
																									934	Opata_1158861_76_PstIMspI_SNP	58.4855	7D
																									935	M6_381171_PstIMseI_PA	58.4855	7D
																									936	M6_1405898_PstIMspI_PA	58.4855	7D
																									937	Opata_798101_44_PstIMseI_SNP	58.4855	7D
																									938	Opata_172352_42_PstIMseI_SNP	58.4855	7D
																									939	M6_2057714_PstIMseI_PA	58.4855	7D
																									940	Opata_3413579_71_PstIMspI_SNP	58.4855	7D
																									941	M6_130757_PstIMseI_PA	58.4855	7D
																									942	M6_15935_PstIMseI_PA	58.4855	7D
																									943	Opata_316880_PstIMseI_PA	58.4855	7D
																									944	M6_356295_PstIMseI_PA	58.4855	7D
																									945	Opata_2992465_24_PstIMspI_SNP	58.4855	7D
																									946	Opata_356516_87_PstIMseI_SNP	58.4855	7D
																									947	Opata_1088163_27_PstIMseI_SNP	58.4855	7D
																									948	M6_728238_PstIMspI_PA	58.4855	7D
																									949	M6_1944165_PstIMspI_PA	58.4855	7D
																									950	M6_374410_PstIMseI_PA	58.4855	7D
																									951	Opata_494501_32_PstIMseI_SNP	58.4855	7D
																									952	Opata_88730_PstIMseI_PA	58.4855	7D
																									953	Opata_3389054_42_PstIMspI_SNP	58.4855	7D
																									954	Opata_1971697_PstIMspI_PA	58.4855	7D
																									955	M6_818089_PstIMspI_PA	58.4855	7D
																									956	Opata_1872297_56_PstIMspI_SNP	58.4855	7D
																									957	Opata_1556967_27_PstIMspI_SNP	58.4855	7D
																									958	Opata_1279018_PstIMspI_PA	58.4855	7D
																									959	M6_808020_PstIMspI_PA	58.4855	7D
																									960	Opata_163038_54_PstIMluI_SNP	58.4855	7D
																									961	M6_900202_PstIMseI_PA	58.4855	7D
																									962	Opata_3898171_75_PstIMspI_SNP	58.4855	7D
																									963	Opata_2202181_37_PstIMspI_SNP	58.4855	7D
																									964	M6_65447_PstIMseI_PA	58.4855	7D
																									965	Opata_175549_57_PstIMseI_SNP	58.4855	7D
																									966	Opata_97016_74_PstIMseI_SNP	58.4855	7D
																									967	Opata_1522971_PstIMspI_PA	58.4855	7D
																									968	M6_2144359_PstIMspI_PA	58.4855	7D
																									969	Opata_1847110_56_PstIMspI_SNP	58.4855	7D
																									970	Opata_118835_64_PstIMseI_SNP	58.4855	7D
																									971	Opata_3037241_53_PstIMspI_SNP	58.4855	7D
																									972	Opata_737314_PstIMseI_PA	58.4855	7D
																									973	M6_569335_PstIMseI_PA	58.4855	7D
																									974	Opata_3664650_54_PstIMspI_SNP	58.4855	7D
																									975	Opata_4089580_48_PstIMspI_SNP	58.4855	7D
																									976	M6_2173203_PstIMspI_PA	58.4855	7D
																									977	M6_2758525_PstIMseI_PA	58.4855	7D
																									978	M6_1805306_PstIMspI_PA	58.4855	7D
																									979	M6_744396_PstIMspI_PA	58.4855	7D
																									980	M6_3503932_PstIMspI_PA	58.4855	7D
																									981	Opata_113558_87_PstIMseI_SNP	58.4855	7D
																									982	Opata_4051904_PstIMseI_PA	58.4855	7D
																									983	M6_1036295_PstIMspI_PA	58.4855	7D
																									984	M6_663026_PstIMspI_PA	58.4855	7D
																									985	M6_174086_PstIMspI_PA	58.4855	7D
																									986	Opata_1872297_11_PstIMspI_SNP	58.4855	7D
																									987	Opata_172352_18_PstIMseI_SNP	58.4855	7D
																									988	M6_453746_PstIMspI_PA	58.4855	7D
																									989	Opata_710052_PstIMspI_PA	58.4855	7D
																									990	M6_3585586_PstIMspI_PA	58.4855	7D
																									991	Opata_180629_8_PstIMspI_SNP	58.4855	7D
																									992	Opata_774531_3_PstIMseI_SNP	58.4855	7D
																									993	Opata_1331833_2_PstIMseI_SNP	58.4855	7D
																									994	Opata_1426499_46_PstIMseI_SNP	58.4855	7D
																									995	M6_189228_PstIMspI_PA	58.4855	7D
																									996	M6_521775_PstIMseI_PA	58.4855	7D
																									997	M6_464588_PstIMluI_PA	58.4855	7D
																									998	Opata_1292597_29_PstIMspI_SNP	58.4855	7D
																									999	M6_399497_PstIMspI_PA	58.4855	7D
																									1000	Opata_1615814_69_PstIMspI_SNP	58.4855	7D
																									1001	Opata_42158_82_PstIMseI_SNP	58.4855	7D
																									1002	Opata_1529494_PstIMspI_PA	58.4855	7D
																									1003	M6_87176_PstIMseI_PA	58.4855	7D
																									1004	Opata_1680548_86_PstIMspI_SNP	58.4855	7D
																									1005	Opata_1033319_87_PstIMseI_SNP	58.4855	7D
																									1006	Opata_1123099_53_PstIMspI_SNP	58.4855	7D
																									1007	M6_1087413_PstIMseI_PA	58.4855	7D
																									1008	Opata_2760188_37_PstIMseI_SNP	58.4855	7D
																									1009	M6_521354_PstIMspI_PA	58.4855	7D
																									1010	Opata_410408_17_PstIMspI_SNP	58.4855	7D
																									1011	M6_3623041_PstIMseI_PA	58.4855	7D
																									1012	Opata_3849638_36_PstIMspI_SNP	58.4855	7D
																									1013	Opata_1421877_PstIMspI_PA	58.4855	7D
																									1014	M6_808830_PstIMseI_PA	58.4855	7D
																									1015	Opata_154346_62_PstIMluI_SNP	58.4855	7D
																									1016	Opata_2760188_42_PstIMseI_SNP	58.4855	7D
																									1017	Opata_2235258_83_PstIMseI_SNP	58.4855	7D
																									1018	M6_1236945_PstIMseI_PA	58.4855	7D
																									1019	Opata_26708_PstIMseI_PA	58.4855	7D
																									1020	Opata_1939866_27_PstIMspI_SNP	58.4855	7D
																									1021	Opata_1779427_27_PstIMspI_SNP	58.4855	7D
																									1022	Opata_1728410_24_PstIMspI_SNP	58.4855	7D
																									1023	Opata_558868_PstIMspI_PA	58.4855	7D
																									1024	M6_815559_PstIMseI_PA	58.4855	7D
																									1025	Opata_66155_PstIMspI_PA	58.4855	7D
																									1026	M6_284840_PstIMspI_PA	58.4855	7D
																									1027	Opata_154878_24_PstIMseI_SNP	58.4855	7D
																									1028	Opata_2480323_PstIMluI_PA	58.4855	7D
																									1029	Opata_130663_PstIMseI_PA	58.4855	7D
																									1030	Opata_276002_69_PstIMluI_SNP	58.4855	7D
																									1031	M6_2818475_PstIMspI_PA	58.4855	7D
																									1032	Opata_2153663_77_PstIMseI_SNP	58.4855	7D
																									1033	Opata_1331833_11_PstIMseI_SNP	58.4855	7D
																									1034	M6_1615907_PstIMspI_PA	58.4855	7D
																									1035	M6_314150_PstIMspI_PA	58.4855	7D
																									1036	M6_941757_PstIMseI_PA	58.4855	7D
																									1037	M6_2301078_PstIMspI_PA	58.4855	7D
																									1038	M6_1665615_PstIMspI_PA	58.4855	7D
																									1039	Opata_509870_PstIMseI_PA	58.4855	7D
																									1040	M6_261113_PstIMseI_PA	58.4855	7D
																									1041	Opata_3795004_PstIMspI_PA	58.4855	7D
																									1042	M6_1336856_PstIMspI_PA	58.4855	7D
																									1043	M6_2127560_PstIMseI_PA	58.4855	7D
																									1044	Opata_309299_52_PstIMspI_SNP	58.4855	7D
																									1045	Opata_2596160_PstIMspI_PA	58.4855	7D
																									1046	Opata_1522374_76_PstIMseI_SNP	58.4855	7D
																									1047	M6_27934_PstIMseI_PA	58.4855	7D
																									1048	M6_180301_PstIMseI_PA	58.4855	7D
																									1049	Opata_1313810_PstIMspI_PA	58.4855	7D
																									1050	M6_2860310_PstIMspI_PA	58.4855	7D
																									1051	Opata_266298_25_PstIMseI_SNP	58.4855	7D
																									1052	Opata_40986_42_PstIMseI_SNP	58.4855	7D
																									1053	Opata_1586157_82_PstIMspI_SNP	58.4855	7D
																									1054	M6_1289020_PstIMspI_PA	58.4855	7D
																									1055	Opata_4390632_PstIMseI_PA	58.4855	7D
[truncated: 8,068 more rows]
