# Supplementary material for: Combined Genomic and Genetic Data Integration of Major Agronomical Traits in Bread Wheat (Triticum aestivum L.)
Source: Front Plant Sci. 2017 Nov 14;8:1843. doi: 10.3389/fpls.2017.01843 (PMC5694560; doi:10.3389/fpls.2017.01843)
Supplement: Supplementary Table 9 — Detailed information regarding the 37 candidate genes. [file SupplementaryTable9.XLSX]

## Sheet: Sheet1
Sr No.	Candidate gene name	MQTL	Trait	Gene Symbol	Position	Function	Ortholog	phenotype	reference
					(Chr / cM)		(rice…)
1	UDP-glucose 4-epimerase 1	MQTL1	GY	OsUGE1	73.57	Cell Wall Carbohydrate Partitioning	LOC_Os05g29990	Nutrient partitioning	Guevara et al. 2014
2	alcohol dehydrogenase (ADP-glucose pyrophosphorylase large subunit 3)	MQTL2	GY	Adh	161.6	Biochemical character, Seed - Morphological traits - Endosperm, Seed - Physiological traits - Storage substances	LOC_Os05g50380	Seed storage	Yang et al. 2015
3	CA2+-ATPase 6	MQTL2	GY	ATPase	171.83	Biochemical character, Tolerance and resistance - Stress tolerance, Ca transport	LOC_Os05g50820	Yield and productivity	Yi et al., 2012
4	Grain Incomplete Filling 1	MQTL4	GY	GIF1	87.64	"Beta-fructofuranosidase insoluble isoenzyme 2", Sucrose hydrolase 2, Invertase 2, Cell wall beta-fructosidase 2, cell-wall invertase 2	LOC_Os04g33740	Grain shape, yield and productivity	wang et al. 2008;2010
5	Chloroplast RNA Processing 1	MQTL4	GY	crp1	82.87	Stress tollerance	LOC_Os07g36390	Grain yield	Wei et al. 2016
6	PpdD1	MQTL5	GY	PpdD1	66.02	Flowering time control, spikelet development	mapped wheat gene	Days to heading, TKW,GY	Turner et al., 2005
7	Compact spike gene	MQTL6	GY	compact spike gene C	154.68	Spike shape	mapped wheat gene	Grains per spike	Faris et al. 2014
8	3 pistils per floret	MQTL6	GY	3 pistils (TP) per floret	165.31	3 kernels per floret	LOC_Os06g05900	Grains per spike	Peng et al. 2008
9	Prostrate Growth 1	MQTL6	GY	Prog1	153.61	plant architecture and increased grain yield	LOC_Os07g05900	grian yield	Tan et al. 2008
10	brittle rachis 3	MQTL7	GY	brittle rachis 3	76.62	spike morphology	mapped wheat gene	domestication	Nalam et al. 2006
11	ATPase	MQTL7	GY	ATPase	79.52	Biochemical character	mapped wheat gene	Grain yield	Gill et al., 1996
12	Grain Number	MQTL7	GY	Gn1-a	85.6676	grain number	LOCOs01g10110	Grain number, Grain yield	Ashikari et al. 2005
13	Non Yellow colour 1	MQTL7	GY	NYC1	85.6676	stay green	LOC_OS01g12710	Grain yield	Chen et al. 2017
14	Phytoclock1, Glycoprotein-A repetitions predominant protein	MQTL8	GY	Phytoclock1, GARP protein.	192.21	Circadian clock-associated gene	LOC_Os01g74020	Grain yield	Mizuno et al. 2012
15	Glutamate synthase	MQTL9	GY	GoGat	91.3877	Nitrogen assimilation	LOC_Os01g48920	Grain yield	Hirose and Yamaya 1999
16	Large spike S-domain receptor like Kinase 1	MQTL9	GY	Lsk1	100.31	Spike size	LOC_Os09g47900	Grain yield	Zou et al. 2015
17	Small and Round Seed 5	MQTL10	GY	SRS5	106.948	seed size	LOCOS11g42220	Grain yield	Segami et al. 2012
18	gibberellin response modulator	MQTL11	GY	gibberellin response modulator	82.8669	Biochemical character	LOCOS04g51840	Grain yield	Peng et al. 1999
19	empty pericarp4	MQTL11	GY	emp4	84.4216	plant endosperm	LOC_Os11g14220	Grain yield	Saniorgio et al. 2016
20	Dense and erect panicle	MQTL12	GY	DEP1	64.4341	spike morphology	LOCOs09g26999	Grain yield	Huang et al., 2009
21	Compact spike gene	MQTL13	GY	C17648	161.12	spike morphology	mapped wheat gene	Grain yield	Laikova et al., 2009
22	Nicotinate Phosphoribosyltransferase 1	MQTL14	GY	OsNaPRT1	194.128	leaf senesence	LOC_Os03g62110	Grain yield	wu et al. 2016
23	Timing of cab expression 1	MQTL15	GY	TOC I pseudo receiver domain	91.6606	Days to maturity	LOC_Os02g40510	Grain yield	Murakami et al. 2003
24	Cytochrome 2	MQTL15	GY	Cry2 photoreceptor	91.6606	flower development	LOC_Os02g41550	Grain yield	Xu et al. 2010
25	Grain weight 2	MQTL15	GY	Gw2	92.1927	grain weight	LOC_Os02g14720	Grain yield	song et al. 2007
26	NHL domain-containing protein	MQTL15	GY	FUWA	91.6606	grain shape	LOC_Os02g13950	Grain yield	Chen et al. 2015
27	empty pericarp3	MQTL15	GY	EP3	92.1927	greain wieght	LOC_Os02g15950	Grain yield	Piao et al 2009
28	Grain Size 2	MQTL15	GY	GS2	97.0875	grain size	LOC_Os02g47280	Grain yield	Zhang et al. 2013
29	cell wall invertase 2	MQTL17	GY	incw2	78.75	grain size	LOC_Os04g33740	Grain yield	Kang et al., 2009
30	Monoculm1	MQTL17	GY	MOC1	103.042	tiller number	LOC_Os06g40780	Grain yield	Sun et al. 2010
31	Substandard starch grain 6	MQTL17	GY	SSG6	78.4518	grain weight	LOC_Os06g03990	Grain yield	Matsushima et al 2016
32	Red Colour	MQTL18	GY	Rc3	97.36	aleurone layer wheat seed	mapped wheat gene	Grain yield	Khlestkina et al. 2002
33	Gliadine A3	MQTL19	GPC	GliA3	48.99	Gliadin content	mapped wheat gene	grain protein content	Metakovsky et al. 1996
34	Triticin	MQTL19	GPC	Tri	62.67	triticin	mapped wheat gene	grain protein content	Singh et al. 1988
35	ribulose-1,5-bisphosphate carboxylase	MQTL20	GPC	ribulose-1,5-bisphosphate carboxylase/oxygenase (106)	96.4266	photosynthesis	mapped wheat gene	grain protein content	Theobald et al. 1998
36	viviparous-1,	MQTL23	GPC	Vivip-1	70.1141	pre harvest sprouting	mapped wheat gene	grain protein content	Yang et al. 2007
37	Glutenin A1	MQTL27	BQ	GluA1	82.67	Gluten content	mapped wheat gene	Baking quality	Dubcovsky et al. 1999
